# Supplementary material for: Systematic identification of gene combinations to target in innate immune cells to enhance T cell activation
Source: Nat Commun. 2023 Oct 9;14:6295. doi: 10.1038/s41467-023-41792-8 (PMC10562403; doi:10.1038/s41467-023-41792-8)
Supplement: Supplementary file 4 — Supplementary Data 1 [file 41467_2023_41792_MOESM4_ESM.xlsx]

## Sheet: Reads
sgRNA	Gene	CD86_GW_1_H	CD86_GW_1_L	CD86_GW_2_H	CD86_GW_2_L
0610007P14Rik_85816419	0610007P14Rik	238	32	353	383
0610007P14Rik_85819543	0610007P14Rik	0	164	255	73
0610007P14Rik_85822108	0610007P14Rik	191	226	142	189
0610007P14Rik_85822165	0610007P14Rik	84	65	364	183
0610009B22Rik_51685883	0610009B22Rik	153	238	160	162
0610009B22Rik_51685914	0610009B22Rik	226	475	158	90
0610009B22Rik_51686032	0610009B22Rik	50	288	207	162
0610009O20Rik_38251139	0610009O20Rik	107	211	225	236
0610009O20Rik_38251302	0610009O20Rik	73	120	164	40
0610009O20Rik_38257275	0610009O20Rik	158	46	117	57
0610009O20Rik_38258087	0610009O20Rik	291	250	439	174
0610010B08Rik_175977667	0610010B08Rik	0	92	232	55
0610010B08Rik_175977786	0610010B08Rik	99	142	439	132
0610010B08Rik_175977921	0610010B08Rik	46	56	158	158
0610010B08Rik_175978236	0610010B08Rik	226	233	333	170
0610010F05Rik_23606619	0610010F05Rik	103	189	259	187
0610010F05Rik_23611747	0610010F05Rik	294	60	238	230
0610010F05Rik_23620265	0610010F05Rik	238	253	242	290
0610010F05Rik_23628878	0610010F05Rik	253	189	304	143
0610010K14Rik_70236137	0610010K14Rik	150	46	197	213
0610010K14Rik_70236170	0610010K14Rik	193	33	341	20
0610010K14Rik_70237553	0610010K14Rik	34	104	111	164
0610010K14Rik_70237589	0610010K14Rik	286	144	449	288
0610011F06Rik_25875572	0610011F06Rik	164	304	373	133
0610011F06Rik_25875627	0610011F06Rik	325	89	321	142
0610011F06Rik_25875696	0610011F06Rik	95	170	395	270
0610011F06Rik_25876060	0610011F06Rik	341	190	292	316
0610030E20Rik_72347593	0610030E20Rik	231	137	658	479
0610030E20Rik_72347707	0610030E20Rik	0	50	118	63
0610030E20Rik_72348559	0610030E20Rik	48	216	466	172
0610030E20Rik_72348620	0610030E20Rik	268	210	282	214
0610040J01Rik_63897986	0610040J01Rik	0	187	288	153
0610040J01Rik_63898062	0610040J01Rik	226	355	333	229
0610040J01Rik_63898267	0610040J01Rik	171	503	246	334
0610040J01Rik_63898402	0610040J01Rik	0	247	217	92
1110001J03Rik_38534949	1110001J03Rik	91	166	59	65
1110001J03Rik_38534967	1110001J03Rik	0	54	128	48
1110001J03Rik_38534989	1110001J03Rik	237	218	242	190
1110001J03Rik_38539230	1110001J03Rik	175	232	465	224
1110004E09Rik_90927404	1110004E09Rik	393	229	411	307
1110004E09Rik_90931068	1110004E09Rik	29	62	108	99
1110004E09Rik_90931121	1110004E09Rik	374	239	318	320
1110004E09Rik_90934613	1110004E09Rik	181	201	369	306
1110004F10Rik_116093518	1110004F10Rik	0	33	234	168
1110004F10Rik_116101952	1110004F10Rik	169	71	122	191
1110004F10Rik_116102000	1110004F10Rik	69	337	232	388
1110004F10Rik_116103299	1110004F10Rik	75	301	202	142
1110007C09Rik_49205205	1110007C09Rik	94	333	276	122
1110007C09Rik_49205321	1110007C09Rik	224	296	394	344
1110007C09Rik_49208075	1110007C09Rik	146	203	318	309
1110007C09Rik_49208125	1110007C09Rik	109	257	315	182
1110008F13Rik_156863346	1110008F13Rik	199	226	289	181
1110008F13Rik_156863373	1110008F13Rik	216	339	334	470
1110008F13Rik_156865292	1110008F13Rik	0	96	225	161
1110008F13Rik_156865338	1110008F13Rik	327	541	354	179
1110008L16Rik_55304097	1110008L16Rik	212	175	252	212
1110008L16Rik_55304189	1110008L16Rik	49	89	315	199
1110008L16Rik_55304405	1110008L16Rik	175	330	252	39
1110008L16Rik_55304549	1110008L16Rik	76	0	97	0
1110008P14Rik_32379510	1110008P14Rik	190	250	244	341
1110008P14Rik_32381704	1110008P14Rik	173	504	439	351
1110008P14Rik_32381735	1110008P14Rik	576	188	294	101
1110008P14Rik_32381757	1110008P14Rik	274	316	399	355
1110012L19Rik_70387989	1110012L19Rik	191	259	472	58
1110012L19Rik_70388053	1110012L19Rik	231	135	210	195
1110012L19Rik_70388150	1110012L19Rik	146	191	210	306
1110012L19Rik_70388923	1110012L19Rik	150	93	215	4
1110017D15Rik_41507529	1110017D15Rik	305	0	372	179
1110017D15Rik_41508526	1110017D15Rik	85	213	247	180
1110017D15Rik_41511552	1110017D15Rik	202	350	203	87
1110017D15Rik_41517063	1110017D15Rik	312	245	103	207
1110025L11Rik_89063817	1110025L11Rik	73	90	308	440
1110025L11Rik_89063832	1110025L11Rik	0	126	171	32
1110025L11Rik_89063889	1110025L11Rik	330	137	326	95
1110025L11Rik_89063919	1110025L11Rik	0	65	157	106
1110032A03Rik_50764252	1110032A03Rik	27	42	76	79
1110032A03Rik_50764770	1110032A03Rik	153	315	235	56
1110032A03Rik_50764892	1110032A03Rik	165	403	328	164
1110032A03Rik_50767871	1110032A03Rik	78	451	467	525
1110032F04Rik_68869929	1110032F04Rik	105	106	263	0
1110032F04Rik_68870028	1110032F04Rik	91	356	169	210
1110032F04Rik_68870141	1110032F04Rik	276	85	300	285
1110032F04Rik_68870190	1110032F04Rik	215	236	394	314
1110034G24Rik_132692015	1110034G24Rik	351	250	229	230
1110034G24Rik_132692112	1110034G24Rik	108	76	67	115
1110034G24Rik_132750336	1110034G24Rik	204	286	341	275
1110034G24Rik_132750433	1110034G24Rik	161	365	329	99
1110037F02Rik_11514098	1110037F02Rik	50	294	222	85
1110037F02Rik_11519132	1110037F02Rik	254	81	275	60
1110037F02Rik_11526434	1110037F02Rik	129	290	275	255
1110037F02Rik_11527138	1110037F02Rik	324	178	255	202
1110038F14Rik_76948837	1110038F14Rik	49	201	47	46
1110038F14Rik_76948891	1110038F14Rik	149	179	219	0
1110038F14Rik_76949597	1110038F14Rik	235	528	219	183
1110038F14Rik_76949657	1110038F14Rik	122	90	114	115
1110051M20Rik_91282547	1110051M20Rik	284	189	502	479
1110051M20Rik_91282603	1110051M20Rik	241	200	294	232
1110051M20Rik_91383745	1110051M20Rik	247	260	244	171
1110051M20Rik_91421945	1110051M20Rik	444	317	636	368
1110059E24Rik_21598785	1110059E24Rik	235	146	339	425
1110059E24Rik_21619114	1110059E24Rik	102	140	219	272
1110059E24Rik_21619162	1110059E24Rik	57	0	125	0
1110059E24Rik_21652608	1110059E24Rik	279	42	189	118
1110059G10Rik_122949003	1110059G10Rik	210	140	329	276
1110059G10Rik_122950816	1110059G10Rik	171	555	453	324
1110059G10Rik_122950842	1110059G10Rik	412	261	227	490
1110059G10Rik_122950886	1110059G10Rik	28	200	204	239
1110065P20Rik_124849923	1110065P20Rik	129	175	271	245
1110065P20Rik_124849933	1110065P20Rik	414	222	250	154
1110065P20Rik_124849949	1110065P20Rik	243	43	66	194
1110065P20Rik_124850242	1110065P20Rik	259	115	332	179
1190002N15Rik_94537320	1190002N15Rik	181	312	347	161
1190002N15Rik_94537616	1190002N15Rik	171	382	396	135
1190003K10Rik_64481848	1190003K10Rik	242	60	358	54
1190003K10Rik_64485881	1190003K10Rik	233	382	400	309
1190003K10Rik_64485931	1190003K10Rik	19	18	240	148
1190003K10Rik_64485983	1190003K10Rik	319	133	183	86
1190005I06Rik_120611255	1190005I06Rik	179	234	278	133
1190005I06Rik_120611299	1190005I06Rik	217	202	352	179
1190005I06Rik_120628500	1190005I06Rik	228	269	493	101
1190005I06Rik_120634310	1190005I06Rik	99	86	186	83
1190007I07Rik_82622723	1190007I07Rik	176	380	368	218
1190007I07Rik_82622737	1190007I07Rik	248	267	459	328
1190007I07Rik_82622749	1190007I07Rik	178	533	460	211
1190007I07Rik_82622760	1190007I07Rik	316	61	338	210
1200014J11Rik_73049881	1200014J11Rik	68	144	201	196
1200014J11Rik_73065574	1200014J11Rik	0	377	231	459
1200014J11Rik_73070897	1200014J11Rik	66	149	229	326
1200014J11Rik_73073319	1200014J11Rik	81	380	155	85
1300017J02Rik_103267667	1300017J02Rik	159	150	205	182
1300017J02Rik_103269730	1300017J02Rik	271	247	312	263
1300017J02Rik_103272642	1300017J02Rik	164	166	387	398
1300017J02Rik_103277490	1300017J02Rik	115	150	182	212
1500009L16Rik_83723005	1500009L16Rik	180	123	388	358
1500009L16Rik_83723029	1500009L16Rik	510	120	392	183
1500009L16Rik_83757459	1500009L16Rik	0	68	136	25
1500009L16Rik_83757476	1500009L16Rik	259	267	355	187
1500012F01Rik_167065203	1500012F01Rik	259	60	405	284
1500012F01Rik_167065451	1500012F01Rik	182	357	274	286
1500012F01Rik_167065714	1500012F01Rik	228	310	339	225
1500012F01Rik_167065737	1500012F01Rik	153	654	516	523
1500015O10Rik_43737243	1500015O10Rik	204	155	228	184
1500015O10Rik_43738618	1500015O10Rik	59	502	195	470
1500015O10Rik_43738646	1500015O10Rik	164	168	262	347
1500015O10Rik_43738699	1500015O10Rik	188	327	497	140
1600002H07Rik_24217944	1600002H07Rik	281	332	458	398
1600002H07Rik_24219820	1600002H07Rik	196	61	91	52
1600002H07Rik_24219920	1600002H07Rik	82	393	187	38
1600002H07Rik_24220537	1600002H07Rik	134	247	320	183
1600002K03Rik_80173004	1600002K03Rik	69	97	264	117
1600002K03Rik_80173068	1600002K03Rik	200	123	252	93
1600002K03Rik_80173125	1600002K03Rik	195	283	239	79
1600002K03Rik_80173163	1600002K03Rik	61	129	198	186
1600012H06Rik_14943701	1600012H06Rik	215	422	167	102
1600012H06Rik_14943777	1600012H06Rik	155	351	425	378
1600012H06Rik_14943833	1600012H06Rik	391	296	222	123
1600012H06Rik_14943933	1600012H06Rik	130	31	91	125
1600014C10Rik_38188668	1600014C10Rik	122	189	292	237
1600014C10Rik_38188702	1600014C10Rik	185	379	314	226
1600014C10Rik_38188738	1600014C10Rik	209	326	319	202
1600014C10Rik_38188772	1600014C10Rik	114	183	355	306
1600014C23Rik_45733611	1600014C23Rik	308	57	511	375
1600014C23Rik_45733642	1600014C23Rik	192	318	241	278
1600014C23Rik_45733662	1600014C23Rik	37	46	281	175
1600014C23Rik_45733711	1600014C23Rik	227	334	511	436
1600014K23Rik_85269650	1600014K23Rik	289	66	232	322
1600014K23Rik_85269783	1600014K23Rik	0	99	237	61
1600014K23Rik_85269860	1600014K23Rik	203	183	263	141
1600014K23Rik_85269906	1600014K23Rik	246	213	387	353
1600015I10Rik_48930567	1600015I10Rik	0	220	215	91
1600015I10Rik_48930903	1600015I10Rik	358	381	346	189
1600015I10Rik_48931020	1600015I10Rik	265	245	243	225
1600015I10Rik_48931412	1600015I10Rik	207	244	614	216
1700001C02Rik_30480388	1700001C02Rik	192	64	416	137
1700001C02Rik_30480505	1700001C02Rik	118	56	197	222
1700001C02Rik_30480548	1700001C02Rik	408	110	154	142
1700001C02Rik_30480619	1700001C02Rik	112	117	329	27
1700001C19Rik_47413783	1700001C19Rik	167	135	225	204
1700001C19Rik_47413843	1700001C19Rik	424	202	274	294
1700001C19Rik_47433371	1700001C19Rik	59	185	249	251
1700001C19Rik_47436612	1700001C19Rik	114	177	357	251
1700001F09Rik_43344668	1700001F09Rik	0	0	174	29
1700001F09Rik_43346673	1700001F09Rik	84	123	234	134
1700001F09Rik_43346732	1700001F09Rik	91	0	98	46
1700001F09Rik_43346765	1700001F09Rik	77	351	485	461
1700001J03Rik_146183599	1700001J03Rik	95	35	170	178
1700001J03Rik_146183642	1700001J03Rik	87	65	240	69
1700001J03Rik_146184201	1700001J03Rik	241	438	405	155
1700001J03Rik_146184883	1700001J03Rik	473	257	258	135
1700001K19Rik_110668730	1700001K19Rik	226	108	380	599
1700001K19Rik_110668799	1700001K19Rik	342	140	94	69
1700001K19Rik_110668861	1700001K19Rik	332	238	627	514
1700001K19Rik_110668913	1700001K19Rik	167	364	376	128
1700001L19Rik_68597520	1700001L19Rik	102	423	251	56
1700001L19Rik_68597677	1700001L19Rik	311	187	305	177
1700001L19Rik_68611161	1700001L19Rik	0	0	61	62
1700001L19Rik_68611254	1700001L19Rik	362	232	408	285
1700001O22Rik_30797934	1700001O22Rik	201	237	587	404
1700001O22Rik_30800803	1700001O22Rik	223	37	267	304
1700001O22Rik_30801342	1700001O22Rik	237	165	76	0
1700001O22Rik_30801414	1700001O22Rik	128	0	210	152
1700001P01Rik_97772731	1700001P01Rik	287	366	233	303
1700001P01Rik_97775653	1700001P01Rik	31	215	225	134
1700001P01Rik_97775706	1700001P01Rik	309	226	307	167
1700001P01Rik_97775733	1700001P01Rik	86	83	213	34
1700003E16Rik_83161216	1700003E16Rik	188	364	271	224
1700003E16Rik_83161348	1700003E16Rik	0	466	308	258
1700003E16Rik_83161787	1700003E16Rik	60	501	181	49
1700003E16Rik_83162083	1700003E16Rik	83	167	210	357
1700003F12Rik_154549364	1700003F12Rik	257	46	311	257
1700003F12Rik_154549540	1700003F12Rik	343	152	339	469
1700003F12Rik_154549609	1700003F12Rik	335	220	218	216
1700003F12Rik_154549661	1700003F12Rik	102	519	317	268
1700006A11Rik_124413566	1700006A11Rik	120	0	276	222
1700006A11Rik_124413704	1700006A11Rik	288	362	175	303
1700006A11Rik_124414351	1700006A11Rik	214	121	309	288
1700006A11Rik_124419881	1700006A11Rik	0	238	333	211
1700006E09Rik_101987149	1700006E09Rik	0	184	181	449
1700006E09Rik_101987233	1700006E09Rik	196	100	185	153
1700006E09Rik_101987974	1700006E09Rik	531	0	116	156
1700006E09Rik_101988517	1700006E09Rik	188	109	290	293
1700007B14Rik_75575951	1700007B14Rik	167	187	282	216
1700007B14Rik_75577847	1700007B14Rik	157	366	234	127
1700007B14Rik_75629754	1700007B14Rik	159	137	143	0
1700007B14Rik_75746400	1700007B14Rik	0	106	243	87
1700007G11Rik_98329439	1700007G11Rik	0	424	323	37
1700007G11Rik_98346271	1700007G11Rik	255	381	341	287
1700007G11Rik_98346338	1700007G11Rik	251	193	237	153
1700007G11Rik_98737599	1700007G11Rik	138	544	240	212
1700007K09Rik_131326284	1700007K09Rik	272	100	351	331
1700007K09Rik_131326317	1700007K09Rik	293	98	173	245
1700007K09Rik_131327256	1700007K09Rik	133	252	305	375
1700007K09Rik_131327303	1700007K09Rik	199	450	213	534
1700007K13Rik_28465174	1700007K13Rik	531	205	341	195
1700007K13Rik_28466054	1700007K13Rik	35	187	186	205
1700007K13Rik_28466088	1700007K13Rik	286	284	343	396
1700007K13Rik_28466242	1700007K13Rik	21	103	244	425
1700008F21Rik_129072591	1700008F21Rik	77	402	256	80
1700008F21Rik_129072651	1700008F21Rik	137	433	177	127
1700008F21Rik_129110929	1700008F21Rik	356	340	365	54
1700008F21Rik_129136585	1700008F21Rik	370	0	438	256
1700008I05Rik_135659055	1700008I05Rik	228	305	120	125
1700008I05Rik_135659174	1700008I05Rik	500	226	392	346
1700008I05Rik_135664453	1700008I05Rik	330	96	374	185
1700008I05Rik_135664577	1700008I05Rik	309	275	191	251
1700008O03Rik_44361095	1700008O03Rik	540	445	285	170
1700008O03Rik_44361171	1700008O03Rik	174	59	160	0
1700008O03Rik_44362735	1700008O03Rik	0	231	161	231
1700008O03Rik_44362994	1700008O03Rik	622	231	402	507
1700008P02Rik_6620056	1700008P02Rik	107	34	225	184
1700008P02Rik_6620126	1700008P02Rik	360	318	352	264
1700008P02Rik_6620278	1700008P02Rik	171	19	235	133
1700008P02Rik_6620315	1700008P02Rik	25	25	245	206
1700009N14Rik_39450888	1700009N14Rik	132	226	355	213
1700009N14Rik_39450946	1700009N14Rik	343	141	267	323
1700009N14Rik_39451049	1700009N14Rik	212	287	194	32
1700009N14Rik_39451120	1700009N14Rik	224	239	422	208
1700010B08Rik_173721793	1700010B08Rik	160	158	269	87
1700010B08Rik_173721811	1700010B08Rik	0	98	111	136
1700010B08Rik_173721841	1700010B08Rik	163	198	215	56
1700010B08Rik_173721875	1700010B08Rik	280	201	560	346
1700010I14Rik_8992395	1700010I14Rik	123	26	211	50
1700010I14Rik_8992544	1700010I14Rik	137	105	240	137
1700010I14Rik_8992708	1700010I14Rik	124	178	419	233
1700010I14Rik_8995246	1700010I14Rik	414	725	696	702
1700011A15Rik_101450493	1700011A15Rik	198	255	203	352
1700011A15Rik_101452404	1700011A15Rik	54	216	244	38
1700011A15Rik_101452537	1700011A15Rik	325	244	171	177
1700011A15Rik_101452568	1700011A15Rik	59	210	351	146
1700011E24Rik_87411553	1700011E24Rik	164	395	548	342
1700011E24Rik_87422620	1700011E24Rik	340	484	367	384
1700011E24Rik_87422679	1700011E24Rik	192	33	55	90
1700011E24Rik_87427592	1700011E24Rik	57	171	179	178
1700011H14Rik_49235885	1700011H14Rik	53	317	83	52
1700011H14Rik_49243738	1700011H14Rik	293	88	277	292
1700011H14Rik_49245046	1700011H14Rik	192	219	172	30
1700011H14Rik_49245094	1700011H14Rik	164	34	132	81
1700011I03Rik_57538080	1700011I03Rik	0	0	134	153
1700011I03Rik_57592054	1700011I03Rik	75	380	264	96
1700011I03Rik_57594116	1700011I03Rik	98	154	269	150
1700011I03Rik_57667293	1700011I03Rik	183	181	234	392
1700011L22Rik_79220279	1700011L22Rik	244	224	275	278
1700011L22Rik_79248234	1700011L22Rik	263	64	215	30
1700011L22Rik_79248309	1700011L22Rik	247	187	361	305
1700011L22Rik_79248357	1700011L22Rik	179	121	221	111
1700012A03Rik_32051693	1700012A03Rik	210	592	611	405
1700012A03Rik_32051715	1700012A03Rik	688	35	130	18
1700012A03Rik_32058503	1700012A03Rik	265	220	196	216
1700012A03Rik_32058630	1700012A03Rik	408	525	406	426
1700012B07Rik_109794144	1700012B07Rik	182	159	257	59
1700012B07Rik_109813560	1700012B07Rik	85	481	423	327
1700012B07Rik_109813681	1700012B07Rik	129	302	188	167
1700012B07Rik_109827854	1700012B07Rik	389	215	439	290
1700012B09Rik_14766861	1700012B09Rik	0	45	118	200
1700012B09Rik_14766923	1700012B09Rik	0	412	241	156
1700012B09Rik_14770856	1700012B09Rik	78	352	742	203
1700012B09Rik_14770921	1700012B09Rik	29	141	125	258
1700012L04Rik_9284067	1700012L04Rik	400	511	424	457
1700012L04Rik_9284085	1700012L04Rik	201	205	329	278
1700012P22Rik_144419753	1700012P22Rik	0	368	294	176
1700012P22Rik_144419806	1700012P22Rik	222	261	355	255
1700012P22Rik_144423806	1700012P22Rik	306	319	284	142
1700012P22Rik_144423853	1700012P22Rik	297	461	200	269
1700013D24Rik_124356415	1700013D24Rik	389	306	655	752
1700013D24Rik_124356475	1700013D24Rik	220	117	286	419
1700013D24Rik_124356878	1700013D24Rik	103	0	337	84
1700013D24Rik_124356969	1700013D24Rik	0	94	267	157
1700013F07Rik_108537685	1700013F07Rik	311	126	329	214
1700013F07Rik_108543443	1700013F07Rik	389	252	443	238
1700013F07Rik_108543479	1700013F07Rik	391	318	373	343
1700013F07Rik_108543550	1700013F07Rik	150	157	428	158
1700013G24Rik_137454646	1700013G24Rik	68	94	448	384
1700013G24Rik_137454700	1700013G24Rik	63	0	133	168
1700013G24Rik_137454787	1700013G24Rik	332	377	428	222
1700013G24Rik_137455088	1700013G24Rik	226	41	326	280
1700013H16Rik_53751585	1700013H16Rik	0	36	181	310
1700013H16Rik_53751648	1700013H16Rik	130	231	219	217
1700013H16Rik_53751708	1700013H16Rik	237	415	160	227
1700013H16Rik_53751758	1700013H16Rik	197	208	298	308
1700015E13Rik_170308940	1700015E13Rik	360	222	219	225
1700015E13Rik_170311555	1700015E13Rik	62	230	415	138
1700015E13Rik_170311609	1700015E13Rik	0	137	341	242
1700015E13Rik_170311787	1700015E13Rik	256	0	425	238
1700015F17Rik_5478871	1700015F17Rik	161	43	145	0
1700015F17Rik_5478908	1700015F17Rik	399	289	435	263
1700015F17Rik_5478946	1700015F17Rik	61	245	113	105
1700015F17Rik_5478979	1700015F17Rik	120	127	172	40
1700015G11Rik_52014865	1700015G11Rik	445	304	465	166
1700015G11Rik_52014892	1700015G11Rik	337	134	220	196
1700015G11Rik_52015650	1700015G11Rik	55	330	248	307
1700015G11Rik_52015664	1700015G11Rik	116	268	352	244
1700016C15Rik_177733541	1700016C15Rik	173	498	255	298
1700016C15Rik_177741010	1700016C15Rik	225	171	216	189
1700016C15Rik_177743261	1700016C15Rik	73	220	260	285
1700016C15Rik_177743309	1700016C15Rik	429	362	346	210
1700016D06Rik_11662602	1700016D06Rik	0	149	67	0
1700016D06Rik_11662663	1700016D06Rik	90	229	220	185
1700016D06Rik_11665036	1700016D06Rik	179	0	359	87
1700016D06Rik_11678595	1700016D06Rik	294	483	428	406
1700016H13Rik_103649452	1700016H13Rik	46	206	215	198
1700016H13Rik_103649504	1700016H13Rik	273	206	251	267
1700016H13Rik_103649543	1700016H13Rik	136	257	272	353
1700016H13Rik_103649564	1700016H13Rik	324	127	487	319
1700016K19Rik_76000179	1700016K19Rik	197	208	191	19
1700016K19Rik_76000255	1700016K19Rik	105	100	178	214
1700016K19Rik_76003136	1700016K19Rik	205	408	241	338
1700016K19Rik_76003213	1700016K19Rik	256	321	298	474
1700017B05Rik_57257152	1700017B05Rik	115	38	226	96
1700017B05Rik_57257388	1700017B05Rik	0	180	129	118
1700017B05Rik_57258367	1700017B05Rik	342	0	306	88
1700017B05Rik_57258845	1700017B05Rik	100	157	413	219
1700017D01Rik_11105760	1700017D01Rik	176	72	333	227
1700017D01Rik_11110334	1700017D01Rik	165	300	398	143
1700017D01Rik_11112374	1700017D01Rik	37	0	198	135
1700017D01Rik_11112446	1700017D01Rik	147	111	289	176
1700018B08Rik_121531909	1700018B08Rik	354	438	350	592
1700018B08Rik_121535482	1700018B08Rik	42	219	205	183
1700018B08Rik_121539900	1700018B08Rik	106	165	377	70
1700018B08Rik_121539978	1700018B08Rik	108	436	420	533
1700018C11Rik_63608508	1700018C11Rik	69	381	671	431
1700018C11Rik_63611864	1700018C11Rik	332	437	395	166
1700018C11Rik_63611902	1700018C11Rik	41	490	240	298
1700018C11Rik_63611926	1700018C11Rik	561	405	577	475
1700018F24Rik_145043164	1700018F24Rik	265	167	272	290
1700018F24Rik_145044097	1700018F24Rik	98	0	153	0
1700018F24Rik_145044720	1700018F24Rik	183	122	309	127
1700018F24Rik_145045219	1700018F24Rik	260	244	255	275
1700019A02Rik_53177798	1700019A02Rik	121	80	227	81
1700019A02Rik_53182500	1700019A02Rik	200	290	376	133
1700019A02Rik_53182530	1700019A02Rik	323	32	267	431
1700019A02Rik_53187559	1700019A02Rik	331	511	427	200
1700019B03Rik_3476098	1700019B03Rik	256	98	374	157
1700019B03Rik_3476174	1700019B03Rik	371	431	418	249
1700019B03Rik_3476283	1700019B03Rik	177	250	286	190
1700019B03Rik_3479241	1700019B03Rik	86	0	137	70
1700019D03Rik_52925378	1700019D03Rik	296	302	360	240
1700019D03Rik_52925397	1700019D03Rik	183	350	407	188
1700019D03Rik_52925498	1700019D03Rik	0	308	169	89
1700019D03Rik_52925522	1700019D03Rik	0	284	138	110
1700019G17Rik_85901287	1700019G17Rik	92	170	79	257
1700019G17Rik_85901347	1700019G17Rik	242	189	263	166
1700019G17Rik_85901436	1700019G17Rik	19	62	389	193
1700019G17Rik_85901476	1700019G17Rik	242	37	235	190
1700019L03Rik_32779724	1700019L03Rik	100	79	451	147
1700019L03Rik_32779849	1700019L03Rik	45	213	437	259
1700019L03Rik_32779933	1700019L03Rik	337	278	166	224
1700019L03Rik_32781411	1700019L03Rik	113	397	320	291
1700019N19Rik_58787623	1700019N19Rik	295	144	377	305
1700019N19Rik_58789205	1700019N19Rik	43	195	140	111
1700019N19Rik_58789249	1700019N19Rik	324	168	375	266
1700019N19Rik_58792741	1700019N19Rik	80	131	281	296
1700019O17Rik_86426487	1700019O17Rik	160	168	205	85
1700019O17Rik_86426645	1700019O17Rik	234	327	235	130
1700019O17Rik_86427223	1700019O17Rik	248	291	275	54
1700019O17Rik_86427324	1700019O17Rik	230	452	280	331
1700020A23Rik_130405637	1700020A23Rik	94	176	522	230
1700020A23Rik_130405679	1700020A23Rik	0	0	161	171
1700020A23Rik_130405798	1700020A23Rik	245	218	560	313
1700020A23Rik_130405819	1700020A23Rik	416	520	424	330
1700020D05Rik_5503246	1700020D05Rik	35	81	145	98
1700020D05Rik_5503375	1700020D05Rik	246	0	204	221
1700020D05Rik_5503482	1700020D05Rik	82	349	162	112
1700020D05Rik_5503589	1700020D05Rik	100	210	281	39
1700020L24Rik_83440383	1700020L24Rik	389	492	426	162
1700020L24Rik_83440465	1700020L24Rik	58	0	199	55
1700020L24Rik_83440570	1700020L24Rik	211	625	436	208
1700020L24Rik_83440693	1700020L24Rik	90	56	135	68
1700020N15Rik_69945380	1700020N15Rik	281	270	299	107
1700020N15Rik_69945446	1700020N15Rik	604	216	180	337
1700020N15Rik_69945671	1700020N15Rik	85	222	443	154
1700020N15Rik_69945689	1700020N15Rik	188	135	203	246
1700021F05Rik_43532687	1700021F05Rik	377	217	217	253
1700021F05Rik_43532765	1700021F05Rik	253	95	335	239
1700021F05Rik_43532827	1700021F05Rik	0	0	47	95
1700021F05Rik_43533068	1700021F05Rik	312	551	390	399
1700021F07Rik_173522698	1700021F07Rik	386	281	344	297
1700021F07Rik_173522723	1700021F07Rik	37	62	204	136
1700021F07Rik_173526055	1700021F07Rik	319	274	65	277
1700021F07Rik_173527902	1700021F07Rik	31	368	235	121
1700021K19Rik_32829312	1700021K19Rik	144	436	308	319
1700021K19Rik_32838305	1700021K19Rik	241	123	274	203
1700021K19Rik_32843352	1700021K19Rik	501	390	299	152
1700021K19Rik_32849745	1700021K19Rik	280	167	162	0
1700022I11Rik_42970205	1700022I11Rik	166	0	238	163
1700022I11Rik_42971467	1700022I11Rik	156	516	267	189
1700022I11Rik_42972269	1700022I11Rik	45	0	78	145
1700022I11Rik_42972577	1700022I11Rik	215	120	181	372
1700023E05Rik_77044064	1700023E05Rik	207	151	261	100
1700023E05Rik_77047262	1700023E05Rik	121	498	440	255
1700023E05Rik_77054508	1700023E05Rik	176	204	187	97
1700023E05Rik_77056004	1700023E05Rik	166	0	181	0
1700023F06Rik_103200165	1700023F06Rik	0	274	305	298
1700023F06Rik_103201269	1700023F06Rik	166	62	464	203
1700023F06Rik_103201341	1700023F06Rik	142	182	149	161
1700023F06Rik_103201470	1700023F06Rik	0	0	23	0
1700024G13Rik_32377897	1700024G13Rik	0	22	158	0
1700024G13Rik_32377942	1700024G13Rik	35	0	17	0
1700024G13Rik_32388270	1700024G13Rik	186	394	372	262
1700024G13Rik_32388325	1700024G13Rik	184	0	240	93
1700024P04Rik_98984300	1700024P04Rik	159	150	325	152
1700024P04Rik_98984348	1700024P04Rik	0	0	247	201
1700024P04Rik_98984368	1700024P04Rik	135	19	188	195
1700024P04Rik_98984460	1700024P04Rik	97	177	144	139
1700024P16Rik_104945211	1700024P16Rik	107	144	518	227
1700024P16Rik_104945340	1700024P16Rik	147	185	179	96
1700024P16Rik_104948772	1700024P16Rik	35	0	324	226
1700024P16Rik_104990323	1700024P16Rik	55	206	421	173
1700025F22Rik_11142349	1700025F22Rik	95	167	202	7
1700025F22Rik_11142407	1700025F22Rik	356	216	586	277
1700025F22Rik_11146734	1700025F22Rik	228	245	190	210
1700025F22Rik_11163406	1700025F22Rik	26	171	178	15
1700025G04Rik_151921103	1700025G04Rik	187	563	432	384
1700025G04Rik_151980476	1700025G04Rik	204	18	180	182
1700025G04Rik_151980503	1700025G04Rik	51	195	156	139
1700025G04Rik_152006617	1700025G04Rik	185	276	196	218
1700026D08Rik_83780300	1700026D08Rik	226	252	342	263
1700026D08Rik_83791690	1700026D08Rik	55	259	381	279
1700026D08Rik_83793268	1700026D08Rik	77	106	299	28
1700026D08Rik_83793344	1700026D08Rik	129	84	326	364
1700026L06Rik_28693785	1700026L06Rik	0	92	368	192
1700026L06Rik_28695922	1700026L06Rik	506	536	726	640
1700026L06Rik_28695975	1700026L06Rik	359	199	390	422
1700028K03Rik_107539201	1700028K03Rik	204	368	453	220
1700028K03Rik_107543957	1700028K03Rik	280	157	221	137
1700028K03Rik_107545727	1700028K03Rik	6	247	196	320
1700028K03Rik_107545852	1700028K03Rik	576	0	235	277
1700028P14Rik_23593039	1700028P14Rik	165	175	246	126
1700028P14Rik_23652603	1700028P14Rik	232	254	383	299
1700028P14Rik_23652682	1700028P14Rik	146	96	110	186
1700029F12Rik_97030230	1700029F12Rik	342	170	285	87
1700029F12Rik_97030273	1700029F12Rik	80	100	263	172
1700029F12Rik_97030315	1700029F12Rik	252	356	420	467
1700029F12Rik_97030350	1700029F12Rik	109	345	247	136
1700029H14Rik_13558770	1700029H14Rik	0	172	138	150
1700029H14Rik_13558911	1700029H14Rik	99	184	209	297
1700029H14Rik_13562252	1700029H14Rik	82	235	320	92
1700029H14Rik_13562289	1700029H14Rik	174	151	191	255
1700029I15Rik_92382964	1700029I15Rik	92	113	162	216
1700029I15Rik_92382984	1700029I15Rik	70	468	225	404
1700029I15Rik_92383225	1700029I15Rik	97	170	506	214
1700029I15Rik_92383277	1700029I15Rik	163	234	505	390
1700029J07Rik_45962411	1700029J07Rik	292	305	322	92
1700029J07Rik_45968077	1700029J07Rik	271	173	396	288
1700029J07Rik_45970434	1700029J07Rik	635	207	315	150
1700029J07Rik_45970531	1700029J07Rik	115	261	182	211
1700029P11Rik_81980601	1700029P11Rik	131	84	122	102
1700029P11Rik_81980675	1700029P11Rik	96	426	323	240
1700029P11Rik_81980732	1700029P11Rik	58	50	19	26
1700029P11Rik_81980789	1700029P11Rik	0	498	182	28
1700030F18Rik_99927869	1700030F18Rik	53	104	225	175
1700030F18Rik_99929835	1700030F18Rik	102	546	345	82
1700030F18Rik_99929891	1700030F18Rik	180	177	286	281
1700030F18Rik_99929914	1700030F18Rik	83	495	257	351
1700030J22Rik_116971778	1700030J22Rik	233	347	292	287
1700030J22Rik_116972013	1700030J22Rik	142	0	347	135
1700030J22Rik_116973463	1700030J22Rik	113	388	567	477
1700030J22Rik_116973554	1700030J22Rik	308	157	198	216
1700030K09Rik_72444938	1700030K09Rik	3	178	92	41
1700030K09Rik_72445078	1700030K09Rik	280	376	132	360
1700030K09Rik_72445228	1700030K09Rik	454	527	832	847
1700030K09Rik_72449740	1700030K09Rik	67	145	256	148
1700031F05Rik_102860948	1700031F05Rik	86	142	140	179
1700031F05Rik_102864147	1700031F05Rik	34	0	267	120
1700031F05Rik_102864242	1700031F05Rik	193	203	252	251
1700031F05Rik_102864670	1700031F05Rik	268	208	225	290
1700034E13Rik_52660415	1700034E13Rik	38	300	200	208
1700034E13Rik_52660444	1700034E13Rik	84	98	187	85
1700034E13Rik_52660526	1700034E13Rik	96	274	347	216
1700034E13Rik_52663573	1700034E13Rik	221	134	294	201
1700034J05Rik_146953144	1700034J05Rik	192	133	294	438
1700034J05Rik_146953266	1700034J05Rik	244	147	232	114
1700034J05Rik_146953392	1700034J05Rik	49	235	417	373
1700034J05Rik_146953461	1700034J05Rik	439	405	367	212
1700034O15Rik_41684547	1700034O15Rik	176	295	333	248
1700034O15Rik_41684628	1700034O15Rik	88	208	360	343
1700034O15Rik_41684664	1700034O15Rik	157	214	294	196
1700034O15Rik_41685257	1700034O15Rik	333	668	453	567
1700037C18Rik_3906954	1700037C18Rik	604	95	338	326
1700037C18Rik_3907008	1700037C18Rik	138	616	423	198
1700037C18Rik_3907065	1700037C18Rik	297	202	322	384
1700037C18Rik_3907127	1700037C18Rik	57	261	493	189
1700037H04Rik_131147250	1700037H04Rik	113	511	331	396
1700037H04Rik_131151623	1700037H04Rik	203	493	299	244
1700037H04Rik_131151665	1700037H04Rik	332	300	276	241
1700037H04Rik_131151739	1700037H04Rik	282	341	184	149
1700040L02Rik_68509702	1700040L02Rik	104	418	166	334
1700040L02Rik_68516375	1700040L02Rik	34	268	206	124
1700040L02Rik_68525709	1700040L02Rik	143	64	468	308
1700040L02Rik_68541782	1700040L02Rik	529	240	485	368
1700042B14Rik_155125456	1700042B14Rik	9	33	279	218
1700042B14Rik_155125588	1700042B14Rik	162	266	240	78
1700042B14Rik_155125708	1700042B14Rik	60	241	258	158
1700042B14Rik_155125749	1700042B14Rik	0	89	358	64
1700042G07Rik_116173458	1700042G07Rik	244	321	193	335
1700042G07Rik_116173493	1700042G07Rik	161	474	240	371
1700042G07Rik_116173520	1700042G07Rik	435	324	428	553
1700042G07Rik_116173538	1700042G07Rik	0	0	20	36
1700047I17Rik2_55205712	1700047I17Rik2	127	301	155	96
1700047I17Rik2_55205746	1700047I17Rik2	92	160	304	0
1700047I17Rik2_55205807	1700047I17Rik2	109	33	376	110
1700047I17Rik2_55205845	1700047I17Rik2	287	421	420	326
1700055N04Rik_3963888	1700055N04Rik	389	156	201	290
1700055N04Rik_3964514	1700055N04Rik	234	78	151	0
1700055N04Rik_3965282	1700055N04Rik	204	208	315	173
1700055N04Rik_3965864	1700055N04Rik	168	325	441	182
1700056E22Rik_184033520	1700056E22Rik	268	88	203	445
1700056E22Rik_184033557	1700056E22Rik	363	376	408	137
1700056E22Rik_184033727	1700056E22Rik	146	405	271	239
1700056E22Rik_184033822	1700056E22Rik	141	87	412	229
1700057G04Rik_92343663	1700057G04Rik	197	75	280	88
1700057G04Rik_92351031	1700057G04Rik	93	471	306	426
1700057G04Rik_92351108	1700057G04Rik	0	0	183	114
1700057G04Rik_92352597	1700057G04Rik	61	298	120	183
1700061G19Rik_56877468	1700061G19Rik	179	68	108	188
1700061G19Rik_56881062	1700061G19Rik	253	0	198	181
1700061G19Rik_56882652	1700061G19Rik	27	196	239	110
1700061G19Rik_56883771	1700061G19Rik	183	367	431	36
1700066B19Rik_35728514	1700066B19Rik	1	262	160	434
1700066B19Rik_35728560	1700066B19Rik	0	216	272	244
1700066B19Rik_35728582	1700066B19Rik	116	257	420	307
1700066B19Rik_35728614	1700066B19Rik	134	28	397	150
1700066M21Rik_57377778	1700066M21Rik	39	0	231	131
1700066M21Rik_57382754	1700066M21Rik	104	342	495	333
1700066M21Rik_57382832	1700066M21Rik	99	0	90	124
1700066M21Rik_57383160	1700066M21Rik	143	251	335	245
1700067K01Rik_84001819	1700067K01Rik	173	0	213	41
1700067K01Rik_84002872	1700067K01Rik	215	436	326	224
1700067K01Rik_84002938	1700067K01Rik	581	425	566	451
1700067K01Rik_84003180	1700067K01Rik	223	276	273	66
1700067P10Rik_48090412	1700067P10Rik	0	478	182	0
1700067P10Rik_48090446	1700067P10Rik	206	239	93	178
1700067P10Rik_48090507	1700067P10Rik	150	122	280	266
1700067P10Rik_48090537	1700067P10Rik	447	107	372	354
1700074P13Rik_40921833	1700074P13Rik	325	182	454	334
1700074P13Rik_40926005	1700074P13Rik	246	186	336	428
1700074P13Rik_40926046	1700074P13Rik	88	380	147	136
1700074P13Rik_40926213	1700074P13Rik	0	51	135	176
1700080E11Rik_105144563	1700080E11Rik	116	115	149	173
1700080E11Rik_105144598	1700080E11Rik	338	237	189	99
1700080E11Rik_105144667	1700080E11Rik	216	210	308	152
1700080E11Rik_105144835	1700080E11Rik	83	102	153	186
1700080O16Rik_51969380	1700080O16Rik	151	254	289	101
1700080O16Rik_51969485	1700080O16Rik	253	179	430	122
1700080O16Rik_51969686	1700080O16Rik	56	165	130	40
1700080O16Rik_51969757	1700080O16Rik	51	234	214	124
1700084C01Rik_169930113	1700084C01Rik	544	203	326	313
1700084C01Rik_169933024	1700084C01Rik	403	180	213	80
1700084C01Rik_169933697	1700084C01Rik	332	401	395	249
1700084C01Rik_169933861	1700084C01Rik	63	319	210	330
1700088E04Rik_79136307	1700088E04Rik	42	101	316	269
1700088E04Rik_79136349	1700088E04Rik	61	103	452	342
1700088E04Rik_79140906	1700088E04Rik	318	454	399	156
1700088E04Rik_79140945	1700088E04Rik	195	143	195	174
1700092M07Rik_8740814	1700092M07Rik	70	157	139	164
1700092M07Rik_8740981	1700092M07Rik	228	141	295	126
1700092M07Rik_8741003	1700092M07Rik	180	85	127	91
1700092M07Rik_8741062	1700092M07Rik	191	298	402	128
1700093K21Rik_23517379	1700093K21Rik	112	310	149	57
1700093K21Rik_23518112	1700093K21Rik	111	23	151	105
1700093K21Rik_23518808	1700093K21Rik	32	27	297	200
1700093K21Rik_23518866	1700093K21Rik	124	100	363	165
1700101E01Rik_28984309	1700101E01Rik	129	172	144	161
1700101E01Rik_28984444	1700101E01Rik	313	216	359	384
1700101E01Rik_28985831	1700101E01Rik	258	246	410	79
1700101E01Rik_29054884	1700101E01Rik	0	90	215	177
1700102P08Rik_108393300	1700102P08Rik	239	660	400	290
1700102P08Rik_108393374	1700102P08Rik	101	144	224	298
1700102P08Rik_108393441	1700102P08Rik	272	112	261	256
1700102P08Rik_108395362	1700102P08Rik	101	292	296	134
1700106J16Rik_88294146	1700106J16Rik	624	682	453	128
1700106J16Rik_88294199	1700106J16Rik	209	142	101	174
1700106J16Rik_88294238	1700106J16Rik	379	614	490	222
1700106J16Rik_88294320	1700106J16Rik	275	101	171	411
1700109H08Rik_3571789	1700109H08Rik	324	159	273	295
1700109H08Rik_3575700	1700109H08Rik	455	240	150	198
1700109H08Rik_3575738	1700109H08Rik	93	321	338	405
1700109H08Rik_3577317	1700109H08Rik	111	375	292	284
1700112E06Rik_22027237	1700112E06Rik	251	242	196	39
1700112E06Rik_22577926	1700112E06Rik	50	142	175	51
1700112E06Rik_22584477	1700112E06Rik	399	455	411	195
1700112E06Rik_22596426	1700112E06Rik	350	171	230	380
1700113H08Rik_87225902	1700113H08Rik	33	353	206	92
1700113H08Rik_87226074	1700113H08Rik	173	72	211	229
1700113H08Rik_87230075	1700113H08Rik	45	130	479	440
1700122O11Rik_48037068	1700122O11Rik	131	184	228	161
1700122O11Rik_48037128	1700122O11Rik	0	292	193	0
1700122O11Rik_48037196	1700122O11Rik	132	183	240	273
1700122O11Rik_48037243	1700122O11Rik	117	306	419	358
1700123I01Rik_6212137	1700123I01Rik	118	321	362	133
1700123I01Rik_6212197	1700123I01Rik	333	140	43	18
1700123I01Rik_6213023	1700123I01Rik	235	260	313	81
1700123I01Rik_6213357	1700123I01Rik	52	108	242	380
1700123K08Rik_138562828	1700123K08Rik	391	259	366	213
1700123K08Rik_138562919	1700123K08Rik	194	365	379	218
1700123K08Rik_138564171	1700123K08Rik	56	363	502	172
1700123K08Rik_138564296	1700123K08Rik	128	156	261	238
1700123O20Rik_54689827	1700123O20Rik	310	224	211	507
1700123O20Rik_54689852	1700123O20Rik	133	353	229	203
1700123O20Rik_54689904	1700123O20Rik	162	0	269	228
1700123O20Rik_54690081	1700123O20Rik	87	146	493	183
1700125H20Rik_85172882	1700125H20Rik	282	116	322	169
1700125H20Rik_85173200	1700125H20Rik	355	66	258	125
1700125H20Rik_85173300	1700125H20Rik	313	275	151	187
1700125H20Rik_85173340	1700125H20Rik	316	220	396	239
1700129C05Rik_59142543	1700129C05Rik	90	299	353	184
1700129C05Rik_59142579	1700129C05Rik	167	267	327	204
1700129C05Rik_59142709	1700129C05Rik	171	0	194	76
1700129C05Rik_59142791	1700129C05Rik	266	65	385	21
1810009A15Rik_8888962	1810009A15Rik	41	71	299	51
1810009A15Rik_8889156	1810009A15Rik	85	214	335	216
1810009A15Rik_8889188	1810009A15Rik	195	237	89	176
1810009A15Rik_8889211	1810009A15Rik	230	540	181	0
1810009J06Rik_40966163	1810009J06Rik	76	101	269	327
1810009J06Rik_40966266	1810009J06Rik	55	90	205	28
1810009J06Rik_40966648	1810009J06Rik	268	287	244	199
1810009J06Rik_40966705	1810009J06Rik	166	44	200	50
1810011H11Rik_32805148	1810011H11Rik	333	264	371	340
1810011H11Rik_32805165	1810011H11Rik	183	383	439	268
1810011H11Rik_32806841	1810011H11Rik	317	149	225	319
1810011H11Rik_32806865	1810011H11Rik	16	454	279	120
1810011O10Rik_24438736	1810011O10Rik	455	161	353	154
1810011O10Rik_24438767	1810011O10Rik	528	251	176	111
1810011O10Rik_24438803	1810011O10Rik	216	140	269	243
1810011O10Rik_24438826	1810011O10Rik	125	84	355	427
1810013L24Rik_8830659	1810013L24Rik	0	55	34	0
1810013L24Rik_8831384	1810013L24Rik	58	592	218	273
1810013L24Rik_8843123	1810013L24Rik	14	140	49	261
1810013L24Rik_8843166	1810013L24Rik	1	165	127	245
1810022K09Rik_14609546	1810022K09Rik	635	412	176	347
1810022K09Rik_14609576	1810022K09Rik	0	63	320	55
1810022K09Rik_14609618	1810022K09Rik	102	252	261	67
1810022K09Rik_14609637	1810022K09Rik	132	70	219	58
1810024B03Rik_127186910	1810024B03Rik	161	318	110	176
1810024B03Rik_127187084	1810024B03Rik	216	293	351	244
1810024B03Rik_127187158	1810024B03Rik	157	170	220	0
1810024B03Rik_127187189	1810024B03Rik	0	152	122	141
1810026J23Rik_21593192	1810026J23Rik	0	134	323	359
1810026J23Rik_21593326	1810026J23Rik	410	333	343	577
1810026J23Rik_21593372	1810026J23Rik	370	260	314	211
1810026J23Rik_21593550	1810026J23Rik	49	35	313	242
1810030O07Rik_12669562	1810030O07Rik	147	202	271	103
1810030O07Rik_12669636	1810030O07Rik	154	387	314	94
1810030O07Rik_12673149	1810030O07Rik	50	265	360	288
1810030O07Rik_12673371	1810030O07Rik	105	325	404	116
1810037I17Rik_122924477	1810037I17Rik	25	191	73	159
1810037I17Rik_122924489	1810037I17Rik	81	84	148	97
1810037I17Rik_122924506	1810037I17Rik	0	17	143	157
1810037I17Rik_122924529	1810037I17Rik	41	96	205	1
1810041L15Rik_84406678	1810041L15Rik	176	346	142	0
1810041L15Rik_84417164	1810041L15Rik	114	92	290	480
1810041L15Rik_84417271	1810041L15Rik	522	96	363	196
1810041L15Rik_84420149	1810041L15Rik	249	86	137	136
1810043G02Rik_77978762	1810043G02Rik	324	194	378	360
1810043G02Rik_77980543	1810043G02Rik	32	246	366	256
1810043G02Rik_77981668	1810043G02Rik	95	176	328	94
1810043G02Rik_77981809	1810043G02Rik	135	135	280	51
1810043H04Rik_120099003	1810043H04Rik	113	65	104	126
1810043H04Rik_120099041	1810043H04Rik	279	437	411	401
1810043H04Rik_120099189	1810043H04Rik	201	370	362	245
1810043H04Rik_120099201	1810043H04Rik	92	451	215	33
1810046K07Rik_51291569	1810046K07Rik	140	238	310	155
1810046K07Rik_51291615	1810046K07Rik	285	530	420	151
1810046K07Rik_51291661	1810046K07Rik	93	143	254	91
1810046K07Rik_51291801	1810046K07Rik	101	79	285	222
1810055G02Rik_3716508	1810055G02Rik	146	111	94	46
1810055G02Rik_3716707	1810055G02Rik	54	119	153	170
1810055G02Rik_3716903	1810055G02Rik	248	378	338	70
1810055G02Rik_3717139	1810055G02Rik	133	156	340	101
1810062G17Rik_36476182	1810062G17Rik	235	202	454	365
1810062G17Rik_36476228	1810062G17Rik	240	114	139	81
1810062G17Rik_36479498	1810062G17Rik	21	771	516	286
1810062G17Rik_36481787	1810062G17Rik	49	87	92	191
1810065E05Rik_58422249	1810065E05Rik	127	295	307	118
1810065E05Rik_58422286	1810065E05Rik	296	41	186	94
1810065E05Rik_58422823	1810065E05Rik	84	117	170	66
1810065E05Rik_58423842	1810065E05Rik	335	204	338	210
2010001E11Rik_39921648	2010001E11Rik	202	287	277	222
2010001E11Rik_39921709	2010001E11Rik	93	151	254	182
2010001E11Rik_39921849	2010001E11Rik	210	235	296	268
2010001E11Rik_39921991	2010001E11Rik	120	236	414	183
2010002M12Rik_34619372	2010002M12Rik	194	330	260	67
2010002M12Rik_34619667	2010002M12Rik	300	0	330	307
2010002M12Rik_34619752	2010002M12Rik	285	315	485	424
2010002M12Rik_34620044	2010002M12Rik	151	308	606	376
2010003K11Rik_4498284	2010003K11Rik	129	456	253	176
2010003K11Rik_4498361	2010003K11Rik	262	292	205	102
2010003K11Rik_4498447	2010003K11Rik	106	235	217	225
2010003K11Rik_4498484	2010003K11Rik	51	237	275	0
2010005H15Rik_36253099	2010005H15Rik	125	1	458	215
2010005H15Rik_36253107	2010005H15Rik	577	331	467	49
2010005H15Rik_36257289	2010005H15Rik	109	211	201	86
2010005H15Rik_36257311	2010005H15Rik	421	277	337	221
2010012O05Rik_46689994	2010012O05Rik	99	542	227	288
2010012O05Rik_46690039	2010012O05Rik	152	88	215	196
2010012O05Rik_46690071	2010012O05Rik	70	58	191	217
2010012O05Rik_46699578	2010012O05Rik	165	48	314	95
2010106E10Rik_112497937	2010106E10Rik	288	767	488	482
2010106E10Rik_112512416	2010106E10Rik	143	60	284	318
2010106E10Rik_112512520	2010106E10Rik	240	218	502	369
2010106E10Rik_112515278	2010106E10Rik	0	73	172	99
2010107E04Rik_111963280	2010107E04Rik	383	121	259	213
2010107E04Rik_111963296	2010107E04Rik	41	57	161	160
2010107E04Rik_111963316	2010107E04Rik	0	124	221	163
2010107E04Rik_111963329	2010107E04Rik	387	274	361	124
2010107G12Rik_34955020	2010107G12Rik	0	313	247	354
2010107G12Rik_34955104	2010107G12Rik	199	252	231	0
2010107G12Rik_34956892	2010107G12Rik	148	221	171	329
2010107G12Rik_34956997	2010107G12Rik	79	0	189	78
2010107G23Rik_62108989	2010107G23Rik	369	282	342	326
2010107G23Rik_62109092	2010107G23Rik	135	298	317	324
2010107G23Rik_62109926	2010107G23Rik	125	474	480	38
2010107G23Rik_62109955	2010107G23Rik	452	358	378	262
2010109A12Rik_93208130	2010109A12Rik	0	159	313	207
2010109A12Rik_93208158	2010109A12Rik	161	519	226	237
2010109A12Rik_93213244	2010109A12Rik	125	305	282	105
2010109A12Rik_93213298	2010109A12Rik	0	265	153	251
2010109I03Rik_74879982	2010109I03Rik	108	0	298	205
2010109I03Rik_74880681	2010109I03Rik	106	332	136	300
2010109I03Rik_74880749	2010109I03Rik	380	68	462	162
2010109I03Rik_74880768	2010109I03Rik	106	281	552	230
2010111I01Rik_63015923	2010111I01Rik	135	0	147	87
2010111I01Rik_63061089	2010111I01Rik	155	390	240	142
2010111I01Rik_63068108	2010111I01Rik	274	327	469	204
2010111I01Rik_63156668	2010111I01Rik	304	506	233	333
2010300C02Rik_37625164	2010300C02Rik	130	269	342	223
2010300C02Rik_37625655	2010300C02Rik	167	134	310	126
2010300C02Rik_37626026	2010300C02Rik	157	64	329	119
2010300C02Rik_37631863	2010300C02Rik	78	179	483	292
2010315B03Rik_124293531	2010315B03Rik	285	533	289	270
2010315B03Rik_124293957	2010315B03Rik	60	196	123	80
2010315B03Rik_124294040	2010315B03Rik	237	317	230	185
2010315B03Rik_124295376	2010315B03Rik	71	108	183	234
2200002D01Rik_29247906	2200002D01Rik	145	327	143	126
2200002D01Rik_29248128	2200002D01Rik	29	451	233	272
2200002D01Rik_29248165	2200002D01Rik	57	0	433	363
2200002D01Rik_29248357	2200002D01Rik	122	258	194	126
2200002J24Rik_30699808	2200002J24Rik	122	307	89	120
2200002J24Rik_30699898	2200002J24Rik	115	40	323	312
2200002J24Rik_30699950	2200002J24Rik	226	176	262	116
2200002J24Rik_30700246	2200002J24Rik	314	308	287	303
2210010C04Rik_41033041	2210010C04Rik	137	392	330	352
2210010C04Rik_41033155	2210010C04Rik	232	497	329	124
2210010C04Rik_41034275	2210010C04Rik	151	300	318	95
2210010C04Rik_41034354	2210010C04Rik	227	258	341	341
2210016F16Rik_58382563	2210016F16Rik	69	609	556	191
2210016F16Rik_58384826	2210016F16Rik	86	77	332	86
2210016F16Rik_58384989	2210016F16Rik	413	259	296	187
2210016F16Rik_58385091	2210016F16Rik	59	257	434	516
2210016L21Rik_114942293	2210016L21Rik	362	596	536	486
2210016L21Rik_114942351	2210016L21Rik	53	62	50	161
2210016L21Rik_114946020	2210016L21Rik	152	53	201	137
2210016L21Rik_114947194	2210016L21Rik	275	329	410	334
2210018M11Rik_98600673	2210018M11Rik	141	286	323	67
2210018M11Rik_98626503	2210018M11Rik	260	312	654	337
2210018M11Rik_98630136	2210018M11Rik	276	221	327	209
2210018M11Rik_98641633	2210018M11Rik	241	681	375	184
2210404O09Rik_21880549	2210404O09Rik	179	134	176	203
2210404O09Rik_21880785	2210404O09Rik	65	53	87	133
2210404O09Rik_21880936	2210404O09Rik	217	109	176	313
2210404O09Rik_21881043	2210404O09Rik	54	75	273	57
2210407C18Rik_58610735	2210407C18Rik	181	72	84	304
2210407C18Rik_58610805	2210407C18Rik	34	361	105	201
2210407C18Rik_58612055	2210407C18Rik	172	318	393	418
2210407C18Rik_58612583	2210407C18Rik	395	196	238	38
2210408I21Rik_77192651	2210408I21Rik	200	119	270	112
2210408I21Rik_77192944	2210408I21Rik	229	139	260	225
2210408I21Rik_77267807	2210408I21Rik	30	0	132	48
2210408I21Rik_77281105	2210408I21Rik	382	174	139	146
2300002M23Rik_35567882	2300002M23Rik	134	314	364	89
2300002M23Rik_35567997	2300002M23Rik	157	113	368	193
2300002M23Rik_35568215	2300002M23Rik	132	299	325	283
2300002M23Rik_35568418	2300002M23Rik	235	261	428	230
2300003K06Rik_99837534	2300003K06Rik	107	269	174	245
2300003K06Rik_99837589	2300003K06Rik	285	305	156	355
2300003K06Rik_99837726	2300003K06Rik	0	302	187	267
2300003K06Rik_99837813	2300003K06Rik	93	385	235	124
2300005B03Rik_74743102	2300005B03Rik	554	143	230	138
2300005B03Rik_74743123	2300005B03Rik	123	0	212	162
2300005B03Rik_74743459	2300005B03Rik	366	167	608	520
2300005B03Rik_74746642	2300005B03Rik	390	349	384	377
2300009A05Rik_63398980	2300009A05Rik	157	409	290	490
2300009A05Rik_63399014	2300009A05Rik	26	58	195	365
2300009A05Rik_63399057	2300009A05Rik	289	564	536	334
2300009A05Rik_63399197	2300009A05Rik	329	182	522	330
2310002L09Rik_73943067	2310002L09Rik	84	175	255	176
2310002L09Rik_73943108	2310002L09Rik	248	538	306	138
2310002L09Rik_73943225	2310002L09Rik	257	179	245	63
2310002L09Rik_73950605	2310002L09Rik	248	411	362	170
2310003H01Rik_120374617	2310003H01Rik	236	474	366	230
2310003H01Rik_120376839	2310003H01Rik	233	86	291	197
2310003H01Rik_120377177	2310003H01Rik	209	422	253	40
2310003H01Rik_120378391	2310003H01Rik	356	194	306	191
2310007B03Rik_93154563	2310007B03Rik	125	62	214	282
2310007B03Rik_93159634	2310007B03Rik	89	298	321	75
2310007B03Rik_93159835	2310007B03Rik	132	199	215	271
2310007B03Rik_93159922	2310007B03Rik	528	123	195	98
2310007L24Rik_106375205	2310007L24Rik	120	180	176	211
2310007L24Rik_106375240	2310007L24Rik	122	211	480	262
2310007L24Rik_106376270	2310007L24Rik	105	239	302	254
2310007L24Rik_106376320	2310007L24Rik	68	205	245	46
2310009B15Rik_138856620	2310009B15Rik	124	215	248	223
2310009B15Rik_138856656	2310009B15Rik	223	262	355	225
2310009B15Rik_138856726	2310009B15Rik	253	414	530	270
2310009B15Rik_138856780	2310009B15Rik	137	127	309	415
2310011J03Rik_80319473	2310011J03Rik	91	125	317	97
2310011J03Rik_80320186	2310011J03Rik	117	263	243	261
2310011J03Rik_80320233	2310011J03Rik	116	101	102	43
2310011J03Rik_80320291	2310011J03Rik	164	0	81	164
2310014L17Rik_12927994	2310014L17Rik	118	624	293	170
2310014L17Rik_12928105	2310014L17Rik	0	351	608	659
2310014L17Rik_12928348	2310014L17Rik	116	259	376	94
2310014L17Rik_12928453	2310014L17Rik	224	265	468	103
2310022A10Rik_27565718	2310022A10Rik	430	469	429	191
2310022A10Rik_27571623	2310022A10Rik	302	486	468	326
2310022A10Rik_27574635	2310022A10Rik	225	90	358	173
2310022B05Rik_124639430	2310022B05Rik	222	464	261	50
2310022B05Rik_124662931	2310022B05Rik	254	161	408	249
2310022B05Rik_124663016	2310022B05Rik	23	181	126	24
2310022B05Rik_124663118	2310022B05Rik	327	259	385	307
2310030G06Rik_50740650	2310030G06Rik	64	146	88	378
2310030G06Rik_50740674	2310030G06Rik	255	169	85	264
2310030G06Rik_50740726	2310030G06Rik	74	140	298	158
2310030G06Rik_50746476	2310030G06Rik	205	184	413	269
2310033P09Rik_59208518	2310033P09Rik	270	267	347	335
2310033P09Rik_59208616	2310033P09Rik	271	178	302	184
2310033P09Rik_59209146	2310033P09Rik	158	82	505	256
2310033P09Rik_59209316	2310033P09Rik	66	285	319	228
2310034C09Rik_88759004	2310034C09Rik	117	503	389	59
2310034C09Rik_88759122	2310034C09Rik	239	81	215	295
2310034C09Rik_88759231	2310034C09Rik	0	0	39	95
2310034C09Rik_88759266	2310034C09Rik	173	285	436	130
2310035C23Rik_105664613	2310035C23Rik	0	336	283	96
2310035C23Rik_105693156	2310035C23Rik	132	212	242	85
2310035C23Rik_105713905	2310035C23Rik	90	134	49	291
2310035C23Rik_105718873	2310035C23Rik	40	163	132	52
2310036O22Rik_85026932	2310036O22Rik	25	199	171	144
2310036O22Rik_85027008	2310036O22Rik	188	287	362	392
2310036O22Rik_85027043	2310036O22Rik	145	35	264	176
2310036O22Rik_85027225	2310036O22Rik	128	101	157	311
2310039H08Rik_46772842	2310039H08Rik	60	478	180	209
2310039H08Rik_46772864	2310039H08Rik	67	113	343	207
2310039H08Rik_46773029	2310039H08Rik	176	237	342	277
2310047M10Rik_69059975	2310047M10Rik	20	279	135	275
2310047M10Rik_69060063	2310047M10Rik	216	443	270	186
2310047M10Rik_69060165	2310047M10Rik	255	401	301	339
2310047M10Rik_69060445	2310047M10Rik	180	132	173	270
2310050C09Rik_92868942	2310050C09Rik	377	219	184	206
2310050C09Rik_92869008	2310050C09Rik	307	57	251	241
2310050C09Rik_92869089	2310050C09Rik	101	155	253	264
2310050C09Rik_92869137	2310050C09Rik	169	137	337	117
2310057J18Rik_28981514	2310057J18Rik	298	510	329	97
2310057J18Rik_28983984	2310057J18Rik	344	80	253	149
2310057J18Rik_28986113	2310057J18Rik	219	227	198	353
2310057J18Rik_28986180	2310057J18Rik	177	151	270	172
2310057M21Rik_131351088	2310057M21Rik	102	297	297	269
2310057M21Rik_131357524	2310057M21Rik	111	364	66	169
2310057M21Rik_131361781	2310057M21Rik	35	62	80	48
2310057M21Rik_131361868	2310057M21Rik	102	254	140	138
2310057N15Rik_88773785	2310057N15Rik	225	243	152	47
2310057N15Rik_88773863	2310057N15Rik	257	229	736	472
2310057N15Rik_88773910	2310057N15Rik	112	110	150	98
2310057N15Rik_88773993	2310057N15Rik	145	351	278	91
2310061I04Rik_35895072	2310061I04Rik	160	178	160	221
2310061I04Rik_35895715	2310061I04Rik	206	155	439	286
2310061I04Rik_35895792	2310061I04Rik	130	375	461	136
2310061I04Rik_35895846	2310061I04Rik	57	122	225	105
2310061N02Rik_88707663	2310061N02Rik	519	528	557	559
2310061N02Rik_88707768	2310061N02Rik	0	179	21	261
2310061N02Rik_88707862	2310061N02Rik	284	154	323	378
2310067B10Rik_115787420	2310067B10Rik	182	148	296	495
2310067B10Rik_115790191	2310067B10Rik	246	89	258	127
2310067B10Rik_115791775	2310067B10Rik	31	148	196	192
2310067B10Rik_115792950	2310067B10Rik	291	64	170	230
2310079G19Rik_88627245	2310079G19Rik	101	195	283	147
2310079G19Rik_88627287	2310079G19Rik	163	283	230	272
2310079G19Rik_88627321	2310079G19Rik	0	329	170	113
2310079G19Rik_88627495	2310079G19Rik	65	0	238	43
2410002F23Rik_44250731	2410002F23Rik	173	231	307	88
2410002F23Rik_44250777	2410002F23Rik	234	248	352	340
2410002F23Rik_44250998	2410002F23Rik	276	443	265	256
2410002F23Rik_44251214	2410002F23Rik	152	51	244	21
2410004B18Rik_145938086	2410004B18Rik	183	138	214	311
2410004B18Rik_145938123	2410004B18Rik	256	137	389	387
2410004B18Rik_145938162	2410004B18Rik	180	89	211	43
2410004B18Rik_145938946	2410004B18Rik	539	434	520	266
2410004P03Rik_17011146	2410004P03Rik	134	297	219	183
2410004P03Rik_17011221	2410004P03Rik	102	169	300	118
2410004P03Rik_17011264	2410004P03Rik	327	108	473	340
2410004P03Rik_17011303	2410004P03Rik	170	60	187	185
2410012M07Rik_98865161	2410012M07Rik	98	308	354	85
2410012M07Rik_98865205	2410012M07Rik	149	109	325	247
2410012M07Rik_98865245	2410012M07Rik	173	173	392	325
2410012M07Rik_98865291	2410012M07Rik	156	134	225	253
2410015M20Rik_56608680	2410015M20Rik	0	111	104	112
2410015M20Rik_56608868	2410015M20Rik	95	187	199	236
2410015M20Rik_56608944	2410015M20Rik	146	272	179	99
2410015M20Rik_56609645	2410015M20Rik	109	62	138	63
2410016O06Rik_83951434	2410016O06Rik	63	255	255	253
2410016O06Rik_83951557	2410016O06Rik	136	221	197	102
2410016O06Rik_83951674	2410016O06Rik	290	222	227	38
2410016O06Rik_83951848	2410016O06Rik	485	434	516	345
2410089E03Rik_8182212	2410089E03Rik	235	247	180	77
2410089E03Rik_8186918	2410089E03Rik	59	306	411	231
2410089E03Rik_8212633	2410089E03Rik	94	421	376	174
2410089E03Rik_8227334	2410089E03Rik	194	304	260	85
2410127L17Rik_18671067	2410127L17Rik	80	262	393	108
2410127L17Rik_18671197	2410127L17Rik	350	274	474	370
2410127L17Rik_18690257	2410127L17Rik	1	338	187	48
2410127L17Rik_18690358	2410127L17Rik	232	268	223	339
2410131K14Rik_118245425	2410131K14Rik	0	126	217	209
2410131K14Rik_118255750	2410131K14Rik	271	377	323	314
2410131K14Rik_118255795	2410131K14Rik	100	180	280	274
2410131K14Rik_118258991	2410131K14Rik	405	266	591	568
2410137M14Rik_36978518	2410137M14Rik	28	178	229	310
2410137M14Rik_36978698	2410137M14Rik	123	470	298	393
2410137M14Rik_36978851	2410137M14Rik	105	217	393	77
2410137M14Rik_36978896	2410137M14Rik	246	57	339	395
2510002D24Rik_18836721	2510002D24Rik	259	97	317	97
2510002D24Rik_18836756	2510002D24Rik	259	125	204	301
2510002D24Rik_18836786	2510002D24Rik	35	137	520	339
2510002D24Rik_18836845	2510002D24Rik	356	142	430	293
2510003E04Rik_62559725	2510003E04Rik	189	241	261	429
2510003E04Rik_62569508	2510003E04Rik	370	0	447	115
2510003E04Rik_62570461	2510003E04Rik	307	430	214	128
2510003E04Rik_62575144	2510003E04Rik	125	170	302	141
2510009E07Rik_21653589	2510009E07Rik	74	309	193	150
2510009E07Rik_21653688	2510009E07Rik	325	356	305	347
2510009E07Rik_21653732	2510009E07Rik	110	379	265	451
2510009E07Rik_21694298	2510009E07Rik	142	220	380	120
2510039O18Rik_147941422	2510039O18Rik	35	19	123	64
2510039O18Rik_147941625	2510039O18Rik	465	71	296	153
2510039O18Rik_147941790	2510039O18Rik	173	503	307	420
2510039O18Rik_147944794	2510039O18Rik	364	325	693	559
2610002J02Rik_155250514	2610002J02Rik	65	70	295	311
2610002J02Rik_155250555	2610002J02Rik	45	313	257	275
2610002J02Rik_155250598	2610002J02Rik	170	307	389	393
2610002J02Rik_155250851	2610002J02Rik	101	298	246	163
2610002M06Rik_107793117	2610002M06Rik	167	400	325	239
2610002M06Rik_107793148	2610002M06Rik	35	223	201	143
2610002M06Rik_107793561	2610002M06Rik	153	130	258	226
2610002M06Rik_107793647	2610002M06Rik	123	576	335	71
2610008E11Rik_79067424	2610008E11Rik	106	94	134	62
2610008E11Rik_79067919	2610008E11Rik	196	348	366	207
2610008E11Rik_79068688	2610008E11Rik	89	172	190	68
2610008E11Rik_79092471	2610008E11Rik	138	277	237	169
2610015P09Rik_43898193	2610015P09Rik	401	268	259	233
2610015P09Rik_43939079	2610015P09Rik	23	146	345	211
2610015P09Rik_43943586	2610015P09Rik	0	221	286	157
2610015P09Rik_43943752	2610015P09Rik	65	345	171	0
2610020H08Rik_119819444	2610020H08Rik	186	352	537	397
2610020H08Rik_119823867	2610020H08Rik	169	67	157	240
2610020H08Rik_119825560	2610020H08Rik	125	44	437	161
2610020H08Rik_119832752	2610020H08Rik	63	137	399	153
2610028H24Rik_76451382	2610028H24Rik	98	206	255	265
2610028H24Rik_76452877	2610028H24Rik	214	358	306	79
2610028H24Rik_76452944	2610028H24Rik	452	253	292	138
2610028H24Rik_76454796	2610028H24Rik	0	86	287	191
2610034B18Rik_79929599	2610034B18Rik	145	186	384	248
2610034B18Rik_79929648	2610034B18Rik	292	60	290	79
2610034B18Rik_79931839	2610034B18Rik	396	400	321	238
2610034B18Rik_79935154	2610034B18Rik	142	72	104	160
2610301B20Rik_10874678	2610301B20Rik	161	621	203	121
2610301B20Rik_10874710	2610301B20Rik	185	121	220	172
2610301B20Rik_10882444	2610301B20Rik	69	696	375	260
2610301B20Rik_10893278	2610301B20Rik	209	0	277	34
2610305D13Rik_147613523	2610305D13Rik	94	301	376	212
2610305D13Rik_147613790	2610305D13Rik	212	284	288	141
2610305D13Rik_147613880	2610305D13Rik	0	54	160	183
2610305D13Rik_147615391	2610305D13Rik	78	225	272	188
2610318N02Rik_17118328	2610318N02Rik	146	155	133	43
2610318N02Rik_17118375	2610318N02Rik	170	0	290	236
2610318N02Rik_17121014	2610318N02Rik	195	354	300	331
2610318N02Rik_17121297	2610318N02Rik	57	236	341	405
2610507B11Rik_78267158	2610507B11Rik	249	289	250	189
2610507B11Rik_78271755	2610507B11Rik	247	227	251	117
2610507B11Rik_78272795	2610507B11Rik	131	199	300	193
2610507B11Rik_78275036	2610507B11Rik	166	536	369	79
2610524H06Rik_114822612	2610524H06Rik	69	0	266	75
2610524H06Rik_114822633	2610524H06Rik	149	0	125	107
2610524H06Rik_114823340	2610524H06Rik	332	0	74	28
2610524H06Rik_114823366	2610524H06Rik	145	217	563	396
2610528A11Rik_37107379	2610528A11Rik	93	40	211	58
2610528A11Rik_37107426	2610528A11Rik	139	333	296	70
2610528A11Rik_37109982	2610528A11Rik	129	250	230	99
2610528A11Rik_37110029	2610528A11Rik	0	351	154	127
2610528J11Rik_118529509	2610528J11Rik	138	170	371	169
2610528J11Rik_118529530	2610528J11Rik	34	64	30	80
2610528J11Rik_118529588	2610528J11Rik	139	64	246	0
2610528J11Rik_118529630	2610528J11Rik	250	262	239	438
2700029M09Rik_60893771	2700029M09Rik	174	76	178	198
2700029M09Rik_60895548	2700029M09Rik	271	58	200	52
2700029M09Rik_60895637	2700029M09Rik	418	400	320	69
2700029M09Rik_60900191	2700029M09Rik	0	286	219	181
2700049A03Rik_71152793	2700049A03Rik	241	319	222	119
2700049A03Rik_71158895	2700049A03Rik	87	47	260	250
2700049A03Rik_71162759	2700049A03Rik	151	165	446	115
2700049A03Rik_71167248	2700049A03Rik	93	263	252	66
2700060E02Rik_19817074	2700060E02Rik	127	51	162	31
2700060E02Rik_19819980	2700060E02Rik	251	219	392	158
2700060E02Rik_19822621	2700060E02Rik	214	220	210	135
2700060E02Rik_19823674	2700060E02Rik	414	525	379	265
2700062C07Rik_24470936	2700062C07Rik	141	78	162	171
2700062C07Rik_24471080	2700062C07Rik	288	355	422	149
2700062C07Rik_24473145	2700062C07Rik	56	70	112	242
2700062C07Rik_24475586	2700062C07Rik	4	126	274	75
2700081O15Rik_7420178	2700081O15Rik	287	132	294	357
2700081O15Rik_7421455	2700081O15Rik	214	219	118	130
2700081O15Rik_7422005	2700081O15Rik	212	321	243	239
2700081O15Rik_7422111	2700081O15Rik	109	318	505	386
2700089E24Rik_133105445	2700089E24Rik	160	0	216	221
2700089E24Rik_133105467	2700089E24Rik	82	225	350	238
2700089E24Rik_133105481	2700089E24Rik	164	132	257	228
2700089E24Rik_133105526	2700089E24Rik	164	224	250	184
2700094K13Rik_84670294	2700094K13Rik	148	165	342	204
2700094K13Rik_84670376	2700094K13Rik	193	301	299	352
2700094K13Rik_84670502	2700094K13Rik	178	393	272	178
2700094K13Rik_84670562	2700094K13Rik	264	67	178	77
2700097O09Rik_55061056	2700097O09Rik	319	142	262	250
2700097O09Rik_55061121	2700097O09Rik	134	200	372	176
2700097O09Rik_55061170	2700097O09Rik	126	493	394	379
2700097O09Rik_55063043	2700097O09Rik	214	105	104	201
2810004N23Rik_124841760	2810004N23Rik	101	0	156	63
2810004N23Rik_124842413	2810004N23Rik	0	0	108	263
2810004N23Rik_124861154	2810004N23Rik	59	111	280	226
2810004N23Rik_124862906	2810004N23Rik	82	313	295	357
2810006K23Rik_124338683	2810006K23Rik	256	498	548	238
2810006K23Rik_124338862	2810006K23Rik	36	217	193	171
2810006K23Rik_124338922	2810006K23Rik	79	27	240	415
2810006K23Rik_124340625	2810006K23Rik	155	409	417	280
2810007J24Rik_14416285	2810007J24Rik	201	245	194	122
2810007J24Rik_14423496	2810007J24Rik	0	462	116	92
2810007J24Rik_14425500	2810007J24Rik	444	354	170	129
2810007J24Rik_14425547	2810007J24Rik	47	91	220	126
2810021J22Rik_58880131	2810021J22Rik	120	202	394	275
2810021J22Rik_58880232	2810021J22Rik	165	238	240	220
2810021J22Rik_58880406	2810021J22Rik	268	153	218	126
2810021J22Rik_58880579	2810021J22Rik	153	223	239	180
2810403A07Rik_88686553	2810403A07Rik	146	34	96	76
2810403A07Rik_88689676	2810403A07Rik	294	77	358	229
2810403A07Rik_88693492	2810403A07Rik	221	518	415	238
2810403A07Rik_88696703	2810403A07Rik	175	243	394	309
2810408A11Rik_69900314	2810408A11Rik	257	360	206	239
2810408A11Rik_69900409	2810408A11Rik	0	100	162	110
2810408A11Rik_69900514	2810408A11Rik	351	482	421	405
2810408A11Rik_69900636	2810408A11Rik	152	180	263	207
2810408M09Rik_165491517	2810408M09Rik	207	115	310	392
2810408M09Rik_165491643	2810408M09Rik	220	366	241	158
2810408M09Rik_165493083	2810408M09Rik	129	250	139	46
2810408M09Rik_165493155	2810408M09Rik	92	147	171	64
2810417H13Rik_65890732	2810417H13Rik	215	175	392	289
2810417H13Rik_65890753	2810417H13Rik	177	176	266	135
2810417H13Rik_65890780	2810417H13Rik	406	177	339	471
2810417H13Rik_65893438	2810417H13Rik	102	55	197	0
2810428I15Rik_70505863	2810428I15Rik	131	500	181	201
2810428I15Rik_70505896	2810428I15Rik	30	128	162	100
2810428I15Rik_70506506	2810428I15Rik	9	322	316	254
2810428I15Rik_70506567	2810428I15Rik	84	123	174	121
2810459M11Rik_86046210	2810459M11Rik	258	117	162	289
2810459M11Rik_86046277	2810459M11Rik	81	121	284	141
2810459M11Rik_86046341	2810459M11Rik	334	253	404	308
2810459M11Rik_86046402	2810459M11Rik	0	231	168	98
2810474O19Rik_149325905	2810474O19Rik	187	95	113	115
2810474O19Rik_149326933	2810474O19Rik	253	290	357	230
2810474O19Rik_149327830	2810474O19Rik	111	407	247	331
2810474O19Rik_149328137	2810474O19Rik	126	377	457	309
2900011O08Rik_13986880	2900011O08Rik	228	169	366	184
2900011O08Rik_14049496	2900011O08Rik	118	216	324	311
2900011O08Rik_14088966	2900011O08Rik	0	665	389	355
2900011O08Rik_14093949	2900011O08Rik	274	115	262	181
2900026A02Rik_113095615	2900026A02Rik	384	531	571	261
2900026A02Rik_113097699	2900026A02Rik	129	226	329	311
2900026A02Rik_113097747	2900026A02Rik	195	119	405	275
2900026A02Rik_113101468	2900026A02Rik	110	210	217	43
2900092C05Rik_12512863	2900092C05Rik	304	220	505	399
2900092C05Rik_12512907	2900092C05Rik	137	231	262	106
2900092C05Rik_12550495	2900092C05Rik	0	0	253	173
2900092C05Rik_12550577	2900092C05Rik	920	1192	1042	855
3010026O09Rik_50194213	3010026O09Rik	131	53	207	136
3010026O09Rik_50196962	3010026O09Rik	107	455	292	281
3010026O09Rik_50197058	3010026O09Rik	422	618	378	334
3010026O09Rik_50199588	3010026O09Rik	59	127	188	256
3110001I22Rik_13677159	3110001I22Rik	306	94	295	55
3110001I22Rik_13677279	3110001I22Rik	262	292	246	278
3110001I22Rik_13677543	3110001I22Rik	57	101	271	69
3110001I22Rik_13677625	3110001I22Rik	94	243	362	106
3110002H16Rik_12179502	3110002H16Rik	104	170	275	394
3110002H16Rik_12181610	3110002H16Rik	55	118	53	0
3110002H16Rik_12184930	3110002H16Rik	183	83	172	69
3110002H16Rik_12185697	3110002H16Rik	129	268	174	245
3110007F17Rik_123142726	3110007F17Rik	183	502	267	217
3110007F17Rik_123142853	3110007F17Rik	36	299	433	0
3110007F17Rik_123142916	3110007F17Rik	359	128	290	326
3110007F17Rik_123142978	3110007F17Rik	49	176	220	168
3110009E18Rik_120150659	3110009E18Rik	145	467	298	170
3110009E18Rik_120150687	3110009E18Rik	195	251	190	95
3110009E18Rik_120160638	3110009E18Rik	245	472	153	77
3110009E18Rik_120166168	3110009E18Rik	16	702	150	298
3110021N24Rik_108780517	3110021N24Rik	207	178	434	251
3110021N24Rik_108780562	3110021N24Rik	171	43	258	182
3110021N24Rik_108780611	3110021N24Rik	83	156	191	179
3110021N24Rik_108780664	3110021N24Rik	56	211	200	295
3110035E14Rik_9601636	3110035E14Rik	304	311	747	338
3110035E14Rik_9613401	3110035E14Rik	137	339	345	224
3110035E14Rik_9613441	3110035E14Rik	145	535	387	216
3110035E14Rik_9619883	3110035E14Rik	218	301	248	234
3110040N11Rik_81786121	3110040N11Rik	104	324	259	208
3110040N11Rik_81786160	3110040N11Rik	263	174	291	214
3110040N11Rik_81788512	3110040N11Rik	463	500	202	83
3110040N11Rik_81789360	3110040N11Rik	0	142	71	200
3110043O21Rik_35197145	3110043O21Rik	261	202	481	162
3110043O21Rik_35213027	3110043O21Rik	228	380	287	316
3110043O21Rik_35213624	3110043O21Rik	223	544	395	309
3110043O21Rik_35218738	3110043O21Rik	24	310	183	204
3110052M02Rik_21658953	3110052M02Rik	193	247	292	113
3110052M02Rik_21661330	3110052M02Rik	327	348	493	174
3110052M02Rik_21661715	3110052M02Rik	371	295	280	69
3110052M02Rik_21662035	3110052M02Rik	160	171	269	136
3110057O12Rik_40905944	3110057O12Rik	232	228	364	191
3110057O12Rik_40923449	3110057O12Rik	124	193	623	435
3110057O12Rik_40930177	3110057O12Rik	129	202	276	86
3110057O12Rik_40930978	3110057O12Rik	143	373	373	188
3110062M04Rik_34875555	3110062M04Rik	217	278	263	357
3110062M04Rik_34875599	3110062M04Rik	16	400	267	64
3110062M04Rik_34876624	3110062M04Rik	98	160	405	122
3110062M04Rik_34876658	3110062M04Rik	0	304	207	164
3110079O15Rik_87470361	3110079O15Rik	216	156	373	94
3110079O15Rik_87470400	3110079O15Rik	29	153	342	259
3110079O15Rik_87475052	3110079O15Rik	141	407	249	324
3110079O15Rik_87475078	3110079O15Rik	361	194	398	212
3110082I17Rik_139361343	3110082I17Rik	16	0	91	0
3110082I17Rik_139364037	3110082I17Rik	148	156	261	146
3110082I17Rik_139364136	3110082I17Rik	209	682	299	232
3110082I17Rik_139455509	3110082I17Rik	487	102	179	186
3110082J24Rik_30105155	3110082J24Rik	151	455	435	111
3110082J24Rik_30105181	3110082J24Rik	345	69	422	170
3110082J24Rik_30105205	3110082J24Rik	211	265	310	107
3110082J24Rik_30105251	3110082J24Rik	87	247	148	92
3300002I08Rik_150311201	3300002I08Rik	268	161	394	142
3300002I08Rik_150344598	3300002I08Rik	11	0	233	210
3300002I08Rik_150362593	3300002I08Rik	197	149	110	287
3300002I08Rik_150362618	3300002I08Rik	133	505	589	356
3425401B19Rik_32661423	3425401B19Rik	591	481	428	184
3425401B19Rik_32661650	3425401B19Rik	85	220	246	102
3425401B19Rik_32662380	3425401B19Rik	103	173	120	97
3425401B19Rik_32662781	3425401B19Rik	166	367	263	259
3632451O06Rik_49770577	3632451O06Rik	144	322	411	398
3632451O06Rik_49773262	3632451O06Rik	118	154	254	173
3632451O06Rik_49773522	3632451O06Rik	257	409	524	395
3632451O06Rik_49773656	3632451O06Rik	321	232	322	168
3830403N18Rik_56138092	3830403N18Rik	115	228	136	197
3830403N18Rik_56147112	3830403N18Rik	154	52	133	88
3830403N18Rik_56147184	3830403N18Rik	87	103	160	210
3830403N18Rik_56152665	3830403N18Rik	343	131	113	39
3830406C13Rik_12287384	3830406C13Rik	162	179	199	93
3830406C13Rik_12297595	3830406C13Rik	207	170	229	253
3830406C13Rik_12297619	3830406C13Rik	164	128	231	225
3830406C13Rik_12297652	3830406C13Rik	464	445	436	413
3830417A13Rik_64177491	3830417A13Rik	243	343	502	195
3830417A13Rik_64177538	3830417A13Rik	0	107	257	143
3830417A13Rik_64177642	3830417A13Rik	181	336	425	141
3830417A13Rik_64178000	3830417A13Rik	194	561	342	141
4430402I18Rik_28944239	4430402I18Rik	475	776	574	275
4430402I18Rik_28944297	4430402I18Rik	277	346	295	286
4430402I18Rik_28944403	4430402I18Rik	342	140	459	26
4430402I18Rik_28954117	4430402I18Rik	35	137	174	132
4632428N05Rik_60357992	4632428N05Rik	105	157	294	198
4632428N05Rik_60358137	4632428N05Rik	176	0	185	72
4632428N05Rik_60358224	4632428N05Rik	115	178	318	180
4632428N05Rik_60358965	4632428N05Rik	143	423	441	355
4732456N10Rik_101557230	4732456N10Rik	31	62	69	0
4732456N10Rik_101559227	4732456N10Rik	207	0	198	67
4732456N10Rik_101560557	4732456N10Rik	80	525	288	110
4732456N10Rik_101562437	4732456N10Rik	258	100	302	38
4833420G17Rik_119466240	4833420G17Rik	213	536	256	215
4833420G17Rik_119469615	4833420G17Rik	474	334	658	444
4833420G17Rik_119470060	4833420G17Rik	529	269	389	284
4833420G17Rik_119472198	4833420G17Rik	189	343	610	457
4833423E24Rik_85494167	4833423E24Rik	0	132	228	214
4833423E24Rik_85500257	4833423E24Rik	66	81	150	69
4833423E24Rik_85502159	4833423E24Rik	61	337	127	117
4833423E24Rik_85518493	4833423E24Rik	645	0	437	349
4833427G06Rik_51100045	4833427G06Rik	137	17	171	405
4833427G06Rik_51101773	4833427G06Rik	314	308	325	228
4833427G06Rik_51101823	4833427G06Rik	0	201	344	286
4833427G06Rik_51101907	4833427G06Rik	142	56	147	104
4833439L19Rik_54559204	4833439L19Rik	384	367	304	410
4833439L19Rik_54561698	4833439L19Rik	261	343	259	378
4833439L19Rik_54561754	4833439L19Rik	297	398	351	635
4833439L19Rik_54561814	4833439L19Rik	385	412	342	252
4921501E09Rik_33066114	4921501E09Rik	151	299	582	281
4921501E09Rik_33066854	4921501E09Rik	176	87	252	293
4921501E09Rik_33067410	4921501E09Rik	0	145	147	169
4921501E09Rik_33067621	4921501E09Rik	317	194	223	258
4921504E06Rik_19495067	4921504E06Rik	150	422	312	424
4921504E06Rik_19517566	4921504E06Rik	292	304	390	113
4921504E06Rik_19533778	4921504E06Rik	0	57	250	243
4921504E06Rik_19540397	4921504E06Rik	69	688	256	182
4921507P07Rik_50574475	4921507P07Rik	566	286	250	106
4921507P07Rik_50577890	4921507P07Rik	42	0	157	72
4921507P07Rik_50583948	4921507P07Rik	197	366	240	312
4921507P07Rik_50591656	4921507P07Rik	191	148	248	170
4921509C19Rik_151472547	4921509C19Rik	143	255	271	329
4921509C19Rik_151472644	4921509C19Rik	368	310	318	81
4921509C19Rik_151472879	4921509C19Rik	273	237	282	199
4921509C19Rik_151473120	4921509C19Rik	159	139	280	206
4921511H03Rik_7304902	4921511H03Rik	242	205	354	360
4921511H03Rik_7305075	4921511H03Rik	38	443	290	343
4921511H03Rik_7305240	4921511H03Rik	484	321	530	440
4921511H03Rik_7305285	4921511H03Rik	141	78	221	116
4921517D22Rik_59690621	4921517D22Rik	69	68	168	141
4921517D22Rik_59690726	4921517D22Rik	85	50	156	492
4921517D22Rik_59690776	4921517D22Rik	46	1122	583	222
4921517D22Rik_59691565	4921517D22Rik	148	567	324	249
4921524J17Rik_85426867	4921524J17Rik	112	89	152	201
4921524J17Rik_85426931	4921524J17Rik	304	65	266	53
4921524J17Rik_85432660	4921524J17Rik	101	42	205	267
4921524J17Rik_85432685	4921524J17Rik	78	90	298	229
4921524L21Rik_6620241	4921524L21Rik	40	308	176	106
4921524L21Rik_6624038	4921524L21Rik	0	240	126	270
4921524L21Rik_6626377	4921524L21Rik	336	223	470	253
4921524L21Rik_6629609	4921524L21Rik	97	248	229	196
4921530L21Rik_95881994	4921530L21Rik	165	193	297	315
4921530L21Rik_95882038	4921530L21Rik	234	216	279	130
4921530L21Rik_95882140	4921530L21Rik	82	197	157	24
4921530L21Rik_95882200	4921530L21Rik	242	186	272	168
4921536K21Rik_3894852	4921536K21Rik	142	118	379	197
4921536K21Rik_3894878	4921536K21Rik	134	281	346	260
4921536K21Rik_3894936	4921536K21Rik	317	164	625	49
4921536K21Rik_3894981	4921536K21Rik	324	252	276	58
4921539E11Rik_103231503	4921539E11Rik	267	178	91	246
4921539E11Rik_103236968	4921539E11Rik	193	256	167	111
4921539E11Rik_103242845	4921539E11Rik	56	382	391	321
4921539E11Rik_103270801	4921539E11Rik	355	145	501	426
4922502D21Rik_129326731	4922502D21Rik	0	49	81	255
4922502D21Rik_129326805	4922502D21Rik	178	129	267	186
4922502D21Rik_129331011	4922502D21Rik	227	119	214	61
4922502D21Rik_129331520	4922502D21Rik	27	346	330	178
4930402F06Rik_35376098	4930402F06Rik	468	165	346	315
4930402F06Rik_35376170	4930402F06Rik	0	117	189	73
4930402F06Rik_35376240	4930402F06Rik	82	272	393	271
4930402F06Rik_35380512	4930402F06Rik	67	165	333	290
4930402H24Rik_130741884	4930402H24Rik	358	168	387	165
4930402H24Rik_130775764	4930402H24Rik	212	57	305	425
4930402H24Rik_130784431	4930402H24Rik	237	173	340	367
4930402H24Rik_130814240	4930402H24Rik	17	382	234	288
4930402K13Rik_9104909	4930402K13Rik	55	340	385	216
4930402K13Rik_9105043	4930402K13Rik	0	129	106	141
4930402K13Rik_9105283	4930402K13Rik	0	35	23	24
4930402K13Rik_9105420	4930402K13Rik	214	469	271	262
4930404N11Rik_81364625	4930404N11Rik	216	119	266	196
4930404N11Rik_81364802	4930404N11Rik	76	477	158	165
4930404N11Rik_81364902	4930404N11Rik	110	279	378	204
4930404N11Rik_81364964	4930404N11Rik	406	363	354	190
4930407I10Rik_82062245	4930407I10Rik	277	456	435	313
4930407I10Rik_82063238	4930407I10Rik	193	422	122	476
4930407I10Rik_82063881	4930407I10Rik	235	437	390	170
4930407I10Rik_82064243	4930407I10Rik	409	213	405	146
4930412D23Rik_127721594	4930412D23Rik	239	580	272	121
4930412D23Rik_127721658	4930412D23Rik	532	225	419	162
4930412D23Rik_127721707	4930412D23Rik	22	0	175	169
4930412D23Rik_127721788	4930412D23Rik	71	56	188	139
4930415F15Rik_11495452	4930415F15Rik	257	494	223	258
4930415F15Rik_11496447	4930415F15Rik	353	408	483	110
4930415F15Rik_11496472	4930415F15Rik	78	259	337	124
4930415F15Rik_11496504	4930415F15Rik	67	303	145	154
4930415L06Rik_89931196	4930415L06Rik	254	201	307	313
4930415L06Rik_89931576	4930415L06Rik	125	263	205	53
4930415L06Rik_89931868	4930415L06Rik	90	106	251	295
4930415L06Rik_89932359	4930415L06Rik	313	176	195	40
4930415O20Rik_98585305	4930415O20Rik	187	212	175	231
4930415O20Rik_98585350	4930415O20Rik	99	257	121	207
4930415O20Rik_98588560	4930415O20Rik	0	167	340	94
4930415O20Rik_98588581	4930415O20Rik	79	430	471	344
4930427A07Rik_113156547	4930427A07Rik	82	438	275	207
4930427A07Rik_113157355	4930427A07Rik	131	97	175	60
4930427A07Rik_113157642	4930427A07Rik	232	69	374	363
4930427A07Rik_113158082	4930427A07Rik	263	459	362	433
4930428D18Rik_76397171	4930428D18Rik	0	102	183	217
4930428D18Rik_76397224	4930428D18Rik	177	56	246	153
4930428D18Rik_76397264	4930428D18Rik	213	0	176	302
4930428D18Rik_76397384	4930428D18Rik	246	229	226	258
4930430A15Rik_111214589	4930430A15Rik	125	326	305	272
4930430A15Rik_111220721	4930430A15Rik	301	331	296	161
4930430A15Rik_111228049	4930430A15Rik	38	296	238	161
4930430A15Rik_111229275	4930430A15Rik	250	355	315	163
4930430F08Rik_100577278	4930430F08Rik	77	142	236	127
4930430F08Rik_100578375	4930430F08Rik	92	351	297	279
4930430F08Rik_100583994	4930430F08Rik	182	289	399	389
4930430F08Rik_100589038	4930430F08Rik	266	293	280	183
4930432K21Rik_84159511	4930432K21Rik	201	356	211	154
4930432K21Rik_84161252	4930432K21Rik	189	380	420	526
4930432K21Rik_84166944	4930432K21Rik	185	390	282	150
4930432K21Rik_84167287	4930432K21Rik	161	273	216	95
4930433I11Rik_40993003	4930433I11Rik	327	420	380	158
4930433I11Rik_40993214	4930433I11Rik	420	278	300	110
4930433I11Rik_40993483	4930433I11Rik	95	191	366	239
4930433I11Rik_40993956	4930433I11Rik	106	360	289	99
4930435E12Rik_38828056	4930435E12Rik	293	125	169	172
4930435E12Rik_38828159	4930435E12Rik	0	64	84	192
4930435E12Rik_38828221	4930435E12Rik	214	221	262	283
4930435E12Rik_38828334	4930435E12Rik	75	134	340	230
4930444G20Rik_22067338	4930444G20Rik	399	289	178	56
4930444G20Rik_22067574	4930444G20Rik	192	252	165	92
4930444G20Rik_22067868	4930444G20Rik	135	55	366	56
4930444G20Rik_22068003	4930444G20Rik	0	0	9	0
4930447A16Rik_37425662	4930447A16Rik	129	148	249	245
4930447A16Rik_37425683	4930447A16Rik	44	432	303	374
4930447A16Rik_37425737	4930447A16Rik	246	239	278	37
4930447A16Rik_37425793	4930447A16Rik	31	333	267	213
4930447C04Rik_72898512	4930447C04Rik	89	147	137	304
4930447C04Rik_72898780	4930447C04Rik	81	266	268	77
4930447C04Rik_72909961	4930447C04Rik	213	25	133	86
4930447C04Rik_72913262	4930447C04Rik	48	368	229	240
4930449I24Rik_146502816	4930449I24Rik	167	55	169	188
4930449I24Rik_146502871	4930449I24Rik	158	117	289	39
4930449I24Rik_146504341	4930449I24Rik	69	356	507	129
4930449I24Rik_146504664	4930449I24Rik	134	738	425	316
4930451I11Rik_126830922	4930451I11Rik	103	37	171	110
4930451I11Rik_126831004	4930451I11Rik	263	320	327	300
4930451I11Rik_126831411	4930451I11Rik	112	113	56	15
4930451I11Rik_126831453	4930451I11Rik	102	126	396	330
4930452B06Rik_8511172	4930452B06Rik	70	57	176	156
4930452B06Rik_8518648	4930452B06Rik	68	167	179	255
4930452B06Rik_8536644	4930452B06Rik	255	196	287	165
4930452B06Rik_8578369	4930452B06Rik	141	237	355	155
4930453N24Rik_64766794	4930453N24Rik	92	176	313	61
4930453N24Rik_64768950	4930453N24Rik	171	52	150	257
4930453N24Rik_64769093	4930453N24Rik	325	62	146	379
4930453N24Rik_64770738	4930453N24Rik	471	450	381	192
4930467E23Rik_19729820	4930467E23Rik	85	0	272	150
4930467E23Rik_19729924	4930467E23Rik	115	51	374	208
4930467E23Rik_19729989	4930467E23Rik	212	135	311	56
4930467E23Rik_19733746	4930467E23Rik	0	105	366	91
4930468A15Rik_76583199	4930468A15Rik	55	410	341	174
4930468A15Rik_76583270	4930468A15Rik	174	159	78	106
4930468A15Rik_76583352	4930468A15Rik	167	25	272	225
4930468A15Rik_76583390	4930468A15Rik	148	594	266	420
4930474N05Rik_36095070	4930474N05Rik	367	356	482	326
4930474N05Rik_36095138	4930474N05Rik	32	59	75	239
4930474N05Rik_36096415	4930474N05Rik	106	342	263	156
4930474N05Rik_36096454	4930474N05Rik	176	241	258	116
4930480E11Rik_78369771	4930480E11Rik	297	275	458	415
4930480E11Rik_78369936	4930480E11Rik	254	229	258	231
4930480E11Rik_78369998	4930480E11Rik	30	229	324	145
4930480E11Rik_78370139	4930480E11Rik	166	317	140	213
4930486L24Rik_60853129	4930486L24Rik	277	193	224	0
4930486L24Rik_60853309	4930486L24Rik	206	244	129	48
4930486L24Rik_60853565	4930486L24Rik	97	101	258	121
4930486L24Rik_60854846	4930486L24Rik	407	357	531	366
4930502E18Rik_53727389	4930502E18Rik	270	223	314	170
4930502E18Rik_53727530	4930502E18Rik	205	267	199	54
4930502E18Rik_53733822	4930502E18Rik	139	103	200	241
4930502E18Rik_53736296	4930502E18Rik	155	202	210	41
4930503B20Rik_146650837	4930503B20Rik	23	145	187	97
4930503B20Rik_146650932	4930503B20Rik	45	161	122	163
4930503B20Rik_146651048	4930503B20Rik	163	455	497	302
4930503B20Rik_146651100	4930503B20Rik	228	87	258	461
4930503E14Rik_44170341	4930503E14Rik	123	112	71	165
4930503E14Rik_44171184	4930503E14Rik	244	488	241	0
4930503E14Rik_44171244	4930503E14Rik	0	82	62	51
4930503E14Rik_44171276	4930503E14Rik	0	308	174	47
4930503L19Rik_70467980	4930503L19Rik	122	243	173	31
4930503L19Rik_70468064	4930503L19Rik	154	174	354	267
4930503L19Rik_70468407	4930503L19Rik	61	345	372	226
4930503L19Rik_70469454	4930503L19Rik	95	132	207	58
4930504O13Rik_58446383	4930504O13Rik	205	122	112	137
4930504O13Rik_58447326	4930504O13Rik	284	46	403	412
4930504O13Rik_58447363	4930504O13Rik	132	191	416	201
4930504O13Rik_58447491	4930504O13Rik	103	197	185	140
4930505A04Rik_30446238	4930505A04Rik	154	295	233	276
4930505A04Rik_30446277	4930505A04Rik	211	138	361	302
4930505A04Rik_30454672	4930505A04Rik	73	137	222	56
4930505A04Rik_30454775	4930505A04Rik	126	178	282	134
4930506M07Rik_59015538	4930506M07Rik	121	283	369	493
4930506M07Rik_59035064	4930506M07Rik	180	101	331	39
4930506M07Rik_59038318	4930506M07Rik	190	160	171	293
4930506M07Rik_59041939	4930506M07Rik	108	382	175	236
4930513O06Rik_139090849	4930513O06Rik	308	697	342	405
4930513O06Rik_139090892	4930513O06Rik	355	139	111	138
4930513O06Rik_139090917	4930513O06Rik	106	91	223	304
4930513O06Rik_139090985	4930513O06Rik	423	172	562	280
4930519G04Rik_114863493	4930519G04Rik	54	293	149	266
4930519G04Rik_114870184	4930519G04Rik	177	68	254	368
4930519G04Rik_114870725	4930519G04Rik	152	213	397	323
4930519G04Rik_114874340	4930519G04Rik	122	188	378	337
4930522H14Rik_109505762	4930522H14Rik	379	415	494	287
4930522H14Rik_109524410	4930522H14Rik	322	399	347	114
4930522H14Rik_109527942	4930522H14Rik	191	87	145	246
4930522H14Rik_109528019	4930522H14Rik	244	181	310	376
4930523C07Rik_160075221	4930523C07Rik	162	86	231	67
4930523C07Rik_160075274	4930523C07Rik	133	96	133	214
4930523C07Rik_160075292	4930523C07Rik	180	607	97	49
4930523C07Rik_160075330	4930523C07Rik	399	307	281	23
4930524B15Rik_31965702	4930524B15Rik	137	579	277	219
4930524B15Rik_31965737	4930524B15Rik	238	361	273	410
4930524B15Rik_31965776	4930524B15Rik	91	243	222	141
4930524B15Rik_31965874	4930524B15Rik	308	322	424	320
4930524N10Rik_154339685	4930524N10Rik	206	323	280	280
4930524N10Rik_154339785	4930524N10Rik	129	209	333	281
4930524N10Rik_154339843	4930524N10Rik	37	48	143	100
4930524N10Rik_154339879	4930524N10Rik	301	153	249	57
4930538K18Rik_119209381	4930538K18Rik	63	260	231	180
4930538K18Rik_119209963	4930538K18Rik	77	140	231	24
4930538K18Rik_119210010	4930538K18Rik	475	364	247	143
4930538K18Rik_119210883	4930538K18Rik	152	63	314	160
4930539E08Rik_28904555	4930539E08Rik	70	169	228	362
4930539E08Rik_28909383	4930539E08Rik	234	245	398	318
4930539E08Rik_28909554	4930539E08Rik	351	295	294	309
4930539E08Rik_28909709	4930539E08Rik	191	130	395	209
4930544D05Rik_70616173	4930544D05Rik	49	240	272	54
4930544D05Rik_70616208	4930544D05Rik	269	127	305	260
4930544D05Rik_70616297	4930544D05Rik	139	248	244	315
4930544D05Rik_70616439	4930544D05Rik	64	38	283	143
4930544G11Rik_65952894	4930544G11Rik	317	274	249	321
4930544G11Rik_65952987	4930544G11Rik	209	68	263	299
4930544G11Rik_65953073	4930544G11Rik	22	164	330	0
4930544G11Rik_65953127	4930544G11Rik	644	447	331	244
4930548H24Rik_31486105	4930548H24Rik	82	78	132	245
4930548H24Rik_31486281	4930548H24Rik	51	301	558	131
4930548H24Rik_31487574	4930548H24Rik	179	117	156	194
4930548H24Rik_31487653	4930548H24Rik	213	55	314	185
4930549C01Rik_136610540	4930549C01Rik	124	55	174	84
4930549C01Rik_136610604	4930549C01Rik	203	140	238	70
4930549C01Rik_136612850	4930549C01Rik	65	180	255	220
4930549C01Rik_136612906	4930549C01Rik	55	37	238	136
4930550C14Rik_53408119	4930550C14Rik	135	64	163	148
4930550C14Rik_53411810	4930550C14Rik	237	286	763	430
4930550C14Rik_53414387	4930550C14Rik	175	217	440	309
4930550C14Rik_53421749	4930550C14Rik	161	196	334	340
4930550L24Rik_58919107	4930550L24Rik	152	151	249	288
4930550L24Rik_58919304	4930550L24Rik	274	224	212	93
4930550L24Rik_58919362	4930550L24Rik	328	442	306	320
4930550L24Rik_58919428	4930550L24Rik	203	175	281	477
4930555G01Rik_5050746	4930555G01Rik	303	74	228	71
4930555G01Rik_5050831	4930555G01Rik	47	163	238	148
4930555G01Rik_5051677	4930555G01Rik	0	0	125	56
4930555G01Rik_5052788	4930555G01Rik	94	35	219	309
4930557A04Rik_9849791	4930557A04Rik	52	182	285	87
4930557A04Rik_9849816	4930557A04Rik	193	186	241	208
4930557A04Rik_9849855	4930557A04Rik	0	30	158	12
4930557A04Rik_9849935	4930557A04Rik	235	0	275	132
4930558K02Rik_161952605	4930558K02Rik	81	242	214	142
4930558K02Rik_161957094	4930558K02Rik	155	181	124	145
4930558K02Rik_161964827	4930558K02Rik	226	124	248	147
4930558K02Rik_161964890	4930558K02Rik	0	117	194	31
4930562C15Rik_4849847	4930562C15Rik	138	514	227	193
4930562C15Rik_4850146	4930562C15Rik	143	207	190	232
4930562C15Rik_4850451	4930562C15Rik	284	70	135	214
4930562C15Rik_4850708	4930562C15Rik	151	89	186	0
4930563D23Rik_92321141	4930563D23Rik	0	222	202	237
4930563D23Rik_92321186	4930563D23Rik	334	297	492	210
4930563D23Rik_92321227	4930563D23Rik	294	335	448	341
4930563D23Rik_92321336	4930563D23Rik	236	241	287	263
4930564B18Rik_75658709	4930564B18Rik	253	280	168	259
4930564B18Rik_75658806	4930564B18Rik	188	354	516	357
4930564B18Rik_75658878	4930564B18Rik	382	339	398	325
4930564B18Rik_75658947	4930564B18Rik	159	0	310	198
4930564D02Rik_105077845	4930564D02Rik	230	610	388	155
4930564D02Rik_105078314	4930564D02Rik	358	112	270	228
4930564D02Rik_105078348	4930564D02Rik	27	140	186	135
4930564D02Rik_105078434	4930564D02Rik	302	56	297	488
4930567H17Rik_70394408	4930567H17Rik	0	50	140	155
4930567H17Rik_70394478	4930567H17Rik	419	200	250	192
4930567H17Rik_70394517	4930567H17Rik	1	200	245	166
4930567H17Rik_70394581	4930567H17Rik	142	94	261	119
4930568D16Rik_35354732	4930568D16Rik	416	334	607	368
4930568D16Rik_35354984	4930568D16Rik	328	272	312	135
4930568D16Rik_35355618	4930568D16Rik	224	258	365	109
4930568D16Rik_35364772	4930568D16Rik	260	439	431	149
4930571K23Rik_125369124	4930571K23Rik	244	445	104	79
4930571K23Rik_125369181	4930571K23Rik	334	197	327	322
4930571K23Rik_125369254	4930571K23Rik	119	109	241	88
4930571K23Rik_125369281	4930571K23Rik	446	160	475	201
4930578C19Rik_18420585	4930578C19Rik	144	258	323	187
4930578C19Rik_18423669	4930578C19Rik	123	70	226	95
4930578C19Rik_18447758	4930578C19Rik	27	370	151	162
4930578C19Rik_18461090	4930578C19Rik	138	323	314	146
4930578I06Rik_63973306	4930578I06Rik	138	97	259	91
4930578I06Rik_63973447	4930578I06Rik	353	58	207	30
4930578I06Rik_63973525	4930578I06Rik	278	186	216	209
4930578I06Rik_63986136	4930578I06Rik	183	198	536	530
4930579F01Rik_138174754	4930579F01Rik	143	494	483	484
4930579F01Rik_138176541	4930579F01Rik	78	93	448	0
4930579F01Rik_138183588	4930579F01Rik	254	149	221	207
4930579F01Rik_138183705	4930579F01Rik	313	241	401	350
4930579G24Rik_79629253	4930579G24Rik	27	290	203	219
4930579G24Rik_79629316	4930579G24Rik	47	229	278	64
4930579G24Rik_79629347	4930579G24Rik	75	204	225	52
4930579G24Rik_79631166	4930579G24Rik	310	292	515	318
4930590J08Rik_91915065	4930590J08Rik	78	245	252	99
4930590J08Rik_91916317	4930590J08Rik	259	66	262	183
4930590J08Rik_91919253	4930590J08Rik	160	66	76	18
4930590J08Rik_91934516	4930590J08Rik	102	157	542	439
4930595M18Rik_81420948	4930595M18Rik	159	271	173	115
4930595M18Rik_81457477	4930595M18Rik	256	81	216	180
4930595M18Rik_81457691	4930595M18Rik	159	719	611	467
4930595M18Rik_81457862	4930595M18Rik	59	143	325	206
4930596D02Rik_35811526	4930596D02Rik	237	0	285	47
4930596D02Rik_35811572	4930596D02Rik	118	339	186	215
4930596D02Rik_35811658	4930596D02Rik	53	337	213	93
4930596D02Rik_35811886	4930596D02Rik	216	0	118	350
4931406B18Rik_43499256	4931406B18Rik	284	456	239	0
4931406B18Rik_43499416	4931406B18Rik	102	312	186	120
4931406B18Rik_43501039	4931406B18Rik	76	188	397	168
4931406B18Rik_43501126	4931406B18Rik	205	303	313	234
4931406C07Rik_15290750	4931406C07Rik	171	126	209	160
4931406C07Rik_15292100	4931406C07Rik	308	446	284	65
4931406C07Rik_15297873	4931406C07Rik	370	497	364	191
4931406C07Rik_15301372	4931406C07Rik	256	154	229	196
4931406P16Rik_34245732	4931406P16Rik	0	112	148	60
4931406P16Rik_34253988	4931406P16Rik	115	185	290	396
4931406P16Rik_34263729	4931406P16Rik	163	111	304	201
4931406P16Rik_34284919	4931406P16Rik	125	407	183	167
4931408C20Rik_26683490	4931408C20Rik	94	230	359	331
4931408C20Rik_26683767	4931408C20Rik	342	255	260	116
4931408C20Rik_26684273	4931408C20Rik	168	659	400	548
4931408C20Rik_26685089	4931408C20Rik	396	165	472	361
4931409K22Rik_24546644	4931409K22Rik	387	426	418	265
4931409K22Rik_24548094	4931409K22Rik	193	316	463	205
4931409K22Rik_24550644	4931409K22Rik	257	292	375	397
4931409K22Rik_24552708	4931409K22Rik	20	0	233	396
4931414P19Rik_54585950	4931414P19Rik	378	278	402	39
4931414P19Rik_54591415	4931414P19Rik	214	228	229	363
4931414P19Rik_54595277	4931414P19Rik	162	293	501	103
4931414P19Rik_54595580	4931414P19Rik	21	113	212	169
4931417E11Rik_73469122	4931417E11Rik	391	64	249	114
4931417E11Rik_73469234	4931417E11Rik	112	92	232	146
4931417E11Rik_73469285	4931417E11Rik	100	113	163	201
4931417E11Rik_73469425	4931417E11Rik	140	121	188	476
4931423N10Rik_23207935	4931423N10Rik	469	276	447	356
4931423N10Rik_23208092	4931423N10Rik	111	185	206	163
4931423N10Rik_23212502	4931423N10Rik	229	11	214	0
4931423N10Rik_23212781	4931423N10Rik	167	207	182	109
4931428F04Rik_105283443	4931428F04Rik	168	169	180	75
4931428F04Rik_105285273	4931428F04Rik	268	74	242	125
4931428F04Rik_105285381	4931428F04Rik	174	272	278	244
4931428F04Rik_105285544	4931428F04Rik	0	68	223	199
4931429I11Rik_40917230	4931429I11Rik	21	75	87	41
4931429I11Rik_40944464	4931429I11Rik	298	504	415	460
4931429I11Rik_40944825	4931429I11Rik	179	235	316	486
4931429I11Rik_40961037	4931429I11Rik	257	391	414	497
4931429L15Rik_46306849	4931429L15Rik	512	551	511	213
4931429L15Rik_46306955	4931429L15Rik	106	600	596	371
4931429L15Rik_46308841	4931429L15Rik	47	52	205	10
4931429L15Rik_46308926	4931429L15Rik	58	253	269	226
4931431F19Rik_104128696	4931431F19Rik	42	342	396	288
4931431F19Rik_104129215	4931431F19Rik	0	246	131	89
4931431F19Rik_104129398	4931431F19Rik	146	478	319	220
4931431F19Rik_104129509	4931431F19Rik	38	261	142	134
4931440F15Rik_29824512	4931440F15Rik	79	316	140	144
4931440F15Rik_29824768	4931440F15Rik	34	504	421	133
4931440F15Rik_29824965	4931440F15Rik	276	141	270	411
4931440F15Rik_29825145	4931440F15Rik	29	67	71	76
4932411E22Rik_89392149	4932411E22Rik	193	395	147	32
4932411E22Rik_89392299	4932411E22Rik	174	221	409	147
4932411E22Rik_89405611	4932411E22Rik	426	735	502	199
4932411E22Rik_89412061	4932411E22Rik	345	326	390	146
4932411N23Rik_126814648	4932411N23Rik	144	82	116	75
4932411N23Rik_126814734	4932411N23Rik	157	192	346	159
4932411N23Rik_126814805	4932411N23Rik	57	0	185	424
4932411N23Rik_126815370	4932411N23Rik	35	208	207	202
4932414N04Rik_68716208	4932414N04Rik	171	176	227	20
4932414N04Rik_68729044	4932414N04Rik	404	135	156	209
4932414N04Rik_68731187	4932414N04Rik	49	140	415	176
4932414N04Rik_68732151	4932414N04Rik	195	220	280	155
4932418E24Rik_26280688	4932418E24Rik	50	322	206	106
4932418E24Rik_26280881	4932418E24Rik	154	0	242	90
4932418E24Rik_26281579	4932418E24Rik	120	177	188	100
4932418E24Rik_26289769	4932418E24Rik	148	47	245	154
4932429P05Rik_89752759	4932429P05Rik	156	286	307	155
4932429P05Rik_89753250	4932429P05Rik	31	43	171	141
4932429P05Rik_89753401	4932429P05Rik	196	640	410	199
4932429P05Rik_89753757	4932429P05Rik	380	91	345	363
4932438A13Rik_36942229	4932438A13Rik	229	185	189	92
4932438A13Rik_36964999	4932438A13Rik	381	236	463	363
4932438A13Rik_36974273	4932438A13Rik	133	264	222	229
4932438A13Rik_36988232	4932438A13Rik	126	218	215	205
4932438H23Rik_91055839	4932438H23Rik	144	150	279	508
4932438H23Rik_91055876	4932438H23Rik	183	136	280	407
4932438H23Rik_91055928	4932438H23Rik	205	116	370	293
4932438H23Rik_91055993	4932438H23Rik	0	102	296	273
4932443I19Rik_13705998	4932443I19Rik	274	35	324	159
4932443I19Rik_13706045	4932443I19Rik	96	416	331	0
4932443I19Rik_13734850	4932443I19Rik	139	26	140	323
4932443I19Rik_13734873	4932443I19Rik	135	482	282	293
4933402D24Rik_63756359	4933402D24Rik	330	333	200	113
4933402D24Rik_63756404	4933402D24Rik	62	108	331	121
4933402D24Rik_63768497	4933402D24Rik	81	129	58	53
4933402D24Rik_63768525	4933402D24Rik	680	571	265	334
4933402E13Rik_62290572	4933402E13Rik	276	136	252	187
4933402E13Rik_62290882	4933402E13Rik	262	261	511	77
4933402E13Rik_62290966	4933402E13Rik	541	338	205	80
4933402E13Rik_62291037	4933402E13Rik	344	552	223	136
4933402J07Rik_87564058	4933402J07Rik	32	175	284	214
4933402J07Rik_87564161	4933402J07Rik	258	210	410	378
4933402J07Rik_87568510	4933402J07Rik	148	83	209	180
4933402J07Rik_87586039	4933402J07Rik	380	129	429	254
4933402N03Rik_131138993	4933402N03Rik	176	556	334	305
4933402N03Rik_131145867	4933402N03Rik	99	59	168	171
4933402N03Rik_131146067	4933402N03Rik	431	116	329	204
4933402N03Rik_131146121	4933402N03Rik	148	219	239	100
4933402N22Rik_11919223	4933402N22Rik	0	0	216	223
4933402N22Rik_11919290	4933402N22Rik	42	308	364	105
4933402N22Rik_11920685	4933402N22Rik	0	0	154	39
4933402N22Rik_11920716	4933402N22Rik	99	33	237	108
4933402P03Rik_69817530	4933402P03Rik	102	113	200	137
4933402P03Rik_69817650	4933402P03Rik	92	13	160	133
4933402P03Rik_69817764	4933402P03Rik	497	613	440	385
4933402P03Rik_69818274	4933402P03Rik	0	138	307	116
4933403O08Rik_112240795	4933403O08Rik	343	454	274	462
4933403O08Rik_112240870	4933403O08Rik	243	57	283	39
4933403O08Rik_112240997	4933403O08Rik	37	199	130	263
4933403O08Rik_112241154	4933403O08Rik	100	38	441	407
4933405L10Rik_105708997	4933405L10Rik	58	90	238	230
4933405L10Rik_105709463	4933405L10Rik	281	285	257	171
4933405L10Rik_105709516	4933405L10Rik	46	67	116	64
4933405L10Rik_105709707	4933405L10Rik	108	226	248	92
4933405O20Rik_50599532	4933405O20Rik	161	402	432	210
4933405O20Rik_50599644	4933405O20Rik	35	0	140	164
4933405O20Rik_50599888	4933405O20Rik	333	467	358	297
4933405O20Rik_50599983	4933405O20Rik	230	254	432	315
4933406J08Rik_122186348	4933406J08Rik	180	363	310	223
4933406J08Rik_122186503	4933406J08Rik	199	73	182	60
4933406J08Rik_122186541	4933406J08Rik	495	716	571	371
4933406J08Rik_122188014	4933406J08Rik	217	226	284	305
4933406M09Rik_134389893	4933406M09Rik	82	291	358	173
4933406M09Rik_134390105	4933406M09Rik	137	209	271	259
4933406M09Rik_134390226	4933406M09Rik	281	133	512	463
4933406M09Rik_134390402	4933406M09Rik	363	436	358	261
4933408B17Rik_34586320	4933408B17Rik	182	119	211	262
4933408B17Rik_34592980	4933408B17Rik	169	125	352	118
4933408B17Rik_34593039	4933408B17Rik	57	468	197	187
4933408B17Rik_34596083	4933408B17Rik	392	386	527	213
4933409G03Rik_68601761	4933409G03Rik	378	28	245	73
4933409G03Rik_68605800	4933409G03Rik	193	69	92	42
4933409G03Rik_68606234	4933409G03Rik	122	509	517	341
4933409G03Rik_68613061	4933409G03Rik	167	54	208	108
4933411G11Rik_143192335	4933411G11Rik	149	64	155	193
4933411G11Rik_143194914	4933411G11Rik	77	300	162	168
4933411G11Rik_143194958	4933411G11Rik	179	105	449	156
4933411G11Rik_143195041	4933411G11Rik	355	232	226	227
4933411K16Rik_42052516	4933411K16Rik	157	157	127	40
4933411K16Rik_42052575	4933411K16Rik	192	228	270	461
4933411K16Rik_42052638	4933411K16Rik	0	127	201	70
4933411K16Rik_42052832	4933411K16Rik	0	46	73	0
4933412E24Rik_60015604	4933412E24Rik	357	289	255	382
4933412E24Rik_60015884	4933412E24Rik	178	169	330	427
4933412E24Rik_60016086	4933412E24Rik	200	185	147	55
4933412E24Rik_60016442	4933412E24Rik	142	92	265	98
4933413G19Rik_128379455	4933413G19Rik	287	60	272	168
4933413G19Rik_128379562	4933413G19Rik	236	242	259	457
4933413G19Rik_128379685	4933413G19Rik	383	487	360	439
4933413G19Rik_128379798	4933413G19Rik	102	256	175	46
4933415F23Rik_23101939	4933415F23Rik	21	350	226	154
4933415F23Rik_23101999	4933415F23Rik	188	145	206	188
4933415F23Rik_23102061	4933415F23Rik	193	335	347	448
4933415F23Rik_23102151	4933415F23Rik	460	293	251	111
4933416C03Rik_116113144	4933416C03Rik	313	147	267	399
4933416C03Rik_116113321	4933416C03Rik	258	200	261	40
4933416C03Rik_116113381	4933416C03Rik	61	39	154	0
4933416C03Rik_116113454	4933416C03Rik	0	115	195	180
4933417A18Rik_34924601	4933417A18Rik	288	126	311	243
4933417A18Rik_34932540	4933417A18Rik	492	686	494	359
4933417A18Rik_34932627	4933417A18Rik	455	288	351	199
4933417A18Rik_34944202	4933417A18Rik	58	61	85	162
4933421I07Rik_42446981	4933421I07Rik	213	240	447	457
4933421I07Rik_42447582	4933421I07Rik	133	143	248	243
4933421I07Rik_42447704	4933421I07Rik	332	91	449	184
4933421I07Rik_42448010	4933421I07Rik	72	141	116	184
4933425L06Rik_105082308	4933425L06Rik	359	212	263	178
4933425L06Rik_105109352	4933425L06Rik	152	241	449	245
4933425L06Rik_105109537	4933425L06Rik	226	159	465	201
4933425L06Rik_105111219	4933425L06Rik	507	539	479	179
4933427D06Rik_89101567	4933427D06Rik	205	419	195	278
4933427D06Rik_89107722	4933427D06Rik	0	0	291	105
4933427D06Rik_89107787	4933427D06Rik	154	200	316	310
4933427D06Rik_89107876	4933427D06Rik	145	185	53	177
4933427D14Rik_72178460	4933427D14Rik	96	565	192	245
4933427D14Rik_72180530	4933427D14Rik	118	109	158	135
4933427D14Rik_72189679	4933427D14Rik	346	230	597	296
4933427D14Rik_72198657	4933427D14Rik	37	319	255	265
4933427G17Rik_120991241	4933427G17Rik	146	115	353	344
4933427G17Rik_120991387	4933427G17Rik	0	132	168	200
4933427G17Rik_120991510	4933427G17Rik	443	209	381	253
4933427G17Rik_120991851	4933427G17Rik	257	329	241	54
4933428G20Rik_97492609	4933428G20Rik	195	151	216	281
4933428G20Rik_97492658	4933428G20Rik	0	0	19	0
4933428G20Rik_97492718	4933428G20Rik	54	155	213	119
4933428G20Rik_97492743	4933428G20Rik	278	254	286	241
4933430I17Rik_62532349	4933430I17Rik	0	156	0	0
4933430I17Rik_62532616	4933430I17Rik	402	300	359	443
4933430I17Rik_62541826	4933430I17Rik	244	337	305	224
4933430I17Rik_62541931	4933430I17Rik	431	370	506	224
4933433C11Rik_25213832	4933433C11Rik	287	85	127	204
4933433C11Rik_25214040	4933433C11Rik	148	117	314	278
4933433C11Rik_25214310	4933433C11Rik	319	343	148	0
4933433C11Rik_25214534	4933433C11Rik	413	246	383	176
4933434E20Rik_90053108	4933434E20Rik	519	724	452	354
4933434E20Rik_90053608	4933434E20Rik	244	112	647	203
4933434E20Rik_90056578	4933434E20Rik	286	133	454	274
4933434E20Rik_90058519	4933434E20Rik	168	142	121	155
4933436I01Rik_67920510	4933436I01Rik	0	162	346	65
4933436I01Rik_67920927	4933436I01Rik	102	113	300	186
4933436I01Rik_67921029	4933436I01Rik	151	182	236	69
4933436I01Rik_67921321	4933436I01Rik	243	131	468	152
5031410I06Rik_26101871	5031410I06Rik	148	216	252	0
5031410I06Rik_26102580	5031410I06Rik	61	0	113	20
5031410I06Rik_26104143	5031410I06Rik	80	294	355	191
5031410I06Rik_26105196	5031410I06Rik	309	93	360	181
5031414D18Rik_75032032	5031414D18Rik	309	400	247	97
5031414D18Rik_75032230	5031414D18Rik	83	231	155	198
5031414D18Rik_75036127	5031414D18Rik	136	642	395	146
5031414D18Rik_75042448	5031414D18Rik	377	334	521	614
5430401F13Rik_131543858	5430401F13Rik	94	35	104	98
5430401F13Rik_131552645	5430401F13Rik	57	135	176	117
5430401F13Rik_131552694	5430401F13Rik	115	58	197	191
5430401F13Rik_131552741	5430401F13Rik	127	121	159	33
5430402E10Rik_77923814	5430402E10Rik	149	292	147	91
5430402E10Rik_77924342	5430402E10Rik	147	0	310	255
5430402E10Rik_77924375	5430402E10Rik	118	210	303	101
5430402E10Rik_77924409	5430402E10Rik	105	574	173	249
5430419D17Rik_131222705	5430419D17Rik	477	715	629	242
5430419D17Rik_131222899	5430419D17Rik	299	217	356	176
5430419D17Rik_131226737	5430419D17Rik	80	622	207	175
5430419D17Rik_131228914	5430419D17Rik	241	127	354	235
5430421N21Rik_101488155	5430421N21Rik	85	213	111	134
5430421N21Rik_101488377	5430421N21Rik	359	243	72	73
5430421N21Rik_101491256	5430421N21Rik	377	188	284	170
5430421N21Rik_101491331	5430421N21Rik	0	98	333	129
5430427O19Rik_85887906	5430427O19Rik	201	340	186	409
5430427O19Rik_85887966	5430427O19Rik	338	322	397	350
5430427O19Rik_85888248	5430427O19Rik	80	216	104	225
5430427O19Rik_85888391	5430427O19Rik	267	175	155	333
5430435G22Rik_131697897	5430435G22Rik	267	284	257	143
5430435G22Rik_131698469	5430435G22Rik	340	278	452	278
5430435G22Rik_131698534	5430435G22Rik	163	337	619	375
5430435G22Rik_131698591	5430435G22Rik	98	127	282	127
5530400C23Rik_133293191	5530400C23Rik	13	150	443	218
5530400C23Rik_133294205	5530400C23Rik	244	149	196	289
5530400C23Rik_133294279	5530400C23Rik	137	254	183	102
5530400C23Rik_133294323	5530400C23Rik	35	149	207	169
5730409E04Rik_126611821	5730409E04Rik	147	191	304	98
5730409E04Rik_126611886	5730409E04Rik	176	359	482	402
5730409E04Rik_126611937	5730409E04Rik	20	214	188	73
5730409E04Rik_126612085	5730409E04Rik	16	229	271	629
5730455P16Rik_80370378	5730455P16Rik	96	182	212	361
5730455P16Rik_80374122	5730455P16Rik	56	202	180	169
5730455P16Rik_80375622	5730455P16Rik	302	138	335	405
5730455P16Rik_80376870	5730455P16Rik	0	273	141	55
5730507C01Rik_18514859	5730507C01Rik	0	75	378	402
5730507C01Rik_18531729	5730507C01Rik	63	127	297	153
5730507C01Rik_18533540	5730507C01Rik	92	166	473	221
5730507C01Rik_18533645	5730507C01Rik	46	248	228	216
5730508B09Rik_127870903	5730508B09Rik	158	207	346	88
5730508B09Rik_127870978	5730508B09Rik	287	257	182	44
5730508B09Rik_127896049	5730508B09Rik	626	663	602	500
5730508B09Rik_127896135	5730508B09Rik	75	294	210	211
5730559C18Rik_136219811	5730559C18Rik	172	45	249	329
5730559C18Rik_136225550	5730559C18Rik	191	272	284	316
5730559C18Rik_136227537	5730559C18Rik	386	191	282	245
5730559C18Rik_136233913	5730559C18Rik	218	183	317	70
5830411N06Rik_140248121	5830411N06Rik	34	208	88	130
5830411N06Rik_140248838	5830411N06Rik	376	298	298	159
5830411N06Rik_140274119	5830411N06Rik	412	420	282	238
5830411N06Rik_140296486	5830411N06Rik	238	808	376	276
5830415F09Rik_46382188	5830415F09Rik	283	279	400	71
5830415F09Rik_46382295	5830415F09Rik	36	70	145	161
5830415F09Rik_46382564	5830415F09Rik	554	326	573	473
5830415F09Rik_46386143	5830415F09Rik	66	0	316	209
5830473C10Rik_90566441	5830473C10Rik	155	268	406	143
5830473C10Rik_90566581	5830473C10Rik	347	282	347	150
5830473C10Rik_90569578	5830473C10Rik	455	472	369	351
5830473C10Rik_90572788	5830473C10Rik	98	140	297	235
6030419C18Rik_58490290	6030419C18Rik	35	156	334	69
6030419C18Rik_58499173	6030419C18Rik	118	446	346	149
6030419C18Rik_58499237	6030419C18Rik	123	0	94	102
6030419C18Rik_58499350	6030419C18Rik	138	172	333	375
6030458C11Rik_12817959	6030458C11Rik	410	285	282	172
6030458C11Rik_12818255	6030458C11Rik	0	289	344	136
6030458C11Rik_12821477	6030458C11Rik	310	204	475	265
6030458C11Rik_12823684	6030458C11Rik	30	232	151	104
6030468B19Rik_117802851	6030468B19Rik	74	295	240	262
6030468B19Rik_117802902	6030468B19Rik	50	311	223	132
6030468B19Rik_117805853	6030468B19Rik	163	38	200	398
6030468B19Rik_117805922	6030468B19Rik	392	284	397	259
6030498E09Rik_38958117	6030498E09Rik	205	298	333	154
6030498E09Rik_38958182	6030498E09Rik	107	154	220	83
6030498E09Rik_38958266	6030498E09Rik	62	177	95	82
6030498E09Rik_38958364	6030498E09Rik	132	378	426	349
6330403A02Rik_180442672	6330403A02Rik	300	337	448	188
6330403A02Rik_180483185	6330403A02Rik	222	361	520	351
6330403A02Rik_180483302	6330403A02Rik	203	132	191	43
6330408A02Rik_13269346	6330408A02Rik	238	305	307	175
6330408A02Rik_13269537	6330408A02Rik	123	307	312	245
6330408A02Rik_13269586	6330408A02Rik	316	497	261	95
6330408A02Rik_13277267	6330408A02Rik	118	91	163	128
6330409D20Rik_32740471	6330409D20Rik	53	386	366	462
6330409D20Rik_32740574	6330409D20Rik	118	106	214	150
6330409D20Rik_32740661	6330409D20Rik	294	268	427	301
6330409D20Rik_32740721	6330409D20Rik	277	245	452	383
6330416G13Rik_63568548	6330416G13Rik	55	178	360	299
6330416G13Rik_63570007	6330416G13Rik	157	200	267	135
6330416G13Rik_63570065	6330416G13Rik	28	322	156	136
6330416G13Rik_63580009	6330416G13Rik	57	325	364	85
6430531B16Rik_139976635	6430531B16Rik	167	247	231	400
6430531B16Rik_139977101	6430531B16Rik	81	60	172	138
6430531B16Rik_139977150	6430531B16Rik	62	455	277	274
6430531B16Rik_139978632	6430531B16Rik	282	123	230	198
6430548M08Rik_120145480	6430548M08Rik	200	306	393	184
6430548M08Rik_120145547	6430548M08Rik	101	144	326	125
6430548M08Rik_120150142	6430548M08Rik	310	64	368	25
6430548M08Rik_120152546	6430548M08Rik	226	0	197	378
6430550D23Rik_156003415	6430550D23Rik	127	28	145	103
6430550D23Rik_156003456	6430550D23Rik	337	242	342	99
6430550D23Rik_156003690	6430550D23Rik	114	100	135	376
6430550D23Rik_156003825	6430550D23Rik	230	267	325	96
6430571L13Rik_107342435	6430571L13Rik	99	203	73	187
6430571L13Rik_107342507	6430571L13Rik	418	220	427	98
6430571L13Rik_107342543	6430571L13Rik	66	157	150	43
6430571L13Rik_107346868	6430571L13Rik	109	375	277	140
6430573F11Rik_36505626	6430573F11Rik	132	454	364	218
6430573F11Rik_36511726	6430573F11Rik	101	287	250	174
6430573F11Rik_36511828	6430573F11Rik	470	720	506	317
6430573F11Rik_36512019	6430573F11Rik	372	190	482	432
6820408C15Rik_152429023	6820408C15Rik	107	100	168	92
6820408C15Rik_152437500	6820408C15Rik	234	140	188	283
6820408C15Rik_152437606	6820408C15Rik	415	96	481	269
6820408C15Rik_152440864	6820408C15Rik	223	52	136	36
7420426K07Rik_98903445	7420426K07Rik	228	274	296	39
7420426K07Rik_98903504	7420426K07Rik	508	270	378	147
7420426K07Rik_98903548	7420426K07Rik	319	274	572	136
7420426K07Rik_98903579	7420426K07Rik	263	309	361	329
7420461P10Rik_162654572	7420461P10Rik	137	143	155	85
7420461P10Rik_162657037	7420461P10Rik	182	317	465	256
7420461P10Rik_162658051	7420461P10Rik	250	201	449	175
7530416G11Rik_85494241	7530416G11Rik	72	416	597	139
7530416G11Rik_85494304	7530416G11Rik	0	44	324	39
7530416G11Rik_85494628	7530416G11Rik	117	0	133	83
7530416G11Rik_85494679	7530416G11Rik	260	196	141	275
8030411F24Rik_148782129	8030411F24Rik	393	170	246	306
8030411F24Rik_148782193	8030411F24Rik	88	230	215	298
8030411F24Rik_148782232	8030411F24Rik	128	267	524	177
8030411F24Rik_148783393	8030411F24Rik	0	0	330	133
8030423J24Rik_70883521	8030423J24Rik	254	198	263	171
8030423J24Rik_70883878	8030423J24Rik	177	376	250	211
8030423J24Rik_70883919	8030423J24Rik	228	373	305	281
8030423J24Rik_70883951	8030423J24Rik	101	99	302	120
8030462N17Rik_77653234	8030462N17Rik	364	130	208	233
8030462N17Rik_77674209	8030462N17Rik	184	54	205	243
8030462N17Rik_77674364	8030462N17Rik	194	484	281	190
8030462N17Rik_77674533	8030462N17Rik	199	282	166	152
8430408G22Rik_116651731	8430408G22Rik	264	341	405	145
8430408G22Rik_116651767	8430408G22Rik	247	45	345	414
8430408G22Rik_116652013	8430408G22Rik	32	156	182	196
8430408G22Rik_116652072	8430408G22Rik	186	160	259	27
8430419L09Rik_135209345	8430419L09Rik	116	67	309	78
8430419L09Rik_135218739	8430419L09Rik	59	143	94	152
8430419L09Rik_135225211	8430419L09Rik	29	0	123	51
8430419L09Rik_135226910	8430419L09Rik	167	171	347	151
9030617O03Rik_100829721	9030617O03Rik	416	324	437	442
9030617O03Rik_100842703	9030617O03Rik	519	296	321	368
9030617O03Rik_100850189	9030617O03Rik	147	279	356	94
9030617O03Rik_100850311	9030617O03Rik	37	0	0	0
9030624G23Rik_24074630	9030624G23Rik	0	31	261	161
9030624G23Rik_24074712	9030624G23Rik	66	88	372	217
9030624G23Rik_24096848	9030624G23Rik	17	75	71	29
9030624G23Rik_24096923	9030624G23Rik	161	35	293	140
9030624J02Rik_118746465	9030624J02Rik	383	547	464	239
9030624J02Rik_118753858	9030624J02Rik	237	196	435	222
9030624J02Rik_118775382	9030624J02Rik	197	159	422	108
9030624J02Rik_118794558	9030624J02Rik	172	65	124	130
9130008F23Rik_40880192	9130008F23Rik	5	65	22	26
9130008F23Rik_40880236	9130008F23Rik	136	181	331	183
9130008F23Rik_40880391	9130008F23Rik	80	176	237	178
9130008F23Rik_40880495	9130008F23Rik	0	234	353	129
9130011E15Rik_45946007	9130011E15Rik	275	167	287	324
9130011E15Rik_45950687	9130011E15Rik	184	88	162	70
9130011E15Rik_45958432	9130011E15Rik	178	254	214	77
9130011E15Rik_45975246	9130011E15Rik	138	249	86	239
9130019O22Rik_127384935	9130019O22Rik	380	260	483	440
9130019O22Rik_127385026	9130019O22Rik	68	197	314	267
9130019O22Rik_127385462	9130019O22Rik	458	117	480	694
9130019O22Rik_127386525	9130019O22Rik	46	229	320	162
9130023H24Rik_128236795	9130023H24Rik	55	123	213	76
9130023H24Rik_128236929	9130023H24Rik	137	122	118	106
9130023H24Rik_128237123	9130023H24Rik	243	264	214	328
9130023H24Rik_128237302	9130023H24Rik	133	190	195	243
9130204L05Rik_91090298	9130204L05Rik	137	278	330	323
9130204L05Rik_91090321	9130204L05Rik	484	328	470	154
9130204L05Rik_91090339	9130204L05Rik	221	87	336	371
9130204L05Rik_91090362	9130204L05Rik	112	264	303	343
9130401M01Rik_58028751	9130401M01Rik	465	264	407	230
9130401M01Rik_58028842	9130401M01Rik	123	117	180	152
9130401M01Rik_58029014	9130401M01Rik	409	205	274	116
9130401M01Rik_58031989	9130401M01Rik	128	196	328	35
9130409I23Rik_181051385	9130409I23Rik	104	262	364	333
9130409I23Rik_181054923	9130409I23Rik	165	47	225	192
9130409I23Rik_181055019	9130409I23Rik	263	270	613	236
9130409I23Rik_181055118	9130409I23Rik	190	580	274	274
9230104L09Rik_148848010	9230104L09Rik	97	319	274	203
9230104L09Rik_148850706	9230104L09Rik	120	162	199	46
9230104L09Rik_148850727	9230104L09Rik	89	127	419	129
9230104L09Rik_148850849	9230104L09Rik	294	142	366	361
9230110C19Rik_8026088	9230110C19Rik	145	408	548	501
9230110C19Rik_8042429	9230110C19Rik	162	421	270	185
9230110C19Rik_8042675	9230110C19Rik	208	211	406	213
9230110C19Rik_8042723	9230110C19Rik	225	317	154	60
9230110F15Rik_35839152	9230110F15Rik	326	155	314	285
9230110F15Rik_35839329	9230110F15Rik	273	409	250	236
9230110F15Rik_35839406	9230110F15Rik	271	111	370	152
9230110F15Rik_35844039	9230110F15Rik	177	380	121	51
9230112D13Rik_34512097	9230112D13Rik	179	92	251	227
9230112D13Rik_34512122	9230112D13Rik	135	653	321	162
9230112D13Rik_34514394	9230112D13Rik	360	70	517	184
9230112D13Rik_34514428	9230112D13Rik	267	367	383	126
9330159F19Rik_29221895	9330159F19Rik	318	294	291	125
9330159F19Rik_29224474	9330159F19Rik	142	259	258	125
9330159F19Rik_29224648	9330159F19Rik	52	137	96	36
9330159F19Rik_29224832	9330159F19Rik	157	221	138	295
9330182L06Rik_9399334	9330182L06Rik	263	178	314	209
9330182L06Rik_9421637	9330182L06Rik	108	342	164	212
9330182L06Rik_9427846	9330182L06Rik	381	155	269	458
9330182L06Rik_9441642	9330182L06Rik	116	324	229	47
9330182O14Rik_40144836	9330182O14Rik	175	220	100	88
9330182O14Rik_40144888	9330182O14Rik	194	85	77	0
9330182O14Rik_40144951	9330182O14Rik	59	149	129	157
9330182O14Rik_40148516	9330182O14Rik	67	62	189	247
9430007A20Rik_144519975	9430007A20Rik	89	464	433	175
9430007A20Rik_144520049	9430007A20Rik	456	58	240	122
9430007A20Rik_144522400	9430007A20Rik	426	437	450	243
9430007A20Rik_144528631	9430007A20Rik	285	184	330	56
9430015G10Rik_156119183	9430015G10Rik	195	85	196	475
9430015G10Rik_156119229	9430015G10Rik	147	450	428	98
9430015G10Rik_156121999	9430015G10Rik	355	330	440	293
9430015G10Rik_156123569	9430015G10Rik	63	149	598	127
9430016H08Rik_57406861	9430016H08Rik	81	265	447	199
9430016H08Rik_57406940	9430016H08Rik	64	289	374	162
9430016H08Rik_57407030	9430016H08Rik	116	184	200	191
9430016H08Rik_57407144	9430016H08Rik	165	195	227	292
9430020K01Rik_4673284	9430020K01Rik	151	113	117	185
9430020K01Rik_4673616	9430020K01Rik	109	115	334	96
9430020K01Rik_4674435	9430020K01Rik	163	156	195	230
9430020K01Rik_4674697	9430020K01Rik	346	0	220	199
9430038I01Rik_137387563	9430038I01Rik	240	559	449	445
9430038I01Rik_137387638	9430038I01Rik	347	100	346	286
9430038I01Rik_137387661	9430038I01Rik	125	276	144	119
9430038I01Rik_137387690	9430038I01Rik	156	141	255	87
9430069I07Rik_34349295	9430069I07Rik	0	0	146	118
9430069I07Rik_34349319	9430069I07Rik	161	420	409	309
9430069I07Rik_34356355	9430069I07Rik	413	272	232	59
9430069I07Rik_34356391	9430069I07Rik	68	88	342	411
9530002B09Rik_122689389	9530002B09Rik	301	189	458	333
9530002B09Rik_122689434	9530002B09Rik	331	248	383	104
9530002B09Rik_122700520	9530002B09Rik	287	244	151	74
9530002B09Rik_122701206	9530002B09Rik	158	341	499	195
9530003J23Rik_117237704	9530003J23Rik	267	185	181	191
9530003J23Rik_117238448	9530003J23Rik	314	387	208	238
9530003J23Rik_117238501	9530003J23Rik	43	130	179	44
9530003J23Rik_117238554	9530003J23Rik	201	585	387	111
[truncated: 77,315 more rows]

## Sheet: Mageck genes
id	num	neg|score	neg|p-value	neg|fdr	neg|rank	neg|goodsgrna	neg|lfc	pos|score	pos|p-value	pos|fdr	pos|rank	pos|goodsgrna	pos|lfc
March1.	4	9.719e-10	2.5161e-07	0.00495	1	3	-3.2391	0.46629	0.60126	0.999999	11732	1	-3.2391
Hspa5	4	1.659e-06	4.2774e-06	0.031353	2	4	-2.2845	1	1	0.999999	19675	0	-2.2845
Ubl3	4	1.9099e-06	4.7807e-06	0.031353	3	4	-1.4994	1	1	0.999999	19674	0	-1.4994
Chd4	4	5.5012e-06	1.7865e-05	0.087871	4	4	-2.0649	0.99996	0.99996	0.999999	19673	0	-2.0649
Polr2a	4	8.6625e-06	2.6923e-05	0.105941	5	4	-2.245	0.99846	0.99848	0.999999	19630	0	-2.245
Eif2s2	4	1.1219e-05	3.749e-05	0.122937	6	3	-2.2126	0.89723	0.89697	0.999999	17474	0	-2.2126
Eif3g	4	1.5271e-05	5.5103e-05	0.15488	7	4	-2.5537	0.99987	0.99988	0.999999	19668	0	-2.5537
Tinf2	4	2.8436e-05	0.00010165	0.25	8	4	-3.1072	0.9999	0.9999	0.999999	19671	0	-3.1072
Cdh5	4	4.8745e-05	0.00017638	0.385589	9	2	-1.6489	0.12575	0.2602	0.983379	5180	1	-1.6489
Med14	4	6.0074e-05	0.00021765	0.403275	10	4	-2.0168	0.99298	0.99301	0.999999	19485	0	-2.0168
Wdr82	4	6.9029e-05	0.00025539	0.403275	11	4	-1.2648	0.99993	0.99994	0.999999	19672	0	-1.2648
Zc3h3	4	7.2058e-05	0.00026545	0.403275	12	2	-1.1734	0.11462	0.24093	0.982023	4810	2	-1.1734
Rpl18a	4	7.2581e-05	0.00026646	0.403275	13	2	-2.472	0.16959	0.30906	0.992029	6115	2	-2.472
Gspt1	4	7.9088e-05	0.00029665	0.416902	14	3	-1.8122	0.93952	0.93953	0.999999	18377	0	-1.8122
Lsm1	4	0.00010651	0.00040132	0.483705	15	4	-1.2862	0.99989	0.9999	0.999999	19670	0	-1.2862
Vmn1r85	4	0.00011389	0.00042799	0.483705	16	4	-1.4018	0.99989	0.99989	0.999999	19669	0	-1.4018
Prkar1a	4	0.00011426	0.00043101	0.483705	17	4	-1.9676	0.99473	0.99477	0.999999	19532	0	-1.9676
Plk1	4	0.00012595	0.00047983	0.483705	18	2	-1.5097	0.31166	0.45465	0.998137	8950	2	-1.5097
Ces2f	4	0.00014262	0.00054021	0.483705	19	3	-1.5022	0.26033	0.40215	0.99639	7926	1	-1.5022
Npm3	4	0.00014597	0.00055481	0.483705	20	3	-1.9532	0.37906	0.52402	0.999999	10253	1	-1.9532
Taf5l	4	0.00014641	0.00055632	0.483705	21	4	-1.1971	0.99985	0.99986	0.999999	19667	0	-1.1971
Mlec	4	0.0001512	0.00057443	0.483705	22	3	-1.4535	0.7125	0.73253	0.999999	14287	1	-1.4535
Actl7b	4	0.00015456	0.00058953	0.483705	23	4	-0.94365	0.99985	0.99985	0.999999	19666	0	-0.94365
C130026I21Rik	4	0.000155	0.00059003	0.483705	24	3	-2.0017	0.96864	0.96857	0.999999	18967	0	-2.0017
Dnmt3b	4	0.00017225	0.0006469	0.49056	25	3	-1.9261	0.97229	0.97222	0.999999	19046	0	-1.9261
Tas2r134	4	0.0001765	0.00065998	0.49056	26	2	-0.15909	0.66603	0.70256	0.999999	13707	1	-0.15909
Tob1	4	0.00018288	0.00068489	0.49056	27	2	-1.7223	0.87347	0.87307	0.999999	17039	0	-1.7223
Plagl2	4	0.00018735	0.00070175	0.49056	28	4	-1.6776	0.99657	0.99658	0.999999	19582	0	-1.6776
Capzb	4	0.00019837	0.00074654	0.49056	29	3	-1.7229	0.22116	0.36214	0.992029	7150	1	-1.7229
Eif4a1	4	0.00019897	0.00074905	0.49056	30	4	-1.9246	0.98979	0.98978	0.999999	19418	0	-1.9246
Mup8	4	0.00021818	0.00081548	0.49056	31	4	-1.3817	0.99978	0.99978	0.999999	19665	0	-1.3817
Slfn2	4	0.00021844	0.00081749	0.49056	32	3	-1.4655	0.97721	0.97725	0.999999	19146	0	-1.4655
Nprl3	4	0.00022317	0.00083259	0.49056	33	3	-1.3615	0.93874	0.93873	0.999999	18362	0	-1.3615
Uba52	4	0.00022693	0.0008492	0.49056	34	3	-1.4445	0.55764	0.64305	0.999999	12542	1	-1.4445
Hnmt	4	0.00025416	0.00094028	0.49056	35	3	-1.226	0.5386	0.63373	0.999999	12359	1	-1.226
Eif3i	4	0.00025713	0.00094984	0.49056	36	3	-1.459	0.89689	0.89662	0.999999	17467	0	-1.459
Med28	4	0.00026107	0.00097098	0.49056	37	4	-1.4116	0.99791	0.99793	0.999999	19622	0	-1.4116
Lrch2	4	0.00026404	0.00098456	0.49056	38	3	-1.2895	0.91248	0.91233	0.999999	17805	0	-1.2895
Slmo2	4	0.00026552	0.00098859	0.49056	39	4	-1.3272	0.99973	0.99974	0.999999	19664	0	-1.3272
Zfp655	4	0.00027358	0.0010183	0.49056	40	4	-2.0278	0.99607	0.99609	0.999999	19565	0	-2.0278
Smok3a	4	0.00028557	0.001056	0.49056	41	3	-1.6637	0.32803	0.4714	0.999999	9256	1	-1.6637
Spi1	4	0.00028847	0.0010661	0.49056	42	4	-1.7742	0.99971	0.99972	0.999999	19663	0	-1.7742
Ccdc101	4	0.00029014	0.0010721	0.49056	43	4	-1.524	0.99971	0.99972	0.999999	19662	0	-1.524
Vmn2r49	4	0.00032273	0.0011869	0.527723	44	3	-2.123	0.92539	0.92523	0.999999	18073	0	-2.123
Hexim1	4	0.00032777	0.001207	0.527723	45	1	0.59937	0.11352	0.239	0.981384	4771	3	0.59937
Srp72	4	0.00034159	0.0012528	0.535837	46	3	-1.3699	0.98582	0.9858	0.999999	19337	0	-1.3699
Jak2	4	0.00035992	0.0013278	0.555825	47	3	-1.3029	0.17963	0.31947	0.992029	6297	1	-1.3029
Nup50	4	0.00037819	0.0013972	0.559505	48	3	-0.82093	0.85463	0.85413	0.999999	16674	0	-0.82093
Rrm2b	4	0.00038269	0.0014113	0.559505	49	4	-1.7122	0.99704	0.99704	0.999999	19599	0	-1.7122
Hist1h2an	4	0.00038588	0.0014219	0.559505	50	3	-1.7621	0.9397	0.93971	0.999999	18381	0	-1.7621
Wdr25	4	0.00042861	0.0015738	0.603123	51	2	-0.9767	0.30931	0.4522	0.998013	8893	2	-0.9767
Egr2	4	0.00043792	0.0016091	0.603123	52	4	-1.715	0.99627	0.99629	0.999999	19571	0	-1.715
Scgb2b20	4	0.00044433	0.0016327	0.603123	53	2	-0.73084	0.13763	0.27622	0.986895	5480	2	-0.73084
Dnmt1	4	0.00047006	0.0017354	0.603123	54	4	-1.5885	0.99953	0.99955	0.999999	19661	0	-1.5885
Rps3a1	4	0.00047902	0.0017711	0.603123	55	2	-0.55858	0.78341	0.78661	0.999999	15324	1	-0.55858
Olfr1368	4	0.00048126	0.0017782	0.603123	56	4	-1.2299	0.99952	0.99954	0.999999	19660	0	-1.2299
Ctr9	4	0.0004837	0.0017867	0.603123	57	3	-1.9002	0.96486	0.9648	0.999999	18878	0	-1.9002
Med4	4	0.00049186	0.0018154	0.603123	58	2	-0.65613	0.37094	0.51559	0.999999	10097	2	-0.65613
Ccdc78	4	0.00050685	0.0018738	0.603123	59	4	-1.8421	0.99917	0.99916	0.999999	19649	0	-1.8421
Ran	4	0.00052291	0.0019256	0.603123	60	3	-1.7633	0.95828	0.95823	0.999999	18749	0	-1.7633
Trhde	4	0.00052443	0.0019331	0.603123	61	4	-1.0308	0.99948	0.99949	0.999999	19659	0	-1.0308
Ptprh	4	0.00052486	0.0019342	0.603123	62	2	-1.7399	0.96439	0.96434	0.999999	18871	0	-1.7399
Gpr162	4	0.00052944	0.0019472	0.603123	63	2	-0.13654	0.12539	0.25959	0.983379	5163	2	-0.13654
Edem1	4	0.00053893	0.0019764	0.603123	64	2	-1.0652	0.82132	0.82096	0.999999	15999	1	-1.0652
Med12	4	0.00054392	0.0019925	0.603123	65	4	-1.4238	0.99946	0.99947	0.999999	19658	0	-1.4238
Rpl28	4	0.00055605	0.0020449	0.609586	66	3	-2.0075	0.94578	0.94572	0.999999	18502	0	-2.0075
Tada2b	4	0.00057999	0.002142	0.619873	67	4	-1.1747	0.99942	0.99943	0.999999	19657	0	-1.1747
Tada1	4	0.0005889	0.0021692	0.619873	68	4	-1.0949	0.99941	0.99942	0.999999	19656	0	-1.0949
Med10	4	0.00059709	0.0021973	0.619873	69	4	-1.5187	0.9974	0.9974	0.999999	19608	0	-1.5187
Ibsp	4	0.00059851	0.0022054	0.619873	70	3	-1.5713	0.83995	0.8393	0.999999	16376	0	-1.5713
Gm5346	4	0.00062015	0.0022874	0.632794	71	3	-1.6067	0.30213	0.44483	0.998013	8752	1	-1.6067
Ggps1	4	0.00063026	0.0023216	0.632794	72	1	0.22356	0.029795	0.080962	0.96089	1614	1	0.22356
Srp19	4	0.00064209	0.0023639	0.632794	73	4	-1.2147	0.99936	0.99936	0.999999	19655	0	-1.2147
Sbsn	4	0.00064658	0.00238	0.632794	74	4	-1.1306	0.99935	0.99936	0.999999	19654	0	-1.1306
Greb1l	4	0.00066832	0.002459	0.645083	75	4	-1.1761	0.99933	0.99934	0.999999	19653	0	-1.1761
Psmd13	4	0.00068696	0.0025275	0.647615	76	4	-1.7363	0.99931	0.99932	0.999999	19652	0	-1.7363
Med16	4	0.00068845	0.0025345	0.647615	77	4	-1.3531	0.99931	0.99932	0.999999	19651	0	-1.3531
Kif26b	4	0.00070799	0.0026039	0.656829	78	3	-1.2091	0.5371	0.63301	0.999999	12347	1	-1.2091
Trappc13	4	0.00073107	0.002684	0.668442	79	2	-0.1156	0.65379	0.69513	0.999999	13557	1	-0.1156
Pabpc1	4	0.00077526	0.002839	0.678576	80	4	-1.7006	0.99617	0.9962	0.999999	19569	0	-1.7006
Setd1b	4	0.00078147	0.0028626	0.678576	81	2	-0.54137	0.3334	0.47691	0.999999	9351	1	-0.54137
Dpt	4	0.00079743	0.0029149	0.682756	82	2	-1.3009	0.59292	0.66115	0.999999	12896	1	-1.3009
Atp2a2	4	0.0008239	0.0030131	0.694624	83	4	-1.6121	0.99918	0.99916	0.999999	19650	0	-1.6121
Gm14632	4	0.00083188	0.0030362	0.694624	84	3	-0.94028	0.87871	0.87831	0.999999	17145	0	-0.94028
Inhbc	4	0.00085509	0.0031167	0.704848	85	2	-1.0402	0.37069	0.51535	0.999999	10092	1	-1.0402
Gm6902	4	0.00086741	0.0031666	0.707977	86	4	-0.90181	0.99913	0.99913	0.999999	19648	0	-0.90181
Kpnb1	4	0.00088228	0.0032189	0.711592	87	2	-0.32735	0.30767	0.4505	0.998013	8863	2	-0.32735
Top2a	4	0.0009194	0.0033527	0.732948	88	3	-1.4128	0.30336	0.4461	0.998013	8770	1	-1.4128
Scd4	4	0.00093267	0.0034021	0.735173	89	3	-0.56398	0.62241	0.67724	0.999999	13190	1	-0.56398
Inca1	4	0.00095436	0.0034786	0.735173	90	4	-1.112	0.99905	0.99903	0.999999	19647	0	-1.112
Elavl1	3	0.0009588	0.0027323	0.671968	91	2	-1.5785	0.78905	0.78914	0.999999	15423	0	-1.5785
Snrpb	4	0.00096499	0.0035077	0.735173	92	3	-1.5555	0.90531	0.90503	0.999999	17656	0	-1.5555
Rrn3	3	0.00097894	0.0027826	0.675895	93	2	-2.3468	0.94423	0.94446	0.999999	18470	0	-2.3468
Htr3b	4	0.00098307	0.0035631	0.735173	94	1	0.35519	0.10931	0.23158	0.978292	4641	2	0.35519
Cnih2	4	0.00099781	0.0036149	0.735173	95	4	-0.98517	0.999	0.99898	0.999999	19646	0	-0.98517
Spib	4	0.0010119	0.0036683	0.735173	96	4	-1.3689	0.99556	0.99559	0.999999	19551	0	-1.3689
Armc12	4	0.0010136	0.0036733	0.735173	97	3	-1.3333	0.986	0.98598	0.999999	19342	0	-1.3333
Ctdspl2	4	0.0010221	0.0037005	0.735173	98	4	-0.96511	0.99898	0.99897	0.999999	19645	0	-0.96511
Dqx1	4	0.0010335	0.0037453	0.735173	99	1	0.54318	0.0098629	0.033239	0.96089	672	2	0.54318
Ddah1	4	0.0010341	0.0037478	0.735173	100	2	-1.3773	0.7628	0.76986	0.999999	14989	1	-1.3773
Hist2h3c1	4	0.0010419	0.003774	0.735173	101	3	-1.5574	0.85591	0.85541	0.999999	16701	0	-1.5574
Pnpla5	4	0.0010568	0.0038253	0.737866	102	4	-1.0498	0.99894	0.99893	0.999999	19644	0	-1.0498
Gkn3	4	0.0010825	0.0039219	0.742812	103	3	-1.2868	0.14317	0.28191	0.987488	5598	1	-1.2868
Svs4	4	0.0010839	0.0039264	0.742812	104	1	0.093035	0.228	0.36913	0.992029	7299	2	0.093035
1700024G13Rik	4	0.001129	0.004089	0.74586	105	3	-2.1356	0.72956	0.74469	0.999999	14509	1	-2.1356
Snx17	4	0.0011298	0.00409	0.74586	106	2	-1.1753	0.87641	0.87601	0.999999	17096	0	-1.1753
Astn2	4	0.0011342	0.0041051	0.74586	107	2	-0.28218	0.82401	0.8236	0.999999	16057	1	-0.28218
Adam7	4	0.0011421	0.0041322	0.74586	108	3	-1.3257	0.96646	0.96637	0.999999	18912	0	-1.3257
Coa7	4	0.0011524	0.00417	0.74586	109	4	-1.1976	0.99799	0.99801	0.999999	19623	0	-1.1976
Rabgef1	4	0.0011751	0.0042555	0.747683	110	2	-1.0535	0.38307	0.52815	0.999999	10340	1	-1.0535
Atxn7	4	0.0011846	0.0042872	0.747683	111	2	-0.42775	0.33505	0.47863	0.999999	9376	2	-0.42775
Dusp2	4	0.0012002	0.0043451	0.747683	112	4	-0.77678	0.9988	0.99879	0.999999	19643	0	-0.77678
Ggcx	4	0.001235	0.0044739	0.747683	113	1	-0.005518	0.8415	0.84083	0.999999	16412	0	-0.005518
Dcaf12l2	4	0.0012357	0.004476	0.747683	114	4	-0.94979	0.99876	0.99876	0.999999	19642	0	-0.94979
Eprs	4	0.0012676	0.0045892	0.747683	115	4	-0.76329	0.99873	0.99873	0.999999	19641	0	-0.76329
Alox12	4	0.0012696	0.0045967	0.747683	116	4	-1.0108	0.99873	0.99872	0.999999	19640	0	-1.0108
Gm3500	4	0.001279	0.0046274	0.747683	117	3	-1.8944	0.97815	0.9782	0.999999	19165	0	-1.8944
Olfr1153	4	0.0012811	0.004633	0.747683	118	3	-1.7426	0.53073	0.62998	0.999999	12284	1	-1.7426
Mki67	4	0.0012854	0.0046511	0.747683	119	1	0.35566	0.237	0.3783	0.992029	7484	2	0.35566
Slc35f6	4	0.0012883	0.0046586	0.747683	120	4	-0.78033	0.99871	0.99871	0.999999	19639	0	-0.78033
Naca	4	0.0013038	0.0047165	0.747683	121	4	-1.1206	0.99869	0.9987	0.999999	19637	0	-1.1206
Rps11	4	0.0013066	0.0047215	0.747683	122	4	-1.6084	0.99869	0.9987	0.999999	19638	0	-1.6084
Pcdh20	4	0.0013135	0.0047482	0.747683	123	3	-1.2416	0.51945	0.62473	0.999999	12175	1	-1.2416
Zeb2	4	0.0013139	0.0047502	0.747683	124	2	-1.0321	0.57619	0.65238	0.999999	12724	1	-1.0321
Ackr3	4	0.0013358	0.0048317	0.754479	125	2	-0.26673	0.2057	0.34624	0.992029	6835	1	-0.26673
Wwp2	4	0.001359	0.0049183	0.761947	126	4	-0.99194	0.99864	0.99864	0.999999	19636	0	-0.99194
Rps3	4	0.0014137	0.005102	0.784228	127	4	-1.6448	0.99859	0.99859	0.999999	19635	0	-1.6448
Ssrp1	3	0.0014362	0.0040306	0.74586	128	3	-1.5761	0.99856	0.99859	0.999999	19634	0	-1.5761
Sgol1	4	0.0014601	0.0052751	0.796192	129	3	-1.5082	0.90625	0.90599	0.999999	17673	0	-1.5082
Psmb11	4	0.0014857	0.0053712	0.796192	130	4	-0.98455	0.99851	0.99852	0.999999	19633	0	-0.98455
Gm5382	4	0.0014869	0.0053742	0.796192	131	1	-0.05609	0.34878	0.4928	0.999999	9641	1	-0.05609
Pirt	4	0.0014999	0.0054361	0.796192	132	2	-0.82298	0.83296	0.83242	0.999999	16242	0	-0.82298
Ppp1r15b	4	0.0015022	0.0054462	0.796192	133	3	-1.81	0.95021	0.95016	0.999999	18596	0	-1.81
Smarca5	4	0.0015099	0.0054698	0.796192	134	4	-0.99912	0.99849	0.9985	0.999999	19632	0	-0.99912
Ccl3	4	0.0015181	0.0055005	0.796192	135	3	-1.1945	0.047276	0.11598	0.96089	2338	1	-1.1945
Cbln4	4	0.0015188	0.0055035	0.796192	136	4	-0.71219	0.99848	0.9985	0.999999	19631	0	-0.71219
Ubr3	4	0.0015373	0.005569	0.798501	137	2	-0.050483	0.38049	0.52551	0.999999	10284	2	-0.050483
Adamts13	4	0.0015473	0.0056007	0.798501	138	4	-1.0529	0.99845	0.99847	0.999999	19629	0	-1.0529
Gm5662	4	0.0015877	0.0057441	0.813056	139	3	-1.0376	0.66612	0.70263	0.999999	13709	1	-1.0376
Cars	4	0.0016264	0.0058835	0.825184	140	4	-1.8063	0.99376	0.99379	0.999999	19506	0	-1.8063
Rab6b	4	0.001638	0.0059232	0.825184	141	1	-0.26954	0.66211	0.70012	0.999999	13657	1	-0.26954
Tmprss15	4	0.0016669	0.0060249	0.825184	142	3	-1.4021	0.21693	0.35788	0.992029	7071	1	-1.4021
Krtap7-1	4	0.0016839	0.0060802	0.825184	143	3	-1.2937	0.97331	0.97323	0.999999	19069	0	-1.2937
Spaca5	4	0.0016884	0.0060948	0.825184	144	2	-0.43901	0.54929	0.63891	0.999999	12455	1	-0.43901
Dcaf8	4	0.0017003	0.0061351	0.825184	145	3	-1.1364	0.95228	0.95217	0.999999	18642	0	-1.1364
Slc9b2	4	0.0017087	0.0061653	0.825184	146	4	-0.71769	0.99829	0.9983	0.999999	19628	0	-0.71769
Strn	4	0.0017388	0.00628	0.830048	147	3	-0.79771	0.24484	0.38626	0.99354	7637	1	-0.79771
Amh	4	0.001766	0.0063746	0.830048	148	3	-1.705	0.82695	0.82646	0.999999	16121	0	-1.705
Hnrnpf	4	0.0017892	0.0064667	0.830048	149	2	-0.4804	0.42183	0.56809	0.999999	11121	2	-0.4804
Nprl2	4	0.0018205	0.0065608	0.830048	150	3	-0.98855	0.74357	0.75501	0.999999	14713	1	-0.98855
Fas	4	0.0018395	0.0066313	0.830048	151	2	-0.5275	0.78843	0.79085	0.999999	15413	1	-0.5275
Rpl32	4	0.0018451	0.006659	0.830048	152	3	-1.2407	0.58033	0.6545	0.999999	12772	1	-1.2407
Med21	4	0.0018555	0.0066952	0.830048	153	3	-1.6263	0.97934	0.97938	0.999999	19194	0	-1.6263
Stat5b	4	0.0018659	0.0067294	0.830048	154	3	-1.5674	0.95331	0.95318	0.999999	18653	0	-1.5674
Ndufaf5	4	0.0018848	0.0067963	0.830048	155	3	-1.2686	0.095267	0.20648	0.975829	4149	1	-1.2686
Rpp21	4	0.0018878	0.0068089	0.830048	156	4	-0.87564	0.99811	0.99814	0.999999	19627	0	-0.87564
Rad17	4	0.0018899	0.006818	0.830048	157	3	-1.3175	0.95834	0.95829	0.999999	18753	0	-1.3175
Ubap1	4	0.0019029	0.0068663	0.830048	158	4	-1.1316	0.9981	0.99813	0.999999	19626	0	-1.1316
Atp1b3	4	0.0019278	0.0069589	0.830048	159	4	-0.79367	0.99807	0.9981	0.999999	19625	0	-0.79367
Mlf1	4	0.0019402	0.0069941	0.830048	160	2	-0.41401	0.51872	0.62441	0.999999	12169	1	-0.41401
Eif3c	4	0.0019608	0.0070696	0.830048	161	4	-1.1133	0.99191	0.99194	0.999999	19460	0	-1.1133
Serpine2	4	0.0019906	0.0071808	0.830048	162	3	-0.83416	0.83996	0.83932	0.999999	16377	0	-0.83416
Utp14b	4	0.0020037	0.0072301	0.830048	163	3	-1.3808	0.97293	0.97286	0.999999	19059	0	-1.3808
Plscr4	4	0.0020046	0.0072336	0.830048	164	4	-0.82966	0.998	0.99801	0.999999	19624	0	-0.82966
Raet1d	4	0.0020064	0.0072397	0.830048	165	2	-0.55049	0.38501	0.53014	0.999999	10380	2	-0.55049
Pgm3	4	0.0020141	0.0072689	0.830048	166	3	-1.1047	0.85433	0.85383	0.999999	16669	0	-1.1047
Csf2ra	4	0.0020172	0.0072835	0.830048	167	3	-1.4292	0.9784	0.97845	0.999999	19172	0	-1.4292
1700001C02Rik	4	0.0020297	0.0073172	0.830048	168	3	-1.2966	0.939	0.93901	0.999999	18367	0	-1.2966
Mtap7d3	4	0.002038	0.0073443	0.830048	169	3	-1.1778	0.92416	0.92404	0.999999	18045	0	-1.1778
Krt18	4	0.002041	0.0073524	0.830048	170	2	-0.3455	0.73997	0.75229	0.999999	14661	1	-0.3455
1700023E05Rik	4	0.0020913	0.0075356	0.830048	171	2	-0.49365	0.49523	0.61385	0.999999	11959	1	-0.49365
Vmn1r148	4	0.0020968	0.0075562	0.830048	172	3	-1.4128	0.97843	0.97847	0.999999	19173	0	-1.4128
Mgat4c	4	0.002113	0.0076141	0.830048	173	2	-0.73084	0.85183	0.85128	0.999999	16627	0	-0.73084
Spock2	3	0.0021235	0.0059575	0.825184	174	3	-1.3183	0.99788	0.99793	0.999999	19621	0	-1.3183
Tmem202	4	0.0021417	0.0077187	0.830048	175	1	-0.0061715	0.50696	0.61909	0.999999	12065	1	-0.0061715
Fnta	4	0.002149	0.0077449	0.830048	176	3	-1.0487	0.72751	0.74323	0.999999	14480	1	-1.0487
Osr1	4	0.0021832	0.0078591	0.830048	177	4	-0.91941	0.99782	0.99783	0.999999	19620	0	-0.91941
Gm13276	4	0.002192	0.0078873	0.830048	178	2	-0.18637	0.19847	0.33883	0.992029	6691	1	-0.18637
Cybrd1	4	0.0022047	0.0079361	0.830048	179	4	-0.83944	0.9978	0.99782	0.999999	19619	0	-0.83944
Slc35d1	4	0.0022053	0.0079371	0.830048	180	2	-1.1501	0.70247	0.72575	0.999999	14141	1	-1.1501
Lman2	4	0.0022081	0.0079462	0.830048	181	3	-1.2785	0.63878	0.68643	0.999999	13385	1	-1.2785
Psmb2	4	0.0022186	0.007987	0.830048	182	4	-1.0197	0.99778	0.9978	0.999999	19618	0	-1.0197
Ceacam11	4	0.0022308	0.0080358	0.830048	183	3	-1.2049	0.98484	0.98483	0.999999	19309	0	-1.2049
Hars	4	0.0022419	0.0080685	0.830048	184	4	-0.84207	0.99776	0.99777	0.999999	19617	0	-0.84207
Fxyd4	4	0.0022424	0.00807	0.830048	185	1	0.25428	0.011824	0.039295	0.96089	787	2	0.25428
Srcap	4	0.0022492	0.0080939	0.830048	186	4	-0.82375	0.99775	0.99777	0.999999	19616	0	-0.82375
Nipbl	4	0.0022593	0.0081324	0.830048	187	3	-1.5635	0.76963	0.77525	0.999999	15107	1	-1.5635
Zfp787	4	0.0022639	0.008146	0.830048	188	3	-1.225	0.41716	0.56325	0.999999	11025	1	-1.225
Pdia3	4	0.002288	0.0082245	0.830048	189	2	-0.92651	0.91064	0.91046	0.999999	17769	0	-0.92651
Arhgef25	4	0.0022927	0.0082376	0.830048	190	2	-0.2727	0.03996	0.10161	0.96089	2052	1	-0.2727
Snrpa1	4	0.0023214	0.0083498	0.830048	191	4	-0.7856	0.99768	0.99769	0.999999	19615	0	-0.7856
Sdr9c7	4	0.0023224	0.0083538	0.830048	192	4	-1.2461	0.99768	0.99769	0.999999	19614	0	-1.2461
Fst	4	0.002324	0.0083573	0.830048	193	4	-1.2736	0.99768	0.99769	0.999999	19613	0	-1.2736
Chmp4b	4	0.002343	0.0084207	0.830048	194	4	-1.0184	0.99025	0.99023	0.999999	19431	0	-1.0184
Gm9758	4	0.0023546	0.008461	0.830048	195	3	-1.4025	0.82313	0.82274	0.999999	16038	1	-1.4025
Rps8	4	0.0023572	0.0084686	0.830048	196	3	-1.4916	0.90048	0.90018	0.999999	17542	0	-1.4916
Msgn1	4	0.0023934	0.0086085	0.830048	197	1	0.051549	0.42895	0.57547	0.999999	11268	2	0.051549
Ermard	4	0.0024042	0.0086391	0.830048	198	3	-1.42	0.79106	0.79312	0.999999	15457	1	-1.42
Bud13	4	0.0024094	0.0086553	0.830048	199	3	-1.133	0.72067	0.73835	0.999999	14401	1	-1.133
Vmn1r149	3	0.0024378	0.00682	0.830048	200	3	-1.4514	0.99756	0.99759	0.999999	19612	0	-1.4514
Olfr338	4	0.0024437	0.008776	0.830048	201	1	0.91763	0.0080287	0.027416	0.96089	549	3	0.91763
Eif3m	4	0.0024456	0.0087826	0.830048	202	3	-1.1327	0.24034	0.38163	0.992029	7560	1	-1.1327
Eftud2	4	0.0024704	0.0088651	0.830048	203	4	-1.3962	0.99753	0.99753	0.999999	19611	0	-1.3962
Ccnb3	4	0.002477	0.0088832	0.830048	204	3	-1.3095	0.39471	0.54016	0.999999	10560	1	-1.3095
Ptges3l	4	0.0024906	0.0089255	0.830048	205	2	-1.0083	0.76287	0.76992	0.999999	14991	1	-1.0083
Gm8300	4	0.0025065	0.0089768	0.830048	206	3	-1.3384	0.90937	0.90917	0.999999	17737	0	-1.3384
Eif2b4	4	0.0025087	0.0089834	0.830048	207	4	-0.87014	0.99749	0.9975	0.999999	19610	0	-0.87014
Mtpn	4	0.0025147	0.008999	0.830048	208	2	-1.0376	0.41706	0.56314	0.999999	11023	1	-1.0376
D10Wsu102e	4	0.0025177	0.00901	0.830048	209	2	-0.71509	0.74246	0.75416	0.999999	14697	1	-0.71509
Bmp8a	4	0.0025237	0.0090307	0.830048	210	2	-0.97228	0.89794	0.8977	0.999999	17488	0	-0.97228
Evc	4	0.0025267	0.0090407	0.830048	211	3	-1.1874	0.48675	0.61017	0.999999	11886	1	-1.1874
Rpl23	4	0.0025373	0.0090865	0.830048	212	3	-1.6521	0.4313	0.57788	0.999999	11302	1	-1.6521
Gm15319	4	0.0025418	0.0091036	0.830048	213	3	-1.3614	0.91995	0.9198	0.999999	17957	0	-1.3614
Fbxl2	4	0.0025444	0.0091122	0.830048	214	2	-0.18402	0.51072	0.6207	0.999999	12093	1	-0.18402
Ubtfl1	4	0.0025508	0.0091278	0.830048	215	4	-1.3993	0.99745	0.99746	0.999999	19609	0	-1.3993
Nfat5	4	0.002557	0.0091489	0.830048	216	2	-0.76798	0.2617	0.40353	0.99639	7955	1	-0.76798
Rpl21	4	0.0025877	0.009245	0.830048	217	3	-1.3543	0.82587	0.82536	0.999999	16097	1	-1.3543
Gm826	4	0.002591	0.0092531	0.830048	218	4	-1.2763	0.99247	0.99252	0.999999	19474	0	-1.2763
Zfp110	4	0.0025947	0.0092692	0.830048	219	1	0.092709	0.25324	0.39496	0.995321	7797	2	0.092709
Slc36a3	4	0.0026058	0.0092999	0.830048	220	2	-0.78918	0.82714	0.82666	0.999999	16129	0	-0.78918
Med30	4	0.002612	0.0093235	0.830048	221	4	-1.0851	0.99739	0.99739	0.999999	19607	0	-1.0851
Cramp1l	4	0.0026355	0.0094056	0.832761	222	3	-1.4029	0.93809	0.93808	0.999999	18349	0	-1.4029
Il12rb2	4	0.0026613	0.0094856	0.832761	223	2	-0.82813	0.54693	0.63775	0.999999	12433	1	-0.82813
Fgd3	4	0.002663	0.0094911	0.832761	224	4	-0.7232	0.99734	0.99734	0.999999	19606	0	-0.7232
Eif4a3	4	0.0026719	0.0095233	0.832761	225	4	-1.301	0.99733	0.99733	0.999999	19605	0	-1.301
Mllt11	4	0.0026954	0.0096084	0.83358	226	3	-0.5896	0.79668	0.79811	0.999999	15550	1	-0.5896
Tnfrsf1b	4	0.0026985	0.0096174	0.83358	227	3	-1.0846	0.97329	0.97321	0.999999	19068	0	-1.0846
Gm597	4	0.0027204	0.0096989	0.836959	228	2	-1.3599	0.5773	0.65293	0.999999	12741	1	-1.3599
Serpini1	4	0.0027457	0.00979	0.839359	229	1	-0.075454	0.47995	0.60715	0.999999	11838	1	-0.075454
Gm3139	4	0.0027654	0.00986	0.839359	230	3	-1.5849	0.89613	0.89587	0.999999	17455	0	-1.5849
Ifit3	4	0.0027801	0.0099153	0.839359	231	3	-1.0594	0.98594	0.98592	0.999999	19341	0	-1.0594
Cyp2f2	4	0.0027961	0.0099657	0.839359	232	2	-0.12858	0.34911	0.49313	0.999999	9645	2	-0.12858
Spink10	4	0.0028269	0.010085	0.839359	233	4	-0.99841	0.99717	0.99718	0.999999	19604	0	-0.99841
Atp8b2	4	0.0028381	0.010121	0.839359	234	4	-0.72822	0.99716	0.99716	0.999999	19603	0	-0.72822
Ppargc1b	4	0.0028437	0.01014	0.839359	235	2	-0.77074	0.96582	0.96575	0.999999	18897	0	-0.77074
Bpgm	4	0.0028464	0.010151	0.839359	236	2	-0.35671	0.89422	0.89397	0.999999	17420	0	-0.35671
Acsm4	4	0.0028469	0.010152	0.839359	237	2	-0.62575	0.277	0.41919	0.997007	8260	1	-0.62575
C1ql4	4	0.0028474	0.010153	0.839359	238	3	-1.3804	0.98775	0.98776	0.999999	19383	0	-1.3804
Tmem212	4	0.0028646	0.010214	0.839901	239	3	-1.464	0.79625	0.79772	0.999999	15539	1	-1.464
Gna12	4	0.0028911	0.010302	0.839901	240	4	-0.6992	0.99711	0.99711	0.999999	19602	0	-0.6992
Carm1	4	0.0029341	0.010464	0.839901	241	4	-0.71007	0.99707	0.99706	0.999999	19601	0	-0.71007
Chek1	4	0.002947	0.010506	0.839901	242	3	-1.077	0.38166	0.52672	0.999999	10311	1	-1.077
Crtap	4	0.002952	0.01052	0.839901	243	4	-0.97535	0.99705	0.99704	0.999999	19600	0	-0.97535
Ptch1	4	0.0029815	0.010624	0.839901	244	3	-1.2815	0.80407	0.80472	0.999999	15682	1	-1.2815
Spo11	4	0.0029926	0.010657	0.839901	245	3	-1.453	0.90056	0.90025	0.999999	17543	0	-1.453
Cep192	4	0.0029931	0.010659	0.839901	246	4	-1.091	0.99701	0.997	0.999999	19598	0	-1.091
4732456N10Rik	4	0.0029959	0.010668	0.839901	247	2	-1.2055	0.28613	0.42853	0.997031	8436	1	-1.2055
Irx2	4	0.0029969	0.010671	0.839901	248	4	-0.76692	0.997	0.997	0.999999	19597	0	-0.76692
Rhox3a	4	0.0029974	0.010672	0.839901	249	1	0.19951	0.8017	0.80258	0.999999	15649	1	0.19951
Gm10375	4	0.0030222	0.010769	0.843525	250	3	-1.5202	0.94116	0.94114	0.999999	18411	0	-1.5202
Olfr1048	4	0.0030453	0.01085	0.843525	251	2	-0.86771	0.9332	0.93304	0.999999	18248	0	-0.86771
Ifnz	4	0.0030535	0.010881	0.843525	252	4	-0.87936	0.99695	0.99694	0.999999	19596	0	-0.87936
Eps15l1	4	0.0030884	0.01099	0.843525	253	4	-1.1322	0.99691	0.9969	0.999999	19595	0	-1.1322
Olfr1321	4	0.0031218	0.011111	0.843525	254	2	-0.58712	0.67195	0.7062	0.999999	13767	1	-0.58712
Med11	4	0.0031352	0.011148	0.843525	255	4	-1.1562	0.99675	0.99675	0.999999	19590	0	-1.1562
Ifnl2	4	0.0031483	0.011197	0.843525	256	2	-0.043386	0.39978	0.54541	0.999999	10652	2	-0.043386
Trim15	4	0.0031519	0.011205	0.843525	257	2	-1.1563	0.94088	0.94085	0.999999	18405	0	-1.1563
Nfe2l2	4	0.0031589	0.011232	0.843525	258	4	-0.9849	0.99605	0.99608	0.999999	19564	0	-0.9849
Mus81	4	0.0031826	0.011309	0.843525	259	4	-1.0719	0.99682	0.99682	0.999999	19594	0	-1.0719
Pprc1	4	0.0031986	0.011369	0.843525	260	1	-0.18083	0.36594	0.51045	0.999999	9985	1	-0.18083
Cox20	4	0.0032131	0.011422	0.843525	261	4	-0.81416	0.99679	0.99679	0.999999	19593	0	-0.81416
Mfsd8	4	0.0032152	0.011432	0.843525	262	4	-0.60032	0.99678	0.99679	0.999999	19592	0	-0.60032
Kdm4a	4	0.0032159	0.011432	0.843525	263	4	-0.68821	0.99678	0.99679	0.999999	19591	0	-0.68821
Zfp11	4	0.0032469	0.01155	0.843525	264	3	-1.2394	0.12452	0.2581	0.983379	5131	1	-1.2394
Gm10471	4	0.0032489	0.011556	0.843525	265	1	-0.11223	0.32788	0.47122	0.999999	9251	1	-0.11223
Axin1	4	0.0032556	0.011585	0.843525	266	4	-0.71317	0.99674	0.99675	0.999999	19589	0	-0.71317
Cmtr2	4	0.0032569	0.011587	0.843525	267	3	-1.4004	0.98806	0.98807	0.999999	19390	0	-1.4004
Fam3c	4	0.003277	0.011658	0.843525	268	3	-1.2344	0.6793	0.7108	0.999999	13860	1	-1.2344
Ppat	4	0.0032901	0.011693	0.843525	269	4	-0.73528	0.99671	0.99672	0.999999	19588	0	-0.73528
Slc39a6	4	0.00332	0.011803	0.843525	270	3	-1.2197	0.6731	0.70692	0.999999	13780	1	-1.2197
Scamp5	4	0.0033213	0.011809	0.843525	271	3	-1.0336	0.98005	0.98011	0.999999	19207	0	-1.0336
Supt5	4	0.0033276	0.011832	0.843525	272	4	-1.0116	0.99607	0.9961	0.999999	19566	0	-1.0116
Eif2s1	4	0.0033332	0.011849	0.843525	273	4	-1.2115	0.99667	0.99667	0.999999	19587	0	-1.2115
Gng4	4	0.0033394	0.011872	0.843525	274	3	-1.2758	0.90769	0.90748	0.999999	17704	0	-1.2758
Chd6	4	0.0033495	0.011909	0.843525	275	1	0.39216	0.12312	0.25565	0.983379	5079	3	0.39216
Rps26	4	0.0033522	0.011919	0.843525	276	4	-1.0703	0.99665	0.99665	0.999999	19586	0	-1.0703
Mccc2	4	0.0033754	0.012006	0.846641	277	4	-1.2706	0.99662	0.99663	0.999999	19585	0	-1.2706
Psmd11	4	0.0033998	0.012086	0.846852	278	2	-0.64555	0.53048	0.62987	0.999999	12283	1	-0.64555
Comp	4	0.0034037	0.012095	0.846852	279	4	-1.0969	0.9966	0.99661	0.999999	19584	0	-1.0969
Prl8a2	4	0.0034215	0.01216	0.848413	280	4	-0.7612	0.99658	0.99659	0.999999	19583	0	-0.7612
Ppa1	4	0.0034368	0.01221	0.848844	281	2	-0.95459	0.44218	0.58899	0.999999	11498	1	-0.95459
Styx	4	0.0034502	0.012261	0.849411	282	3	-0.89268	0.10022	0.21537	0.976516	4313	1	-0.89268
Rpl12	4	0.0034851	0.012377	0.852606	283	3	-1.2367	0.74098	0.75305	0.999999	14677	1	-1.2367
Rps6kb1	4	0.0034963	0.012412	0.852606	284	4	-0.89619	0.9965	0.99651	0.999999	19581	0	-0.89619
Prap1	4	0.0035029	0.012437	0.852606	285	4	-0.77335	0.9965	0.9965	0.999999	19580	0	-0.77335
Dpysl4	4	0.0035181	0.012491	0.853324	286	4	-0.83396	0.99648	0.99649	0.999999	19579	0	-0.83396
Cenpv	4	0.0035488	0.012591	0.857189	287	4	-0.83536	0.99645	0.99646	0.999999	19578	0	-0.83536
Slc6a17	4	0.003601	0.012767	0.865003	288	3	-0.62122	0.94364	0.94359	0.999999	18459	0	-0.62122
Ncoa1	4	0.003622	0.012848	0.865003	289	4	-0.99546	0.99638	0.99639	0.999999	19577	0	-0.99546
1700012A03Rik	4	0.0036513	0.012959	0.865003	290	1	0.11088	0.40507	0.55081	0.999999	10764	2	0.11088
Trim17	4	0.0036526	0.012961	0.865003	291	4	-0.78822	0.99635	0.99636	0.999999	19576	0	-0.78822
Olfr921	4	0.0036554	0.012971	0.865003	292	3	-1.0778	0.19787	0.33822	0.992029	6676	1	-1.0778
Cyct	4	0.0036556	0.012971	0.865003	293	4	-0.88879	0.99634	0.99636	0.999999	19575	0	-0.88879
Znhit6	4	0.0036691	0.013023	0.865003	294	4	-0.86731	0.99633	0.99635	0.999999	19574	0	-0.86731
Il2	4	0.0036812	0.013057	0.865003	295	4	-0.63196	0.99632	0.99634	0.999999	19573	0	-0.63196
Mark1	4	0.0036978	0.013115	0.865888	296	4	-0.78581	0.9963	0.99633	0.999999	19572	0	-0.78581
Ybx3	4	0.0037261	0.013205	0.866189	297	3	-1.1724	0.9043	0.90401	0.999999	17635	0	-1.1724
Zfp534	3	0.0037298	0.010323	0.839901	298	2	-1.3824	0.92639	0.9265	0.999999	18099	0	-1.3824
Insrr	4	0.0037419	0.013257	0.866189	299	4	-0.85675	0.99626	0.99628	0.999999	19570	0	-0.85675
Polr2e	4	0.0037445	0.013267	0.866189	300	3	-1.4474	0.61863	0.6751	0.999999	13146	1	-1.4474
Rps9	4	0.0037519	0.013296	0.866189	301	2	-0.76684	0.74566	0.75659	0.999999	14752	1	-0.76684
Rhox4e	4	0.0038022	0.013471	0.869072	302	1	0.19496	0.18967	0.3298	0.992029	6511	2	0.19496
Cdt1	4	0.0038031	0.013474	0.869072	303	3	-1.7178	0.63367	0.68354	0.999999	13323	1	-1.7178
Spcs3	4	0.0038105	0.013495	0.869072	304	3	-1.3524	0.96217	0.96207	0.999999	18835	0	-1.3524
Idh3b	4	0.0038449	0.013621	0.869072	305	3	-1.0872	0.96145	0.96135	0.999999	18824	0	-1.0872
Spink11	4	0.0038498	0.013639	0.869072	306	4	-1.1198	0.99615	0.99617	0.999999	19568	0	-1.1198
Tmem55b	4	0.0038525	0.013646	0.869072	307	2	-0.80846	0.95843	0.95838	0.999999	18756	0	-0.80846
A830010M20Rik	4	0.0038919	0.013767	0.869072	308	2	-0.60859	0.41708	0.56316	0.999999	11024	2	-0.60859
Ercc3	4	0.0039031	0.0138	0.869072	309	3	-1.5452	0.97724	0.97728	0.999999	19147	0	-1.5452
Ganab	4	0.0039068	0.013814	0.869072	310	3	-1.5796	0.22521	0.36628	0.992029	7237	1	-1.5796
Rasgef1c	4	0.0039078	0.013815	0.869072	311	4	-1.3443	0.99609	0.99612	0.999999	19567	0	-1.3443
Emp3	4	0.0039236	0.013869	0.869072	312	3	-0.95439	0.97371	0.97362	0.999999	19077	0	-0.95439
Col1a1	4	0.0039466	0.013953	0.869072	313	4	-0.85858	0.99605	0.99608	0.999999	19563	0	-0.85858
Wfikkn2	4	0.0039531	0.013971	0.869072	314	2	-0.34968	0.83729	0.83667	0.999999	16341	0	-0.34968
Nars	4	0.0039577	0.013987	0.869072	315	4	-0.72918	0.99604	0.99607	0.999999	19562	0	-0.72918
Map3k11	4	0.0039648	0.01401	0.869072	316	3	-1.3811	0.97532	0.97524	0.999999	19110	0	-1.3811
Chpt1	3	0.0039669	0.010962	0.843525	317	3	-1.1748	0.99603	0.99612	0.999999	19561	0	-1.1748
Ak7	4	0.0039854	0.01408	0.869072	318	3	-1.569	0.32754	0.47089	0.999999	9243	1	-1.569
Vmn1r101	4	0.0040017	0.014134	0.869072	319	4	-0.79261	0.996	0.99603	0.999999	19560	0	-0.79261
Mdp1	4	0.0040034	0.014141	0.869072	320	4	-0.78971	0.99256	0.99262	0.999999	19476	0	-0.78971
Hspb7	4	0.004029	0.014234	0.869072	321	4	-0.72113	0.99597	0.996	0.999999	19559	0	-0.72113
March4.	4	0.0040323	0.014244	0.869072	322	4	-0.80221	0.99597	0.99599	0.999999	19558	0	-0.80221
Srp9	4	0.0040508	0.014303	0.869072	323	4	-0.92581	0.99595	0.99598	0.999999	19557	0	-0.92581
Arc	4	0.0040536	0.014312	0.869072	324	1	0.18216	0.29401	0.43652	0.997031	8597	1	0.18216
Pcdhb6	4	0.0041039	0.014481	0.873684	325	2	-0.17021	0.46013	0.59864	0.999999	11690	1	-0.17021
Akr1d1	4	0.0041497	0.014634	0.873684	326	3	-1.0153	0.98254	0.98255	0.999999	19265	0	-1.0153
Fau	4	0.0041737	0.014707	0.873684	327	4	-0.76535	0.99583	0.99585	0.999999	19556	0	-0.76535
Xkr7	4	0.0041821	0.014735	0.873684	328	3	-1.1698	0.56762	0.64804	0.999999	12630	1	-1.1698
Hnrnpa3	4	0.0042028	0.014805	0.873684	329	2	-0.62557	0.59579	0.66267	0.999999	12920	1	-0.62557
Cdc123	4	0.0042045	0.014813	0.873684	330	1	0.35368	0.12139	0.2527	0.983379	5025	3	0.35368
Grb2	4	0.0042116	0.014835	0.873684	331	3	-1.1038	0.97828	0.97832	0.999999	19168	0	-1.1038
Fibp	4	0.004225	0.014882	0.873684	332	3	-1.2101	0.84672	0.84613	0.999999	16516	0	-1.2101
Mthfd2	4	0.0042547	0.01498	0.873684	333	3	-1.2879	0.98698	0.98698	0.999999	19366	0	-1.2879
Mrpl33	4	0.0042622	0.015003	0.873684	334	3	-1.1431	0.69064	0.71807	0.999999	13989	1	-1.1431
Galc	4	0.0042689	0.015025	0.873684	335	4	-1.011	0.99573	0.99576	0.999999	19555	0	-1.011
Hes1	4	0.0042726	0.015038	0.873684	336	3	-1.0667	0.47971	0.60705	0.999999	11836	1	-1.0667
Mup3	4	0.0042942	0.015109	0.873684	337	4	-0.84756	0.99571	0.99574	0.999999	19554	0	-0.84756
Rps6ka3	4	0.004305	0.015147	0.873684	338	2	-0.50154	0.18497	0.32498	0.992029	6405	2	-0.50154
Rps18	4	0.0043311	0.015227	0.873684	339	2	-1.4094	0.14614	0.28498	0.987488	5651	1	-1.4094
Slc12a1	4	0.0043418	0.015268	0.873684	340	4	-0.93087	0.99566	0.99569	0.999999	19553	0	-0.93087
1700018F24Rik	4	0.0043553	0.015315	0.873684	341	2	-0.4765	0.91798	0.9178	0.999999	17914	0	-0.4765
Etf1	4	0.0043568	0.01532	0.873684	342	3	-1.1409	0.97938	0.97942	0.999999	19195	0	-1.1409
Pelp1	4	0.0043717	0.015373	0.873684	343	4	-0.81444	0.99563	0.99566	0.999999	19552	0	-0.81444
Nol10	4	0.0043826	0.01541	0.873684	344	3	-1.4558	0.86926	0.86885	0.999999	16962	0	-1.4558
Lamp1	4	0.0043979	0.015461	0.873684	345	2	-0.87941	0.88839	0.88812	0.999999	17307	0	-0.87941
Rrm1	4	0.0044055	0.015483	0.873684	346	3	-1.1679	0.87139	0.87101	0.999999	17001	0	-1.1679
Hif1an	4	0.004407	0.015489	0.873684	347	3	-1.0016	0.97229	0.97222	0.999999	19047	0	-1.0016
Psmc5	4	0.0044098	0.015498	0.873684	348	2	-0.83153	0.38148	0.52654	0.999999	10307	2	-0.83153
Olfr1248	4	0.0044558	0.01566	0.874715	349	2	-0.31701	0.95998	0.95988	0.999999	18792	0	-0.31701
Snrnp27	4	0.0044633	0.01569	0.874715	350	4	-0.55235	0.99554	0.99557	0.999999	19550	0	-0.55235
Csde1	4	0.0044878	0.015772	0.874715	351	4	-0.64131	0.99551	0.99554	0.999999	19549	0	-0.64131
Tsta3	4	0.0045044	0.015835	0.874715	352	4	-0.90122	0.9955	0.99553	0.999999	19548	0	-0.90122
Rcvrn	4	0.00453	0.015926	0.874715	353	3	-1.1904	0.87422	0.87381	0.999999	17052	0	-1.1904
Cdc37l1	4	0.0045431	0.01597	0.874715	354	4	-0.73035	0.99546	0.99549	0.999999	19547	0	-0.73035
Scnn1a	4	0.0045767	0.016076	0.874715	355	3	-1.0167	0.088511	0.19422	0.971381	3916	1	-1.0167
Incenp	4	0.0045893	0.016119	0.874715	356	3	-1.1546	0.93394	0.9338	0.999999	18262	0	-1.1546
Paf1	4	0.004619	0.01622	0.874715	357	3	-1.3381	0.97629	0.97626	0.999999	19127	0	-1.3381
Rfwd2	4	0.0046222	0.01623	0.874715	358	4	-0.71191	0.99538	0.99541	0.999999	19546	0	-0.71191
Osbp	4	0.0046275	0.01625	0.874715	359	4	-1.3614	0.99537	0.9954	0.999999	19545	0	-1.3614
Nlrp4c	4	0.0046679	0.016388	0.874715	360	3	-0.83399	0.89874	0.89846	0.999999	17508	0	-0.83399
Ccdc103	4	0.0046758	0.016413	0.874715	361	3	-0.94346	0.9808	0.98083	0.999999	19230	0	-0.94346
Scamp4	4	0.0046864	0.016452	0.874715	362	2	-1.1277	0.93637	0.9363	0.999999	18315	0	-1.1277
Shank3	4	0.0046996	0.016505	0.874715	363	3	-1.0282	0.76488	0.77147	0.999999	15023	1	-1.0282
Olfr205	4	0.0047028	0.016518	0.874715	364	3	-1.1487	0.29463	0.43712	0.997031	8610	1	-1.1487
Orc1	4	0.004706	0.016534	0.874715	365	3	-1.1512	0.016514	0.053089	0.96089	1065	1	-1.1512
Olfr1380	4	0.0047071	0.016536	0.874715	366	2	-0.44895	0.9117	0.91156	0.999999	17788	0	-0.44895
Nab2	4	0.0047108	0.016547	0.874715	367	3	-0.84142	0.53942	0.63412	0.999999	12366	1	-0.84142
Mrps7	4	0.004744	0.016663	0.874715	368	4	-0.86027	0.99526	0.99527	0.999999	19544	0	-0.86027
Defb46	4	0.0047845	0.016804	0.874715	369	2	-0.99362	0.97461	0.97454	0.999999	19095	0	-0.99362
Cpa2	4	0.0047969	0.016846	0.874715	370	2	-0.72786	0.15199	0.29098	0.98754	5780	1	-0.72786
Anapc10	4	0.0048051	0.016877	0.874715	371	4	-1.3644	0.99493	0.99497	0.999999	19536	0	-1.3644
Pabpc5	4	0.0048053	0.016878	0.874715	372	3	-1.2159	0.97996	0.98002	0.999999	19203	0	-1.2159
Puf60	4	0.0048076	0.016886	0.874715	373	2	-0.76243	0.68989	0.71756	0.999999	13975	1	-0.76243
Gpatch4	4	0.004834	0.016978	0.874715	374	4	-0.76772	0.99517	0.99519	0.999999	19543	0	-0.76772
Prol1	4	0.0048349	0.01698	0.874715	375	4	-0.87878	0.99517	0.99519	0.999999	19542	0	-0.87878
Tnfrsf23	4	0.004886	0.017155	0.874715	376	4	-0.86258	0.99511	0.99514	0.999999	19541	0	-0.86258
Ephx1	4	0.0048869	0.017157	0.874715	377	4	-0.86802	0.99511	0.99514	0.999999	19540	0	-0.86802
Ccdc93	4	0.0049026	0.017209	0.874715	378	3	-1.1486	0.79224	0.79415	0.999999	15481	1	-1.1486
Clstn2	4	0.0049081	0.017228	0.874715	379	1	-0.019349	0.4827	0.60838	0.999999	11856	1	-0.019349
Usp8	4	0.0049318	0.017309	0.874715	380	4	-0.80077	0.99507	0.99509	0.999999	19539	0	-0.80077
Psg22	4	0.0049419	0.017345	0.874715	381	3	-1.2459	0.95015	0.9501	0.999999	18595	0	-1.2459
Arhgap24	4	0.0049461	0.017356	0.874715	382	4	-1.3304	0.99081	0.99083	0.999999	19438	0	-1.3304
Actr3b	4	0.0049502	0.017369	0.874715	383	2	-0.81822	0.954	0.95389	0.999999	18667	0	-0.81822
Slxl1	4	0.0049584	0.017396	0.874715	384	3	-1.1863	0.97852	0.97855	0.999999	19175	0	-1.1863
Xkr8	4	0.0049748	0.017438	0.874715	385	3	-1.2933	0.73667	0.74984	0.999999	14615	1	-1.2933
Rpl13	4	0.0049879	0.017481	0.874715	386	3	-1.0405	0.98926	0.98927	0.999999	19408	0	-1.0405
Pdk1	4	0.0049979	0.017514	0.874715	387	4	-0.59417	0.995	0.99503	0.999999	19538	0	-0.59417
Galnt3	4	0.0050086	0.017554	0.874715	388	2	-0.22396	0.21375	0.35463	0.992029	7003	2	-0.22396
Uba1	4	0.0050168	0.017576	0.874715	389	4	-1.0625	0.99498	0.99501	0.999999	19537	0	-1.0625
2610524H06Rik	4	0.0050444	0.01768	0.874715	390	3	-1.5252	0.90199	0.90168	0.999999	17576	0	-1.5252
Vwa7	4	0.0050588	0.017727	0.874715	391	1	0.32795	0.27405	0.41619	0.996507	8203	2	0.32795
Cirh1a	4	0.005089	0.017838	0.874715	392	2	-1.1949	0.95838	0.95833	0.999999	18754	0	-1.1949
Nkx2-3	4	0.0050914	0.017848	0.874715	393	4	-0.96882	0.99491	0.99494	0.999999	19535	0	-0.96882
Rps7	4	0.0051091	0.017906	0.874715	394	4	-1.4153	0.99451	0.99454	0.999999	19526	0	-1.4153
Clec10a	4	0.0051102	0.01791	0.874715	395	3	-1.4504	0.95683	0.95677	0.999999	18716	0	-1.4504
Copb1	4	0.0051163	0.017932	0.874715	396	3	-1.1785	0.60323	0.66667	0.999999	12981	1	-1.1785
Mettl15	4	0.0051203	0.017944	0.874715	397	4	-0.60153	0.99488	0.99491	0.999999	19534	0	-0.60153
Olfr1163	4	0.0051347	0.017985	0.874715	398	3	-1.2307	0.52864	0.62903	0.999999	12268	1	-1.2307
Bax	4	0.0051566	0.018048	0.874715	399	3	-0.94986	0.5249	0.62728	0.999999	12224	1	-0.94986
Adh7	4	0.0051654	0.018081	0.874715	400	2	-0.79484	0.19247	0.33274	0.992029	6570	1	-0.79484
Fbrs	4	0.0051769	0.018123	0.874715	401	3	-0.97099	0.95872	0.95867	0.999999	18768	0	-0.97099
Kcnj1	4	0.0051825	0.018149	0.874715	402	2	-0.97022	0.37863	0.52358	0.999999	10242	1	-0.97022
Polr2j	4	0.0052009	0.018207	0.874715	403	4	-0.69932	0.9948	0.99483	0.999999	19533	0	-0.69932
Spata1	4	0.0052096	0.01824	0.874715	404	3	-0.68196	0.84664	0.84606	0.999999	16513	0	-0.68196
Lysmd4	4	0.0052261	0.018289	0.874715	405	3	-1.22	0.86028	0.85982	0.999999	16788	0	-1.22
Insl6	4	0.0052517	0.018382	0.874715	406	3	-0.88757	0.56029	0.64438	0.999999	12568	1	-0.88757
Plekhg4	4	0.0052598	0.018409	0.874715	407	1	0.033889	0.11719	0.24535	0.983379	4878	1	0.033889
Aars	4	0.0052824	0.018494	0.874715	408	4	-0.57188	0.99472	0.99476	0.999999	19531	0	-0.57188
Gm13128	4	0.0053072	0.018567	0.874715	409	4	-1.0634	0.99469	0.99473	0.999999	19530	0	-1.0634
Nalcn	4	0.00531	0.018575	0.874715	410	2	-0.12464	0.049317	0.11996	0.96089	2426	2	-0.12464
Ppp6r3	4	0.0053211	0.018611	0.874715	411	4	-1.1051	0.99468	0.99472	0.999999	19529	0	-1.1051
Gmip	3	0.0053786	0.014828	0.873684	412	2	-1.5136	0.77417	0.77432	0.999999	15169	0	-1.5136
Klhl34	4	0.005381	0.018804	0.874715	413	4	-0.87396	0.99462	0.99465	0.999999	19528	0	-0.87396
Clic5	4	0.005391	0.018838	0.874715	414	4	-1.0212	0.99461	0.99464	0.999999	19527	0	-1.0212
Vwa9	4	0.0054103	0.01891	0.874715	415	3	-1.0244	0.82286	0.82247	0.999999	16030	1	-1.0244
Cd59a	4	0.0054105	0.01891	0.874715	416	2	-0.15454	0.21222	0.35302	0.992029	6970	1	-0.15454
Cebpg	4	0.005446	0.019039	0.874715	417	3	-0.95844	0.2088	0.34946	0.992029	6898	1	-0.95844
Olfr741	4	0.0054607	0.019088	0.874715	418	1	0.3242	0.095968	0.20776	0.975829	4179	2	0.3242
Fcrlb	4	0.0055083	0.019239	0.874715	419	3	-0.98282	0.86803	0.86762	0.999999	16936	0	-0.98282
Olfr25	4	0.0055104	0.019248	0.874715	420	4	-0.85784	0.99449	0.99453	0.999999	19525	0	-0.85784
Clec12a	4	0.0055109	0.019249	0.874715	421	1	0.19463	0.1768	0.31656	0.992029	6246	1	0.19463
Ccs	4	0.0055118	0.01925	0.874715	422	2	-0.52379	0.5013	0.61653	0.999999	12015	1	-0.52379
Olfr1284	4	0.0055206	0.019282	0.874715	423	2	-0.62228	0.60539	0.6678	0.999999	13006	1	-0.62228
Zfp846	4	0.0055267	0.019296	0.874715	424	4	-0.75424	0.99447	0.99451	0.999999	19524	0	-0.75424
1700129C05Rik	4	0.0055338	0.019317	0.874715	425	2	-0.99	0.74886	0.75901	0.999999	14799	1	-0.99
Phlpp2	4	0.0055533	0.019387	0.874715	426	4	-0.73598	0.99445	0.99448	0.999999	19523	0	-0.73598
Scrib	4	0.0055612	0.019411	0.874715	427	1	-0.15726	0.57476	0.65164	0.999999	12703	1	-0.15726
Rps6	4	0.0055613	0.019412	0.874715	428	3	-1.1249	0.62272	0.67743	0.999999	13194	1	-1.1249
Prom2	4	0.005563	0.019417	0.874715	429	4	-1.2198	0.99106	0.99107	0.999999	19444	0	-1.2198
Hspa8	4	0.005578	0.019466	0.874715	430	4	-1.0578	0.99066	0.99065	0.999999	19435	0	-1.0578
Gprc6a	4	0.0055825	0.019483	0.874715	431	3	-1.0629	0.98544	0.98542	0.999999	19321	0	-1.0629
Zfp947	4	0.0055883	0.019503	0.874715	432	4	-0.66216	0.99441	0.99445	0.999999	19522	0	-0.66216
Psmd3	4	0.0056001	0.019544	0.874715	433	2	-0.9325	0.33213	0.47567	0.999999	9326	1	-0.9325
Kif11	4	0.0056092	0.01957	0.874715	434	3	-1.3019	0.63096	0.68201	0.999999	13296	1	-1.3019
Wbp5	4	0.0056114	0.019576	0.874715	435	2	-0.31798	0.34977	0.49381	0.999999	9659	1	-0.31798
Pdlim5	4	0.005612	0.019578	0.874715	436	4	-0.73399	0.99439	0.99443	0.999999	19521	0	-0.73399
Olfr1136	4	0.0056141	0.019588	0.874715	437	4	-0.84685	0.99439	0.99442	0.999999	19520	0	-0.84685
Phrf1	4	0.0056223	0.019619	0.874715	438	3	-1.0572	0.95191	0.95181	0.999999	18629	0	-1.0572
Dock5	4	0.0056369	0.019662	0.874715	439	4	-0.6213	0.99436	0.9944	0.999999	19519	0	-0.6213
Nop16	4	0.0056578	0.019723	0.874715	440	2	-0.81019	0.55487	0.64169	0.999999	12509	1	-0.81019
Lypd6b	4	0.0056616	0.019733	0.874715	441	1	-0.0064605	0.7102	0.73101	0.999999	14251	1	-0.0064605
Try5	4	0.0056623	0.019737	0.874715	442	2	-0.88529	0.96872	0.96864	0.999999	18971	0	-0.88529
Rimbp3	4	0.0056712	0.019768	0.874715	443	2	-0.74813	0.10017	0.21529	0.976516	4311	1	-0.74813
Tnrc6a	4	0.0056846	0.019819	0.874715	444	3	-1.1628	0.9672	0.96711	0.999999	18936	0	-1.1628
Scg5	4	0.0056935	0.019855	0.874715	445	2	-0.8573	0.0086713	0.029482	0.96089	593	1	-0.8573
Socs5	4	0.0057118	0.019917	0.874715	446	3	-1.4199	0.93931	0.93931	0.999999	18373	0	-1.4199
Sgtb	4	0.0057456	0.020026	0.874715	447	3	-0.99111	0.85144	0.85091	0.999999	16615	0	-0.99111
Tmem150a	4	0.0057614	0.020081	0.874715	448	4	-0.5989	0.99424	0.99428	0.999999	19518	0	-0.5989
Tnks	4	0.005762	0.020086	0.874715	449	2	-0.50197	0.84452	0.84391	0.999999	16477	0	-0.50197
Nup107	4	0.0057624	0.020087	0.874715	450	4	-0.71522	0.99424	0.99428	0.999999	19517	0	-0.71522
Hist1h2ak	4	0.0057652	0.020095	0.874715	451	2	-0.94079	0.73902	0.75157	0.999999	14641	1	-0.94079
Rc3h1	4	0.0057962	0.020202	0.876333	452	4	-0.98133	0.9942	0.99425	0.999999	19516	0	-0.98133
Th	4	0.0058122	0.020255	0.876333	453	3	-1.0071	0.96729	0.96721	0.999999	18940	0	-1.0071
Rsbn1l	4	0.0058439	0.020363	0.876333	454	3	-1.2527	0.23454	0.37582	0.992029	7427	1	-1.2527
Sh2d1b1	4	0.0058624	0.020426	0.876333	455	2	-0.48668	0.92947	0.9293	0.999999	18174	0	-0.48668
Ccdc163	4	0.0058686	0.020448	0.876333	456	4	-0.6792	0.99413	0.99417	0.999999	19515	0	-0.6792
Cntnap2	4	0.005878	0.02048	0.876333	457	2	-0.72795	0.33042	0.47389	0.999999	9294	1	-0.72795
Rtf1	4	0.0058825	0.020493	0.876333	458	3	-1.1229	0.84117	0.84051	0.999999	16403	0	-1.1229
Gm19402	4	0.0058986	0.020547	0.876333	459	4	-1.0569	0.9941	0.99415	0.999999	19514	0	-1.0569
Klrg2	4	0.0059244	0.020629	0.876333	460	4	-0.63096	0.99408	0.99412	0.999999	19513	0	-0.63096
Tbx22	4	0.0059357	0.020669	0.876333	461	3	-1.0095	0.86525	0.86484	0.999999	16888	0	-1.0095
Cdc6	4	0.0059417	0.02069	0.876333	462	4	-1.2338	0.99406	0.9941	0.999999	19512	0	-1.2338
Ireb2	4	0.0059428	0.020694	0.876333	463	4	-0.71871	0.99406	0.9941	0.999999	19511	0	-0.71871
Urad	4	0.0059542	0.020726	0.876333	464	3	-0.96432	0.03014	0.081648	0.96089	1630	1	-0.96432
Gm10439	4	0.0059629	0.020756	0.876333	465	2	-0.90203	0.95951	0.95942	0.999999	18783	0	-0.90203
Rasl10b	4	0.0060002	0.020879	0.8778	466	4	-0.7464	0.994	0.99404	0.999999	19510	0	-0.7464
Pnmal1	4	0.0060024	0.020884	0.8778	467	4	-0.75134	0.994	0.99404	0.999999	19509	0	-0.75134
Psmc4	4	0.0060131	0.020924	0.8778	468	2	-0.51019	0.0076688	0.026264	0.96089	519	1	-0.51019
Usp3	4	0.0060633	0.02109	0.880039	469	2	-0.37761	0.082001	0.18226	0.968447	3683	1	-0.37761
Pgam2	4	0.0060791	0.021145	0.880039	470	2	-0.99311	0.73942	0.75187	0.999999	14647	1	-0.99311
Gm4567	4	0.0061135	0.021252	0.880039	471	1	0.021929	0.31843	0.46152	0.999738	9061	2	0.021929
Tmem30a	4	0.0061412	0.021338	0.880039	472	3	-1.1489	0.69513	0.72095	0.999999	14040	1	-1.1489
Cdc45	4	0.0061637	0.021414	0.880039	473	2	-0.13031	0.079863	0.17832	0.967736	3615	2	-0.13031
BC107364	4	0.0061649	0.021416	0.880039	474	4	-0.60787	0.99384	0.99386	0.999999	19508	0	-0.60787
Ccdc43	4	0.0061771	0.021455	0.880039	475	3	-1.0716	0.9508	0.95073	0.999999	18609	0	-1.0716
Gm13119	4	0.0061949	0.021516	0.880039	476	4	-0.56054	0.99381	0.99383	0.999999	19507	0	-0.56054
Foxl2	4	0.0062139	0.021581	0.880039	477	2	-0.029582	0.12889	0.2656	0.984388	5280	2	-0.029582
Pfn1	4	0.0062208	0.021602	0.880039	478	3	-1.3555	0.83868	0.83803	0.999999	16360	0	-1.3555
Nhp2l1	4	0.0062246	0.021612	0.880039	479	3	-1.2568	0.6645	0.70159	0.999999	13684	1	-1.2568
Myoz1	4	0.0062341	0.021641	0.880039	480	3	-0.9768	0.2531	0.3948	0.995321	7792	1	-0.9768
Hdac10	4	0.0062419	0.021669	0.880039	481	4	-0.75175	0.99376	0.99379	0.999999	19505	0	-0.75175
Sim1	4	0.0062441	0.021677	0.880039	482	4	-0.55885	0.99376	0.99378	0.999999	19504	0	-0.55885
Hdac9	4	0.0062934	0.021833	0.880039	483	3	-1.2343	0.94373	0.94368	0.999999	18461	0	-1.2343
Plac8l1	4	0.0063068	0.021878	0.880039	484	3	-1.2127	0.84668	0.84609	0.999999	16514	0	-1.2127
Frmpd3	4	0.0063093	0.021884	0.880039	485	4	-1.0199	0.99369	0.99372	0.999999	19503	0	-1.0199
Vmn2r39	4	0.0063143	0.021901	0.880039	486	2	-0.37558	0.68229	0.71269	0.999999	13898	1	-0.37558
Slc7a2	4	0.0063241	0.021935	0.880039	487	3	-1.1021	0.93934	0.93934	0.999999	18374	0	-1.1021
Pcdhgb7	4	0.0063263	0.021938	0.880039	488	4	-0.7873	0.99367	0.99369	0.999999	19502	0	-0.7873
Sema3c	4	0.006328	0.021944	0.880039	489	4	-1.0621	0.99196	0.99199	0.999999	19462	0	-1.0621
Mettl25	4	0.0063444	0.022001	0.880039	490	4	-0.49688	0.99366	0.99368	0.999999	19501	0	-0.49688
Rpl11	4	0.0063645	0.022069	0.880039	491	2	-0.72778	0.93741	0.93739	0.999999	18336	0	-0.72778
D630033O11Rik	4	0.0063727	0.022095	0.880039	492	2	-0.90104	0.81302	0.81305	0.999999	15839	1	-0.90104
Gm10662	4	0.0063782	0.022114	0.880039	493	3	-1.2106	0.50312	0.61734	0.999999	12038	1	-1.2106
Rnf215	4	0.006401	0.022186	0.880039	494	3	-0.9272	0.092785	0.20202	0.974609	4069	1	-0.9272
Pilrb1	4	0.0064147	0.022231	0.880039	495	3	-0.68913	0.9515	0.9514	0.999999	18622	0	-0.68913
Trp53	4	0.0064287	0.022285	0.880039	496	4	-0.63117	0.99357	0.9936	0.999999	19500	0	-0.63117
Ppp6r1	4	0.0064388	0.022314	0.880039	497	3	-1.0655	0.97995	0.98001	0.999999	19201	0	-1.0655
Mup16	4	0.0064528	0.022359	0.880039	498	4	-0.92013	0.99355	0.99357	0.999999	19499	0	-0.92013
Pklr	4	0.0064648	0.022403	0.880039	499	3	-0.55856	0.61924	0.67546	0.999999	13151	1	-0.55856
Ubqln1	4	0.0064815	0.022455	0.880039	500	2	-0.98775	0.67458	0.70782	0.999999	13794	1	-0.98775
Ube2l3	4	0.0065053	0.022526	0.880039	501	3	-0.86077	0.37895	0.52391	0.999999	10251	1	-0.86077
Nxf2	4	0.0065069	0.02253	0.880039	502	4	-0.90552	0.99349	0.99352	0.999999	19498	0	-0.90552
Vmn2r9	4	0.00651	0.022543	0.880039	503	2	-0.74232	0.29066	0.43318	0.997031	8527	1	-0.74232
Mrpl16	4	0.0065289	0.022604	0.880669	504	4	-0.91454	0.99347	0.9935	0.999999	19497	0	-0.91454
Nup37	4	0.0065952	0.022817	0.881548	505	3	-1.4168	0.062407	0.14534	0.96089	2965	1	-1.4168
B3gat3	4	0.006601	0.022837	0.881548	506	4	-0.63162	0.9934	0.99343	0.999999	19496	0	-0.63162
Swsap1	4	0.0066022	0.022841	0.881548	507	4	-0.65161	0.9934	0.99343	0.999999	19495	0	-0.65161
Itgb8	4	0.0066232	0.022906	0.881548	508	4	-0.75435	0.99338	0.99341	0.999999	19494	0	-0.75435
Nadk2	4	0.0066656	0.023042	0.881548	509	2	-0.4485	0.7243	0.74091	0.999999	14449	1	-0.4485
Hist1h3d	4	0.0066766	0.023078	0.881548	510	3	-1.285	0.048928	0.11918	0.96089	2412	1	-1.285
Ryk	4	0.0066825	0.023098	0.881548	511	3	-0.87348	0.97647	0.97645	0.999999	19131	0	-0.87348
Dcaf13	4	0.0066961	0.02314	0.881548	512	4	-1.1064	0.9933	0.99333	0.999999	19493	0	-1.1064
Prdm10	4	0.0067065	0.023171	0.881548	513	3	-1.2333	0.80458	0.80521	0.999999	15691	1	-1.2333
Zfp865	4	0.0067281	0.023243	0.881548	514	4	-0.9848	0.99327	0.9933	0.999999	19492	0	-0.9848
Vmn1r89	4	0.006784	0.023425	0.881548	515	2	-0.46481	0.24245	0.38381	0.993282	7592	2	-0.46481
Olfr315	4	0.0067847	0.023426	0.881548	516	3	-1.0758	0.98579	0.98576	0.999999	19336	0	-1.0758
Scgb1b29	4	0.006809	0.023495	0.881548	517	4	-0.95712	0.99319	0.99322	0.999999	19491	0	-0.95712
Dnase1	4	0.0068161	0.02352	0.881548	518	3	-0.95412	0.95083	0.95076	0.999999	18611	0	-0.95412
Dtx3l	4	0.006819	0.02353	0.881548	519	3	-0.81417	0.97404	0.97394	0.999999	19085	0	-0.81417
Ect2	4	0.0068311	0.023568	0.881548	520	3	-1.5741	0.79302	0.79484	0.999999	15492	1	-1.5741
Olfr461	4	0.0068377	0.023589	0.881548	521	4	-0.96306	0.99316	0.99319	0.999999	19490	0	-0.96306
Vmn1r115	4	0.0068513	0.023634	0.881548	522	3	-1.2842	0.76273	0.76981	0.999999	14987	1	-1.2842
Mup14	4	0.006869	0.023684	0.881548	523	4	-0.70839	0.99313	0.99317	0.999999	19489	0	-0.70839
Clec3a	4	0.0068696	0.023685	0.881548	524	3	-0.88766	0.82443	0.82399	0.999999	16069	1	-0.88766
Tpbpb	4	0.006887	0.023739	0.881548	525	4	-0.75386	0.99311	0.99314	0.999999	19488	0	-0.75386
Prmt5	4	0.0069163	0.023828	0.881548	526	3	-1.0283	0.91369	0.91352	0.999999	17832	0	-1.0283
Plxdc1	4	0.0069165	0.023828	0.881548	527	3	-0.84153	0.96701	0.96693	0.999999	18928	0	-0.84153
Acaa2	4	0.0069225	0.023851	0.881548	528	4	-1.1188	0.98967	0.98967	0.999999	19416	0	-1.1188
Prr3	4	0.0069286	0.023871	0.881548	529	3	-0.88123	0.49132	0.61216	0.999999	11922	1	-0.88123
Chmp6	4	0.0069304	0.02388	0.881548	530	2	-1.0026	0.50052	0.61619	0.999999	12001	1	-1.0026
4933409G03Rik	4	0.0069592	0.023967	0.881548	531	3	-1.2451	0.4673	0.60167	0.999999	11739	1	-1.2451
Pcdhb9	4	0.0069645	0.023986	0.881548	532	4	-0.61268	0.99304	0.99306	0.999999	19487	0	-0.61268
Ftcd	4	0.0069666	0.023995	0.881548	533	1	0.20615	0.3911	0.53639	0.999999	10496	2	0.20615
Gcnt3	4	0.0069715	0.024012	0.881548	534	3	-0.9794	0.98072	0.98075	0.999999	19225	0	-0.9794
Pigl	4	0.006973	0.024016	0.881548	535	4	-0.84593	0.99303	0.99306	0.999999	19486	0	-0.84593
Zkscan14	3	0.0069822	0.019046	0.874715	536	2	-2.0811	0.80715	0.8071	0.999999	15725	0	-2.0811
4931423N10Rik	4	0.0070168	0.024157	0.884504	537	2	-0.26845	0.82675	0.82628	0.999999	16116	0	-0.26845
Lrrc8e	4	0.007067	0.024311	0.884504	538	2	-0.3313	0.97412	0.97404	0.999999	19089	0	-0.3313
Zfp934	4	0.0070703	0.024319	0.884504	539	3	-1.2708	0.93653	0.93647	0.999999	18317	0	-1.2708
Obox3	4	0.0071031	0.024424	0.884504	540	3	-0.97079	0.69482	0.72076	0.999999	14036	1	-0.97079
Slc8a2	4	0.0071034	0.024426	0.884504	541	4	-0.91538	0.99239	0.99244	0.999999	19471	0	-0.91538
B3gnt9	4	0.0071103	0.024447	0.884504	542	4	-0.44675	0.99289	0.99293	0.999999	19484	0	-0.44675
Lsm6	4	0.0071153	0.024465	0.884504	543	4	-1.0353	0.99288	0.99293	0.999999	19483	0	-1.0353
Traf2	4	0.0071179	0.024474	0.884504	544	3	-1.0661	0.9784	0.97844	0.999999	19171	0	-1.0661
Ube2b	4	0.0071262	0.024501	0.884504	545	3	-1.2661	0.98834	0.98834	0.999999	19396	0	-1.2661
Olfr64	4	0.0071512	0.024587	0.884612	546	4	-0.94472	0.99285	0.99289	0.999999	19482	0	-0.94472
Gtf2b	4	0.0071627	0.024627	0.884612	547	2	-0.76663	0.84572	0.84511	0.999999	16496	0	-0.76663
Dcp1a	4	0.0071673	0.024639	0.884612	548	1	-0.22804	0.89811	0.89787	0.999999	17494	0	-0.22804
Pcnxl2	4	0.0071847	0.0247	0.885201	549	4	-0.95247	0.99282	0.99286	0.999999	19481	0	-0.95247
Txndc2	4	0.0072076	0.024774	0.886238	550	2	-0.91158	0.80128	0.80223	0.999999	15640	1	-0.91158
Sdr42e1	4	0.0072371	0.024872	0.887917	551	4	-0.91806	0.99276	0.99281	0.999999	19480	0	-0.91806
Ddx46	4	0.0072676	0.024965	0.887917	552	3	-0.86576	0.9655	0.96541	0.999999	18894	0	-0.86576
Abhd15	4	0.0072777	0.024996	0.887917	553	2	-1.04	0.89075	0.89048	0.999999	17364	0	-1.04
Tef	4	0.0072789	0.025002	0.887917	554	3	-1.0626	0.9825	0.98251	0.999999	19264	0	-1.0626
Tbc1d2b	4	0.0073213	0.025147	0.891455	555	4	-0.64626	0.99268	0.99271	0.999999	19479	0	-0.64626
C330021F23Rik	4	0.0073679	0.025298	0.895229	556	2	-0.98309	0.16202	0.30126	0.990384	5975	1	-0.98309
Mrgbp	4	0.0073953	0.025382	0.895688	557	3	-1.1681	0.17759	0.31736	0.992029	6261	1	-1.1681
Gtf2i	4	0.0074181	0.025468	0.895688	558	1	0.304	0.16017	0.29939	0.989879	5937	2	0.304
LOC100048884	4	0.0074203	0.025478	0.895688	559	4	-0.77002	0.99258	0.99263	0.999999	19478	0	-0.77002
Ckap4	4	0.0074279	0.025504	0.895688	560	4	-0.54317	0.99257	0.99262	0.999999	19477	0	-0.54317
Xpo5	4	0.0074445	0.025557	0.895688	561	4	-0.44165	0.99256	0.9926	0.999999	19475	0	-0.44165
Phb	4	0.0074593	0.025604	0.895688	562	3	-1.3054	0.28789	0.43033	0.997031	8467	1	-1.3054
Pwp2	4	0.0074682	0.02563	0.895688	563	3	-0.91844	0.97162	0.97156	0.999999	19027	0	-0.91844
Ncf2	4	0.0074849	0.025682	0.895908	564	2	-1.0666	0.70968	0.73065	0.999999	14242	1	-1.0666
Cdk2	4	0.0075184	0.025799	0.89692	565	1	0.19553	0.8501	0.84955	0.999999	16583	0	0.19553
Scin	4	0.0075344	0.025846	0.89692	566	4	-1.2016	0.99247	0.99251	0.999999	19473	0	-1.2016
Grb14	4	0.0075499	0.02589	0.89692	567	4	-0.78381	0.99245	0.9925	0.999999	19472	0	-0.78381
Plau	4	0.0075512	0.025893	0.89692	568	2	-0.61609	0.64758	0.69151	0.999999	13495	1	-0.61609
Gm10147	4	0.0075685	0.025963	0.897762	569	2	-0.38804	0.93654	0.93648	0.999999	18318	0	-0.38804
Zfp944	4	0.0076187	0.026117	0.899182	570	1	-0.048912	0.23247	0.37371	0.992029	7392	1	-0.048912
Spag4	4	0.0076588	0.026234	0.899182	571	3	-1.0449	0.47468	0.60486	0.999999	11798	1	-1.0449
Vmn2r78	4	0.0076688	0.026264	0.899182	572	2	-0.023117	0.43538	0.58199	0.999999	11369	2	-0.023117
Espl1	4	0.0076794	0.026295	0.899182	573	2	-0.47264	0.13503	0.27349	0.986895	5428	2	-0.47264
LOC100862015	4	0.0076795	0.026295	0.899182	574	3	-1.1097	0.41538	0.5614	0.999999	10979	1	-1.1097
Agpat2	4	0.0077189	0.026425	0.899182	575	2	-0.15253	0.7276	0.74329	0.999999	14482	1	-0.15253
Dlgap5	4	0.0077341	0.026472	0.899182	576	3	-1.1818	0.42746	0.57389	0.999999	11233	1	-1.1818
Olfr1385	4	0.0077482	0.026524	0.899182	577	4	-0.68658	0.99225	0.9923	0.999999	19470	0	-0.68658
Larp1b	4	0.0077691	0.026596	0.899182	578	2	-1.4679	0.38835	0.53355	0.999999	10449	2	-1.4679
Spata3	4	0.0078021	0.026697	0.899182	579	3	-0.99705	0.81914	0.81883	0.999999	15956	1	-0.99705
Igf2r	4	0.007805	0.026704	0.899182	580	4	-0.76304	0.9922	0.99224	0.999999	19469	0	-0.76304
Vdr	4	0.0078063	0.026707	0.899182	581	4	-0.73665	0.99219	0.99224	0.999999	19468	0	-0.73665
Mak16	4	0.0078192	0.026746	0.899182	582	4	-1.2884	0.98963	0.98962	0.999999	19415	0	-1.2884
Vars	4	0.0078294	0.02678	0.899182	583	3	-1.0975	0.98585	0.98583	0.999999	19338	0	-1.0975
Dnali1	4	0.007833	0.026796	0.899182	584	3	-1.1711	0.57375	0.65114	0.999999	12694	1	-1.1711
Ivd	4	0.0078396	0.026817	0.899182	585	3	-0.9651	0.025251	0.071671	0.96089	1425	1	-0.9651
Suz12	4	0.0078694	0.026908	0.899182	586	2	-0.30784	0.42872	0.57523	0.999999	11262	1	-0.30784
Jagn1	4	0.0078754	0.02693	0.899182	587	4	-1.0093	0.99212	0.99216	0.999999	19467	0	-1.0093
Capn3	4	0.0078971	0.027	0.899182	588	3	-1.0824	0.40901	0.55486	0.999999	10842	1	-1.0824
Haus3	4	0.0079114	0.027054	0.899182	589	4	-0.84676	0.99209	0.99213	0.999999	19466	0	-0.84676
Prkra	4	0.0079195	0.027075	0.899182	590	1	0.41771	0.086426	0.19033	0.970983	3845	3	0.41771
Bmp2k	4	0.0079284	0.027107	0.899182	591	2	-0.94404	0.20405	0.34452	0.992029	6804	1	-0.94404
Fcer1g	4	0.0079336	0.027123	0.899182	592	2	-0.58186	0.033536	0.088623	0.96089	1786	1	-0.58186
Fam214a	4	0.0079349	0.027127	0.899182	593	3	-0.98899	0.69718	0.72226	0.999999	14065	1	-0.98899
Ints9	4	0.0079423	0.027147	0.899182	594	4	-1.0152	0.99206	0.9921	0.999999	19465	0	-1.0152
Zfp558	4	0.0079696	0.027232	0.899882	595	2	0.045912	0.042787	0.10722	0.96089	2163	2	0.045912
Gab2	4	0.0079893	0.0273	0.899882	596	4	-0.54868	0.99201	0.99205	0.999999	19464	0	-0.54868
Ube2dnl2	4	0.0080001	0.027335	0.899882	597	4	-0.8285	0.992	0.99203	0.999999	19463	0	-0.8285
Kpna4	4	0.0080197	0.027391	0.899882	598	1	0.75937	0.0034263	0.012177	0.937914	249	2	0.75937
Rftn2	4	0.0080438	0.027459	0.899882	599	2	-0.95453	0.72927	0.74449	0.999999	14504	1	-0.95453
H2-M9	4	0.0080543	0.02749	0.899882	600	2	-0.41548	0.12318	0.25575	0.983379	5081	2	-0.41548
Olfr186	4	0.0080601	0.02751	0.899882	601	3	-0.94753	0.16215	0.30138	0.990589	5977	1	-0.94753
Hs3st1	4	0.0080699	0.027542	0.899882	602	3	-0.36329	0.26699	0.40892	0.99639	8052	1	-0.36329
Rpl26	4	0.0080814	0.02758	0.899882	603	4	-0.62305	0.99192	0.99196	0.999999	19461	0	-0.62305
Fam73b	4	0.00812	0.027706	0.901304	604	2	-0.6883	0.71719	0.73584	0.999999	14351	1	-0.6883
Nepn	4	0.0081504	0.027807	0.901304	605	3	-0.87726	0.60333	0.66672	0.999999	12983	1	-0.87726
Spata2l	4	0.0081701	0.027873	0.901304	606	3	-0.85523	0.89416	0.89391	0.999999	17419	0	-0.85523
Porcn	4	0.0081971	0.02796	0.901304	607	3	-1.124	0.98371	0.9837	0.999999	19283	0	-1.124
Klk1b5	4	0.0082048	0.027986	0.901304	608	3	-1.057	0.98214	0.98215	0.999999	19256	0	-1.057
1110008L16Rik	4	0.0082202	0.028037	0.901304	609	1	-0.1265	0.9276	0.92742	0.999999	18130	0	-0.1265
Tmprss11e	4	0.0082471	0.028126	0.901304	610	4	-0.55504	0.99175	0.99178	0.999999	19459	0	-0.55504
Lect1	4	0.0082499	0.028134	0.901304	611	4	-1.0837	0.99175	0.99178	0.999999	19458	0	-1.0837
Srpr	4	0.0082609	0.028171	0.901304	612	2	-0.98271	0.67695	0.70929	0.999999	13824	1	-0.98271
Tmc6	4	0.0082686	0.028189	0.901304	613	3	-0.87594	0.97143	0.97138	0.999999	19021	0	-0.87594
Dpp7	4	0.0082704	0.028192	0.901304	614	3	-0.47007	0.97334	0.97326	0.999999	19070	0	-0.47007
Igsf1	4	0.0082716	0.0282	0.901304	615	3	-1.0903	0.87455	0.87414	0.999999	17058	0	-1.0903
Abhd17b	4	0.0082769	0.028219	0.901304	616	2	-0.56723	0.28224	0.42455	0.997031	8355	2	-0.56723
Tcn2	4	0.008325	0.028378	0.90493	617	2	-0.75661	0.88854	0.88828	0.999999	17315	0	-0.75661
Mrto4	4	0.0083488	0.028456	0.905406	618	3	-1.2909	0.87224	0.87188	0.999999	17015	0	-1.2909
Acd	4	0.0083626	0.028506	0.905406	619	3	-1.1085	0.98376	0.98374	0.999999	19285	0	-1.1085
Daxx	4	0.0083706	0.028531	0.905406	620	3	-1.0903	0.36848	0.51306	0.999999	10045	1	-1.0903
Cma1	4	0.0084087	0.028647	0.907005	621	3	-1.0518	0.75279	0.76208	0.999999	14847	1	-1.0518
Magee2	4	0.0084207	0.028685	0.907005	622	2	-0.15107	0.58468	0.65674	0.999999	12810	1	-0.15107
Gal	4	0.0084323	0.02872	0.907005	623	2	-0.78624	0.81419	0.81417	0.999999	15858	1	-0.78624
Slc35f4	4	0.0084504	0.02878	0.907152	624	3	-0.94434	0.16849	0.30789	0.992029	6090	1	-0.94434
Vmn1r174	4	0.0084708	0.028845	0.907152	625	2	-0.33452	0.42593	0.57228	0.999999	11195	1	-0.33452
Wdr18	4	0.0085097	0.028962	0.907152	626	4	-0.79565	0.99149	0.99151	0.999999	19457	0	-0.79565
Gng7	4	0.0085125	0.028976	0.907152	627	4	-0.4124	0.99149	0.99151	0.999999	19456	0	-0.4124
Rps27	4	0.0085209	0.029	0.907152	628	2	-0.49805	0.63807	0.686	0.999999	13379	1	-0.49805
Olfr1157	4	0.008528	0.029026	0.907152	629	4	-0.51764	0.99147	0.9915	0.999999	19455	0	-0.51764
Cd209g	4	0.008571	0.029167	0.907152	630	2	-0.17792	0.39841	0.54397	0.999999	10627	2	-0.17792
1110059E24Rik	4	0.0086212	0.029319	0.907152	631	2	-0.68557	0.6618	0.69993	0.999999	13653	1	-0.68557
Apol8	4	0.008659	0.029443	0.907152	632	4	-0.8351	0.99134	0.99135	0.999999	19454	0	-0.8351
Gskip	4	0.0086676	0.029467	0.907152	633	4	-0.70562	0.99133	0.99134	0.999999	19453	0	-0.70562
Rexo2	4	0.0086713	0.029482	0.907152	634	2	-0.61403	0.93122	0.93103	0.999999	18200	0	-0.61403
Prm2	4	0.0087214	0.029635	0.907152	635	3	-1.1808	0.98499	0.98498	0.999999	19311	0	-1.1808
Limch1	4	0.0087337	0.029675	0.907152	636	3	-0.93233	0.90113	0.90082	0.999999	17557	0	-0.93233
Shisa2	4	0.0087337	0.029675	0.907152	637	4	-0.66717	0.99127	0.99127	0.999999	19452	0	-0.66717
Asxl1	4	0.0087455	0.029712	0.907152	638	3	-0.88553	0.63348	0.68343	0.999999	13319	1	-0.88553
Smarca2	4	0.0087527	0.029733	0.907152	639	2	-0.3931	0.12397	0.25715	0.983379	5106	2	-0.3931
Rpl9	4	0.008755	0.029741	0.907152	640	4	-1.3565	0.9901	0.99008	0.999999	19427	0	-1.3565
AI118078	4	0.0087692	0.029787	0.907152	641	3	-0.85079	0.96382	0.96375	0.999999	18858	0	-0.85079
Gimap1	4	0.0087712	0.029793	0.907152	642	4	-0.90603	0.99123	0.99124	0.999999	19451	0	-0.90603
Trim52	4	0.0087746	0.029806	0.907152	643	3	-1.2739	0.90526	0.90497	0.999999	17653	0	-1.2739
Polr2b	4	0.008777	0.029813	0.907152	644	4	-1.2064	0.99122	0.99123	0.999999	19450	0	-1.2064
Rad23b	4	0.0087801	0.02982	0.907152	645	3	-1.4275	0.651	0.69352	0.999999	13531	1	-1.4275
Tsnax	4	0.0087987	0.029871	0.907152	646	4	-0.59172	0.9912	0.99121	0.999999	19449	0	-0.59172
Pwp1	4	0.0088075	0.029899	0.907152	647	2	-0.69999	0.91695	0.91678	0.999999	17893	0	-0.69999
Rbm17	4	0.0088132	0.029918	0.907152	648	4	-0.50311	0.99119	0.9912	0.999999	19448	0	-0.50311
Pigp	4	0.0088216	0.029944	0.907152	649	2	-0.29127	0.41095	0.55682	0.999999	10886	1	-0.29127
Opn5	4	0.0088306	0.029969	0.907152	650	4	-0.981	0.99117	0.99118	0.999999	19447	0	-0.981
Olfr1100	4	0.0088717	0.030104	0.907627	651	2	-0.10248	0.12045	0.25102	0.983379	4994	1	-0.10248
Mrpl55	4	0.0088786	0.030127	0.907627	652	4	-0.8263	0.99112	0.99113	0.999999	19446	0	-0.8263
Hoxd13	4	0.0089027	0.030201	0.907627	653	3	-0.96839	0.9495	0.94945	0.999999	18586	0	-0.96839
Olfr341	4	0.0089166	0.030243	0.907627	654	4	-1.8119	0.99108	0.9911	0.999999	19445	0	-1.8119
Gm1979	4	0.0089218	0.030256	0.907627	655	2	-0.37497	0.87104	0.87066	0.999999	16990	0	-0.37497
Vmn1r183	4	0.0089675	0.030404	0.907627	656	3	-0.91582	0.51475	0.62255	0.999999	12124	1	-0.91582
Kcnd1	4	0.0089718	0.030417	0.907627	657	2	-0.41822	0.86627	0.86585	0.999999	16905	0	-0.41822
Gm773	4	0.0089738	0.030424	0.907627	658	4	-0.57216	0.99103	0.99104	0.999999	19443	0	-0.57216
Vkorc1l1	4	0.0089897	0.030475	0.907627	659	2	-0.77763	0.62712	0.67987	0.999999	13244	1	-0.77763
Olfr1129	4	0.0090219	0.030581	0.907627	660	2	-0.16089	0.66476	0.70175	0.999999	13689	1	-0.16089
4930444G20Rik	4	0.009052	0.030685	0.907627	661	3	-1.3649	0.94822	0.9482	0.999999	18551	0	-1.3649
Desi1	4	0.009072	0.030746	0.907627	662	1	0.11357	0.61509	0.67313	0.999999	13104	1	0.11357
Slc22a21	4	0.0090883	0.030799	0.907627	663	3	-1.1169	0.82827	0.82774	0.999999	16152	0	-1.1169
Akap11	4	0.0090921	0.030806	0.907627	664	4	-0.77079	0.99091	0.99091	0.999999	19442	0	-0.77079
Stk35	4	0.009095	0.030814	0.907627	665	4	-0.6893	0.9909	0.99091	0.999999	19441	0	-0.6893
Akap14	4	0.0090953	0.030814	0.907627	666	2	-0.71379	0.40798	0.55379	0.999999	10824	2	-0.71379
Med29	4	0.0091158	0.030881	0.907627	667	4	-0.84014	0.99088	0.99089	0.999999	19440	0	-0.84014
Usp22	4	0.0091188	0.030889	0.907627	668	4	-0.69432	0.99088	0.99089	0.999999	19439	0	-0.69432
Prkacb	4	0.0091722	0.031071	0.907627	669	1	0.22798	0.19345	0.33373	0.992029	6594	2	0.22798
Vash1	4	0.0091792	0.031091	0.907627	670	2	-0.79244	0.07769	0.17427	0.967427	3534	1	-0.79244
Ago3	4	0.0091848	0.031107	0.907627	671	2	-1.017	0.37407	0.51885	0.999999	10168	1	-1.017
Ypel2	4	0.0091875	0.03111	0.907627	672	4	-0.61242	0.99081	0.99083	0.999999	19437	0	-0.61242
Cdc20	4	0.0092223	0.031223	0.907627	673	2	-0.63036	0.9643	0.96424	0.999999	18869	0	-0.63036
P3h4	4	0.0092241	0.031227	0.907627	674	3	-1.2061	0.67554	0.70841	0.999999	13805	1	-1.2061
Sppl3	4	0.0092322	0.03126	0.907627	675	3	-1.0176	0.92715	0.92698	0.999999	18119	0	-1.0176
Neto1	4	0.0092634	0.031356	0.907627	676	2	-0.51106	0.38839	0.53361	0.999999	10451	2	-0.51106
Slain2	4	0.0092641	0.031357	0.907627	677	3	-0.8911	0.97303	0.97296	0.999999	19062	0	-0.8911
Rapgef1	4	0.009269	0.031371	0.907627	678	2	-0.52811	0.96464	0.96458	0.999999	18877	0	-0.52811
Higd2a	4	0.0092789	0.031403	0.907627	679	3	-1.0403	0.77977	0.7835	0.999999	15261	1	-1.0403
Usp10	4	0.0093028	0.03148	0.907627	680	3	-1.4163	0.95356	0.95344	0.999999	18658	0	-1.4163
Irf2	4	0.0093084	0.031495	0.907627	681	2	-0.96507	0.96527	0.96518	0.999999	18888	0	-0.96507
Psma3	4	0.0093225	0.031539	0.907627	682	3	-0.48864	0.18752	0.3276	0.992029	6458	1	-0.48864
Trabd2b	4	0.0093274	0.031554	0.907627	683	4	-0.8346	0.99067	0.99066	0.999999	19436	0	-0.8346
Ddx3x	4	0.0093536	0.031638	0.907713	684	3	-1.0773	0.97226	0.97219	0.999999	19045	0	-1.0773
Slit2	4	0.0093706	0.031689	0.907713	685	2	-0.60512	0.13447	0.27294	0.986895	5419	1	-0.60512
Synpo2l	4	0.0093725	0.031695	0.907713	686	2	-0.19105	0.075076	0.16934	0.963236	3444	1	-0.19105
Fibcd1	4	0.0093999	0.031773	0.908071	687	3	-0.87992	0.93921	0.9392	0.999999	18371	0	-0.87992
Chrna10	4	0.0094201	0.031838	0.908071	688	4	-0.88947	0.99058	0.99056	0.999999	19434	0	-0.88947
Hist1h1e	4	0.0094226	0.031846	0.908071	689	2	0.0032425	0.33242	0.47595	0.999999	9332	2	0.0032425
Pcdha8	4	0.0094727	0.031984	0.910254	690	2	-0.40042	0.027426	0.076115	0.96089	1509	1	-0.40042
Esco1	4	0.009484	0.032015	0.910254	691	2	-0.79422	0.23726	0.37854	0.992029	7490	2	-0.79422
Vmn2r30	4	0.0095228	0.032128	0.911654	692	2	-0.53909	0.92783	0.92765	0.999999	18134	0	-0.53909
Bche	4	0.0095319	0.032157	0.911654	693	3	-0.87438	0.78397	0.78708	0.999999	15333	1	-0.87438
Eif2b5	4	0.0095845	0.032329	0.912919	694	3	-0.99907	0.45121	0.59485	0.999999	11620	1	-0.99907
Olfr539	4	0.009587	0.032336	0.912919	695	3	-0.77622	0.83817	0.83755	0.999999	16352	0	-0.77622
Il2rg	4	0.0095967	0.032357	0.912919	696	4	-1.1031	0.9904	0.99039	0.999999	19433	0	-1.1031
Musk	4	0.0096075	0.032393	0.912919	697	4	-0.84189	0.99039	0.99038	0.999999	19432	0	-0.84189
Csnk2b	4	0.0096382	0.032499	0.912919	698	2	-0.59857	0.65358	0.695	0.999999	13553	1	-0.59857
Tnfrsf1a	4	0.0097004	0.032704	0.912919	699	3	-1.0314	0.98081	0.98084	0.999999	19231	0	-1.0314
Tex264	4	0.009723	0.032791	0.912919	700	2	-0.32237	0.78157	0.78503	0.999999	15286	1	-0.32237
Gm3604	4	0.0097531	0.032888	0.912919	701	2	-0.45814	0.1524	0.29139	0.98754	5788	2	-0.45814
Dhx16	4	0.0097731	0.032955	0.912919	702	1	0.29655	0.19315	0.33342	0.992029	6589	2	0.29655
Dlst	4	0.0097789	0.032978	0.912919	703	4	-0.54757	0.99022	0.99019	0.999999	19430	0	-0.54757
Zfp747	4	0.0097868	0.033002	0.912919	704	4	-0.54589	0.99021	0.99019	0.999999	19429	0	-0.54589
Stfa2l1	4	0.0097935	0.03302	0.912919	705	3	-1.1694	0.81181	0.81189	0.999999	15813	1	-1.1694
Olfr1134	4	0.0098166	0.033092	0.912919	706	3	-0.91991	0.19577	0.33614	0.992029	6636	1	-0.91991
Slc25a48	4	0.0098232	0.033113	0.912919	707	3	-0.72158	0.98064	0.98068	0.999999	19224	0	-0.72158
Tmem194b	4	0.0098453	0.033183	0.912919	708	3	-0.99265	0.72846	0.74388	0.999999	14491	1	-0.99265
BC100451	4	0.0098732	0.033268	0.912919	709	3	-0.77172	0.81178	0.81186	0.999999	15811	1	-0.77172
Chil4	4	0.0098797	0.033288	0.912919	710	4	-0.77013	0.99012	0.9901	0.999999	19428	0	-0.77013
Plekhm3	4	0.0099034	0.03336	0.912919	711	4	-0.72001	0.9901	0.99008	0.999999	19426	0	-0.72001
Hspb6	4	0.0099042	0.033364	0.912919	712	3	-0.77832	0.87469	0.87428	0.999999	17061	0	-0.77832
Mylk3	4	0.0099233	0.033423	0.912919	713	1	0.11347	0.049511	0.12034	0.96089	2436	2	0.11347
D2hgdh	4	0.0099256	0.03343	0.912919	714	4	-0.92095	0.99007	0.99007	0.999999	19425	0	-0.92095
Gm10408	4	0.00995	0.033497	0.912919	715	3	-1.2291	0.95697	0.9569	0.999999	18720	0	-1.2291
C1qb	4	0.0099617	0.033537	0.912919	716	3	-0.93513	0.92683	0.92665	0.999999	18111	0	-0.93513
Zfp777	4	0.0099796	0.033599	0.912919	717	4	-0.74704	0.99002	0.99001	0.999999	19424	0	-0.74704
Ccser2	4	0.009985	0.033617	0.912919	718	2	-0.73094	0.071313	0.16232	0.963236	3306	1	-0.73094
Mdc1	4	0.0099984	0.033653	0.912919	719	2	-0.24705	0.21949	0.3605	0.992029	7118	1	-0.24705
Vmn1r79	4	0.0099984	0.033653	0.912919	720	2	-0.62742	0.52406	0.62689	0.999999	12220	1	-0.62742
Pcdh19	4	0.010014	0.033702	0.912919	721	2	-0.71814	0.80638	0.80686	0.999999	15715	1	-0.71814
Apobec2	4	0.010032	0.033752	0.912919	722	3	-1.512	0.78232	0.78565	0.999999	15301	1	-1.512
Map2	4	0.010033	0.033754	0.912919	723	3	-1.5775	0.88328	0.88289	0.999999	17230	0	-1.5775
F13b	4	0.010038	0.033768	0.912919	724	3	-0.83284	0.97732	0.97735	0.999999	19151	0	-0.83284
Dohh	4	0.010055	0.033819	0.912919	725	4	-0.6679	0.98995	0.98993	0.999999	19423	0	-0.6679
Gpr139	4	0.010072	0.033868	0.912919	726	4	-0.65231	0.98993	0.98991	0.999999	19422	0	-0.65231
Ly6e	4	0.010073	0.033869	0.912919	727	2	-0.39164	0.30646	0.44926	0.998013	8829	2	-0.39164
Gpr135	4	0.010074	0.033872	0.912919	728	4	-0.95464	0.98993	0.98991	0.999999	19421	0	-0.95464
Olfr1066	4	0.010102	0.033956	0.913336	729	2	-0.46509	0.22248	0.3635	0.992029	7176	2	-0.46509
Rex2	4	0.010134	0.03405	0.913336	730	3	-1.1586	0.87891	0.8785	0.999999	17147	0	-1.1586
Pknox1	4	0.010143	0.034088	0.913336	731	4	-0.52595	0.98986	0.98984	0.999999	19420	0	-0.52595
Hp	4	0.010149	0.03411	0.913336	732	3	-0.89654	0.22613	0.36722	0.992029	7255	1	-0.89654
Foxred2	4	0.010151	0.03412	0.913336	733	4	-0.54092	0.98985	0.98983	0.999999	19419	0	-0.54092
Bin1	4	0.010174	0.03419	0.913978	734	2	-0.24212	0.9321	0.93189	0.999999	18220	0	-0.24212
Cerk	4	0.010231	0.034362	0.915875	735	2	-0.48955	0.0014366	0.0051946	0.87558	112	2	-0.48955
Akr1c14	4	0.010249	0.034411	0.915875	736	2	-0.63864	0.4165	0.56253	0.999999	11008	2	-0.63864
Ip6k1	4	0.010251	0.034423	0.915875	737	3	-0.90141	0.46984	0.60272	0.999999	11754	1	-0.90141
Stmn2	4	0.010274	0.034494	0.915875	738	2	0.18878	0.19658	0.33699	0.992029	6657	2	0.18878
Rfx3	4	0.010283	0.034525	0.915875	739	3	-1.202	0.70561	0.72788	0.999999	14179	1	-1.202
Efna5	4	0.010287	0.03454	0.915875	740	4	-0.58967	0.98971	0.9897	0.999999	19417	0	-0.58967
Rps27a	4	0.010324	0.034661	0.917827	741	1	0.28767	0.41589	0.56189	0.999999	10993	1	0.28767
BC049635	4	0.010343	0.034714	0.918004	742	2	-0.52912	0.34449	0.48843	0.999999	9563	1	-0.52912
Olfr313	4	0.010374	0.034807	0.919231	743	3	-0.86689	0.79036	0.79251	0.999999	15443	1	-0.86689
Olfr1353	4	0.010391	0.03486	0.919405	744	3	-0.70901	0.9603	0.96019	0.999999	18799	0	-0.70901
Dnttip1	4	0.010424	0.034968	0.921024	745	1	-0.0039481	0.73219	0.74663	0.999999	14541	1	-0.0039481
Ifi204	4	0.010473	0.035131	0.922874	746	3	-0.84546	0.51013	0.62045	0.999999	12086	1	-0.84546
Id2	4	0.010474	0.035133	0.922874	747	3	-0.67818	0.97218	0.97212	0.999999	19042	0	-0.67818
Gm19345	4	0.010524	0.035277	0.924423	748	3	-0.74875	0.86138	0.86093	0.999999	16808	0	-0.74875
Ywhab	4	0.010534	0.035312	0.924423	749	4	-0.88244	0.98944	0.98944	0.999999	19413	0	-0.88244
Tmem236	4	0.010559	0.035385	0.924423	750	4	-0.54254	0.98944	0.98944	0.999999	19414	0	-0.54254
Thoc7	4	0.010566	0.035407	0.924423	751	3	-0.99955	0.16994	0.30943	0.992029	6120	1	-0.99955
Iqcc	4	0.010574	0.035426	0.924423	752	2	-0.46191	0.14725	0.2861	0.987488	5677	1	-0.46191
Lcn8	4	0.010597	0.035506	0.92527	753	4	-0.58429	0.9894	0.98941	0.999999	19412	0	-0.58429
Slc4a7	4	0.010624	0.035582	0.926037	754	1	1.4221	0.00029147	0.0010772	0.739057	25	3	1.4221
Mlip	4	0.010719	0.035782	0.928714	755	3	-0.99516	0.8593	0.85885	0.999999	16771	0	-0.99516
Shmt2	4	0.010724	0.035792	0.928714	756	3	-0.71744	0.91141	0.91124	0.999999	17784	0	-0.71744
Sgk3	4	0.010811	0.035999	0.928714	757	3	-0.805	0.12192	0.25356	0.983379	5046	1	-0.805
Acsm3	4	0.010822	0.036021	0.928714	758	2	-0.70969	0.23268	0.37391	0.992029	7397	1	-0.70969
Rps14	4	0.010824	0.036026	0.928714	759	3	-0.8371	0.040547	0.10277	0.96089	2072	1	-0.8371
Sdha	4	0.010825	0.036027	0.928714	760	3	-0.80206	0.48931	0.61127	0.999999	11906	1	-0.80206
Timm17a	4	0.010841	0.036068	0.928714	761	3	-1.0163	0.88637	0.8861	0.999999	17283	0	-1.0163
Kmo	4	0.010863	0.036116	0.928714	762	3	-1.0929	0.97483	0.97477	0.999999	19100	0	-1.0929
Dynlt3	4	0.010874	0.036143	0.928714	763	1	0.21609	0.42402	0.57032	0.999999	11161	2	0.21609
Dnah17	4	0.010907	0.036216	0.928714	764	2	-0.5228	0.58437	0.65658	0.999999	12808	1	-0.5228
Bcl2l11	4	0.010923	0.03625	0.928714	765	3	-1.1042	0.74955	0.75956	0.999999	14808	1	-1.1042
Gm20865	4	0.010924	0.036252	0.928714	766	2	-0.33314	0.16691	0.3063	0.992029	6059	2	-0.33314
Pknox2	4	0.010974	0.036357	0.92931	767	1	0.45004	0.11388	0.23963	0.981862	4784	3	0.45004
Txndc17	4	0.011024	0.036469	0.92931	768	2	-0.45168	0.91344	0.91328	0.999999	17825	0	-0.45168
Olfr352	4	0.011054	0.036546	0.92931	769	2	-0.32027	0.12549	0.25977	0.983379	5168	2	-0.32027
Tmtc3	4	0.01106	0.036555	0.92931	770	2	-0.77472	0.594	0.66172	0.999999	12907	1	-0.77472
Arhgap35	4	0.011074	0.036587	0.92931	771	2	-0.64726	0.87428	0.87387	0.999999	17054	0	-0.64726
Snd1	4	0.011084	0.03661	0.92931	772	2	-0.30983	0.27926	0.42153	0.997031	8307	2	-0.30983
Acer1	4	0.01109	0.036624	0.92931	773	3	-1.0811	0.92876	0.92859	0.999999	18155	0	-1.0811
Ppl	4	0.011104	0.03666	0.92931	774	3	-0.93053	0.98789	0.9879	0.999999	19386	0	-0.93053
Rhox2d	4	0.01117	0.036812	0.92931	775	3	-0.90688	0.95859	0.95854	0.999999	18763	0	-0.90688
Krtap1-4	4	0.011174	0.036819	0.92931	776	2	-0.52865	0.11015	0.23306	0.980199	4661	1	-0.52865
Oosp3	4	0.011224	0.036926	0.92931	777	1	0.20411	0.10917	0.23133	0.97811	4637	1	0.20411
Vmn1r238	4	0.011232	0.03694	0.92931	778	3	-1.1754	0.87716	0.87676	0.999999	17109	0	-1.1754
Upk1b	4	0.01125	0.03698	0.92931	779	2	-0.77314	0.68934	0.7172	0.999999	13969	1	-0.77314
Nfatc4	4	0.011274	0.03703	0.92931	780	3	-1.0099	0.87057	0.87016	0.999999	16982	0	-1.0099
Gpr179	4	0.011318	0.037131	0.930649	781	2	-0.49527	0.37105	0.5157	0.999999	10101	2	-0.49527
Aida	4	0.011384	0.037276	0.932675	782	3	-1.0605	0.49402	0.61331	0.999999	11949	1	-1.0605
Rps20	3	0.011397	0.030372	0.907627	783	3	-1.3113	0.97061	0.97076	0.999999	19006	0	-1.3113
Cxcr1	4	0.011401	0.037307	0.932675	784	3	-1.1483	0.96409	0.96403	0.999999	18864	0	-1.1483
Bank1	4	0.011424	0.037358	0.93276	785	2	-0.10621	0.060628	0.1419	0.96089	2891	1	-0.10621
Smtnl1	4	0.011474	0.037458	0.934045	786	2	-0.21416	0.85165	0.8511	0.999999	16622	0	-0.21416
Ramp2	4	0.011524	0.037568	0.934045	787	3	-0.68982	0.87778	0.87738	0.999999	17124	0	-0.68982
Dnah8	4	0.011525	0.03757	0.934045	788	3	-1.0843	0.97979	0.97986	0.999999	19198	0	-1.0843
Tmem181a	4	0.011574	0.037675	0.934045	789	2	-0.61099	0.80981	0.81002	0.999999	15777	1	-0.61099
Tnni3k	4	0.011579	0.037686	0.934045	790	2	-0.048214	0.0060331	0.020991	0.96089	413	2	-0.048214
Oca2	4	0.01161	0.037753	0.934045	791	2	-0.5905	0.042354	0.10634	0.96089	2141	1	-0.5905
Ndufv2	4	0.011624	0.037785	0.934045	792	2	-0.77241	0.43735	0.58402	0.999999	11408	1	-0.77241
Ubtf	4	0.011687	0.037917	0.934045	793	3	-1.5594	0.85259	0.85204	0.999999	16640	0	-1.5594
Tipin	4	0.011724	0.037994	0.934045	794	1	-0.1396	0.15025	0.28917	0.987488	5742	1	-0.1396
Fkbp3	4	0.011735	0.038018	0.934045	795	2	-0.92706	0.03078	0.082945	0.96089	1648	1	-0.92706
Catsper3	4	0.011774	0.038116	0.934045	796	3	-0.81094	0.089875	0.1967	0.97335	3966	1	-0.81094
Ccdc17	4	0.011824	0.038224	0.934045	797	1	-0.10016	0.73911	0.75163	0.999999	14643	1	-0.10016
N6amt1	4	0.01183	0.038238	0.934045	798	3	-0.95405	0.041671	0.105	0.96089	2120	1	-0.95405
Tubgcp3	4	0.011849	0.038283	0.934045	799	2	-0.65476	0.42342	0.5697	0.999999	11149	2	-0.65476
Gm4498	4	0.011874	0.038334	0.934045	800	2	-0.47415	0.83659	0.836	0.999999	16320	0	-0.47415
Olfr490	4	0.01189	0.038364	0.934045	801	3	-0.902	0.93243	0.93223	0.999999	18231	0	-0.902
Ostf1	4	0.011906	0.038404	0.934045	802	2	-0.54804	0.40986	0.55573	0.999999	10861	2	-0.54804
Syt11	4	0.01195	0.038507	0.934045	803	2	-0.8141	0.053728	0.12867	0.96089	2618	1	-0.8141
Mtx3	4	0.011974	0.038557	0.934045	804	2	0.05971	0.13646	0.27502	0.986895	5452	2	0.05971
Smarcc2	4	0.012029	0.038687	0.934045	805	3	-0.86556	0.77455	0.77923	0.999999	15175	1	-0.86556
2210408I21Rik	4	0.012058	0.038738	0.934045	806	3	-0.84668	0.98759	0.98761	0.999999	19379	0	-0.84668
Olfr980	4	0.012074	0.038771	0.934045	807	1	0.040451	0.32375	0.46697	0.999999	9172	2	0.040451
Prss29	4	0.012081	0.038787	0.934045	808	3	-0.93286	0.98545	0.98543	0.999999	19323	0	-0.93286
Lpar2	4	0.012084	0.038795	0.934045	809	2	-0.57688	0.7291	0.74437	0.999999	14501	1	-0.57688
Srcin1	4	0.012166	0.038983	0.934045	810	3	-0.98356	0.93226	0.93205	0.999999	18225	0	-0.98356
Gsc	4	0.012174	0.038995	0.934045	811	1	0.88227	0.0099035	0.03336	0.96089	677	3	0.88227
Uqcrc1	4	0.012211	0.039081	0.934045	812	3	-1.1428	0.77759	0.78171	0.999999	15225	1	-1.1428
Cisd3	4	0.012224	0.039108	0.934045	813	2	-0.1238	0.22049	0.36148	0.992029	7135	2	-0.1238
Olfr914	4	0.012224	0.039108	0.934045	814	3	-0.87462	0.76156	0.76887	0.999999	14970	1	-0.87462
Cpd	4	0.012237	0.039138	0.934045	815	2	-0.64553	0.5525	0.6405	0.999999	12483	1	-0.64553
Wwc2	4	0.012245	0.039156	0.934045	816	3	-1.0331	0.70525	0.72764	0.999999	14173	1	-1.0331
Eif2b2	4	0.012274	0.039216	0.934045	817	2	-0.67339	0.63094	0.68199	0.999999	13295	1	-0.67339
E2f6	4	0.012282	0.039231	0.934045	818	2	-0.87973	0.96611	0.96603	0.999999	18902	0	-0.87973
Fscn1	4	0.012308	0.039288	0.934045	819	2	-0.68517	0.30682	0.44964	0.998013	8838	1	-0.68517
Capg	3	0.012312	0.032656	0.912919	820	3	-0.56539	0.98769	0.98785	0.999999	19382	0	-0.56539
Grid2	4	0.012314	0.039304	0.934045	821	2	-0.73034	0.41701	0.56308	0.999999	11021	2	-0.73034
Capza2	4	0.012324	0.039321	0.934045	822	3	-0.53333	0.6653	0.7021	0.999999	13695	1	-0.53333
Olfr509	4	0.012333	0.039351	0.934045	823	2	-0.76642	0.6399	0.68706	0.999999	13403	1	-0.76642
Zfp426	4	0.012365	0.039425	0.934045	824	2	-0.65067	0.28366	0.426	0.997031	8388	2	-0.65067
Dtymk	4	0.012374	0.039437	0.934045	825	2	-0.64068	0.25448	0.39624	0.995321	7826	2	-0.64068
Fam173b	4	0.012404	0.039499	0.934045	826	2	-0.49223	0.42138	0.56764	0.999999	11109	2	-0.49223
Vmn1r170	4	0.01243	0.039556	0.934045	827	2	-0.597	0.50235	0.617	0.999999	12027	1	-0.597
S100a9	4	0.012469	0.039639	0.934045	828	3	-0.80668	0.52887	0.62914	0.999999	12271	1	-0.80668
Rtkn	4	0.012474	0.039651	0.934045	829	1	0.60387	0.063316	0.14705	0.96089	3000	3	0.60387
Olfml1	4	0.012475	0.039653	0.934045	830	2	-0.4788	0.13524	0.27373	0.986895	5431	2	-0.4788
Map7d1	4	0.012495	0.039705	0.934045	831	2	-0.47191	0.42147	0.56772	0.999999	11112	2	-0.47191
Clec4a4	4	0.012501	0.039717	0.934045	832	2	-1.1631	0.22133	0.36233	0.992029	7153	1	-1.1631
Sbno2	4	0.012522	0.039763	0.934045	833	3	-0.71933	0.88464	0.88427	0.999999	17247	0	-0.71933
Ovch2	4	0.012524	0.039765	0.934045	834	2	-0.15994	0.68325	0.71332	0.999999	13903	1	-0.15994
Olfr167	4	0.012534	0.039786	0.934045	835	3	-1.0277	0.27767	0.41989	0.997007	8276	1	-1.0277
Mrps14	4	0.012574	0.039873	0.934045	836	2	-0.60696	0.26734	0.40929	0.99639	8064	2	-0.60696
Adam28	4	0.012631	0.040009	0.934045	837	2	-0.89179	0.75984	0.76748	0.999999	14944	1	-0.89179
Nlrp4b	4	0.012674	0.040103	0.934045	838	1	0.59657	0.040738	0.10313	0.96089	2082	2	0.59657
Tmc1	4	0.012696	0.040162	0.934045	839	3	-1.0761	0.22517	0.36624	0.992029	7236	1	-1.0761
Fabp3	4	0.012723	0.04022	0.934045	840	3	-1.1282	0.82976	0.8292	0.999999	16175	0	-1.1282
Rhoa	4	0.012773	0.040332	0.934045	841	3	-1.1848	0.90916	0.90895	0.999999	17733	0	-1.1848
Naa25	4	0.012774	0.040333	0.934045	842	2	-0.67744	0.30105	0.44375	0.997817	8736	1	-0.67744
Gm4906	4	0.012781	0.040348	0.934045	843	2	-0.67501	0.81758	0.81736	0.999999	15923	1	-0.67501
Grik5	4	0.012823	0.040444	0.934045	844	2	-0.59775	0.39159	0.53688	0.999999	10504	1	-0.59775
Pik3ap1	4	0.012831	0.040467	0.934045	845	3	-1.0532	0.89046	0.89019	0.999999	17354	0	-1.0532
Fmo4	4	0.01284	0.040494	0.934045	846	3	-0.85963	0.74493	0.75602	0.999999	14739	1	-0.85963
Fbxw7	4	0.012873	0.040558	0.934045	847	2	-0.63426	0.50408	0.61775	0.999999	12047	1	-0.63426
Hist1h2ae	4	0.012889	0.040593	0.934045	848	3	-1.5098	0.9722	0.97214	0.999999	19044	0	-1.5098
Cd300lb	4	0.012899	0.040616	0.934045	849	2	-0.63166	0.96398	0.96391	0.999999	18861	0	-0.63166
H2-M5	4	0.012905	0.040632	0.934045	850	2	-0.41296	0.35329	0.49749	0.999999	9731	2	-0.41296
H2afv	4	0.012916	0.040653	0.934045	851	3	-0.87832	0.81422	0.81419	0.999999	15860	1	-0.87832
Npy1r	4	0.012923	0.040669	0.934045	852	1	-0.20789	0.83886	0.8382	0.999999	16363	0	-0.20789
Zfp157	4	0.012984	0.04082	0.934045	853	2	-0.83859	0.78783	0.79035	0.999999	15403	1	-0.83859
Zpbp	4	0.013007	0.040872	0.934045	854	3	-0.77214	0.98784	0.98786	0.999999	19384	0	-0.77214
Olfr1406	4	0.01301	0.040877	0.934045	855	3	-0.90504	0.4789	0.6067	0.999999	11829	1	-0.90504
Rpl39	4	0.013023	0.04091	0.934045	856	3	-0.87156	0.72079	0.73844	0.999999	14403	1	-0.87156
Pabpc2	4	0.013024	0.040912	0.934045	857	2	-0.91872	0.85152	0.85097	0.999999	16617	0	-0.91872
Actb	4	0.013031	0.040925	0.934045	858	2	-0.91184	0.35744	0.5017	0.999999	9812	1	-0.91184
Epb4.1l2	4	0.013071	0.041013	0.934045	859	3	-0.97193	0.95696	0.9569	0.999999	18719	0	-0.97193
Pcdhb12	4	0.013073	0.041017	0.934045	860	2	-0.20557	0.38022	0.52523	0.999999	10282	2	-0.20557
Gpr151	4	0.013103	0.041089	0.934591	861	2	-0.68745	0.43509	0.58171	0.999999	11366	2	-0.68745
3110082I17Rik	4	0.013163	0.041205	0.935028	862	2	-0.77391	0.29455	0.43704	0.997031	8609	1	-0.77391
Olfr1234	4	0.013176	0.041236	0.935028	863	3	-0.86476	0.85372	0.8532	0.999999	16658	0	-0.86476
Klhl42	4	0.013183	0.041251	0.935028	864	3	-1.2667	0.97932	0.97937	0.999999	19193	0	-1.2667
Cxxc5	4	0.013273	0.041461	0.938415	865	2	-0.3058	0.73518	0.74877	0.999999	14589	1	-0.3058
Soga3	4	0.013289	0.041495	0.938415	866	3	-0.72612	0.29746	0.44003	0.997031	8662	1	-0.72612
Mt2	4	0.013323	0.041579	0.939236	867	2	-0.15301	0.5227	0.62627	0.999999	12206	1	-0.15301
Necab3	4	0.013348	0.04164	0.939532	868	3	-0.89203	0.98148	0.9815	0.999999	19248	0	-0.89203
Adora3	4	0.013373	0.041689	0.939556	869	3	-0.4919	0.98078	0.98082	0.999999	19228	0	-0.4919
Hist1h2ad	4	0.013423	0.041807	0.941132	870	3	-0.90316	0.091096	0.19897	0.974298	4008	1	-0.90316
Il27	4	0.01349	0.041945	0.942261	871	2	-0.38237	0.22496	0.36603	0.992029	7231	2	-0.38237
Amn1	4	0.013492	0.041953	0.942261	872	3	-0.80019	0.81932	0.81902	0.999999	15961	1	-0.80019
Pa2g4	4	0.013532	0.042043	0.943219	873	3	-0.96369	0.82995	0.8294	0.999999	16181	0	-0.96369
Asprv1	4	0.013588	0.042168	0.944941	874	3	-0.8372	0.88263	0.88223	0.999999	17214	0	-0.8372
Dcbld2	4	0.013611	0.042217	0.94497	875	3	-1.0285	0.77979	0.78352	0.999999	15262	1	-1.0285
Cd79b	4	0.013642	0.042295	0.94504	876	3	-1.0982	0.94454	0.94445	0.999999	18477	0	-1.0982
Marf1	4	0.013672	0.042364	0.94504	877	1	-0.1753	0.92823	0.92806	0.999999	18147	0	-0.1753
A630076J17Rik	4	0.013673	0.042365	0.94504	878	3	-0.98816	0.67171	0.70605	0.999999	13766	1	-0.98816
Smg8	4	0.013691	0.042413	0.94504	879	2	-1.1932	0.98055	0.98058	0.999999	19220	0	-1.1932
Fam78b	4	0.013722	0.042476	0.945382	880	2	-0.42239	0.42373	0.57002	0.999999	11154	1	-0.42239
Olfr918	4	0.013772	0.042588	0.946809	881	2	-0.69955	0.95617	0.95611	0.999999	18708	0	-0.69955
Slc1a5	4	0.01384	0.042756	0.948009	882	2	-0.56858	0.7656	0.77202	0.999999	15035	1	-0.56858
Acp5	4	0.013882	0.042855	0.948009	883	3	-0.89238	0.783	0.78625	0.999999	15314	1	-0.89238
Olfr270	4	0.013922	0.042949	0.948009	884	1	0.41674	0.019996	0.06056	0.96089	1210	2	0.41674
Nuak1	3	0.013953	0.036749	0.92931	885	3	-0.58085	0.98605	0.98622	0.999999	19343	0	-0.58085
Vmn1r9	4	0.013972	0.043054	0.948009	886	2	-0.43798	0.87533	0.87491	0.999999	17073	0	-0.43798
Magea4	4	0.014006	0.043132	0.948009	887	3	-0.87266	0.88901	0.88871	0.999999	17323	0	-0.87266
Plekho2	4	0.014022	0.043165	0.948009	888	2	-0.2534	0.68084	0.71177	0.999999	13883	1	-0.2534
Rps12	4	0.014025	0.043171	0.948009	889	3	-1.2725	0.86199	0.86158	0.999999	16816	0	-1.2725
Olfr50	4	0.014035	0.043187	0.948009	890	3	-0.99636	0.91375	0.91358	0.999999	17833	0	-0.99636
Agpat6	4	0.014038	0.043191	0.948009	891	2	-0.8034	0.55933	0.64388	0.999999	12561	1	-0.8034
Mag	4	0.014057	0.043237	0.948009	892	3	-0.95497	0.78752	0.79007	0.999999	15395	1	-0.95497
Lama3	4	0.014058	0.04324	0.948009	893	2	-0.42787	0.29751	0.44007	0.997031	8664	2	-0.42787
Grik2	4	0.01407	0.04327	0.948009	894	3	-0.84188	0.96641	0.96633	0.999999	18910	0	-0.84188
Lyzl1	3	0.014072	0.037031	0.92931	895	3	-0.85505	0.98593	0.98609	0.999999	19340	0	-0.85505
Syt1	4	0.014128	0.04341	0.948009	896	3	-1.2681	0.094144	0.20444	0.974609	4116	1	-1.2681
Prkd1	4	0.014147	0.043444	0.948009	897	2	-0.75285	0.96895	0.96886	0.999999	18977	0	-0.75285
Grtp1	4	0.014161	0.043477	0.948009	898	2	-0.46227	0.43643	0.58307	0.999999	11388	2	-0.46227
Ctsr	4	0.014171	0.0435	0.948009	899	1	0.035203	0.39993	0.54557	0.999999	10656	2	0.035203
Samt3	4	0.014189	0.043543	0.948009	900	3	-0.91336	0.87808	0.87768	0.999999	17130	0	-0.91336
Nlrp12	4	0.014202	0.043573	0.948009	901	3	-1.1599	0.5313	0.63025	0.999999	12291	1	-1.1599
Gamt	4	0.014221	0.043616	0.948009	902	2	-0.14759	0.87522	0.87481	0.999999	17070	0	-0.14759
Cda	4	0.014237	0.043654	0.948009	903	2	-0.36875	0.24446	0.38588	0.99354	7628	2	-0.36875
Fam163b	4	0.014271	0.043735	0.94871	904	1	-0.27707	0.74403	0.75536	0.999999	14724	1	-0.27707
Prpf6	4	0.014341	0.043909	0.951438	905	3	-0.87284	0.29793	0.44052	0.997031	8675	1	-0.87284
Pdgfra	4	0.014371	0.043973	0.951786	906	1	-0.14459	0.90863	0.90841	0.999999	17727	0	-0.14459
Slc39a12	4	0.014421	0.044093	0.952799	907	1	-0.011676	0.84428	0.84367	0.999999	16470	0	-0.011676
Aspm	4	0.014432	0.04412	0.952799	908	3	-0.88645	0.90494	0.90465	0.999999	17646	0	-0.88645
Olfr231	4	0.014455	0.044176	0.952799	909	3	-1.0487	0.51992	0.62495	0.999999	12182	1	-1.0487
Dazl	4	0.014471	0.044214	0.952799	910	1	0.61268	0.10261	0.21961	0.976516	4400	3	0.61268
Ticrr	4	0.01452	0.044332	0.953671	911	2	-0.12617	0.24469	0.38611	0.99354	7635	2	-0.12617
Prr16	4	0.014527	0.044351	0.953671	912	2	-0.60239	0.92063	0.92047	0.999999	17970	0	-0.60239
Rhox3f	4	0.014562	0.044431	0.954338	913	2	-1.0161	0.31843	0.46152	0.999738	9062	1	-1.0161
Ttc7	4	0.014603	0.044517	0.954944	914	2	-0.77994	0.32446	0.46776	0.999999	9187	1	-0.77994
Ncaph	4	0.01462	0.044556	0.954944	915	3	-1.117	0.98569	0.98567	0.999999	19333	0	-1.117
Stfa3	4	0.01472	0.044774	0.955536	916	2	-0.42389	0.68018	0.71134	0.999999	13876	1	-0.42389
Vmn2r51	4	0.01476	0.044868	0.955536	917	3	-0.9676	0.11259	0.23742	0.981384	4736	1	-0.9676
Armc5	4	0.01477	0.044892	0.955536	918	2	-0.31626	0.78574	0.78855	0.999999	15366	1	-0.31626
Stk11	4	0.014806	0.044975	0.955536	919	2	-0.73039	0.13538	0.27388	0.986895	5433	1	-0.73039
Ldah	4	0.01482	0.045008	0.955536	920	3	-0.47703	0.4586	0.59797	0.999999	11678	1	-0.47703
Fbxo5	4	0.014832	0.045039	0.955536	921	3	-1.0311	0.98931	0.98933	0.999999	19410	0	-1.0311
Eif2s3x	4	0.014849	0.045074	0.955536	922	3	-0.88894	0.9838	0.98378	0.999999	19286	0	-0.88894
Rps27l	4	0.014869	0.045129	0.955536	923	2	-0.85237	0.80565	0.80622	0.999999	15703	1	-0.85237
Athl1	4	0.014876	0.045148	0.955536	924	2	-0.5827	0.64082	0.6876	0.999999	13412	1	-0.5827
Tcl1b2	4	0.014883	0.04516	0.955536	925	2	-0.66395	0.77924	0.78305	0.999999	15248	1	-0.66395
Vcp	4	0.014904	0.045214	0.955536	926	2	-0.78009	0.62708	0.67984	0.999999	13243	1	-0.78009
Olfr1258	4	0.014915	0.045242	0.955536	927	3	-0.88007	0.86558	0.86517	0.999999	16895	0	-0.88007
Poldip3	4	0.014919	0.04525	0.955536	928	2	-0.23603	0.23807	0.37937	0.992029	7507	2	-0.23603
Gpsm2	4	0.014925	0.045264	0.955536	929	2	-0.49263	0.25594	0.39767	0.996048	7846	1	-0.49263
Prmt2	4	0.014969	0.045366	0.955821	930	1	-0.053046	0.92597	0.92583	0.999999	18089	0	-0.053046
Med13	4	0.014982	0.04539	0.955821	931	3	-1.0126	0.95609	0.95601	0.999999	18703	0	-1.0126
Vmn1r95	3	0.014986	0.039309	0.934045	932	3	-0.85306	0.98501	0.9852	0.999999	19312	0	-0.85306
Rps10	4	0.014995	0.045423	0.955821	933	3	-0.90093	0.18453	0.32454	0.992029	6397	1	-0.90093
Nedd1	4	0.015069	0.045587	0.956242	934	3	-0.44823	0.10468	0.22332	0.976516	4469	1	-0.44823
Ctxn3	4	0.015119	0.045697	0.956242	935	1	0.0080161	0.77535	0.77988	0.999999	15191	1	0.0080161
Tmprss11b	4	0.015136	0.045733	0.956242	936	2	-0.70272	0.56931	0.64889	0.999999	12646	1	-0.70272
Vasn	4	0.015144	0.045748	0.956242	937	2	-0.91363	0.36328	0.50771	0.999999	9924	1	-0.91363
6820408C15Rik	4	0.015158	0.045776	0.956242	938	2	-0.76747	0.92945	0.92928	0.999999	18172	0	-0.76747
Pdcd2	4	0.015169	0.045793	0.956242	939	3	-0.69978	0.42126	0.56749	0.999999	11107	1	-0.69978
Asun	4	0.015186	0.045823	0.956242	940	2	-1.1001	0.73953	0.75194	0.999999	14650	1	-1.1001
Il33	4	0.0152	0.045847	0.956242	941	3	-0.9125	0.18915	0.32924	0.992029	6497	1	-0.9125
Smim14	4	0.015219	0.045892	0.956242	942	2	-0.7719	0.95786	0.95782	0.999999	18737	0	-0.7719
Msmp	4	0.015237	0.045929	0.956242	943	3	-0.84849	0.44886	0.59389	0.999999	11596	1	-0.84849
Olfr11	4	0.015268	0.045998	0.956302	944	1	-0.12938	0.66846	0.70405	0.999999	13735	1	-0.12938
Vmn1r158	4	0.015318	0.046108	0.956302	945	1	0.13146	0.29255	0.43505	0.997031	8564	2	0.13146
Ccne1	4	0.015364	0.046199	0.956302	946	2	-0.93168	0.64142	0.68796	0.999999	13422	1	-0.93168
Hoxa13	3	0.015402	0.040349	0.934045	947	2	-1.2911	0.81423	0.81414	0.999999	15861	0	-1.2911
Recql4	4	0.015412	0.046305	0.956302	948	3	-0.77697	0.95842	0.95837	0.999999	18755	0	-0.77697
Arhgef11	4	0.015418	0.046313	0.956302	949	2	-0.39024	0.42109	0.56731	0.999999	11103	2	-0.39024
Fdxr	4	0.015468	0.046429	0.956302	950	1	0.40101	0.1302	0.26786	0.984388	5330	3	0.40101
Ppm1a	4	0.015471	0.046437	0.956302	951	2	-1.1116	0.13967	0.27832	0.986895	5521	1	-1.1116
Barhl1	4	0.015477	0.046453	0.956302	952	3	-0.74515	0.94705	0.94704	0.999999	18523	0	-0.74515
Fat4	4	0.015497	0.046501	0.956302	953	3	-0.93126	0.57846	0.65352	0.999999	12756	1	-0.93126
Arhgap1	4	0.015513	0.046535	0.956302	954	2	-0.55073	0.7992	0.80037	0.999999	15594	1	-0.55073
Cst13	4	0.015518	0.046544	0.956302	955	2	-0.58342	0.89537	0.89512	0.999999	17439	0	-0.58342
Ccdc60	4	0.015535	0.046585	0.956302	956	3	-0.85606	0.77199	0.77717	0.999999	15144	1	-0.85606
Dmbx1	4	0.015538	0.046591	0.956302	957	3	-0.80676	0.98083	0.98085	0.999999	19233	0	-0.80676
Tex2	4	0.015549	0.046612	0.956302	958	3	-1.0457	0.90987	0.90966	0.999999	17750	0	-1.0457
Pglyrp4	4	0.015617	0.04677	0.958534	959	2	-0.39682	0.57423	0.65137	0.999999	12698	1	-0.39682
Kif2a	4	0.015668	0.046872	0.959517	960	3	-0.72175	0.44501	0.59191	0.999999	11554	1	-0.72175
Lct	4	0.015686	0.046917	0.959517	961	3	-0.96409	0.54167	0.63518	0.999999	12381	1	-0.96409
Eva1a	4	0.015707	0.046964	0.959517	962	2	-0.63926	0.7914	0.79342	0.999999	15465	1	-0.63926
Olfr919	4	0.015767	0.047083	0.960462	963	2	0.0054342	0.28433	0.42665	0.997031	8401	2	0.0054342
Mib1	4	0.015779	0.047109	0.960462	964	2	-0.51589	0.84617	0.84558	0.999999	16503	0	-0.51589
Sparcl1	4	0.015837	0.047234	0.960462	965	3	-0.78505	0.9404	0.94038	0.999999	18396	0	-0.78505
Tcf7l2	4	0.015851	0.047268	0.960462	966	2	-1.0055	0.77089	0.77626	0.999999	15127	1	-1.0055
Amigo1	4	0.015854	0.047273	0.960462	967	3	-1.2702	0.97632	0.9763	0.999999	19128	0	-1.2702
Pianp	4	0.015866	0.047303	0.960462	968	3	-1.0361	0.87568	0.87526	0.999999	17078	0	-1.0361
Wee1	4	0.015916	0.04741	0.960634	969	2	-0.75759	0.85408	0.85358	0.999999	16665	0	-0.75759
Phf10	4	0.015966	0.04754	0.960634	970	2	-0.34333	0.036384	0.094407	0.96089	1903	1	-0.34333
Nrd1	4	0.015996	0.047606	0.960634	971	2	-1.0087	0.48641	0.61004	0.999999	11885	1	-1.0087
Ogt	4	0.016016	0.047651	0.960634	972	2	-0.26972	0.86015	0.8597	0.999999	16784	0	-0.26972
Vmn2r17	4	0.016018	0.047653	0.960634	973	2	-0.38066	0.18431	0.32431	0.992029	6391	2	-0.38066
Hip1r	4	0.016108	0.04786	0.962343	974	3	-0.84994	0.97314	0.97306	0.999999	19065	0	-0.84994
Kcna1	4	0.016116	0.047877	0.962343	975	1	0.60192	0.034296	0.090188	0.96089	1815	3	0.60192
Vimp	4	0.01612	0.047885	0.962343	976	3	-1.1651	0.96827	0.9682	0.999999	18961	0	-1.1651
Rbm25	4	0.016166	0.047988	0.962528	977	2	-0.30659	0.91302	0.91285	0.999999	17817	0	-0.30659
Fastkd2	4	0.016174	0.048005	0.962528	978	3	-0.90055	0.49353	0.6131	0.999999	11944	1	-0.90055
Ndel1	4	0.016191	0.048041	0.962528	979	3	-0.87616	0.85545	0.85496	0.999999	16696	0	-0.87616
Klra2	4	0.016229	0.048132	0.963382	980	2	-0.35187	0.12354	0.25639	0.983379	5094	2	-0.35187
Nap1l1	4	0.016286	0.048267	0.963642	981	3	-1.0319	0.97796	0.978	0.999999	19161	0	-1.0319
Oxsm	4	0.016311	0.048328	0.963642	982	3	-0.67928	0.9882	0.9882	0.999999	19395	0	-0.67928
Zswim6	4	0.016315	0.048335	0.963642	983	2	-0.23258	0.068017	0.15602	0.963074	3182	1	-0.23258
Apol10a	4	0.016335	0.048373	0.963642	984	3	-0.88709	0.83408	0.83354	0.999999	16268	0	-0.88709
Vmn2r79	4	0.016415	0.048546	0.963642	985	2	-0.61985	0.53869	0.63377	0.999999	12360	1	-0.61985
Naga	3	0.016432	0.042908	0.948009	986	2	-1.2853	0.41675	0.49407	0.999999	11014	1	-1.2853
Figla	4	0.016449	0.04863	0.963642	987	2	-0.5754	0.1502	0.28913	0.987488	5741	1	-0.5754
Fbxo42	4	0.016464	0.048673	0.963642	988	2	-0.56769	0.39536	0.54083	0.999999	10575	2	-0.56769
Yae1d1	4	0.016464	0.048675	0.963642	989	2	0.11303	0.18814	0.32822	0.992029	6475	2	0.11303
Gm11567	4	0.016484	0.048704	0.963642	990	3	-0.90731	0.97343	0.97334	0.999999	19072	0	-0.90731
Fbxw2	4	0.016514	0.048768	0.963642	991	1	0.19386	0.19874	0.33911	0.992029	6696	2	0.19386
Efnb1	4	0.016564	0.048878	0.963642	992	1	0.020188	0.40401	0.54973	0.999999	10742	2	0.020188
Arhgap12	4	0.016582	0.048916	0.963642	993	2	-0.31255	0.16872	0.30815	0.992029	6093	2	-0.31255
Tnfsf13	4	0.016614	0.048992	0.963642	994	1	0.065156	0.1177	0.24621	0.983379	4894	1	0.065156
Tfec	4	0.016633	0.049034	0.963642	995	3	-0.96706	0.87325	0.87286	0.999999	17034	0	-0.96706
Cftr	4	0.016654	0.049078	0.963642	996	3	-0.71603	0.65775	0.69755	0.999999	13616	1	-0.71603
Gdf9	4	0.016664	0.049097	0.963642	997	1	-0.24849	0.90758	0.90738	0.999999	17702	0	-0.24849
Nsfl1c	4	0.016692	0.049158	0.963642	998	2	-0.60318	0.85339	0.85285	0.999999	16652	0	-0.60318
Zfp959	4	0.016707	0.049196	0.963642	999	3	-0.92902	0.95971	0.95962	0.999999	18786	0	-0.92902
Agbl3	4	0.016713	0.049205	0.963642	1000	2	-0.25027	0.7397	0.75208	0.999999	14653	1	-0.25027
Pdap1	4	0.016733	0.049245	0.963642	1001	3	-1.0632	0.98759	0.9876	0.999999	19378	0	-1.0632
Cited1	4	0.016737	0.049255	0.963642	1002	3	-0.75693	0.94524	0.94514	0.999999	18491	0	-0.75693
2510003E04Rik	4	0.016763	0.049326	0.963642	1003	1	-0.069845	0.51004	0.62041	0.999999	12085	1	-0.069845
Tssk4	4	0.016767	0.049332	0.963642	1004	2	-0.37061	0.35458	0.49878	0.999999	9753	2	-0.37061
Stx1a	4	0.016804	0.049404	0.963642	1005	3	-0.76717	0.9759	0.97587	0.999999	19120	0	-0.76717
Rnf214	4	0.016813	0.049423	0.963642	1006	2	-0.38364	0.1389	0.27754	0.986895	5504	1	-0.38364
Gm15093	4	0.016819	0.049437	0.963642	1007	3	-1.2778	0.65408	0.6953	0.999999	13562	1	-1.2778
Olfr550	4	0.016913	0.049646	0.963642	1008	2	-0.05086	0.30104	0.44373	0.997817	8735	2	-0.05086
Ptov1	4	0.016915	0.049653	0.963642	1009	2	-0.6939	0.73321	0.74737	0.999999	14561	1	-0.6939
Pdk4	4	0.016962	0.049766	0.963642	1010	3	-0.75439	0.073601	0.16656	0.963236	3383	1	-0.75439
Prl7c1	4	0.016975	0.049792	0.963642	1011	2	-0.52296	0.06567	0.15157	0.961723	3094	1	-0.52296
Isg15	4	0.017057	0.049983	0.963642	1012	3	-1.0118	0.42276	0.56902	0.999999	11140	1	-1.0118
Hist2h2aa2	4	0.017087	0.050053	0.963642	1013	2	-0.38357	0.74611	0.75693	0.999999	14761	1	-0.38357
Tmtc4	4	0.017162	0.050224	0.963642	1014	1	0.30379	0.22865	0.36982	0.992029	7311	2	0.30379
Mapk8ip3	4	0.017211	0.050328	0.963642	1015	2	-0.14394	0.38857	0.53379	0.999999	10453	2	-0.14394
AU040320	4	0.017214	0.050335	0.963642	1016	3	-1.0192	0.9008	0.90048	0.999999	17548	0	-1.0192
Tsga10	4	0.017216	0.050339	0.963642	1017	3	-0.93032	0.92893	0.92876	0.999999	18159	0	-0.93032
Melk	4	0.017219	0.050345	0.963642	1018	3	-1.0057	0.77854	0.78247	0.999999	15241	1	-1.0057
Agps	4	0.017244	0.050404	0.963642	1019	2	-0.33323	0.15148	0.29044	0.987488	5772	2	-0.33323
Med19	4	0.01726	0.050439	0.963642	1020	3	-0.86594	0.98633	0.9863	0.999999	19353	0	-0.86594
Vmn1r48	4	0.017261	0.050442	0.963642	1021	1	0.3834	0.10436	0.22272	0.976516	4452	3	0.3834
Poc1a	4	0.017263	0.050444	0.963642	1022	3	-0.82647	0.12443	0.25793	0.983379	5126	1	-0.82647
Pstpip2	4	0.017282	0.050486	0.963642	1023	2	-0.58753	0.66005	0.69891	0.999999	13631	1	-0.58753
Me3	4	0.017311	0.050552	0.963642	1024	2	0.3224	0.017622	0.055486	0.96089	1115	2	0.3224
2610301B20Rik	4	0.017361	0.050665	0.963642	1025	1	0.37869	0.023639	0.068293	0.96089	1348	2	0.37869
Nek3	4	0.017365	0.050676	0.963642	1026	2	-0.55297	0.53401	0.63154	0.999999	12312	1	-0.55297
Gm5941	4	0.017372	0.050686	0.963642	1027	2	-0.77461	0.49652	0.61443	0.999999	11971	1	-0.77461
D430041D05Rik	4	0.01738	0.050706	0.963642	1028	3	-1.0931	0.080913	0.18026	0.968447	3648	1	-1.0931
Cd180	4	0.01741	0.050768	0.963642	1029	2	-0.19361	0.40166	0.54738	0.999999	10690	2	-0.19361
Slc2a8	4	0.017413	0.050772	0.963642	1030	3	-0.81785	0.76517	0.77169	0.999999	15028	1	-0.81785
Ccdc174	4	0.01749	0.050932	0.963642	1031	3	-0.91708	0.93569	0.93558	0.999999	18306	0	-0.91708
B4galt1	4	0.017497	0.050946	0.963642	1032	3	-0.84445	0.40769	0.55351	0.999999	10818	1	-0.84445
Sln	4	0.017542	0.051043	0.963642	1033	3	-0.85442	0.64359	0.6892	0.999999	13446	1	-0.85442
Gm5634	4	0.01756	0.051087	0.963642	1034	3	-0.76414	0.9789	0.97894	0.999999	19185	0	-0.76414
Eepd1	4	0.017561	0.05109	0.963642	1035	2	-0.76164	0.44196	0.58877	0.999999	11494	1	-0.76164
Gm14420	4	0.017578	0.051136	0.963642	1036	3	-0.82963	0.98927	0.98928	0.999999	19409	0	-0.82963
Il20ra	4	0.017586	0.051155	0.963642	1037	3	-0.96445	0.79112	0.79316	0.999999	15459	1	-0.96445
Gm14346	4	0.017608	0.051197	0.963642	1038	3	-0.95023	0.88914	0.88886	0.999999	17325	0	-0.95023
Ola1	4	0.01761	0.051199	0.963642	1039	2	-0.19859	0.89467	0.8944	0.999999	17428	0	-0.19859
Fgfbp3	4	0.017659	0.051286	0.963642	1040	1	-0.089647	0.63453	0.68399	0.999999	13336	1	-0.089647
Dsg1c	4	0.017689	0.051351	0.963642	1041	3	-0.85708	0.9489	0.94886	0.999999	18567	0	-0.85708
Agrn	4	0.017709	0.051396	0.963642	1042	1	-0.17326	0.66101	0.69947	0.999999	13644	1	-0.17326
Rab10	4	0.017726	0.05144	0.963642	1043	3	-0.8369	0.82584	0.82534	0.999999	16096	1	-0.8369
Adhfe1	4	0.017734	0.051455	0.963642	1044	3	-0.82915	0.90865	0.90843	0.999999	17728	0	-0.82915
Kif20a	4	0.017759	0.051511	0.963642	1045	3	-0.75486	0.27189	0.41396	0.996472	8159	1	-0.75486
Stk32a	4	0.017774	0.051551	0.963642	1046	3	-0.70358	0.98495	0.98494	0.999999	19310	0	-0.70358
Oit1	4	0.017809	0.05163	0.963642	1047	2	-0.40113	0.13872	0.27736	0.986895	5498	1	-0.40113
Scn2a1	4	0.017849	0.051724	0.963642	1048	3	-0.9366	0.72212	0.73935	0.999999	14420	1	-0.9366
Snrnp70	4	0.017908	0.051861	0.963642	1049	2	-0.5261	0.55192	0.64022	0.999999	12476	1	-0.5261
Filip1	4	0.017964	0.051972	0.963642	1050	2	-0.5744	0.37471	0.51951	0.999999	10177	1	-0.5744
E2f5	4	0.017972	0.05199	0.963642	1051	3	-0.87373	0.72612	0.74223	0.999999	14467	1	-0.87373
Slc30a7	4	0.017983	0.052014	0.963642	1052	1	-0.21624	0.71756	0.73613	0.999999	14357	1	-0.21624
Hist2h3c2	4	0.017983	0.052014	0.963642	1053	2	-1.0045	0.53486	0.63193	0.999999	12324	1	-1.0045
Foxc2	4	0.018018	0.052089	0.963642	1054	2	-0.56481	0.76371	0.77056	0.999999	15004	1	-0.56481
Parp3	4	0.018036	0.052123	0.963642	1055	3	-1.0166	0.80814	0.80846	0.999999	15743	1	-1.0166
Wnt4	4	0.018056	0.052176	0.963642	1056	3	-0.76019	0.91889	0.91874	0.999999	17933	0	-0.76019
Pnpla6	4	0.018057	0.052178	0.963642	1057	2	-0.49954	0.73152	0.74612	0.999999	14532	1	-0.49954
Qser1	4	0.018103	0.052279	0.963642	1058	3	-0.85064	0.096062	0.20794	0.975829	4183	1	-0.85064
Krtap4-6	4	0.018107	0.05229	0.963642	1059	3	-0.7497	0.53968	0.63424	0.999999	12368	1	-0.7497
St7	4	0.018111	0.052297	0.963642	1060	3	-0.76496	0.92347	0.92337	0.999999	18031	0	-0.76496
Fbxo7	4	0.018141	0.052364	0.963642	1061	3	-0.86478	0.61171	0.67124	0.999999	13068	1	-0.86478
Sft2d3	4	0.018141	0.052365	0.963642	1062	2	-0.69946	0.1011	0.21699	0.976516	4345	1	-0.69946
Dspp	4	0.018157	0.0524	0.963642	1063	1	-0.053615	0.61457	0.67285	0.999999	13097	1	-0.053615
Efna1	4	0.018187	0.052476	0.963642	1064	3	-0.81616	0.98358	0.98357	0.999999	19280	0	-0.81616
Lsp1	4	0.018207	0.052511	0.963642	1065	1	0.1651	0.77025	0.77575	0.999999	15115	1	0.1651
Thoc5	4	0.018241	0.052593	0.963642	1066	2	-0.50254	0.40493	0.55066	0.999999	10761	2	-0.50254
Foxl1	3	0.01828	0.047425	0.960634	1067	3	-0.67308	0.98172	0.98189	0.999999	19252	0	-0.67308
Dcun1d5	3	0.018323	0.047533	0.960634	1068	3	-0.95469	0.98036	0.98049	0.999999	19216	0	-0.95469
Eps8l3	4	0.018352	0.052836	0.963642	1069	3	-0.80717	0.23705	0.37835	0.992029	7485	1	-0.80717
Syndig1l	4	0.018356	0.052844	0.963642	1070	1	0.4873	0.086298	0.19012	0.970983	3840	3	0.4873
Abr	4	0.018363	0.052859	0.963642	1071	3	-0.87375	0.97012	0.97005	0.999999	18994	0	-0.87375
Chrna4	4	0.018371	0.052879	0.963642	1072	3	-0.69543	0.91891	0.91875	0.999999	17934	0	-0.69543
Tns4	4	0.018378	0.052897	0.963642	1073	3	-0.8833	0.94778	0.94774	0.999999	18542	0	-0.8833
Olfr474	4	0.018386	0.052916	0.963642	1074	3	-0.80153	0.92673	0.92656	0.999999	18110	0	-0.80153
Zufsp	4	0.018406	0.052961	0.963642	1075	1	0.19348	0.30911	0.45199	0.998013	8888	1	0.19348
Dcaf7	4	0.018466	0.053094	0.963642	1076	3	-0.77285	0.87587	0.87546	0.999999	17087	0	-0.77285
Runx2	4	0.018505	0.053185	0.963642	1077	2	-0.60035	0.90044	0.90013	0.999999	17540	0	-0.60035
Atpaf1	4	0.018555	0.053287	0.963642	1078	2	-0.87695	0.60937	0.66991	0.999999	13045	1	-0.87695
Cox6a2	4	0.018589	0.053364	0.963642	1079	2	-0.44654	0.38412	0.52923	0.999999	10363	1	-0.44654
Fhad1	4	0.018597	0.053383	0.963642	1080	2	-0.93593	0.95413	0.95401	0.999999	18669	0	-0.93593
Olfr101	4	0.018604	0.0534	0.963642	1081	1	0.38471	0.16133	0.30055	0.990264	5958	2	0.38471
Lrrc24	4	0.018605	0.0534	0.963642	1082	2	-0.80065	0.71562	0.73474	0.999999	14328	1	-0.80065
Mrgprx1	4	0.01862	0.053432	0.963642	1083	2	-0.80162	0.50136	0.61655	0.999999	12017	1	-0.80162
Sec24a	4	0.018626	0.053445	0.963642	1084	3	-0.72939	0.69364	0.72	0.999999	14023	1	-0.72939
Tcp10a	4	0.018654	0.053507	0.963642	1085	1	0.031355	0.3834	0.52849	0.999999	10345	2	0.031355
Atp10b	4	0.018657	0.05351	0.963642	1086	3	-0.70975	0.97205	0.97199	0.999999	19037	0	-0.70975
Vstm2a	4	0.018675	0.053545	0.963642	1087	2	-0.56437	0.30434	0.4471	0.998013	8791	2	-0.56437
Oxa1l	4	0.018699	0.053597	0.963642	1088	3	-0.88548	0.92574	0.92559	0.999999	18084	0	-0.88548
Il19	4	0.018702	0.053605	0.963642	1089	3	-0.85077	0.38654	0.53168	0.999999	10408	1	-0.85077
Rab15	4	0.018745	0.053696	0.963642	1090	3	-0.86505	0.93377	0.93362	0.999999	18257	0	-0.86505
Zfp583	4	0.018753	0.053715	0.963642	1091	2	-0.77995	0.98514	0.98514	0.999999	19317	0	-0.77995
Olfr1309	4	0.018768	0.053745	0.963642	1092	2	-0.66023	0.34717	0.49113	0.999999	9612	1	-0.66023
Olfr63	4	0.0188	0.053816	0.963642	1093	3	-0.86103	0.9392	0.93919	0.999999	18370	0	-0.86103
Ntf3	4	0.018803	0.053829	0.963642	1094	3	-0.60308	0.89295	0.89269	0.999999	17401	0	-0.60308
Lmx1a	4	0.018847	0.053931	0.963642	1095	2	-0.68133	0.30667	0.44948	0.998013	8835	1	-0.68133
Thrb	4	0.018891	0.054032	0.963642	1096	3	-0.86663	0.36837	0.51295	0.999999	10044	1	-0.86663
Mas1	4	0.018903	0.054058	0.963642	1097	2	-0.28108	0.75991	0.76752	0.999999	14946	1	-0.28108
Srp68	4	0.018922	0.05411	0.963642	1098	3	-0.95526	0.88266	0.88226	0.999999	17215	0	-0.95526
Tiam2	4	0.018926	0.05412	0.963642	1099	3	-0.96361	0.74609	0.7569	0.999999	14760	1	-0.96361
Slc25a10	4	0.018952	0.054172	0.963642	1100	1	0.11737	0.24521	0.38664	0.99354	7645	2	0.11737
Cidea	4	0.018953	0.054173	0.963642	1101	3	-0.95704	0.52102	0.62548	0.999999	12191	1	-0.95704
Tekt3	4	0.019038	0.054359	0.963642	1102	3	-0.86306	0.9411	0.94107	0.999999	18408	0	-0.86306
Exoc1	4	0.019046	0.05438	0.963642	1103	3	-0.81624	0.24456	0.38598	0.99354	7631	1	-0.81624
Prdm16	4	0.019052	0.054391	0.963642	1104	2	-0.18318	0.86021	0.85976	0.999999	16786	0	-0.18318
Cul1	4	0.019058	0.054405	0.963642	1105	3	-1.0511	0.72722	0.74301	0.999999	14477	1	-1.0511
Krtap16-1	4	0.019066	0.054423	0.963642	1106	3	-0.77388	0.88384	0.88346	0.999999	17240	0	-0.77388
Pole2	4	0.01908	0.054458	0.963642	1107	3	-0.84038	0.12123	0.25241	0.983379	5020	1	-0.84038
Lrrc27	4	0.019082	0.054462	0.963642	1108	2	-0.36961	0.097609	0.21073	0.976516	4228	2	-0.36961
Olfr281	4	0.019092	0.054486	0.963642	1109	3	-0.73573	0.56786	0.64815	0.999999	12632	1	-0.73573
Slc6a13	4	0.019102	0.054503	0.963642	1110	1	-0.23922	0.85059	0.85003	0.999999	16595	0	-0.23922
Usf2	4	0.019131	0.054571	0.963642	1111	3	-0.78031	0.94075	0.94072	0.999999	18402	0	-0.78031
Vav1	4	0.019151	0.054609	0.963642	1112	1	-0.062831	0.87282	0.87244	0.999999	17024	0	-0.062831
Gm6812	4	0.019153	0.05461	0.963642	1113	2	-1.3181	0.49806	0.61509	0.999999	11984	1	-1.3181
Irs1	4	0.01924	0.054807	0.963981	1114	2	-0.65082	0.357	0.50124	0.999999	9806	1	-0.65082
Tssk3	4	0.019251	0.05483	0.963981	1115	2	-0.23003	0.1751	0.31479	0.992029	6207	1	-0.23003
Olfr1122	4	0.01926	0.054848	0.963981	1116	3	-0.7761	0.19225	0.33251	0.992029	6562	1	-0.7761
Agtrap	4	0.019263	0.054856	0.963981	1117	3	-0.92518	0.96722	0.96714	0.999999	18937	0	-0.92518
Zfp275	4	0.019271	0.054875	0.963981	1118	3	-0.75421	0.72783	0.74344	0.999999	14485	1	-0.75421
Gja4	4	0.019349	0.055053	0.965443	1119	3	-0.87892	0.38531	0.53044	0.999999	10386	1	-0.87892
Preb	4	0.019361	0.055077	0.965443	1120	3	-0.82405	0.51563	0.62297	0.999999	12135	1	-0.82405
Prickle3	4	0.0194	0.055174	0.965443	1121	2	-0.61006	0.19491	0.33524	0.992029	6622	1	-0.61006
Thbs2	4	0.019416	0.055204	0.965443	1122	3	-0.81724	0.89553	0.89528	0.999999	17443	0	-0.81724
Slc41a2	4	0.01945	0.055276	0.965443	1123	2	-0.64532	0.98477	0.98475	0.999999	19307	0	-0.64532
Gm1553	4	0.019451	0.055281	0.965443	1124	3	-0.87981	0.86731	0.86688	0.999999	16923	0	-0.87981
Olfr54	4	0.019459	0.055301	0.965443	1125	3	-0.88377	0.5575	0.64299	0.999999	12541	1	-0.88377
Abca2	4	0.019499	0.055387	0.965766	1126	2	-0.34735	0.46837	0.60213	0.999999	11745	1	-0.34735
Otx1	4	0.019549	0.055477	0.965766	1127	2	-0.31131	0.3709	0.51556	0.999999	10096	1	-0.31131
Txlng	4	0.019565	0.055505	0.965766	1128	2	-0.62715	0.86898	0.86856	0.999999	16960	0	-0.62715
Timm23	4	0.019596	0.055567	0.965766	1129	2	-0.54498	0.81025	0.81043	0.999999	15784	1	-0.54498
Gm14440	4	0.019599	0.05557	0.965766	1130	2	-0.11204	0.66276	0.70051	0.999999	13666	1	-0.11204
Aldh1a7	4	0.019664	0.055701	0.965766	1131	3	-0.68326	0.98076	0.98079	0.999999	19226	0	-0.68326
Rimkla	4	0.019676	0.05573	0.965766	1132	2	-0.51889	0.86166	0.86123	0.999999	16812	0	-0.51889
Vmn2r37	4	0.019698	0.055773	0.965766	1133	3	-1.0138	0.88922	0.88895	0.999999	17327	0	-1.0138
Rbm8a	4	0.019728	0.055839	0.965766	1134	3	-1.0504	0.96693	0.96686	0.999999	18925	0	-1.0504
Chst11	4	0.019748	0.05588	0.965766	1135	2	-0.77889	0.91641	0.91623	0.999999	17885	0	-0.77889
Mfrp	3	0.01982	0.051145	0.963642	1136	1	0.14165	0.36191	0.46234	0.999738	9890	1	0.14165
Slc36a4	4	0.01982	0.056043	0.965766	1137	3	-0.95763	0.15074	0.28969	0.987488	5753	1	-0.95763
Cntn6	4	0.019836	0.056071	0.965766	1138	3	-0.89576	0.97728	0.97732	0.999999	19150	0	-0.89576
Nt5c3b	4	0.019847	0.0561	0.965766	1139	3	-0.79762	0.56843	0.64843	0.999999	12638	1	-0.79762
6430548M08Rik	4	0.019897	0.056221	0.965766	1140	2	-0.23166	0.95868	0.95864	0.999999	18766	0	-0.23166
Itpr2	3	0.019898	0.051325	0.963642	1141	3	-0.74406	0.9801	0.98022	0.999999	19209	0	-0.74406
Steap4	4	0.019926	0.05629	0.965766	1142	3	-0.86719	0.78796	0.79045	0.999999	15408	1	-0.86719
Cenpw	4	0.020006	0.056444	0.965766	1143	3	-0.72499	0.61664	0.67399	0.999999	13126	1	-0.72499
Med7	4	0.020045	0.056523	0.965766	1144	3	-0.75315	0.96315	0.96307	0.999999	18848	0	-0.75315
Ntrk2	4	0.020046	0.056524	0.965766	1145	2	-0.22282	0.9557	0.95562	0.999999	18696	0	-0.22282
Fam188a	4	0.020046	0.056528	0.965766	1146	3	-0.68542	0.0087214	0.029635	0.96089	599	1	-0.68542
Thrsp	4	0.020078	0.056605	0.965766	1147	3	-0.84629	0.74063	0.75279	0.999999	14671	1	-0.84629
4930596D02Rik	4	0.020145	0.056768	0.965766	1148	1	0.5254	0.06668	0.1535	0.961723	3131	2	0.5254
Decr1	4	0.020166	0.056801	0.965766	1149	3	-1.0321	0.29133	0.43385	0.997031	8539	1	-1.0321
Bcl2l1	4	0.020191	0.056854	0.965766	1150	3	-0.81636	0.74275	0.75439	0.999999	14702	1	-0.81636
Znfx1	4	0.020195	0.056866	0.965766	1151	1	0.21111	0.1735	0.31313	0.992029	6177	2	0.21111
Gm15284	4	0.020198	0.056872	0.965766	1152	2	-0.90601	0.91628	0.91609	0.999999	17881	0	-0.90601
Lypd8	4	0.020214	0.056906	0.965766	1153	2	-0.45298	0.35755	0.5018	0.999999	9814	2	-0.45298
Usp26	4	0.020246	0.056982	0.965766	1154	3	-0.78225	0.95559	0.9555	0.999999	18693	0	-0.78225
Acbd4	4	0.020247	0.056984	0.965766	1155	3	-0.81937	0.41234	0.55825	0.999999	10918	1	-0.81937
Prss34	4	0.020287	0.057073	0.965766	1156	2	-0.36745	0.23022	0.37146	0.992029	7350	2	-0.36745
Fam46d	4	0.020294	0.057086	0.965766	1157	1	0.8327	0.025294	0.071764	0.96089	1426	3	0.8327
Slc15a5	4	0.020295	0.057087	0.965766	1158	3	-0.75374	0.97912	0.97917	0.999999	19189	0	-0.75374
Zfp867	4	0.020299	0.057093	0.965766	1159	3	-0.71835	0.81696	0.8168	0.999999	15910	1	-0.71835
Zfp932	4	0.020343	0.057192	0.965766	1160	2	-0.87897	0.52241	0.62612	0.999999	12204	1	-0.87897
Dact2	4	0.020344	0.057193	0.965766	1161	2	-0.45951	0.84153	0.84086	0.999999	16413	0	-0.45951
Pnliprp2	4	0.020348	0.057202	0.965766	1162	3	-0.73987	0.29168	0.43419	0.997031	8546	1	-0.73987
Kbtbd3	4	0.020392	0.057306	0.965766	1163	2	-0.76174	0.8474	0.84681	0.999999	16531	0	-0.76174
Cdh19	4	0.020392	0.057307	0.965766	1164	3	-0.78565	0.91588	0.9157	0.999999	17876	0	-0.78565
Rlbp1	4	0.020393	0.057311	0.965766	1165	1	0.53909	0.033585	0.088711	0.96089	1787	2	0.53909
Gldc	4	0.020424	0.05738	0.965766	1166	2	-0.29096	0.13721	0.27577	0.986895	5467	2	-0.29096
Tmx4	4	0.020443	0.057422	0.965766	1167	1	0.018435	0.74241	0.75412	0.999999	14696	1	0.018435
Med26	4	0.020465	0.05747	0.965766	1168	3	-0.8814	0.9735	0.97341	0.999999	19073	0	-0.8814
Kctd10	4	0.020493	0.057533	0.965766	1169	2	-0.31799	0.90083	0.90052	0.999999	17549	0	-0.31799
Gm14431	4	0.020514	0.057573	0.965766	1170	2	-0.68057	0.40105	0.54675	0.999999	10676	1	-0.68057
Tmem29	4	0.020522	0.05759	0.965766	1171	2	-0.52317	0.39688	0.54238	0.999999	10602	2	-0.52317
Aurkb	4	0.02053	0.057608	0.965766	1172	2	-0.74138	0.73691	0.75001	0.999999	14619	1	-0.74138
Zfp330	4	0.020551	0.057651	0.965766	1173	3	-0.84129	0.94302	0.94296	0.999999	18443	0	-0.84129
Gabpb2	4	0.020595	0.05775	0.965766	1174	3	-0.91041	0.035452	0.092529	0.96089	1868	1	-0.91041
Olfr553	4	0.020612	0.057782	0.965766	1175	2	-0.48301	0.4069	0.5527	0.999999	10801	2	-0.48301
Med18	4	0.020642	0.057848	0.965766	1176	3	-0.68913	0.95554	0.95545	0.999999	18692	0	-0.68913
Mrpl1	4	0.020681	0.057923	0.965766	1177	3	-0.90314	0.96699	0.96692	0.999999	18926	0	-0.90314
Med1	4	0.020691	0.057946	0.965766	1178	3	-0.56899	0.84322	0.8426	0.999999	16451	0	-0.56899
Csgalnact2	4	0.020693	0.057951	0.965766	1179	2	-0.78262	0.90995	0.90975	0.999999	17753	0	-0.78262
Dusp11	4	0.020701	0.05797	0.965766	1180	2	-0.83266	0.44475	0.59163	0.999999	11545	1	-0.83266
Srm	4	0.020741	0.058043	0.966155	1181	1	-0.062721	0.90266	0.90236	0.999999	17593	0	-0.062721
Mocs1	4	0.020791	0.058142	0.966979	1182	1	0.65969	0.019815	0.060172	0.96089	1205	3	0.65969
Slc10a7	4	0.02084	0.058263	0.967555	1183	2	-0.40235	0.82427	0.82385	0.999999	16066	1	-0.40235
Vmn1r219	4	0.020857	0.058294	0.967555	1184	3	-0.93373	0.68308	0.7132	0.999999	13902	1	-0.93373
Cracr2a	4	0.020873	0.058324	0.967555	1185	3	-1.0234	0.43367	0.58034	0.999999	11345	1	-1.0234
Fcer1a	4	0.02094	0.058459	0.968983	1186	2	-0.44831	0.024756	0.070641	0.96089	1405	1	-0.44831
Zfp609	4	0.020989	0.058559	0.96911	1187	1	0.28606	0.22422	0.36526	0.992029	7214	2	0.28606
Mtmr2	4	0.021021	0.058631	0.969378	1188	2	-0.70021	0.90014	0.89983	0.999999	17533	0	-0.70021
Hoxa7	4	0.021088	0.058784	0.970409	1189	2	-0.41993	0.73606	0.7494	0.999999	14603	1	-0.41993
Bdh2	4	0.021103	0.058825	0.970409	1190	2	-0.52221	0.90787	0.90766	0.999999	17709	0	-0.52221
Dut	4	0.021128	0.058889	0.970409	1191	3	-1.2825	0.94808	0.94807	0.999999	18548	0	-1.2825
1700017B05Rik	4	0.021138	0.058912	0.970409	1192	2	-0.61845	0.11696	0.24496	0.983379	4871	1	-0.61845
Kcnip4	4	0.02115	0.05894	0.970409	1193	3	-0.69547	0.66947	0.70465	0.999999	13746	1	-0.69547
Slc22a2	4	0.021188	0.059021	0.97093	1194	2	-1.012	0.81239	0.81246	0.999999	15819	1	-1.012
Slc1a4	4	0.021227	0.059101	0.970962	1195	2	-0.44149	0.34354	0.48743	0.999999	9543	2	-0.44149
C1qtnf4	4	0.021237	0.059121	0.970962	1196	2	0.17963	0.093478	0.20324	0.974609	4090	2	0.17963
Spata31d1c	4	0.021403	0.059452	0.971477	1197	3	-0.71779	0.47378	0.60446	0.999999	11790	1	-0.71779
Ap1g2	4	0.021425	0.059503	0.971477	1198	2	-0.61762	0.75234	0.76174	0.999999	14840	1	-0.61762
Gas7	4	0.021436	0.059524	0.971477	1199	2	-0.44585	0.26886	0.4108	0.99639	8091	1	-0.44585
Mroh2a	4	0.021475	0.059612	0.971477	1200	2	-0.78255	0.96799	0.96793	0.999999	18955	0	-0.78255
Ddx18	4	0.021485	0.059637	0.971477	1201	3	-0.73152	0.27435	0.41649	0.996507	8211	1	-0.73152
Cln3	4	0.021492	0.059658	0.971477	1202	2	0.11054	0.032819	0.087134	0.96089	1750	2	0.11054
Dhcr24	4	0.021517	0.059715	0.971477	1203	2	-0.53707	0.95733	0.9573	0.999999	18728	0	-0.53707
Ppp2r3a	4	0.021535	0.059754	0.971477	1204	2	0.016743	0.29133	0.43385	0.997031	8540	2	0.016743
Cpsf7	4	0.021558	0.0598	0.971477	1205	3	-0.89989	0.63467	0.68406	0.999999	13339	1	-0.89989
Olfr1219	4	0.021567	0.059825	0.971477	1206	2	-0.58252	0.30973	0.45264	0.998013	8906	1	-0.58252
Camp	4	0.021574	0.059845	0.971477	1207	3	-0.75128	0.22258	0.36361	0.992029	7179	1	-0.75128
Rpl19	4	0.021585	0.05987	0.971477	1208	2	-0.27289	0.93259	0.9324	0.999999	18236	0	-0.27289
Olfm1	4	0.021595	0.059891	0.971477	1209	3	-0.9336	0.87759	0.87717	0.999999	17118	0	-0.9336
Camk2b	4	0.021629	0.059957	0.971477	1210	3	-0.7588	0.69835	0.72303	0.999999	14080	1	-0.7588
Tmem52b	4	0.021634	0.059965	0.971477	1211	1	0.49696	0.10796	0.22916	0.976516	4595	2	0.49696
Wdr41	4	0.021642	0.059982	0.971477	1212	3	-0.78439	0.36083	0.50523	0.999999	9867	1	-0.78439
9430007A20Rik	4	0.021683	0.060069	0.971477	1213	2	-0.78334	0.59184	0.66058	0.999999	12886	1	-0.78334
Olfr437	4	0.021684	0.06007	0.971477	1214	3	-0.543	0.15537	0.29444	0.98754	5851	1	-0.543
BC053393	4	0.021716	0.060141	0.971477	1215	2	-0.70291	0.44504	0.59194	0.999999	11555	1	-0.70291
Ptpdc1	4	0.021733	0.060176	0.971477	1216	1	0.032398	0.39375	0.53911	0.999999	10539	2	0.032398
Grn	4	0.021759	0.060236	0.971477	1217	3	-0.77641	0.97601	0.97599	0.999999	19124	0	-0.77641
Prpf31	4	0.021783	0.060285	0.971477	1218	3	-0.54327	0.49704	0.61464	0.999999	11974	1	-0.54327
Tmsb15b2	3	0.021808	0.05607	0.965766	1219	3	-0.91546	0.97598	0.97615	0.999999	19123	0	-0.91546
Arl6	4	0.021882	0.060483	0.971477	1220	1	0.4121	0.1841	0.32409	0.992029	6386	2	0.4121
Bcat1	4	0.021884	0.060485	0.971477	1221	2	-0.84162	0.075457	0.17004	0.963711	3461	1	-0.84162
Nabp1	4	0.021926	0.060582	0.971477	1222	2	-1.0634	0.84591	0.84532	0.999999	16499	0	-1.0634
Clk1	4	0.021932	0.060595	0.971477	1223	1	0.31971	0.36207	0.50649	0.999999	9895	2	0.31971
Vmn1r122	4	0.021979	0.060697	0.971477	1224	3	-0.85605	0.96101	0.9609	0.999999	18814	0	-0.85605
Cyb5d1	4	0.022013	0.060782	0.971477	1225	3	-1.04	0.54075	0.63475	0.999999	12377	1	-1.04
Tbc1d23	4	0.022022	0.060801	0.971477	1226	3	-0.59745	0.98327	0.98327	0.999999	19276	0	-0.59745
Cstf3	4	0.022031	0.060816	0.971477	1227	2	-0.26025	0.22974	0.37096	0.992029	7337	1	-0.26025
Olfr201	4	0.022068	0.060895	0.971477	1228	3	-0.78026	0.43034	0.5769	0.999999	11292	1	-0.78026
Grem1	4	0.022081	0.06092	0.971477	1229	2	0.028035	0.19329	0.33355	0.992029	6592	2	0.028035
Gm5549	4	0.022119	0.061002	0.971477	1230	3	-0.89616	0.43311	0.57979	0.999999	11339	1	-0.89616
Atp8a2	4	0.022119	0.061004	0.971477	1231	3	-0.75291	0.766	0.77235	0.999999	15040	1	-0.75291
Rita1	4	0.02213	0.061035	0.971477	1232	3	-0.55267	0.97065	0.97059	0.999999	19008	0	-0.55267
Rae1	4	0.022136	0.061053	0.971477	1233	3	-0.87172	0.22212	0.36316	0.992029	7171	1	-0.87172
Atr	4	0.02218	0.061153	0.971477	1234	3	-0.60898	0.98765	0.98765	0.999999	19381	0	-0.60898
Chrnb3	4	0.022194	0.061191	0.971477	1235	2	-0.6937	0.84809	0.84752	0.999999	16543	0	-0.6937
BC048671	4	0.022203	0.06121	0.971477	1236	2	-0.74834	0.66267	0.70045	0.999999	13664	1	-0.74834
Chfr	4	0.022211	0.061231	0.971477	1237	2	-0.64473	0.86749	0.86706	0.999999	16926	0	-0.64473
Cks2	4	0.022228	0.061264	0.971477	1238	2	-0.57316	0.89659	0.89634	0.999999	17461	0	-0.57316
Usp35	4	0.022229	0.061266	0.971477	1239	1	0.24623	0.35523	0.49941	0.999999	9765	1	0.24623
St7l	4	0.022277	0.061364	0.971477	1240	3	-0.82606	0.88983	0.88955	0.999999	17342	0	-0.82606
Alox5	4	0.022279	0.061367	0.971477	1241	2	0.38252	0.0033532	0.011921	0.937914	244	2	0.38252
Slc25a17	4	0.022294	0.061394	0.971477	1242	3	-0.72956	0.94396	0.94389	0.999999	18466	0	-0.72956
Trim2	4	0.022329	0.061472	0.971477	1243	1	0.31876	0.18339	0.32335	0.992029	6375	2	0.31876
Spdya	4	0.022427	0.061671	0.971477	1244	3	-0.724	0.39847	0.54404	0.999999	10629	1	-0.724
Fam169a	4	0.022428	0.061676	0.971477	1245	1	0.37447	0.16263	0.30185	0.990914	5984	2	0.37447
Dopey2	4	0.022462	0.06175	0.971477	1246	3	-0.88273	0.97752	0.97755	0.999999	19156	0	-0.88273
Vmn1r11	4	0.022496	0.061827	0.971477	1247	3	-0.79805	0.89178	0.89154	0.999999	17379	0	-0.79805
Cfl2	4	0.022507	0.061853	0.971477	1248	3	-0.9994	0.9686	0.96853	0.999999	18966	0	-0.9994
Lrrc40	4	0.022575	0.061991	0.971477	1249	3	-0.88483	0.67241	0.70648	0.999999	13772	1	-0.88483
Tmem82	4	0.022626	0.062109	0.971477	1250	3	-0.91675	0.28906	0.43154	0.997031	8490	1	-0.91675
Amacr	4	0.022626	0.062109	0.971477	1251	1	0.085159	0.41112	0.557	0.999999	10890	2	0.085159
Cited2	4	0.02266	0.062184	0.971477	1252	3	-0.89104	0.85483	0.85434	0.999999	16679	0	-0.89104
Ptges2	4	0.022669	0.062205	0.971477	1253	2	-0.51763	0.73231	0.74671	0.999999	14544	1	-0.51763
Shfm1	4	0.022686	0.062239	0.971477	1254	2	-0.76575	0.63649	0.68509	0.999999	13360	1	-0.76575
Gpr146	4	0.022738	0.062358	0.971477	1255	3	-0.78554	0.3901	0.53535	0.999999	10480	1	-0.78554
Gm17252	4	0.022745	0.062375	0.971477	1256	2	-0.73885	0.93008	0.92991	0.999999	18187	0	-0.73885
Aff4	4	0.022824	0.062555	0.971477	1257	3	-0.84091	0.90178	0.90147	0.999999	17571	0	-0.84091
Parp1	4	0.022874	0.062663	0.971477	1258	1	0.049532	0.70772	0.72932	0.999999	14212	1	0.049532
Bard1	4	0.02289	0.062699	0.971477	1259	3	-0.88234	0.9646	0.96453	0.999999	18876	0	-0.88234
Gbp7	4	0.022907	0.062737	0.971477	1260	3	-0.74303	0.010174	0.03419	0.96089	693	1	-0.74303
Olfr1424	4	0.022933	0.062788	0.971477	1261	3	-1.0472	0.68903	0.71701	0.999999	13965	1	-1.0472
Cdc7	4	0.022967	0.06286	0.971477	1262	2	-1.0448	0.97089	0.97083	0.999999	19014	0	-1.0448
Gm428	4	0.022973	0.062872	0.971477	1263	3	-0.76198	0.36486	0.50935	0.999999	9968	1	-0.76198
Ptpn6	4	0.023001	0.062941	0.971477	1264	2	-1.0495	0.95192	0.95182	0.999999	18630	0	-1.0495
Plcl2	4	0.023007	0.06295	0.971477	1265	3	-0.83551	0.84236	0.8417	0.999999	16435	0	-0.83551
Serpinb1c	4	0.02301	0.062957	0.971477	1266	2	-0.52495	0.85714	0.85669	0.999999	16728	0	-0.52495
Trmt5	4	0.023036	0.063015	0.971477	1267	3	-0.76939	0.88787	0.88759	0.999999	17300	0	-0.76939
Lhb	4	0.023047	0.063033	0.971477	1268	3	-0.84308	0.93626	0.93619	0.999999	18313	0	-0.84308
P3h3	4	0.023072	0.063091	0.971477	1269	2	-0.75646	0.90045	0.90014	0.999999	17541	0	-0.75646
9130401M01Rik	4	0.023108	0.063163	0.971477	1270	3	-0.76429	0.9467	0.94669	0.999999	18515	0	-0.76429
Lrit1	4	0.023122	0.063201	0.971477	1271	2	-0.38852	0.97151	0.97146	0.999999	19024	0	-0.38852
Dusp9	4	0.023156	0.063289	0.971477	1272	2	-0.26872	0.22084	0.36183	0.992029	7142	2	-0.26872
Rara	4	0.023171	0.063323	0.971477	1273	2	-0.15866	0.40673	0.55251	0.999999	10794	1	-0.15866
Serpina3a	4	0.023173	0.063326	0.971477	1274	2	-0.35698	0.16562	0.30498	0.992029	6030	2	-0.35698
Cmtm8	4	0.023207	0.063412	0.971477	1275	2	-0.52307	0.36518	0.50967	0.999999	9973	2	-0.52307
Defb14	4	0.023221	0.063446	0.971477	1276	2	-0.12531	0.12141	0.25273	0.983379	5026	2	-0.12531
Tex19.2	4	0.02327	0.063539	0.971477	1277	3	-0.77549	0.92344	0.92334	0.999999	18029	0	-0.77549
Pydc4	4	0.02327	0.06354	0.971477	1278	2	-0.28955	0.86	0.85955	0.999999	16781	0	-0.28955
Aox1	4	0.023285	0.063573	0.971477	1279	2	-0.81958	0.74636	0.75711	0.999999	14763	1	-0.81958
Car1	4	0.023319	0.063646	0.971477	1280	3	-1.0326	0.97302	0.97295	0.999999	19061	0	-1.0326
Tmem194	4	0.02332	0.063649	0.971477	1281	2	0.22817	0.10383	0.22179	0.976516	4436	2	0.22817
Uhrf1bp1	4	0.02337	0.063774	0.971477	1282	1	0.22623	0.53116	0.63018	0.999999	12288	1	0.22623
Fkrp	4	0.02338	0.063797	0.971477	1283	3	-1.0847	0.66175	0.6999	0.999999	13652	1	-1.0847
0610010K14Rik	4	0.023419	0.063867	0.971477	1284	2	-0.43457	0.34044	0.48423	0.999999	9486	1	-0.43457
Olfr96	4	0.023451	0.063934	0.971477	1285	3	-0.90517	0.92521	0.92505	0.999999	18069	0	-0.90517
Steap3	4	0.023469	0.063972	0.971477	1286	1	-0.03261	0.34823	0.49225	0.999999	9631	1	-0.03261
Adcy9	4	0.023526	0.064099	0.971477	1287	2	-0.80755	0.35971	0.50405	0.999999	9850	1	-0.80755
Ucp3	4	0.023617	0.064306	0.971477	1288	2	-0.76053	0.96091	0.96082	0.999999	18810	0	-0.76053
Cnr1	4	0.02363	0.064331	0.971477	1289	2	-0.73933	0.70402	0.72679	0.999999	14159	1	-0.73933
Cebpb	4	0.023632	0.064334	0.971477	1290	3	-0.72778	0.98023	0.98028	0.999999	19213	0	-0.72778
Olfr574	4	0.023667	0.064412	0.971477	1291	2	-0.4095	0.9078	0.90759	0.999999	17707	0	-0.4095
Setx	4	0.023726	0.064532	0.971477	1292	2	-0.68801	0.63303	0.68318	0.999999	13314	1	-0.68801
Rrm2	4	0.023766	0.064613	0.971477	1293	1	-0.049437	0.6812	0.712	0.999999	13887	1	-0.049437
Zfp526	4	0.023821	0.064719	0.971477	1294	2	-0.6994	0.14936	0.28826	0.987488	5719	1	-0.6994
Ccdc77	4	0.023865	0.064807	0.971477	1295	2	-0.57477	0.90396	0.90367	0.999999	17622	0	-0.57477
Baiap3	4	0.023865	0.064807	0.971477	1296	2	0.017896	0.075124	0.16942	0.963236	3448	2	0.017896
Zdhhc12	4	0.023877	0.064837	0.971477	1297	3	-0.97655	0.92501	0.92485	0.999999	18064	0	-0.97655
Naip6	4	0.023886	0.064856	0.971477	1298	3	-0.78362	0.9638	0.96374	0.999999	18857	0	-0.78362
Svs3a	4	0.023891	0.064872	0.971477	1299	3	-0.97229	0.30471	0.44746	0.998013	8801	1	-0.97229
Hs2st1	4	0.0239	0.064892	0.971477	1300	2	-0.7763	0.76103	0.76842	0.999999	14963	1	-0.7763
Hsd17b14	4	0.023908	0.064912	0.971477	1301	3	-0.71549	0.87088	0.87049	0.999999	16987	0	-0.71549
Casd1	4	0.023914	0.064927	0.971477	1302	2	-0.51605	0.66709	0.70322	0.999999	13720	1	-0.51605
Trnt1	4	0.023944	0.064996	0.971477	1303	3	-0.87409	0.78418	0.78725	0.999999	15338	1	-0.87409
Klre1	4	0.023964	0.065042	0.971477	1304	1	0.1748	0.75553	0.76415	0.999999	14888	1	0.1748
Birc5	4	0.023987	0.065084	0.971477	1305	3	-0.96684	0.68984	0.71753	0.999999	13974	1	-0.96684
Olfr1037	4	0.024002	0.065118	0.971477	1306	3	-0.80112	0.29939	0.44202	0.997449	8706	1	-0.80112
Tmem63c	4	0.024013	0.065143	0.971477	1307	2	-0.84166	0.29014	0.43263	0.997031	8518	2	-0.84166
Slc32a1	4	0.024063	0.065257	0.971477	1308	2	-0.29573	0.1557	0.29478	0.98754	5859	2	-0.29573
Gchfr	4	0.024113	0.065364	0.971477	1309	1	0.30422	0.1305	0.26833	0.984388	5342	2	0.30422
Trim58	4	0.024137	0.065416	0.971477	1310	3	-0.74572	0.7164	0.73529	0.999999	14345	1	-0.74572
Zfp595	4	0.024155	0.065458	0.971477	1311	3	-1.0338	0.98705	0.98705	0.999999	19367	0	-1.0338
Tmem184b	4	0.024162	0.065471	0.971477	1312	3	-0.78849	0.84402	0.8434	0.999999	16467	0	-0.78849
Vmn1r128	4	0.024212	0.065587	0.971477	1313	2	-0.50781	0.98249	0.9825	0.999999	19263	0	-0.50781
Dctn6	4	0.024258	0.065682	0.971477	1314	2	-0.49429	0.70571	0.72795	0.999999	14181	1	-0.49429
Olfr608	4	0.024276	0.065723	0.971477	1315	2	-0.58078	0.43656	0.5832	0.999999	11391	1	-0.58078
Loxl4	4	0.02429	0.065751	0.971477	1316	3	-0.902	0.037561	0.0968	0.96089	1947	1	-0.902
Copb2	4	0.024311	0.06579	0.971477	1317	1	0.42644	0.14983	0.28873	0.987488	5730	2	0.42644
Shcbp1l	4	0.024335	0.065845	0.971477	1318	3	-0.97295	0.70628	0.72834	0.999999	14192	1	-0.97295
Arap1	4	0.02436	0.065896	0.971477	1319	2	-0.71782	0.92061	0.92045	0.999999	17969	0	-0.71782
Krtap24-1	4	0.024376	0.065933	0.971477	1320	3	-0.75906	0.67319	0.70697	0.999999	13782	1	-0.75906
Ptprc	4	0.02441	0.066002	0.971477	1321	2	-0.50515	0.92863	0.92846	0.999999	18153	0	-0.50515
Echdc3	4	0.024459	0.066103	0.971477	1322	1	0.22879	0.23813	0.37943	0.992029	7511	2	0.22879
Tssk2	4	0.024475	0.066127	0.971477	1323	3	-0.67115	0.98116	0.98118	0.999999	19239	0	-0.67115
Gpd1l	4	0.024516	0.066219	0.971477	1324	3	-0.69004	0.47897	0.60673	0.999999	11830	1	-0.69004
Slc30a3	4	0.024522	0.066232	0.971477	1325	3	-0.92769	0.75913	0.7669	0.999999	14933	1	-0.92769
Vmn1r171	4	0.024566	0.066326	0.971477	1326	2	-0.29015	0.062071	0.14471	0.96089	2951	2	-0.29015
Zfp820	4	0.02461	0.066422	0.971477	1327	2	-0.38115	0.86284	0.86242	0.999999	16832	0	-0.38115
Vmn2r72	4	0.024637	0.066486	0.971477	1328	3	-0.86906	0.97053	0.97046	0.999999	19004	0	-0.86906
Rplp2	4	0.024643	0.066497	0.971477	1329	3	-0.83601	0.98315	0.98316	0.999999	19272	0	-0.83601
Jmjd7	4	0.024645	0.066502	0.971477	1330	3	-0.92763	0.87905	0.87863	0.999999	17149	0	-0.92763
Snx15	4	0.024648	0.066505	0.971477	1331	3	-0.62207	0.88968	0.8894	0.999999	17339	0	-0.62207
Anapc11	4	0.024657	0.066525	0.971477	1332	1	-0.0071877	0.90348	0.90318	0.999999	17607	0	-0.0071877
Ceacam16	4	0.024672	0.066555	0.971477	1333	3	-0.83687	0.42752	0.57396	0.999999	11235	1	-0.83687
B9d1	4	0.024707	0.066633	0.971477	1334	1	-0.17228	0.37997	0.52496	0.999999	10273	1	-0.17228
Gm4175	4	0.024781	0.0668	0.971477	1335	2	-0.75731	0.97999	0.98006	0.999999	19206	0	-0.75731
Gm3558	4	0.024785	0.066807	0.971477	1336	3	-1.2203	0.87994	0.87952	0.999999	17167	0	-1.2203
Cwf19l1	4	0.024787	0.06681	0.971477	1337	3	-0.78326	0.81279	0.81285	0.999999	15832	1	-0.78326
Myl6	4	0.024835	0.066899	0.971477	1338	3	-0.7326	0.86577	0.86536	0.999999	16899	0	-0.7326
Mroh5	4	0.024855	0.066942	0.971477	1339	1	-0.051039	0.49625	0.6143	0.999999	11967	1	-0.051039
Gabarap	4	0.024858	0.066949	0.971477	1340	2	-0.68854	0.5083	0.61966	0.999999	12074	1	-0.68854
Tsga8	4	0.024876	0.066992	0.971477	1341	2	-0.94833	0.98192	0.98194	0.999999	19253	0	-0.94833
Rec114	4	0.024895	0.067043	0.971477	1342	3	-0.66427	0.97296	0.97289	0.999999	19060	0	-0.66427
Cby1	4	0.024905	0.067064	0.971477	1343	1	0.11909	0.80761	0.808	0.999999	15733	1	0.11909
Cabp7	4	0.024918	0.067089	0.971477	1344	3	-0.76088	0.98787	0.98788	0.999999	19385	0	-0.76088
Mrps22	4	0.024954	0.067182	0.971477	1345	2	-0.0051921	0.21554	0.35648	0.992029	7045	2	-0.0051921
Gabarapl2	4	0.025	0.067266	0.971477	1346	2	-0.38887	0.82753	0.82703	0.999999	16137	0	-0.38887
Pstpip1	4	0.025004	0.067275	0.971477	1347	2	-0.5361	0.1926	0.33286	0.992029	6574	1	-0.5361
Olfr671	4	0.025019	0.067308	0.971477	1348	3	-0.82528	0.71962	0.73759	0.999999	14385	1	-0.82528
Fam187b	4	0.025053	0.067384	0.971477	1349	2	-5.7278e-05	0.25421	0.39597	0.995321	7818	2	-5.7278e-05
Vmn2r26	4	0.025071	0.06742	0.971477	1350	2	-0.58796	0.18076	0.32064	0.992029	6318	1	-0.58796
Fancb	4	0.025098	0.067492	0.971477	1351	3	-0.84694	0.26826	0.4102	0.99639	8080	1	-0.84694
Olfr318	4	0.025102	0.067502	0.971477	1352	2	-0.59976	0.94316	0.9431	0.999999	18446	0	-0.59976
Supt20	4	0.025152	0.067607	0.971477	1353	2	-0.5402	0.92919	0.92901	0.999999	18166	0	-0.5402
Ncs1	4	0.02516	0.067622	0.971477	1354	2	-0.63409	0.050967	0.12324	0.96089	2498	1	-0.63409
Coq4	4	0.025198	0.067699	0.971477	1355	3	-0.7369	0.80388	0.80452	0.999999	15677	1	-0.7369
Cfap74	4	0.025201	0.067702	0.971477	1356	3	-0.54701	0.6837	0.71362	0.999999	13909	1	-0.54701
Pam	4	0.025203	0.067704	0.971477	1357	3	-0.86356	0.98333	0.98333	0.999999	19278	0	-0.86356
Zfp952	3	0.025299	0.06439	0.971477	1358	3	-0.65393	0.9747	0.97486	0.999999	19096	0	-0.65393
Izumo3	4	0.0253	0.067907	0.971477	1359	2	-0.26075	0.80397	0.80461	0.999999	15681	1	-0.26075
Mllt3	4	0.02535	0.068017	0.971477	1360	2	-0.72899	0.070788	0.16132	0.963236	3286	1	-0.72899
Zbtb22	4	0.025374	0.068063	0.971477	1361	2	-0.39584	0.23553	0.37682	0.992029	7455	2	-0.39584
Olfr978	4	0.025383	0.068077	0.971477	1362	3	-0.85495	0.74065	0.7528	0.999999	14672	1	-0.85495
Ttc30b	4	0.025399	0.068112	0.971477	1363	1	0.14171	0.31249	0.45552	0.998337	8962	2	0.14171
Gcm1	4	0.025401	0.068118	0.971477	1364	2	-0.57954	0.12871	0.26529	0.984388	5273	1	-0.57954
Rac3	4	0.02541	0.068135	0.971477	1365	2	-0.32866	0.2551	0.39684	0.995816	7834	2	-0.32866
Agr2	4	0.025425	0.068165	0.971477	1366	3	-0.97857	0.7129	0.73281	0.999999	14292	1	-0.97857
Armt1	4	0.025434	0.068185	0.971477	1367	3	-0.94239	0.40523	0.55099	0.999999	10767	1	-0.94239
C1ql2	4	0.025449	0.068217	0.971477	1368	1	0.33472	0.063512	0.14742	0.96089	3006	2	0.33472
Mfhas1	4	0.025472	0.068261	0.971477	1369	3	-0.76645	0.74149	0.75343	0.999999	14684	1	-0.76645
Exoc5	4	0.025491	0.068306	0.971477	1370	3	-0.87497	0.93239	0.93219	0.999999	18229	0	-0.87497
Maged2	4	0.025498	0.068324	0.971477	1371	1	0.50291	0.23636	0.37765	0.992029	7472	2	0.50291
Zfp87	4	0.025499	0.068326	0.971477	1372	3	-1.2097	0.91423	0.91405	0.999999	17846	0	-1.2097
Synpo	4	0.025527	0.068387	0.971477	1373	2	-0.73845	0.92067	0.92051	0.999999	17971	0	-0.73845
Olfr1085	4	0.025545	0.068427	0.971477	1374	2	-0.80346	0.75897	0.76677	0.999999	14930	1	-0.80346
Gm14308	4	0.025548	0.068434	0.971477	1375	3	-0.64415	0.12196	0.25364	0.983379	5048	1	-0.64415
Gpr50	4	0.025597	0.068534	0.971477	1376	1	-0.091144	0.37973	0.52472	0.999999	10267	1	-0.091144
Rtp4	4	0.025647	0.068653	0.971477	1377	2	-0.29149	0.67714	0.70938	0.999999	13827	1	-0.29149
Mxd3	4	0.025653	0.068666	0.971477	1378	2	-0.39813	0.27631	0.41848	0.997007	8245	2	-0.39813
Spats1	4	0.025662	0.068685	0.971477	1379	2	-0.38657	0.32649	0.46982	0.999999	9223	2	-0.38657
5031410I06Rik	4	0.025677	0.068712	0.971477	1380	3	-0.95922	0.71633	0.73524	0.999999	14342	1	-0.95922
Fryl	4	0.025756	0.068889	0.971477	1381	3	-0.78479	0.67917	0.71071	0.999999	13858	1	-0.78479
Fcrl5	4	0.025765	0.068906	0.971477	1382	3	-0.65749	0.93373	0.93357	0.999999	18256	0	-0.65749
Fastkd5	4	0.02577	0.068911	0.971477	1383	2	-0.7043	0.95746	0.95742	0.999999	18732	0	-0.7043
Hmgxb4	4	0.025788	0.068943	0.971477	1384	2	-0.49102	0.91212	0.91198	0.999999	17796	0	-0.49102
Hook1	4	0.025795	0.068962	0.971477	1385	1	-0.049207	0.82738	0.82689	0.999999	16134	0	-0.049207
Pak3	4	0.025844	0.069069	0.971477	1386	1	0.46154	0.10096	0.21672	0.976516	4336	2	0.46154
Olfr1052	4	0.025894	0.069179	0.971477	1387	3	-0.58113	0.38821	0.53342	0.999999	10447	1	-0.58113
Itgb2	4	0.025905	0.069202	0.971477	1388	3	-1.1171	0.78544	0.7883	0.999999	15358	1	-1.1171
Olfr1474	4	0.025914	0.06922	0.971477	1389	3	-0.99555	0.44773	0.59339	0.999999	11588	1	-0.99555
Esco2	4	0.025932	0.069265	0.971477	1390	2	-0.83374	0.91111	0.91093	0.999999	17777	0	-0.83374
Cxcr5	4	0.025977	0.069347	0.971477	1391	3	-0.80387	0.97626	0.97624	0.999999	19126	0	-0.80387
Cnksr3	4	0.025993	0.069379	0.971477	1392	1	0.057093	0.10105	0.2169	0.976516	4343	2	0.057093
Hcfc1	4	0.026028	0.06944	0.971477	1393	3	-0.7331	0.94496	0.94486	0.999999	18486	0	-0.7331
Olfr284	4	0.026068	0.069518	0.971477	1394	2	-0.6908	0.30263	0.44534	0.998013	8760	1	-0.6908
Osm	4	0.026092	0.069565	0.971477	1395	1	0.026864	0.43728	0.58394	0.999999	11407	2	0.026864
Cbfb	4	0.026132	0.069642	0.971477	1396	3	-0.84289	0.95731	0.95727	0.999999	18727	0	-0.84289
E030018B13Rik	4	0.026142	0.069664	0.971477	1397	3	-0.74754	0.96008	0.95997	0.999999	18795	0	-0.74754
Olfr1320	4	0.026149	0.06968	0.971477	1398	2	-0.79031	0.47263	0.60396	0.999999	11780	1	-0.79031
Tgs1	4	0.026191	0.069769	0.971477	1399	1	0.3912	0.030288	0.081948	0.96089	1632	2	0.3912
Prss12	4	0.026204	0.069803	0.971477	1400	2	-0.65283	0.64912	0.69242	0.999999	13510	1	-0.65283
Gja1	4	0.026231	0.069866	0.971477	1401	3	-0.86479	0.25472	0.39646	0.995441	7830	1	-0.86479
Ccpg1os	4	0.02624	0.069887	0.971477	1402	2	-0.43169	0.90698	0.90677	0.999999	17689	0	-0.43169
Gm3376	4	0.026246	0.069895	0.971477	1403	3	-0.69897	0.83961	0.83896	0.999999	16374	0	-0.69897
Defb38	4	0.026295	0.070001	0.971477	1404	3	-0.96093	0.24358	0.38497	0.993538	7611	1	-0.96093
Tceanc2	4	0.026322	0.070052	0.971477	1405	3	-0.8161	0.9519	0.9518	0.999999	18628	0	-0.8161
Olfr872	4	0.02634	0.070093	0.971477	1406	3	-0.7517	0.85123	0.85068	0.999999	16607	0	-0.7517
Vmn1r206	4	0.026374	0.070164	0.971477	1407	3	-0.74112	0.98671	0.98669	0.999999	19361	0	-0.74112
Cdhr1	4	0.026404	0.070227	0.971477	1408	3	-0.83353	0.89784	0.8976	0.999999	17486	0	-0.83353
Ctla2a	4	0.026421	0.070263	0.971477	1409	3	-0.91929	0.075362	0.16985	0.963626	3459	1	-0.91929
Oaf	4	0.026438	0.070296	0.971477	1410	2	-0.084289	0.63077	0.68191	0.999999	13292	1	-0.084289
Gm3238	4	0.026455	0.070337	0.971477	1411	3	-1.0424	0.28523	0.42759	0.997031	8416	1	-1.0424
Dst	4	0.026459	0.070344	0.971477	1412	2	-0.70836	0.83437	0.83382	0.999999	16275	0	-0.70836
Mafk	4	0.026459	0.070346	0.971477	1413	3	-0.83954	0.98605	0.98604	0.999999	19344	0	-0.83954
E2f8	4	0.026474	0.07037	0.971477	1414	3	-0.57377	0.83653	0.83594	0.999999	16317	0	-0.57377
Commd3	4	0.026488	0.070399	0.971477	1415	3	-0.8977	0.77815	0.78215	0.999999	15234	1	-0.8977
Ppp2ca	4	0.026504	0.070422	0.971477	1416	2	-0.74327	0.93453	0.9344	0.999999	18274	0	-0.74327
Epsti1	4	0.026532	0.070476	0.971477	1417	2	-0.27743	0.17946	0.3193	0.992029	6295	2	-0.27743
Hsp90ab1	4	0.026537	0.070492	0.971477	1418	1	0.27247	0.15172	0.29069	0.987488	5778	2	0.27247
Jmjd1c	4	0.026586	0.0706	0.971477	1419	2	0.0065866	0.40159	0.5473	0.999999	10689	2	0.0065866
2010005H15Rik	4	0.026621	0.070672	0.971477	1420	3	-0.83153	0.91229	0.91213	0.999999	17799	0	-0.83153
Smc2	4	0.026623	0.070675	0.971477	1421	3	-1.044	0.97669	0.97669	0.999999	19136	0	-1.044
Hoga1	4	0.026687	0.070812	0.971477	1422	3	-1.1588	0.51501	0.62268	0.999999	12129	1	-1.1588
Txndc8	4	0.026722	0.07089	0.971477	1423	3	-0.75873	0.016116	0.052222	0.96089	1044	1	-0.75873
Tnks1bp1	4	0.026727	0.070901	0.971477	1424	3	-0.6482	0.27522	0.41739	0.996935	8226	1	-0.6482
Gm11565	4	0.026734	0.070912	0.971477	1425	2	-0.65898	0.90359	0.9033	0.999999	17610	0	-0.65898
Psmc1	4	0.026751	0.070938	0.971477	1426	3	-1.0165	0.12762	0.26339	0.984388	5240	1	-1.0165
Wdr61	4	0.026784	0.07101	0.971477	1427	2	-0.66373	0.62202	0.67702	0.999999	13186	1	-0.66373
Polr2g	4	0.026794	0.071035	0.971477	1428	3	-0.71389	0.61302	0.67197	0.999999	13080	1	-0.71389
Mbd2	4	0.026803	0.071051	0.971477	1429	3	-0.6862	0.43097	0.57756	0.999999	11298	1	-0.6862
Hoxb3	4	0.026847	0.07113	0.971477	1430	3	-0.87046	0.37676	0.52163	0.999999	10218	1	-0.87046
Eva1b	4	0.026858	0.071152	0.971477	1431	1	0.37741	0.029301	0.079958	0.96089	1586	3	0.37741
Lman2l	4	0.026895	0.071238	0.971477	1432	3	-0.73571	0.45736	0.59746	0.999999	11670	1	-0.73571
4930578I06Rik	4	0.026932	0.07131	0.971477	1433	2	-0.58886	0.80272	0.80349	0.999999	15666	1	-0.58886
Ccr10	4	0.026957	0.071368	0.971477	1434	3	-0.69842	0.91402	0.91386	0.999999	17840	0	-0.69842
Cdhr2	4	0.026981	0.07141	0.971477	1435	1	-0.17391	0.51349	0.62195	0.999999	12112	1	-0.17391
Acrbp	4	0.027049	0.071543	0.971477	1436	3	-0.81351	0.97279	0.97272	0.999999	19055	0	-0.81351
Spp2	4	0.027073	0.071588	0.971477	1437	3	-0.66342	0.98444	0.98444	0.999999	19304	0	-0.66342
Olfr1186	4	0.02711	0.071665	0.971477	1438	2	-0.27972	0.11918	0.24881	0.983379	4951	2	-0.27972
Mrpl46	4	0.02713	0.071713	0.971477	1439	2	-0.58453	0.68724	0.71585	0.999999	13944	1	-0.58453
Otulin	4	0.027146	0.071752	0.971477	1440	3	-0.79499	0.88495	0.88458	0.999999	17256	0	-0.79499
Khdrbs1	4	0.027193	0.071857	0.971477	1441	2	-0.57111	0.20483	0.34534	0.992029	6817	2	-0.57111
Cd109	4	0.027228	0.071939	0.971477	1442	2	-0.5275	0.92082	0.92065	0.999999	17979	0	-0.5275
Capza3	4	0.027266	0.072014	0.971477	1443	2	-0.4943	0.74388	0.75525	0.999999	14720	1	-0.4943
Rpl8	4	0.027276	0.072036	0.971477	1444	3	-0.90994	0.51154	0.62108	0.999999	12101	1	-0.90994
Katnbl1	4	0.027303	0.072091	0.971477	1445	2	-0.6014	0.84378	0.84315	0.999999	16461	0	-0.6014
Rnf24	4	0.027325	0.072127	0.971477	1446	3	-0.63046	0.92273	0.92264	0.999999	18017	0	-0.63046
Gm4297	4	0.027327	0.072133	0.971477	1447	1	-0.2265	0.5319	0.63052	0.999999	12294	1	-0.2265
Gm5458	4	0.027377	0.072248	0.971477	1448	2	-0.30477	0.21163	0.35242	0.992029	6954	1	-0.30477
Urah	4	0.027426	0.072349	0.971477	1449	1	0.43783	0.11027	0.23327	0.98048	4665	3	0.43783
Zfp229	4	0.027427	0.072351	0.971477	1450	3	-0.59189	0.92139	0.92124	0.999999	17991	0	-0.59189
Smc4	4	0.027442	0.072383	0.971477	1451	3	-1.0007	0.71408	0.73364	0.999999	14301	1	-1.0007
Dennd2c	4	0.027475	0.07245	0.971477	1452	1	0.11742	0.34435	0.48828	0.999999	9559	2	0.11742
Osgep	4	0.027507	0.072516	0.971477	1453	3	-0.76055	0.74576	0.75667	0.999999	14754	1	-0.76055
Rftn1	4	0.027526	0.072555	0.971477	1454	3	-0.78248	0.80032	0.80135	0.999999	15616	1	-0.78248
Naa15	4	0.027544	0.072599	0.971477	1455	2	-0.70775	0.93259	0.93239	0.999999	18235	0	-0.70775
Atp1b2	4	0.027574	0.072657	0.971477	1456	1	0.16186	0.3345	0.47804	0.999999	9369	2	0.16186
Zfp78	4	0.027581	0.072671	0.971477	1457	2	-0.70068	0.89593	0.89567	0.999999	17450	0	-0.70068
4933402E13Rik	4	0.027607	0.072737	0.971477	1458	3	-0.79791	0.84015	0.83951	0.999999	16379	0	-0.79791
Elf3	4	0.027619	0.072761	0.971477	1459	2	-0.62639	0.71163	0.73194	0.999999	14273	1	-0.62639
Pdha2	4	0.027624	0.072772	0.971477	1460	2	-0.12307	0.86325	0.86283	0.999999	16843	0	-0.12307
Trrap	4	0.027651	0.072829	0.971477	1461	3	-0.76283	0.98682	0.9868	0.999999	19363	0	-0.76283
Ppm1g	4	0.027656	0.07284	0.971477	1462	3	-0.99525	0.87229	0.87193	0.999999	17017	0	-0.99525
Apba3	4	0.027673	0.072875	0.971477	1463	2	-0.11317	0.82698	0.82649	0.999999	16122	0	-0.11317
Cylc1	4	0.027674	0.072878	0.971477	1464	3	-0.91067	0.9608	0.96071	0.999999	18809	0	-0.91067
Glcci1	4	0.027676	0.072879	0.971477	1465	3	-0.73457	0.059954	0.14062	0.96089	2870	1	-0.73457
Eif5b	4	0.027712	0.072951	0.971477	1466	2	-0.83987	0.96021	0.96009	0.999999	18797	0	-0.83987
Zbtb39	4	0.027722	0.072971	0.971477	1467	2	-0.47886	0.98241	0.98241	0.999999	19262	0	-0.47886
Birc3	4	0.027744	0.073014	0.971477	1468	3	-0.78309	0.96737	0.9673	0.999999	18941	0	-0.78309
1810011O10Rik	4	0.027749	0.073023	0.971477	1469	2	-0.64861	0.77531	0.77986	0.999999	15190	1	-0.64861
Adora2b	4	0.027772	0.073072	0.971477	1470	1	-0.20595	0.54646	0.63752	0.999999	12427	1	-0.20595
Agmo	4	0.027777	0.073085	0.971477	1471	2	-0.54436	0.022527	0.065895	0.96089	1302	2	-0.54436
Klhdc2	4	0.027814	0.073162	0.971477	1472	3	-0.8694	0.9528	0.95266	0.999999	18648	0	-0.8694
Alg2	3	0.027822	0.070278	0.971477	1473	1	-0.018641	0.62721	0.6386	0.999999	13245	1	-0.018641
Pip4k2b	4	0.02787	0.073293	0.971477	1474	2	-0.65098	0.66025	0.69903	0.999999	13635	1	-0.65098
Gm5622	4	0.02787	0.073293	0.971477	1475	1	-0.060125	0.6552	0.69595	0.999999	13582	1	-0.060125
Prkcd	4	0.027907	0.073362	0.971477	1476	3	-0.89748	0.96143	0.96133	0.999999	18823	0	-0.89748
Fam57a	4	0.027917	0.073382	0.971477	1477	2	-0.69836	0.92036	0.9202	0.999999	17964	0	-0.69836
Piezo1	4	0.02792	0.073384	0.971477	1478	2	-0.43874	0.98013	0.98019	0.999999	19211	0	-0.43874
Cog1	4	0.027936	0.073414	0.971477	1479	3	-0.72629	0.82402	0.8236	0.999999	16058	1	-0.72629
Ncoa3	4	0.027964	0.07347	0.971477	1480	3	-0.92712	0.28781	0.43024	0.997031	8465	1	-0.92712
Il6st	4	0.027969	0.07348	0.971477	1481	2	0.13965	0.12088	0.25179	0.983379	5006	2	0.13965
Dyrk4	4	0.028029	0.073612	0.971477	1482	2	-0.50615	0.83279	0.83225	0.999999	16235	0	-0.50615
Srsf7	4	0.028039	0.073625	0.971477	1483	3	-0.78267	0.83495	0.83443	0.999999	16288	0	-0.78267
Casp8ap2	4	0.028057	0.073652	0.971477	1484	3	-0.88857	0.43889	0.5856	0.999999	11440	1	-0.88857
BC055111	4	0.028068	0.073678	0.971477	1485	2	-0.31673	0.90598	0.90571	0.999999	17667	0	-0.31673
Olfr1491	4	0.028095	0.073734	0.971477	1486	2	-0.93574	0.8703	0.86989	0.999999	16973	0	-0.93574
Katna1	4	0.028113	0.073771	0.971477	1487	3	-0.80942	0.51101	0.62084	0.999999	12098	1	-0.80942
Arhgap5	4	0.028117	0.07378	0.971477	1488	2	-0.33647	0.95538	0.95529	0.999999	18688	0	-0.33647
Irak1	4	0.028118	0.073781	0.971477	1489	3	-0.96877	0.64441	0.68966	0.999999	13454	1	-0.96877
Cox7a2l	4	0.028151	0.073841	0.971477	1490	2	-0.4672	0.12552	0.25982	0.983379	5170	1	-0.4672
Myh9	4	0.028216	0.073963	0.971477	1491	2	-0.49516	0.18241	0.32234	0.992029	6354	1	-0.49516
Smurf1	4	0.028242	0.074016	0.971477	1492	3	-0.69029	0.76468	0.77131	0.999999	15019	1	-0.69029
Fmn2	4	0.028245	0.074022	0.971477	1493	3	-0.88487	0.33314	0.47665	0.999999	9347	1	-0.88487
Cops3	4	0.028247	0.07403	0.971477	1494	3	-0.64972	0.60522	0.66772	0.999999	13003	1	-0.64972
Ddx56	4	0.028315	0.074175	0.971477	1495	1	-0.14232	0.83055	0.83	0.999999	16191	0	-0.14232
Dalrd3	4	0.028326	0.074205	0.971477	1496	3	-0.88379	0.96012	0.96	0.999999	18796	0	-0.88379
Tcfl5	4	0.028364	0.074299	0.971477	1497	2	-0.17252	0.6439	0.68937	0.999999	13449	1	-0.17252
Vmn1r151	4	0.028371	0.074311	0.971477	1498	3	-0.84282	0.98806	0.98807	0.999999	19391	0	-0.84282
Nudt21	4	0.028376	0.074318	0.971477	1499	2	-0.91972	0.82682	0.82634	0.999999	16118	0	-0.91972
Cmtm4	4	0.028381	0.074329	0.971477	1500	3	-0.90527	0.96531	0.96523	0.999999	18890	0	-0.90527
Isl1	4	0.028455	0.0745	0.971477	1501	3	-0.79828	0.89915	0.89888	0.999999	17517	0	-0.79828
Trank1	4	0.028463	0.074511	0.971477	1502	1	-0.00017305	0.7708	0.77618	0.999999	15126	1	-0.00017305
Slc25a26	4	0.028508	0.074602	0.971477	1503	2	-0.75338	0.17868	0.3185	0.992029	6279	1	-0.75338
Agmat	4	0.028512	0.07461	0.971477	1504	3	-0.54185	0.72028	0.73808	0.999999	14397	1	-0.54185
Sec61a2	4	0.028527	0.074642	0.971477	1505	3	-0.83167	0.98623	0.9862	0.999999	19349	0	-0.83167
Gfer	4	0.028536	0.074663	0.971477	1506	2	-0.57921	0.86615	0.86574	0.999999	16902	0	-0.57921
Tmcc3	4	0.028561	0.074712	0.971477	1507	2	-0.35228	0.78918	0.79149	0.999999	15425	1	-0.35228
Ap5s1	4	0.028575	0.074745	0.971477	1508	3	-0.65518	0.47366	0.6044	0.999999	11789	1	-0.65518
Trpm6	4	0.028583	0.074763	0.971477	1509	2	-0.42224	0.37295	0.51767	0.999999	10141	2	-0.42224
Sdf2l1	4	0.02865	0.074921	0.971477	1510	3	-0.6877	0.98614	0.98612	0.999999	19346	0	-0.6877
Armcx2	4	0.02866	0.074943	0.971477	1511	1	0.37651	0.12885	0.26552	0.984388	5278	2	0.37651
Vmn2r113	4	0.028665	0.07496	0.971477	1512	3	-0.72729	0.52351	0.62667	0.999999	12215	1	-0.72729
Crabp2	4	0.02867	0.07497	0.971477	1513	3	-0.63203	0.89584	0.89558	0.999999	17448	0	-0.63203
Ramp1	4	0.028675	0.074983	0.971477	1514	3	-0.65193	0.31217	0.45517	0.998337	8956	1	-0.65193
Rragb	4	0.02871	0.075052	0.971477	1515	3	-0.552	0.12903	0.26584	0.984388	5283	1	-0.552
Klrg1	4	0.028759	0.075164	0.971477	1516	1	0.12698	0.10185	0.2183	0.976516	4371	2	0.12698
Sult2a5	4	0.028808	0.07527	0.971477	1517	2	-0.56532	0.92181	0.92166	0.999999	18000	0	-0.56532
Lrrtm2	4	0.02882	0.075299	0.971477	1518	3	-0.764	0.91531	0.91515	0.999999	17864	0	-0.764
Tsc22d4	4	0.028829	0.075315	0.971477	1519	2	0.10143	0.0091233	0.030904	0.96089	630	2	0.10143
Nbl1	4	0.028839	0.075337	0.971477	1520	2	-0.64083	0.29909	0.4417	0.997189	8702	1	-0.64083
Ikzf3	4	0.028907	0.075476	0.971477	1521	2	-0.56753	0.95951	0.95941	0.999999	18782	0	-0.56753
Dppa2	4	0.028915	0.075488	0.971477	1522	2	-0.79749	0.12095	0.25192	0.983379	5012	1	-0.79749
Mark2	4	0.028931	0.075525	0.971477	1523	3	-0.78772	0.14703	0.28587	0.987488	5673	1	-0.78772
Mab21l1	4	0.028956	0.075576	0.971477	1524	2	0.12239	0.20183	0.34227	0.992029	6759	2	0.12239
Zfp697	4	0.028966	0.075599	0.971477	1525	3	-0.73767	0.66115	0.69954	0.999999	13647	1	-0.73767
Defa26	4	0.028971	0.075608	0.971477	1526	3	-0.5882	0.90163	0.90133	0.999999	17566	0	-0.5882
Tmco6	4	0.029006	0.075684	0.971477	1527	2	-0.33665	0.8455	0.84488	0.999999	16492	0	-0.33665
7420426K07Rik	4	0.029016	0.075708	0.971477	1528	3	-0.79658	0.88219	0.88176	0.999999	17208	0	-0.79658
Krt40	4	0.029042	0.07575	0.971477	1529	3	-0.78235	0.92267	0.92257	0.999999	18016	0	-0.78235
Sel1l2	4	0.029055	0.075783	0.971477	1530	3	-0.54154	0.98396	0.98394	0.999999	19288	0	-0.54154
Rars	4	0.029076	0.075828	0.971477	1531	2	-0.6136	0.90658	0.90633	0.999999	17682	0	-0.6136
Anxa2	4	0.029104	0.075883	0.971477	1532	2	-0.62458	0.68875	0.71683	0.999999	13963	1	-0.62458
Ybey	4	0.029105	0.075884	0.971477	1533	2	-0.47641	0.64464	0.68979	0.999999	13459	1	-0.47641
Trpm8	4	0.029124	0.075924	0.971477	1534	2	-0.53283	0.022329	0.065487	0.96089	1296	1	-0.53283
Capns2	4	0.029154	0.07599	0.971477	1535	2	-0.39546	0.17597	0.31573	0.992029	6227	1	-0.39546
Vmn1r178	4	0.029163	0.076008	0.971477	1536	3	-0.7249	0.80426	0.80489	0.999999	15686	1	-0.7249
Stkld1	4	0.029178	0.076039	0.971477	1537	3	-0.64134	0.44973	0.59426	0.999999	11609	1	-0.64134
Commd1	4	0.029203	0.076091	0.971508	1538	3	-0.38169	0.98062	0.98066	0.999999	19223	0	-0.38169
Ahcyl2	4	0.029301	0.07629	0.97319	1539	1	0.033879	0.36647	0.51103	0.999999	9998	1	0.033879
Tada3	4	0.029335	0.076371	0.97319	1540	3	-0.9545	0.8319	0.83135	0.999999	16214	0	-0.9545
Cd46	4	0.029351	0.076396	0.97319	1541	2	-0.47684	0.92498	0.92483	0.999999	18063	0	-0.47684
Ptpru	4	0.029365	0.076421	0.97319	1542	3	-0.70731	0.97591	0.97588	0.999999	19121	0	-0.70731
Sbpl	4	0.029448	0.076588	0.973999	1543	2	-0.53176	0.77964	0.78339	0.999999	15259	1	-0.53176
Gpr137b	4	0.029449	0.076591	0.973999	1544	1	-0.01275	0.84268	0.84204	0.999999	16442	0	-0.01275
Xrcc4	4	0.029499	0.076689	0.973999	1545	2	-0.38715	0.98034	0.98038	0.999999	19215	0	-0.38715
Pygo2	4	0.029515	0.076721	0.973999	1546	2	-0.40313	0.20532	0.34583	0.992029	6826	2	-0.40313
Tmem203	4	0.029548	0.076797	0.973999	1547	3	-0.80065	0.7852	0.7881	0.999999	15355	1	-0.80065
Mcm6	4	0.029597	0.076895	0.973999	1548	2	-0.18951	0.79606	0.79755	0.999999	15536	1	-0.18951
Il22ra1	4	0.02963	0.076968	0.973999	1549	3	-0.59974	0.5058	0.61855	0.999999	12056	1	-0.59974
Hsd17b4	4	0.029659	0.077035	0.973999	1550	2	-0.68812	0.66711	0.70323	0.999999	13721	1	-0.68812
Kndc1	4	0.029666	0.077047	0.973999	1551	3	-0.86016	0.37513	0.51996	0.999999	10185	1	-0.86016
Trpm5	4	0.029696	0.07711	0.973999	1552	2	-0.0090091	0.22657	0.36766	0.992029	7265	2	-0.0090091
Wdr45b	4	0.029707	0.077135	0.973999	1553	3	-0.93282	0.61036	0.67047	0.999999	13060	1	-0.93282
Dpp10	4	0.029738	0.077197	0.973999	1554	3	-0.75169	0.98051	0.98055	0.999999	19218	0	-0.75169
Olfr1354	4	0.029745	0.07721	0.973999	1555	2	-0.67903	0.89999	0.89969	0.999999	17530	0	-0.67903
Efhb	4	0.029748	0.077211	0.973999	1556	3	-0.80037	0.35555	0.49973	0.999999	9773	1	-0.80037
AY358078	4	0.029795	0.077316	0.973999	1557	1	0.23483	0.29405	0.43655	0.997031	8598	1	0.23483
Dgat2l6	4	0.029825	0.077382	0.973999	1558	3	-0.6959	0.69024	0.7178	0.999999	13982	1	-0.6959
Arhgap8	4	0.029832	0.077397	0.973999	1559	2	-0.40132	0.36202	0.50644	0.999999	9893	1	-0.40132
Ubiad1	4	0.02988	0.077493	0.973999	1560	2	-0.17052	0.056006	0.13307	0.96089	2717	2	-0.17052
Desi2	4	0.029886	0.077506	0.973999	1561	3	-0.94462	0.049025	0.11937	0.96089	2415	1	-0.94462
Kcnh6	4	0.029893	0.077524	0.973999	1562	2	-0.49331	0.5913	0.66028	0.999999	12880	1	-0.49331
Csdc2	4	0.029938	0.077608	0.974432	1563	3	-1.008	0.43863	0.58531	0.999999	11433	1	-1.008
Gm5538	4	0.029973	0.077686	0.974519	1564	3	-0.78684	0.70916	0.7303	0.999999	14235	1	-0.78684
Gm13178	4	0.029992	0.07772	0.974519	1565	1	0.351	0.18981	0.32996	0.992029	6513	2	0.351
Golgb1	4	0.030015	0.077763	0.974519	1566	2	-0.31008	0.10695	0.22739	0.976516	4563	2	-0.31008
Top3a	4	0.030041	0.077819	0.974598	1567	3	-0.82206	0.9762	0.97618	0.999999	19125	0	-0.82206
Lrit2	4	0.030073	0.077876	0.974684	1568	2	-0.67796	0.78589	0.78866	0.999999	15368	1	-0.67796
Hao2	4	0.030097	0.077927	0.974713	1569	3	-0.86311	0.95665	0.95658	0.999999	18713	0	-0.86311
Sprr1a	4	0.03014	0.078023	0.974815	1570	2	-0.41913	0.94591	0.94586	0.999999	18504	0	-0.41913
Gtpbp4	4	0.030159	0.078062	0.974815	1571	3	-0.80284	0.98621	0.98618	0.999999	19347	0	-0.80284
Krtap19-4	4	0.030189	0.078138	0.974815	1572	3	-0.56647	0.94197	0.94193	0.999999	18430	0	-0.56647
Apbb3	4	0.030216	0.078197	0.974815	1573	3	-0.7023	0.45317	0.59566	0.999999	11633	1	-0.7023
Skint1	4	0.030236	0.078237	0.974815	1574	3	-0.65411	0.0022424	0.00807	0.922375	170	1	-0.65411
Taf10	4	0.030238	0.078241	0.974815	1575	2	-0.41899	0.9406	0.94056	0.999999	18399	0	-0.41899
Zfp664	3	0.030247	0.075939	0.971477	1576	2	-0.94422	0.13385	0.22758	0.976516	5413	1	-0.94422
Cenpm	4	0.030267	0.078301	0.974815	1577	3	-0.82486	0.28225	0.42457	0.997031	8356	1	-0.82486
Ccdc186	4	0.030288	0.078332	0.974815	1578	2	-0.33077	0.94711	0.94709	0.999999	18526	0	-0.33077
Etv3	4	0.030324	0.078407	0.975132	1579	3	-0.81156	0.92908	0.92891	0.999999	18163	0	-0.81156
Tal2	4	0.030382	0.078535	0.976104	1580	3	-0.83362	0.87039	0.86998	0.999999	16974	0	-0.83362
Riok1	4	0.030423	0.078615	0.976116	1581	3	-0.82972	0.63215	0.68267	0.999999	13310	1	-0.82972
Gtf2a1	4	0.030464	0.078694	0.976116	1582	3	-0.60003	0.66833	0.70397	0.999999	13734	1	-0.60003
Kctd8	4	0.030469	0.078703	0.976116	1583	2	-0.40973	0.34797	0.49198	0.999999	9627	2	-0.40973
Ints3	4	0.030542	0.07886	0.976116	1584	3	-0.7328	0.95852	0.95847	0.999999	18758	0	-0.7328
Apold1	4	0.030557	0.078889	0.976116	1585	2	-0.32886	0.15506	0.29412	0.98754	5845	2	-0.32886
Hspg2	4	0.030583	0.078932	0.976116	1586	1	-0.23018	0.89075	0.89047	0.999999	17363	0	-0.23018
Slc4a3	4	0.030657	0.079101	0.976116	1587	3	-0.5945	0.59551	0.66253	0.999999	12918	1	-0.5945
Crp	4	0.030683	0.079156	0.976116	1588	2	-0.50151	0.78547	0.78832	0.999999	15360	1	-0.50151
Sox11	4	0.03074	0.079277	0.976116	1589	3	-0.81817	0.57391	0.65122	0.999999	12695	1	-0.81817
Med20	4	0.030766	0.079325	0.976116	1590	3	-0.69061	0.66722	0.70331	0.999999	13722	1	-0.69061
Atp9b	4	0.030777	0.079345	0.976116	1591	3	-0.76788	0.42961	0.57616	0.999999	11277	1	-0.76788
Clic4	4	0.03082	0.079433	0.976116	1592	2	-0.27982	0.22979	0.37101	0.992029	7338	2	-0.27982
Ankib1	3	0.030826	0.077242	0.973999	1593	1	-0.10261	0.31764	0.43785	0.997031	9051	1	-0.10261
1190003K10Rik	4	0.030869	0.07956	0.976116	1594	2	-0.69926	0.81078	0.81091	0.999999	15793	1	-0.69926
Prom1	4	0.030879	0.079577	0.976116	1595	2	-0.24177	0.8583	0.85787	0.999999	16747	0	-0.24177
Stx4a	4	0.030922	0.079673	0.976116	1596	2	-0.31579	0.44086	0.58766	0.999999	11477	2	-0.31579
H2afx	4	0.030944	0.079722	0.976116	1597	3	-0.64823	0.97559	0.97553	0.999999	19113	0	-0.64823
Ccdc144b	4	0.030977	0.079789	0.976116	1598	1	0.14557	0.40717	0.55297	0.999999	10806	2	0.14557
Irx5	4	0.031005	0.079851	0.976116	1599	2	-0.6809	0.55297	0.64075	0.999999	12490	1	-0.6809
Adam3	4	0.031028	0.079907	0.976116	1600	3	-0.69136	0.78139	0.78488	0.999999	15284	1	-0.69136
Mmel1	4	0.031034	0.079916	0.976116	1601	3	-0.57599	0.89849	0.89822	0.999999	17504	0	-0.57599
Hoxb9	4	0.031076	0.080012	0.976116	1602	2	-0.75044	0.80048	0.8015	0.999999	15618	1	-0.75044
Egfl6	4	0.031125	0.08012	0.976116	1603	3	-0.63942	0.46667	0.6014	0.999999	11737	1	-0.63942
Cypt2	4	0.031143	0.080166	0.976116	1604	2	-0.59478	0.90211	0.90178	0.999999	17578	0	-0.59478
Tmem229b	4	0.03117	0.080236	0.976116	1605	3	-0.69901	0.79133	0.79335	0.999999	15463	1	-0.69901
Atp10a	4	0.031224	0.080334	0.976116	1606	2	-0.33986	0.38384	0.52894	0.999999	10357	1	-0.33986
Car12	4	0.031231	0.080347	0.976116	1607	3	-0.84481	0.77841	0.78237	0.999999	15239	1	-0.84481
Stard10	4	0.03128	0.080449	0.976116	1608	2	-0.72448	0.8781	0.87769	0.999999	17132	0	-0.72448
Ehhadh	4	0.031281	0.080451	0.976116	1609	3	-0.63071	0.28668	0.42909	0.997031	8447	1	-0.63071
Chid1	4	0.0313	0.080487	0.976116	1610	2	-0.52991	0.83164	0.83109	0.999999	16208	0	-0.52991
Tbc1d30	4	0.031322	0.080543	0.976116	1611	1	0.092391	0.52221	0.62603	0.999999	12202	1	0.092391
Tmem238	4	0.031329	0.080557	0.976116	1612	3	-0.68086	0.39958	0.5452	0.999999	10648	1	-0.68086
Dyx1c1	4	0.031371	0.080641	0.976116	1613	2	-0.39245	0.62534	0.67889	0.999999	13227	1	-0.39245
Htr4	4	0.031421	0.080752	0.976116	1614	1	0.066844	0.33672	0.48034	0.999999	9414	2	0.066844
Slu7	4	0.03147	0.080861	0.976116	1615	1	-0.072814	0.06926	0.15842	0.963236	3225	1	-0.072814
Sptbn1	4	0.031477	0.080875	0.976116	1616	3	-0.83792	0.80177	0.80265	0.999999	15651	1	-0.83792
Naf1	4	0.031519	0.08098	0.976116	1617	2	0.13563	0.12457	0.25818	0.983379	5133	2	0.13563
Atp4b	4	0.031546	0.081026	0.976116	1618	2	-0.48037	0.76985	0.77542	0.999999	15109	1	-0.48037
Zfp868	4	0.031567	0.081065	0.976116	1619	3	-1.0745	0.50752	0.61933	0.999999	12071	1	-1.0745
Tmem176a	4	0.031568	0.081069	0.976116	1620	2	-0.24424	0.20265	0.34314	0.992029	6779	2	-0.24424
Dock8	4	0.031572	0.081078	0.976116	1621	3	-0.68188	0.90086	0.90055	0.999999	17551	0	-0.68188
Serpinb9	4	0.031595	0.081124	0.976116	1622	2	-0.56295	0.62127	0.6766	0.999999	13175	1	-0.56295
Hgs	3	0.031608	0.079034	0.976116	1623	2	-0.94123	0.96244	0.96268	0.999999	18840	0	-0.94123
Pde1c	4	0.031617	0.081163	0.976116	1624	3	-0.44844	0.58078	0.65473	0.999999	12775	1	-0.44844
Slc35b4	4	0.031625	0.081178	0.976116	1625	2	-0.627	0.032503	0.0865	0.96089	1732	1	-0.627
Cachd1	4	0.031636	0.0812	0.976116	1626	3	-0.66318	0.92072	0.92056	0.999999	17973	0	-0.66318
Irf2bp1	4	0.031644	0.081216	0.976116	1627	2	-0.61118	0.41551	0.56153	0.999999	10983	1	-0.61118
Trappc12	4	0.031667	0.081264	0.976116	1628	1	0.43254	0.084467	0.1868	0.968732	3786	3	0.43254
Tatdn1	4	0.031716	0.081362	0.976116	1629	3	-0.72954	0.71046	0.73119	0.999999	14254	1	-0.72954
Lhx4	4	0.031716	0.081362	0.976116	1630	1	0.080978	0.17576	0.31549	0.992029	6219	1	0.080978
Olfr1494	4	0.031765	0.08147	0.976116	1631	1	0.08259	0.36637	0.51092	0.999999	9995	1	0.08259
Wdr89	4	0.031769	0.081476	0.976116	1632	3	-0.74646	0.96055	0.96046	0.999999	18805	0	-0.74646
Dcaf11	4	0.031814	0.081572	0.976116	1633	1	0.20079	0.14661	0.28546	0.987488	5665	2	0.20079
Dynlt1a	4	0.031832	0.081605	0.976116	1634	2	-0.54064	0.15896	0.29813	0.989503	5914	2	-0.54064
Tsc22d3	4	0.03194	0.081811	0.976116	1635	3	-0.73022	0.32544	0.46876	0.999999	9205	1	-0.73022
Cep70	4	0.031945	0.081825	0.976116	1636	3	-0.79622	0.54134	0.63503	0.999999	12379	1	-0.79622
Agl	4	0.031951	0.081837	0.976116	1637	3	-0.77899	0.65922	0.69844	0.999999	13623	1	-0.77899
Jakmip2	4	0.031962	0.081861	0.976116	1638	2	0.076356	0.079398	0.1775	0.967736	3598	2	0.076356
Wbp2nl	4	0.031971	0.081874	0.976116	1639	2	-0.54621	0.58136	0.65502	0.999999	12779	1	-0.54621
Oas2	4	0.031991	0.081913	0.976116	1640	2	-0.70765	0.90527	0.90499	0.999999	17655	0	-0.70765
Nfu1	4	0.032011	0.081954	0.976116	1641	1	0.52206	0.025527	0.072248	0.96089	1434	2	0.52206
Hrasls	3	0.032026	0.07998	0.976116	1642	3	-0.46022	0.96797	0.96814	0.999999	18954	0	-0.46022
Coprs	4	0.03206	0.082055	0.976116	1643	3	-0.54088	0.83131	0.83078	0.999999	16200	0	-0.54088
Dll4	4	0.032079	0.082092	0.976116	1644	3	-0.79321	0.88849	0.88822	0.999999	17311	0	-0.79321
Oscp1	4	0.03208	0.082096	0.976116	1645	3	-0.78912	0.051597	0.12447	0.96089	2525	1	-0.78912
Polr2c	4	0.032095	0.082123	0.976116	1646	3	-0.95487	0.97682	0.97682	0.999999	19138	0	-0.95487
Ggn	4	0.03211	0.082146	0.976116	1647	1	-0.040823	0.62553	0.679	0.999999	13230	1	-0.040823
Pnpla7	4	0.032122	0.082172	0.976116	1648	3	-0.93674	0.96451	0.96445	0.999999	18875	0	-0.93674
Rpl37a	4	0.032127	0.082178	0.976116	1649	3	-0.73385	0.7866	0.78929	0.999999	15379	1	-0.73385
Fam110c	4	0.032159	0.082252	0.976116	1650	2	-0.37402	0.23156	0.37284	0.992029	7370	1	-0.37402
St6galnac4	4	0.032197	0.082336	0.976116	1651	3	-0.65319	0.92214	0.922	0.999999	18003	0	-0.65319
Ehmt2	4	0.032208	0.082357	0.976116	1652	2	-0.096011	0.073458	0.16633	0.963236	3378	2	-0.096011
Arxes1	4	0.03224	0.082435	0.976116	1653	3	-0.78355	0.96405	0.96399	0.999999	18862	0	-0.78355
Tlx3	4	0.032257	0.082457	0.976116	1654	3	-0.68647	0.74573	0.75664	0.999999	14753	1	-0.68647
Baz1b	4	0.032267	0.082481	0.976116	1655	3	-0.63034	0.22658	0.36767	0.992029	7266	1	-0.63034
Fip1l1	4	0.032299	0.082572	0.976116	1656	2	-0.82934	0.79661	0.79805	0.999999	15548	1	-0.82934
Bloc1s6	4	0.032307	0.082583	0.976116	1657	1	0.44911	0.15683	0.29593	0.98754	5882	2	0.44911
Olfr473	4	0.032369	0.082709	0.976116	1658	3	-0.61227	0.96662	0.96654	0.999999	18918	0	-0.61227
A630023A22Rik	4	0.032405	0.082782	0.976116	1659	1	0.10276	0.66054	0.6992	0.999999	13638	1	0.10276
Zkscan2	4	0.032445	0.082862	0.976116	1660	3	-0.73187	0.53125	0.63023	0.999999	12290	1	-0.73187
Ccdc86	4	0.032454	0.082884	0.976116	1661	2	-0.27341	0.94341	0.94336	0.999999	18453	0	-0.27341
Mier3	4	0.032477	0.082933	0.976116	1662	3	-0.62329	0.58499	0.6569	0.999999	12811	1	-0.62329
Otop3	4	0.032503	0.082988	0.976116	1663	2	-0.42343	0.95867	0.95863	0.999999	18765	0	-0.42343
Sepw1	4	0.032508	0.082994	0.976116	1664	2	-0.40638	0.066724	0.15359	0.961723	3134	2	-0.40638
Otud7a	4	0.032528	0.08303	0.976116	1665	2	-0.57175	0.37627	0.52112	0.999999	10210	1	-0.57175
Abcb1b	4	0.032553	0.083092	0.976116	1666	1	0.091026	0.41233	0.55824	0.999999	10917	2	0.091026
Arfip1	4	0.032558	0.083104	0.976116	1667	3	-0.74397	0.24619	0.38765	0.99354	7665	1	-0.74397
Gm8439	4	0.032591	0.083166	0.976116	1668	3	-0.62464	0.85788	0.85745	0.999999	16741	0	-0.62464
Slc13a2	4	0.032598	0.08318	0.976116	1669	3	-0.7599	0.35534	0.49952	0.999999	9767	1	-0.7599
Piga	4	0.032602	0.083187	0.976116	1670	3	-0.66265	0.89137	0.89111	0.999999	17375	0	-0.66265
Mtbp	4	0.032668	0.083326	0.976116	1671	2	-0.25495	0.28563	0.42802	0.997031	8424	2	-0.25495
Gltscr2	4	0.032688	0.083371	0.976116	1672	3	-0.98757	0.91714	0.91696	0.999999	17898	0	-0.98757
Mdm4	4	0.0327	0.083391	0.976116	1673	1	0.029577	0.3671	0.51165	0.999999	10015	2	0.029577
Map3k19	4	0.032743	0.083472	0.976116	1674	3	-0.7581	0.93505	0.93495	0.999999	18286	0	-0.7581
Pkmyt1	4	0.032799	0.083599	0.976116	1675	2	-0.69177	0.83058	0.83003	0.999999	16192	0	-0.69177
Pak1	4	0.032859	0.083717	0.976116	1676	3	-0.90532	0.88167	0.88126	0.999999	17198	0	-0.90532
Prpf8	4	0.032897	0.08381	0.976116	1677	3	-0.44826	0.94991	0.94985	0.999999	18589	0	-0.44826
Cox14	4	0.032909	0.083837	0.976116	1678	2	-0.13565	0.075032	0.16925	0.963236	3443	2	-0.13565
Gm12886	4	0.032946	0.083916	0.976116	1679	2	-0.26209	0.37304	0.51777	0.999999	10143	1	-0.26209
Klrb1b	4	0.032955	0.083936	0.976116	1680	3	-0.79471	0.96001	0.95991	0.999999	18793	0	-0.79471
Ppp1r3f	4	0.032995	0.084017	0.976116	1681	2	-0.26763	0.2826	0.42493	0.997031	8361	1	-0.26763
Pax1	4	0.033	0.084025	0.976116	1682	2	-0.30971	0.23422	0.37547	0.992029	7419	2	-0.30971
Matk	4	0.033004	0.084035	0.976116	1683	3	-0.63708	0.44631	0.59277	0.999999	11571	1	-0.63708
Eif3f	4	0.033044	0.084113	0.976116	1684	2	-0.28142	0.58938	0.65923	0.999999	12854	1	-0.28142
Col14a1	4	0.033048	0.084121	0.976116	1685	3	-0.8502	0.47568	0.60529	0.999999	11805	1	-0.8502
Ddb1	4	0.033064	0.084156	0.976116	1686	3	-0.87772	0.96212	0.96202	0.999999	18833	0	-0.87772
Erp44	4	0.03307	0.084166	0.976116	1687	3	-0.9647	0.66274	0.70049	0.999999	13665	1	-0.9647
Isl2	4	0.033094	0.084219	0.976116	1688	1	0.11674	0.34344	0.48732	0.999999	9540	2	0.11674
Polr2d	4	0.033143	0.084323	0.976116	1689	2	-0.44224	0.83674	0.83614	0.999999	16324	0	-0.44224
Smpd1	4	0.033206	0.08445	0.976116	1690	3	-0.76603	0.98899	0.989	0.999999	19405	0	-0.76603
Ubap2l	4	0.033241	0.084521	0.976116	1691	1	0.054484	0.81154	0.81164	0.999999	15810	1	0.054484
Syngr1	4	0.03325	0.084539	0.976116	1692	3	-0.70905	0.58747	0.6582	0.999999	12832	1	-0.70905
Gimap3	4	0.03329	0.084641	0.976116	1693	1	0.65617	0.041049	0.10375	0.96089	2098	3	0.65617
Rasl10a	4	0.033305	0.084669	0.976116	1694	3	-0.83819	0.86628	0.86586	0.999999	16906	0	-0.83819
Topaz1	4	0.033312	0.084682	0.976116	1695	3	-0.94699	0.67411	0.70753	0.999999	13792	1	-0.94699
Slc37a1	4	0.033316	0.084692	0.976116	1696	3	-0.66114	0.88961	0.88934	0.999999	17337	0	-0.66114
Mpp3	4	0.033362	0.084796	0.976116	1697	2	-0.51204	0.39093	0.53622	0.999999	10495	1	-0.51204
LOC100502896	4	0.033387	0.08485	0.976116	1698	3	-0.85395	0.89512	0.89488	0.999999	17437	0	-0.85395
Vmn1r201	4	0.033389	0.084855	0.976116	1699	1	0.43292	0.069407	0.1587	0.963236	3231	3	0.43292
Phldb1	4	0.033558	0.085197	0.976116	1700	3	-0.76428	0.94788	0.94784	0.999999	18545	0	-0.76428
Cdkn2b	4	0.033585	0.085252	0.976116	1701	2	-0.56678	0.094097	0.20435	0.974609	4113	1	-0.56678
Chsy1	4	0.033624	0.08533	0.976116	1702	3	-0.61269	0.19079	0.33099	0.992029	6536	1	-0.61269
BC016579	4	0.033646	0.085375	0.976116	1703	2	-0.20081	0.19642	0.33681	0.992029	6650	2	-0.20081
Tm7sf3	4	0.033656	0.085396	0.976116	1704	2	-0.52173	0.40345	0.54917	0.999999	10728	2	-0.52173
Fbxl4	4	0.033679	0.085449	0.976116	1705	3	-0.63712	0.95801	0.95798	0.999999	18740	0	-0.63712
Tomm20	4	0.033685	0.085457	0.976116	1706	3	-0.78479	0.67625	0.70883	0.999999	13817	1	-0.78479
Reep5	4	0.033733	0.08555	0.976116	1707	1	0.057785	0.31433	0.45738	0.998449	8998	2	0.057785
Gys2	4	0.033747	0.085585	0.976116	1708	2	-0.27373	0.24744	0.38894	0.99354	7691	2	-0.27373
Kdm1b	4	0.033782	0.085652	0.976116	1709	2	-0.42962	0.80919	0.80944	0.999999	15765	1	-0.42962
Pqlc3	4	0.033788	0.08567	0.976116	1710	2	-0.33761	0.30817	0.45103	0.998013	8870	2	-0.33761
Gm13277	4	0.033818	0.085735	0.976116	1711	2	-0.68803	0.96305	0.96296	0.999999	18845	0	-0.68803
Lhfpl2	4	0.033839	0.085779	0.976116	1712	2	-0.52254	0.7648	0.7714	0.999999	15021	1	-0.52254
Nipa2	4	0.033859	0.085819	0.976116	1713	2	-0.63539	0.23878	0.38009	0.992029	7528	1	-0.63539
Acot7	4	0.033869	0.085839	0.976116	1714	2	-0.41902	0.40465	0.55036	0.999999	10756	1	-0.41902
A630033H20Rik	4	0.03388	0.085856	0.976116	1715	2	0.096757	0.22733	0.36849	0.992029	7286	2	0.096757
Pcdha6	4	0.033889	0.085876	0.976116	1716	3	-0.78044	0.70379	0.72665	0.999999	14153	1	-0.78044
Gm13242	4	0.03389	0.085876	0.976116	1717	2	-0.65089	0.97287	0.9728	0.999999	19056	0	-0.65089
Il1f8	4	0.033939	0.085996	0.976116	1718	3	-0.72703	0.6893	0.71718	0.999999	13967	1	-0.72703
Igf2bp3	4	0.033962	0.086035	0.976116	1719	3	-0.69116	0.91319	0.91303	0.999999	17822	0	-0.69116
Bckdk	4	0.033973	0.086061	0.976116	1720	3	-0.8952	0.97839	0.97843	0.999999	19170	0	-0.8952
B3gnt7	4	0.033978	0.086069	0.976116	1721	1	0.37837	0.14873	0.28763	0.987488	5708	2	0.37837
Olfr920	4	0.033991	0.086096	0.976116	1722	2	-0.058752	0.064327	0.14903	0.961215	3043	2	-0.058752
4430402I18Rik	4	0.034028	0.086188	0.976116	1723	1	0.15647	0.62688	0.67973	0.999999	13241	1	0.15647
Ceacam13	4	0.034028	0.086191	0.976116	1724	3	-0.6332	0.82458	0.82414	0.999999	16072	1	-0.6332
Tnfsf10	4	0.034042	0.086214	0.976116	1725	2	-0.77535	0.46323	0.59993	0.999999	11708	1	-0.77535
Zfp131	4	0.034062	0.086258	0.976116	1726	3	-0.88264	0.87308	0.87269	0.999999	17030	0	-0.88264
Syt17	3	0.034069	0.083765	0.976116	1727	2	-0.94398	0.15765	0.25834	0.983379	5893	1	-0.94398
Ano8	4	0.034077	0.086296	0.976116	1728	1	0.35683	0.16332	0.30255	0.991792	5993	2	0.35683
Meis2	4	0.034124	0.086409	0.976116	1729	2	-0.29846	0.392	0.53731	0.999999	10513	2	-0.29846
Ugt2b5	4	0.034126	0.086414	0.976116	1730	1	-0.0086279	0.17279	0.3124	0.992029	6165	1	-0.0086279
Ccl8	4	0.034179	0.086533	0.976116	1731	3	-0.57566	0.95343	0.95331	0.999999	18655	0	-0.57566
Gck	4	0.034206	0.086583	0.976116	1732	2	-0.40787	0.10584	0.22544	0.976516	4524	2	-0.40787
Hist1h4n	4	0.034216	0.086607	0.976116	1733	2	-0.64542	0.57725	0.6529	0.999999	12739	1	-0.64542
Vgll2	4	0.034224	0.086622	0.976116	1734	1	0.23225	0.36511	0.50961	0.999999	9972	2	0.23225
Olfr683	4	0.034273	0.086728	0.976116	1735	1	0.18145	0.30955	0.45244	0.998013	8899	2	0.18145
Kng1	4	0.034298	0.086771	0.976116	1736	2	-0.65888	0.91416	0.91398	0.999999	17843	0	-0.65888
Dync2h1	4	0.034308	0.086794	0.976116	1737	3	-0.87441	0.94943	0.94939	0.999999	18583	0	-0.87441
Pf4	4	0.034371	0.086937	0.976116	1738	1	-0.075635	0.15341	0.29244	0.98754	5808	1	-0.075635
Itgb3	4	0.034385	0.086973	0.976116	1739	3	-0.9529	0.75989	0.76752	0.999999	14945	1	-0.9529
Helt	4	0.0344	0.087005	0.976116	1740	2	-0.5784	0.61173	0.67126	0.999999	13069	1	-0.5784
Olfr1045	4	0.034421	0.087042	0.976116	1741	1	0.16712	0.37559	0.52041	0.999999	10194	2	0.16712
Adh6a	4	0.034436	0.087074	0.976116	1742	3	-0.775	0.92791	0.92772	0.999999	18135	0	-0.775
Nob1	4	0.03447	0.087136	0.976116	1743	1	-0.10821	0.13958	0.27822	0.986895	5519	1	-0.10821
S100a11	4	0.034503	0.087198	0.976116	1744	2	-0.57928	0.87013	0.86971	0.999999	16972	0	-0.57928
Commd2	4	0.034519	0.087229	0.976116	1745	2	-0.66147	0.91174	0.9116	0.999999	17789	0	-0.66147
Vmn1r28	4	0.034548	0.087286	0.976116	1746	3	-0.80157	0.84192	0.84125	0.999999	16425	0	-0.80157
Gstk1	4	0.034564	0.087319	0.976116	1747	2	-0.43295	0.83307	0.83252	0.999999	16246	0	-0.43295
Slc4a10	4	0.034568	0.087328	0.976116	1748	1	0.029702	0.67252	0.70655	0.999999	13773	1	0.029702
Fth1	4	0.034617	0.087421	0.976116	1749	2	0.091209	0.28336	0.4257	0.997031	8380	2	0.091209
Tecta	4	0.034687	0.087569	0.976116	1750	2	-0.74051	0.80071	0.80169	0.999999	15625	1	-0.74051
Rest	4	0.034715	0.087632	0.976116	1751	3	-0.65915	0.90408	0.90378	0.999999	17626	0	-0.65915
Atf4	4	0.034764	0.087719	0.976116	1752	2	-0.072852	0.21126	0.35203	0.992029	6949	2	-0.072852
Apobec4	4	0.034778	0.087752	0.976116	1753	3	-0.65112	0.18941	0.32955	0.992029	6502	1	-0.65112
Eif5	4	0.034784	0.087761	0.976116	1754	3	-0.70047	0.58684	0.65788	0.999999	12828	1	-0.70047
Hist1h4j	4	0.0348	0.087798	0.976116	1755	2	-0.96838	0.68193	0.71246	0.999999	13895	1	-0.96838
Aff2	4	0.034814	0.08782	0.976116	1756	2	-0.4342	0.63148	0.68228	0.999999	13305	1	-0.4342
1700006E09Rik	4	0.034863	0.087931	0.976116	1757	2	-0.29988	0.012674	0.041875	0.96089	831	1	-0.29988
Olfr1425	4	0.034891	0.087987	0.976116	1758	3	-0.85338	0.82199	0.8216	0.999999	16010	1	-0.85338
Ccdc142	4	0.034908	0.088024	0.976116	1759	3	-0.54983	0.38909	0.5343	0.999999	10465	1	-0.54983
Sypl	4	0.034912	0.08803	0.976116	1760	1	0.37618	0.060147	0.14101	0.96089	2877	2	0.37618
Stat6	4	0.034961	0.088117	0.976116	1761	1	0.094302	0.27584	0.41801	0.997007	8236	2	0.094302
Ezh1	4	0.034996	0.088187	0.976116	1762	3	-0.70347	0.68517	0.71455	0.999999	13922	1	-0.70347
Ppp4r2	4	0.034998	0.088191	0.976116	1763	3	-0.63478	0.71207	0.73224	0.999999	14278	1	-0.63478
1700013F07Rik	4	0.035004	0.088202	0.976116	1764	3	-0.63667	0.97253	0.97246	0.999999	19051	0	-0.63667
Acox3	4	0.03501	0.088214	0.976116	1765	3	-0.60076	0.90569	0.90544	0.999999	17659	0	-0.60076
Sel1l	4	0.035048	0.088299	0.976116	1766	2	-0.55566	0.85696	0.85651	0.999999	16723	0	-0.55566
Psmb3	4	0.035058	0.088322	0.976116	1767	3	-0.80751	0.9687	0.96862	0.999999	18970	0	-0.80751
Lsm3	4	0.035059	0.088327	0.976116	1768	3	-0.46749	0.47203	0.60369	0.999999	11774	1	-0.46749
Mcpt8	4	0.035108	0.088424	0.976116	1769	3	-0.56165	0.86053	0.86006	0.999999	16793	0	-0.56165
Stx3	4	0.03512	0.08845	0.976116	1770	3	-0.7221	0.95408	0.95396	0.999999	18668	0	-0.7221
Tomm7	4	0.035157	0.088532	0.976116	1771	3	-0.53678	0.55473	0.64163	0.999999	12507	1	-0.53678
C7	4	0.035206	0.088638	0.976116	1772	3	-0.62368	0.86037	0.85991	0.999999	16790	0	-0.62368
Gbp4	4	0.035231	0.0887	0.976116	1773	3	-0.8894	0.69876	0.7233	0.999999	14090	1	-0.8894
Krtap4-2	4	0.035255	0.08874	0.976116	1774	2	-0.29941	0.82736	0.82686	0.999999	16133	0	-0.29941
Qrfpr	4	0.035286	0.088812	0.976116	1775	3	-0.75837	0.98874	0.98877	0.999999	19402	0	-0.75837
Ovca2	4	0.035305	0.088855	0.976116	1776	2	-0.31356	0.80697	0.80742	0.999999	15721	1	-0.31356
Taf3	4	0.035354	0.088953	0.976116	1777	2	-0.51716	0.75824	0.76619	0.999999	14921	1	-0.51716
Rsph4a	4	0.035369	0.088992	0.976116	1778	2	-0.80314	0.28625	0.42864	0.997031	8439	1	-0.80314
Casz1	4	0.03539	0.089034	0.976116	1779	3	-0.81563	0.92228	0.92216	0.999999	18007	0	-0.81563
Nxn	4	0.035452	0.08916	0.976116	1780	1	0.15039	0.30745	0.4503	0.998013	8854	2	0.15039
Bhlhe40	4	0.035521	0.089281	0.976116	1781	3	-0.81626	0.22899	0.37018	0.992029	7318	1	-0.81626
Klf16	4	0.035524	0.089289	0.976116	1782	2	-0.53271	0.93485	0.93475	0.999999	18281	0	-0.53271
Nmnat3	4	0.035532	0.089308	0.976116	1783	3	-0.751	0.9492	0.94915	0.999999	18574	0	-0.751
Ntf5	4	0.035545	0.089342	0.976116	1784	2	-0.61224	0.77007	0.7756	0.999999	15111	1	-0.61224
Stk40	4	0.03555	0.089351	0.976116	1785	3	-0.65054	0.49926	0.61562	0.999999	11993	1	-0.65054
St8sia6	4	0.03555	0.089352	0.976116	1786	2	-0.69442	0.29047	0.43298	0.997031	8523	1	-0.69442
Fam162b	4	0.035599	0.089446	0.976116	1787	1	0.42653	0.044044	0.10972	0.96089	2219	2	0.42653
Nr3c2	4	0.035607	0.089458	0.976116	1788	2	-0.27037	0.28461	0.42696	0.997031	8405	2	-0.27037
Spsb1	4	0.035659	0.089559	0.976116	1789	2	-0.78678	0.95181	0.9517	0.999999	18626	0	-0.78678
Opn4	4	0.035697	0.089637	0.976116	1790	1	0.41845	0.20896	0.34962	0.992029	6901	2	0.41845
Dbf4	4	0.035698	0.089638	0.976116	1791	3	-0.77927	0.98136	0.98138	0.999999	19244	0	-0.77927
Zranb2	4	0.035746	0.089735	0.976116	1792	3	-0.37582	0.97645	0.97644	0.999999	19130	0	-0.37582
Ttc27	4	0.035763	0.089769	0.976116	1793	2	-0.5636	0.7812	0.78471	0.999999	15281	1	-0.5636
Cnpy1	4	0.035767	0.089777	0.976116	1794	3	-0.52533	0.88757	0.88729	0.999999	17297	0	-0.52533
Crls1	4	0.035784	0.08981	0.976116	1795	3	-0.67922	0.9879	0.98791	0.999999	19387	0	-0.67922
Pts	4	0.035784	0.08981	0.976116	1796	3	-0.96817	0.036924	0.095512	0.96089	1928	1	-0.96817
Zmym6	4	0.035889	0.09004	0.976116	1797	2	-0.5367	0.64154	0.68803	0.999999	13424	1	-0.5367
Casp7	4	0.035894	0.090048	0.976116	1798	1	-0.087029	0.38724	0.53242	0.999999	10424	1	-0.087029
Il4i1	4	0.035905	0.090075	0.976116	1799	3	-0.69009	0.96625	0.96616	0.999999	18906	0	-0.69009
Olfr1279	4	0.035909	0.090088	0.976116	1800	2	-0.68239	0.69753	0.72249	0.999999	14071	1	-0.68239
Catsper4	4	0.035928	0.090131	0.976116	1801	3	-0.75109	0.61071	0.67067	0.999999	13062	1	-0.75109
Polr2h	4	0.035968	0.090213	0.976116	1802	3	-0.87068	0.94487	0.94477	0.999999	18482	0	-0.87068
Hnrnpu	4	0.035991	0.090259	0.976116	1803	3	-0.69214	0.69118	0.71841	0.999999	13995	1	-0.69214
Gm5148	4	0.036014	0.090304	0.976116	1804	2	-0.78571	0.88693	0.88664	0.999999	17290	0	-0.78571
Btbd7	4	0.036041	0.090365	0.976116	1805	1	-0.0058093	0.88426	0.88389	0.999999	17244	0	-0.0058093
H2afj	4	0.036066	0.090408	0.976116	1806	3	-0.84814	0.97821	0.97825	0.999999	19166	0	-0.84814
Dennd3	4	0.036077	0.090435	0.976116	1807	3	-0.6372	0.17414	0.3138	0.992029	6189	1	-0.6372
Nup210l	4	0.036089	0.09046	0.976116	1808	3	-0.61389	0.74528	0.7563	0.999999	14745	1	-0.61389
Cdc25a	4	0.03609	0.090461	0.976116	1809	2	-0.15564	0.40793	0.55374	0.999999	10823	2	-0.15564
Eri1	4	0.036097	0.090478	0.976116	1810	2	-0.52244	0.87329	0.8729	0.999999	17035	0	-0.52244
Cmklr1	4	0.036139	0.090555	0.976116	1811	1	-0.14495	0.94029	0.94027	0.999999	18393	0	-0.14495
Add2	4	0.036139	0.090557	0.976116	1812	2	-0.67755	0.79134	0.79336	0.999999	15464	1	-0.67755
Tstd2	4	0.036188	0.090667	0.976116	1813	2	-0.13652	0.44522	0.59211	0.999999	11556	2	-0.13652
Dhrs3	4	0.036192	0.090676	0.976116	1814	2	-0.27545	0.33209	0.47562	0.999999	9323	2	-0.27545
Rasl11a	4	0.036193	0.09068	0.976116	1815	3	-0.66186	0.98052	0.98055	0.999999	19219	0	-0.66186
Slc7a4	4	0.036213	0.090724	0.976116	1816	2	-0.29045	0.10729	0.228	0.976516	4574	2	-0.29045
Hist1h2ap	4	0.036216	0.09073	0.976116	1817	3	-1.0149	0.9796	0.97967	0.999999	19197	0	-1.0149
Psma8	4	0.036237	0.090779	0.976116	1818	1	0.43799	0.26972	0.41169	0.99639	8114	2	0.43799
Parn	4	0.036286	0.09088	0.976116	1819	2	-0.56527	0.43758	0.58426	0.999999	11415	1	-0.56527
Wash1	4	0.036335	0.090973	0.976116	1820	1	0.27435	0.27213	0.41422	0.996472	8164	2	0.27435
Galnt2	4	0.036384	0.091082	0.976116	1821	3	-0.76333	0.69522	0.721	0.999999	14041	1	-0.76333
Syngap1	4	0.036384	0.091082	0.976116	1822	2	-0.24928	0.32089	0.46402	0.999738	9111	1	-0.24928
Itgb1	4	0.036391	0.091092	0.976116	1823	2	-0.0079291	0.068629	0.15719	0.963236	3202	2	-0.0079291
Acat3	4	0.036433	0.09119	0.976116	1824	1	0.017373	0.65006	0.69297	0.999999	13519	1	0.017373
Mmachc	4	0.036447	0.091219	0.976116	1825	3	-0.81015	0.67214	0.70631	0.999999	13769	1	-0.81015
Myh7	4	0.036454	0.091232	0.976116	1826	2	-0.77498	0.23243	0.37367	0.992029	7391	1	-0.77498
Gpr25	4	0.036517	0.091373	0.976116	1827	2	-0.35125	0.75273	0.76204	0.999999	14845	1	-0.35125
Ctdspl	4	0.036531	0.091406	0.976116	1828	2	-0.32277	0.22625	0.36734	0.992029	7259	1	-0.32277
Cpne1	4	0.036534	0.09141	0.976116	1829	3	-0.76773	0.4226	0.56885	0.999999	11138	1	-0.76773
Chchd10	4	0.03658	0.09151	0.976116	1830	2	-0.6528	0.96411	0.96405	0.999999	18865	0	-0.6528
Olfr935	4	0.03658	0.091511	0.976116	1831	2	-0.04415	0.013023	0.04297	0.96089	853	2	-0.04415
Hspa13	4	0.036592	0.091537	0.976116	1832	3	-0.5859	0.98571	0.98569	0.999999	19335	0	-0.5859
Nat14	4	0.036601	0.091556	0.976116	1833	3	-0.81831	0.90361	0.90332	0.999999	17611	0	-0.81831
Rprml	4	0.036627	0.091602	0.976116	1834	3	-0.71831	0.046935	0.11532	0.96089	2325	1	-0.71831
Adarb2	4	0.036643	0.091638	0.976116	1835	2	-0.37385	0.17976	0.3196	0.992029	6302	1	-0.37385
Ocm	4	0.036656	0.091666	0.976116	1836	3	-0.64086	0.96883	0.96875	0.999999	18975	0	-0.64086
Trim65	4	0.036678	0.091715	0.976116	1837	2	-0.14286	0.82068	0.82035	0.999999	15991	1	-0.14286
Card14	4	0.036685	0.091723	0.976116	1838	3	-0.87658	0.95551	0.95541	0.999999	18691	0	-0.87658
Col1a2	4	0.036691	0.091738	0.976116	1839	3	-0.7474	0.92553	0.92538	0.999999	18078	0	-0.7474
Gabrg2	4	0.036744	0.091839	0.976116	1840	3	-0.75784	0.041377	0.10441	0.96089	2109	1	-0.75784
Rpl14	4	0.036748	0.091849	0.976116	1841	3	-0.90876	0.97379	0.97371	0.999999	19080	0	-0.90876
H1f0	4	0.03675	0.091854	0.976116	1842	3	-0.9216	0.97182	0.97177	0.999999	19032	0	-0.9216
Igfals	4	0.036761	0.09188	0.976116	1843	3	-0.69929	0.19285	0.33313	0.992029	6580	1	-0.69929
Pigf	4	0.03677	0.091894	0.976116	1844	2	-0.61513	0.9089	0.90866	0.999999	17730	0	-0.61513
Itm2b	4	0.036801	0.091954	0.976116	1845	2	-0.61928	0.48824	0.61081	0.999999	11898	1	-0.61928
Psmd1	4	0.036837	0.092024	0.976116	1846	3	-0.80063	0.96353	0.96346	0.999999	18854	0	-0.80063
Apoa2	4	0.036875	0.092105	0.976116	1847	1	0.27251	0.095918	0.20767	0.975829	4176	2	0.27251
Grin3b	4	0.036907	0.092174	0.976116	1848	2	-0.60267	0.4532	0.59567	0.999999	11634	1	-0.60267
Gm13279	4	0.036938	0.092246	0.976116	1849	3	-0.75586	0.7226	0.7397	0.999999	14428	1	-0.75586
Trim37	3	0.036945	0.087894	0.976116	1850	2	-1.1241	0.4696	0.5265	0.999999	11753	1	-1.1241
Vmn1r125	3	0.036962	0.087919	0.976116	1851	1	0.04195	0.81295	0.81287	0.999999	15837	0	0.04195
1700001F09Rik	4	0.036991	0.092343	0.976116	1852	2	-0.95846	0.34394	0.48785	0.999999	9552	1	-0.95846
Arhgap28	4	0.03703	0.09242	0.976116	1853	3	-0.86808	0.98809	0.9881	0.999999	19393	0	-0.86808
Zfp423	4	0.037071	0.092514	0.976116	1854	2	-0.64488	0.60524	0.66773	0.999999	13004	1	-0.64488
Hist1h4a	4	0.037088	0.092561	0.976116	1855	3	-0.60797	0.93499	0.93489	0.999999	18283	0	-0.60797
Heatr1	4	0.037094	0.092572	0.976116	1856	3	-0.79434	0.64308	0.68891	0.999999	13442	1	-0.79434
Tmem138	4	0.037097	0.092577	0.976116	1857	2	-0.5075	0.013822	0.045416	0.96089	912	1	-0.5075
BC055324	4	0.037106	0.092591	0.976116	1858	3	-0.58686	0.251	0.39258	0.994855	7756	1	-0.58686
Pgk1	4	0.037118	0.092613	0.976116	1859	3	-0.6562	0.86266	0.86223	0.999999	16831	0	-0.6562
Slc41a3	4	0.037129	0.09264	0.976116	1860	2	-0.3654	0.065718	0.15165	0.961723	3096	2	-0.3654
Fshr	4	0.037218	0.092831	0.976116	1861	1	0.48862	0.11216	0.23666	0.981384	4723	2	0.48862
Atg10	4	0.037267	0.092934	0.976116	1862	2	-0.15974	0.13402	0.27244	0.986895	5414	1	-0.15974
Parp16	4	0.037316	0.093044	0.976116	1863	2	-0.34055	0.67138	0.70584	0.999999	13765	1	-0.34055
Lrrc4	4	0.037463	0.09333	0.976116	1864	1	0.27217	0.30679	0.44961	0.998013	8837	2	0.27217
Hyal6	4	0.037512	0.093428	0.976116	1865	2	-0.34847	0.70595	0.72811	0.999999	14185	1	-0.34847
Vmn2r108	4	0.037541	0.093498	0.976116	1866	3	-0.65751	0.36805	0.51264	0.999999	10037	1	-0.65751
Matr3	4	0.037543	0.093501	0.976116	1867	3	-0.83827	0.79689	0.79829	0.999999	15555	1	-0.83827
Ift57	4	0.037553	0.093523	0.976116	1868	2	-0.56976	0.58018	0.65442	0.999999	12771	1	-0.56976
Abi3bp	4	0.037561	0.09354	0.976116	1869	2	-0.51978	0.20226	0.34274	0.992029	6768	1	-0.51978
Scgb1b7	4	0.037577	0.09357	0.976116	1870	3	-1.0293	0.85141	0.85087	0.999999	16613	0	-1.0293
Rnf216	4	0.037589	0.093587	0.976116	1871	3	-0.62426	0.9872	0.9872	0.999999	19373	0	-0.62426
Myef2	4	0.037618	0.093637	0.976116	1872	3	-0.70633	0.9354	0.9353	0.999999	18299	0	-0.70633
Elmo1	4	0.037649	0.093705	0.976116	1873	2	-0.39475	0.351	0.49515	0.999999	9690	2	-0.39475
Lig4	4	0.03766	0.093728	0.976116	1874	2	-0.51297	0.71187	0.73212	0.999999	14277	1	-0.51297
Dusp18	4	0.037702	0.093818	0.976116	1875	3	-0.91	0.91071	0.91053	0.999999	17771	0	-0.91
Gbgt1	4	0.037713	0.093835	0.976116	1876	3	-0.70591	0.60418	0.66718	0.999999	12989	1	-0.70591
Vmn1r67	4	0.037724	0.093864	0.976116	1877	3	-0.73785	0.9704	0.97033	0.999999	19001	0	-0.73785
Inppl1	4	0.037757	0.093921	0.976116	1878	1	0.29104	0.16122	0.30043	0.990264	5956	2	0.29104
Tpbpa	4	0.037766	0.093943	0.976116	1879	3	-0.77487	0.80492	0.80551	0.999999	15694	1	-0.77487
Chtf8	4	0.037778	0.093973	0.976116	1880	3	-0.70757	0.83801	0.8374	0.999999	16351	0	-0.70757
D430042O09Rik	4	0.037806	0.09404	0.976116	1881	3	-0.617	0.94518	0.94509	0.999999	18488	0	-0.617
Igf1	4	0.037855	0.094143	0.976116	1882	2	-0.15286	0.85911	0.85866	0.999999	16766	0	-0.15286
Actl6a	4	0.037903	0.094243	0.976116	1883	3	-0.7245	0.98277	0.98278	0.999999	19266	0	-0.7245
Lyl1	4	0.037904	0.094245	0.976116	1884	2	0.061672	0.06243	0.14537	0.96089	2966	2	0.061672
Aagab	4	0.037953	0.094352	0.976116	1885	1	0.608	0.052609	0.1265	0.96089	2571	3	0.608
Lcn10	4	0.037986	0.094415	0.976116	1886	3	-0.64808	0.25989	0.4017	0.99639	7916	1	-0.64808
Grm1	4	0.038002	0.094452	0.976116	1887	1	-0.25494	0.86256	0.86214	0.999999	16829	0	-0.25494
Prr12	4	0.038022	0.094499	0.976116	1888	3	-0.62123	0.9857	0.98567	0.999999	19334	0	-0.62123
Ranbp3	4	0.038033	0.094529	0.976116	1889	2	-0.5272	0.90524	0.90496	0.999999	17652	0	-0.5272
Nrarp	4	0.038051	0.094572	0.976116	1890	3	-0.37967	0.88049	0.88007	0.999999	17176	0	-0.37967
Vmn2r46	4	0.038066	0.094602	0.976116	1891	3	-1.0001	0.77725	0.78143	0.999999	15220	1	-1.0001
Faah	4	0.038075	0.094624	0.976116	1892	3	-0.58655	0.8704	0.86999	0.999999	16975	0	-0.58655
Nat8	4	0.0381	0.094667	0.976116	1893	2	-0.17923	0.86639	0.86597	0.999999	16909	0	-0.17923
Ddx55	4	0.038141	0.094751	0.976116	1894	2	-0.59098	0.9131	0.91292	0.999999	17818	0	-0.59098
Neurl2	4	0.038149	0.094758	0.976116	1895	1	0.80768	0.025869	0.072959	0.96089	1447	3	0.80768
Rp1	4	0.03823	0.094921	0.976116	1896	3	-0.65829	0.2749	0.41705	0.996935	8220	1	-0.65829
Rtn4r	4	0.038242	0.094944	0.976116	1897	3	-0.5576	0.35461	0.49881	0.999999	9754	1	-0.5576
Yy2	4	0.038247	0.094951	0.976116	1898	1	0.065373	0.36384	0.50828	0.999999	9939	2	0.065373
Atp6v0e	4	0.03826	0.094979	0.976116	1899	3	-0.539	0.96065	0.96056	0.999999	18806	0	-0.539
Cops4	4	0.038296	0.095061	0.976116	1900	1	0.44337	0.092406	0.20134	0.974609	4056	3	0.44337
Ranbp9	3	0.038301	0.089862	0.976116	1901	2	-1.0336	0.22395	0.3426	0.992029	7205	1	-1.0336
Klhl7	4	0.038312	0.095091	0.976116	1902	2	-0.56325	0.92802	0.92784	0.999999	18140	0	-0.56325
Sphkap	4	0.038345	0.09516	0.976116	1903	1	0.29522	0.39778	0.54332	0.999999	10618	2	0.29522
Zfyve27	4	0.038376	0.095233	0.976116	1904	2	-0.47528	0.93227	0.93207	0.999999	18226	0	-0.47528
Disp1	4	0.038386	0.095257	0.976116	1905	3	-0.66936	0.11416	0.24011	0.982002	4793	1	-0.66936
Vmn2r6	4	0.038394	0.095269	0.976116	1906	2	-0.42282	0.87167	0.87129	0.999999	17009	0	-0.42282
Coro1c	4	0.038443	0.095374	0.976116	1907	3	-0.47469	0.97106	0.971	0.999999	19017	0	-0.47469
H1foo	4	0.038463	0.09542	0.976116	1908	3	-0.59075	0.78563	0.78846	0.999999	15364	1	-0.59075
Btrc	4	0.038484	0.095454	0.976116	1909	3	-0.79624	0.94996	0.9499	0.999999	18592	0	-0.79624
Cnga1	4	0.038495	0.095485	0.976116	1910	2	-0.89747	0.8348	0.83427	0.999999	16284	0	-0.89747
Hist1h2ac	4	0.038541	0.09558	0.976116	1911	3	-0.64568	0.81874	0.81846	0.999999	15949	1	-0.64568
Olfr141	4	0.038559	0.095607	0.976116	1912	2	-0.4131	0.7556	0.7642	0.999999	14890	1	-0.4131
Nup43	4	0.038589	0.095662	0.976116	1913	1	0.076215	0.1606	0.29982	0.989909	5948	1	0.076215
Urb1	4	0.038619	0.095728	0.976116	1914	3	-0.70829	0.37595	0.52079	0.999999	10203	1	-0.70829
Capn8	4	0.038624	0.095737	0.976116	1915	3	-0.74426	0.98372	0.98371	0.999999	19284	0	-0.74426
Rad50	4	0.03871	0.095907	0.976116	1916	3	-0.81626	0.98552	0.9855	0.999999	19325	0	-0.81626
Prss27	4	0.038746	0.095982	0.976116	1917	3	-0.85291	0.67105	0.70564	0.999999	13762	1	-0.85291
Gm15107	4	0.038752	0.095994	0.976116	1918	3	-0.77433	0.69894	0.72342	0.999999	14094	1	-0.77433
Antxr1	4	0.038758	0.096006	0.976116	1919	3	-0.7404	0.768	0.77397	0.999999	15077	1	-0.7404
Ttl	4	0.038785	0.096057	0.976116	1920	1	0.56923	0.08842	0.19405	0.971381	3911	3	0.56923
Tpx2	4	0.038812	0.096104	0.976116	1921	3	-0.90847	0.96539	0.96531	0.999999	18893	0	-0.90847
Ppp1r12c	4	0.038834	0.09615	0.976116	1922	2	-0.38774	0.20698	0.3476	0.992029	6862	1	-0.38774
Vmn2r71	4	0.038861	0.096211	0.976116	1923	2	-0.66103	0.059569	0.13991	0.96089	2854	1	-0.66103
Mospd2	4	0.038883	0.096246	0.976116	1924	2	0.15409	0.12835	0.2647	0.984388	5258	2	0.15409
Hsd3b6	4	0.038915	0.09632	0.976116	1925	3	-0.75709	0.26186	0.40367	0.99639	7958	1	-0.75709
Prrx1	4	0.038926	0.096344	0.976116	1926	3	-0.65769	0.93451	0.93437	0.999999	18273	0	-0.65769
Cdk13	4	0.038981	0.096456	0.976116	1927	2	0.10819	0.19057	0.33073	0.992029	6530	2	0.10819
Hist1h4h	4	0.039047	0.09658	0.976116	1928	3	-0.62962	0.77482	0.77943	0.999999	15183	1	-0.62962
Cables2	4	0.039065	0.096623	0.976116	1929	3	-0.70862	0.42712	0.57353	0.999999	11227	1	-0.70862
4921536K21Rik	4	0.039079	0.096654	0.976116	1930	3	-0.69529	0.74862	0.75881	0.999999	14796	1	-0.69529
Gzmb	4	0.039108	0.096709	0.976116	1931	3	-0.56976	0.82667	0.8262	0.999999	16111	1	-0.56976
Olfr112	4	0.03911	0.096711	0.976116	1932	2	-0.59011	0.72753	0.74324	0.999999	14481	1	-0.59011
Zfp444	4	0.03912	0.096725	0.976116	1933	3	-0.691	0.97725	0.97729	0.999999	19148	0	-0.691
Lrrc4b	4	0.039128	0.096742	0.976116	1934	2	-0.19843	0.24051	0.38181	0.992096	7563	1	-0.19843
Zfp91	4	0.039175	0.096835	0.976116	1935	3	-0.86298	0.28378	0.42611	0.997031	8393	1	-0.86298
Olfr463	4	0.039177	0.096841	0.976116	1936	1	0.084823	0.19697	0.33737	0.992029	6660	2	0.084823
Olfr1489	4	0.039205	0.096888	0.976116	1937	3	-0.59739	0.48341	0.60869	0.999999	11862	1	-0.59739
Zc3h10	4	0.039226	0.096929	0.976116	1938	2	-0.2928	0.82334	0.82294	0.999999	16042	1	-0.2928
Rpl7l1	4	0.039275	0.097039	0.976116	1939	2	-0.40751	0.40854	0.55439	0.999999	10833	1	-0.40751
C1galt1	4	0.039324	0.097143	0.976116	1940	1	-0.21338	0.34357	0.48746	0.999999	9544	1	-0.21338
Slc7a3	4	0.039327	0.097149	0.976116	1941	3	-0.70921	0.60912	0.66978	0.999999	13040	1	-0.70921
Plscr2	4	0.039373	0.09723	0.976116	1942	1	0.33511	0.33455	0.4781	0.999999	9370	2	0.33511
F8a	4	0.039392	0.097275	0.976116	1943	2	-0.56801	0.38863	0.53384	0.999999	10456	1	-0.56801
Ywhaz	4	0.039417	0.097335	0.976116	1944	3	-0.961	0.73636	0.74961	0.999999	14610	1	-0.961
Gm4301	4	0.039422	0.097343	0.976116	1945	2	-0.64094	0.77636	0.7807	0.999999	15209	1	-0.64094
1700067K01Rik	4	0.039471	0.097449	0.976116	1946	3	-0.38506	0.73206	0.74652	0.999999	14538	1	-0.38506
Olfr380	4	0.039511	0.097535	0.976116	1947	2	-0.73706	0.33098	0.47445	0.999999	9307	2	-0.73706
Actg1	4	0.039519	0.097549	0.976116	1948	2	-0.66077	0.6218	0.67688	0.999999	13185	1	-0.66077
1700008O03Rik	4	0.039533	0.097572	0.976116	1949	3	-0.47556	0.037659	0.096983	0.96089	1955	1	-0.47556
Morf4l2	4	0.039576	0.09766	0.976116	1950	3	-0.73779	0.93564	0.93553	0.999999	18305	0	-0.73779
Mterf2	4	0.039577	0.097663	0.976116	1951	2	-0.31497	0.32043	0.46354	0.999738	9102	2	-0.31497
Clvs1	4	0.039598	0.097708	0.976116	1952	2	-0.12409	0.10267	0.21971	0.976516	4402	2	-0.12409
Sema5a	4	0.039631	0.097786	0.976116	1953	3	-0.6432	0.45816	0.59779	0.999999	11674	1	-0.6432
Zfp54	4	0.039642	0.097807	0.976116	1954	3	-0.91168	0.70507	0.72752	0.999999	14171	1	-0.91168
Ints1	3	0.039663	0.091851	0.976116	1955	2	-1.125	0.87445	0.87459	0.999999	17055	0	-1.125
Thbs4	4	0.039664	0.097855	0.976116	1956	3	-0.96268	0.984	0.98398	0.999999	19290	0	-0.96268
Olfr678	4	0.039666	0.097859	0.976116	1957	3	-0.44332	0.98762	0.98763	0.999999	19380	0	-0.44332
Rassf1	4	0.039729	0.097984	0.976116	1958	2	-0.58843	0.8862	0.88592	0.999999	17278	0	-0.58843
Car2	4	0.039751	0.098031	0.976116	1959	2	-0.28374	0.030435	0.082248	0.96089	1637	2	-0.28374
Grb10	4	0.039764	0.098052	0.976116	1960	1	-0.067597	0.83159	0.83104	0.999999	16206	0	-0.067597
Vmn1r116	2	0.039853	0.072018	0.971477	1961	1	-0.7565	0.38869	0.40724	0.99639	10457	1	-0.7565
Slc6a1	4	0.039862	0.098256	0.976116	1962	2	-0.07768	0.58612	0.65751	0.999999	12821	1	-0.07768
Me2	4	0.039863	0.098257	0.976116	1963	3	-0.60924	0.86878	0.86836	0.999999	16955	0	-0.60924
Rasgrp2	4	0.039871	0.098278	0.976116	1964	2	-0.6554	0.87525	0.87483	0.999999	17071	0	-0.6554
Hnrnph1	4	0.039904	0.098349	0.976116	1965	2	-0.5465	0.1425	0.28122	0.987488	5584	1	-0.5465
Themis2	4	0.039911	0.098365	0.976116	1966	3	-0.69841	0.89304	0.89276	0.999999	17404	0	-0.69841
Olfr1198	4	0.039943	0.098421	0.976116	1967	3	-0.58688	0.90112	0.90081	0.999999	17556	0	-0.58688
Mmp13	4	0.03996	0.098463	0.976116	1968	1	0.19713	0.22671	0.36781	0.992029	7269	1	0.19713
Vpreb3	4	0.040058	0.098657	0.976116	1969	2	-0.0080712	0.049754	0.12085	0.96089	2445	2	-0.0080712
Smarcd3	4	0.040068	0.09868	0.976116	1970	2	-0.48719	0.67534	0.70828	0.999999	13803	1	-0.48719
Olfr846	4	0.040102	0.098748	0.976116	1971	3	-0.79923	0.64561	0.69037	0.999999	13475	1	-0.79923
Pepd	4	0.040106	0.098755	0.976116	1972	1	0.13869	0.13682	0.27538	0.986895	5461	2	0.13869
Armcx1	4	0.040155	0.09885	0.976116	1973	1	0.63194	0.035727	0.093059	0.96089	1877	3	0.63194
Med27	4	0.04025	0.099037	0.976116	1974	3	-0.62205	0.81479	0.81474	0.999999	15871	1	-0.62205
Nsd1	4	0.040302	0.099153	0.976116	1975	1	0.09988	0.2689	0.41084	0.99639	8092	2	0.09988
Wdpcp	4	0.040342	0.099232	0.976116	1976	3	-1.0525	0.98418	0.98416	0.999999	19294	0	-1.0525
Cyp2d22	4	0.040348	0.099244	0.976116	1977	3	-0.81947	0.59492	0.66222	0.999999	12916	1	-0.81947
Ints5	4	0.040351	0.09925	0.976116	1978	2	-0.30089	0.84155	0.84088	0.999999	16414	0	-0.30089
Scube1	4	0.040375	0.0993	0.976116	1979	3	-0.62886	0.97788	0.97793	0.999999	19160	0	-0.62886
Fahd2a	4	0.0404	0.099356	0.976116	1980	1	-0.037509	0.86826	0.86785	0.999999	16941	0	-0.037509
S100pbp	4	0.040408	0.099369	0.976116	1981	2	-0.18087	0.19705	0.33744	0.992029	6662	2	-0.18087
Ppwd1	4	0.040449	0.099453	0.976116	1982	1	0.17529	0.10371	0.22157	0.976516	4431	1	0.17529
Slc37a3	4	0.040496	0.099551	0.976116	1983	2	-0.59039	0.50076	0.61629	0.999999	12006	1	-0.59039
Pcdhga12	4	0.040507	0.099571	0.976116	1984	3	-0.82464	0.88823	0.88796	0.999999	17304	0	-0.82464
Mrpl3	4	0.040571	0.099701	0.976116	1985	3	-0.78257	0.96266	0.96259	0.999999	18841	0	-0.78257
Nme4	4	0.040583	0.099728	0.976116	1986	3	-0.61032	0.95109	0.95101	0.999999	18616	0	-0.61032
Cdc37	4	0.040595	0.099753	0.976116	1987	1	0.074191	0.37133	0.51599	0.999999	10109	1	0.074191
Akr1c21	4	0.040627	0.099819	0.976116	1988	3	-0.85268	0.91575	0.91559	0.999999	17874	0	-0.85268
Rangap1	4	0.040644	0.099853	0.976116	1989	1	0.13768	0.62478	0.67858	0.999999	13221	1	0.13768
Oxct1	4	0.040727	0.099994	0.976116	1990	2	-0.53977	0.93396	0.93382	0.999999	18263	0	-0.53977
Gm12789	4	0.040738	0.10002	0.976116	1991	3	-0.90244	0.58083	0.65476	0.999999	12776	1	-0.90244
Ppp2r4	4	0.040742	0.10003	0.976116	1992	2	-0.57244	0.68781	0.71621	0.999999	13952	1	-0.57244
Mtfr1	4	0.040771	0.10009	0.976116	1993	2	-0.41773	0.66649	0.70284	0.999999	13713	1	-0.41773
Aaed1	4	0.040793	0.10014	0.976116	1994	2	-0.1242	0.043916	0.10949	0.96089	2214	2	-0.1242
Rps15	4	0.0408	0.10015	0.976116	1995	3	-0.85595	0.51287	0.62167	0.999999	12106	1	-0.85595
Wnt10a	4	0.040804	0.10016	0.976116	1996	2	-0.59788	0.78319	0.78641	0.999999	15318	1	-0.59788
Adcyap1r1	4	0.040815	0.10018	0.976116	1997	2	-0.27067	0.35521	0.49939	0.999999	9764	2	-0.27067
1700125H20Rik	4	0.040919	0.1004	0.976116	1998	3	-0.7465	0.95725	0.95721	0.999999	18725	0	-0.7465
Gltp	4	0.040925	0.10042	0.976116	1999	2	-0.6597	0.24774	0.38925	0.99354	7699	1	-0.6597
[truncated: 17,676 more rows]

## Sheet: Mageck sgRNA
sgrna	Gene	control_count	treatment_count	control_mean	treat_mean	LFC	control_var	adj_var	score	p.low	p.high	p.twosided	FDR	high_in_treatment
Rgs9_109281460	Rgs9	0/0	73.38/89.378	0.34659	81.379	5.9349	0	0.69416	97.259	1	0	0	0	TRUE
4933430I17Rik_62532349	4933430I17Rik	0/0	150.62/0	0.34659	75.311	5.8245	0	0.69416	89.976	1	0	0	0	TRUE
Cntfr_41671066	Cntfr	0/0	60.828/61.955	0.34659	61.392	5.534	0	0.69416	73.269	1	0	0	0	TRUE
Scrt2_152093283	Scrt2	0/0	122.62/0	0.34659	61.311	5.5321	0	0.69416	73.172	1	0	0	0	TRUE
Ankrd26_118559014	Ankrd26	0/0	121.66/0	0.34659	60.828	5.5209	0	0.69416	72.593	1	0	0	0	TRUE
Ttc17_94371781	Ttc17	0/0	64.69/55.861	0.34659	60.276	5.5079	0	0.69416	71.93	1	0	0	0	TRUE
Olfr552_102604868	Olfr552	0/0	50.207/54.845	0.34659	52.526	5.3129	0	0.69416	62.629	1	0	0	0	TRUE
Sema4a_88450074	Sema4a	0/0	101.38/0	0.34659	50.69	5.2625	0	0.69416	60.425	1	0	0	0	TRUE
Lrriq3_155098821	Lrriq3	0/0	94.622/0	0.34659	47.311	5.165	0	0.69416	56.369	1	0	0	0	TRUE
BC048562_108445252	BC048562	0/0	0/71.096	0.34659	35.548	4.7624	0	0.69416	42.25	1	0	0	0	TRUE
Ccdc178_22097755	Ccdc178	0/0	69.518/0	0.34659	34.759	4.7309	0	0.69416	41.303	1	0	0	0	TRUE
Rgs5_169676893	Rgs5	0/0	68.552/0	0.34659	34.276	4.7113	0	0.69416	40.724	1	0	0	0	TRUE
Tmem120a_135742054	Tmem120a	0/0	68.552/0	0.34659	34.276	4.7113	0	0.69416	40.724	1	0	0	0	TRUE
Ccdc55_77046716	Ccdc55	0/0	66.621/0	0.34659	33.311	4.6713	0	0.69416	39.565	1	0	0	0	TRUE
Rrnad1_87925424	Rrnad1	0/0	0/60.939	0.34659	30.47	4.5466	0	0.69416	36.155	1	2.3362e-286	4.6724e-286	2.4721e-282	TRUE
Neurl1a_47240650	Neurl1a	0/9.0113	138.07/176.72	4.5056	157.4	4.8465	40.601	20.007	34.181	1	2.7246e-256	5.4491e-256	2.7028e-252	TRUE
2310061N02Rik_88707768	2310061N02Rik	0/14.557	172.83/265.09	7.2783	218.96	4.7317	105.95	38.811	33.978	1	2.6586e-253	5.3171e-253	2.4822e-249	TRUE
Mcm8_132832856	Mcm8	0/0	56.966/0	0.34659	28.483	4.4525	0	0.69416	33.771	1	4.0196e-250	8.0391e-250	3.5444e-246	TRUE
Hoxd10_74692390	Hoxd10	0/0	0/56.877	0.34659	28.438	4.4503	0	0.69416	33.717	1	2.4581e-249	4.9163e-249	2.0535e-245	TRUE
Klra17_129872289	Klra17	0/0	0/54.845	0.34659	27.423	4.3997	0	0.69416	32.498	1	8.5981e-232	1.7196e-231	6.4986e-228	TRUE
Nexn_152247154	Nexn	0/0	0/54.845	0.34659	27.423	4.3997	0	0.69416	32.498	1	8.5981e-232	1.7196e-231	6.4986e-228	TRUE
Nrbp2_76088701	Nrbp2	0/0	0/51.798	0.34659	25.899	4.3202	0	0.69416	30.669	1	1.0994e-206	2.1988e-206	7.9319e-203	TRUE
Ipmk_71366065	Ipmk	0/0	51.173/0	0.34659	25.586	4.3033	0	0.69416	30.294	1	1.0377e-201	2.0754e-201	7.161e-198	TRUE
Mfsd2a_122956738	Mfsd2a	0/0	49.242/0	0.34659	24.621	4.2499	0	0.69416	29.135	1	9.729e-187	1.9458e-186	6.4342e-183	TRUE
Nxph2_23399940	Nxph2	0/0	0/48.751	0.34659	24.376	4.2361	0	0.69416	28.841	1	4.9813e-183	9.9625e-183	3.0409e-179	TRUE
Usp54_20577167	Usp54	0/0	0/48.751	0.34659	24.376	4.2361	0	0.69416	28.841	1	4.9813e-183	9.9625e-183	3.0409e-179	TRUE
Olfr293_86663793	Olfr293	0/11.091	162.21/127.97	5.5454	145.09	4.4802	61.503	26.627	27.043	1	2.6877e-161	5.3754e-161	1.58e-157	TRUE
Ikbip_91096055	Ikbip	0/15.943	24.138/329.07	7.9715	176.61	4.3072	127.09	44.051	25.408	1	1.1677e-142	2.3354e-142	6.6193e-139	TRUE
Cerk_86165926	Cerk	0/0	42.483/0	0.34659	21.242	4.0459	0	0.69416	25.079	1	6.3499e-139	1.27e-138	3.4754e-135	TRUE
Kctd21_97347700	Kctd21	0/0	41.518/0	0.34659	20.759	4.0142	0	0.69416	24.5	1	1.1247e-132	2.2494e-132	5.9505e-129	TRUE
Fam122a_24476825	Fam122a	0/0	0/40.626	0.34659	20.313	3.9844	0	0.69416	23.965	1	4.9026e-127	9.8052e-127	2.4317e-123	TRUE
Olfr568_102877376	Olfr568	0/0	0/40.626	0.34659	20.313	3.9844	0	0.69416	23.965	1	4.9026e-127	9.8052e-127	2.4317e-123	TRUE
Kazald1_45076822	Kazald1	0/1.3863	0/61.955	0.69317	30.977	4.2393	0.96098	1.6631	23.483	1	4.3224e-122	8.6449e-122	2.079e-118	TRUE
Marc1._184807073	Marc1.	0/0	0/39.611	0.34659	19.805	3.9496	0	0.69416	23.355	1	9.2179e-121	1.8436e-120	4.1802e-117	TRUE
Mb_77022492	Mb	0/0	0/39.611	0.34659	19.805	3.9496	0	0.69416	23.355	1	9.2179e-121	1.8436e-120	4.1802e-117	TRUE
Fbxl20_98111001	Fbxl20	0/18.023	240.42/109.69	9.0113	175.05	4.1363	162.41	52.272	22.966	1	5.7217e-117	1.1443e-116	2.5227e-113	TRUE
Zswim7_62281275	Zswim7	0/0	0/38.595	0.34659	19.297	3.9139	0	0.69416	22.746	1	1.1961e-114	2.3923e-114	5.1312e-111	TRUE
Tex24_27345091	Tex24	0/0	0/37.579	0.34659	18.79	3.8774	0	0.69416	22.136	1	1.0712e-108	2.1425e-108	4.4745e-105	TRUE
Pon3_5240897	Pon3	0/14.557	44.414/240.71	7.2783	142.56	4.1162	105.95	38.811	21.715	1	8.3442e-105	1.6688e-104	3.3959e-101	TRUE
Vps37c_10712613	Vps37c	0/0	35.724/0	0.34659	17.862	3.8081	0	0.69416	21.023	1	3.0484e-98	6.0968e-98	1.2096e-94	TRUE
Usp5_124823533	Usp5	0/0	0/34.532	0.34659	17.266	3.7618	0	0.69416	20.308	1	8.321e-92	1.6642e-91	3.2213e-88	TRUE
Fat3_16029868	Fat3	0/51.988	247.17/421.5	25.994	334.34	3.6349	1351.4	233.64	20.173	1	8.9142e-91	1.7828e-90	3.3688e-87	TRUE
Speer4c_15711622	Speer4c	15.529/31.886	373.66/245.79	23.707	309.72	3.6526	133.78	204.89	19.982	1	4.1652e-89	8.3304e-89	1.5375e-85	TRUE
Dgcr14_17907525	Dgcr14	0/0	0/32.501	0.34659	16.25	3.6793	0	0.69416	19.089	1	2.3743e-81	4.7486e-81	8.5648e-78	TRUE
Skint1_112019290	Skint1	0/37.431	152.55/337.2	18.716	244.88	3.6405	700.55	146.38	18.693	1	3.0258e-78	6.0515e-78	1.0672e-74	TRUE
Nfxl1_72538211	Nfxl1	0/15.25	0/245.79	7.6249	122.89	3.8445	116.28	41.406	17.914	1	5.2404e-72	1.0481e-71	1.8082e-68	TRUE
Kcnb2_15313017	Kcnb2	0/33.272	159.31/268.13	16.636	213.72	3.6059	553.52	123.87	17.708	1	1.9501e-70	3.9002e-70	6.5855e-67	TRUE
Adra1d_131561077	Adra1d	0/47.829	64.69/490.56	23.914	277.63	3.4833	1143.8	207.44	17.615	1	9.8584e-70	1.9717e-69	3.2599e-66	TRUE
Tex261_83773778	Tex261	0/14.557	63.725/169.61	7.2783	116.67	3.8293	105.95	38.811	17.559	1	2.8778e-69	5.7556e-69	9.3219e-66	TRUE
Trim62_128896894	Trim62	0/0	29.931/0	0.34659	14.966	3.5676	0	0.69416	17.546	1	4.7835e-69	9.567e-69	1.5185e-65	TRUE
Cenpp_49650160	Cenpp	33.446/23.568	382.35/233.6	28.507	307.97	3.3884	48.793	266.55	17.117	1	5.7298e-66	1.146e-65	1.7832e-62	TRUE
Napa_16113152	Napa	0/18.716	149.66/120.86	9.3578	135.26	3.7176	175.14	55.105	16.96	1	8.9899e-65	1.798e-64	2.744e-61	TRUE
Ceacam18_43639497	Ceacam18	0/7.6249	86.897/55.861	3.8125	71.379	3.9107	29.07	15.917	16.935	1	1.4833e-64	2.9666e-64	4.4421e-61	TRUE
Cd27_125236513	Cd27	0/0	0/28.438	0.34659	14.219	3.4985	0	0.69416	16.651	1	2.2676e-62	4.5352e-62	6.6652e-59	TRUE
Btbd17_114791996	Btbd17	0/32.579	231.73/158.44	16.29	195.08	3.5035	530.7	120.23	16.306	1	4.8232e-60	9.6463e-60	1.3919e-56	TRUE
Wrnip1_32806860	Wrnip1	0/33.272	89.794/303.68	16.636	196.74	3.487	553.52	123.87	16.182	1	3.6269e-59	7.2538e-59	1.028e-55	TRUE
Vmn2r29_7240132	Vmn2r29	0/28.42	199.86/146.25	14.21	173.06	3.5165	403.85	99.124	15.955	1	1.4257e-57	2.8514e-57	3.9701e-54	TRUE
Zhx2_57821868	Zhx2	0/76.249	532.01/171.65	38.125	351.83	3.1728	2907	404.22	15.603	1	3.5757e-55	7.1513e-55	9.7851e-52	TRUE
Olfr1040_86146435	Olfr1040	0/55.454	378.49/173.68	27.727	276.08	3.2698	1537.6	256.19	15.516	1	1.4015e-54	2.8029e-54	3.7702e-51	TRUE
Tmprss5_49111484	Tmprss5	0/55.454	295.45/255.95	27.727	275.7	3.2678	1537.6	256.19	15.492	1	2.0353e-54	4.0705e-54	5.384e-51	TRUE
Twf2_106212832	Twf2	2.389/31.886	74.346/306.73	17.138	190.54	3.4006	435.04	129.19	15.256	1	8.0917e-53	1.6183e-52	2.1055e-49	TRUE
Olfr549_102554720	Olfr549	23.89/54.068	259.73/439.78	38.979	349.75	3.1331	455.33	417.28	15.213	1	1.4809e-52	2.9619e-52	3.7913e-49	TRUE
3110009E18Rik_120166168	3110009E18Rik	19.112/103.98	677.8/302.67	61.544	490.23	2.9735	3600.9	805.48	15.105	1	7.6458e-52	1.5292e-51	1.9263e-48	TRUE
Cd86_36620750	Cd86	0/110.21	509.8/358.53	55.107	434.16	2.9553	6073.6	686.79	14.464	1	1.0402e-47	2.0804e-47	2.5798e-44	TRUE
Ankmy1_92884942	Ankmy1	0/61.692	340.83/218.37	30.846	279.6	3.1393	1903	298.37	14.401	1	2.6563e-47	5.3125e-47	6.4863e-44	TRUE
Gnl3_31015325	Gnl3	0/31.886	311.87/28.438	15.943	170.15	3.3365	508.36	116.63	14.279	1	1.5857e-46	3.1714e-46	3.8134e-43	TRUE
Klra9_130189739	Klra9	0/56.84	421.94/93.44	28.42	257.69	3.1363	1615.4	265.39	14.073	1	2.8828e-45	5.7656e-45	6.8294e-42	TRUE
Primpol_46593529	Primpol	0/67.238	379.45/204.15	33.619	291.8	3.0803	2260.5	337.51	14.053	1	3.8011e-45	7.6021e-45	8.8723e-42	TRUE
Maged1_94539877	Maged1	31.057/76.249	379.45/444.86	53.653	412.15	2.9183	1021.1	660.81	13.946	1	1.6939e-44	3.3878e-44	3.8965e-41	TRUE
Gm4787_81378581	Gm4787	33.446/105.36	771.46/229.54	69.404	500.5	2.8325	2586	958.25	13.926	1	2.2241e-44	4.4482e-44	5.0431e-41	TRUE
Chrac1_73090468	Chrac1	0/29.806	84.966/231.57	14.903	158.27	3.3241	444.21	106.02	13.923	1	2.466e-44	4.932e-44	5.5128e-41	TRUE
Lrtm1_29021910	Lrtm1	0/55.454	328.28/172.66	27.727	250.47	3.1299	1537.6	256.19	13.916	1	2.6315e-44	5.263e-44	5.801e-41	TRUE
Mtrf1l_5820081	Mtrf1l	0/21.488	97.518/151.33	10.744	124.43	3.4168	230.88	66.875	13.901	1	3.4306e-44	6.8612e-44	7.4591e-41	TRUE
Disc1_125087972	Disc1	0/97.044	487.59/267.12	48.522	377.35	2.9336	4708.8	571.72	13.753	1	2.5121e-43	5.0243e-43	5.3883e-40	TRUE
Bin2_100656274	Bin2	0/0	0/23.36	0.34659	11.68	3.2352	0	0.69416	13.603	1	2.9083e-42	5.8166e-42	6.1549e-39	TRUE
Nefl_68084516	Nefl	0/59.613	279.04/237.66	29.806	258.35	3.0736	1776.9	284.09	13.559	1	3.6245e-42	7.249e-42	7.5696e-39	TRUE
Igbp1_100495194	Igbp1	43.003/36.045	360.14/272.2	39.524	316.17	2.9684	24.204	425.69	13.408	1	2.7751e-41	5.5502e-41	5.7203e-38	TRUE
Car8_8221614	Car8	0/56.84	430.62/60.939	28.42	245.78	3.0684	1615.4	265.39	13.343	1	6.816e-41	1.3632e-40	1.387e-37	TRUE
Cd209e_3852869	Cd209e	35.835/24.261	392/116.8	30.048	254.4	3.0402	66.983	287.39	13.234	1	2.8979e-40	5.7959e-40	5.7496e-37	TRUE
Adam21_81560283	Adam21	25.085/82.488	254.9/534.23	53.786	394.57	2.852	1647.5	663.18	13.233	1	2.8797e-40	5.7594e-40	5.7496e-37	TRUE
Arhgap4_73904672	Arhgap4	0/68.624	284.83/275.24	34.312	280.04	2.9925	2354.6	347.53	13.181	1	5.8212e-40	1.1642e-39	1.1407e-36	TRUE
Ggta1_35422214	Ggta1	35.835/36.738	347.59/224.46	36.287	286.02	2.9444	0.40745	376.56	12.87	1	3.4376e-38	6.8752e-38	6.6539e-35	TRUE
Prkaca_83981185	Prkaca	0/72.09	198.9/361.57	36.045	280.24	2.9244	2598.5	372.96	12.644	1	6.2024e-37	1.2405e-36	1.1861e-33	TRUE
Pkn1_83692714	Pkn1	0/72.783	300.28/263.05	36.392	281.67	2.9183	2648.7	378.12	12.614	1	9.1604e-37	1.8321e-36	1.7309e-33	TRUE
Ttll13_80255456	Ttll13	0/43.67	239.45/141.18	21.835	190.31	3.0666	953.53	182.23	12.48	1	5.04e-36	1.008e-35	9.4112e-33	TRUE
Abcg5_84671153	Abcg5	0/60.306	196.97/287.43	30.153	242.2	2.9647	1818.4	288.83	12.477	1	5.1802e-36	1.036e-35	9.5605e-33	TRUE
Tmprss7_45680674	Tmprss7	0/79.715	396.83/200.08	39.857	298.46	2.8737	3177.2	430.86	12.458	1	6.4691e-36	1.2938e-35	1.1802e-32	TRUE
Mthfd1_76301370	Mthfd1	0/55.454	242.35/211.26	27.727	226.8	2.9873	1537.6	256.19	12.438	1	8.5256e-36	1.7051e-35	1.5377e-32	TRUE
Golph3l_95591885	Golph3l	26.279/70.704	211.45/477.36	48.492	344.4	2.803	986.76	571.2	12.381	1	1.6835e-35	3.3671e-35	3.0024e-32	TRUE
Zfp69_120931007	Zfp69	0/79.715	247.17/346.34	39.857	296.76	2.8655	3177.2	430.86	12.376	1	1.8015e-35	3.6029e-35	3.177e-32	TRUE
Mfsd7b_191021150	Mfsd7b	0/87.34	354.35/281.34	43.67	317.84	2.8355	3814.1	491.3	12.37	1	1.9587e-35	3.9174e-35	3.4164e-32	TRUE
Zfp317_19642656	Zfp317	0/0	21.242/0	0.34659	10.621	3.1093	0	0.69416	12.332	1	4.6299e-35	9.2598e-35	7.9876e-32	TRUE
Pten_32800030	Pten	0/65.158	170.9/335.17	32.579	253.03	2.9194	2122.8	322.66	12.273	1	6.5654e-35	1.3131e-34	1.1205e-31	TRUE
Gp1ba_70640182	Gp1ba	0/21.488	91.725/130	10.744	110.86	3.2517	230.88	66.875	12.243	1	1.01e-34	2.02e-34	1.7055e-31	TRUE
Ndst1_60700442	Ndst1	35.835/124.77	586.07/415.4	80.303	500.74	2.6255	3954.8	1183.4	12.222	1	1.202e-34	2.404e-34	2.0083e-31	TRUE
S100a14_90527781	S100a14	38.225/151.81	865.11/274.23	95.015	569.67	2.5713	6450.3	1510.1	12.214	1	1.3116e-34	2.6232e-34	2.1686e-31	TRUE
Olfr212_116516158	Olfr212	0/85.26	284.83/331.1	42.63	307.97	2.8241	3634.7	474.57	12.18	1	2.0366e-34	4.0731e-34	3.3324e-31	TRUE
Gzme_56119403	Gzme	1.1945/90.806	414.21/232.59	46	323.4	2.787	4015.1	529.44	12.056	1	9.2537e-34	1.8507e-33	1.4987e-30	TRUE
Prkci_31029499	Prkci	0/54.761	192.14/244.77	27.38	218.46	2.951	1499.4	251.63	12.046	1	1.0685e-33	2.137e-33	1.713e-30	TRUE
Zfp623_75947456	Zfp623	0/60.999	292.55/180.79	30.5	236.67	2.9156	1860.5	293.59	12.033	1	1.2449e-33	2.4899e-33	1.976e-30	TRUE
Cerkl_79393012	Cerkl	0/39.511	223.04/117.82	19.755	170.43	3.046	780.56	158.06	11.984	1	2.2781e-33	4.5562e-33	3.58e-30	TRUE
Cic_25285803	Cic	0/22.875	34.759/190.94	11.437	112.85	3.1944	261.63	73.012	11.869	1	9.471e-33	1.8942e-32	1.4738e-29	TRUE
Rbm26_105151401	Rbm26	21.501/79.715	442.21/240.71	50.608	341.46	2.7303	1694.4	607.45	11.801	1	1.9685e-32	3.9369e-32	3.0334e-29	TRUE
Samm50_84204046	Samm50	0/160.82	416.14/554.55	80.408	485.34	2.5787	12931	1185.6	11.76	1	3.1653e-32	6.3307e-32	4.8309e-29	TRUE
Olfr1156_87950107	Olfr1156	0/99.124	171.86/493.61	49.562	332.74	2.7226	4912.8	589.44	11.664	1	9.9857e-32	1.9971e-31	1.5095e-28	TRUE
1810013L24Rik_8843123	1810013L24Rik	16.723/33.966	135.17/265.09	25.344	200.13	2.9326	148.65	225.35	11.643	1	1.3e-31	2.6e-31	1.9466e-28	TRUE
Galk2_125896682	Galk2	41.808/53.374	309.93/331.1	47.591	320.52	2.7261	66.89	555.99	11.575	1	2.8276e-31	5.6552e-31	4.1944e-28	TRUE
Hist1h2af_23534200	Hist1h2af	70.476/46.443	584.14/161.49	58.46	372.82	2.6523	288.81	747.86	11.495	1	7.0957e-31	1.4191e-30	1.0428e-27	TRUE
Nmur2_56040201	Nmur2	0/64.465	105.24/367.67	32.233	236.45	2.837	2077.9	317.75	11.457	1	1.1287e-30	2.2574e-30	1.6436e-27	TRUE
Gtdc1_44635025	Gtdc1	0/54.068	89.794/320.95	27.034	205.37	2.88	1461.7	247.09	11.345	1	4.0919e-30	8.1838e-30	5.9043e-27	TRUE
Acsf2_94571411	Acsf2	38.225/75.556	353.38/366.65	56.89	360.02	2.6407	696.82	719.07	11.304	1	6.3614e-30	1.2723e-29	9.0963e-27	TRUE
Timm8b_50603996	Timm8b	0/38.125	216.28/97.503	19.062	156.89	2.9764	726.74	150.25	11.244	1	1.312e-29	2.624e-29	1.8593e-26	TRUE
Htt_34818656	Htt	0/18.023	60.828/118.83	9.0113	89.83	3.1815	162.41	52.272	11.178	1	2.9132e-29	5.8263e-29	4.0919e-26	TRUE
Cd79a_24899311	Cd79a	0/57.533	140/284.38	28.767	212.19	2.8404	1655	270.03	11.162	1	3.246e-29	6.492e-29	4.5194e-26	TRUE
H2-M11_36547588	H2-M11	34.641/51.988	289.66/287.43	43.315	288.54	2.7079	150.46	485.56	11.129	1	4.6509e-29	9.3018e-29	6.4191e-26	TRUE
Zfp617_71928287	Zfp617	0/85.954	402.62/170.63	42.977	286.63	2.7094	3694	480.12	11.12	1	5.1618e-29	1.0324e-28	7.0025e-26	TRUE
Tada2a_84090639	Tada2a	0/127.54	427.73/347.35	63.772	387.54	2.5846	8133.7	847.92	11.119	1	5.1565e-29	1.0313e-28	7.0025e-26	TRUE
Pde3b_114416439	Pde3b	0/33.272	218.21/60.939	16.636	139.57	2.9947	553.52	123.87	11.046	1	1.2309e-28	2.4618e-28	1.6557e-25	TRUE
Sigmar1_41740848	Sigmar1	31.057/33.966	227.86/232.59	32.511	230.22	2.7866	4.2285	321.7	11.023	1	1.5287e-28	3.0575e-28	2.039e-25	TRUE
2810007J24Rik_14423496	2810007J24Rik	0/80.408	446.07/93.44	40.204	269.76	2.7161	3232.7	436.25	10.99	1	2.1828e-28	4.3655e-28	2.8871e-25	TRUE
Pawr_108333252	Pawr	0/13.17	85.932/54.845	6.5852	70.389	3.2344	86.728	33.775	10.979	1	2.7789e-28	5.5578e-28	3.6452e-25	TRUE
1700066B19Rik_35728514	1700066B19Rik	1.1945/110.91	252.97/440.79	56.051	346.88	2.6083	6018.5	703.82	10.962	1	2.9451e-28	5.8903e-28	3.8316e-25	TRUE
Stk17b_53766036	Stk17b	39.419/26.341	207.59/253.91	32.88	230.75	2.7741	85.523	326.93	10.943	1	3.6987e-28	7.3974e-28	4.7729e-25	TRUE
Cdc16_13766493	Cdc16	0/11.091	85.932/37.579	5.5454	61.756	3.2612	61.503	26.627	10.893	1	7.2321e-28	1.4464e-27	9.1832e-25	TRUE
Ptpn14_189851245	Ptpn14	76.449/56.84	439.31/348.37	66.645	393.84	2.5452	192.25	903.66	10.884	1	6.9261e-28	1.3852e-27	8.8655e-25	TRUE
Alox12b_69165939	Alox12b	0/42.977	153.52/179.77	21.488	166.64	2.8982	923.5	178.13	10.876	1	7.9338e-28	1.5868e-27	9.9942e-25	TRUE
Gk2_97455954	Gk2	0/42.284	84.966/243.76	21.142	164.36	2.9008	893.95	174.06	10.856	1	9.9152e-28	1.983e-27	1.2392e-24	TRUE
Baat_49490320	Baat	54.948/150.42	272.28/824.71	102.68	548.5	2.4059	4557.4	1690.1	10.844	1	1.0706e-27	2.1412e-27	1.3276e-24	TRUE
Tas2r113_132893555	Tas2r113	16.723/13.863	142.9/114.77	15.293	128.83	2.9943	4.0891	109.97	10.827	1	1.3772e-27	2.7543e-27	1.6945e-24	TRUE
Idi2_8957818	Idi2	0/72.09	380.42/108.68	36.045	244.55	2.7286	2598.5	372.96	10.796	1	1.8486e-27	3.6971e-27	2.257e-24	TRUE
Bpifb3_153925594	Bpifb3	32.252/134.48	473.11/455.01	83.364	464.06	2.4627	5224.8	1249.3	10.771	1	2.3856e-27	4.7712e-27	2.8904e-24	TRUE
Magt1_105996906	Magt1	37.03/129.62	567.73/359.54	83.327	463.64	2.462	4286.8	1248.5	10.763	1	2.5883e-27	5.1765e-27	3.1122e-24	TRUE
Mfi2_31885086	Mfi2	1.1945/38.818	224/88.362	20.006	156.18	2.9036	707.75	160.92	10.735	1	3.7043e-27	7.4085e-27	4.4207e-24	TRUE
Sncaip_52868710	Sncaip	0/24.954	87.863/132.04	12.477	109.95	3.0413	311.36	82.518	10.73	1	4.015e-27	8.0301e-27	4.7558e-24	TRUE
Atg2b_105663929	Atg2b	0/76.249	231.73/270.16	38.125	250.95	2.687	2907	404.22	10.585	1	1.7936e-26	3.5873e-26	2.1088e-23	TRUE
Dpm1_168217731	Dpm1	0/0	0/18.282	0.34659	9.1409	2.9128	0	0.69416	10.555	1	3.6282e-26	7.2564e-26	4.1134e-23	TRUE
Tnfrsf26_143618426	Tnfrsf26	0/0	0/18.282	0.34659	9.1409	2.9128	0	0.69416	10.555	1	3.6282e-26	7.2564e-26	4.1134e-23	TRUE
Tsga13_30902306	Tsga13	78.838/63.079	653.66/151.33	70.958	402.5	2.4873	124.18	989.43	10.54	1	2.858e-26	5.716e-26	3.3355e-23	TRUE
Sdf2_78251158	Sdf2	0/155.27	372.69/489.55	77.635	431.12	2.4582	12055	1126.9	10.53	1	3.1779e-26	6.3559e-26	3.6818e-23	TRUE
Synpr_13563004	Synpr	0/78.329	255.86/253.91	39.164	254.89	2.6715	3067.7	420.14	10.525	1	3.4235e-26	6.8471e-26	3.9376e-23	TRUE
Fndc9_46237790	Fndc9	54.948/53.374	583.18/69.065	54.161	326.12	2.5681	1.2378	669.85	10.508	1	4.0448e-26	8.0897e-26	4.5532e-23	TRUE
Lrguk_34056125	Lrguk	0/101.2	236.55/381.89	50.602	309.22	2.5878	5121.1	607.34	10.494	1	4.6922e-26	9.3844e-26	5.2448e-23	TRUE
Frk_34583947	Frk	72.865/131.01	482.76/578.92	101.94	530.84	2.3692	1690.4	1672.3	10.488	1	4.9273e-26	9.8546e-26	5.469e-23	TRUE
Olfr531_140400983	Olfr531	0/47.136	231.73/111.72	23.568	171.72	2.8136	1110.9	203.17	10.394	1	1.3857e-25	2.7715e-25	1.5274e-22	TRUE
Coq6_84370338	Coq6	0/81.795	313.8/205.16	40.897	259.48	2.6362	3345.2	447.09	10.338	1	2.4488e-25	4.8976e-25	2.6806e-22	TRUE
Asb17_153844443	Asb17	78.838/97.737	535.87/402.2	88.288	469.03	2.3962	178.59	1357.6	10.334	1	2.506e-25	5.012e-25	2.7244e-22	TRUE
Prss41_23842256	Prss41	0/28.42	206.62/27.423	14.21	117.02	2.956	403.85	99.124	10.327	1	2.8937e-25	5.7873e-25	3.1244e-22	TRUE
Gbp3_142564140	Gbp3	2.389/209.34	759.87/317.9	105.86	538.88	2.3369	21414	1766.6	10.302	1	3.4603e-25	6.9206e-25	3.711e-22	TRUE
Rnf7_96473963	Rnf7	0/120.61	530.07/166.57	60.306	348.32	2.5104	7273.7	782.19	10.298	1	3.6491e-25	7.2982e-25	3.8872e-22	TRUE
Ubl5_20645251	Ubl5	0/102.59	262.62/351.42	51.295	307.02	2.5583	5262.3	619.36	10.275	1	4.6359e-25	9.2718e-25	4.9055e-22	TRUE
Rbpjl_164408393	Rbpjl	44.197/163.59	775.32/281.34	103.89	528.33	2.3352	7127.2	1719.1	10.237	1	6.833e-25	1.3666e-24	7.1824e-22	TRUE
Olfr156_43821131	Olfr156	0/71.397	105.24/357.51	35.698	231.38	2.6627	2548.8	367.83	10.203	1	9.9459e-25	1.9892e-24	1.0386e-21	TRUE
Psmc4_28047252	Psmc4	0/48.522	81.104/264.07	24.261	172.59	2.7807	1177.2	211.74	10.193	1	1.1148e-24	2.2295e-24	1.1564e-21	TRUE
Thg1l_45952867	Thg1l	0/72.09	240.42/224.46	36.045	232.44	2.6557	2598.5	372.96	10.169	1	1.402e-24	2.804e-24	1.445e-21	TRUE
Zfp616_74084415	Zfp616	0/105.36	206.62/413.37	52.681	310	2.5344	5550.6	643.63	10.143	1	1.8214e-24	3.6427e-24	1.8651e-21	TRUE
Casq2_102119980	Casq2	16.723/131.01	354.35/449.94	73.867	402.14	2.4289	6530.7	1048.6	10.137	1	1.9046e-24	3.8092e-24	1.9378e-21	TRUE
Pex1_3609924	Pex1	32.252/65.852	304.14/282.35	49.052	293.25	2.5555	564.47	580.73	10.133	1	2.0076e-24	4.0153e-24	2.0297e-21	TRUE
Vmn1r135_21832492	Vmn1r135	0/42.977	133.24/179.77	21.488	156.51	2.8082	923.5	178.13	10.116	1	2.4713e-24	4.9425e-24	2.4826e-21	TRUE
Ccdc40_119243085	Ccdc40	0/28.42	150.62/79.221	14.21	114.92	2.9301	403.85	99.124	10.116	1	2.5527e-24	5.1055e-24	2.5324e-21	TRUE
Smg5_88349198	Smg5	0/83.874	72.414/446.89	41.937	259.65	2.6018	3517.4	463.52	10.112	1	2.4975e-24	4.9949e-24	2.4931e-21	TRUE
Tas2r137_40491437	Tas2r137	0/148.34	486.63/316.88	74.17	401.75	2.4217	11002	1054.8	10.086	1	3.2128e-24	6.4256e-24	3.1673e-21	TRUE
Fam131b_42318582	Fam131b	16.723/193.4	552.28/500.72	105.06	526.5	2.3143	15607	1747.2	10.082	1	3.323e-24	6.6461e-24	3.2558e-21	TRUE
Itga5_103357260	Itga5	163.65/79.022	882.49/291.49	121.34	586.99	2.265	3580.9	2153.8	10.034	1	5.4417e-24	1.0883e-23	5.2988e-21	TRUE
Crbn_106795011	Crbn	4.7781/123.38	581.25/128.99	64.081	355.12	2.452	7033.8	853.88	9.9598	1	1.1593e-23	2.3187e-23	1.122e-20	TRUE
3110040N11Rik_81789360	3110040N11Rik	0/49.215	137.1/203.13	24.608	170.12	2.7403	1211.1	216.07	9.8992	1	2.2011e-23	4.4022e-23	2.1174e-20	TRUE
Rnf146_29347362	Rnf146	0/65.852	187.31/236.65	32.926	211.98	2.6503	2168.2	327.59	9.8929	1	2.3149e-23	4.6298e-23	2.2134e-20	TRUE
Igsf9_172496017	Igsf9	0/153.88	724.14/88.362	76.942	406.25	2.3854	11840	1112.4	9.8737	1	2.7354e-23	5.4708e-23	2.5998e-20	TRUE
Gnb2_137530421	Gnb2	0/83.181	328.28/175.71	41.59	251.99	2.5705	3459.5	458.02	9.8313	1	4.2382e-23	8.4763e-23	4.0041e-20	TRUE
Nkx2-9_56612270	Nkx2-9	48.975/76.249	422.9/267.12	62.612	345.01	2.4434	371.93	825.74	9.8274	1	4.3549e-23	8.7098e-23	4.0901e-20	TRUE
Ctdsp1_74394869	Ctdsp1	0/152.5	356.28/446.89	76.249	401.58	2.3817	11628	1097.9	9.8186	1	4.734e-23	9.468e-23	4.4199e-20	TRUE
Tas2r143_42400787	Tas2r143	0/291.13	956.84/372.75	145.57	664.79	2.1835	42379	2806.9	9.8003	1	5.6297e-23	1.1259e-22	5.2255e-20	TRUE
1200014J11Rik_73065574	1200014J11Rik	0/160.12	364/466.19	80.062	415.09	2.3598	12820	1178.3	9.7604	1	8.4062e-23	1.6812e-22	7.7573e-20	TRUE
Scg5_113791978	Scg5	0/210.03	433.52/592.13	105.02	512.82	2.277	22057	1746.1	9.7593	1	8.4703e-23	1.6941e-22	7.7712e-20	TRUE
Fam188a_12397519	Fam188a	0/92.192	438.35/103.6	46.096	270.97	2.5298	4249.7	531.03	9.7586	1	8.6749e-23	1.735e-22	7.9132e-20	TRUE
Cbln3_55883502	Cbln3	0/106.75	261.66/343.29	53.374	302.47	2.4806	5697.6	655.87	9.7267	1	1.1818e-22	2.3636e-22	1.0719e-19	TRUE
Kank1_25411255	Kank1	0/87.34	364/154.38	43.67	259.19	2.5422	3814.1	491.3	9.7234	1	1.2279e-22	2.4558e-22	1.1074e-19	TRUE
Ajuba_54576522	Ajuba	0/104.67	413.25/178.76	52.335	296	2.4773	5477.8	637.53	9.6504	1	2.4969e-22	4.9937e-22	2.239e-19	TRUE
Phc2_128743477	Phc2	0/31.886	47.311/191.96	15.943	119.63	2.8319	508.36	116.63	9.6015	1	4.2351e-22	8.4703e-22	3.7765e-19	TRUE
Prep_45097439	Prep	0/72.783	214.35/231.57	36.392	222.96	2.5824	2648.7	378.12	9.5945	1	4.351e-22	8.7021e-22	3.8581e-19	TRUE
Dlx2_71546103	Dlx2	0/95.658	292.55/256.96	47.829	274.76	2.4976	4575.2	560	9.5895	1	4.523e-22	9.0461e-22	3.9884e-19	TRUE
Trim8_46502985	Trim8	0/108.14	249.11/354.46	54.068	301.78	2.459	5846.6	668.18	9.5832	1	4.7934e-22	9.5869e-22	4.2034e-19	TRUE
Muc4_32759204	Muc4	0/67.238	201.8/217.35	33.619	209.57	2.6047	2260.5	337.51	9.5776	1	5.1406e-22	1.0281e-21	4.4831e-19	TRUE
Foxo3_42274981	Foxo3	1.1945/43.67	145.79/162.5	22.432	154.15	2.7271	902.08	189.37	9.5717	1	5.5451e-22	1.109e-21	4.8095e-19	TRUE
Oard1_48411340	Oard1	0/86.647	289.66/218.37	43.323	254.01	2.5244	3753.8	485.7	9.56	1	6.0375e-22	1.2075e-21	5.2081e-19	TRUE
Sdcbp2_151587113	Sdcbp2	0/94.965	498.21/46.72	47.482	272.47	2.4958	4509.2	554.17	9.5572	1	6.1839e-22	1.2368e-21	5.3055e-19	TRUE
Hist1h1t_23695940	Hist1h1t	37.03/49.215	314.76/189.93	43.123	252.34	2.5215	74.241	482.47	9.5252	1	8.4477e-22	1.6895e-21	7.2088e-19	TRUE
Rad54l2_106713474	Rad54l2	0/126.16	433.52/240.71	63.079	337.12	2.3996	7957.9	834.64	9.4855	1	1.2243e-21	2.4486e-21	1.0392e-18	TRUE
Alox5_116448295	Alox5	0/93.578	268.42/266.1	46.789	267.26	2.4889	4378.5	542.56	9.4651	1	1.4996e-21	2.9992e-21	1.2661e-18	TRUE
Rer1_155078553	Rer1	0/66.545	232.69/178.76	33.272	205.72	2.5926	2214.1	332.54	9.4569	1	1.6425e-21	3.285e-21	1.3794e-18	TRUE
4921524L21Rik_6624038	4921524L21Rik	0/87.34	231.73/274.23	43.67	252.98	2.5073	3814.1	491.3	9.443	1	1.856e-21	3.7119e-21	1.5504e-18	TRUE
BRDN_BRDN0000738172	BRDN	0/62.386	79.173/311.81	31.193	195.49	2.6096	1946	303.18	9.4358	1	2.0147e-21	4.0294e-21	1.6742e-18	TRUE
Serpina7_139083643	Serpina7	57.337/133.78	714.49/210.24	95.56	462.37	2.2627	2922	1522.7	9.4	1	2.7471e-21	5.4941e-21	2.2709e-18	TRUE
Zfp735_73711216	Zfp735	74.06/41.59	370.76/254.93	57.825	312.85	2.4155	527.14	736.18	9.3991	1	2.7991e-21	5.5983e-21	2.302e-18	TRUE
Camkk1_73027804	Camkk1	23.89/90.806	406.49/214.3	57.348	310.39	2.416	2238.8	727.43	9.3822	1	3.2847e-21	6.5694e-21	2.6874e-18	TRUE
Epas1_86824424	Epas1	0/145.57	433.52/312.82	72.783	373.17	2.3423	10595	1026.4	9.376	1	3.4667e-21	6.9334e-21	2.8218e-18	TRUE
Tex38_115780431	Tex38	88.394/79.022	587.04/243.76	83.708	415.4	2.2974	43.921	1256.8	9.3564	1	4.1646e-21	8.3292e-21	3.3725e-18	TRUE
Tmco3_13303745	Tmco3	0/94.272	315.73/216.33	47.136	266.03	2.4718	4443.6	548.35	9.3477	1	4.5784e-21	9.1569e-21	3.6888e-18	TRUE
Calcoco1_102719061	Calcoco1	0/54.068	131.31/216.33	27.034	173.82	2.6407	1461.7	247.09	9.3383	1	5.1151e-21	1.023e-20	4.1004e-18	TRUE
Cry2_92413846	Cry2	0/90.806	208.55/307.74	45.403	258.15	2.4815	4122.8	519.58	9.3333	1	5.2528e-21	1.0506e-20	4.1896e-18	TRUE
Eogt_97143965	Eogt	27.474/43.67	244.28/183.83	35.572	214.06	2.5559	131.16	365.96	9.33	1	5.4662e-21	1.0932e-20	4.338e-18	TRUE
Gal3st1_3998020	Gal3st1	22.696/109.52	401.66/287.43	66.109	344.54	2.3643	3769.3	893.17	9.3166	1	6.0887e-21	1.2177e-20	4.808e-18	TRUE
Srd5a2_74027031	Srd5a2	35.835/81.101	187.31/438.76	58.468	313.04	2.4007	1024.5	748.02	9.3078	1	6.6311e-21	1.3262e-20	5.2104e-18	TRUE
Gbp7_142534653	Gbp7	45.392/65.852	273.24/329.07	55.622	301.16	2.4159	209.3	696.05	9.3067	1	6.7105e-21	1.3421e-20	5.2468e-18	TRUE
Cox15_43743716	Cox15	56.142/68.624	529.11/128.99	62.383	329.05	2.3805	77.899	821.39	9.3045	1	6.8323e-21	1.3665e-20	5.3159e-18	TRUE
Akr1b10_34387681	Akr1b10	60.92/276.58	884.42/549.47	168.75	716.95	2.0805	23254	3481	9.2914	1	7.6277e-21	1.5255e-20	5.9058e-18	TRUE
Cyp4f14_32909285	Cyp4f14	0/90.113	307.04/204.15	45.056	255.59	2.478	4060.1	513.88	9.2874	1	8.0948e-21	1.619e-20	6.237e-18	TRUE
Erich6_58624373	Erich6	0/32.579	127.45/108.68	16.29	118.06	2.7837	530.7	120.23	9.2815	1	8.9732e-21	1.7946e-20	6.8804e-18	TRUE
Sec23ip_128757816	Sec23ip	93.172/115.76	486.63/492.59	104.47	489.61	2.2178	255.1	1732.9	9.252	1	1.1081e-20	2.2163e-20	8.456e-18	TRUE
Tinag_77026978	Tinag	0/86.647	53.104/440.79	43.323	246.95	2.4839	3753.8	485.7	9.2395	1	1.2694e-20	2.5387e-20	9.64e-18	TRUE
Plch1_63731703	Plch1	99.145/150.42	640.14/483.45	124.78	561.8	2.1617	1314.5	2243.3	9.2268	1	1.3998e-20	2.7995e-20	1.058e-17	TRUE
C5ar2_16237334	C5ar2	0/74.17	272.28/165.55	37.085	218.92	2.5297	2750.6	388.49	9.2252	1	1.4589e-20	2.9178e-20	1.0923e-17	TRUE
Pkn1_83673531	Pkn1	0/143.49	349.52/378.84	71.743	364.18	2.3277	10294	1005.3	9.2233	1	1.4582e-20	2.9163e-20	1.0923e-17	TRUE
Olfr970_39819730	Olfr970	0/31.886	91.725/139.14	15.943	115.43	2.7808	508.36	116.63	9.2126	1	1.7111e-20	3.4221e-20	1.275e-17	TRUE
Baiap2l2_79261940	Baiap2l2	10.751/100.51	474.07/122.89	55.63	298.48	2.4028	4028.4	696.21	9.2039	1	1.7559e-20	3.5119e-20	1.3024e-17	TRUE
Mrps6_92099607	Mrps6	0/27.727	207.59/0	13.863	103.79	2.8177	384.39	95.729	9.1915	1	2.1019e-20	4.2037e-20	1.5445e-17	TRUE
1500015O10Rik_43738618	1500015O10Rik	70.476/135.17	484.69/477.36	102.82	481.03	2.215	2092.6	1693.5	9.1905	1	1.9677e-20	3.9353e-20	1.4526e-17	TRUE
Cd1d1_86998122	Cd1d1	83.616/57.533	417.11/298.6	70.575	357.86	2.3259	340.15	981.7	9.1689	1	2.419e-20	4.838e-20	1.7693e-17	TRUE
Emc1_139359338	Emc1	0/246.08	737.66/367.67	123.04	552.66	2.1582	30277	2197.9	9.1641	1	2.5101e-20	5.0202e-20	1.8276e-17	TRUE
Micu1_59788956	Micu1	60.92/123.38	630.49/249.85	92.153	440.17	2.2437	1950.9	1444.6	9.1564	1	2.7024e-20	5.4048e-20	1.9586e-17	TRUE
Cdkal1_29849992	Cdkal1	0/31.886	76.277/153.36	15.943	114.82	2.7731	508.36	116.63	9.1557	1	2.9033e-20	5.8067e-20	2.0946e-17	TRUE
Ahctf1_179786760	Ahctf1	0/20.102	130.35/32.501	10.051	81.424	2.8989	202.05	60.904	9.1455	1	3.2925e-20	6.585e-20	2.3647e-17	TRUE
Fgfr4_55161224	Fgfr4	105.12/150.42	734.77/400.17	127.77	567.47	2.1423	1026.1	2321.8	9.1252	1	3.5944e-20	7.1887e-20	2.5698e-17	TRUE
Psrc1_108386305	Psrc1	0/164.28	482.76/317.9	82.141	400.33	2.2712	13494	1222.8	9.0992	1	4.5922e-20	9.1844e-20	3.2685e-17	TRUE
Nit1_171343737	Nit1	0/120.61	321.52/307.74	60.306	314.63	2.3641	7273.7	782.19	9.0936	1	4.8679e-20	9.7357e-20	3.4493e-17	TRUE
Tmprss13_45328718	Tmprss13	0/85.26	163.17/317.9	42.63	240.54	2.4688	3634.7	474.57	9.0847	1	5.3317e-20	1.0663e-19	3.7612e-17	TRUE
Gm3763_4952338	Gm3763	0/58.227	88.828/270.16	29.113	179.5	2.5835	1695.2	274.69	9.0735	1	5.9975e-20	1.1995e-19	4.2121e-17	TRUE
Gpr143_152782245	Gpr143	163.65/187.16	785.94/665.25	175.4	725.6	2.0423	276.32	3682.9	9.0661	1	6.1805e-20	1.2361e-19	4.3215e-17	TRUE
Mzt2_15862767	Mzt2	28.668/113.68	512.69/201.1	71.174	356.9	2.31	3613.5	993.78	9.0636	1	6.3897e-20	1.2779e-19	4.4482e-17	TRUE
Pitx2_129215812	Pitx2	0/78.329	206.62/242.74	39.164	224.68	2.4903	3067.7	420.14	9.0509	1	7.2958e-20	1.4592e-19	5.0568e-17	TRUE
Gpr173_152346968	Gpr173	27.474/53.374	196.97/263.05	40.424	230.01	2.4794	335.42	439.68	9.0415	1	7.9417e-20	1.5883e-19	5.4805e-17	TRUE
Olfr1323_50009784	Olfr1323	0/108.83	263.59/313.84	54.414	288.71	2.3863	5921.8	674.37	9.0224	1	9.3694e-20	1.8739e-19	6.4378e-17	TRUE
Hiatl1_65073584	Hiatl1	43.003/80.408	443.18/192.97	61.705	318.08	2.3472	699.59	808.53	9.0161	1	9.8911e-20	1.9782e-19	6.767e-17	TRUE
Cacna1g_94459330	Cacna1g	27.474/62.386	333.11/164.54	44.93	248.82	2.4434	609.42	511.81	9.0125	1	1.0311e-19	2.0623e-19	7.0242e-17	TRUE
Vmn1r17_57360832	Vmn1r17	58.531/64.465	422.9/211.26	61.498	317.08	2.3475	17.605	804.61	9.0102	1	1.0442e-19	2.0884e-19	7.0829e-17	TRUE
Pik3r4_105658568	Pik3r4	57.337/155.96	480.83/492.59	106.65	486.71	2.1797	4863.7	1785.7	8.9938	1	1.2006e-19	2.4012e-19	8.1089e-17	TRUE
Fxyd4_117934426	Fxyd4	23.89/178.15	327.31/605.33	101.02	466.32	2.1956	11897	1650.5	8.9918	1	1.2237e-19	2.4474e-19	8.2299e-17	TRUE
Ecm2_49520804	Ecm2	38.225/79.715	418.07/192.97	58.97	305.52	2.3537	860.73	757.3	8.9594	1	1.6588e-19	3.3176e-19	1.1109e-16	TRUE
Cyp4a14_115493601	Cyp4a14	26.279/179.53	538.76/404.23	102.91	471.5	2.185	11743	1695.4	8.9517	1	1.7617e-19	3.5234e-19	1.1749e-16	TRUE
Sh2d5_138256860	Sh2d5	21.501/130.32	534.9/207.19	75.909	371.05	2.2743	5920.4	1090.8	8.9361	1	2.0374e-19	4.0748e-19	1.3531e-16	TRUE
Arhgap9_127322718	Arhgap9	21.501/56.84	164.14/280.32	39.171	222.23	2.4743	624.42	420.24	8.9299	1	2.1938e-19	4.3876e-19	1.4509e-16	TRUE
Atoh7_63100406	Atoh7	19.112/72.783	147.73/354.46	45.948	251.09	2.4248	1440.3	528.57	8.923	1	2.3214e-19	4.6428e-19	1.5289e-16	TRUE
Rasgrf1_89991648	Rasgrf1	0/110.91	163.17/417.43	55.454	290.3	2.3674	6150.3	693.03	8.9211	1	2.3507e-19	4.7014e-19	1.5418e-16	TRUE
Vwa5b1_138610799	Vwa5b1	0/140.71	289.66/408.29	70.357	348.98	2.2941	9900.3	977.32	8.9123	1	2.5296e-19	5.0592e-19	1.6523e-16	TRUE
Orm2_63363356	Orm2	21.501/119.92	357.24/343.29	70.71	350.27	2.2923	4843	984.42	8.9101	1	2.5813e-19	5.1627e-19	1.6792e-16	TRUE
Arhgef10l_140591969	Arhgef10l	0/83.874	308.97/158.44	41.937	233.71	2.4506	3517.4	463.52	8.9073	1	2.6841e-19	5.3682e-19	1.7389e-16	TRUE
Ddhd1_45629732	Ddhd1	11.945/62.386	189.24/235.63	37.165	212.44	2.4835	1272.1	389.7	8.8786	1	3.4887e-19	6.9774e-19	2.251e-16	TRUE
Tnfaip8l3_54027443	Tnfaip8l3	0/94.965	237.52/275.24	47.482	256.38	2.4084	4509.2	554.17	8.8739	1	3.6092e-19	7.2185e-19	2.3193e-16	TRUE
Pmch_88091346	Pmch	0/51.988	112.97/210.24	25.994	161.6	2.5906	1351.4	233.64	8.872	1	3.7603e-19	7.5206e-19	2.3969e-16	TRUE
Tmc4_3675431	Tmc4	0/146.26	420/296.57	73.13	358.29	2.277	10696	1033.5	8.8701	1	3.6975e-19	7.3951e-19	2.3664e-16	TRUE
Cwf19l2_3418746	Cwf19l2	0/50.602	242.35/74.143	25.301	158.24	2.5981	1280.3	224.8	8.8669	1	3.9396e-19	7.8791e-19	2.5012e-16	TRUE
Rnf26_44112406	Rnf26	0/35.352	68.552/172.66	17.676	120.61	2.703	624.88	134.98	8.8595	1	4.2957e-19	8.5913e-19	2.7164e-16	TRUE
Asb17_153844536	Asb17	0/23.568	73.38/104.61	11.784	88.996	2.8155	277.72	76.141	8.8486	1	4.8592e-19	9.7184e-19	3.0606e-16	TRUE
1700006E09Rik_101987149	1700006E09Rik	0/125.46	177.66/456.03	62.732	316.84	2.3182	7870.7	828.03	8.8308	1	5.2733e-19	1.0547e-18	3.3083e-16	TRUE
Trmt1_84697300	Trmt1	1.1945/72.09	150.62/267.12	36.642	208.87	2.4791	2513.1	381.86	8.8136	1	6.2518e-19	1.2504e-18	3.9067e-16	TRUE
Cfap45_172534049	Cfap45	0/115.07	410.35/180.79	57.533	295.57	2.341	6620.2	730.82	8.8051	1	6.6488e-19	1.3298e-18	4.1384e-16	TRUE
Tmco5b_113287523	Tmco5b	48.975/27.034	223.04/206.18	38.004	214.61	2.4667	240.71	402.39	8.8039	1	6.8068e-19	1.3614e-18	4.2203e-16	TRUE
Tph1_46652933	Tph1	46.586/57.533	228.83/317.9	52.06	273.36	2.3704	59.922	632.71	8.7981	1	7.0947e-19	1.4189e-18	4.3816e-16	TRUE
Esam_37534281	Esam	0/80.408	236.55/211.26	40.204	223.91	2.4485	3232.7	436.25	8.7952	1	7.3389e-19	1.4678e-18	4.5149e-16	TRUE
Uhrf1bp1l_89775987	Uhrf1bp1l	0/141.41	371.73/320.95	70.704	346.34	2.2762	9998	984.29	8.7856	1	7.8739e-19	1.5748e-18	4.8254e-16	TRUE
Olfr935_38995094	Olfr935	0/61.692	127.45/237.66	30.846	182.56	2.527	1903	298.37	8.7828	1	8.2777e-19	1.6555e-18	5.0533e-16	TRUE
Tmem14a_21226008	Tmem14a	0/45.749	93.656/197.04	22.875	145.35	2.6158	1046.5	194.71	8.7769	1	8.8498e-19	1.77e-18	5.3613e-16	TRUE
Vmn2r8_108808603	Vmn2r8	52.559/56.147	267.45/296.57	54.353	282.01	2.3541	6.4381	673.27	8.7738	1	8.7958e-19	1.7592e-18	5.349e-16	TRUE
Tmem200c_68840536	Tmem200c	0/53.374	206.62/119.85	26.687	163.24	2.5685	1424.4	242.58	8.7671	1	9.5793e-19	1.9159e-18	5.7812e-16	TRUE
Zfp385b_77415878	Zfp385b	25.085/52.681	186.35/248.84	38.883	217.59	2.4544	380.78	415.81	8.7639	1	9.7066e-19	1.9413e-18	5.8358e-16	TRUE
Unc93a_13116293	Unc93a	0/126.16	575.45/56.877	63.079	316.17	2.3073	7957.9	834.64	8.7603	1	9.8816e-19	1.9763e-18	5.9186e-16	TRUE
Art2b_101580383	Art2b	0/74.863	245.24/176.72	37.431	210.98	2.4636	2802.2	393.71	8.7466	1	1.1324e-18	2.2649e-18	6.7573e-16	TRUE
Cdkl2_92022111	Cdkl2	0/71.397	207.59/199.07	35.698	203.33	2.4771	2548.8	367.83	8.7403	1	1.1998e-18	2.3996e-18	7.1295e-16	TRUE
Fastkd1_69707491	Fastkd1	0/115.76	251.04/339.23	57.88	295.13	2.3304	6700.2	737.18	8.7382	1	1.2038e-18	2.4076e-18	7.1295e-16	TRUE
Vps52_33958017	Vps52	0/103.98	144.83/398.14	51.988	271.48	2.3624	5405.5	631.46	8.7348	1	1.2444e-18	2.4889e-18	7.3427e-16	TRUE
Impa1_10321646	Impa1	0/122.69	395.87/220.4	61.346	308.13	2.3099	7526.6	801.74	8.7157	1	1.4665e-18	2.933e-18	8.6208e-16	TRUE
Tmem161b_84282839	Tmem161b	0/101.9	204.69/327.04	50.948	265.87	2.361	5191.5	613.34	8.6781	1	2.0537e-18	4.1074e-18	1.2028e-15	TRUE
Phka2_160544221	Phka2	29.863/112.99	226.9/464.15	71.425	345.53	2.2584	3454.8	998.85	8.6728	1	2.1328e-18	4.2656e-18	1.2446e-15	TRUE
Hgd_37613281	Hgd	51.364/87.34	480.83/193.99	69.352	337.41	2.2661	647.13	957.2	8.6642	1	2.302e-18	4.604e-18	1.3384e-15	TRUE
Olfr905_38472964	Olfr905	0/55.454	127.45/205.16	27.727	166.31	2.542	1537.6	256.19	8.658	1	2.5053e-18	5.0106e-18	1.4513e-15	TRUE
Spink13_62608129	Spink13	0/85.26	314.76/147.27	42.63	231.02	2.4108	3634.7	474.57	8.6477	1	2.6959e-18	5.3918e-18	1.556e-15	TRUE
Tmem138_10575274	Tmem138	75.255/114.37	277.11/582.99	94.814	430.05	2.1695	765.15	1505.5	8.6398	1	2.8351e-18	5.6702e-18	1.6304e-15	TRUE
Ric8_140858446	Ric8	23.89/131.01	426.76/306.73	77.45	366.75	2.2289	5737.3	1123	8.6327	1	3.0273e-18	6.0546e-18	1.7346e-15	TRUE
Padi3_140800111	Padi3	11.945/113.68	285.8/336.18	62.813	310.99	2.2896	5175	829.57	8.6166	1	3.5006e-18	7.0013e-18	1.9987e-15	TRUE
Cd151_141469998	Cd151	0/81.101	274.21/168.6	40.551	221.4	2.4202	3288.7	441.66	8.6056	1	3.8991e-18	7.7982e-18	2.2182e-15	TRUE
Fndc3a_72559247	Fndc3a	0/73.476	183.45/226.49	36.738	204.97	2.4483	2699.4	383.29	8.593	1	4.3693e-18	8.7386e-18	2.4707e-15	TRUE
Aatf_84511564	Aatf	25.085/259.94	527.18/654.08	142.51	590.63	2.0435	27579	2721.6	8.5897	1	4.374e-18	8.7481e-18	2.4707e-15	TRUE
Ifnar2_91387961	Ifnar2	0/24.954	117.79/62.971	12.477	90.382	2.7614	311.36	82.518	8.5762	1	5.3594e-18	1.0719e-17	2.9953e-15	TRUE
Defb4_19201179	Defb4	0/168.44	471.18/307.74	84.221	389.46	2.1959	14186	1267.9	8.5722	1	5.121e-18	1.0242e-17	2.8823e-15	TRUE
Scamp3_89179372	Scamp3	0/81.101	47.311/394.07	40.551	220.69	2.4156	3288.7	441.66	8.5718	1	5.2351e-18	1.047e-17	2.9361e-15	TRUE
Rasl11b_74198158	Rasl11b	0/70.704	243.31/153.36	35.352	198.34	2.4551	2499.5	362.72	8.5579	1	5.9372e-18	1.1874e-17	3.3065e-15	TRUE
Mgmt_137085982	Mgmt	0/156.66	448/286.41	78.329	367.21	2.2146	12271	1141.5	8.5503	1	6.2041e-18	1.2408e-17	3.4431e-15	TRUE
Il5_53720901	Il5	0/108.14	306.07/243.76	54.068	274.91	2.3249	5846.6	668.18	8.5437	1	6.6224e-18	1.3245e-17	3.6625e-15	TRUE
Gtse1_85868976	Gtse1	0/31.193	169.93/42.658	15.596	106.3	2.6926	486.5	113.06	8.53	1	7.8804e-18	1.5761e-17	4.343e-15	TRUE
Tuba3b_145618450	Tuba3b	0/75.556	140/275.24	37.778	207.62	2.4276	2854.3	398.95	8.5033	1	9.4892e-18	1.8978e-17	5.2116e-15	TRUE
Epc2_49522541	Epc2	32.252/141.41	582.21/210.24	86.83	396.23	2.1772	5957.5	1325.2	8.499	1	9.6405e-18	1.9281e-17	5.2764e-15	TRUE
Pomt2_87131732	Pomt2	0/73.476	255.86/150.32	36.738	203.09	2.4351	2699.4	383.29	8.497	1	1.0035e-17	2.0069e-17	5.4732e-15	TRUE
Rdh10_16107827	Rdh10	0/76.249	327.31/90.393	38.125	208.85	2.4232	2907	404.22	8.4918	1	1.0477e-17	2.0954e-17	5.6949e-15	TRUE
Olfr866_20027383	Olfr866	54.948/33.272	295.45/171.65	44.11	233.55	2.3784	234.91	498.43	8.4853	1	1.1027e-17	2.2055e-17	5.9736e-15	TRUE
Vps4a_107040994	Vps4a	0/170.52	237.52/542.36	85.26	389.94	2.1802	14539	1290.7	8.4808	1	1.1284e-17	2.2567e-17	6.0917e-15	TRUE
AI846148_7374114	AI846148	29.863/56.84	342.76/117.82	43.352	230.29	2.3826	363.89	486.15	8.4783	1	1.1713e-17	2.3427e-17	6.3023e-15	TRUE
Tmem177_119910518	Tmem177	0/77.635	116.83/305.71	38.818	211.27	2.4144	3013.6	414.81	8.4673	1	1.292e-17	2.5841e-17	6.9049e-15	TRUE
Olfr1110_87135872	Olfr1110	54.948/129.62	448.97/379.86	92.286	414.41	2.1548	2788.2	1447.6	8.4664	1	1.2752e-17	2.5503e-17	6.8377e-15	TRUE
Eri2_119787457	Eri2	0/108.14	345.66/200.08	54.068	272.87	2.3142	5846.6	668.18	8.4646	1	1.3089e-17	2.6177e-17	6.9713e-15	TRUE
Rbpj_53649433	Rbpj	0/32.579	62.759/155.4	16.29	109.08	2.6705	530.7	120.23	8.4621	1	1.4103e-17	2.8206e-17	7.4866e-15	TRUE
Cbx2_119028459	Cbx2	0/189.24	546.49/297.59	94.618	422.04	2.1454	17905	1501	8.4512	1	1.4528e-17	2.9056e-17	7.6864e-15	TRUE
Slc16a11_70215429	Slc16a11	139.76/67.931	586.07/321.96	103.84	454.02	2.1177	2579.6	1717.9	8.4485	1	1.4845e-17	2.9691e-17	7.8282e-15	TRUE
Tssk1_17894878	Tssk1	27.474/94.965	269.38/330.09	61.219	299.73	2.2731	2277.5	799.35	8.4362	1	1.6639e-17	3.3277e-17	8.7448e-15	TRUE
Cyld_88705838	Cyld	21.501/73.476	323.45/168.6	47.489	246.03	2.3489	1350.7	554.27	8.4329	1	1.7235e-17	3.4469e-17	9.0281e-15	TRUE
Slc39a14_70316570	Slc39a14	0/79.022	177.66/248.84	39.511	213.25	2.4029	3122.2	425.49	8.4226	1	1.8937e-17	3.7874e-17	9.8548e-15	TRUE
Cs_128350464	Cs	181.57/157.35	683.59/652.05	169.46	667.82	1.9722	293.21	3502.4	8.421	1	1.8707e-17	3.7414e-17	9.7672e-15	TRUE
Inmt_55173425	Inmt	0/85.26	252/200.08	42.63	226.04	2.3796	3634.7	474.57	8.4194	1	1.9408e-17	3.8815e-17	1.0067e-14	TRUE
Gna13_109396046	Gna13	97.95/102.59	626.63/253.91	100.27	440.27	2.1235	10.762	1632.8	8.4142	1	1.9904e-17	3.9809e-17	1.0291e-14	TRUE
Pnp_50950698	Pnp	0/119.92	249.11/339.23	59.96	294.17	2.2756	7190.3	775.71	8.4091	1	2.098e-17	4.1959e-17	1.0811e-14	TRUE
Rgsl1_153825719	Rgsl1	111.09/56.147	594.76/167.58	83.619	381.17	2.1752	1509.4	1254.8	8.4	1	2.2537e-17	4.5073e-17	1.1576e-14	TRUE
Vmn1r197_22328459	Vmn1r197	100.34/153.88	697.11/362.59	127.11	529.85	2.0509	1433.5	2304.5	8.3895	1	2.4514e-17	4.9027e-17	1.2551e-14	TRUE
Pmfbp1_109510669	Pmfbp1	28.668/80.408	196.97/348.37	54.538	272.67	2.3009	1338.5	676.59	8.386	1	2.561e-17	5.1221e-17	1.3071e-14	TRUE
Klf14_30958146	Klf14	22.696/147.65	220.14/551.5	85.171	385.82	2.1664	7806.3	1288.7	8.375	1	2.7863e-17	5.5726e-17	1.413e-14	TRUE
Papd4_93184184	Papd4	57.337/192.01	624.7/417.43	124.67	521.07	2.0546	9068.3	2240.5	8.3744	1	2.7864e-17	5.5729e-17	1.413e-14	TRUE
Spag7_70669197	Spag7	1.1945/128.93	430.62/193.99	65.062	312.31	2.2457	8158.2	872.82	8.3688	1	2.9505e-17	5.901e-17	1.4867e-14	TRUE
Ttyh3_140631540	Ttyh3	41.808/95.658	314.76/337.2	68.733	325.98	2.2293	1449.9	944.87	8.3688	1	2.9479e-17	5.8959e-17	1.4867e-14	TRUE
Gm11568_99858376	Gm11568	0/20.102	150.62/0	10.051	75.311	2.7877	202.05	60.904	8.3623	1	3.4131e-17	6.8262e-17	1.7089e-14	TRUE
Slc10a3_74369996	Slc10a3	0/56.84	253.93/75.159	28.42	164.55	2.4924	1615.4	265.39	8.356	1	3.3813e-17	6.7626e-17	1.6984e-14	TRUE
Olfr808_129767557	Olfr808	40.614/244	657.52/496.66	142.31	577.09	2.0122	20682	2715.9	8.3429	1	3.6348e-17	7.2695e-17	1.8142e-14	TRUE
Dock6_21821778	Dock6	0/177.45	499.18/294.54	88.726	396.86	2.1487	15745	1367.4	8.3328	1	3.98e-17	7.96e-17	1.9803e-14	TRUE
Slc22a20_5985895	Slc22a20	0/154.58	427.73/284.38	77.289	356.06	2.1893	11947	1119.6	8.3311	1	4.0472e-17	8.0943e-17	2.0074e-14	TRUE
Tas2r102_132762701	Tas2r102	62.115/115.76	431.59/362.59	88.937	397.09	2.1461	1438.9	1372.1	8.319	1	4.472e-17	8.944e-17	2.2112e-14	TRUE
Txndc8_58009063	Txndc8	22.696/136.56	221.11/506.81	79.626	363.96	2.1784	6482	1169	8.3162	1	4.5866e-17	9.1731e-17	2.2608e-14	TRUE
C1qtnf6_78527285	C1qtnf6	0/144.18	413.25/260.01	72.09	336.63	2.2077	10394	1012.3	8.3143	1	4.67e-17	9.3401e-17	2.2949e-14	TRUE
Pcdhga2_37670467	Pcdhga2	31.057/63.772	325.38/160.47	47.415	242.93	2.3329	535.12	553.03	8.3139	1	4.7357e-17	9.4713e-17	2.3199e-14	TRUE
Cybb_9450803	Cybb	13.14/70.704	333.11/107.66	41.922	220.38	2.3668	1656.8	463.27	8.2914	1	5.7455e-17	1.1491e-16	2.806e-14	TRUE
Tfeb_47786462	Tfeb	0/142.79	334.07/332.12	71.397	333.1	2.2063	10195	998.28	8.2828	1	6.0896e-17	1.2179e-16	2.9649e-14	TRUE
Stx18_38104931	Stx18	0/160.12	275.18/452.98	80.062	364.08	2.1711	12820	1178.3	8.2742	1	6.5312e-17	1.3062e-16	3.1702e-14	TRUE
Vti1a_55328390	Vti1a	0/76.249	183.45/225.48	38.125	204.46	2.3927	2907	404.22	8.2734	1	6.703e-17	1.3406e-16	3.2436e-14	TRUE
Styxl1_135765797	Styxl1	0/36.045	112/118.83	18.023	115.42	2.6135	649.62	138.75	8.2682	1	7.2541e-17	1.4508e-16	3.4997e-14	TRUE
Orc1_108597159	Orc1	0/47.136	112/170.63	23.568	141.32	2.5342	1110.9	203.17	8.2608	1	7.6081e-17	1.5216e-16	3.6593e-14	TRUE
Lrrk1_66333145	Lrrk1	37.03/65.852	358.21/156.41	51.441	257.31	2.3003	415.34	621.9	8.2553	1	7.7277e-17	1.5455e-16	3.7056e-14	TRUE
Cacnb1_98005760	Cacnb1	53.753/180.92	392.97/589.08	117.34	491.02	2.0558	8085.5	2051.4	8.2506	1	7.9194e-17	1.5839e-16	3.7861e-14	TRUE
Krt71_101740345	Krt71	113.48/190.62	770.49/434.7	152.05	602.6	1.9796	2975.6	2990.8	8.2384	1	8.7505e-17	1.7501e-16	4.1709e-14	TRUE
Egf_129735885	Egf	0/119.23	271.31/303.68	59.613	287.5	2.2509	7107.4	769.25	8.2164	1	1.0654e-16	2.1308e-16	5.063e-14	TRUE
Nipa1_55996489	Nipa1	31.057/179.53	698.08/200.08	105.29	449.08	2.0821	11022	1752.9	8.2113	1	1.1007e-16	2.2014e-16	5.215e-14	TRUE
2210407C18Rik_58610805	2210407C18Rik	40.614/72.783	348.56/204.15	56.698	276.35	2.2651	517.44	715.57	8.2113	1	1.1133e-16	2.2266e-16	5.2592e-14	TRUE
Gm5483_36186441	Gm5483	46.586/122	710.63/42.658	84.292	376.64	2.1465	2843.5	1269.5	8.2052	1	1.1616e-16	2.3232e-16	5.4711e-14	TRUE
Pcdh9_93886963	Pcdh9	60.92/171.91	543.59/427.59	116.41	485.59	2.0511	6159	2028	8.1978	1	1.2298e-16	2.4597e-16	5.7752e-14	TRUE
Fcgrt_45102657	Fcgrt	0/60.999	300.28/41.642	30.5	170.96	2.4487	1860.5	293.59	8.1976	1	1.2744e-16	2.5487e-16	5.9666e-14	TRUE
Hyls1_35561767	Hyls1	39.419/62.386	313.8/192.97	50.902	253.39	2.2931	263.73	612.54	8.1813	1	1.4329e-16	2.8658e-16	6.6893e-14	TRUE
Mmp15_95370168	Mmp15	0/31.886	172.83/35.548	15.943	104.19	2.6342	508.36	116.63	8.1712	1	1.6409e-16	3.2818e-16	7.5984e-14	TRUE
Heca_17915255	Heca	0/70.011	233.66/145.24	35.005	189.45	2.4031	2450.7	357.63	8.1667	1	1.6367e-16	3.2734e-16	7.5984e-14	TRUE
Zc3h8_128935315	Zc3h8	101.53/180.23	567.73/558.61	140.88	563.17	1.9915	3096.2	2676.4	8.1628	1	1.642e-16	3.2841e-16	7.5984e-14	TRUE
Wbscr22_135061120	Wbscr22	0/76.249	171.86/232.59	38.125	202.22	2.3769	2907	404.22	8.1621	1	1.6956e-16	3.3912e-16	7.8101e-14	TRUE
Anxa1_20383762	Anxa1	26.279/81.101	410.35/116.8	53.69	263.57	2.2743	1502.7	661.47	8.1606	1	1.6976e-16	3.3952e-16	7.8101e-14	TRUE
Eci2_34986148	Eci2	137.37/140.02	654.63/457.05	138.7	555.84	1.995	3.5158	2616.2	8.1555	1	1.7451e-16	3.4903e-16	8.0056e-14	TRUE
Gid8_180716936	Gid8	0/65.852	174.76/185.86	32.926	180.31	2.418	2168.2	327.59	8.1432	1	1.993e-16	3.9861e-16	9.1164e-14	TRUE
Lrit3_129791239	Lrit3	21.501/86.647	165.11/363.6	54.074	264.35	2.2685	2122	668.3	8.1342	1	2.1118e-16	4.2237e-16	9.6321e-14	TRUE
Olfr111_37530421	Olfr111	133.79/253.01	796.56/650.02	193.4	723.29	1.8976	7107	4246.6	8.1314	1	2.1244e-16	4.2487e-16	9.6614e-14	TRUE
Serpina3k_104340662	Serpina3k	44.197/197.55	590.9/403.22	120.88	497.06	2.0309	11759	2142	8.1282	1	2.1889e-16	4.3779e-16	9.9266e-14	TRUE
B3galnt1_69575808	B3galnt1	0/119.23	269.38/300.63	59.613	285.01	2.2384	7107.4	769.25	8.1267	1	2.242e-16	4.484e-16	1.0138e-13	TRUE
Olfr323_58625497	Olfr323	100.34/93.578	572.56/262.04	96.959	417.3	2.0943	22.855	1555.1	8.1232	1	2.287e-16	4.5741e-16	1.0313e-13	TRUE
Hivep2_14130668	Hivep2	59.726/134.48	343.73/491.58	97.101	417.65	2.0934	2793.8	1558.4	8.1199	1	2.3487e-16	4.6974e-16	1.0561e-13	TRUE
Naa60_3900688	Naa60	108.7/115.76	282.9/653.07	112.23	467.98	2.0503	24.915	1923	8.1125	1	2.4919e-16	4.9838e-16	1.1173e-13	TRUE
Krt72_101786060	Krt72	0/70.011	256.83/119.85	35.005	188.34	2.3947	2450.7	357.63	8.1081	1	2.6566e-16	5.3132e-16	1.1878e-13	TRUE
Rnf150_82990483	Rnf150	64.504/155.27	366.9/551.5	109.89	459.2	2.0532	4119.3	1865	8.0887	1	3.0323e-16	6.0645e-16	1.3519e-13	TRUE
Prss58_40897857	Prss58	0/67.931	208.55/158.44	33.966	183.5	2.3996	2307.3	342.51	8.0798	1	3.3549e-16	6.7097e-16	1.4874e-13	TRUE
Clcn1_42305271	Clcn1	71.671/236.37	815.87/383.92	154.02	599.89	1.9546	13563	3047.4	8.0769	1	3.3312e-16	6.6624e-16	1.4811e-13	TRUE
Mmadhc_50291286	Mmadhc	0/117.15	337.93/221.41	58.573	279.67	2.2362	6861.6	749.96	8.0737	1	3.4669e-16	6.9338e-16	1.5328e-13	TRUE
Rbm38_173022911	Rbm38	0/117.15	420/139.14	58.573	279.57	2.2356	6861.6	749.96	8.0701	1	3.5713e-16	7.1426e-16	1.5746e-13	TRUE
Zcchc12_36197715	Zcchc12	0/59.613	107.17/224.46	29.806	165.82	2.437	1776.9	284.09	8.0694	1	3.6729e-16	7.3458e-16	1.6149e-13	TRUE
Qrich1_108533645	Qrich1	0/100.51	312.83/182.82	50.255	247.82	2.2794	5051.1	601.35	8.0566	1	4.0019e-16	8.0038e-16	1.7547e-13	TRUE
Olfr1278_111292698	Olfr1278	0/104.67	305.11/206.18	52.335	255.64	2.2666	5477.8	637.53	8.052	1	4.1526e-16	8.3051e-16	1.8157e-13	TRUE
Hsbp1_119345627	Hsbp1	0/117.15	274.21/283.37	58.573	278.79	2.2316	6861.6	749.96	8.0414	1	4.5155e-16	9.031e-16	1.9636e-13	TRUE
Znrf2_54817335	Znrf2	48.975/170.52	287.73/625.64	109.75	456.69	2.0471	7386.7	1861.5	8.0411	1	4.477e-16	8.954e-16	1.9522e-13	TRUE
Nfatc1_80697814	Nfatc1	56.142/163.59	576.42/337.2	109.87	456.81	2.0459	5772.4	1864.4	8.035	1	4.7065e-16	9.4131e-16	2.0411e-13	TRUE
Gm561_144594126	Gm561	1.1945/112.99	340.83/205.16	57.091	273	2.2378	6248.8	722.73	8.0311	1	4.9116e-16	9.8233e-16	2.1242e-13	TRUE
Mrps26_130563931	Mrps26	41.808/248.85	881.53/256.96	145.33	569.24	1.9624	21433	2800.3	8.0109	1	5.7129e-16	1.1426e-15	2.464e-13	TRUE
Rbm47_66027020	Rbm47	0/187.85	498.21/306.73	93.925	402.47	2.0876	17644	1485.1	8.0066	1	5.9425e-16	1.1885e-15	2.5561e-13	TRUE
H3f3b_116023746	H3f3b	0/104.67	471.18/37.579	52.335	254.38	2.2595	5477.8	637.53	8.0019	1	6.2443e-16	1.2489e-15	2.6714e-13	TRUE
Slc4a7_14760256	Slc4a7	40.614/79.022	295.45/269.15	59.818	282.3	2.2198	737.6	773.06	8.0018	1	6.2283e-16	1.2457e-15	2.6714e-13	TRUE
Col11a1_114115491	Col11a1	0/120.61	316.69/250.87	60.306	283.78	2.2157	7273.7	782.19	7.9904	1	6.8297e-16	1.3659e-15	2.914e-13	TRUE
March11._26309502	March11.	27.474/128.93	384.28/310.79	78.202	347.54	2.1377	5146.7	1138.8	7.981	1	7.3319e-16	1.4664e-15	3.12e-13	TRUE
Tm2d3_65693528	Tm2d3	0/186.46	250.07/547.44	93.232	398.75	2.0848	17384	1469.2	7.9708	1	7.9398e-16	1.588e-15	3.3696e-13	TRUE
Tmem211_113234463	Tmem211	33.446/65.158	330.21/153.36	49.302	241.79	2.271	502.82	585	7.9582	1	8.9105e-16	1.7821e-15	3.7715e-13	TRUE
Nkx6-1_101663710	Nkx6-1	0/110.21	336/190.94	55.107	263.47	2.2369	6073.6	686.79	7.9509	1	9.427e-16	1.8854e-15	3.9795e-13	TRUE
Usp1_98928269	Usp1	0/9.0113	80.139/0	4.5056	40.069	2.8991	40.601	20.007	7.9508	1	1.0989e-15	2.1977e-15	4.5899e-13	TRUE
Homer1_93387566	Homer1	0/65.852	100.41/252.9	32.926	176.66	2.3886	2168.2	327.59	7.9412	1	1.0367e-15	2.0734e-15	4.3547e-13	TRUE
2010109A12Rik_93213298	2010109A12Rik	0/106.06	255.86/254.93	53.028	255.4	2.2466	5623.9	649.74	7.9392	1	1.0371e-15	2.0742e-15	4.3547e-13	TRUE
Atg16l2_101292152	Atg16l2	26.279/92.885	260.69/298.6	59.582	279.65	2.2118	2218.2	768.68	7.9374	1	1.0487e-15	2.0974e-15	4.3919e-13	TRUE
Erich2_70509677	Erich2	0/129.62	309.93/286.41	64.812	298.17	2.1846	8401.1	867.97	7.921	1	1.1948e-15	2.3895e-15	4.9773e-13	TRUE
Mid1ip1_10718375	Mid1ip1	29.863/126.85	210.48/481.42	78.357	345.95	2.1283	4703.3	1142.1	7.9182	1	1.2173e-15	2.4346e-15	5.0579e-13	TRUE
Ftl1_45459601	Ftl1	0/125.46	485.66/95.472	62.732	290.57	2.1937	7870.7	828.03	7.9176	1	1.2285e-15	2.4569e-15	5.091e-13	TRUE
Usp2_44089176	Usp2	23.89/87.34	219.17/309.77	55.615	264.47	2.2293	2012.9	695.93	7.9172	1	1.2365e-15	2.4729e-15	5.1107e-13	TRUE
Qrich1_108533856	Qrich1	40.614/254.39	547.45/594.16	147.5	570.81	1.945	22851	2861.5	7.9132	1	1.2576e-15	2.5153e-15	5.1848e-13	TRUE
Ccdc181_164280686	Ccdc181	0/80.408	322.49/88.362	40.204	205.42	2.3248	3232.7	436.25	7.9104	1	1.319e-15	2.6381e-15	5.4098e-13	TRUE
Lax1_133680213	Lax1	64.504/186.46	706.77/296.57	125.48	501.67	1.9907	7437.1	2261.7	7.9101	1	1.2908e-15	2.5817e-15	5.3078e-13	TRUE
Rxrb_34036386	Rxrb	38.225/102.59	209.52/425.56	70.407	317.54	2.1573	2071.4	978.33	7.9011	1	1.3994e-15	2.7987e-15	5.7245e-13	TRUE
5730409E04Rik_126612085	5730409E04Rik	19.112/187.85	221.11/638.85	103.48	429.98	2.0444	14236	1709.2	7.8973	1	1.4341e-15	2.8682e-15	5.8514e-13	TRUE
Prelp_133915109	Prelp	69.282/57.533	317.66/267.12	63.408	292.39	2.1875	69.014	840.94	7.8962	1	1.4591e-15	2.9182e-15	5.9383e-13	TRUE
Pias2_77128969	Pias2	0/101.9	131.31/361.57	50.948	246.44	2.2519	5191.5	613.34	7.8938	1	1.4959e-15	2.9917e-15	6.0722e-13	TRUE
Ubxn10_138720910	Ubxn10	0/215.58	613.11/274.23	107.79	443.67	2.0312	23237	1813.5	7.8873	1	1.5529e-15	3.1058e-15	6.2878e-13	TRUE
Cdh17_11785220	Cdh17	0/60.306	211.45/116.8	30.153	164.13	2.4061	1818.4	288.83	7.8831	1	1.6603e-15	3.3205e-15	6.7054e-13	TRUE
Rev3l_39823758	Rev3l	1.1945/47.136	124.55/152.35	24.165	138.45	2.4703	1055.3	210.55	7.8762	1	1.7725e-15	3.545e-15	7.1404e-13	TRUE
Itgb3bp_99789606	Itgb3bp	0/11.784	38.621/57.892	5.892	48.257	2.8373	69.431	28.953	7.8733	1	2.001e-15	4.0019e-15	7.9598e-13	TRUE
Ccr8_120094318	Ccr8	0/85.954	269.38/161.49	42.977	215.44	2.2991	3694	480.12	7.8706	1	1.8095e-15	3.619e-15	7.271e-13	TRUE
Magi2_19678702	Magi2	0/74.17	189.24/195.01	37.085	192.12	2.3422	2750.6	388.49	7.866	1	1.8878e-15	3.7756e-15	7.5666e-13	TRUE
Acaa1b_119150900	Acaa1b	0/155.27	437.38/245.79	77.635	341.59	2.1232	12055	1126.9	7.8628	1	1.8979e-15	3.7959e-15	7.588e-13	TRUE
2310047M10Rik_69059975	2310047M10Rik	23.89/93.578	269.38/279.31	58.734	274.34	2.2046	2428.2	752.94	7.8576	1	1.9906e-15	3.9812e-15	7.9385e-13	TRUE
Olfr270_52971221	Olfr270	32.252/153.88	443.18/344.31	93.068	393.74	2.0691	7397.2	1465.5	7.8543	1	2.025e-15	4.05e-15	8.0354e-13	TRUE
Mina_59486624	Mina	0/67.931	196/162.5	33.966	179.25	2.366	2307.3	342.51	7.8505	1	2.1438e-15	4.2877e-15	8.4725e-13	TRUE
Clock_76262734	Clock	15.529/269.64	681.66/422.51	142.59	552.09	1.9456	32287	2723.7	7.8465	1	2.1459e-15	4.2917e-15	8.4725e-13	TRUE
Olfr815_129902235	Olfr815	65.698/119.92	196.97/588.06	92.809	392.52	2.0686	1469.9	1459.5	7.8449	1	2.1823e-15	4.3646e-15	8.5951e-13	TRUE
Olfr1331_118869176	Olfr1331	0/113.68	432.56/101.57	56.84	267.06	2.2124	6461.6	718.15	7.8445	1	2.2107e-15	4.4213e-15	8.6851e-13	TRUE
Ftmt_52331677	Ftmt	0/83.181	186.35/232.59	41.59	209.47	2.305	3459.5	458.02	7.8441	1	2.238e-15	4.4759e-15	8.7707e-13	TRUE
BRDN_BRDN0000738173	BRDN	102.73/88.033	151.59/650.02	95.381	400.8	2.0597	107.98	1518.6	7.8376	1	2.3121e-15	4.6242e-15	9.0389e-13	TRUE
Wnt9b_103733784	Wnt9b	0/106.06	181.52/323.99	53.028	252.76	2.2317	5623.9	649.74	7.8356	1	2.3779e-15	4.7557e-15	9.2731e-13	TRUE
Znrf1_111537257	Znrf1	21.501/134.48	391.04/292.51	77.989	341.77	2.1175	6381.6	1134.3	7.8321	1	2.4238e-15	4.8477e-15	9.4293e-13	TRUE
Slc16a2_103821400	Slc16a2	56.142/117.15	452.83/289.46	86.644	371.15	2.0861	1860.7	1321.1	7.8273	1	2.5136e-15	5.0271e-15	9.7545e-13	TRUE
Spata31d1b_59716453	Spata31d1b	0/146.26	422.9/226.49	73.13	324.7	2.1354	10696	1033.5	7.8252	1	2.5644e-15	5.1287e-15	9.9273e-13	TRUE
Tpd52l2_181499915	Tpd52l2	53.753/185.77	448.97/509.86	119.76	479.41	1.9921	8714.3	2113.3	7.8235	1	2.5814e-15	5.1628e-15	9.9689e-13	TRUE
Ublcp1_44466834	Ublcp1	37.03/186.46	594.76/311.81	111.75	453.29	2.0105	11165	1911	7.8129	1	2.81e-15	5.6201e-15	1.0826e-12	TRUE
Anks3_4957646	Anks3	0/173.29	476.97/264.07	86.647	370.52	2.0837	15015	1321.2	7.8099	1	2.8875e-15	5.7751e-15	1.1097e-12	TRUE
Snx13_35086882	Snx13	94.367/224.59	778.21/424.54	159.48	601.38	1.9083	8478.8	3205.9	7.8046	1	2.9927e-15	5.9853e-15	1.1473e-12	TRUE
Lbp_158306777	Lbp	0/246.08	493.38/483.45	123.04	488.42	1.9803	30277	2197.9	7.7937	1	3.2692e-15	6.5384e-15	1.2503e-12	TRUE
Parl_20297673	Parl	48.975/115.76	572.56/138.13	82.368	355.34	2.0957	2230.1	1227.7	7.7907	1	3.3643e-15	6.7286e-15	1.2836e-12	TRUE
Fen1_10200833	Fen1	89.589/189.93	592.83/486.5	139.76	539.67	1.9415	5034.1	2645.4	7.7752	1	3.7797e-15	7.5594e-15	1.4387e-12	TRUE
Speer4b_27498794	Speer4b	1.1945/62.386	140.97/197.04	31.79	169	2.3742	1872.2	311.53	7.774	1	3.9439e-15	7.8877e-15	1.494e-12	TRUE
BRDN_BRDN0000737615	BRDN	52.559/126.16	432.56/323.99	89.358	378.27	2.0695	2708.4	1381.5	7.7731	1	3.8613e-15	7.7227e-15	1.4662e-12	TRUE
Trp53bp2_182448655	Trp53bp2	1.1945/68.624	243.31/119.85	34.909	181.58	2.3461	2273.4	356.23	7.771	1	4.0221e-15	8.0442e-15	1.52e-12	TRUE
Oser1_163415551	Oser1	0/40.204	92.691/145.24	20.102	118.96	2.5072	808.18	162.02	7.767	1	4.2628e-15	8.5256e-15	1.5995e-12	TRUE
Ifna12_88603053	Ifna12	0/91.499	283.86/163.52	45.749	223.69	2.2649	4186	525.29	7.7639	1	4.2145e-15	8.429e-15	1.5851e-12	TRUE
Lrp2_69469649	Lrp2	40.614/196.17	450.9/493.61	118.39	472.25	1.9869	12099	2078.3	7.7622	1	4.1927e-15	8.3854e-15	1.5807e-12	TRUE
Mmadhc_50292913	Mmadhc	0/144.18	376.56/261.02	72.09	318.79	2.1294	10394	1012.3	7.7537	1	4.5166e-15	9.0333e-15	1.6908e-12	TRUE
Gtsf1l_163087505	Gtsf1l	64.504/59.613	82.07/484.47	62.058	283.27	2.1725	11.961	815.22	7.7476	1	4.7518e-15	9.5035e-15	1.7746e-12	TRUE
4922502D21Rik_129326731	4922502D21Rik	0/56.147	47.311/258.99	28.074	153.15	2.4066	1576.2	260.78	7.7454	1	4.9668e-15	9.9337e-15	1.8462e-12	TRUE
Ddx28_106010985	Ddx28	0/119.23	344.69/204.15	59.613	274.42	2.1839	7107.4	769.25	7.7449	1	4.8598e-15	9.7197e-15	1.8107e-12	TRUE
Gsc_104473001	Gsc	35.835/183	507.87/375.79	109.42	441.83	2.0038	10828	1853.4	7.7214	1	5.7859e-15	1.1572e-14	2.1457e-12	TRUE
Vmn1r23_57926739	Vmn1r23	0/81.101	268.42/137.11	40.551	202.76	2.294	3288.7	441.66	7.7187	1	6.037e-15	1.2074e-14	2.2336e-12	TRUE
Erp29_121452231	Erp29	0/79.715	277.11/122.89	39.857	200	2.2985	3177.2	430.86	7.7151	1	6.215e-15	1.243e-14	2.2941e-12	TRUE
Fgg_83010475	Fgg	0/70.704	238.49/125.94	35.352	182.21	2.3334	2499.5	362.72	7.7112	1	6.4368e-15	1.2874e-14	2.365e-12	TRUE
Tktl2_66512558	Tktl2	45.392/57.533	291.59/196.02	51.463	243.81	2.2223	73.712	622.28	7.7105	1	6.3907e-15	1.2781e-14	2.3535e-12	TRUE
Tmem186_8636293	Tmem186	53.753/90.806	481.8/153.36	72.279	317.58	2.1202	686.44	1016.2	7.6951	1	7.1519e-15	1.4304e-14	2.6216e-12	TRUE
Gm6880_74481089	Gm6880	181.57/253.01	1009/516.97	217.29	762.97	1.8073	2552	5033.4	7.6915	1	7.2783e-15	1.4557e-14	2.6618e-12	TRUE
Zmynd11_9695134	Zmynd11	20.307/160.82	321.52/436.73	90.562	379.13	2.0537	9871.5	1408.6	7.6887	1	7.4917e-15	1.4983e-14	2.7336e-12	TRUE
Epha4_77506746	Epha4	0/43.67	91.725/159.46	21.835	125.59	2.4709	953.53	182.23	7.686	1	8.0138e-15	1.6028e-14	2.9173e-12	TRUE
BRDN_BRDN0000738108	BRDN	34.641/70.704	344.69/150.32	52.672	247.5	2.211	650.26	643.47	7.6806	1	8.0672e-15	1.6134e-14	2.9301e-12	TRUE
Chst9_15717933	Chst9	0/135.17	270.35/331.1	67.584	300.73	2.1373	9135.3	922.13	7.6775	1	8.216e-15	1.6432e-14	2.9773e-12	TRUE
Cttn_144452623	Cttn	38.225/155.96	505.94/293.52	97.094	399.73	2.0304	6931.3	1558.3	7.6665	1	8.9017e-15	1.7803e-14	3.2184e-12	TRUE
Galnt16_80581232	Galnt16	103.92/54.068	422.9/255.95	78.995	339.42	2.0893	1242.8	1155.6	7.661	1	9.3211e-15	1.8642e-14	3.3624e-12	TRUE
Afp_90492721	Afp	0/97.044	276.14/186.88	48.522	231.51	2.2312	4708.8	571.72	7.653	1	1.0029e-14	2.0058e-14	3.6096e-12	TRUE
Efcab12_115837789	Efcab12	0/163.59	448/248.84	81.795	348.42	2.0774	13381	1215.4	7.648	1	1.0303e-14	2.0607e-14	3.7e-12	TRUE
Ttc22_106622756	Ttc22	1.1945/80.408	220.14/183.83	40.801	201.99	2.2798	3137.4	445.59	7.6359	1	1.1519e-14	2.3039e-14	4.1273e-12	TRUE
Trim59_69037844	Trim59	45.392/77.635	290.62/265.09	61.514	277.85	2.1573	519.83	804.9	7.6255	1	1.2341e-14	2.4682e-14	4.4117e-12	TRUE
Ndufv3_31521688	Ndufv3	29.863/91.499	308.97/240.71	60.681	274.84	2.1609	1899.5	789.22	7.6232	1	1.2568e-14	2.5135e-14	4.4826e-12	TRUE
Pitpnm3_72071001	Pitpnm3	0/143.49	336/290.48	71.743	313.24	2.111	10294	1005.3	7.6167	1	1.3172e-14	2.6344e-14	4.6876e-12	TRUE
Trpm8_88328202	Trpm8	15.529/51.988	120.69/227.51	33.758	174.1	2.3327	664.64	339.52	7.6164	1	1.349e-14	2.698e-14	4.7901e-12	TRUE
Ccdc83_90250548	Ccdc83	1.1945/79.022	170.9/226.49	40.108	198.69	2.2803	3028.5	434.75	7.6058	1	1.4553e-14	2.9106e-14	5.1444e-12	TRUE
Nomo1_46045274	Nomo1	41.808/145.57	595.73/176.72	93.687	386.23	2.0319	5382.9	1479.6	7.6052	1	1.4331e-14	2.8661e-14	5.0772e-12	TRUE
Ssna1_25271949	Ssna1	0/162.9	396.83/294.54	81.448	345.69	2.0721	13268	1207.9	7.6029	1	1.4622e-14	2.9244e-14	5.1468e-12	TRUE
Agmo_37405359	Agmo	151.7/109.52	544.56/461.11	130.61	502.83	1.9366	889.67	2397.4	7.6021	1	1.4624e-14	2.9249e-14	5.1468e-12	TRUE
Vmn2r19_123329922	Vmn2r19	25.085/115.07	463.45/150.32	70.076	306.88	2.115	4048.4	971.68	7.5969	1	1.5353e-14	3.0706e-14	5.3913e-12	TRUE
Top3b_16889540	Top3b	52.559/133.78	440.28/327.04	93.171	383.66	2.0302	3298.7	1467.8	7.5822	1	1.7109e-14	3.4219e-14	5.9948e-12	TRUE
Gpm6a_55050189	Gpm6a	43.003/97.044	351.45/261.02	70.023	306.24	2.113	1460.3	970.63	7.5819	1	1.7236e-14	3.4472e-14	6.0258e-12	TRUE
Kdf1_133528330	Kdf1	28.668/194.09	541.66/342.28	111.38	441.97	1.9788	13682	1901.8	7.5806	1	1.7296e-14	3.4591e-14	6.0334e-12	TRUE
Peo1_45008195	Peo1	17.918/31.886	92.691/181.8	24.902	137.25	2.4161	97.556	219.76	7.5784	1	1.834e-14	3.668e-14	6.3698e-12	TRUE
Scn9a_66501680	Scn9a	0/230.83	626.63/282.35	115.41	454.49	1.9682	26641	2002.8	7.5768	1	1.7803e-14	3.5606e-14	6.1968e-12	TRUE
Ptcd2_99332458	Ptcd2	77.644/69.317	495.32/140.16	73.48	317.74	2.0974	34.663	1040.7	7.5716	1	1.8648e-14	3.7296e-14	6.4626e-12	TRUE
BRDN_BRDN0000738197	BRDN	101.53/123.38	607.32/282.35	112.46	444.83	1.9743	238.73	1928.7	7.5682	1	1.9018e-14	3.8035e-14	6.5763e-12	TRUE
Ccr3_124029283	Ccr3	34.641/89.419	130.35/425.56	62.03	277.95	2.1459	1500.3	814.68	7.5649	1	1.9698e-14	3.9396e-14	6.7967e-12	TRUE
Cd86_36620977	Cd86	80.033/83.874	389.11/302.67	81.953	345.89	2.0641	7.3783	1218.8	7.5601	1	2.0322e-14	4.0645e-14	6.997e-12	TRUE
Dcun1d1_35919050	Dcun1d1	76.449/311.93	830.35/545.41	194.19	687.88	1.8194	27725	4272	7.5534	1	2.1237e-14	4.2474e-14	7.296e-12	TRUE
Yes1_32645035	Yes1	0/227.36	431.59/464.15	113.68	447.87	1.9687	25847	1959.2	7.5501	1	2.1851e-14	4.3701e-14	7.4907e-12	TRUE
Nkapl_21468208	Nkapl	35.835/52.681	277.11/149.3	44.258	213.2	2.2427	141.89	500.84	7.5491	1	2.2452e-14	4.4903e-14	7.6801e-12	TRUE
P4hb_120563655	P4hb	130.2/155.27	664.28/409.31	142.74	536.8	1.9036	314.22	2727.9	7.5448	1	2.2712e-14	4.5424e-14	7.7525e-12	TRUE
Tenm2_36221438	Tenm2	77.644/106.06	512.69/242.74	91.85	377.72	2.0282	403.62	1437.7	7.5393	1	2.3813e-14	4.7626e-14	8.1108e-12	TRUE
Mfap5_122521924	Mfap5	91.978/194.09	489.52/585.02	143.03	537.27	1.9019	5213.3	2736.1	7.5369	1	2.4148e-14	4.8297e-14	8.2074e-12	TRUE
Bmp2_133554526	Bmp2	0/88.033	208.55/215.32	44.017	211.94	2.2419	3874.9	496.91	7.5329	1	2.5428e-14	5.0856e-14	8.6239e-12	TRUE
Zc3h11a_133626893	Zc3h11a	0/29.113	100.41/81.252	14.557	90.834	2.5615	423.79	102.56	7.5321	1	2.7004e-14	5.4008e-14	9.1194e-12	TRUE
Vmn1r235_21261708	Vmn1r235	32.252/164.28	396.83/399.15	98.267	397.99	2.007	8716	1585.7	7.5269	1	2.6159e-14	5.2318e-14	8.8529e-12	TRUE
Olfr974_39942842	Olfr974	0/104.67	429.66/54.845	52.335	242.25	2.1893	5477.8	637.53	7.5217	1	2.7566e-14	5.5132e-14	9.2895e-12	TRUE
Vmn1r75_11880544	Vmn1r75	68.087/118.53	322.49/440.79	93.31	381.64	2.0205	1272.4	1471	7.5177	1	2.8081e-14	5.6162e-14	9.443e-12	TRUE
Gga2_122008405	Gga2	0/182.3	518.49/230.55	91.152	374.52	2.0268	16618	1421.9	7.5147	1	2.8738e-14	5.7475e-14	9.6433e-12	TRUE
Foxi2_135410911	Foxi2	0/164.28	472.14/217.35	82.141	344.75	2.0561	13494	1222.8	7.5097	1	2.9922e-14	5.9843e-14	1.0019e-11	TRUE
Gcdh_84893152	Gcdh	0/60.306	165.11/150.32	30.153	157.71	2.349	1818.4	288.83	7.5056	1	3.1771e-14	6.3542e-14	1.0616e-11	TRUE
Ppp2r2a_67028865	Ppp2r2a	0/88.726	143.86/280.32	44.363	212.09	2.2319	3936.2	502.55	7.482	1	3.749e-14	7.498e-14	1.2489e-11	TRUE
Sycp3_88462482	Sycp3	35.835/67.931	336/143.21	51.883	239.61	2.1858	515.06	629.62	7.4813	1	3.7531e-14	7.5063e-14	1.2489e-11	TRUE
Rerg_137056439	Rerg	0/67.931	248.14/96.487	33.966	172.31	2.3094	2307.3	342.51	7.4755	1	3.9782e-14	7.9564e-14	1.3182e-11	TRUE
BRDN_BRDN0000737631	BRDN	91.978/246.08	716.42/504.78	169.03	610.6	1.8468	11873	3489.4	7.4753	1	3.861e-14	7.722e-14	1.2821e-11	TRUE
Mycl_122996911	Mycl	52.559/122	305.11/415.4	87.279	360.25	2.0329	2410.9	1335.2	7.4706	1	4.0254e-14	8.0508e-14	1.3311e-11	TRUE
Rims4_163865798	Rims4	0/142.1	332.14/279.31	71.05	305.72	2.0899	10096	991.28	7.4536	1	4.5972e-14	9.1944e-14	1.517e-11	TRUE
Sh2b3_121828801	Sh2b3	41.808/76.249	130.35/398.14	59.029	264.24	2.1436	593.09	758.39	7.4518	1	4.6799e-14	9.3598e-14	1.5411e-11	TRUE
S100a7a_90655564	S100a7a	0/99.817	181.52/281.34	49.909	231.43	2.1908	4981.7	595.39	7.4391	1	5.1732e-14	1.0346e-13	1.6965e-11	TRUE
Coro6_77464013	Coro6	120.65/164.28	477.94/582.99	142.46	530.46	1.8893	952.05	2720.3	7.4391	1	5.0843e-14	1.0169e-13	1.6708e-11	TRUE
Wfdc10_164657201	Wfdc10	45.392/122	416.14/278.29	83.695	347.22	2.0396	2934.3	1256.5	7.4342	1	5.3068e-14	1.0614e-13	1.7367e-11	TRUE
Prkrip1_136197785	Prkrip1	95.561/131.01	635.32/246.8	113.29	441.06	1.9516	628.3	1949.3	7.4239	1	5.7152e-14	1.143e-13	1.8665e-11	TRUE
Olfr641_104040208	Olfr641	0/108.83	338.9/155.4	54.414	247.15	2.1629	5921.8	674.37	7.4218	1	5.8835e-14	1.1767e-13	1.9136e-11	TRUE
Ndufs2_171238726	Ndufs2	34.641/108.14	287.73/323.99	71.388	305.86	2.0838	2700.7	998.1	7.4217	1	5.8501e-14	1.17e-13	1.9066e-11	TRUE
Glipr1l2_112083427	Glipr1l2	0/122.69	308.97/233.6	61.346	271.28	2.1267	7526.6	801.74	7.4144	1	6.2018e-14	1.2404e-13	2.013e-11	TRUE
Clcn5_7178423	Clcn5	15.529/130.32	295.45/326.03	72.923	310.74	2.0762	6588.1	1029.3	7.4126	1	6.2627e-14	1.2525e-13	2.0286e-11	TRUE
Lrfn3_30359602	Lrfn3	0/165.67	422.9/264.07	82.834	343.49	2.0388	13723	1237.8	7.4086	1	6.4437e-14	1.2887e-13	2.083e-11	TRUE
H2-M1_36671832	H2-M1	1.1945/163.59	364.97/318.92	82.392	341.94	2.04	13186	1228.2	7.406	1	6.5722e-14	1.3144e-13	2.1202e-11	TRUE
Slc35c2_165280633	Slc35c2	72.865/105.36	410.35/316.88	89.114	363.62	2.0166	528.02	1376.1	7.3999	1	6.8682e-14	1.3736e-13	2.2112e-11	TRUE
Siah3_75525461	Siah3	2.389/155.27	399.73/260.01	78.83	329.87	2.0513	11686	1152.1	7.3959	1	7.0917e-14	1.4183e-13	2.2786e-11	TRUE
Abca17_24291755	Abca17	101.53/39.511	396.83/207.19	70.522	302.01	2.0829	1923.4	980.65	7.3922	1	7.3072e-14	1.4614e-13	2.343e-11	TRUE
Fcer1a_173225523	Fcer1a	78.838/38.818	109.1/414.39	58.828	261.75	2.1348	800.81	754.67	7.3866	1	7.6568e-14	1.5314e-13	2.4453e-11	TRUE
D6Ertd527e_87111045	D6Ertd527e	100.34/150.42	701.94/250.87	125.38	476.4	1.9174	1254	2258.9	7.3856	1	7.6228e-14	1.5246e-13	2.4393e-11	TRUE
Casp1_5303642	Casp1	13.14/205.18	475.04/377.82	109.16	426.43	1.9561	18440	1847.1	7.3823	1	7.8238e-14	1.5648e-13	2.4936e-11	TRUE
Olfr156_43820873	Olfr156	29.863/112.99	252.97/356.5	71.425	304.73	2.0777	3454.8	998.85	7.382	1	7.888e-14	1.5776e-13	2.509e-11	TRUE
Wnk1_119969534	Wnk1	50.17/76.249	165.11/387.98	63.209	276.54	2.1119	340.07	837.14	7.3733	1	8.4477e-14	1.6895e-13	2.6763e-11	TRUE
Fam98c_29155157	Fam98c	53.753/192.01	489.52/446.89	122.88	468.21	1.9213	9557.3	2193.8	7.3727	1	8.3966e-14	1.6793e-13	2.6654e-11	TRUE
Far1_113539386	Far1	84.811/37.431	174.76/363.6	61.121	269.18	2.1208	1122.4	797.5	7.3676	1	8.819e-14	1.7638e-13	2.7884e-11	TRUE
Zbtb4_69777586	Zbtb4	0/108.83	63.725/427.59	54.414	245.66	2.1542	5921.8	674.37	7.3644	1	9.0589e-14	1.8118e-13	2.8585e-11	TRUE
Olfr972_39873827	Olfr972	0/102.59	181.52/287.43	51.295	234.47	2.1708	5262.3	619.36	7.3605	1	9.346e-14	1.8692e-13	2.9433e-11	TRUE
2300003K06Rik_99837726	2300003K06Rik	0/129.62	291.59/271.18	64.812	281.38	2.1012	8401.1	867.97	7.3511	1	9.9684e-14	1.9937e-13	3.1331e-11	TRUE
Ivd_118871438	Ivd	0/56.147	118.76/174.69	28.074	146.73	2.3451	1576.2	260.78	7.3476	1	1.0526e-13	2.1052e-13	3.2887e-11	TRUE
Sgsh_119350001	Sgsh	32.252/101.2	319.59/255.95	66.728	287.77	2.0921	2377.1	905.29	7.3464	1	1.0315e-13	2.0629e-13	3.2291e-11	TRUE
Penk_4138022	Penk	39.419/138.63	380.42/342.28	89.027	361.35	2.0089	4921.9	1374.1	7.3463	1	1.0272e-13	2.0545e-13	3.2223e-11	TRUE
Eif4g2_111076333	Eif4g2	60.92/134.48	370.76/406.26	97.698	388.51	1.9806	2705.2	1572.4	7.3339	1	1.1251e-13	2.2501e-13	3.5083e-11	TRUE
Flad1_89408629	Flad1	0/164.28	345.66/331.1	82.141	338.38	2.0293	13494	1222.8	7.3276	1	1.1824e-13	2.3647e-13	3.6797e-11	TRUE
Lcn5_25660116	Lcn5	56.142/122.69	525.25/198.05	89.417	361.65	2.0039	2214.4	1382.8	7.3207	1	1.2434e-13	2.4868e-13	3.8621e-11	TRUE
Ccdc83_90244187	Ccdc83	23.89/122.69	342.76/275.24	73.291	309	2.061	4880.9	1036.8	7.3203	1	1.2512e-13	2.5024e-13	3.8788e-11	TRUE
Gdf10_33924147	Gdf10	0/49.909	214.35/52.814	24.954	133.58	2.3744	1245.4	220.42	7.3166	1	1.3332e-13	2.6664e-13	4.1089e-11	TRUE
2900011O08Rik_14088966	2900011O08Rik	0/269.64	642.08/360.56	134.82	501.32	1.8869	36354	2510.6	7.3144	1	1.297e-13	2.5939e-13	4.0128e-11	TRUE
Dlg1_31791827	Dlg1	23.89/159.43	436.42/300.63	91.66	368.53	1.9957	9185.5	1433.4	7.3128	1	1.3185e-13	2.6371e-13	4.0716e-11	TRUE
Zfp276_123258340	Zfp276	50.17/194.09	576.42/349.39	122.13	462.9	1.9136	10356	2174.3	7.3081	1	1.3609e-13	2.7219e-13	4.1863e-11	TRUE
Tceb2_23828891	Tceb2	52.559/58.227	204.69/290.48	55.393	247.58	2.1402	16.062	691.92	7.3064	1	1.3961e-13	2.7922e-13	4.2778e-11	TRUE
Slc5a8_88902509	Slc5a8	68.087/112.99	505.94/223.44	90.537	364.69	1.9982	1008	1408	7.3061	1	1.386e-13	2.7719e-13	4.255e-11	TRUE
Olfr860_19846201	Olfr860	16.723/134.48	304.14/328.06	75.599	316.1	2.0495	6932.8	1084.4	7.3033	1	1.4192e-13	2.8383e-13	4.3401e-11	TRUE
Rpp40_35902044	Rpp40	0/99.817	134.21/321.96	49.909	228.09	2.1699	4981.7	595.39	7.3022	1	1.4455e-13	2.891e-13	4.4121e-11	TRUE
Coq3_21892850	Coq3	0/28.42	0/173.68	14.21	86.839	2.5298	403.85	99.124	7.2949	1	1.6191e-13	3.2381e-13	4.8856e-11	TRUE
Gsdmc4_63895178	Gsdmc4	1.1945/97.044	329.24/120.86	49.119	225.05	2.1732	4593.6	581.88	7.2935	1	1.5426e-13	3.0852e-13	4.6904e-11	TRUE
Esyt1_128519182	Esyt1	28.668/122.69	404.56/227.51	75.68	316.03	2.0477	4420.2	1086.1	7.2932	1	1.53e-13	3.06e-13	4.6612e-11	TRUE
S100g_162964130	S100g	77.644/47.136	208.55/334.15	62.39	271.35	2.1032	465.36	821.51	7.2906	1	1.5661e-13	3.1323e-13	4.753e-11	TRUE
Krt25_99318159	Krt25	21.501/45.749	138.07/197.04	33.625	167.55	2.2833	293.99	337.6	7.289	1	1.6153e-13	3.2306e-13	4.8835e-11	TRUE
Minpp1_32493871	Minpp1	58.531/241.22	301.24/787.13	149.88	544.19	1.8534	16688	2928.8	7.2861	1	1.5998e-13	3.1995e-13	4.8458e-11	TRUE
B3galt1_68118414	B3galt1	38.225/142.1	252.97/472.28	90.163	362.62	1.9959	5395.1	1399.6	7.2829	1	1.6468e-13	3.2935e-13	4.9597e-11	TRUE
Pdzd8_59301383	Pdzd8	0/90.806	190.21/232.59	45.403	211.4	2.1945	4122.8	519.58	7.2823	1	1.6802e-13	3.3603e-13	5.0508e-11	TRUE
Abca13_9291491	Abca13	43.003/25.647	242.35/97.503	34.325	169.93	2.2746	150.6	347.71	7.2719	1	1.8322e-13	3.6644e-13	5.487e-11	TRUE
Tspan1_116164419	Tspan1	17.918/244.69	698.08/279.31	131.3	488.69	1.888	25713	2415.8	7.2712	1	1.7887e-13	3.5774e-13	5.3669e-11	TRUE
1810013L24Rik_8831384	1810013L24Rik	69.282/151.11	571.59/277.27	110.2	424.43	1.9358	3348.1	1872.6	7.2616	1	1.9233e-13	3.8466e-13	5.749e-11	TRUE
Aoah_20911176	Aoah	0/97.737	278.07/168.6	48.869	223.34	2.1694	4776.3	577.61	7.2593	1	1.9871e-13	3.9742e-13	5.9175e-11	TRUE
Hdac3_37952589	Hdac3	29.863/251.62	528.14/503.77	140.74	515.95	1.8668	24589	2672.6	7.2579	1	1.972e-13	3.9439e-13	5.8833e-11	TRUE
BRDN_BRDN0000738004	BRDN	0/115.76	339.87/169.61	57.88	254.74	2.1188	6700.2	737.18	7.2505	1	2.1107e-13	4.2214e-13	6.2737e-11	TRUE
Nol11_107189128	Nol11	83.616/48.522	247.17/317.9	66.069	282.54	2.0798	615.79	892.4	7.2463	1	2.1716e-13	4.3432e-13	6.4306e-11	TRUE
Hcfc2_82699259	Hcfc2	63.309/136.56	568.7/215.32	99.932	392.01	1.9612	2682.5	1624.8	7.2459	1	2.1621e-13	4.3243e-13	6.4146e-11	TRUE
Eml5_98830920	Eml5	0/40.897	59.863/167.58	20.449	113.72	2.4192	836.29	166	7.2395	1	2.3866e-13	4.7733e-13	7.0411e-11	TRUE
Tulp1_28362965	Tulp1	14.334/114.37	167.04/385.95	64.354	276.49	2.0861	5003.9	859.12	7.2376	1	2.3169e-13	4.6337e-13	6.848e-11	TRUE
Sytl5_9960119	Sytl5	0/131.01	187.31/372.75	65.505	280.03	2.0792	8581.8	881.41	7.2258	1	2.5253e-13	5.0506e-13	7.4226e-11	TRUE
BRDN_BRDN0000738075	BRDN	0/265.49	661.39/319.93	132.74	490.66	1.8782	35241	2454.4	7.2245	1	2.5249e-13	5.0499e-13	7.4226e-11	TRUE
Hibadh_52557811	Hibadh	0/189.24	473.11/275.24	94.618	374.18	1.9722	17905	1501	7.2158	1	2.7014e-13	5.4027e-13	7.9254e-11	TRUE
Ctsll3_60800335	Ctsll3	0/93.578	194.07/235.63	46.789	214.85	2.1753	4378.5	542.56	7.2152	1	2.7546e-13	5.5093e-13	8.0668e-11	TRUE
Adam22_8367280	Adam22	0/84.567	256.83/140.16	42.284	198.5	2.2045	3575.8	469.03	7.2129	1	2.8091e-13	5.6183e-13	8.2113e-11	TRUE
Thsd7a_12352025	Thsd7a	0/32.579	102.35/88.362	16.29	95.354	2.4784	530.7	120.23	7.2105	1	2.9925e-13	5.985e-13	8.6833e-11	TRUE
E2f4_105298558	E2f4	0/131.01	382.35/176.72	65.505	279.54	2.0767	8581.8	881.41	7.2092	1	2.8529e-13	5.7058e-13	8.3238e-11	TRUE
Gpr35_92982928	Gpr35	22.696/137.94	478.9/177.74	80.319	328.32	2.0178	6640.8	1183.7	7.2082	1	2.8627e-13	5.7255e-13	8.3372e-11	TRUE
Alpk3_81093228	Alpk3	0/49.215	215.31/45.705	24.608	130.51	2.3605	1211.1	216.07	7.2045	1	3.0556e-13	6.1112e-13	8.8502e-11	TRUE
Cxcl14_56296119	Cxcl14	0/182.3	500.14/225.48	91.152	362.81	1.9811	16618	1421.9	7.2042	1	2.9433e-13	5.8867e-13	8.5563e-11	TRUE
Zcchc6_59821660	Zcchc6	20.307/94.272	285.8/216.33	57.289	251.07	2.1125	2735.4	726.35	7.19	1	3.2958e-13	6.5915e-13	9.5284e-11	TRUE
Pcdha8_36993635	Pcdha8	47.781/235.68	308.97/721.12	141.73	515.04	1.8542	17653	2699.9	7.1845	1	3.3828e-13	6.7656e-13	9.7623e-11	TRUE
Trpa1_14900070	Trpa1	0/99.124	214.35/233.6	49.562	223.97	2.1536	4912.8	589.44	7.1838	1	3.461e-13	6.9221e-13	9.9519e-11	TRUE
Ttc17_94386149	Ttc17	0/175.37	465.38/236.65	87.686	351.02	1.9889	15378	1344.2	7.1823	1	3.4566e-13	6.9131e-13	9.9519e-11	TRUE
Cd86_36620859	Cd86	243.68/70.011	652.7/464.15	156.85	558.43	1.8254	15081	3129.2	7.1789	1	3.5229e-13	7.0457e-13	1.0111e-10	TRUE
Olfr19_16673450	Olfr19	44.197/74.17	291.59/222.43	59.183	257.01	2.1	449.17	761.26	7.17	1	3.8121e-13	7.6243e-13	1.0922e-10	TRUE
Zfy2_2121303	Zfy2	64.504/195.47	468.28/490.56	129.99	479.42	1.8748	8576.7	2380.7	7.1615	1	4.0043e-13	8.0086e-13	1.1452e-10	TRUE
Ido1_24586981	Ido1	40.614/136.56	386.21/319.93	88.584	353.07	1.9827	4602.4	1364.2	7.1608	1	4.0437e-13	8.0875e-13	1.1544e-10	TRUE
Defb2_21843291	Defb2	43.003/18.716	308.97/0	30.859	154.48	2.287	294.93	298.55	7.1548	1	4.3517e-13	8.7035e-13	1.2356e-10	TRUE
Mrgpra4_47981478	Mrgpra4	0/82.488	99.449/287.43	41.244	193.44	2.2025	3402.1	452.55	7.1544	1	4.3159e-13	8.6318e-13	1.2276e-10	TRUE
Ankrd49_14781563	Ankrd49	0/239.84	525.25/372.75	119.92	449	1.8959	28761	2117.4	7.1515	1	4.3104e-13	8.6207e-13	1.2276e-10	TRUE
Ctnnd2_30683377	Ctnnd2	78.838/140.02	280/554.55	109.43	417.28	1.9213	1871.7	1853.7	7.1501	1	4.3595e-13	8.7191e-13	1.2356e-10	TRUE
Bcas3_85554292	Bcas3	38.225/67.238	296.42/171.65	52.731	234.03	2.129	420.89	644.51	7.1414	1	4.7077e-13	9.4153e-13	1.3319e-10	TRUE
Ccdc37_90409610	Ccdc37	0/12.477	0/92.425	6.2386	46.212	2.7054	77.839	31.337	7.1408	1	5.3465e-13	1.0693e-12	1.502e-10	TRUE
Ankra2_98266418	Ankra2	41.808/189.24	413.25/457.05	115.52	435.15	1.9042	10868	2005.5	7.1372	1	4.7868e-13	9.5736e-13	1.3519e-10	TRUE
Psmd12_107486498	Psmd12	83.616/59.613	454.76/140.16	71.615	297.46	2.0392	288.08	1002.7	7.1324	1	4.9927e-13	9.9854e-13	1.4075e-10	TRUE
Olfr655_104596790	Olfr655	53.753/44.363	195.04/246.8	49.058	220.92	2.1484	44.087	580.84	7.1311	1	5.0864e-13	1.0173e-12	1.4314e-10	TRUE
Gm5796_4034707	Gm5796	1.1945/70.704	177.66/168.6	35.949	173.13	2.2365	2415.8	371.54	7.1168	1	5.7009e-13	1.1402e-12	1.5959e-10	TRUE
Vps13d_145154914	Vps13d	0/178.84	371.73/336.18	89.419	353.95	1.9729	15992	1382.9	7.1136	1	5.6995e-13	1.1399e-12	1.5959e-10	TRUE
Skap1_96713044	Skap1	0/94.965	270.35/159.46	47.482	214.9	2.1548	4509.2	554.17	7.1119	1	5.8487e-13	1.1697e-12	1.6344e-10	TRUE
Lgals3_47380091	Lgals3	27.474/115.76	129.38/464.15	71.617	296.77	2.0358	3897.2	1002.7	7.1102	1	5.8641e-13	1.1728e-12	1.6358e-10	TRUE
Dsc1_20108880	Dsc1	0/88.726	152.55/254.93	44.363	203.74	2.1742	3936.2	502.55	7.1095	1	5.9654e-13	1.1931e-12	1.6611e-10	TRUE
Mtf1_124838361	Mtf1	97.95/162.2	624.7/329.07	130.08	476.88	1.8663	2064.2	2383.1	7.1043	1	6.0702e-13	1.214e-12	1.6873e-10	TRUE
Vmn1r13_57210105	Vmn1r13	1.1945/158.04	514.63/130	79.619	322.31	2.0037	12301	1168.8	7.0988	1	6.3551e-13	1.271e-12	1.7635e-10	TRUE
Ccdc54_50590366	Ccdc54	0/33.272	191.17/0	16.636	95.587	2.4533	553.52	123.87	7.0937	1	7.0029e-13	1.4006e-12	1.9331e-10	TRUE
Flt3_147354832	Flt3	127.81/87.34	515.59/302.67	107.58	409.13	1.9174	819.05	1808.3	7.0913	1	6.6805e-13	1.3361e-12	1.8505e-10	TRUE
Dpep1_123199339	Dpep1	142.15/107.44	549.38/371.73	124.79	460.56	1.8754	602.24	2243.7	7.0885	1	6.8074e-13	1.3615e-12	1.8824e-10	TRUE
Klk1b16_44140552	Klk1b16	1.1945/62.386	236.55/77.19	31.79	156.87	2.2674	1872.2	311.53	7.0867	1	7.1207e-13	1.4241e-12	1.9622e-10	TRUE
1810013L24Rik_8843166	1810013L24Rik	1.1945/88.033	159.31/248.84	44.614	204.07	2.1686	3770.5	506.64	7.0844	1	7.1526e-13	1.4305e-12	1.9675e-10	TRUE
Dhrs11_84828800	Dhrs11	0/128.24	298.35/243.76	64.119	271.05	2.0627	8222.4	854.59	7.0787	1	7.3806e-13	1.4761e-12	2.0267e-10	TRUE
Nkx1-1_33433975	Nkx1-1	133.79/356.98	950.08/637.83	245.39	793.95	1.69	24909	6011.6	7.0752	1	7.4698e-13	1.494e-12	2.0477e-10	TRUE
Trmt12_58873081	Trmt12	0/230.13	183.45/678.46	115.07	430.95	1.8959	26481	1994	7.074	1	7.5624e-13	1.5125e-12	2.0695e-10	TRUE
Trim25_89010892	Trim25	0/120.61	92.691/423.53	60.306	258.11	2.0795	7273.7	782.19	7.0726	1	7.7245e-13	1.5449e-12	2.1102e-10	TRUE
Mgl2_70134232	Mgl2	60.92/107.44	229.8/441.81	84.181	335.8	1.9833	1082.1	1267.1	7.0688	1	7.8825e-13	1.5765e-12	2.1497e-10	TRUE
Ambra1_91773646	Ambra1	59.726/72.783	271.31/284.38	66.255	277.85	2.0518	85.248	896.02	7.0688	1	7.9231e-13	1.5846e-12	2.1571e-10	TRUE
Acnat1_49449155	Acnat1	123.04/130.32	558.07/371.73	126.68	464.9	1.8675	26.51	2293	7.0633	1	8.1653e-13	1.6331e-12	2.2192e-10	TRUE
Snap91_86835201	Snap91	0/110.21	352.42/127.97	55.107	240.19	2.1039	6073.6	686.79	7.0626	1	8.3174e-13	1.6635e-12	2.2567e-10	TRUE
Olfr441_43116018	Olfr441	0/117.15	375.59/127.97	58.573	251.78	2.0852	6861.6	749.96	7.0552	1	8.7623e-13	1.7525e-12	2.3733e-10	TRUE
Gpx8_113045678	Gpx8	71.671/115.07	533.94/193.99	93.369	363.96	1.9514	941.6	1472.3	7.0521	1	8.8809e-13	1.7762e-12	2.4013e-10	TRUE
Eva1b_126149034	Eva1b	0/162.2	198.9/451.97	81.101	325.43	1.9913	13155	1200.5	7.0518	1	8.9143e-13	1.7829e-12	2.4063e-10	TRUE
2610528A11Rik_37110029	2610528A11Rik	0/106.75	338.9/128.99	53.374	233.94	2.1113	5697.6	655.87	7.0508	1	9.0649e-13	1.813e-12	2.4428e-10	TRUE
Pcnxl4_72541652	Pcnxl4	29.863/72.09	132.28/318.92	50.976	225.6	2.1242	891.57	613.83	7.0481	1	9.2542e-13	1.8508e-12	2.4896e-10	TRUE
Kiz_146889590	Kiz	34.641/176.07	581.25/219.38	105.35	400.31	1.9159	10001	1754.3	7.0423	1	9.5137e-13	1.9027e-12	2.555e-10	TRUE
Olfr853_19537538	Olfr853	0/101.9	283.86/166.57	50.948	225.22	2.1226	5191.5	613.34	7.0367	1	1.0044e-12	2.0088e-12	2.6929e-10	TRUE
Chst14_118926800	Chst14	27.474/167.75	350.49/402.2	97.611	376.34	1.9361	9838.4	1570.3	7.0338	1	1.0119e-12	2.0238e-12	2.7084e-10	TRUE
Trp53bp1_121211387	Trp53bp1	37.03/95.658	439.31/114.77	66.344	277.04	2.0457	1718.6	897.77	7.032	1	1.0321e-12	2.0642e-12	2.7532e-10	TRUE
Brcc3_75435466	Brcc3	0/202.41	438.35/336.18	101.2	387.27	1.9256	20484	1654.9	7.032	1	1.0249e-12	2.0498e-12	2.7386e-10	TRUE
Neil3_53609502	Neil3	48.975/319.55	560.01/692.68	184.26	626.34	1.7597	36606	3957.3	7.0275	1	1.0534e-12	2.1068e-12	2.8053e-10	TRUE
Marveld1_42147941	Marveld1	130.2/298.06	616.97/797.29	214.13	707.13	1.7188	14089	4927.1	7.0234	1	1.0837e-12	2.1673e-12	2.8811e-10	TRUE
Ggps1_14055197	Ggps1	0/29.806	84.966/89.378	14.903	87.172	2.471	444.21	106.02	7.0186	1	1.2095e-12	2.419e-12	3.189e-10	TRUE
Zfp961_71965801	Zfp961	0/57.533	142.9/145.24	28.767	144.07	2.285	1655	270.03	7.0167	1	1.1835e-12	2.367e-12	3.1412e-10	TRUE
Bmp2_133561232	Bmp2	1.1945/63.772	224.97/91.409	32.483	158.19	2.2492	1958	321.3	7.0129	1	1.2093e-12	2.4187e-12	3.189e-10	TRUE
Abt1_23423662	Abt1	76.449/123.38	232.69/532.2	99.917	382.45	1.9259	1101.5	1624.5	7.0099	1	1.2003e-12	2.4006e-12	3.1805e-10	TRUE
Ltv1_13182989	Ltv1	0/27.727	71.449/93.44	13.863	82.445	2.489	384.39	95.729	7.0094	1	1.298e-12	2.5961e-12	3.411e-10	TRUE
Fam83d_158768385	Fam83d	54.948/174.68	637.25/217.35	114.81	427.3	1.8868	7167.9	1987.7	7.009	1	1.2057e-12	2.4115e-12	3.189e-10	TRUE
Hnrnpd_99967224	Hnrnpd	3.5835/147.65	447.04/165.55	75.615	306.3	2.0039	10377	1084.7	7.0041	1	1.2563e-12	2.5126e-12	3.3069e-10	TRUE
Urad_147315447	Urad	35.835/74.863	312.83/165.55	55.349	239.19	2.0917	761.56	691.14	6.993	1	1.3697e-12	2.7394e-12	3.5875e-10	TRUE
Gpr108_57242831	Gpr108	69.282/220.43	527.18/500.72	144.86	513.95	1.8199	11423	2787	6.9914	1	1.3646e-12	2.7292e-12	3.58e-10	TRUE
Pole3_62524775	Pole3	39.419/63.772	214.35/237.66	51.596	226.01	2.1097	296.53	624.6	6.9786	1	1.52e-12	3.0399e-12	3.9683e-10	TRUE
Tgs1_3585693	Tgs1	0/173.29	391.04/289.46	86.647	340.25	1.9611	15015	1321.2	6.9771	1	1.5201e-12	3.0402e-12	3.9683e-10	TRUE
V1ra8_90202974	V1ra8	0/29.113	64.69/105.63	14.557	85.159	2.4695	423.79	102.56	6.9717	1	1.6926e-12	3.3851e-12	4.3955e-10	TRUE
Cp_19969956	Cp	37.03/88.726	420.97/106.64	62.878	263.81	2.0515	1336.3	830.81	6.9709	1	1.5976e-12	3.1953e-12	4.1639e-10	TRUE
Car2_14887994	Car2	47.781/94.965	337.93/244.77	71.373	291.35	2.0142	1113.2	997.79	6.9641	1	1.6725e-12	3.3449e-12	4.3517e-10	TRUE
Auh_52898667	Auh	91.978/81.101	386.21/292.51	86.54	339.36	1.9591	59.148	1318.8	6.9618	1	1.6948e-12	3.3896e-12	4.3955e-10	TRUE
Pcdhb2_37296036	Pcdhb2	72.865/109.52	321.52/385.95	91.193	353.73	1.944	671.83	1422.9	6.9601	1	1.7131e-12	3.4262e-12	4.4356e-10	TRUE
Zbtb3_8803587	Zbtb3	23.89/162.9	315.73/405.25	93.393	360.49	1.9372	9661.3	1472.9	6.9595	1	1.72e-12	3.4399e-12	4.4462e-10	TRUE
Ppp1ca_4193119	Ppp1ca	0/115.07	318.62/172.66	57.533	245.64	2.0751	6620.2	730.82	6.9583	1	1.7511e-12	3.5022e-12	4.5193e-10	TRUE
Zfp101_33382239	Zfp101	0/105.36	364.97/93.44	52.681	229.2	2.1004	5550.6	643.63	6.958	1	1.7587e-12	3.5174e-12	4.5316e-10	TRUE
Aph1c_66828691	Aph1c	0/65.158	133.24/181.8	32.579	157.52	2.239	2122.8	322.66	6.9557	1	1.8172e-12	3.6344e-12	4.6748e-10	TRUE
Fkbp3_65070033	Fkbp3	70.476/119.23	410.35/318.92	94.851	364.63	1.9315	1188.3	1506.3	6.951	1	1.8265e-12	3.653e-12	4.691e-10	TRUE
Pot1a_25764321	Pot1a	40.614/92.885	414.21/137.11	66.749	275.66	2.0298	1366.2	905.71	6.9418	1	1.9623e-12	3.9246e-12	5.0316e-10	TRUE
Clec2l_38676833	Clec2l	35.835/136.56	264.55/410.32	86.195	337.44	1.9566	5072.2	1311.2	6.9384	1	2.0006e-12	4.0012e-12	5.1216e-10	TRUE
Sprr2d_92340356	Sprr2d	0/75.556	253.93/98.519	37.778	176.23	2.1923	2854.3	398.95	6.9315	1	2.1452e-12	4.2904e-12	5.4654e-10	TRUE
Tas2r107_131659664	Tas2r107	0/133.78	194.07/357.51	66.891	275.79	2.0275	8948.9	908.5	6.9307	1	2.1222e-12	4.2444e-12	5.4241e-10	TRUE
Fam13a_58956739	Fam13a	83.616/103.98	626.63/94.456	93.796	360.54	1.9313	207.26	1482.1	6.9288	1	2.1383e-12	4.2767e-12	5.4566e-10	TRUE
Cnppd1_75140971	Cnppd1	0/97.044	301.24/126.96	48.522	214.1	2.1189	4708.8	571.72	6.9249	1	2.229e-12	4.4579e-12	5.6696e-10	TRUE
Dfna5_50246071	Dfna5	51.364/33.966	250.07/137.11	42.665	193.59	2.1559	151.36	475.12	6.9241	1	2.2497e-12	4.4993e-12	5.7131e-10	TRUE
Foxi3_70960537	Foxi3	0/40.897	60.828/158.44	20.449	109.64	2.3669	836.29	166	6.9222	1	2.356e-12	4.712e-12	5.9394e-10	TRUE
Lypla2_135969446	Lypla2	0/66.545	156.42/162.5	33.272	159.46	2.2271	2214.1	332.54	6.9199	1	2.3399e-12	4.6799e-12	5.9234e-10	TRUE
Ttc21b_66236257	Ttc21b	0/195.47	334.07/410.32	97.737	372.2	1.9183	19105	1573.3	6.9195	1	2.2816e-12	4.5632e-12	5.785e-10	TRUE
Gm14496_181991378	Gm14496	68.087/72.783	415.18/158.44	70.435	286.81	2.0104	11.025	978.9	6.9157	1	2.3563e-12	4.7126e-12	5.9394e-10	TRUE
Smpd2_41489535	Smpd2	0/151.81	446.07/162.5	75.903	304.29	1.9891	11522	1090.7	6.9154	1	2.3575e-12	4.715e-12	5.9394e-10	TRUE
Sh2d2a_87847788	Sh2d2a	0/124.77	337.93/182.82	62.386	260.38	2.0439	7783.9	821.43	6.9081	1	2.4927e-12	4.9853e-12	6.27e-10	TRUE
Lalba_98482223	Lalba	0/81.101	281.93/89.378	40.551	185.66	2.1674	3288.7	441.66	6.9046	1	2.5865e-12	5.1731e-12	6.4959e-10	TRUE
Tmtc1_148335648	Tmtc1	0/0	0/12.188	0.34659	6.0939	2.3973	0	0.69416	6.8982	1	3.981e-12	7.9621e-12	9.7362e-10	TRUE
Uncx_139547094	Uncx	156.48/86.647	598.63/285.4	121.56	442.01	1.8538	2438.5	2159.7	6.8954	1	2.6976e-12	5.3952e-12	6.7641e-10	TRUE
Gpatch11_78839189	Gpatch11	35.835/118.53	398.76/216.33	77.184	307.55	1.9806	3419.4	1117.4	6.8913	1	2.7931e-12	5.5861e-12	6.9924e-10	TRUE
Pgls_71592339	Pgls	0/135.86	229.8/326.03	67.931	277.91	2.0166	9229.2	928.98	6.8893	1	2.8404e-12	5.6808e-12	7.0998e-10	TRUE
Wasf2_133185731	Wasf2	0/206.57	684.56/90.393	103.28	387.48	1.8973	21335	1704.5	6.8836	1	2.9351e-12	5.8703e-12	7.325e-10	TRUE
Scn4b_45146733	Scn4b	0/171.21	418.07/248.84	85.607	333.45	1.9493	14657	1298.3	6.8786	1	3.0487e-12	6.0973e-12	7.5964e-10	TRUE
Qtrt1_21411966	Qtrt1	56.142/81.795	264.55/296.57	68.968	280.56	2.0087	329.02	949.55	6.8666	1	3.3285e-12	6.6571e-12	8.2678e-10	TRUE
Coro1b_4150467	Coro1b	127.81/124.08	553.25/353.45	125.95	453.35	1.8396	6.9757	2273.8	6.866	1	3.3148e-12	6.6296e-12	8.2466e-10	TRUE
Maneal_124861884	Maneal	0/106.06	254.9/201.1	53.028	228	2.0836	5623.9	649.74	6.8643	1	3.4039e-12	6.8077e-12	8.4417e-10	TRUE
Ankrd66_43538967	Ankrd66	0/46.443	31.862/208.21	23.221	120.04	2.3211	1078.5	198.93	6.8643	1	3.5169e-12	7.0339e-12	8.6661e-10	TRUE
Lyzl4_121584209	Lyzl4	118.26/106.75	662.35/165.55	112.5	413.95	1.8702	66.221	1929.8	6.8621	1	3.4106e-12	6.8212e-12	8.4452e-10	TRUE
Bace1_45858924	Bace1	38.225/112.99	258.76/344.31	75.606	301.53	1.9816	2794.7	1084.5	6.8604	1	3.4708e-12	6.9415e-12	8.5808e-10	TRUE
Hey2_30837517	Hey2	0/90.113	157.38/243.76	45.056	200.57	2.1298	4060.1	513.88	6.8602	1	3.5217e-12	7.0433e-12	8.6661e-10	TRUE
Abca9_110138300	Abca9	68.087/102.59	380.42/283.37	85.339	331.89	1.947	595.2	1292.4	6.8583	1	3.5151e-12	7.0303e-12	8.6661e-10	TRUE
Zbtb1_76385802	Zbtb1	0/260.63	457.66/473.3	130.32	465.48	1.8288	33965	2389.5	6.8565	1	3.5416e-12	7.0833e-12	8.7018e-10	TRUE
Olfr1251_89667340	Olfr1251	0/94.272	201.8/213.29	47.136	207.54	2.1152	4443.6	548.35	6.85	1	3.7762e-12	7.5525e-12	9.2496e-10	TRUE
Sec14l5_5176557	Sec14l5	78.838/365.3	1088.1/343.29	222.07	715.72	1.6839	41031	5196	6.8484	1	3.7391e-12	7.4782e-12	9.1727e-10	TRUE
Klk7_43812827	Klk7	58.531/61.692	445.11/56.877	60.112	250.99	2.0439	4.9965	778.56	6.8409	1	3.9961e-12	7.9921e-12	9.7579e-10	TRUE
Ccl28_119645968	Ccl28	0/90.806	402.62/0	45.403	201.31	2.1243	4122.8	519.58	6.8399	1	4.0579e-12	8.1157e-12	9.8784e-10	TRUE
Tkt_30558730	Tkt	39.419/90.113	350.49/181.8	64.766	266.14	2.0222	1284.9	867.08	6.8389	1	4.0478e-12	8.0957e-12	9.8691e-10	TRUE
Slc35b4_34167702	Slc35b4	38.225/74.17	153.52/321.96	56.197	237.74	2.0614	646.02	706.46	6.8303	1	4.3125e-12	8.6251e-12	1.0482e-09	TRUE
Ccdc62_123954239	Ccdc62	102.73/168.44	384.28/573.85	135.58	479.06	1.8134	2159.1	2531.3	6.827	1	4.3504e-12	8.7009e-12	1.0558e-09	TRUE
Gmps_63993302	Gmps	43.003/98.431	392/177.74	70.717	284.87	1.995	1536.1	984.55	6.8251	1	4.4472e-12	8.8943e-12	1.0777e-09	TRUE
Meox1_101879424	Meox1	50.17/89.419	332.14/231.57	69.795	281.86	1.9984	770.27	966.04	6.8228	1	4.5205e-12	9.0409e-12	1.0937e-09	TRUE
Tmem5_122095939	Tmem5	23.89/84.567	140.97/320.95	54.229	230.96	2.0704	1840.8	671.06	6.8222	1	4.5648e-12	9.1296e-12	1.1028e-09	TRUE
Zbtb20_43609558	Zbtb20	35.835/85.26	78.208/425.56	60.548	251.88	2.0387	1221.4	786.72	6.8216	1	4.5727e-12	9.1454e-12	1.103e-09	TRUE
S100a4_90605127	S100a4	0/34.659	0/190.94	17.329	95.472	2.3959	600.61	131.25	6.8209	1	4.8389e-12	9.6778e-12	1.1619e-09	TRUE
Gm7168_13948657	Gm7168	19.112/35.352	61.794/208.21	27.232	135	2.2682	131.86	249.68	6.8203	1	4.745e-12	9.49e-12	1.1428e-09	TRUE
Hbs1l_21342427	Hbs1l	0/30.5	68.552/104.61	15.25	86.582	2.4302	465.11	109.52	6.8161	1	5.0435e-12	1.0087e-11	1.2038e-09	TRUE
Gm15308_21529225	Gm15308	133.79/273.11	1058.2/270.16	203.45	664.19	1.702	9705.7	4572.4	6.8138	1	4.7606e-12	9.5211e-12	1.1449e-09	TRUE
Zfp277_40364091	Zfp277	0/135.86	146.76/404.23	67.931	275.5	2.004	9229.2	928.98	6.8101	1	4.942e-12	9.8841e-12	1.1831e-09	TRUE
Gnmt_46726365	Gnmt	91.978/129.62	454.76/358.53	110.8	406.64	1.8664	708.6	1887.5	6.8095	1	4.9232e-12	9.8464e-12	1.1804e-09	TRUE
2010107G12Rik_34955020	2010107G12Rik	0/171.21	302.21/359.54	85.607	330.88	1.9381	14657	1298.3	6.8071	1	5.0249e-12	1.005e-11	1.2012e-09	TRUE
Olfr311_58841430	Olfr311	1.1945/142.79	181.52/395.09	71.994	288.3	1.9867	10025	1010.4	6.8051	1	5.1088e-12	1.0218e-11	1.2175e-09	TRUE
Gmfb_46816204	Gmfb	0/84.567	147.73/231.57	42.284	189.65	2.139	3575.8	469.03	6.8044	1	5.2056e-12	1.0411e-11	1.2388e-09	TRUE
Nfu1_87009955	Nfu1	26.279/99.124	416.14/100.55	62.702	258.35	2.0255	2653.2	827.45	6.8014	1	5.2578e-12	1.0516e-11	1.2493e-09	TRUE
D6Wsu163e_126954760	D6Wsu163e	45.392/207.26	597.66/304.7	126.33	451.18	1.8284	13101	2283.8	6.7977	1	5.3378e-12	1.0676e-11	1.2664e-09	TRUE
Ypel3_126777861	Ypel3	0/145.57	389.11/191.96	72.783	290.53	1.9823	10595	1026.4	6.7966	1	5.4186e-12	1.0837e-11	1.2817e-09	TRUE
Sord_122248820	Sord	45.392/152.5	539.73/202.12	98.945	370.92	1.8958	5735.9	1601.6	6.7961	1	5.4108e-12	1.0822e-11	1.2817e-09	TRUE
Pim3_88863081	Pim3	0/155.96	388.14/225.48	77.982	306.81	1.9624	12162	1134.2	6.7945	1	5.4891e-12	1.0978e-11	1.2965e-09	TRUE
Haus7_73457991	Haus7	44.197/64.465	432.56/28.438	54.331	230.5	2.0648	205.4	672.88	6.7913	1	5.6595e-12	1.1319e-11	1.3347e-09	TRUE
Fcer1g_171234197	Fcer1g	20.307/58.92	193.11/166.57	39.613	179.84	2.1547	745.48	427.07	6.7853	1	5.956e-12	1.1912e-11	1.4005e-09	TRUE
Krt42_100269465	Krt42	68.087/114.37	199.86/494.62	91.231	347.24	1.9168	1071.2	1423.7	6.7851	1	5.8465e-12	1.1693e-11	1.3768e-09	TRUE
Olfr1178_88391524	Olfr1178	69.282/33.272	327.31/112.74	51.277	220.03	2.08	648.35	619.05	6.7823	1	6.0329e-12	1.2066e-11	1.4165e-09	TRUE
Paqr8_20935315	Paqr8	78.838/133.78	369.8/414.39	106.31	392.09	1.8731	1509.4	1777.5	6.7785	1	6.1079e-12	1.2216e-11	1.432e-09	TRUE
Tgm1_55709453	Tgm1	123.04/123.38	316.69/565.72	123.21	441.21	1.8319	0.06116	2202.4	6.7761	1	6.2009e-12	1.2402e-11	1.4516e-09	TRUE
Mrpl42_95493692	Mrpl42	0/179.53	151.59/533.22	89.766	342.4	1.9197	16116	1390.7	6.7746	1	6.2875e-12	1.2575e-11	1.4697e-09	TRUE
Olfr605_103442895	Olfr605	5.9726/224.59	501.11/335.17	115.28	418.14	1.8498	23896	1999.4	6.7731	1	6.3341e-12	1.2668e-11	1.4785e-09	TRUE
1700029I15Rik_92382984	1700029I15Rik	83.616/155.96	451.87/410.32	119.79	431.1	1.8388	2617.1	2114.1	6.7706	1	6.4413e-12	1.2883e-11	1.5013e-09	TRUE
Mrpl11_4963365	Mrpl11	140.95/72.783	616.97/169.61	106.87	393.29	1.87	2323.6	1791	6.768	1	6.5678e-12	1.3136e-11	1.5285e-09	TRUE
Enpp3_24804465	Enpp3	31.057/99.817	329.24/203.13	65.437	266.19	2.0078	2363.9	880.1	6.7669	1	6.6686e-12	1.3337e-11	1.5475e-09	TRUE
Pcsk9_106459001	Pcsk9	96.756/134.48	396.83/440.79	115.62	418.81	1.848	711.39	2007.9	6.7664	1	6.6332e-12	1.3266e-11	1.5415e-09	TRUE
Smpd4_17641006	Smpd4	58.531/131.7	495.32/220.4	95.117	357.86	1.9005	2677	1512.5	6.7558	1	7.1518e-12	1.4304e-11	1.6572e-09	TRUE
Acat1_53595369	Acat1	0/106.75	141.93/310.79	53.374	226.36	2.064	5697.6	655.87	6.7547	1	7.2924e-12	1.4585e-11	1.6873e-09	TRUE
Ccdc129_55967965	Ccdc129	41.808/62.386	270.35/173.68	52.097	222.01	2.0704	211.72	633.36	6.7516	1	7.4544e-12	1.4909e-11	1.7222e-09	TRUE
Gpr108_57237448	Gpr108	23.89/99.124	388.14/117.82	61.507	252.98	2.0226	2830	804.78	6.7494	1	7.5355e-12	1.5071e-11	1.7385e-09	TRUE
Ceacam12_18067486	Ceacam12	56.142/163.59	333.11/469.23	109.87	401.17	1.859	5772.4	1864.4	6.7464	1	7.6197e-12	1.5239e-11	1.7553e-09	TRUE
Esr1_4857073	Esr1	0/65.158	143.86/163.52	32.579	153.69	2.2038	2122.8	322.66	6.7425	1	8.0671e-12	1.6134e-11	1.853e-09	TRUE
Ptpn1_167974125	Ptpn1	0/151.81	472.14/124.93	75.903	298.53	1.9616	11522	1090.7	6.7412	1	7.9409e-12	1.5882e-11	1.8267e-09	TRUE
Nr1d2_18215016	Nr1d2	60.92/249.54	452.83/605.33	155.23	529.08	1.7625	17789	3082.4	6.7337	1	8.2899e-12	1.658e-11	1.9014e-09	TRUE
Fam20a_109677853	Fam20a	64.504/149.03	568.7/214.3	106.77	391.5	1.8648	3572.5	1788.6	6.7325	1	8.3856e-12	1.6771e-11	1.9206e-09	TRUE
Fam229a_129491456	Fam229a	48.975/126.85	293.52/376.81	87.913	335.16	1.9187	3032.3	1349.3	6.7312	1	8.4861e-12	1.6972e-11	1.9408e-09	TRUE
Dbi_120119916	Dbi	51.364/99.124	368.83/223.44	75.244	296.14	1.9624	1140.5	1077	6.7309	1	8.5264e-12	1.7053e-11	1.9472e-09	TRUE
Olfr724_49960660	Olfr724	86.005/169.13	397.8/504.78	127.57	451.29	1.8147	3455.2	2316.6	6.7258	1	8.7648e-12	1.753e-11	1.9988e-09	TRUE
Olfr1440_12394551	Olfr1440	68.087/98.431	399.73/241.73	83.259	320.73	1.9329	460.36	1247	6.7247	1	8.882e-12	1.7764e-11	2.0226e-09	TRUE
H2-D1_35263181	H2-D1	0/97.737	225.93/195.01	48.869	210.47	2.0842	4776.3	577.61	6.724	1	9.0308e-12	1.8062e-11	2.0536e-09	TRUE
Foxe1_46344595	Foxe1	146.93/291.83	853.53/545.41	219.38	699.47	1.6683	10498	5104.2	6.7199	1	9.1042e-12	1.8208e-11	2.0673e-09	TRUE
Ssr3_65391383	Ssr3	0/86.647	236.55/146.25	43.323	191.4	2.118	3753.8	485.7	6.7192	1	9.3697e-12	1.8739e-11	2.1245e-09	TRUE
Psmc3ip_101095252	Psmc3ip	0/65.852	78.208/230.55	32.926	154.38	2.1954	2168.2	327.59	6.7105	1	1.0046e-11	2.0092e-11	2.2681e-09	TRUE
Fbn2_58080725	Fbn2	50.17/77.635	192.14/327.04	63.903	259.59	2.0054	377.18	850.43	6.7103	1	9.8496e-12	1.9699e-11	2.2302e-09	TRUE
Bpifa3_154135579	Bpifa3	117.06/201.71	696.14/381.89	159.39	539.02	1.7514	3582.9	3203.3	6.7075	1	9.9262e-12	1.9852e-11	2.2443e-09	TRUE
Mterf1b_4196459	Mterf1b	0/72.783	264.55/69.065	36.392	166.81	2.166	2648.7	378.12	6.7069	1	1.0252e-11	2.0504e-11	2.3082e-09	TRUE
Tnfsf12_69695642	Tnfsf12	154.09/151.81	560.01/482.44	152.95	521.22	1.7622	2.6165	3016.6	6.7052	1	1.0083e-11	2.0167e-11	2.2734e-09	TRUE
Pcdhb2_37295642	Pcdhb2	0/155.27	255.86/349.39	77.635	302.63	1.949	12055	1126.9	6.7022	1	1.0373e-11	2.0747e-11	2.3321e-09	TRUE
Zfp428_24515167	Zfp428	0/112.99	154.48/315.87	56.494	235.18	2.0384	6383.1	711.85	6.6971	1	1.0811e-11	2.1623e-11	2.4257e-09	TRUE
Bco2_50544483	Bco2	0/126.85	188.28/327.04	63.425	257.66	2.0054	8045.6	841.28	6.6966	1	1.082e-11	2.164e-11	2.4257e-09	TRUE
Tex9_72480679	Tex9	0/9.0113	42.483/26.407	4.5056	34.445	2.6866	40.601	20.007	6.6934	1	1.2929e-11	2.5857e-11	2.862e-09	TRUE
Rab6a_100608267	Rab6a	28.668/83.181	154.48/311.81	55.925	233.15	2.0403	1485.8	701.53	6.691	1	1.1277e-11	2.2554e-11	2.5246e-09	TRUE
Zfp148_33496004	Zfp148	0/59.613	183.45/101.57	29.806	142.51	2.2198	1776.9	284.09	6.6865	1	1.1884e-11	2.3769e-11	2.6493e-09	TRUE
Slc11a2_100410094	Slc11a2	91.978/87.34	526.21/151.33	89.659	338.77	1.906	10.755	1388.3	6.6859	1	1.1568e-11	2.3137e-11	2.5861e-09	TRUE
Gabpb2_95190629	Gabpb2	43.003/83.874	337.93/176.72	63.438	257.33	2.0032	835.24	841.52	6.6838	1	1.181e-11	2.362e-11	2.6365e-09	TRUE
Ebag9_44628436	Ebag9	87.2/93.578	159.31/522.05	90.389	340.68	1.9025	20.344	1404.7	6.6781	1	1.2199e-11	2.4398e-11	2.7156e-09	TRUE
Ntn3_24207949	Ntn3	106.31/99.124	277.11/477.36	102.72	377.23	1.8666	25.834	1691	6.6757	1	1.2377e-11	2.4755e-11	2.7515e-09	TRUE
Rnaseh2b_62361339	Rnaseh2b	0/194.78	258.76/464.15	97.391	361.46	1.8812	18970	1565.2	6.6746	1	1.2478e-11	2.4956e-11	2.7699e-09	TRUE
Slc33a1_63963999	Slc33a1	21.501/108.14	277.11/245.79	64.818	261.45	1.9955	3752.7	868.09	6.6737	1	1.265e-11	2.53e-11	2.8043e-09	TRUE
Myh6_54953118	Myh6	43.003/61.692	378.49/62.971	52.348	220.73	2.0553	174.66	637.76	6.6675	1	1.326e-11	2.6521e-11	2.922e-09	TRUE
Manba_135542366	Manba	0/119.23	185.38/303.68	59.613	244.53	2.0182	7107.4	769.25	6.6672	1	1.3241e-11	2.6483e-11	2.922e-09	TRUE
Sh3bp5l_58341401	Sh3bp5l	0/124.77	330.21/176.72	62.386	253.47	2.0053	7783.9	821.43	6.667	1	1.3246e-11	2.6493e-11	2.922e-09	TRUE
Spop_95474522	Spop	60.92/207.95	567.73/367.67	134.44	467.7	1.791	10809	2500.1	6.6651	1	1.3273e-11	2.6546e-11	2.922e-09	TRUE
Cenpq_40933104	Cenpq	0/116.45	226.9/252.9	58.227	239.9	2.0241	6780.7	743.56	6.6624	1	1.3696e-11	2.7392e-11	3.0109e-09	TRUE
Clec9a_129419550	Clec9a	45.392/90.113	266.49/274.23	67.752	270.36	1.9807	999.98	925.44	6.66	1	1.3873e-11	2.7745e-11	3.0455e-09	TRUE
Arf5_28425240	Arf5	0/95.658	328.28/82.268	47.829	205.27	2.0787	4575.2	560	6.6533	1	1.465e-11	2.9301e-11	3.2118e-09	TRUE
1700028K03Rik_107545727	1700028K03Rik	7.1671/135.86	238.49/325.01	71.515	281.75	1.9632	8281.2	1000.7	6.646	1	1.5244e-11	3.0489e-11	3.3374e-09	TRUE
Fam126b_58540210	Fam126b	0/187.85	492.42/207.19	93.925	349.81	1.8858	17644	1485.1	6.64	1	1.5805e-11	3.1611e-11	3.4555e-09	TRUE
Aim1l_134072978	Aim1l	1.1945/87.34	181.52/204.15	44.267	192.83	2.0983	3710.5	500.99	6.6375	1	1.6343e-11	3.2687e-11	3.5682e-09	TRUE
Hcn1_117657018	Hcn1	0/97.044	275.18/139.14	48.522	207.16	2.0715	4708.8	571.72	6.6346	1	1.6621e-11	3.3242e-11	3.6188e-09	TRUE
Olfr1012_85760241	Olfr1012	90.783/157.35	462.49/411.34	124.07	436.91	1.8079	2215.6	2224.7	6.6329	1	1.6533e-11	3.3066e-11	3.6046e-09	TRUE
1700029P11Rik_81980789	1700029P11Rik	0/126.16	480.83/28.438	63.079	254.64	1.9962	7957.9	834.64	6.6305	1	1.6974e-11	3.3949e-11	3.6907e-09	TRUE
Fam102b_108985384	Fam102b	0/180.92	420/257.98	90.459	338.99	1.8943	16366	1406.3	6.6274	1	1.7214e-11	3.4428e-11	3.7376e-09	TRUE
Phf10_14959481	Phf10	0/88.726	139.04/246.8	44.363	192.92	2.0959	3936.2	502.55	6.6268	1	1.7573e-11	3.5145e-11	3.8103e-09	TRUE
Gpr89_96890803	Gpr89	0/61.692	57.932/232.59	30.846	145.26	2.1993	1903	298.37	6.6236	1	1.8207e-11	3.6415e-11	3.9372e-09	TRUE
Cadm4_24499189	Cadm4	35.835/54.068	242.35/147.27	44.952	194.81	2.0913	166.2	512.16	6.6217	1	1.8176e-11	3.6352e-11	3.9358e-09	TRUE
Dysf_84066983	Dysf	34.641/180.23	531.04/245.79	107.43	388.41	1.8445	10597	1804.8	6.614	1	1.8814e-11	3.7628e-11	4.0629e-09	TRUE
Ythdc2_44840280	Ythdc2	38.225/289.75	619.87/472.28	163.99	546.07	1.7294	31632	3338.8	6.6125	1	1.8932e-11	3.7864e-11	4.0828e-09	TRUE
Cmpk2_26471464	Cmpk2	0/100.51	276.14/148.29	50.255	212.21	2.0565	5051.1	601.35	6.6045	1	2.036e-11	4.072e-11	4.3789e-09	TRUE
Gm4894_49268659	Gm4894	107.51/83.874	539.73/167.58	95.69	353.66	1.875	279.25	1525.7	6.6043	1	2.0116e-11	4.0232e-11	4.3322e-09	TRUE
Zdhhc11_73973635	Zdhhc11	86.005/92.192	422.9/244.77	89.099	333.84	1.8939	19.139	1375.7	6.5984	1	2.0954e-11	4.1909e-11	4.5005e-09	TRUE
Tnfaip1_78530107	Tnfaip1	38.225/151.81	490.49/212.27	95.015	351.38	1.8758	6450.3	1510.1	6.5971	1	2.1117e-11	4.2234e-11	4.5293e-09	TRUE
1700018C11Rik_63611902	1700018C11Rik	48.975/166.36	473.11/302.67	107.67	387.89	1.8394	6889.8	1810.5	6.5855	1	2.279e-11	4.558e-11	4.8816e-09	TRUE
Usp49_47672687	Usp49	29.863/135.17	324.42/302.67	82.516	313.54	1.9131	5544.7	1230.9	6.5848	1	2.2985e-11	4.597e-11	4.9167e-09	TRUE
Pts_50526896	Pts	22.696/158.04	416.14/257.98	90.37	337.06	1.8875	9159.5	1404.3	6.5831	1	2.3228e-11	4.6456e-11	4.9621e-09	TRUE
Rbm45_76376486	Rbm45	26.279/90.113	275.18/200.08	58.196	237.63	2.0112	2037.3	743	6.5828	1	2.3469e-11	4.6939e-11	4.9935e-09	TRUE
Klf3_64821917	Klf3	50.17/151.81	560.97/175.71	100.99	368.34	1.8566	5164.9	1649.8	6.5822	1	2.3324e-11	4.6647e-11	4.9758e-09	TRUE
BRDN_BRDN0000737773	BRDN	40.614/287.67	653.66/435.72	164.14	544.69	1.7244	30518	3343.4	6.5814	1	2.336e-11	4.672e-11	4.9769e-09	TRUE
Catsper1_5336299	Catsper1	0/140.71	168/383.92	70.357	275.96	1.9565	9900.3	977.32	6.5767	1	2.4344e-11	4.8689e-11	5.1727e-09	TRUE
Mgat3_80211290	Mgat3	0/67.238	232.69/76.174	33.619	154.43	2.1667	2260.5	337.51	6.5762	1	2.4972e-11	4.9945e-11	5.2919e-09	TRUE
Vmn2r3_64271314	Vmn2r3	35.835/193.4	564.83/249.85	114.62	407.34	1.8204	12413	1982.7	6.5741	1	2.4595e-11	4.919e-11	5.219e-09	TRUE
Nipal2_34648720	Nipal2	0/244	469.25/386.96	122	428.11	1.8027	29767	2170.9	6.5697	1	2.5313e-11	5.0626e-11	5.357e-09	TRUE
Ankrd7_18866585	Ankrd7	63.309/121.31	395.87/288.45	92.307	342.16	1.8788	1681.8	1448.1	6.5656	1	2.611e-11	5.2221e-11	5.5184e-09	TRUE
Zfp40_23178383	Zfp40	21.501/142.79	317.66/305.71	82.148	311.69	1.911	7355.9	1223	6.5637	1	2.65e-11	5.3e-11	5.5933e-09	TRUE
Lad1_135827859	Lad1	34.641/109.52	234.62/327.04	72.081	280.83	1.9473	2803.5	1012.1	6.5615	1	2.6943e-11	5.3885e-11	5.6791e-09	TRUE
Armcx1_134720846	Armcx1	29.863/114.37	374.62/186.88	72.118	280.75	1.9461	3571	1012.9	6.5554	1	2.8068e-11	5.6136e-11	5.9085e-09	TRUE
Cd79a_24899208	Cd79a	81.227/85.26	286.76/342.28	83.244	314.52	1.9051	8.1336	1246.7	6.5502	1	2.9006e-11	5.8012e-11	6.0978e-09	TRUE
Loxl4_42607678	Loxl4	44.197/146.95	325.38/376.81	95.575	351.1	1.8662	5279.4	1523	6.5474	1	2.9486e-11	5.8972e-11	6.1906e-09	TRUE
Tsen34_3695358	Tsen34	0/234.99	361.11/467.2	117.49	414.15	1.8088	27609	2055.4	6.5435	1	3.0184e-11	6.0368e-11	6.3288e-09	TRUE
1700008O03Rik_44362735	1700008O03Rik	0/111.6	223.04/234.62	55.8	228.83	2.0166	6227.4	699.28	6.5431	1	3.0657e-11	6.1315e-11	6.411e-09	TRUE
CK137956_127951266	CK137956	0/8.3181	63.725/0	4.159	31.862	2.6713	34.595	17.928	6.5428	1	3.6074e-11	7.2149e-11	7.4264e-09	TRUE
Cd74_60807929	Cd74	114.67/175.37	365.93/615.49	145.02	490.71	1.7516	1842.2	2791.7	6.5426	1	3.0324e-11	6.0647e-11	6.3496e-09	TRUE
Zfp523_28200471	Zfp523	126.62/79.022	501.11/242.74	102.82	371.92	1.8448	1132.7	1693.4	6.5395	1	3.1066e-11	6.2132e-11	6.4879e-09	TRUE
Gnaz_74992048	Gnaz	0/115.76	262.62/208.21	57.88	235.42	2.0055	6700.2	737.18	6.5388	1	3.1524e-11	6.3049e-11	6.5664e-09	TRUE
Mre11a_14815244	Mre11a	0/91.499	231.73/159.46	45.749	195.59	2.0722	4186	525.29	6.5378	1	3.194e-11	6.3881e-11	6.6443e-09	TRUE
Park2_11434591	Park2	60.92/124.08	258.76/424.54	92.499	341.65	1.8737	1994.5	1452.5	6.5375	1	3.152e-11	6.3041e-11	6.5664e-09	TRUE
Ppp4r1_65831013	Ppp4r1	0/65.852	179.59/122.89	32.926	151.24	2.1659	2168.2	327.59	6.537	1	3.2501e-11	6.5001e-11	6.752e-09	TRUE
BRDN_BRDN0000738374	BRDN	186.34/82.488	654.63/267.12	134.42	460.87	1.7701	5393.1	2499.6	6.5297	1	3.3075e-11	6.6149e-11	6.8623e-09	TRUE
Gm14137_119175020	Gm14137	58.531/66.545	349.52/150.32	62.538	249.92	1.9815	32.107	824.33	6.5264	1	3.4184e-11	6.8367e-11	7.0831e-09	TRUE
Slc17a6_51626943	Slc17a6	0/119.92	216.28/267.12	59.96	241.7	1.9932	7190.3	775.71	6.5252	1	3.4487e-11	6.8974e-11	7.1348e-09	TRUE
Olfr857_19712999	Olfr857	46.586/90.113	275.18/261.02	68.349	268.1	1.9562	947.28	937.26	6.5246	1	3.4523e-11	6.9046e-11	7.1348e-09	TRUE
Phtf2_20801996	Phtf2	48.975/62.386	222.07/233.6	55.68	227.84	2.0134	89.92	697.11	6.5203	1	3.5701e-11	7.1402e-11	7.3642e-09	TRUE
Tbx18_87715655	Tbx18	0/203.1	441.25/293.52	101.55	367.39	1.8449	20625	1663.1	6.5185	1	3.5725e-11	7.1451e-11	7.3642e-09	TRUE
Med9_59948459	Med9	0/64.465	0/296.57	32.233	148.29	2.1674	2077.9	317.75	6.5105	1	3.8832e-11	7.7663e-11	7.9837e-09	TRUE
Rtn4rl1_75264825	Rtn4rl1	0/101.2	209.52/212.27	50.602	210.9	2.0379	5121.1	607.34	6.5043	1	3.982e-11	7.964e-11	8.1763e-09	TRUE
Sgta_81049801	Sgta	40.614/89.419	231.73/282.35	65.016	257.04	1.9667	1191	871.93	6.503	1	3.9929e-11	7.9858e-11	8.1881e-09	TRUE
Fam60a_148933092	Fam60a	46.586/137.25	500.14/176.72	91.917	338.43	1.8691	4109.8	1439.3	6.498	1	4.1026e-11	8.2052e-11	8.4022e-09	TRUE
Gpc4_52091708	Gpc4	0/70.011	178.62/137.11	35.005	157.87	2.1415	2450.7	357.63	6.4968	1	4.2377e-11	8.4753e-11	8.6676e-09	TRUE
St6galnac5_152846507	St6galnac5	236.51/153.88	743.46/498.69	195.2	621.07	1.6648	3413.8	4304.4	6.4911	1	4.2661e-11	8.5322e-11	8.7146e-09	TRUE
Olfr65_103906685	Olfr65	155.29/51.988	350.49/394.07	103.64	372.28	1.8349	5335.4	1713	6.4908	1	4.2949e-11	8.5897e-11	8.7621e-09	TRUE
Apobr_126586801	Apobr	26.279/110.21	289.66/243.76	68.247	266.71	1.9508	3522.6	935.23	6.4896	1	4.3603e-11	8.7206e-11	8.8842e-09	TRUE
Arl16_120467194	Arl16	0/64.465	132.28/163.52	32.233	147.9	2.1637	2077.9	317.75	6.4888	1	4.4858e-11	8.9716e-11	9.1281e-09	TRUE
Acbd3_180745174	Acbd3	0/63.079	33.793/256.96	31.539	145.38	2.1694	1989.5	308.02	6.4863	1	4.5625e-11	9.125e-11	9.2605e-09	TRUE
2200002D01Rik_29248128	2200002D01Rik	34.641/161.51	435.45/276.26	98.075	355.86	1.8487	8047.8	1581.2	6.4827	1	4.5349e-11	9.0697e-11	9.2162e-09	TRUE
Gmnn_24760165	Gmnn	0/119.92	166.07/314.85	59.96	240.46	1.9859	7190.3	775.71	6.4809	1	4.6324e-11	9.2648e-11	9.3904e-09	TRUE
Tcf23_30968845	Tcf23	1.1945/81.101	233.66/123.91	41.148	178.78	2.0927	3192.5	451.03	6.4808	1	4.6863e-11	9.3726e-11	9.4875e-09	TRUE
Tubb2a_34075196	Tubb2a	21.501/97.737	272.28/206.18	59.619	239.23	1.9866	2906	769.37	6.4753	1	4.8066e-11	9.6131e-11	9.7185e-09	TRUE
Ccnd2_127146125	Ccnd2	17.918/49.909	167.04/140.16	33.913	153.6	2.1467	511.7	341.75	6.4742	1	4.9299e-11	9.8597e-11	9.9284e-09	TRUE
Exo1_175900988	Exo1	66.893/63.079	212.42/299.62	64.986	256.02	1.9616	7.2737	871.34	6.4716	1	4.9171e-11	9.8342e-11	9.9168e-09	TRUE
Cttnbp2_18420881	Cttnbp2	28.668/93.578	425.8/61.955	61.123	243.88	1.9788	2106.7	797.54	6.4712	1	4.9354e-11	9.8708e-11	9.9284e-09	TRUE
Ptger3_157567086	Ptger3	91.978/208.65	625.66/376.81	150.31	501.23	1.7308	6805.7	2941.1	6.4708	1	4.8893e-11	9.7787e-11	9.8734e-09	TRUE
Dsc3_19971567	Dsc3	0/314.7	625.66/414.39	157.35	520.02	1.7182	49518	3143.8	6.4682	1	4.9698e-11	9.9396e-11	9.985e-09	TRUE
Olfr691_105337321	Olfr691	46.586/137.25	407.45/267.12	91.917	337.28	1.8642	4109.8	1439.3	6.4677	1	5.0146e-11	1.0029e-10	1.0062e-08	TRUE
Fancf_51862124	Fancf	16.723/38.125	210.48/49.767	27.424	130.13	2.2058	229.01	252.2	6.4671	1	5.2158e-11	1.0432e-10	1.0446e-08	TRUE
Rasgrf1_89976840	Rasgrf1	0/92.192	135.17/254.93	46.096	195.05	2.0576	4249.7	531.03	6.4639	1	5.2191e-11	1.0438e-10	1.0446e-08	TRUE
Olfr1297_111621468	Olfr1297	0/73.476	89.794/236.65	36.738	163.22	2.1215	2699.4	383.29	6.4605	1	5.3813e-11	1.0763e-10	1.073e-08	TRUE
Gtf2a1l_88694248	Gtf2a1l	71.671/212.11	413.25/542.36	141.89	477.8	1.7445	9861.7	2704.4	6.4594	1	5.2729e-11	1.0546e-10	1.0541e-08	TRUE
Zscan29_121164050	Zscan29	0/153.19	301.24/281.34	76.596	291.29	1.9134	11734	1105.1	6.4582	1	5.3535e-11	1.0707e-10	1.0688e-08	TRUE
Mfsd11_116859528	Mfsd11	0/92.192	121.66/268.13	46.096	194.89	2.0564	4249.7	531.03	6.4571	1	5.4594e-11	1.0919e-10	1.0872e-08	TRUE
Gm572_148654899	Gm572	216.21/176.07	765.66/476.34	196.14	621	1.6577	805.66	4334.6	6.4532	1	5.4835e-11	1.0967e-10	1.0907e-08	TRUE
Zscan4c_11009107	Zscan4c	0/51.295	160.28/86.331	25.647	123.3	2.2218	1315.6	229.2	6.4505	1	5.8389e-11	1.1678e-10	1.1599e-08	TRUE
H2-Q1_35321009	H2-Q1	40.614/71.397	261.66/191.96	56.005	226.81	1.9987	473.81	702.99	6.442	1	5.9985e-11	1.1997e-10	1.1886e-08	TRUE
Zdbf2_63305786	Zdbf2	82.422/106.75	243.31/444.86	94.585	344.08	1.8521	295.9	1500.2	6.4416	1	5.9557e-11	1.1911e-10	1.1816e-08	TRUE
Olfr669_104938859	Olfr669	48.975/86.647	364/163.52	67.811	263.76	1.944	709.57	926.6	6.4372	1	6.1627e-11	1.2325e-10	1.2196e-08	TRUE
Uxt_20959434	Uxt	106.31/51.988	407.45/188.91	79.15	298.18	1.9002	1475.5	1158.9	6.4341	1	6.2728e-11	1.2546e-10	1.2399e-08	TRUE
Pcdhac2_37145224	Pcdhac2	0/183.69	295.45/375.79	91.846	335.62	1.8582	16871	1437.6	6.4294	1	6.4563e-11	1.2913e-10	1.2746e-08	TRUE
Arhgef25_127189552	Arhgef25	0/61.692	247.17/36.564	30.846	141.87	2.1655	1903	298.37	6.4274	1	6.7422e-11	1.3484e-10	1.3294e-08	TRUE
Adgrg2_160480352	Adgrg2	93.172/200.33	790.77/186.88	146.75	488.82	1.7291	5741.1	2840.2	6.4187	1	6.8943e-11	1.3789e-10	1.3569e-08	TRUE
Awat1_100573850	Awat1	83.616/255.09	721.25/376.81	169.35	549.03	1.691	14701	3499.2	6.4184	1	6.899e-11	1.3798e-10	1.3569e-08	TRUE
Hif1a_73932450	Hif1a	118.26/85.954	403.59/326.03	102.11	364.81	1.827	521.76	1676.3	6.4163	1	7.0266e-11	1.4053e-10	1.3803e-08	TRUE
Golga7_23250249	Golga7	0/119.92	256.83/220.4	59.96	238.61	1.9748	7190.3	775.71	6.4145	1	7.1764e-11	1.4353e-10	1.408e-08	TRUE
Vmn1r131_21545298	Vmn1r131	0/93.578	267.45/124.93	46.789	196.19	2.0448	4378.5	542.56	6.4139	1	7.2523e-11	1.4505e-10	1.4194e-08	TRUE
Sox21_118235127	Sox21	0/130.32	414.21/95.472	65.158	254.84	1.9513	8491.2	874.68	6.4136	1	7.2048e-11	1.441e-10	1.4118e-08	TRUE
Adcy8_64920703	Adcy8	0/70.704	252/62.971	35.352	157.49	2.1243	2499.5	362.72	6.4129	1	7.3739e-11	1.4748e-10	1.4414e-08	TRUE
Dmrt1_25545971	Dmrt1	39.419/109.52	337.93/228.52	74.47	283.23	1.9131	2457.2	1061	6.4088	1	7.4146e-11	1.4829e-10	1.4475e-08	TRUE
Olfr1057_86374881	Olfr1057	27.474/76.942	295.45/132.04	52.208	213.74	2.0129	1223.6	635.31	6.4088	1	7.4791e-11	1.4958e-10	1.4584e-08	TRUE
Crlf1_70499353	Crlf1	44.197/157.35	295.45/425.56	100.77	360.51	1.8287	6401.8	1644.7	6.4044	1	7.5955e-11	1.5191e-10	1.4792e-08	TRUE
Ylpm1_85028926	Ylpm1	54.948/97.044	303.18/272.2	75.996	287.69	1.9066	886.06	1092.6	6.4042	1	7.6426e-11	1.5285e-10	1.4866e-08	TRUE
Rps14_60776930	Rps14	0/101.2	286.76/130	50.602	208.38	2.0207	5121.1	607.34	6.4024	1	7.8065e-11	1.5613e-10	1.5166e-08	TRUE
Mogat2_99223528	Mogat2	0/51.295	208.55/36.564	25.647	122.56	2.2131	1315.6	229.2	6.4012	1	8.0708e-11	1.6142e-10	1.5641e-08	TRUE
Xrra1_99875205	Xrra1	125.42/115.76	224.97/607.36	120.59	416.16	1.7786	46.698	2134.7	6.3973	1	7.941e-11	1.5882e-10	1.5408e-08	TRUE
BRDN_BRDN0000737498	BRDN	37.03/42.977	199.86/146.25	40.003	173.06	2.0858	17.682	433.12	6.3933	1	8.3422e-11	1.6684e-10	1.6108e-08	TRUE
Dhx15_52170113	Dhx15	53.753/203.1	417.11/458.06	128.43	437.58	1.7607	11152	2339.2	6.3921	1	8.2135e-11	1.6427e-10	1.5898e-08	TRUE
Ric1_29575888	Ric1	0/158.74	359.18/235.63	79.368	297.4	1.8926	12599	1163.5	6.3921	1	8.2649e-11	1.653e-10	1.5978e-08	TRUE
Dnah9_66081315	Dnah9	0/111.6	165.11/284.38	55.8	224.74	1.9907	6227.4	699.28	6.3888	1	8.5105e-11	1.7021e-10	1.6413e-08	TRUE
Sox3_60892872	Sox3	78.838/168.44	528.14/319.93	123.64	424.04	1.7698	4014.4	2213.5	6.3849	1	8.6126e-11	1.7225e-10	1.657e-08	TRUE
Doc2g_4003654	Doc2g	155.29/164.98	580.28/465.17	160.13	522.73	1.7006	46.931	3225.1	6.3848	1	8.5992e-11	1.7198e-10	1.6564e-08	TRUE
Mks1_87855472	Mks1	38.225/112.99	359.18/212.27	75.606	285.72	1.9041	2794.7	1084.5	6.3803	1	8.9324e-11	1.7865e-10	1.7164e-08	TRUE
Fermt3_7002909	Fermt3	65.698/99.817	345.66/268.13	82.758	306.9	1.8781	582.04	1236.1	6.375	1	9.2337e-11	1.8467e-10	1.7722e-08	TRUE
Mgrn1_4913738	Mgrn1	54.948/57.533	264.55/186.88	56.241	225.72	1.9858	3.3428	707.25	6.3727	1	9.4491e-11	1.8898e-10	1.8091e-08	TRUE
Olfr1058_86386217	Olfr1058	78.838/220.43	666.21/321.96	149.63	494.09	1.7166	10024	2921.8	6.3724	1	9.3303e-11	1.8661e-10	1.7886e-08	TRUE
Tram1_13579698	Tram1	0/104.67	237.52/188.91	52.335	213.22	2.0059	5477.8	637.53	6.3717	1	9.5303e-11	1.9061e-10	1.8225e-08	TRUE
Kifc5b_26920889	Kifc5b	56.142/85.26	239.45/301.65	70.701	270.55	1.9211	423.93	984.25	6.3702	1	9.5577e-11	1.9115e-10	1.8255e-08	TRUE
Specc1_62118102	Specc1	69.282/132.4	504/214.3	100.84	359.15	1.8223	1991.7	1646.3	6.3665	1	9.7318e-11	1.9464e-10	1.8565e-08	TRUE
Wnt16_22291196	Wnt16	0/180.23	193.11/463.14	90.113	328.12	1.8529	16241	1398.5	6.3646	1	9.8715e-11	1.9743e-10	1.8809e-08	TRUE
[truncated: 78,528 more rows]
