# Supplementary material for: Systematic identification of gene combinations to target in innate immune cells to enhance T cell activation
Source: Nat Commun. 2023 Oct 9;14:6295. doi: 10.1038/s41467-023-41792-8 (PMC10562403; doi:10.1038/s41467-023-41792-8)
Supplement: Supplementary file 5 — Supplementary Data 2 [file 41467_2023_41792_MOESM5_ESM.xlsx]

## Sheet: Reads
sgRNA	Gene	CD86_Secondary_H	CD86_Secondary_L
0610010K14Rik_1	0610010K14Rik	1764	1084
0610010K14Rik_10	0610010K14Rik	551	368
0610010K14Rik_2	0610010K14Rik	1175	1421
0610010K14Rik_3	0610010K14Rik	1901	1741
0610010K14Rik_4	0610010K14Rik	844	631
0610010K14Rik_5	0610010K14Rik	2270	1778
0610010K14Rik_6	0610010K14Rik	1219	1206
0610010K14Rik_7	0610010K14Rik	2198	2013
0610010K14Rik_8	0610010K14Rik	856	1278
0610010K14Rik_9	0610010K14Rik	1748	1312
1110008L16Rik_1	1110008L16Rik	1453	1133
1110008L16Rik_10	1110008L16Rik	1258	1704
1110008L16Rik_2	1110008L16Rik	330	308
1110008L16Rik_3	1110008L16Rik	630	1470
1110008L16Rik_4	1110008L16Rik	519	631
1110008L16Rik_5	1110008L16Rik	904	769
1110008L16Rik_6	1110008L16Rik	1900	2063
1110008L16Rik_7	1110008L16Rik	1163	785
1110008L16Rik_8	1110008L16Rik	753	733
1110008L16Rik_9	1110008L16Rik	1715	2128
1110059E24Rik_1	1110059E24Rik	1939	1992
1110059E24Rik_10	1110059E24Rik	1432	1122
1110059E24Rik_2	1110059E24Rik	1781	920
1110059E24Rik_3	1110059E24Rik	1090	982
1110059E24Rik_4	1110059E24Rik	1442	1196
1110059E24Rik_5	1110059E24Rik	1224	913
1110059E24Rik_6	1110059E24Rik	1210	779
1110059E24Rik_7	1110059E24Rik	1332	1047
1110059E24Rik_8	1110059E24Rik	1021	1340
1110059E24Rik_9	1110059E24Rik	1220	1025
1190003K10Rik_1	1190003K10Rik	1365	1575
1190003K10Rik_10	1190003K10Rik	1219	1573
1190003K10Rik_2	1190003K10Rik	1367	1474
1190003K10Rik_3	1190003K10Rik	1558	1097
1190003K10Rik_4	1190003K10Rik	1493	1324
1190003K10Rik_5	1190003K10Rik	881	1420
1190003K10Rik_6	1190003K10Rik	1109	896
1190003K10Rik_7	1190003K10Rik	1112	1420
1190003K10Rik_8	1190003K10Rik	1047	715
1190003K10Rik_9	1190003K10Rik	1904	1317
1200014J11Rik_1	1200014J11Rik	1647	1339
1200014J11Rik_10	1200014J11Rik	1015	346
1200014J11Rik_2	1200014J11Rik	1325	1290
1200014J11Rik_3	1200014J11Rik	1474	848
1200014J11Rik_4	1200014J11Rik	892	639
1200014J11Rik_5	1200014J11Rik	1819	1920
1200014J11Rik_6	1200014J11Rik	2492	2710
1200014J11Rik_7	1200014J11Rik	1138	657
1200014J11Rik_8	1200014J11Rik	1114	1056
1200014J11Rik_9	1200014J11Rik	682	796
1700001C02Rik_1	1700001C02Rik	896	800
1700001C02Rik_10	1700001C02Rik	515	325
1700001C02Rik_2	1700001C02Rik	991	1218
1700001C02Rik_3	1700001C02Rik	1671	2187
1700001C02Rik_4	1700001C02Rik	1194	977
1700001C02Rik_5	1700001C02Rik	1801	2192
1700001C02Rik_6	1700001C02Rik	1927	1765
1700001C02Rik_7	1700001C02Rik	2068	2457
1700001C02Rik_8	1700001C02Rik	1292	711
1700001C02Rik_9	1700001C02Rik	1178	703
1700003E16Rik_1	1700003E16Rik	936	974
1700003E16Rik_10	1700003E16Rik	1902	1665
1700003E16Rik_2	1700003E16Rik	1109	1321
1700003E16Rik_3	1700003E16Rik	2442	1593
1700003E16Rik_4	1700003E16Rik	1322	1229
1700003E16Rik_5	1700003E16Rik	586	827
1700003E16Rik_6	1700003E16Rik	541	809
1700003E16Rik_7	1700003E16Rik	1387	866
1700003E16Rik_8	1700003E16Rik	1312	1422
1700003E16Rik_9	1700003E16Rik	813	912
1700006E09Rik_1	1700006E09Rik	1233	1663
1700006E09Rik_10	1700006E09Rik	1620	975
1700006E09Rik_2	1700006E09Rik	965	975
1700006E09Rik_3	1700006E09Rik	701	873
1700006E09Rik_4	1700006E09Rik	1085	1061
1700006E09Rik_5	1700006E09Rik	837	512
1700006E09Rik_6	1700006E09Rik	1211	1028
1700006E09Rik_7	1700006E09Rik	855	1292
1700006E09Rik_8	1700006E09Rik	1168	1524
1700006E09Rik_9	1700006E09Rik	1296	1066
1700008O03Rik_1	1700008O03Rik	587	605
1700008O03Rik_10	1700008O03Rik	917	876
1700008O03Rik_2	1700008O03Rik	1101	618
1700008O03Rik_3	1700008O03Rik	1117	1072
1700008O03Rik_4	1700008O03Rik	1483	1599
1700008O03Rik_5	1700008O03Rik	961	1072
1700008O03Rik_6	1700008O03Rik	1079	1036
1700008O03Rik_7	1700008O03Rik	1229	1428
1700008O03Rik_8	1700008O03Rik	1505	1559
1700008O03Rik_9	1700008O03Rik	1188	1466
1700012A03Rik_1	1700012A03Rik	1237	967
1700012A03Rik_10	1700012A03Rik	1349	1301
1700012A03Rik_2	1700012A03Rik	1813	1611
1700012A03Rik_3	1700012A03Rik	2291	2337
1700012A03Rik_4	1700012A03Rik	1712	1360
1700012A03Rik_5	1700012A03Rik	938	1377
1700012A03Rik_6	1700012A03Rik	1747	1301
1700012A03Rik_7	1700012A03Rik	1280	1003
1700012A03Rik_8	1700012A03Rik	2043	1661
1700012A03Rik_9	1700012A03Rik	2187	1754
1700012B09Rik_1	1700012B09Rik	1219	987
1700012B09Rik_10	1700012B09Rik	1296	1645
1700012B09Rik_2	1700012B09Rik	1159	1315
1700012B09Rik_3	1700012B09Rik	660	814
1700012B09Rik_4	1700012B09Rik	1029	652
1700012B09Rik_5	1700012B09Rik	641	632
1700012B09Rik_6	1700012B09Rik	589	695
1700012B09Rik_7	1700012B09Rik	976	840
1700012B09Rik_8	1700012B09Rik	1215	1031
1700012B09Rik_9	1700012B09Rik	1152	894
1700013F07Rik_1	1700013F07Rik	766	1057
1700013F07Rik_10	1700013F07Rik	1663	1303
1700013F07Rik_2	1700013F07Rik	752	827
1700013F07Rik_3	1700013F07Rik	768	782
1700013F07Rik_4	1700013F07Rik	1590	891
1700013F07Rik_5	1700013F07Rik	743	917
1700013F07Rik_6	1700013F07Rik	1101	1909
1700013F07Rik_7	1700013F07Rik	817	960
1700013F07Rik_8	1700013F07Rik	1533	1851
1700013F07Rik_9	1700013F07Rik	1944	1261
1700017B05Rik_1	1700017B05Rik	1248	1469
1700017B05Rik_10	1700017B05Rik	1387	1461
1700017B05Rik_2	1700017B05Rik	876	909
1700017B05Rik_3	1700017B05Rik	722	569
1700017B05Rik_4	1700017B05Rik	1500	1227
1700017B05Rik_5	1700017B05Rik	652	736
1700017B05Rik_6	1700017B05Rik	976	431
1700017B05Rik_7	1700017B05Rik	1035	986
1700017B05Rik_8	1700017B05Rik	694	740
1700017B05Rik_9	1700017B05Rik	1394	896
1700018F24Rik_1	1700018F24Rik	1608	1624
1700018F24Rik_10	1700018F24Rik	816	958
1700018F24Rik_2	1700018F24Rik	1570	1343
1700018F24Rik_3	1700018F24Rik	974	1624
1700018F24Rik_4	1700018F24Rik	1346	1230
1700018F24Rik_5	1700018F24Rik	1334	1096
1700018F24Rik_6	1700018F24Rik	731	631
1700018F24Rik_7	1700018F24Rik	962	1082
1700018F24Rik_8	1700018F24Rik	979	1457
1700018F24Rik_9	1700018F24Rik	1397	1926
1700019D03Rik_1	1700019D03Rik	2130	2169
1700019D03Rik_10	1700019D03Rik	1431	1277
1700019D03Rik_2	1700019D03Rik	1606	1452
1700019D03Rik_3	1700019D03Rik	2293	1839
1700019D03Rik_4	1700019D03Rik	872	1467
1700019D03Rik_5	1700019D03Rik	653	621
1700019D03Rik_6	1700019D03Rik	1466	1288
1700019D03Rik_7	1700019D03Rik	1096	1424
1700019D03Rik_8	1700019D03Rik	1839	1791
1700019D03Rik_9	1700019D03Rik	2006	1705
1700023E05Rik_1	1700023E05Rik	1022	822
1700023E05Rik_10	1700023E05Rik	1484	1411
1700023E05Rik_2	1700023E05Rik	1673	1022
1700023E05Rik_3	1700023E05Rik	1460	791
1700023E05Rik_4	1700023E05Rik	2065	1320
1700023E05Rik_5	1700023E05Rik	1112	635
1700023E05Rik_6	1700023E05Rik	353	402
1700023E05Rik_7	1700023E05Rik	541	971
1700023E05Rik_8	1700023E05Rik	1616	1186
1700023E05Rik_9	1700023E05Rik	1038	1039
1700024G13Rik_1	1700024G13Rik	1023	1278
1700024G13Rik_10	1700024G13Rik	2362	1969
1700024G13Rik_2	1700024G13Rik	994	1026
1700024G13Rik_3	1700024G13Rik	1398	1207
1700024G13Rik_4	1700024G13Rik	942	886
1700024G13Rik_5	1700024G13Rik	1772	775
1700024G13Rik_6	1700024G13Rik	1468	1463
1700024G13Rik_7	1700024G13Rik	563	530
1700024G13Rik_8	1700024G13Rik	1044	833
1700024G13Rik_9	1700024G13Rik	1265	1378
1700057G04Rik_1	1700057G04Rik	1734	2099
1700057G04Rik_10	1700057G04Rik	2183	2428
1700057G04Rik_2	1700057G04Rik	1707	1588
1700057G04Rik_3	1700057G04Rik	664	462
1700057G04Rik_4	1700057G04Rik	429	232
1700057G04Rik_5	1700057G04Rik	2180	1617
1700057G04Rik_6	1700057G04Rik	1845	1994
1700057G04Rik_7	1700057G04Rik	1248	1470
1700057G04Rik_8	1700057G04Rik	1066	779
1700057G04Rik_9	1700057G04Rik	880	1124
1700066B19Rik_1	1700066B19Rik	1564	1848
1700066B19Rik_10	1700066B19Rik	732	643
1700066B19Rik_2	1700066B19Rik	1909	1429
1700066B19Rik_3	1700066B19Rik	1911	2089
1700066B19Rik_4	1700066B19Rik	1039	1216
1700066B19Rik_5	1700066B19Rik	1609	1494
1700066B19Rik_6	1700066B19Rik	1586	1043
1700066B19Rik_7	1700066B19Rik	1584	1308
1700066B19Rik_8	1700066B19Rik	821	569
1700066B19Rik_9	1700066B19Rik	1306	1193
1700067K01Rik_1	1700067K01Rik	1021	635
1700067K01Rik_10	1700067K01Rik	1017	1082
1700067K01Rik_2	1700067K01Rik	1731	1477
1700067K01Rik_3	1700067K01Rik	1095	1263
1700067K01Rik_4	1700067K01Rik	999	433
1700067K01Rik_5	1700067K01Rik	900	997
1700067K01Rik_6	1700067K01Rik	980	867
1700067K01Rik_7	1700067K01Rik	1810	1590
1700067K01Rik_8	1700067K01Rik	966	811
1700067K01Rik_9	1700067K01Rik	949	1088
1700125H20Rik_1	1700125H20Rik	1606	1727
1700125H20Rik_10	1700125H20Rik	1312	1134
1700125H20Rik_2	1700125H20Rik	1615	1506
1700125H20Rik_3	1700125H20Rik	1085	948
1700125H20Rik_4	1700125H20Rik	1516	805
1700125H20Rik_5	1700125H20Rik	1048	945
1700125H20Rik_6	1700125H20Rik	1932	2026
1700125H20Rik_7	1700125H20Rik	1405	1512
1700125H20Rik_8	1700125H20Rik	1130	801
1700125H20Rik_9	1700125H20Rik	1593	998
1700129C05Rik_1	1700129C05Rik	669	562
1700129C05Rik_10	1700129C05Rik	1360	1568
1700129C05Rik_2	1700129C05Rik	2200	2691
1700129C05Rik_3	1700129C05Rik	1177	1629
1700129C05Rik_4	1700129C05Rik	2070	1963
1700129C05Rik_5	1700129C05Rik	1140	1172
1700129C05Rik_6	1700129C05Rik	325	750
1700129C05Rik_7	1700129C05Rik	1049	1360
1700129C05Rik_8	1700129C05Rik	510	774
1700129C05Rik_9	1700129C05Rik	860	714
1810011O10Rik_1	1810011O10Rik	1669	1123
1810011O10Rik_10	1810011O10Rik	952	920
1810011O10Rik_2	1810011O10Rik	2337	1950
1810011O10Rik_3	1810011O10Rik	1017	875
1810011O10Rik_4	1810011O10Rik	620	565
1810011O10Rik_5	1810011O10Rik	1021	1263
1810011O10Rik_6	1810011O10Rik	693	689
1810011O10Rik_7	1810011O10Rik	799	807
1810011O10Rik_8	1810011O10Rik	1267	1066
1810011O10Rik_9	1810011O10Rik	1875	2131
1810013L24Rik_1	1810013L24Rik	608	841
1810013L24Rik_10	1810013L24Rik	610	1369
1810013L24Rik_2	1810013L24Rik	1223	1719
1810013L24Rik_3	1810013L24Rik	977	1547
1810013L24Rik_4	1810013L24Rik	734	1173
1810013L24Rik_5	1810013L24Rik	916	1735
1810013L24Rik_6	1810013L24Rik	880	892
1810013L24Rik_7	1810013L24Rik	1391	1799
1810013L24Rik_8	1810013L24Rik	1269	2037
1810013L24Rik_9	1810013L24Rik	1101	1442
2010005H15Rik_1	2010005H15Rik	2109	1433
2010005H15Rik_10	2010005H15Rik	979	1090
2010005H15Rik_2	2010005H15Rik	1377	1450
2010005H15Rik_3	2010005H15Rik	650	1185
2010005H15Rik_4	2010005H15Rik	1160	1347
2010005H15Rik_5	2010005H15Rik	1226	1019
2010005H15Rik_6	2010005H15Rik	952	1128
2010005H15Rik_7	2010005H15Rik	855	683
2010005H15Rik_8	2010005H15Rik	1176	936
2010005H15Rik_9	2010005H15Rik	1269	1108
2210408I21Rik_1	2210408I21Rik	1277	1361
2210408I21Rik_10	2210408I21Rik	1485	996
2210408I21Rik_2	2210408I21Rik	1644	1407
2210408I21Rik_3	2210408I21Rik	815	1214
2210408I21Rik_4	2210408I21Rik	1218	688
2210408I21Rik_5	2210408I21Rik	1777	1549
2210408I21Rik_6	2210408I21Rik	970	1125
2210408I21Rik_7	2210408I21Rik	1498	1203
2210408I21Rik_8	2210408I21Rik	1082	765
2210408I21Rik_9	2210408I21Rik	855	1172
2300003K06Rik_1	2300003K06Rik	1167	1456
2300003K06Rik_10	2300003K06Rik	761	1045
2300003K06Rik_2	2300003K06Rik	1097	1125
2300003K06Rik_3	2300003K06Rik	1180	1522
2300003K06Rik_4	2300003K06Rik	1085	801
2300003K06Rik_5	2300003K06Rik	1341	1391
2300003K06Rik_6	2300003K06Rik	937	896
2300003K06Rik_7	2300003K06Rik	968	598
2300003K06Rik_8	2300003K06Rik	1332	1610
2300003K06Rik_9	2300003K06Rik	1673	1292
2310061N02Rik_1	2310061N02Rik	1552	1715
2310061N02Rik_10	2310061N02Rik	1311	1097
2310061N02Rik_2	2310061N02Rik	1008	942
2310061N02Rik_3	2310061N02Rik	1187	786
2310061N02Rik_4	2310061N02Rik	2480	2716
2310061N02Rik_5	2310061N02Rik	426	218
2310061N02Rik_6	2310061N02Rik	1577	1952
2310061N02Rik_7	2310061N02Rik	968	779
2310061N02Rik_8	2310061N02Rik	1343	1668
2310061N02Rik_9	2310061N02Rik	1410	1818
2510003E04Rik_1	2510003E04Rik	1282	1359
2510003E04Rik_10	2510003E04Rik	2345	1821
2510003E04Rik_2	2510003E04Rik	1141	1185
2510003E04Rik_3	2510003E04Rik	607	529
2510003E04Rik_4	2510003E04Rik	938	1176
2510003E04Rik_5	2510003E04Rik	998	885
2510003E04Rik_6	2510003E04Rik	875	871
2510003E04Rik_7	2510003E04Rik	1287	1122
2510003E04Rik_8	2510003E04Rik	573	1146
2510003E04Rik_9	2510003E04Rik	2802	2574
2610301B20Rik_1	2610301B20Rik	1491	1470
2610301B20Rik_10	2610301B20Rik	1471	1274
2610301B20Rik_2	2610301B20Rik	1685	1530
2610301B20Rik_3	2610301B20Rik	1196	729
2610301B20Rik_4	2610301B20Rik	1572	1348
2610301B20Rik_5	2610301B20Rik	1024	1321
2610301B20Rik_6	2610301B20Rik	1169	1257
2610301B20Rik_7	2610301B20Rik	463	621
2610301B20Rik_8	2610301B20Rik	1394	1201
2610301B20Rik_9	2610301B20Rik	786	613
2610524H06Rik_1	2610524H06Rik	1403	1056
2610524H06Rik_10	2610524H06Rik	1193	1087
2610524H06Rik_2	2610524H06Rik	2332	2151
2610524H06Rik_3	2610524H06Rik	991	939
2610524H06Rik_4	2610524H06Rik	1330	1097
2610524H06Rik_5	2610524H06Rik	1649	1799
2610524H06Rik_6	2610524H06Rik	1366	599
2610524H06Rik_7	2610524H06Rik	836	882
2610524H06Rik_8	2610524H06Rik	840	592
2610524H06Rik_9	2610524H06Rik	2141	2545
2810007J24Rik_1	2810007J24Rik	1044	740
2810007J24Rik_10	2810007J24Rik	1730	1915
2810007J24Rik_2	2810007J24Rik	1204	901
2810007J24Rik_3	2810007J24Rik	991	784
2810007J24Rik_4	2810007J24Rik	2181	1808
2810007J24Rik_5	2810007J24Rik	602	84
2810007J24Rik_6	2810007J24Rik	987	682
2810007J24Rik_7	2810007J24Rik	729	874
2810007J24Rik_8	2810007J24Rik	1482	1302
2810007J24Rik_9	2810007J24Rik	1435	1869
3110009E18Rik_1	3110009E18Rik	1413	1406
3110009E18Rik_10	3110009E18Rik	1265	1349
3110009E18Rik_2	3110009E18Rik	580	721
3110009E18Rik_3	3110009E18Rik	891	846
3110009E18Rik_4	3110009E18Rik	865	1218
3110009E18Rik_5	3110009E18Rik	1729	1438
3110009E18Rik_6	3110009E18Rik	1927	1859
3110009E18Rik_7	3110009E18Rik	1738	1271
3110009E18Rik_8	3110009E18Rik	764	815
3110009E18Rik_9	3110009E18Rik	1333	1567
3110082I17Rik_1	3110082I17Rik	660	519
3110082I17Rik_10	3110082I17Rik	598	948
3110082I17Rik_2	3110082I17Rik	1130	1333
3110082I17Rik_3	3110082I17Rik	1590	1418
3110082I17Rik_4	3110082I17Rik	505	487
3110082I17Rik_5	3110082I17Rik	677	943
3110082I17Rik_6	3110082I17Rik	1160	1022
3110082I17Rik_7	3110082I17Rik	862	663
3110082I17Rik_8	3110082I17Rik	1483	1140
3110082I17Rik_9	3110082I17Rik	359	862
4430402I18Rik_1	4430402I18Rik	1740	1643
4430402I18Rik_10	4430402I18Rik	1449	1338
4430402I18Rik_2	4430402I18Rik	1550	1312
4430402I18Rik_3	4430402I18Rik	1194	1556
4430402I18Rik_4	4430402I18Rik	722	774
4430402I18Rik_5	4430402I18Rik	1449	1619
4430402I18Rik_6	4430402I18Rik	810	860
4430402I18Rik_7	4430402I18Rik	1145	940
4430402I18Rik_8	4430402I18Rik	1453	1464
4430402I18Rik_9	4430402I18Rik	2538	2541
4732456N10Rik_1	4732456N10Rik	694	623
4732456N10Rik_10	4732456N10Rik	1150	823
4732456N10Rik_2	4732456N10Rik	1016	1465
4732456N10Rik_3	4732456N10Rik	1047	825
4732456N10Rik_4	4732456N10Rik	1432	1344
4732456N10Rik_5	4732456N10Rik	752	920
4732456N10Rik_6	4732456N10Rik	1933	1512
4732456N10Rik_7	4732456N10Rik	973	962
4732456N10Rik_8	4732456N10Rik	1743	2135
4732456N10Rik_9	4732456N10Rik	1303	1319
4921517D22Rik_1	4921517D22Rik	1169	857
4921517D22Rik_10	4921517D22Rik	1085	662
4921517D22Rik_2	4921517D22Rik	1552	1400
4921517D22Rik_3	4921517D22Rik	1284	1294
4921517D22Rik_4	4921517D22Rik	696	914
4921517D22Rik_5	4921517D22Rik	1448	1999
4921517D22Rik_6	4921517D22Rik	2377	1718
4921517D22Rik_7	4921517D22Rik	1582	1535
4921517D22Rik_8	4921517D22Rik	973	811
4921517D22Rik_9	4921517D22Rik	1027	918
4921536K21Rik_1	4921536K21Rik	521	501
4921536K21Rik_10	4921536K21Rik	1000	651
4921536K21Rik_2	4921536K21Rik	1103	1339
4921536K21Rik_3	4921536K21Rik	603	705
4921536K21Rik_4	4921536K21Rik	1389	1665
4921536K21Rik_5	4921536K21Rik	1194	870
4921536K21Rik_6	4921536K21Rik	1558	1617
4921536K21Rik_7	4921536K21Rik	1398	728
4921536K21Rik_8	4921536K21Rik	1552	1091
4921536K21Rik_9	4921536K21Rik	967	1140
4930402K13Rik_1	4930402K13Rik	1297	1060
4930402K13Rik_10	4930402K13Rik	756	583
4930402K13Rik_2	4930402K13Rik	675	589
4930402K13Rik_3	4930402K13Rik	1979	1615
4930402K13Rik_4	4930402K13Rik	1455	2032
4930402K13Rik_5	4930402K13Rik	1478	1508
4930402K13Rik_6	4930402K13Rik	1046	1074
4930402K13Rik_7	4930402K13Rik	1427	1597
4930402K13Rik_8	4930402K13Rik	1297	1201
4930402K13Rik_9	4930402K13Rik	1733	1486
4930444G20Rik_1	4930444G20Rik	669	364
4930444G20Rik_10	4930444G20Rik	1526	1097
4930444G20Rik_2	4930444G20Rik	1357	1100
4930444G20Rik_3	4930444G20Rik	1563	1021
4930444G20Rik_4	4930444G20Rik	2062	1495
4930444G20Rik_5	4930444G20Rik	1248	1005
4930444G20Rik_6	4930444G20Rik	612	1079
4930444G20Rik_7	4930444G20Rik	1551	2186
4930444G20Rik_8	4930444G20Rik	952	794
4930444G20Rik_9	4930444G20Rik	715	839
4930578I06Rik_1	4930578I06Rik	1543	1053
4930578I06Rik_10	4930578I06Rik	1499	1398
4930578I06Rik_2	4930578I06Rik	1458	1403
4930578I06Rik_3	4930578I06Rik	1161	1413
4930578I06Rik_4	4930578I06Rik	1535	1355
4930578I06Rik_5	4930578I06Rik	1943	1643
4930578I06Rik_6	4930578I06Rik	1150	935
4930578I06Rik_7	4930578I06Rik	1022	1326
4930578I06Rik_8	4930578I06Rik	964	1115
4930578I06Rik_9	4930578I06Rik	1137	1389
4930596D02Rik_1	4930596D02Rik	599	1009
4930596D02Rik_10	4930596D02Rik	931	1519
4930596D02Rik_2	4930596D02Rik	886	879
4930596D02Rik_3	4930596D02Rik	1439	1273
4930596D02Rik_4	4930596D02Rik	1033	671
4930596D02Rik_5	4930596D02Rik	488	618
4930596D02Rik_6	4930596D02Rik	742	848
4930596D02Rik_7	4930596D02Rik	1086	453
4930596D02Rik_8	4930596D02Rik	1389	1483
4930596D02Rik_9	4930596D02Rik	1038	652
4931423N10Rik_1	4931423N10Rik	1212	883
4931423N10Rik_10	4931423N10Rik	2072	1301
4931423N10Rik_2	4931423N10Rik	1502	753
4931423N10Rik_3	4931423N10Rik	730	717
4931423N10Rik_4	4931423N10Rik	1288	1412
4931423N10Rik_5	4931423N10Rik	815	481
4931423N10Rik_6	4931423N10Rik	911	925
4931423N10Rik_7	4931423N10Rik	1956	1487
4931423N10Rik_8	4931423N10Rik	1671	1945
4931423N10Rik_9	4931423N10Rik	279	310
4931431F19Rik_1	4931431F19Rik	895	1659
4931431F19Rik_10	4931431F19Rik	596	699
4931431F19Rik_2	4931431F19Rik	901	1097
4931431F19Rik_3	4931431F19Rik	622	1309
4931431F19Rik_4	4931431F19Rik	1297	1054
4931431F19Rik_5	4931431F19Rik	1091	1120
4931431F19Rik_6	4931431F19Rik	676	927
4931431F19Rik_7	4931431F19Rik	1678	1431
4931431F19Rik_8	4931431F19Rik	1392	1499
4931431F19Rik_9	4931431F19Rik	1067	777
4933402E13Rik_1	4933402E13Rik	1294	1141
4933402E13Rik_10	4933402E13Rik	821	1442
4933402E13Rik_2	4933402E13Rik	716	553
4933402E13Rik_3	4933402E13Rik	829	630
4933402E13Rik_4	4933402E13Rik	607	952
4933402E13Rik_5	4933402E13Rik	1636	1146
4933402E13Rik_6	4933402E13Rik	325	523
4933402E13Rik_7	4933402E13Rik	883	486
4933402E13Rik_8	4933402E13Rik	2023	1771
4933402E13Rik_9	4933402E13Rik	1129	1338
4933409G03Rik_1	4933409G03Rik	1550	735
4933409G03Rik_10	4933409G03Rik	1522	725
4933409G03Rik_2	4933409G03Rik	935	1813
4933409G03Rik_3	4933409G03Rik	719	527
4933409G03Rik_4	4933409G03Rik	1204	1317
4933409G03Rik_5	4933409G03Rik	1562	1508
4933409G03Rik_6	4933409G03Rik	1102	1252
4933409G03Rik_7	4933409G03Rik	1101	675
4933409G03Rik_8	4933409G03Rik	1231	1144
4933409G03Rik_9	4933409G03Rik	1225	1366
4933430I17Rik_1	4933430I17Rik	1800	1711
4933430I17Rik_10	4933430I17Rik	1122	854
4933430I17Rik_2	4933430I17Rik	1588	1023
4933430I17Rik_3	4933430I17Rik	1074	960
4933430I17Rik_4	4933430I17Rik	789	769
4933430I17Rik_5	4933430I17Rik	1197	659
4933430I17Rik_6	4933430I17Rik	1176	802
4933430I17Rik_7	4933430I17Rik	1221	1082
4933430I17Rik_8	4933430I17Rik	920	924
4933430I17Rik_9	4933430I17Rik	1690	2004
5031410I06Rik_1	5031410I06Rik	1694	896
5031410I06Rik_2	5031410I06Rik	2016	1007
5031410I06Rik_3	5031410I06Rik	1313	379
5031410I06Rik_4	5031410I06Rik	1517	1287
5031410I06Rik_5	5031410I06Rik	848	648
5031410I06Rik_6	5031410I06Rik	976	1449
5031410I06Rik_7	5031410I06Rik	779	910
5031410I06Rik_8	5031410I06Rik	938	644
5031410I06Rik_9	5031410I06Rik	781	693
6430548M08Rik_1	6430548M08Rik	1030	1202
6430548M08Rik_10	6430548M08Rik	306	771
6430548M08Rik_2	6430548M08Rik	1304	774
6430548M08Rik_3	6430548M08Rik	1591	1533
6430548M08Rik_4	6430548M08Rik	1714	1277
6430548M08Rik_5	6430548M08Rik	1114	1227
6430548M08Rik_6	6430548M08Rik	631	842
6430548M08Rik_7	6430548M08Rik	1807	1712
6430548M08Rik_8	6430548M08Rik	1991	1786
6430548M08Rik_9	6430548M08Rik	1719	1401
6820408C15Rik_1	6820408C15Rik	1154	997
6820408C15Rik_10	6820408C15Rik	1629	1907
6820408C15Rik_2	6820408C15Rik	1113	1702
6820408C15Rik_3	6820408C15Rik	1284	1036
6820408C15Rik_4	6820408C15Rik	2305	2251
6820408C15Rik_5	6820408C15Rik	684	1044
6820408C15Rik_6	6820408C15Rik	1440	1722
6820408C15Rik_7	6820408C15Rik	1729	1822
6820408C15Rik_8	6820408C15Rik	1418	1988
6820408C15Rik_9	6820408C15Rik	1621	1571
7420426K07Rik_1	7420426K07Rik	1295	1327
7420426K07Rik_10	7420426K07Rik	1351	1042
7420426K07Rik_2	7420426K07Rik	1800	1406
7420426K07Rik_3	7420426K07Rik	1510	1587
7420426K07Rik_4	7420426K07Rik	2173	2583
7420426K07Rik_5	7420426K07Rik	1621	1102
7420426K07Rik_6	7420426K07Rik	1014	882
7420426K07Rik_7	7420426K07Rik	354	441
7420426K07Rik_8	7420426K07Rik	964	893
7420426K07Rik_9	7420426K07Rik	827	715
9130401M01Rik_1	9130401M01Rik	1044	726
9130401M01Rik_10	9130401M01Rik	1421	1490
9130401M01Rik_2	9130401M01Rik	925	1218
9130401M01Rik_3	9130401M01Rik	1346	1579
9130401M01Rik_4	9130401M01Rik	805	667
9130401M01Rik_5	9130401M01Rik	1628	1561
9130401M01Rik_6	9130401M01Rik	812	776
9130401M01Rik_7	9130401M01Rik	1077	1023
9130401M01Rik_8	9130401M01Rik	1605	1988
9130401M01Rik_9	9130401M01Rik	1773	1551
9430007A20Rik_1	9430007A20Rik	1507	1876
9430007A20Rik_10	9430007A20Rik	1514	1814
9430007A20Rik_2	9430007A20Rik	1085	1104
9430007A20Rik_3	9430007A20Rik	948	813
9430007A20Rik_4	9430007A20Rik	1969	2224
9430007A20Rik_5	9430007A20Rik	768	588
9430007A20Rik_6	9430007A20Rik	894	804
9430007A20Rik_7	9430007A20Rik	986	976
9430007A20Rik_8	9430007A20Rik	2019	2520
9430007A20Rik_9	9430007A20Rik	1280	1312
A530016L24Rik_1	A530016L24Rik	1029	994
A530016L24Rik_10	A530016L24Rik	1462	1771
A530016L24Rik_2	A530016L24Rik	718	840
A530016L24Rik_3	A530016L24Rik	1423	1496
A530016L24Rik_4	A530016L24Rik	736	1004
A530016L24Rik_5	A530016L24Rik	2029	1580
A530016L24Rik_6	A530016L24Rik	1245	1287
A530016L24Rik_7	A530016L24Rik	574	894
A530016L24Rik_8	A530016L24Rik	1007	1212
A530016L24Rik_9	A530016L24Rik	1010	1261
A630023A22Rik_1	A630023A22Rik	1097	991
A630023A22Rik_10	A630023A22Rik	1658	1518
A630023A22Rik_2	A630023A22Rik	1297	1467
A630023A22Rik_3	A630023A22Rik	840	721
A630023A22Rik_4	A630023A22Rik	1287	1365
A630023A22Rik_5	A630023A22Rik	1693	1462
A630023A22Rik_6	A630023A22Rik	840	733
A630023A22Rik_7	A630023A22Rik	1599	1486
A630023A22Rik_8	A630023A22Rik	1620	1632
A630023A22Rik_9	A630023A22Rik	1450	1416
A630033H20Rik_1	A630033H20Rik	1345	1319
A630033H20Rik_10	A630033H20Rik	1436	1740
A630033H20Rik_2	A630033H20Rik	915	727
A630033H20Rik_3	A630033H20Rik	1217	1358
A630033H20Rik_4	A630033H20Rik	999	759
A630033H20Rik_5	A630033H20Rik	757	1111
A630033H20Rik_6	A630033H20Rik	1751	2208
A630033H20Rik_7	A630033H20Rik	1503	1151
A630033H20Rik_8	A630033H20Rik	1317	1133
A630076J17Rik_1	A630076J17Rik	855	1075
A630076J17Rik_10	A630076J17Rik	1423	988
A630076J17Rik_2	A630076J17Rik	862	481
A630076J17Rik_3	A630076J17Rik	1608	1689
A630076J17Rik_4	A630076J17Rik	2118	1244
A630076J17Rik_5	A630076J17Rik	997	1381
A630076J17Rik_6	A630076J17Rik	1623	1571
A630076J17Rik_7	A630076J17Rik	790	438
A630076J17Rik_8	A630076J17Rik	1393	1659
A630076J17Rik_9	A630076J17Rik	1189	979
A830010M20Rik_1	A830010M20Rik	1091	812
A830010M20Rik_10	A830010M20Rik	1820	2070
A830010M20Rik_2	A830010M20Rik	878	573
A830010M20Rik_3	A830010M20Rik	1100	1672
A830010M20Rik_4	A830010M20Rik	1409	963
A830010M20Rik_5	A830010M20Rik	1073	919
A830010M20Rik_6	A830010M20Rik	1959	1374
A830010M20Rik_7	A830010M20Rik	1077	695
A830010M20Rik_8	A830010M20Rik	1242	1431
A830010M20Rik_9	A830010M20Rik	1346	1698
Aaed1_1	Aaed1	853	521
Aaed1_10	Aaed1	754	814
Aaed1_2	Aaed1	812	888
Aaed1_3	Aaed1	1500	1950
Aaed1_4	Aaed1	1137	937
Aaed1_5	Aaed1	1036	1251
Aaed1_6	Aaed1	1399	1257
Aaed1_7	Aaed1	1336	1919
Aaed1_8	Aaed1	1755	1669
Aaed1_9	Aaed1	1446	2289
Aagab_1	Aagab	761	1152
Aagab_10	Aagab	1866	1933
Aagab_2	Aagab	813	1332
Aagab_3	Aagab	1173	1669
Aagab_4	Aagab	704	1135
Aagab_5	Aagab	693	779
Aagab_6	Aagab	759	693
Aagab_7	Aagab	1460	1409
Aagab_8	Aagab	933	1202
Aagab_9	Aagab	303	235
Aard_1	Aard	838	1096
Aard_10	Aard	472	342
Aard_2	Aard	1486	1595
Aard_3	Aard	1328	1112
Aard_4	Aard	701	520
Aard_5	Aard	1775	1758
Aard_6	Aard	1437	1476
Aard_7	Aard	685	1109
Aard_8	Aard	748	676
Aard_9	Aard	1571	1767
Aars_1	Aars	2386	1347
Aars_10	Aars	1123	670
Aars_2	Aars	1226	661
Aars_3	Aars	1552	1015
Aars_4	Aars	1260	567
Aars_5	Aars	2173	1126
Aars_6	Aars	1453	604
Aars_7	Aars	1611	1364
Aars_8	Aars	1480	634
Aars_9	Aars	719	390
Abca2_1	Abca2	2024	1399
Abca2_10	Abca2	1983	1894
Abca2_2	Abca2	906	1037
Abca2_3	Abca2	2023	2199
Abca2_4	Abca2	1636	2205
Abca2_5	Abca2	1571	2419
Abca2_6	Abca2	1471	1447
Abca2_7	Abca2	1208	1120
Abca2_8	Abca2	1409	1497
Abca2_9	Abca2	1937	2600
Abca9_1	Abca9	905	911
Abca9_10	Abca9	1084	1224
Abca9_2	Abca9	912	1222
Abca9_3	Abca9	1312	465
Abca9_4	Abca9	1522	1048
Abca9_5	Abca9	1081	1213
Abca9_6	Abca9	804	1129
Abca9_8	Abca9	1108	1328
Abca9_9	Abca9	824	1543
Abcb1b_1	Abcb1b	2308	2384
Abcb1b_10	Abcb1b	836	608
Abcb1b_2	Abcb1b	919	786
Abcb1b_3	Abcb1b	1675	1316
Abcb1b_4	Abcb1b	1684	2033
Abcb1b_5	Abcb1b	1803	2246
Abcb1b_6	Abcb1b	540	546
Abcb1b_7	Abcb1b	1429	1514
Abcb1b_8	Abcb1b	1123	1486
Abcb1b_9	Abcb1b	859	1227
Abcf2_1	Abcf2	996	908
Abcf2_10	Abcf2	833	1008
Abcf2_2	Abcf2	1220	1025
Abcf2_3	Abcf2	529	744
Abcf2_4	Abcf2	1300	951
Abcf2_5	Abcf2	943	420
Abcf2_6	Abcf2	1294	1657
Abcf2_7	Abcf2	755	770
Abcf2_8	Abcf2	1582	2122
Abcf2_9	Abcf2	827	627
Abcg5_1	Abcg5	1612	1527
Abcg5_10	Abcg5	744	991
Abcg5_2	Abcg5	1888	2038
Abcg5_3	Abcg5	1870	1810
Abcg5_4	Abcg5	1245	920
Abcg5_5	Abcg5	1816	1756
Abcg5_6	Abcg5	1774	1107
Abcg5_7	Abcg5	998	1114
Abcg5_8	Abcg5	741	1092
Abcg5_9	Abcg5	452	275
Abhd15_1	Abhd15	2691	2636
Abhd15_10	Abhd15	1207	1580
Abhd15_2	Abhd15	1054	666
Abhd15_3	Abhd15	1594	1019
Abhd15_4	Abhd15	1264	770
Abhd15_5	Abhd15	1353	802
Abhd15_6	Abhd15	505	604
Abhd15_7	Abhd15	1279	1204
Abhd15_8	Abhd15	1054	592
Abhd15_9	Abhd15	1166	1269
Abhd17b_1	Abhd17b	2000	1889
Abhd17b_10	Abhd17b	1469	1304
Abhd17b_2	Abhd17b	731	700
Abhd17b_3	Abhd17b	946	815
Abhd17b_4	Abhd17b	1327	1453
Abhd17b_5	Abhd17b	1947	1747
Abhd17b_6	Abhd17b	1669	1521
Abhd17b_7	Abhd17b	1108	628
Abhd17b_8	Abhd17b	973	740
Abhd17b_9	Abhd17b	1661	1798
Abi3bp_1	Abi3bp	1408	1959
Abi3bp_10	Abi3bp	1493	1712
Abi3bp_2	Abi3bp	1545	1803
Abi3bp_3	Abi3bp	1258	964
Abi3bp_4	Abi3bp	1296	808
Abi3bp_5	Abi3bp	1622	1372
Abi3bp_6	Abi3bp	1101	883
Abi3bp_7	Abi3bp	648	888
Abi3bp_8	Abi3bp	1040	1263
Abi3bp_9	Abi3bp	1029	918
Abr_1	Abr	1667	1429
Abr_10	Abr	1263	1155
Abr_2	Abr	1015	733
Abr_3	Abr	1976	1862
Abr_4	Abr	1885	1310
Abr_5	Abr	919	1606
Abr_6	Abr	1373	1287
Abr_7	Abr	848	911
Abr_8	Abr	1411	1776
Abr_9	Abr	843	806
Acaa2_1	Acaa2	679	647
Acaa2_10	Acaa2	1769	2073
Acaa2_2	Acaa2	737	939
Acaa2_3	Acaa2	1062	1065
Acaa2_4	Acaa2	2022	1295
Acaa2_5	Acaa2	1502	1327
Acaa2_6	Acaa2	1770	1243
Acaa2_7	Acaa2	1348	1493
Acaa2_8	Acaa2	752	518
Acaa2_9	Acaa2	1740	1195
Acap2_1	Acap2	787	972
Acap2_10	Acap2	779	1295
Acap2_2	Acap2	1911	1601
Acap2_3	Acap2	988	1113
Acap2_4	Acap2	937	936
Acap2_5	Acap2	1700	1300
Acap2_6	Acap2	959	954
Acap2_7	Acap2	1425	1258
Acap2_8	Acap2	912	797
Acap2_9	Acap2	804	983
Acat3_1	Acat3	1304	998
Acat3_10	Acat3	745	1285
Acat3_2	Acat3	1103	981
Acat3_3	Acat3	1660	1428
Acat3_4	Acat3	1781	1331
Acat3_5	Acat3	776	751
Acat3_6	Acat3	1184	1320
Acat3_7	Acat3	1192	1810
Acat3_8	Acat3	785	1168
Acat3_9	Acat3	1236	1829
Acbd4_1	Acbd4	1798	1633
Acbd4_10	Acbd4	1469	1175
Acbd4_2	Acbd4	1252	1428
Acbd4_3	Acbd4	1537	1802
Acbd4_4	Acbd4	990	1156
Acbd4_5	Acbd4	504	694
Acbd4_6	Acbd4	928	1477
Acbd4_7	Acbd4	1700	1295
Acbd4_8	Acbd4	766	398
Acbd4_9	Acbd4	946	759
Acd_1	Acd	1929	2035
Acd_10	Acd	973	1197
Acd_2	Acd	707	1049
Acd_3	Acd	278	608
Acd_4	Acd	1133	1106
Acd_5	Acd	1916	1955
Acd_6	Acd	836	830
Acd_7	Acd	1196	845
Acd_8	Acd	1504	1274
Acd_9	Acd	1401	1428
Acer1_1	Acer1	1087	1058
Acer1_10	Acer1	1807	1777
Acer1_2	Acer1	1208	1436
Acer1_3	Acer1	1618	2102
Acer1_4	Acer1	746	1096
Acer1_5	Acer1	1249	1192
Acer1_6	Acer1	2036	2238
Acer1_7	Acer1	1113	1045
Acer1_8	Acer1	1624	1741
Acer1_9	Acer1	1764	1284
Ackr3_1	Ackr3	1385	1883
Ackr3_10	Ackr3	1640	1752
Ackr3_2	Ackr3	1145	1494
Ackr3_3	Ackr3	1751	1478
Ackr3_4	Ackr3	1401	940
Ackr3_5	Ackr3	1175	717
Ackr3_6	Ackr3	1631	1086
Ackr3_7	Ackr3	1470	1647
Ackr3_8	Ackr3	1178	1178
Ackr3_9	Ackr3	1248	2113
Acot11_1	Acot11	873	954
Acot11_10	Acot11	366	321
Acot11_2	Acot11	1144	962
Acot11_3	Acot11	1537	1670
Acot11_4	Acot11	979	970
Acot11_5	Acot11	892	835
Acot11_6	Acot11	1252	1398
Acot11_7	Acot11	1898	2120
Acot11_8	Acot11	1464	1031
Acot11_9	Acot11	746	672
Acot7_1	Acot7	1713	1888
Acot7_10	Acot7	986	1771
Acot7_2	Acot7	1276	1002
Acot7_3	Acot7	1077	937
Acot7_4	Acot7	1047	793
Acot7_5	Acot7	2313	2135
Acot7_6	Acot7	1174	818
Acot7_7	Acot7	1500	1824
Acot7_8	Acot7	676	514
Acot7_9	Acot7	1024	322
Acox3_1	Acox3	1401	1290
Acox3_10	Acox3	1113	1424
Acox3_2	Acox3	899	1097
Acox3_3	Acox3	1549	1579
Acox3_4	Acox3	967	1111
Acox3_5	Acox3	493	709
Acox3_6	Acox3	1293	1273
Acox3_7	Acox3	643	890
Acox3_8	Acox3	1879	1513
Acox3_9	Acox3	1640	996
Acp5_1	Acp5	1510	1009
Acp5_10	Acp5	1229	864
Acp5_2	Acp5	1375	1124
Acp5_3	Acp5	926	888
Acp5_4	Acp5	887	474
Acp5_5	Acp5	1227	1103
Acp5_6	Acp5	1346	1813
Acp5_7	Acp5	1487	1299
Acp5_8	Acp5	1562	2164
Acp5_9	Acp5	1522	1381
Acrbp_1	Acrbp	1683	962
Acrbp_10	Acrbp	896	833
Acrbp_2	Acrbp	1760	1406
Acrbp_3	Acrbp	1798	1411
Acrbp_4	Acrbp	879	1208
Acrbp_5	Acrbp	1971	1811
Acrbp_6	Acrbp	318	698
Acrbp_7	Acrbp	605	1029
Acrbp_8	Acrbp	1185	1040
Acrbp_9	Acrbp	1331	1104
Acsbg2_1	Acsbg2	965	690
Acsbg2_10	Acsbg2	1618	1868
Acsbg2_2	Acsbg2	581	869
Acsbg2_3	Acsbg2	643	548
Acsbg2_4	Acsbg2	1207	1545
Acsbg2_5	Acsbg2	1445	1210
Acsbg2_6	Acsbg2	1743	1467
Acsbg2_7	Acsbg2	1384	1665
Acsbg2_8	Acsbg2	1363	1438
Acsbg2_9	Acsbg2	1132	1111
Acsf2_1	Acsf2	1039	421
Acsf2_10	Acsf2	1677	1177
Acsf2_2	Acsf2	1126	1037
Acsf2_3	Acsf2	1701	1222
Acsf2_4	Acsf2	1327	1453
Acsf2_5	Acsf2	1254	1136
Acsf2_6	Acsf2	520	712
Acsf2_7	Acsf2	1237	1008
Acsf2_8	Acsf2	844	560
Acsf2_9	Acsf2	777	602
Acsm3_1	Acsm3	884	1176
Acsm3_10	Acsm3	2117	1883
Acsm3_2	Acsm3	1052	1266
Acsm3_3	Acsm3	1531	1209
Acsm3_5	Acsm3	1212	786
Acsm3_6	Acsm3	1353	978
Acsm3_7	Acsm3	1399	1358
Acsm3_8	Acsm3	1354	1453
Acsm3_9	Acsm3	875	363
Acsm4_1	Acsm4	1185	1299
Acsm4_10	Acsm4	1328	1763
Acsm4_2	Acsm4	714	567
Acsm4_3	Acsm4	889	981
Acsm4_4	Acsm4	1778	1727
Acsm4_5	Acsm4	1618	1150
Acsm4_6	Acsm4	1639	1242
Acsm4_7	Acsm4	2372	2039
Acsm4_8	Acsm4	1359	1360
Acsm4_9	Acsm4	890	781
Actb_1	Actb	592	292
Actb_10	Actb	483	959
Actb_2	Actb	1587	1018
Actb_3	Actb	1841	1091
Actb_4	Actb	1191	399
Actb_5	Actb	1262	689
Actb_6	Actb	236	66
Actb_7	Actb	1305	853
Actb_8	Actb	778	364
Actb_9	Actb	1217	1190
Actg1_1	Actg1	1277	874
Actg1_10	Actg1	1824	1205
Actg1_2	Actg1	1035	1147
Actg1_3	Actg1	2200	2142
Actg1_4	Actg1	372	346
Actg1_5	Actg1	980	1027
Actg1_6	Actg1	869	941
Actg1_7	Actg1	1168	1300
Actg1_8	Actg1	1211	865
Actg1_9	Actg1	1135	973
Actl6a_1	Actl6a	1185	1710
Actl6a_10	Actl6a	505	715
Actl6a_2	Actl6a	1162	1204
Actl6a_3	Actl6a	650	909
Actl6a_4	Actl6a	1094	1075
Actl6a_5	Actl6a	564	1021
Actl6a_6	Actl6a	990	789
Actl6a_7	Actl6a	491	657
Actl6a_8	Actl6a	1006	1016
Actl6a_9	Actl6a	1497	1322
Actl7b_1	Actl7b	1336	1381
Actl7b_10	Actl7b	759	1213
Actl7b_2	Actl7b	730	333
Actl7b_3	Actl7b	1344	878
Actl7b_4	Actl7b	989	734
Actl7b_5	Actl7b	2055	1419
Actl7b_6	Actl7b	910	1075
Actl7b_7	Actl7b	1161	818
Actl7b_8	Actl7b	1010	983
Actl7b_9	Actl7b	1120	748
Actr3b_1	Actr3b	377	651
Actr3b_10	Actr3b	742	1155
Actr3b_2	Actr3b	1493	1278
Actr3b_3	Actr3b	1939	1572
Actr3b_4	Actr3b	1036	1066
Actr3b_5	Actr3b	904	1028
Actr3b_6	Actr3b	1501	1693
Actr3b_7	Actr3b	1252	1266
Actr3b_8	Actr3b	1012	817
Actr3b_9	Actr3b	263	723
Adam21_1	Adam21	807	1216
Adam21_10	Adam21	1424	1752
Adam21_2	Adam21	822	715
Adam21_3	Adam21	1153	1461
Adam21_4	Adam21	2355	1630
Adam21_5	Adam21	1699	1490
Adam21_6	Adam21	1934	2033
Adam21_7	Adam21	2418	2348
Adam21_8	Adam21	2038	2145
Adam21_9	Adam21	1359	1237
Adam28_1	Adam28	1460	842
Adam28_10	Adam28	1389	1269
Adam28_2	Adam28	495	534
Adam28_3	Adam28	1417	1430
Adam28_4	Adam28	2023	1650
Adam28_5	Adam28	1232	1210
Adam28_6	Adam28	898	790
Adam28_7	Adam28	1679	890
Adam28_8	Adam28	1825	1847
Adam28_9	Adam28	1799	1765
Adam3_1	Adam3	1232	1154
Adam3_10	Adam3	1227	1078
Adam3_2	Adam3	1664	1631
Adam3_3	Adam3	1165	787
Adam3_4	Adam3	1052	1122
Adam3_5	Adam3	1462	1273
Adam3_6	Adam3	1241	951
Adam3_7	Adam3	892	718
Adam3_8	Adam3	1249	1264
Adam3_9	Adam3	1079	985
Adam7_1	Adam7	1044	1109
Adam7_10	Adam7	1529	951
Adam7_2	Adam7	941	885
Adam7_3	Adam7	1791	683
Adam7_4	Adam7	1709	1508
Adam7_5	Adam7	2110	2077
Adam7_6	Adam7	1156	1292
Adam7_7	Adam7	739	467
Adam7_8	Adam7	1346	813
Adam7_9	Adam7	881	887
Adamts13_1	Adamts13	1892	1174
Adamts13_10	Adamts13	817	550
Adamts13_2	Adamts13	913	1022
Adamts13_3	Adamts13	1612	1217
Adamts13_4	Adamts13	1782	1184
Adamts13_5	Adamts13	841	497
Adamts13_6	Adamts13	881	920
Adamts13_7	Adamts13	1030	817
Adamts13_8	Adamts13	1453	1191
Adamts13_9	Adamts13	1280	1429
Adamts8_1	Adamts8	1569	1837
Adamts8_10	Adamts8	866	977
Adamts8_2	Adamts8	674	675
Adamts8_3	Adamts8	1155	1203
Adamts8_4	Adamts8	2125	1681
Adamts8_5	Adamts8	1139	990
Adamts8_7	Adamts8	1104	1668
Adamts8_8	Adamts8	1578	1995
Adamts8_9	Adamts8	1193	1600
Adarb2_1	Adarb2	923	1289
Adarb2_10	Adarb2	1643	1743
Adarb2_2	Adarb2	1441	1397
Adarb2_3	Adarb2	1250	960
Adarb2_4	Adarb2	1688	1702
Adarb2_5	Adarb2	1486	1201
Adarb2_6	Adarb2	1273	1094
Adarb2_7	Adarb2	1490	1722
Adarb2_8	Adarb2	1125	1432
Adarb2_9	Adarb2	665	650
Adcy5_1	Adcy5	1108	1256
Adcy5_10	Adcy5	857	1478
Adcy5_2	Adcy5	1292	1734
Adcy5_3	Adcy5	1935	1658
Adcy5_4	Adcy5	1592	1191
Adcy5_5	Adcy5	1786	1551
Adcy5_6	Adcy5	659	504
Adcy5_7	Adcy5	686	947
Adcy5_8	Adcy5	1069	1417
Adcy5_9	Adcy5	1484	1493
Adcy9_1	Adcy9	1392	1533
Adcy9_10	Adcy9	1672	1268
Adcy9_2	Adcy9	719	1261
Adcy9_3	Adcy9	734	1299
Adcy9_4	Adcy9	1679	1182
Adcy9_5	Adcy9	1594	1900
Adcy9_6	Adcy9	2051	2068
Adcy9_7	Adcy9	1398	1006
Adcy9_8	Adcy9	801	1095
Adcy9_9	Adcy9	1367	2028
Adcyap1r1_1	Adcyap1r1	815	2005
Adcyap1r1_10	Adcyap1r1	1534	1309
Adcyap1r1_2	Adcyap1r1	2074	1932
Adcyap1r1_3	Adcyap1r1	1010	934
Adcyap1r1_4	Adcyap1r1	752	442
Adcyap1r1_5	Adcyap1r1	1118	786
Adcyap1r1_6	Adcyap1r1	2783	1885
Adcyap1r1_7	Adcyap1r1	401	505
Adcyap1r1_8	Adcyap1r1	1280	1298
Adcyap1r1_9	Adcyap1r1	1518	1648
Add2_1	Add2	614	586
Add2_10	Add2	1451	1511
Add2_2	Add2	1272	1027
Add2_3	Add2	1033	837
Add2_4	Add2	2006	1990
Add2_5	Add2	1952	2102
Add2_6	Add2	1530	910
Add2_7	Add2	1396	1122
Add2_8	Add2	1746	1681
Add2_9	Add2	1151	1014
Adh6a_1	Adh6a	909	864
Adh6a_10	Adh6a	1453	1711
Adh6a_2	Adh6a	648	634
Adh6a_3	Adh6a	962	1332
Adh6a_4	Adh6a	751	1040
Adh6a_5	Adh6a	1892	1672
Adh6a_6	Adh6a	1396	1841
Adh6a_7	Adh6a	882	514
Adh6a_8	Adh6a	972	950
Adh6a_9	Adh6a	974	819
Adh7_1	Adh7	1032	1628
Adh7_10	Adh7	2677	2153
Adh7_2	Adh7	1560	1084
Adh7_3	Adh7	599	1082
Adh7_4	Adh7	952	1005
Adh7_5	Adh7	1048	1325
Adh7_6	Adh7	1302	1157
Adh7_7	Adh7	1554	1530
Adh7_8	Adh7	387	366
Adh7_9	Adh7	546	421
Adhfe1_1	Adhfe1	1051	895
Adhfe1_10	Adhfe1	664	794
Adhfe1_2	Adhfe1	1364	1117
Adhfe1_3	Adhfe1	748	1110
Adhfe1_4	Adhfe1	1523	1556
Adhfe1_5	Adhfe1	1033	1159
Adhfe1_6	Adhfe1	533	587
Adhfe1_7	Adhfe1	697	536
Adhfe1_8	Adhfe1	1152	1356
Adhfe1_9	Adhfe1	1075	1056
Adora2b_1	Adora2b	1280	1747
Adora2b_10	Adora2b	824	902
Adora2b_2	Adora2b	1804	1555
Adora2b_3	Adora2b	1379	1098
Adora2b_4	Adora2b	900	791
Adora2b_5	Adora2b	1891	2339
Adora2b_6	Adora2b	443	670
Adora2b_7	Adora2b	972	1117
Adora2b_8	Adora2b	1193	774
Adora2b_9	Adora2b	1190	1268
Adora3_1	Adora3	1306	1237
Adora3_10	Adora3	1197	771
Adora3_2	Adora3	1419	1634
Adora3_3	Adora3	721	692
Adora3_4	Adora3	350	513
Adora3_5	Adora3	857	875
Adora3_6	Adora3	2033	2053
Adora3_7	Adora3	396	329
Adora3_8	Adora3	777	426
Adora3_9	Adora3	1005	1137
Adra1d_1	Adra1d	892	1276
Adra1d_10	Adra1d	1223	1051
Adra1d_2	Adra1d	1490	1458
Adra1d_3	Adra1d	657	582
Adra1d_4	Adra1d	1532	1642
Adra1d_5	Adra1d	727	538
Adra1d_6	Adra1d	1148	1091
Adra1d_7	Adra1d	584	910
Adra1d_8	Adra1d	2075	1694
Adra1d_9	Adra1d	707	398
Aff2_1	Aff2	839	849
Aff2_10	Aff2	1058	910
Aff2_2	Aff2	845	767
Aff2_3	Aff2	1103	853
Aff2_4	Aff2	1822	1763
Aff2_5	Aff2	1846	1924
Aff2_6	Aff2	1326	1362
Aff2_7	Aff2	964	927
Aff2_8	Aff2	840	1610
Aff2_9	Aff2	1030	1104
Aff4_1	Aff4	1053	978
Aff4_10	Aff4	1256	700
Aff4_2	Aff4	1317	711
Aff4_3	Aff4	875	991
Aff4_4	Aff4	1153	1089
Aff4_5	Aff4	1310	1610
Aff4_6	Aff4	901	1283
Aff4_7	Aff4	1562	991
Aff4_8	Aff4	1754	1060
Aff4_9	Aff4	1201	1358
Agbl3_1	Agbl3	1402	917
Agbl3_10	Agbl3	1078	710
Agbl3_2	Agbl3	981	949
Agbl3_3	Agbl3	1336	1213
Agbl3_4	Agbl3	1401	978
Agbl3_5	Agbl3	1454	1270
Agbl3_6	Agbl3	1410	1311
Agbl3_7	Agbl3	919	647
Agbl3_8	Agbl3	1284	611
Agbl3_9	Agbl3	2107	2094
Agl_1	Agl	744	981
Agl_10	Agl	1304	1316
Agl_2	Agl	956	1013
Agl_3	Agl	1249	1154
Agl_4	Agl	1213	1087
Agl_5	Agl	1026	723
Agl_6	Agl	879	702
Agl_7	Agl	1361	1503
Agl_8	Agl	2651	2096
Agl_9	Agl	466	695
Agmat_1	Agmat	1037	443
Agmat_10	Agmat	1780	1344
Agmat_2	Agmat	431	563
Agmat_3	Agmat	1144	997
Agmat_4	Agmat	855	1061
Agmat_5	Agmat	1339	1011
Agmat_6	Agmat	1411	1314
Agmat_7	Agmat	1670	1473
Agmat_8	Agmat	1133	1594
Agmat_9	Agmat	1827	1762
Agmo_1	Agmo	918	664
Agmo_10	Agmo	2154	2944
Agmo_2	Agmo	1953	1894
Agmo_3	Agmo	958	1099
Agmo_4	Agmo	1284	1996
Agmo_5	Agmo	915	1131
Agmo_6	Agmo	957	927
Agmo_7	Agmo	1718	1088
Agmo_8	Agmo	1413	865
Agmo_9	Agmo	1216	1071
Ago3_1	Ago3	660	786
Ago3_10	Ago3	513	1025
Ago3_2	Ago3	1588	1565
Ago3_3	Ago3	1463	1034
Ago3_4	Ago3	1498	1437
Ago3_5	Ago3	785	469
Ago3_6	Ago3	1342	1970
Ago3_7	Ago3	1215	1143
Ago3_9	Ago3	898	1048
Agpat2_1	Agpat2	1761	1415
Agpat2_10	Agpat2	1092	765
Agpat2_2	Agpat2	1053	731
Agpat2_3	Agpat2	777	1070
Agpat2_4	Agpat2	599	887
Agpat2_5	Agpat2	872	872
Agpat2_6	Agpat2	1698	1645
Agpat2_7	Agpat2	510	856
Agpat2_8	Agpat2	1556	1404
Agpat2_9	Agpat2	1438	1588
Agpat6_10	Agpat6	1330	1078
Agpat6_2	Agpat6	1907	1603
Agpat6_3	Agpat6	912	1076
Agpat6_4	Agpat6	825	888
Agpat6_5	Agpat6	1337	1028
Agpat6_6	Agpat6	950	1017
Agpat6_7	Agpat6	997	403
Agpat6_8	Agpat6	703	899
Agpat6_9	Agpat6	464	545
Agps_1	Agps	785	922
Agps_10	Agps	2012	1407
Agps_2	Agps	924	1229
Agps_3	Agps	784	671
Agps_4	Agps	1218	1046
Agps_5	Agps	1400	803
Agps_6	Agps	1469	1241
Agps_7	Agps	1199	1549
Agps_8	Agps	1084	655
Agps_9	Agps	684	1213
Agr2_1	Agr2	1608	1046
Agr2_10	Agr2	1384	1899
Agr2_2	Agr2	1544	701
Agr2_3	Agr2	1100	715
Agr2_4	Agr2	1142	1845
Agr2_5	Agr2	1372	1381
Agr2_6	Agr2	1920	2116
Agr2_7	Agr2	862	682
Agr2_8	Agr2	862	1830
Agr2_9	Agr2	1289	1313
Agrn_1	Agrn	884	876
Agrn_10	Agrn	1724	1314
Agrn_2	Agrn	1456	921
Agrn_3	Agrn	1464	1675
Agrn_4	Agrn	875	786
Agrn_5	Agrn	2783	2947
Agrn_6	Agrn	1242	1445
Agrn_7	Agrn	1512	1912
Agrn_8	Agrn	703	847
Agrn_9	Agrn	1771	2095
Agtrap_1	Agtrap	1655	1374
Agtrap_10	Agtrap	1303	1350
Agtrap_2	Agtrap	1441	1637
Agtrap_3	Agtrap	877	923
Agtrap_4	Agtrap	1669	1692
Agtrap_5	Agtrap	1469	1455
Agtrap_6	Agtrap	1393	1287
Agtrap_7	Agtrap	1336	1496
Agtrap_8	Agtrap	1755	1447
Agtrap_9	Agtrap	1463	791
Ahcyl2_1	Ahcyl2	1167	1304
Ahcyl2_10	Ahcyl2	1049	1107
Ahcyl2_2	Ahcyl2	1806	2154
Ahcyl2_3	Ahcyl2	1932	2011
Ahcyl2_4	Ahcyl2	694	928
Ahcyl2_5	Ahcyl2	1243	971
Ahcyl2_6	Ahcyl2	1784	1813
Ahcyl2_7	Ahcyl2	1510	1049
Ahcyl2_8	Ahcyl2	1769	1814
Ahcyl2_9	Ahcyl2	931	1072
Ahdc1_1	Ahdc1	534	283
Ahdc1_10	Ahdc1	697	1299
Ahdc1_2	Ahdc1	2275	1594
Ahdc1_3	Ahdc1	937	635
Ahdc1_4	Ahdc1	1991	2579
Ahdc1_5	Ahdc1	1991	2203
Ahdc1_6	Ahdc1	739	724
Ahdc1_7	Ahdc1	914	558
Ahdc1_8	Ahdc1	636	775
Ahdc1_9	Ahdc1	2263	2632
AI118078_1	AI118078	733	1024
AI118078_10	AI118078	1418	1298
AI118078_2	AI118078	1158	1661
AI118078_3	AI118078	1431	1767
AI118078_4	AI118078	1545	1008
AI118078_5	AI118078	1480	1304
AI118078_6	AI118078	1349	1338
AI118078_7	AI118078	1406	1504
AI118078_8	AI118078	1886	2065
AI118078_9	AI118078	514	352
AI429214_1	AI429214	912	723
AI429214_2	AI429214	620	450
AI429214_3	AI429214	1192	1435
AI429214_4	AI429214	1683	1241
AI429214_5	AI429214	1412	1354
AI429214_6	AI429214	1758	1720
AI429214_7	AI429214	1042	814
AI429214_8	AI429214	1248	1301
AI429214_9	AI429214	891	681
AI607873_1	AI607873	933	608
AI607873_10	AI607873	1259	1308
AI607873_2	AI607873	1022	1053
AI607873_3	AI607873	1030	1292
AI607873_4	AI607873	2074	1641
AI607873_5	AI607873	997	1088
AI607873_6	AI607873	1163	1348
AI607873_7	AI607873	2321	2485
AI607873_8	AI607873	1741	1582
AI607873_9	AI607873	1836	1672
Aida_1	Aida	1742	1574
Aida_10	Aida	1180	1180
Aida_2	Aida	876	1356
Aida_3	Aida	1212	1618
Aida_4	Aida	439	318
Aida_5	Aida	953	578
Aida_6	Aida	1546	1380
Aida_7	Aida	912	1336
Aida_8	Aida	1712	1180
Aida_9	Aida	1098	1160
Ak7_1	Ak7	1820	1918
Ak7_10	Ak7	2222	2115
Ak7_2	Ak7	713	804
Ak7_3	Ak7	911	1171
Ak7_4	Ak7	876	832
Ak7_5	Ak7	960	1248
Ak7_6	Ak7	1021	789
Ak7_7	Ak7	1728	1330
Ak7_8	Ak7	756	736
Ak7_9	Ak7	1793	1232
Akap11_1	Akap11	735	1147
Akap11_10	Akap11	1046	871
Akap11_2	Akap11	1276	1610
Akap11_3	Akap11	884	818
Akap11_4	Akap11	1440	1257
Akap11_5	Akap11	937	1234
Akap11_6	Akap11	1102	691
Akap11_7	Akap11	1148	1097
Akap11_8	Akap11	1639	1117
Akap11_9	Akap11	668	675
Akap14_1	Akap14	723	539
Akap14_10	Akap14	1534	1088
Akap14_2	Akap14	940	1574
Akap14_3	Akap14	991	1385
Akap14_4	Akap14	1572	1819
Akap14_5	Akap14	1404	1292
Akap14_6	Akap14	575	669
Akap14_7	Akap14	1458	1577
Akap14_8	Akap14	2112	2693
Akap14_9	Akap14	1355	1391
Akr1c14_1	Akr1c14	1358	987
Akr1c14_10	Akr1c14	780	678
Akr1c14_2	Akr1c14	1630	1219
Akr1c14_3	Akr1c14	810	876
Akr1c14_4	Akr1c14	1355	1119
Akr1c14_5	Akr1c14	1225	700
Akr1c14_6	Akr1c14	1288	1766
Akr1c14_7	Akr1c14	2117	1972
Akr1c14_8	Akr1c14	1754	1275
Akr1c14_9	Akr1c14	639	1341
Akr1c21_1	Akr1c21	678	695
Akr1c21_10	Akr1c21	1385	1369
Akr1c21_2	Akr1c21	1589	1263
Akr1c21_3	Akr1c21	1403	1103
Akr1c21_4	Akr1c21	1579	1120
Akr1c21_5	Akr1c21	909	1102
Akr1c21_6	Akr1c21	1310	1331
Akr1c21_7	Akr1c21	1334	1037
Akr1c21_8	Akr1c21	1167	1004
Akr1c21_9	Akr1c21	1299	1345
Akr1d1_1	Akr1d1	1369	1334
Akr1d1_10	Akr1d1	1268	1361
Akr1d1_2	Akr1d1	1385	840
Akr1d1_3	Akr1d1	1236	1458
Akr1d1_4	Akr1d1	50	0
Akr1d1_5	Akr1d1	315	302
Akr1d1_6	Akr1d1	1843	1843
Akr1d1_7	Akr1d1	1228	848
Akr1d1_8	Akr1d1	1061	1449
Akr1d1_9	Akr1d1	855	701
Aldh1a7_1	Aldh1a7	1113	1619
Aldh1a7_10	Aldh1a7	647	1467
Aldh1a7_2	Aldh1a7	1245	907
Aldh1a7_3	Aldh1a7	1064	1258
Aldh1a7_4	Aldh1a7	1583	1395
Aldh1a7_5	Aldh1a7	839	612
Aldh1a7_6	Aldh1a7	1619	1630
Aldh1a7_7	Aldh1a7	1204	999
Aldh1a7_8	Aldh1a7	1041	1456
Aldh1a7_9	Aldh1a7	1904	1730
Aldh1l1_1	Aldh1l1	1573	1260
Aldh1l1_10	Aldh1l1	1534	1436
Aldh1l1_2	Aldh1l1	1515	1545
Aldh1l1_3	Aldh1l1	1540	1480
Aldh1l1_4	Aldh1l1	1090	759
Aldh1l1_5	Aldh1l1	991	802
Aldh1l1_6	Aldh1l1	1132	1116
Aldh1l1_7	Aldh1l1	2567	2592
Aldh1l1_8	Aldh1l1	603	501
Aldh1l1_9	Aldh1l1	839	1018
Alg2_1	Alg2	1117	1148
Alg2_10	Alg2	455	268
Alg2_2	Alg2	1340	850
Alg2_3	Alg2	953	592
Alg2_4	Alg2	1378	858
Alg2_5	Alg2	1272	1203
Alg2_6	Alg2	604	730
Alg2_7	Alg2	846	925
Alg2_8	Alg2	1253	1280
Alg2_9	Alg2	1598	1558
Alox12_1	Alox12	1084	606
Alox12_10	Alox12	1444	1017
Alox12_2	Alox12	1104	1489
Alox12_3	Alox12	1426	1512
Alox12_4	Alox12	1131	1315
Alox12_5	Alox12	1261	674
Alox12_6	Alox12	453	477
Alox12_7	Alox12	1189	760
Alox12_8	Alox12	1027	1324
Alox12_9	Alox12	855	529
Alox12b_1	Alox12b	1528	1544
Alox12b_10	Alox12b	1118	635
Alox12b_2	Alox12b	1048	639
Alox12b_3	Alox12b	1246	1464
Alox12b_4	Alox12b	1189	864
Alox12b_5	Alox12b	1636	1252
Alox12b_6	Alox12b	539	771
Alox12b_7	Alox12b	1333	1513
Alox12b_8	Alox12b	1333	1386
Alox12b_9	Alox12b	1486	1545
Alox5_1	Alox5	777	520
Alox5_10	Alox5	1108	1256
Alox5_2	Alox5	514	215
Alox5_3	Alox5	893	633
Alox5_4	Alox5	1513	2409
Alox5_5	Alox5	1021	1081
Alox5_6	Alox5	1253	1508
Alox5_7	Alox5	1893	1785
Alox5_8	Alox5	1775	871
Alox5_9	Alox5	1317	715
Amacr_1	Amacr	1143	989
Amacr_10	Amacr	748	896
Amacr_2	Amacr	980	1283
Amacr_3	Amacr	2187	1773
Amacr_4	Amacr	1718	1595
Amacr_5	Amacr	867	825
Amacr_6	Amacr	1055	1165
Amacr_7	Amacr	169	131
Amacr_8	Amacr	975	1502
Amacr_9	Amacr	520	961
Amh_1	Amh	944	942
Amh_10	Amh	1668	1842
Amh_2	Amh	672	532
Amh_3	Amh	1100	850
Amh_4	Amh	1331	1132
Amh_5	Amh	1525	865
Amh_6	Amh	1393	1401
Amh_7	Amh	1453	1162
Amh_8	Amh	1935	2000
Amh_9	Amh	544	730
Amigo1_1	Amigo1	340	256
Amigo1_10	Amigo1	844	634
Amigo1_2	Amigo1	1188	1024
Amigo1_3	Amigo1	920	1053
Amigo1_4	Amigo1	416	371
Amigo1_5	Amigo1	1140	1027
Amigo1_6	Amigo1	2208	1806
Amigo1_7	Amigo1	1235	1279
Amigo1_8	Amigo1	2138	2245
Amigo1_9	Amigo1	1378	1220
Amn1_1	Amn1	534	886
Amn1_10	Amn1	1489	1139
Amn1_2	Amn1	505	725
Amn1_3	Amn1	1795	2348
Amn1_4	Amn1	921	1119
Amn1_5	Amn1	1511	1866
Amn1_6	Amn1	1781	1967
Amn1_7	Amn1	2322	2454
Amn1_8	Amn1	1088	1333
Amn1_9	Amn1	1214	1000
Anapc10_1	Anapc10	604	627
Anapc10_10	Anapc10	1317	1094
Anapc10_2	Anapc10	1384	1484
Anapc10_3	Anapc10	1234	1181
Anapc10_4	Anapc10	1242	1344
Anapc10_5	Anapc10	1663	1317
Anapc10_6	Anapc10	1423	1619
Anapc10_7	Anapc10	1371	1547
Anapc10_8	Anapc10	1836	1531
Anapc10_9	Anapc10	800	864
Anapc11_1	Anapc11	1590	913
Anapc11_10	Anapc11	739	1135
Anapc11_2	Anapc11	1020	574
Anapc11_3	Anapc11	925	519
Anapc11_4	Anapc11	803	516
Anapc11_5	Anapc11	1569	1395
Anapc11_6	Anapc11	845	860
Anapc11_7	Anapc11	1104	1382
Anapc11_8	Anapc11	684	1317
Anapc11_9	Anapc11	2471	1711
Ankib1_1	Ankib1	1421	1163
Ankib1_10	Ankib1	732	899
Ankib1_2	Ankib1	958	890
Ankib1_3	Ankib1	919	1008
Ankib1_4	Ankib1	1465	1422
Ankib1_5	Ankib1	946	778
Ankib1_6	Ankib1	1125	1694
Ankib1_7	Ankib1	1337	1121
Ankib1_8	Ankib1	675	535
Ankib1_9	Ankib1	749	922
Ankmy1_1	Ankmy1	1218	964
Ankmy1_10	Ankmy1	868	673
Ankmy1_3	Ankmy1	1232	350
Ankmy1_4	Ankmy1	820	822
Ankmy1_5	Ankmy1	1756	1765
Ankmy1_6	Ankmy1	831	1066
Ankmy1_7	Ankmy1	787	796
Ankmy1_8	Ankmy1	1302	1256
Ankmy1_9	Ankmy1	1350	1354
Ankrd26_1	Ankrd26	1298	704
Ankrd26_10	Ankrd26	2103	2579
Ankrd26_2	Ankrd26	1489	1432
Ankrd26_3	Ankrd26	824	1371
Ankrd26_4	Ankrd26	865	366
Ankrd26_5	Ankrd26	767	509
Ankrd26_6	Ankrd26	1005	980
Ankrd26_7	Ankrd26	1284	1324
Ankrd26_8	Ankrd26	809	953
Ankrd26_9	Ankrd26	2579	1833
Ankrd60_1	Ankrd60	503	738
Ankrd60_10	Ankrd60	1071	722
Ankrd60_2	Ankrd60	1888	2044
Ankrd60_3	Ankrd60	917	1370
Ankrd60_4	Ankrd60	1120	964
Ankrd60_5	Ankrd60	1332	1423
Ankrd60_6	Ankrd60	1307	1325
Ankrd60_7	Ankrd60	909	1039
Ankrd60_8	Ankrd60	657	542
Ankrd60_9	Ankrd60	1348	1183
Ano8_1	Ano8	1102	973
Ano8_10	Ano8	1719	1516
Ano8_2	Ano8	1793	1525
Ano8_3	Ano8	697	1012
Ano8_4	Ano8	1595	2022
Ano8_5	Ano8	1189	766
Ano8_6	Ano8	1006	803
Ano8_7	Ano8	1293	1741
Ano8_8	Ano8	869	1053
Ano8_9	Ano8	1405	1241
Antxr1_1	Antxr1	788	564
Antxr1_10	Antxr1	1538	1689
Antxr1_2	Antxr1	1189	917
Antxr1_3	Antxr1	1706	1739
Antxr1_4	Antxr1	1172	1470
Antxr1_5	Antxr1	1406	1057
Antxr1_6	Antxr1	1484	2032
Antxr1_7	Antxr1	937	984
Antxr1_8	Antxr1	430	587
Antxr1_9	Antxr1	740	675
Anxa2_1	Anxa2	1118	1427
Anxa2_10	Anxa2	1165	1561
Anxa2_2	Anxa2	986	808
Anxa2_3	Anxa2	888	991
Anxa2_4	Anxa2	1222	1237
Anxa2_5	Anxa2	541	633
Anxa2_6	Anxa2	753	662
Anxa2_7	Anxa2	1526	1481
Anxa2_8	Anxa2	1359	1233
Anxa2_9	Anxa2	1907	1219
Aox1_1	Aox1	454	744
Aox1_10	Aox1	1279	1321
Aox1_2	Aox1	1222	1537
Aox1_3	Aox1	1617	1285
Aox1_4	Aox1	1927	1426
Aox1_5	Aox1	2135	1707
Aox1_6	Aox1	822	1070
Aox1_7	Aox1	1574	1344
Aox1_8	Aox1	1466	1621
Aox1_9	Aox1	1033	782
Ap1g2_1	Ap1g2	1317	953
Ap1g2_10	Ap1g2	1124	1102
Ap1g2_2	Ap1g2	1289	734
Ap1g2_3	Ap1g2	867	945
Ap1g2_4	Ap1g2	1441	955
Ap1g2_5	Ap1g2	1073	1264
Ap1g2_6	Ap1g2	1160	1266
Ap1g2_7	Ap1g2	450	172
Ap1g2_8	Ap1g2	1283	562
Ap1g2_9	Ap1g2	1373	756
Ap5s1_1	Ap5s1	1118	1163
Ap5s1_10	Ap5s1	930	1381
Ap5s1_2	Ap5s1	1042	777
Ap5s1_3	Ap5s1	1121	953
Ap5s1_4	Ap5s1	1029	980
Ap5s1_5	Ap5s1	1242	1536
Ap5s1_6	Ap5s1	1128	1164
Ap5s1_7	Ap5s1	1223	1554
Ap5s1_8	Ap5s1	1402	1379
Ap5s1_9	Ap5s1	1101	992
Ap5z1_1	Ap5z1	1451	1510
Ap5z1_10	Ap5z1	1814	1444
Ap5z1_2	Ap5z1	820	920
Ap5z1_3	Ap5z1	558	702
Ap5z1_4	Ap5z1	2691	1866
Ap5z1_5	Ap5z1	1737	2033
Ap5z1_6	Ap5z1	1190	1225
Ap5z1_7	Ap5z1	1101	1221
Ap5z1_8	Ap5z1	1475	1357
Ap5z1_9	Ap5z1	1287	965
Apba3_1	Apba3	428	861
Apba3_10	Apba3	1248	1054
Apba3_2	Apba3	1093	691
Apba3_3	Apba3	787	542
Apba3_4	Apba3	1563	1222
Apba3_5	Apba3	1196	674
Apba3_6	Apba3	1844	1269
Apba3_7	Apba3	754	942
Apba3_8	Apba3	1892	1924
Apba3_9	Apba3	1427	1894
Apbb3_1	Apbb3	599	699
Apbb3_10	Apbb3	963	825
Apbb3_2	Apbb3	1573	1743
Apbb3_3	Apbb3	2303	3156
Apbb3_4	Apbb3	1712	2701
Apbb3_5	Apbb3	1261	813
Apbb3_6	Apbb3	1363	1155
Apbb3_7	Apbb3	1679	1028
Apbb3_8	Apbb3	1042	1745
Apbb3_9	Apbb3	1005	1367
Aph1c_1	Aph1c	489	417
Aph1c_10	Aph1c	846	1001
Aph1c_2	Aph1c	750	1068
Aph1c_3	Aph1c	1143	1246
Aph1c_4	Aph1c	1371	1972
Aph1c_5	Aph1c	1448	1600
Aph1c_6	Aph1c	1425	1217
Aph1c_7	Aph1c	1019	662
Aph1c_8	Aph1c	937	1188
Aph1c_9	Aph1c	1013	1380
Apoa2_1	Apoa2	1053	1122
Apoa2_10	Apoa2	1787	1588
Apoa2_2	Apoa2	1110	765
Apoa2_3	Apoa2	1913	1790
Apoa2_4	Apoa2	1463	2138
Apoa2_5	Apoa2	1436	1581
Apoa2_6	Apoa2	906	1151
Apoa2_7	Apoa2	1207	1510
Apoa2_8	Apoa2	1841	1961
Apoa2_9	Apoa2	1299	980
Apobec2_1	Apobec2	894	1157
Apobec2_2	Apobec2	1044	1237
Apobec2_3	Apobec2	1534	1138
Apobec2_4	Apobec2	1387	1491
Apobec2_5	Apobec2	724	644
Apobec2_6	Apobec2	858	1155
Apobec2_7	Apobec2	1044	1003
Apobec2_8	Apobec2	874	757
Apobec2_9	Apobec2	1701	1052
Apobec4_1	Apobec4	1086	1293
Apobec4_10	Apobec4	1386	1460
Apobec4_2	Apobec4	2058	1915
Apobec4_3	Apobec4	2399	2328
Apobec4_4	Apobec4	813	942
Apobec4_5	Apobec4	929	604
Apobec4_6	Apobec4	1004	938
Apobec4_7	Apobec4	1165	1077
Apobec4_8	Apobec4	1290	1689
Apobec4_9	Apobec4	1092	1583
Apoc1_1	Apoc1	1049	953
Apoc1_10	Apoc1	1384	1067
Apoc1_2	Apoc1	910	1447
Apoc1_3	Apoc1	1226	1612
Apoc1_4	Apoc1	826	523
Apoc1_5	Apoc1	1365	1294
Apoc1_6	Apoc1	747	918
Apoc1_7	Apoc1	821	467
Apoc1_8	Apoc1	1020	1262
Apoc1_9	Apoc1	996	1116
Apol10a_1	Apol10a	1003	883
Apol10a_10	Apol10a	1316	1931
Apol10a_2	Apol10a	1529	1364
Apol10a_3	Apol10a	982	1200
Apol10a_4	Apol10a	936	1485
Apol10a_5	Apol10a	1395	1645
Apol10a_6	Apol10a	420	609
Apol10a_7	Apol10a	1006	803
Apol10a_8	Apol10a	1870	2105
Apol10a_9	Apol10a	770	673
Apol8_1	Apol8	1778	1871
Apol8_10	Apol8	1016	655
Apol8_2	Apol8	1396	889
Apol8_3	Apol8	1421	1312
Apol8_4	Apol8	1052	811
Apol8_5	Apol8	1369	1199
Apol8_6	Apol8	950	880
Apol8_7	Apol8	1667	1943
Apol8_8	Apol8	2138	1881
Apol8_9	Apol8	979	861
Apold1_1	Apold1	1050	697
Apold1_10	Apold1	1734	1344
Apold1_2	Apold1	1201	1443
Apold1_3	Apold1	1169	475
Apold1_4	Apold1	1668	1595
Apold1_5	Apold1	1091	1142
Apold1_6	Apold1	1674	1216
Apold1_7	Apold1	1412	1221
Apold1_8	Apold1	1496	1277
Apold1_9	Apold1	1149	909
Arap1_1	Arap1	661	1103
Arap1_10	Arap1	840	1080
Arap1_2	Arap1	981	1169
Arap1_3	Arap1	957	860
Arap1_4	Arap1	1808	1980
Arap1_5	Arap1	1349	1632
Arap1_6	Arap1	1705	1640
Arap1_7	Arap1	1228	1223
Arap1_8	Arap1	1371	1233
Arap1_9	Arap1	1096	1318
Arc_1	Arc	1323	1473
Arc_10	Arc	978	947
Arc_2	Arc	1167	925
Arc_3	Arc	732	402
Arc_4	Arc	1137	1218
Arc_5	Arc	1721	1084
Arc_6	Arc	1465	1131
Arc_7	Arc	1200	1107
Arc_8	Arc	1329	862
Arc_9	Arc	535	810
Arfip1_1	Arfip1	1132	1376
Arfip1_10	Arfip1	1710	1305
Arfip1_2	Arfip1	1394	930
Arfip1_3	Arfip1	1320	1067
Arfip1_4	Arfip1	435	296
Arfip1_5	Arfip1	527	756
Arfip1_6	Arfip1	1429	751
Arfip1_7	Arfip1	1129	873
Arfip1_8	Arfip1	876	1045
Arfip1_9	Arfip1	1356	703
Arhgap1_1	Arhgap1	958	855
Arhgap1_10	Arhgap1	2012	1455
Arhgap1_2	Arhgap1	1232	932
Arhgap1_3	Arhgap1	1294	1588
Arhgap1_4	Arhgap1	844	1275
Arhgap1_5	Arhgap1	495	433
Arhgap1_6	Arhgap1	841	831
Arhgap1_7	Arhgap1	1583	1570
Arhgap1_8	Arhgap1	1533	1487
Arhgap1_9	Arhgap1	1028	653
Arhgap12_1	Arhgap12	1520	1029
Arhgap12_10	Arhgap12	1413	1273
Arhgap12_2	Arhgap12	998	1422
Arhgap12_3	Arhgap12	1008	1588
Arhgap12_4	Arhgap12	1369	1028
Arhgap12_5	Arhgap12	2090	1545
Arhgap12_6	Arhgap12	1966	1324
Arhgap12_7	Arhgap12	1092	728
Arhgap12_8	Arhgap12	1530	1491
Arhgap12_9	Arhgap12	1748	1480
Arhgap24_1	Arhgap24	983	1196
Arhgap24_10	Arhgap24	1071	1229
Arhgap24_2	Arhgap24	1650	1284
Arhgap24_3	Arhgap24	576	874
Arhgap24_4	Arhgap24	1165	1368
Arhgap24_5	Arhgap24	1509	1061
Arhgap24_6	Arhgap24	1380	667
Arhgap24_7	Arhgap24	1027	993
Arhgap24_8	Arhgap24	1479	1667
Arhgap24_9	Arhgap24	1072	475
Arhgap28_1	Arhgap28	1442	1114
Arhgap28_10	Arhgap28	886	1007
Arhgap28_2	Arhgap28	1836	1360
Arhgap28_3	Arhgap28	1220	1165
Arhgap28_4	Arhgap28	1085	978
Arhgap28_5	Arhgap28	984	822
Arhgap28_6	Arhgap28	742	666
Arhgap28_7	Arhgap28	870	358
Arhgap28_8	Arhgap28	1331	907
Arhgap28_9	Arhgap28	1325	1170
Arhgap4_1	Arhgap4	688	758
Arhgap4_10	Arhgap4	830	811
Arhgap4_2	Arhgap4	1253	1513
Arhgap4_3	Arhgap4	2020	1493
Arhgap4_4	Arhgap4	919	680
Arhgap4_5	Arhgap4	814	603
Arhgap4_6	Arhgap4	847	1261
Arhgap4_7	Arhgap4	1012	635
Arhgap4_8	Arhgap4	1012	1248
Arhgap4_9	Arhgap4	900	819
Arhgap5_1	Arhgap5	854	940
Arhgap5_10	Arhgap5	1803	1544
Arhgap5_2	Arhgap5	744	746
Arhgap5_4	Arhgap5	1387	1068
Arhgap5_5	Arhgap5	1228	1367
Arhgap5_6	Arhgap5	685	499
Arhgap5_7	Arhgap5	1541	1220
Arhgap5_8	Arhgap5	1073	1229
Arhgap5_9	Arhgap5	1677	1342
Arhgap8_1	Arhgap8	1504	1905
Arhgap8_10	Arhgap8	775	1126
Arhgap8_2	Arhgap8	1384	1277
Arhgap8_3	Arhgap8	1636	1431
Arhgap8_4	Arhgap8	844	1359
Arhgap8_5	Arhgap8	1300	1510
Arhgap8_6	Arhgap8	1465	1319
Arhgap8_7	Arhgap8	1037	1271
Arhgap8_8	Arhgap8	1858	2111
Arhgap8_9	Arhgap8	1837	1375
Arhgef11_1	Arhgef11	746	684
Arhgef11_10	Arhgef11	568	471
Arhgef11_2	Arhgef11	1598	1598
Arhgef11_3	Arhgef11	1009	1023
Arhgef11_4	Arhgef11	1312	1491
Arhgef11_5	Arhgef11	682	466
Arhgef11_6	Arhgef11	1749	1490
Arhgef11_7	Arhgef11	1506	745
Arhgef11_8	Arhgef11	1708	1174
Arhgef11_9	Arhgef11	1433	1287
Arhgef25_1	Arhgef25	1215	1150
Arhgef25_10	Arhgef25	1947	1374
Arhgef25_2	Arhgef25	1007	929
Arhgef25_3	Arhgef25	832	501
Arhgef25_4	Arhgef25	1025	1535
Arhgef25_5	Arhgef25	1267	1391
Arhgef25_6	Arhgef25	615	572
Arhgef25_7	Arhgef25	751	439
Arhgef25_8	Arhgef25	978	637
Arhgef25_9	Arhgef25	2576	1605
Arl6_1	Arl6	1567	2412
Arl6_10	Arl6	1788	2240
Arl6_2	Arl6	1253	1395
Arl6_3	Arl6	1387	1319
Arl6_4	Arl6	1054	909
Arl6_5	Arl6	1131	1183
Arl6_6	Arl6	1497	1329
Arl6_7	Arl6	1686	1542
Arl6_8	Arl6	1475	1416
Arl6_9	Arl6	1160	829
Armc12_1	Armc12	1369	607
Armc12_10	Armc12	1005	1534
Armc12_2	Armc12	1215	1097
Armc12_3	Armc12	1106	1674
Armc12_4	Armc12	517	407
Armc12_5	Armc12	1175	796
Armc12_6	Armc12	1039	1498
Armc12_7	Armc12	355	371
Armc12_8	Armc12	1060	1404
Armc12_9	Armc12	1082	1059
Armc5_1	Armc5	969	1195
Armc5_10	Armc5	276	367
Armc5_2	Armc5	1241	1505
Armc5_3	Armc5	1245	1789
Armc5_4	Armc5	486	693
Armc5_5	Armc5	567	695
Armc5_6	Armc5	577	1282
Armc5_7	Armc5	1056	1356
Armc5_8	Armc5	633	1225
Armc5_9	Armc5	628	568
Armcx1_1	Armcx1	1335	1734
Armcx1_10	Armcx1	1766	1391
Armcx1_2	Armcx1	1046	910
Armcx1_3	Armcx1	1000	855
Armcx1_4	Armcx1	1999	2221
Armcx1_5	Armcx1	1179	1349
Armcx1_6	Armcx1	1174	1039
Armcx1_7	Armcx1	1728	943
Armcx1_8	Armcx1	1034	1192
Armcx1_9	Armcx1	1226	1382
Armcx2_1	Armcx2	1428	1182
Armcx2_10	Armcx2	1019	918
Armcx2_2	Armcx2	1427	1572
Armcx2_3	Armcx2	1579	1466
Armcx2_4	Armcx2	863	823
Armcx2_5	Armcx2	1606	1619
Armcx2_6	Armcx2	1601	1435
Armcx2_7	Armcx2	1823	1354
Armcx2_8	Armcx2	1403	1036
Armcx2_9	Armcx2	1932	1379
Arxes1_1	Arxes1	569	415
Arxes1_10	Arxes1	893	497
Arxes1_2	Arxes1	978	1165
Arxes1_3	Arxes1	1492	1360
Arxes1_4	Arxes1	1239	1188
Arxes1_5	Arxes1	1276	930
Arxes1_6	Arxes1	2052	1186
Arxes1_7	Arxes1	1585	1373
Arxes1_8	Arxes1	1940	1329
Arxes1_9	Arxes1	812	805
Asb1_1	Asb1	1514	1549
Asb1_10	Asb1	1180	1484
Asb1_2	Asb1	2255	1992
Asb1_3	Asb1	2024	1350
Asb1_4	Asb1	969	757
Asb1_5	Asb1	1216	1419
Asb1_6	Asb1	1491	782
Asb1_7	Asb1	1065	1431
Asb1_8	Asb1	1772	2008
Asb1_9	Asb1	1660	1298
Asb17_1	Asb17	1135	804
Asb17_10	Asb17	1561	1667
Asb17_2	Asb17	1073	1556
Asb17_3	Asb17	1500	916
Asb17_4	Asb17	1035	1341
Asb17_5	Asb17	1584	1685
Asb17_6	Asb17	531	1128
Asb17_7	Asb17	1357	1478
Asb17_8	Asb17	1646	1239
Asb17_9	Asb17	1227	1382
Aspm_1	Aspm	1006	1003
Aspm_10	Aspm	1251	964
Aspm_2	Aspm	1428	1274
Aspm_3	Aspm	1544	1545
Aspm_4	Aspm	869	929
Aspm_5	Aspm	1009	1643
Aspm_6	Aspm	962	1148
Aspm_7	Aspm	1119	1386
Aspm_8	Aspm	1065	1529
Aspm_9	Aspm	1416	1469
Asprv1_1	Asprv1	977	846
Asprv1_10	Asprv1	1135	939
Asprv1_2	Asprv1	699	961
Asprv1_3	Asprv1	1320	1595
Asprv1_4	Asprv1	1066	1070
Asprv1_5	Asprv1	1698	993
Asprv1_6	Asprv1	1252	1205
Asprv1_7	Asprv1	605	672
Asprv1_8	Asprv1	486	567
Asprv1_9	Asprv1	1646	855
Astn2_1	Astn2	554	250
Astn2_10	Astn2	1279	1059
Astn2_2	Astn2	761	962
Astn2_3	Astn2	1526	1432
Astn2_4	Astn2	621	399
Astn2_6	Astn2	518	650
Astn2_7	Astn2	1294	1029
Astn2_8	Astn2	1277	1433
Astn2_9	Astn2	1148	1168
Asun_1	Asun	1396	720
Asun_10	Asun	1527	1167
Asun_2	Asun	1089	1513
Asun_3	Asun	900	804
Asun_4	Asun	1503	1728
Asun_5	Asun	998	1258
Asun_6	Asun	293	528
Asun_7	Asun	833	616
Asun_8	Asun	1332	905
Asun_9	Asun	992	829
Asxl1_1	Asxl1	1735	1451
Asxl1_10	Asxl1	980	671
Asxl1_2	Asxl1	1566	1834
Asxl1_3	Asxl1	1748	1381
Asxl1_4	Asxl1	1882	1903
Asxl1_5	Asxl1	1014	1284
Asxl1_6	Asxl1	2103	1549
Asxl1_7	Asxl1	1891	685
Asxl1_8	Asxl1	951	1579
Asxl1_9	Asxl1	2091	1868
Atf4_1	Atf4	1441	1264
Atf4_10	Atf4	348	721
Atf4_2	Atf4	989	1021
Atf4_3	Atf4	2071	916
Atf4_4	Atf4	1709	1638
Atf4_5	Atf4	1319	1865
Atf4_6	Atf4	1917	1015
Atf4_7	Atf4	1528	1567
Atf4_8	Atf4	1058	1357
Atf4_9	Atf4	1930	1989
Atg10_1	Atg10	739	679
Atg10_10	Atg10	639	959
Atg10_2	Atg10	1608	1885
Atg10_3	Atg10	1418	1673
Atg10_4	Atg10	1545	1451
Atg10_5	Atg10	1424	1304
Atg10_6	Atg10	1243	1600
Atg10_7	Atg10	1682	1909
Atg10_8	Atg10	970	831
Atg10_9	Atg10	1897	2105
Atg2b_1	Atg2b	1162	1168
Atg2b_10	Atg2b	1313	1070
Atg2b_2	Atg2b	1799	1328
Atg2b_3	Atg2b	829	1308
Atg2b_4	Atg2b	1362	1466
Atg2b_5	Atg2b	1012	886
Atg2b_6	Atg2b	1083	581
Atg2b_7	Atg2b	1064	1435
Atg2b_8	Atg2b	701	1075
Atg2b_9	Atg2b	954	859
Athl1_1	Athl1	1015	801
Athl1_10	Athl1	1046	682
Athl1_2	Athl1	1785	1564
Athl1_3	Athl1	792	839
Athl1_4	Athl1	887	706
Athl1_5	Athl1	1496	863
Athl1_6	Athl1	970	1061
Athl1_7	Athl1	1278	935
Athl1_8	Athl1	718	858
Athl1_9	Athl1	1637	1533
Atp10a_1	Atp10a	736	1130
Atp10a_10	Atp10a	1849	1641
Atp10a_2	Atp10a	1341	1209
Atp10a_3	Atp10a	1350	935
Atp10a_4	Atp10a	866	588
Atp10a_5	Atp10a	1518	1355
Atp10a_6	Atp10a	2099	2306
Atp10a_7	Atp10a	539	668
Atp10a_8	Atp10a	1311	1064
Atp10a_9	Atp10a	491	511
Atp10b_1	Atp10b	1027	1149
Atp10b_10	Atp10b	1146	1492
Atp10b_2	Atp10b	808	796
Atp10b_3	Atp10b	965	1349
Atp10b_4	Atp10b	1869	1612
Atp10b_5	Atp10b	1155	1465
Atp10b_6	Atp10b	913	775
Atp10b_7	Atp10b	1700	1272
Atp10b_8	Atp10b	1500	1341
Atp10b_9	Atp10b	1047	960
Atp1b2_1	Atp1b2	1656	1562
Atp1b2_10	Atp1b2	1220	1253
Atp1b2_2	Atp1b2	1612	1624
Atp1b2_3	Atp1b2	847	823
Atp1b2_4	Atp1b2	1808	1135
Atp1b2_5	Atp1b2	1886	1561
Atp1b2_6	Atp1b2	2390	2554
Atp1b2_7	Atp1b2	1491	1758
Atp1b2_8	Atp1b2	1160	1292
Atp1b2_9	Atp1b2	1526	1783
Atp1b3_1	Atp1b3	1118	696
Atp1b3_10	Atp1b3	1507	1206
Atp1b3_2	Atp1b3	1326	544
Atp1b3_3	Atp1b3	735	1051
Atp1b3_4	Atp1b3	840	871
Atp1b3_5	Atp1b3	1692	1114
Atp1b3_6	Atp1b3	732	293
Atp1b3_7	Atp1b3	1015	327
Atp1b3_8	Atp1b3	1094	1508
Atp1b3_9	Atp1b3	961	626
Atp2a2_1	Atp2a2	1044	558
Atp2a2_10	Atp2a2	1257	1013
Atp2a2_2	Atp2a2	1340	1276
Atp2a2_3	Atp2a2	1509	941
Atp2a2_4	Atp2a2	1166	816
Atp2a2_5	Atp2a2	1355	929
Atp2a2_6	Atp2a2	2519	1722
Atp2a2_7	Atp2a2	1452	966
Atp2a2_8	Atp2a2	1323	876
Atp2a2_9	Atp2a2	1971	2567
Atp4b_1	Atp4b	508	273
[truncated: 20,555 more rows]

## Sheet: Mageck genes
id	num	neg|score	neg|p-value	neg|fdr	neg|rank	neg|goodsgrna	neg|lfc	pos|score	pos|p-value	pos|fdr	pos|rank	pos|goodsgrna	pos|lfc
March1.	10	5.9034e-33	2.192e-09	0	1	10	-2.5498	1	1	1	2281	0	-2.5498
Hspa5	10	8.4943e-17	2.192e-09	0	2	10	-1.5152	1	1	1	2279	0	-1.5152
Chd4	10	6.3846e-16	2.192e-09	0	3	10	-1.686	1	1	1	2280	0	-1.686
Prkar1a	10	7.483e-15	2.192e-09	0	4	10	-1.7017	1	1	1	2270	0	-1.7017
Ubl3	10	5.8182e-14	2.192e-09	0	5	10	-1.0339	1	1	1	2276	0	-1.0339
Med12	10	6.1168e-14	2.192e-09	0	6	9	-1.3829	0.94961	0.97324	1	2147	1	-1.3829
Eif5	10	7.805e-13	2.192e-09	0	7	10	-1.1739	1	1	1	2277	0	-1.1739
Egr2	10	1.1938e-12	2.192e-09	0	8	10	-1.3805	1	1	1	2278	0	-1.3805
Supt5	10	2.5413e-11	2.192e-09	0	9	10	-1.1412	1	1	1	2273	0	-1.1412
Stat5b	10	5.0674e-11	2.192e-09	0	10	8	-1.1334	0.99976	0.99976	1	2247	0	-1.1334
Paf1	10	7.8682e-11	2.192e-09	0	11	10	-1.2207	1	1	1	2275	0	-1.2207
Med30	10	4.0621e-10	2.192e-09	0	12	10	-1.2764	0.99999	0.99999	1	2261	0	-1.2764
Ctr9	10	5.278e-10	2.192e-09	0	13	10	-1.1913	0.99999	0.99999	1	2262	0	-1.1913
Polr2a	10	1.3307e-09	4.384e-09	1e-06	14	10	-1.3133	1	1	1	2271	0	-1.3133
Hcfc1	10	2.32e-09	8.768e-09	1e-06	15	8	-0.77699	0.98478	0.9859	1	2188	1	-0.77699
Med28	9	3.2676e-09	3.288e-08	4e-06	16	9	-1.2974	1	1	1	2268	0	-1.2974
Polr2j	10	4.7438e-09	3.0688e-08	4e-06	17	8	-1.0254	0.99773	0.99773	1	2228	0	-1.0254
Pten	10	6.8635e-09	5.0416e-08	6e-06	18	10	-1.1088	1	1	1	2269	0	-1.1088
Eif3g	10	8.3672e-09	6.7952e-08	8e-06	19	9	-1.1087	0.99496	0.99496	1	2218	0	-1.1087
Spcs3	10	1.093e-08	9.2064e-08	1e-05	20	10	-0.72888	1	1	1	2274	0	-0.72888
Eif2b4	10	1.15e-08	9.2064e-08	1e-05	21	9	-0.81054	0.98452	0.98573	1	2187	1	-0.81054
Med21	10	1.2857e-08	1.0302e-07	1.1e-05	22	8	-0.78633	0.93441	0.97025	1	2134	1	-0.78633
Med11	10	1.4256e-08	1.1618e-07	1.1e-05	23	9	-0.84741	0.99913	0.99913	1	2236	0	-0.84741
Eif2s2	10	1.4361e-08	1.1618e-07	1.1e-05	24	8	-0.92373	0.99974	0.99974	1	2246	0	-0.92373
Eif2s3x	10	1.4923e-08	1.2056e-07	1.1e-05	25	9	-1.1463	0.99985	0.99985	1	2252	0	-1.1463
Aars	10	2.4626e-08	2.1262e-07	1.9e-05	26	10	-0.78144	0.99996	0.99996	1	2257	0	-0.78144
Med1	10	3.0243e-08	2.8277e-07	2.4e-05	27	10	-0.82283	1	1	1	2272	0	-0.82283
Etf1	10	5.3236e-08	4.647e-07	3.8e-05	28	9	-0.82991	0.99798	0.99798	1	2230	0	-0.82991
Trp53	10	6.1127e-08	5.0197e-07	3.9e-05	29	8	-0.56219	0.97814	0.98223	1	2171	1	-0.56219
Med10	10	1.0285e-07	8.3077e-07	6.3e-05	30	9	-1.012	0.99954	0.99954	1	2242	0	-1.012
Med14	10	1.4459e-07	1.2012e-06	8.8e-05	31	8	-0.93948	0.99679	0.99679	1	2224	0	-0.93948
Eif2s1	10	2.098e-07	1.7492e-06	0.000125	32	10	-0.79658	1	1	1	2264	0	-0.79658
Slmo2	10	3.6463e-07	3.2113e-06	0.000222	33	10	-0.78085	1	1	1	2266	0	-0.78085
Dcaf7	10	5.2077e-07	4.6514e-06	0.000312	34	9	-0.64976	0.99915	0.99915	1	2237	0	-0.64976
Supt20	10	6.9496e-07	6.1486e-06	0.000401	35	8	-0.72146	0.99985	0.99985	1	2251	0	-0.72146
Ppp1r15b	10	8.3481e-07	7.4199e-06	0.00047	36	9	-0.79386	0.99345	0.99344	1	2213	0	-0.79386
Med27	10	9.488e-07	8.4918e-06	0.000507	37	9	-0.79048	0.99945	0.99945	1	2241	0	-0.79048
Cbfb	9	9.659e-07	8.0819e-06	0.000498	38	9	-0.93615	1	1	1	2265	0	-0.93615
Slfn2	10	9.7066e-07	8.6759e-06	0.000507	39	8	-0.71055	0.86599	0.9403	1	2060	1	-0.71055
Cars	10	1.0097e-06	9.0091e-06	0.000513	40	9	-0.88881	0.99995	0.99995	1	2256	0	-0.88881
Hspa8	10	1.0353e-06	9.2152e-06	0.000513	41	8	-0.83081	0.98703	0.98749	1	2194	1	-0.83081
Taf5l	10	1.1667e-06	1.0309e-05	0.00056	42	8	-0.7999	0.99321	0.9932	1	2212	0	-0.7999
Eif4a1	10	1.4865e-06	1.3159e-05	0.000698	43	6	-0.85139	0.45224	0.71553	1	1576	1	-0.85139
Med7	10	1.6944e-06	1.4943e-05	0.000775	44	8	-0.9087	0.9984	0.9984	1	2232	0	-0.9087
Rfwd2	10	2.0553e-06	1.8047e-05	0.000915	45	10	-0.47144	1	1	1	2267	0	-0.47144
Polr2b	10	2.1705e-06	1.9059e-05	0.000945	46	9	-0.8353	0.99071	0.99071	1	2204	0	-0.8353
Polr2e	10	2.4381e-06	2.1429e-05	0.001018	47	9	-0.88084	0.9924	0.99239	1	2208	0	-0.88084
Gtf2a1	9	2.4695e-06	2.0228e-05	0.000982	48	8	-0.6482	0.9978	0.99781	1	2229	0	-0.6482
Actb	10	2.565e-06	2.2536e-05	0.001049	49	8	-0.70909	0.11644	0.32675	0.987354	733	1	-0.70909
Srp68	10	2.6501e-06	2.3231e-05	0.00106	50	9	-0.6596	0.99904	0.99904	1	2235	0	-0.6596
Ddx3x	10	3.6218e-06	3.1999e-05	0.001431	51	8	-0.73968	0.99965	0.99965	1	2243	0	-0.73968
Cebpb	10	7.3374e-06	6.4335e-05	0.002822	52	7	-0.50665	0.28645	0.5698	1	1285	2	-0.50665
Rtf1	10	7.629e-06	6.67e-05	0.002871	53	8	-0.58394	0.53876	0.78497	1	1720	2	-0.58394
Cdc123	10	9.0006e-06	7.8526e-05	0.003317	54	10	-0.5269	0.99999	0.99999	1	2263	0	-0.5269
Med4	10	1.0631e-05	9.2303e-05	0.003828	55	10	-0.743	0.99998	0.99998	1	2259	0	-0.743
Med29	10	1.4273e-05	0.00012318	0.005017	56	10	-0.52573	0.99999	0.99999	1	2260	0	-0.52573
Ogt	9	1.7767e-05	0.00014079	0.005634	57	8	-0.48913	0.93236	0.96021	1	2129	1	-0.48913
Jak2	10	2.0594e-05	0.00017662	0.006946	58	10	-0.68122	0.99998	0.99998	1	2258	0	-0.68122
Tnrc6a	10	2.3223e-05	0.00019934	0.007707	59	9	-0.66011	0.98969	0.98971	1	2201	1	-0.66011
Capzb	10	2.5447e-05	0.00021816	0.008294	60	9	-0.48433	0.98067	0.9835	1	2178	1	-0.48433
Mrto4	10	3.1152e-05	0.00026638	0.009961	61	8	-0.56342	0.66168	0.84848	1	1849	2	-0.56342
Tada1	10	3.3753e-05	0.00028825	0.010605	62	9	-0.68654	0.9999	0.9999	1	2254	0	-0.68654
Med19	10	3.6053e-05	0.00030759	0.011137	63	9	-0.53632	0.95746	0.97513	1	2155	1	-0.53632
Eif2b2	9	5.5163e-05	0.00042768	0.015243	64	8	-0.48849	0.99977	0.99977	1	2248	0	-0.48849
Polr2g	10	6.952e-05	0.00055954	0.019636	65	9	-0.60537	0.99833	0.99833	1	2231	0	-0.60537
Csf2ra	10	7.7823e-05	0.00061921	0.0214	66	8	-0.64761	0.9993	0.9993	1	2238	0	-0.64761
Mlec	9	9.7053e-05	0.00074179	0.025254	67	7	-0.5384	0.70265	0.86621	1	1903	1	-0.5384
Srpr	10	0.00010246	0.00079602	0.026702	68	9	-0.4473	0.99944	0.99944	1	2240	0	-0.4473
Naa15	10	0.00012141	0.00093012	0.030748	69	9	-0.48297	0.99878	0.99878	1	2233	0	-0.48297
Srp19	10	0.00012656	0.00096683	0.031505	70	8	-0.55254	0.99894	0.99894	1	2234	0	-0.55254
F8a	10	0.00012971	0.00098868	0.031763	71	9	-0.31866	0.8705	0.94198	1	2065	1	-0.31866
Fau	10	0.00013887	0.001054	0.033392	72	9	-0.53728	0.98805	0.98828	1	2197	1	-0.53728
Inppl1	10	0.00014188	0.0010754	0.033603	73	7	-0.50365	0.55185	0.79353	1	1731	2	-0.50365
Polr2c	10	0.00015326	0.0011551	0.035288	74	8	-0.55703	0.99691	0.99691	1	2225	0	-0.55703
Polr2h	10	0.00015402	0.0011603	0.035288	75	8	-0.53624	0.9973	0.9973	1	2226	0	-0.53624
Srp72	10	0.00016623	0.0012464	0.037408	76	8	-0.44225	0.94805	0.9729	1	2145	1	-0.44225
Snrnp70	10	0.00017606	0.0013143	0.038935	77	9	-0.40842	0.99519	0.99519	1	2219	0	-0.40842
Spi1	10	0.0001843	0.0013715	0.040107	78	9	-0.55989	0.98999	0.98999	1	2202	1	-0.55989
Tnfrsf1a	10	0.00020135	0.0014906	0.04304	79	8	-0.44072	0.99446	0.99445	1	2217	0	-0.44072
Elavl1	10	0.00022604	0.0016596	0.04732	80	9	-0.51875	0.99987	0.99987	1	2253	0	-0.51875
Tnfrsf1b	10	0.00024875	0.0018163	0.051149	81	7	-0.64618	0.41339	0.68341	1	1519	2	-0.64618
Nprl3	10	0.00025505	0.0018599	0.051736	82	7	-0.52977	0.85057	0.93478	1	2052	1	-0.52977
Wdr61	10	0.00030487	0.0022013	0.060495	83	6	-0.50474	0.54733	0.79133	1	1727	3	-0.50474
Eprs	10	0.00035787	0.0025607	0.069534	84	7	-0.47371	0.99358	0.99357	1	2214	0	-0.47371
Pabpc1	10	0.00037462	0.0026741	0.070926	85	7	-0.62955	0.91364	0.95996	1	2105	1	-0.62955
Ints1	9	0.00038784	0.0025949	0.069634	86	8	-0.45352	0.97236	0.97543	1	2165	1	-0.45352
Bhlhe40	10	0.00046929	0.0033079	0.086729	87	9	-0.56807	0.99768	0.99768	1	2227	0	-0.56807
Med18	10	0.00057757	0.0040276	0.104397	88	7	-0.43663	0.85747	0.93721	1	2056	1	-0.43663
Atp2a2	10	0.00060651	0.0042183	0.108113	89	8	-0.4421	0.47327	0.73269	1	1598	1	-0.4421
Gtf2b	10	0.00065413	0.0045307	0.114828	90	9	-0.44473	0.99993	0.99993	1	2255	0	-0.44473
Eif3m	10	0.00066526	0.0046041	0.115262	91	9	-0.54981	0.9997	0.9997	1	2245	0	-0.54981
Prkcd	10	0.00067212	0.0046489	0.115262	92	8	-0.46479	0.98111	0.98373	1	2180	1	-0.46479
Axin1	10	0.00072044	0.0049625	0.121716	93	9	-0.32564	0.9998	0.9998	1	2250	0	-0.32564
Gspt1	10	0.00088535	0.0059946	0.144381	94	8	-0.32104	0.99977	0.99977	1	2249	0	-0.32104
Tada3	10	0.00088863	0.0060132	0.144381	95	7	-0.43635	0.89613	0.95219	1	2093	2	-0.43635
Tmem203	10	0.00096827	0.0064584	0.153454	96	7	-0.52041	0.095813	0.28292	0.987354	646	2	-0.52041
Fbrs	10	0.0010433	0.0068749	0.161665	97	6	-0.27042	0.94642	0.97255	1	2143	1	-0.27042
Taf5	10	0.0011928	0.0077008	0.179239	98	7	-0.47051	0.93045	0.96824	1	2126	1	-0.47051
Ctdspl2	9	0.0014059	0.0085951	0.198035	99	6	-0.55302	0.99941	0.99941	1	2239	0	-0.55302
Psmd3	10	0.0016353	0.010103	0.23045	100	5	-0.27875	0.18787	0.43737	0.987354	1002	4	-0.27875
Nipbl	10	0.0016657	0.010264	0.231808	101	6	-0.36091	0.98113	0.98374	1	2181	1	-0.36091
Wdr82	10	0.0020328	0.012228	0.271498	102	7	-0.50375	0.93345	0.96982	1	2133	2	-0.50375
Atp1b3	10	0.0020388	0.01226	0.271498	103	7	-0.50591	0.19796	0.45168	0.987354	1029	3	-0.50591
Tada2b	10	0.002063	0.012388	0.271702	104	8	-0.50597	0.84219	0.93192	1	2036	1	-0.50597
Usp22	10	0.0021938	0.013078	0.284114	105	8	-0.4343	0.99554	0.99553	1	2220	0	-0.4343
Vcp	10	0.0024072	0.0142	0.302704	106	8	-0.5719	0.75717	0.89923	1	1967	2	-0.5719
Itgb3	10	0.0025596	0.014995	0.310041	107	5	-0.074644	0.64763	0.84127	1	1830	3	-0.074644
Zeb2	9	0.0025856	0.014762	0.310041	108	7	-0.43244	0.84986	0.92584	1	2050	2	-0.43244
Guf1	10	0.0025991	0.015203	0.310041	109	8	-0.42134	0.88644	0.94819	1	2080	1	-0.42134
Pole2	10	0.002603	0.015223	0.310041	110	8	-0.33509	0.66798	0.85173	1	1859	1	-0.33509
5031410I06Rik	9	0.0026211	0.014925	0.310041	111	6	-0.28344	0.34956	0.61349	1	1402	2	-0.28344
Mllt3	10	0.0027003	0.015729	0.31472	112	8	-0.27072	0.98707	0.98751	1	2195	1	-0.27072
Rpl8	9	0.0027385	0.015473	0.31234	113	7	-0.46148	0.74974	0.88533	1	1956	1	-0.46148
Ran	10	0.003249	0.018562	0.365008	114	7	-0.33453	0.030391	0.1219	0.941625	285	2	-0.33453
Rps26	9	0.0032691	0.017923	0.355508	115	5	-0.50157	0.8455	0.92383	1	2041	1	-0.50157
Med26	10	0.0034221	0.019447	0.379141	116	7	-0.41224	0.93888	0.97106	1	2137	1	-0.41224
Gm1979	4	0.0038267	0.013506	0.290641	117	4	-0.88361	0.99579	0.9958	1	2221	0	-0.88361
Hgs	10	0.0042768	0.023766	0.459416	118	7	-0.41215	0.18308	0.43051	0.987354	978	2	-0.41215
Ndufv2	10	0.004369	0.024226	0.464367	119	7	-0.40839	0.9854	0.98632	1	2190	1	-0.40839
Psmb3	10	0.00445	0.024631	0.468186	120	8	-0.37943	0.97014	0.97897	1	2162	1	-0.37943
Ap1g2	10	0.0045365	0.025064	0.469352	121	6	-0.42548	0.63618	0.83543	1	1815	3	-0.42548
Nars	10	0.004556	0.025159	0.469352	122	6	-0.34828	0.43311	0.69979	1	1545	2	-0.34828
Lrp4	10	0.0045865	0.025309	0.469352	123	7	-0.27513	0.67585	0.85582	1	1868	3	-0.27513
Shcbp1l	10	0.0047135	0.025943	0.475027	124	6	-0.3069	0.8784	0.945	1	2073	2	-0.3069
Aurkb	10	0.0047314	0.026032	0.475027	125	7	-0.43579	0.16846	0.40929	0.987354	927	3	-0.43579
Gng4	10	0.0048543	0.026636	0.478405	126	8	-0.23995	0.98341	0.98505	1	2183	1	-0.23995
Srp9	10	0.0050046	0.027377	0.484093	127	8	-0.22038	0.77224	0.90754	1	1989	2	-0.22038
Zfp157	9	0.0051805	0.026534	0.478405	128	7	-0.39374	0.98307	0.98315	1	2182	1	-0.39374
Zranb2	9	0.0053371	0.027227	0.484093	129	6	-0.37491	0.68921	0.85761	1	1886	2	-0.37491
Usp8	10	0.0054102	0.029369	0.51531	130	7	-0.34136	0.98812	0.98834	1	2198	1	-0.34136
Rad17	10	0.0055409	0.03001	0.51859	131	7	-0.44719	0.98522	0.9862	1	2189	1	-0.44719
Trim52	10	0.0055882	0.03024	0.518627	132	4	0.12195	0.27236	0.55184	1	1245	5	0.12195
Abhd15	10	0.005676	0.030669	0.522052	133	5	-0.26188	0.58063	0.80762	1	1758	3	-0.26188
Dpt	10	0.0058805	0.031663	0.532039	134	4	-0.04484	0.43014	0.69733	1	1540	4	-0.04484
Nap1l1	10	0.0058923	0.031722	0.532039	135	7	-0.35805	0.35531	0.63438	1	1410	3	-0.35805
Atp8b2	9	0.0059452	0.029899	0.51859	136	6	-0.35631	0.89333	0.94778	1	2089	2	-0.35631
Col23a1	10	0.0060023	0.032253	0.537004	137	5	-0.073013	0.28448	0.56731	1	1279	3	-0.073013
Cxcr1	10	0.0063686	0.034024	0.562379	138	8	-0.25697	0.65764	0.8464	1	1844	1	-0.25697
Chek1	10	0.0064208	0.034272	0.562413	139	6	-0.41812	0.55188	0.79354	1	1732	3	-0.41812
Stk11	10	0.0065322	0.034809	0.567146	140	6	-0.2286	0.49455	0.74986	1	1636	4	-0.2286
1700023E05Rik	10	0.0067675	0.035935	0.581327	141	6	-0.27576	0.21253	0.47204	0.987354	1072	2	-0.27576
Rps14	10	0.0068535	0.036342	0.583781	142	7	-0.49239	0.77508	0.90912	1	1994	2	-0.49239
Ceacam13	10	0.0076495	0.039622	0.627628	143	6	-0.36643	0.39674	0.66949	1	1493	3	-0.36643
Timm23	10	0.0082542	0.042029	0.658826	144	6	-0.38821	0.751	0.89586	1	1958	1	-0.38821
Eif3c	10	0.0082908	0.04217	0.658826	145	7	-0.3572	0.97375	0.98033	1	2166	1	-0.3572
Gm1553	7	0.0085504	0.037696	0.601292	146	6	-0.27397	0.99307	0.99308	1	2211	0	-0.27397
Zfp423	9	0.0090727	0.043274	0.67148	147	3	0.14413	0.028149	0.10883	0.927121	270	4	0.14413
Clec10a	9	0.0091575	0.043625	0.672363	148	6	-0.32962	0.06376	0.20718	0.941625	500	3	-0.32962
Polr2d	10	0.01003	0.048988	0.749943	149	7	-0.3849	0.77046	0.90655	1	1984	2	-0.3849
Ddah1	10	0.010454	0.050635	0.7509	150	6	-0.31145	0.23487	0.50253	0.992897	1145	2	-0.31145
Chsy1	10	0.010484	0.050752	0.7509	151	7	-0.27869	0.15192	0.38479	0.987354	866	3	-0.27869
Aff4	10	0.010549	0.051003	0.7509	152	4	0.0097494	0.24852	0.52076	0.99735	1188	4	0.0097494
Tfeb	9	0.010693	0.049992	0.7509	153	7	-0.23605	0.8269	0.91554	1	2026	1	-0.23605
H2-M11	10	0.010726	0.051686	0.7509	154	7	-0.25782	0.84779	0.93383	1	2045	2	-0.25782
Rbm25	10	0.010745	0.051758	0.7509	155	7	-0.33948	0.91282	0.95958	1	2103	2	-0.33948
Ckap4	10	0.010773	0.051865	0.7509	156	7	-0.50436	0.65967	0.84744	1	1846	3	-0.50436
Dnase1	10	0.01103	0.052858	0.7509	157	4	0.04536	0.15693	0.39227	0.987354	887	4	0.04536
Mdm4	10	0.011066	0.052998	0.7509	158	7	-0.3911	0.95556	0.97465	1	2154	1	-0.3911
Capza2	10	0.011125	0.053225	0.7509	159	6	-0.34165	0.21002	0.46857	0.987354	1063	1	-0.34165
Rpl32	10	0.011221	0.053592	0.7509	160	6	-0.42874	0.30744	0.59303	1	1339	3	-0.42874
Atxn7	10	0.011401	0.054282	0.754188	161	7	-0.25555	0.16404	0.40279	0.987354	908	3	-0.25555
Uba1	10	0.011471	0.054555	0.754188	162	5	-0.3117	0.70029	0.86863	1	1902	3	-0.3117
Hist1h4h	9	0.011502	0.053306	0.7509	163	5	-0.37654	0.74467	0.88353	1	1953	2	-0.37654
Zfp871	9	0.01159	0.053659	0.7509	164	5	-0.35427	0.18388	0.42501	0.987354	982	3	-0.35427
Cpsf7	10	0.011729	0.055543	0.759732	165	6	-0.40136	0.60221	0.81833	1	1781	3	-0.40136
Tsc22d4	10	0.01175	0.055623	0.759732	166	4	0.025211	0.020427	0.087705	0.880632	225	4	0.025211
Mark2	10	0.011954	0.056397	0.761189	167	7	-0.3023	0.97696	0.98169	1	2170	1	-0.3023
Eif5b	9	0.012226	0.056249	0.761189	168	6	-0.28924	0.087419	0.25753	0.984777	607	3	-0.28924
Scnn1a	10	0.012254	0.057539	0.772041	169	7	-0.35129	0.85461	0.9362	1	2053	1	-0.35129
Mtbp	10	0.012586	0.058798	0.780441	170	4	0.028034	0.065134	0.21325	0.941625	508	4	0.028034
B3gnt7	10	0.012613	0.058903	0.780441	171	7	-0.21586	0.77196	0.90738	1	1987	2	-0.21586
Arhgef25	10	0.012689	0.059192	0.780441	172	5	-0.20521	0.34442	0.62506	1	1390	2	-0.20521
Egfl6	10	0.012807	0.059634	0.781006	173	7	-0.34045	0.13957	0.36611	0.987354	827	2	-0.34045
Taf10	10	0.012882	0.059919	0.781006	174	6	-0.23581	0.89128	0.95016	1	2088	2	-0.23581
Anapc11	10	0.012996	0.060349	0.782139	175	5	-0.24554	0.081325	0.25074	0.976347	582	3	-0.24554
Kif20a	10	0.013119	0.060814	0.78371	176	6	-0.40643	0.54969	0.79247	1	1728	3	-0.40643
Dnajb7	10	0.01327	0.06138	0.786556	177	5	-0.204	0.60785	0.82114	1	1790	3	-0.204
Ddx55	10	0.01379	0.063335	0.800538	178	6	-0.36361	0.31706	0.60141	1	1357	2	-0.36361
Arfip1	10	0.013833	0.063493	0.800538	179	7	-0.27599	0.34151	0.62254	1	1386	3	-0.27599
C330021F23Rik	6	0.013864	0.052182	0.7509	180	4	-0.26639	0.9906	0.99062	1	2203	0	-0.26639
Rpl23	10	0.013896	0.063733	0.800538	181	4	-0.024126	0.52729	0.77594	1	1699	4	-0.024126
Kcnip4	10	0.013934	0.063875	0.800538	182	6	-0.28689	0.54554	0.79029	1	1726	2	-0.28689
Stk40	10	0.014097	0.064481	0.801703	183	5	-0.12958	0.86092	0.93845	1	2057	2	-0.12958
Fbxw7	10	0.014147	0.06467	0.801703	184	7	-0.2234	0.51963	0.76988	1	1681	2	-0.2234
Eif3f	10	0.014358	0.06546	0.805754	185	7	-0.43555	0.75616	0.89868	1	1965	1	-0.43555
Mrgprx1	10	0.014426	0.065705	0.805754	186	7	-0.25781	0.44364	0.70848	1	1560	2	-0.25781
Naip6	10	0.01452	0.066057	0.805754	187	6	-0.22528	0.15608	0.39099	0.987354	883	2	-0.22528
Ints3	10	0.014669	0.06661	0.80779	188	7	-0.28525	0.16215	0.4	0.987354	900	3	-0.28525
Kctd10	10	0.014755	0.066932	0.80779	189	6	-0.32552	0.01081	0.052308	0.800837	144	2	-0.32552
Fcer1g	10	0.014948	0.067647	0.812115	190	7	-0.24222	0.91864	0.96233	1	2113	1	-0.24222
Ubap1	10	0.015393	0.069296	0.823252	191	7	-0.2816	0.68311	0.85961	1	1876	1	-0.2816
Pls1	10	0.015607	0.070088	0.824809	192	7	-0.22461	0.9758	0.98118	1	2169	1	-0.22461
Setd1b	10	0.015665	0.070298	0.824809	193	6	-0.3044	0.89572	0.95202	1	2092	1	-0.3044
Slc1a4	10	0.01581	0.070836	0.824809	194	6	-0.34416	0.34654	0.62687	1	1395	3	-0.34416
Ntrk2	10	0.01582	0.070874	0.824809	195	7	-0.25267	0.40816	0.67905	1	1511	1	-0.25267
Snx17	10	0.016054	0.07173	0.830535	196	7	-0.22901	0.99441	0.9944	1	2216	0	-0.22901
Dspp	10	0.016374	0.072903	0.834935	197	6	-0.28646	0.56785	0.80134	1	1749	3	-0.28646
St7	9	0.016436	0.072202	0.831783	198	4	-0.10494	0.57394	0.78535	1	1753	3	-0.10494
Psmc5	10	0.016663	0.073962	0.834935	199	6	-0.29588	0.93867	0.97102	1	2135	1	-0.29588
Oas2	10	0.016804	0.074477	0.834935	200	7	-0.20936	0.50421	0.7576	1	1654	2	-0.20936
Adamts13	10	0.016817	0.074528	0.834935	201	7	-0.26539	0.75054	0.89561	1	1957	3	-0.26539
Rps3	10	0.016925	0.074918	0.834935	202	7	-0.32689	0.032975	0.13045	0.941625	301	3	-0.32689
Phb	10	0.016957	0.075038	0.834935	203	7	-0.40422	0.069758	0.22414	0.943272	540	2	-0.40422
Gm4301	9	0.017025	0.074086	0.834935	204	5	-0.25441	0.1029	0.28637	0.987354	676	2	-0.25441
Rapgef1	10	0.017346	0.076455	0.846572	205	7	-0.19484	0.95851	0.9754	1	2156	1	-0.19484
Alox12	10	0.017557	0.077219	0.850904	206	5	-0.11141	0.34731	0.62753	1	1397	4	-0.11141
Tex264	10	0.017832	0.078219	0.85778	207	7	-0.21988	0.13323	0.35641	0.987354	808	3	-0.21988
Med20	10	0.018059	0.079038	0.862607	208	5	-0.179	0.6709	0.85325	1	1863	2	-0.179
Defb46	6	0.018776	0.068177	0.8142	209	4	-0.36361	0.54313	0.70764	1	1723	1	-0.36361
Tcf7l2	10	0.018879	0.081993	0.886384	210	7	-0.34889	0.92248	0.9642	1	2117	2	-0.34889
Cdc45	10	0.019012	0.08247	0.887327	211	7	-0.23431	0.24619	0.51767	0.99735	1177	2	-0.23431
Hars	10	0.019368	0.083747	0.896836	212	7	-0.31547	0.996	0.99599	1	2223	0	-0.31547
Rnf215	10	0.019525	0.084311	0.898664	213	6	-0.25491	0.30482	0.59075	1	1332	3	-0.25491
Mmadhc	10	0.019876	0.085569	0.901973	214	6	-0.35988	0.74305	0.89153	1	1950	2	-0.35988
Ddb1	10	0.020131	0.086479	0.901973	215	4	-0.11601	0.52065	0.77069	1	1683	2	-0.11601
Fam57a	10	0.020198	0.086714	0.901973	216	6	-0.3041	0.36354	0.6414	1	1433	3	-0.3041
Pkn1	10	0.020215	0.086777	0.901973	217	6	-0.27616	0.1302	0.35175	0.987354	798	3	-0.27616
Wee1	10	0.020255	0.086919	0.901973	218	5	-0.18123	0.35908	0.6376	1	1422	4	-0.18123
Actl7b	10	0.020392	0.087404	0.902117	219	6	-0.36304	0.31157	0.59664	1	1347	3	-0.36304
Pcdhga12	8	0.020605	0.081545	0.88573	220	4	-0.23336	0.035784	0.12977	0.941625	322	3	-0.23336
Csnk2a2	10	0.020652	0.08833	0.904029	221	5	-0.21191	0.028233	0.11468	0.941625	272	2	-0.21191
B4galt1	10	0.020862	0.089075	0.904029	222	4	-0.082861	0.35806	0.63673	1	1417	2	-0.082861
Ccdc101	10	0.021342	0.090775	0.912171	223	7	-0.20828	0.98064	0.98348	1	2177	1	-0.20828
Pfn1	10	0.021346	0.090787	0.912171	224	6	-0.28673	0.7833	0.9137	1	2000	2	-0.28673
Gtpbp4	10	0.021455	0.091177	0.912171	225	7	-0.29374	0.34412	0.62479	1	1389	2	-0.29374
Vash1	10	0.021804	0.092402	0.917033	226	3	0.018645	0.46996	0.73	1	1591	4	0.018645
Plekho2	10	0.021822	0.092467	0.917033	227	5	-0.26149	0.98034	0.98333	1	2176	1	-0.26149
Usp10	10	0.021959	0.092951	0.917844	228	5	-0.18576	0.99589	0.99588	1	2222	0	-0.18576
Ints5	10	0.02259	0.095169	0.933383	229	6	-0.29235	0.4612	0.72286	1	1585	2	-0.29235
Dqx1	10	0.022998	0.096597	0.933383	230	4	0.086313	0.18633	0.43517	0.987354	993	5	0.086313
Esco2	10	0.023037	0.096734	0.933383	231	7	-0.22364	0.9023	0.95485	1	2098	2	-0.22364
Rpl19	10	0.023243	0.097457	0.933383	232	7	-0.31749	0.36731	0.64461	1	1438	2	-0.31749
Lyrm1	10	0.023313	0.0977	0.933383	233	7	-0.30385	0.18041	0.42666	0.987354	967	2	-0.30385
Wfikkn2	10	0.02333	0.09776	0.933383	234	7	-0.25567	0.84933	0.93435	1	2049	2	-0.25567
Nprl2	10	0.023671	0.098948	0.933383	235	6	-0.24555	0.21327	0.47307	0.987354	1075	2	-0.24555
Taf3	10	0.023686	0.098998	0.933383	236	6	-0.29513	0.93878	0.97104	1	2136	1	-0.29513
Traf2	10	0.02388	0.099672	0.933383	237	5	-0.079104	0.47866	0.73706	1	1608	4	-0.079104
Tubgcp3	10	0.023924	0.099828	0.933383	238	7	-0.32339	0.99969	0.99969	1	2244	0	-0.32339
Wnt4	10	0.023929	0.099845	0.933383	239	4	0.12835	0.089083	0.26813	0.987354	615	5	0.12835
Dbf4	10	0.024206	0.1008	0.935508	240	6	-0.3682	0.98092	0.98363	1	2179	1	-0.3682
Il19	9	0.024329	0.096835	0.933383	241	6	-0.35836	0.96201	0.97019	1	2157	1	-0.35836
Cpne1	10	0.024337	0.10126	0.935508	242	6	-0.18085	0.22809	0.49337	0.992897	1127	4	-0.18085
Ercc3	10	0.024349	0.1013	0.935508	243	5	-0.17483	0.28406	0.56678	1	1275	4	-0.17483
4933409G03Rik	10	0.024828	0.10295	0.946911	244	4	0.025984	0.042825	0.15845	0.941625	367	4	0.025984
Bank1	9	0.025084	0.09913	0.933383	245	5	-0.32292	0.48553	0.73152	1	1619	3	-0.32292
Baat	10	0.025099	0.10389	0.94858	246	7	-0.23194	0.062671	0.20739	0.941625	489	2	-0.23194
Rpp21	10	0.02512	0.10397	0.94858	247	6	-0.29325	0.44679	0.71107	1	1565	2	-0.29325
Cftr	10	0.025464	0.10515	0.952761	248	6	-0.32059	0.86555	0.94014	1	2059	2	-0.32059
Rpl9	6	0.025464	0.089174	0.904029	249	4	-0.49053	0.50843	0.68523	1	1664	1	-0.49053
Ifi204	10	0.025496	0.10526	0.952761	250	4	0.052787	0.16528	0.40462	0.987354	911	5	0.052787
Sppl3	10	0.025934	0.10676	0.958763	251	5	-0.18079	0.34138	0.62243	1	1385	2	-0.18079
Ccdc17	10	0.026234	0.10779	0.964192	252	4	0.12001	0.03506	0.13725	0.941625	314	5	0.12001
Gm19345	10	0.026376	0.10828	0.964775	253	7	-0.20131	0.15226	0.38531	0.987354	870	2	-0.20131
Serpinb9	10	0.026908	0.11009	0.977124	254	4	-0.058101	0.95491	0.97449	1	2153	1	-0.058101
Tnfrsf26	9	0.02747	0.10633	0.958679	255	3	-0.014465	0.16144	0.38843	0.987354	898	4	-0.014465
Dmrt1	10	0.02791	0.1135	0.996295	256	6	-0.27563	0.72038	0.8793	1	1924	1	-0.27563
Rsbn1l	10	0.02792	0.11353	0.996295	257	7	-0.25828	0.58898	0.81175	1	1769	3	-0.25828
Gm4297	5	0.028516	0.086994	0.901973	258	4	-0.27738	0.59796	0.73452	1	1775	1	-0.27738
Npm3	10	0.028709	0.1162	1	259	5	-0.12987	0.14706	0.37748	0.987354	852	4	-0.12987
Matk	10	0.029017	0.11724	1	260	7	-0.15453	0.89063	0.94989	1	2084	2	-0.15453
Atf4	10	0.029584	0.11914	1	261	2	0.14407	0.080355	0.24854	0.976347	577	6	0.14407
Rpl12	10	0.029712	0.11956	1	262	4	0.035641	0.60421	0.81933	1	1785	3	0.035641
Naca	10	0.029857	0.12005	1	263	5	-0.17241	0.48865	0.74513	1	1623	4	-0.17241
Idh3b	9	0.029892	0.11356	0.996295	264	4	-0.1411	0.14218	0.35594	0.987354	836	3	-0.1411
Trim2	10	0.029899	0.12019	1	265	6	-0.26249	0.7063	0.87181	1	1907	2	-0.26249
Smc4	10	0.029969	0.12043	1	266	6	-0.27696	0.06997	0.22463	0.943617	541	4	-0.27696
Nup43	10	0.030344	0.12168	1	267	4	-0.046521	0.9857	0.98653	1	2191	1	-0.046521
N6amt1	10	0.030465	0.12209	1	268	6	-0.26838	0.66547	0.85043	1	1856	2	-0.26838
Lace1	10	0.030652	0.12271	1	269	5	-0.15532	0.62708	0.83081	1	1807	3	-0.15532
Slc39a12	10	0.03088	0.12347	1	270	7	-0.23153	0.40788	0.67882	1	1509	1	-0.23153
Tmem82	10	0.030934	0.12365	1	271	4	-0.078371	0.89373	0.95118	1	2090	2	-0.078371
1110059E24Rik	10	0.03242	0.12858	1	272	7	-0.20418	0.68966	0.86304	1	1887	2	-0.20418
Gpr137b	10	0.032534	0.12896	1	273	6	-0.30705	0.57457	0.80464	1	1754	2	-0.30705
Ncoa1	10	0.032632	0.12928	1	274	7	-0.18898	0.62882	0.83169	1	1808	2	-0.18898
Gja1	9	0.032831	0.12222	1	275	3	-0.027187	0.7281	0.87778	1	1931	2	-0.027187
Eif2b5	10	0.033357	0.13167	1	276	5	-0.20567	0.65707	0.8461	1	1843	2	-0.20567
Themis2	10	0.033794	0.1331	1	277	6	-0.23636	0.52646	0.77529	1	1697	1	-0.23636
Pigf	10	0.033934	0.13356	1	278	4	0.00073008	0.11544	0.32467	0.987354	731	4	0.00073008
Clvs1	10	0.034017	0.13383	1	279	7	-0.18387	0.045379	0.16493	0.941625	384	2	-0.18387
Rad23b	10	0.034241	0.13457	1	280	6	-0.28853	0.89106	0.95007	1	2087	2	-0.28853
Piezo1	10	0.034272	0.13467	1	281	7	-0.17152	0.71196	0.87481	1	1912	2	-0.17152
4930444G20Rik	10	0.034738	0.13619	1	282	7	-0.20324	0.060397	0.20194	0.941625	477	3	-0.20324
Ranbp9	10	0.03487	0.13662	1	283	5	-0.087973	0.97838	0.98235	1	2172	1	-0.087973
Lrrc8e	10	0.034966	0.13693	1	284	3	0.027633	0.040691	0.15299	0.941625	350	2	0.027633
Wdr18	10	0.035689	0.13885	1	285	6	-0.36376	0.2136	0.47353	0.987354	1077	3	-0.36376
Tmem202	10	0.035998	0.13967	1	286	5	-0.14735	0.33794	0.61947	1	1381	3	-0.14735
Tpx2	10	0.036026	0.13975	1	287	6	-0.32484	0.4808	0.73878	1	1612	3	-0.32484
Ppp1r3f	10	0.036187	0.14017	1	288	6	-0.27285	0.35583	0.63482	1	1411	2	-0.27285
Rasgrp2	10	0.036778	0.14171	1	289	5	-0.057253	0.32133	0.60512	1	1366	3	-0.057253
Alox5	10	0.0368	0.14177	1	290	5	-0.18609	0.10768	0.3084	0.987354	697	4	-0.18609
Mxd3	10	0.03684	0.14188	1	291	6	-0.21382	0.45557	0.71825	1	1579	4	-0.21382
Slc25a26	10	0.036969	0.14222	1	292	4	-0.107	0.84619	0.93328	1	2044	1	-0.107
Rps12	6	0.037073	0.11772	1	293	3	-0.27228	0.919	0.92126	1	2114	1	-0.27228
1700012A03Rik	10	0.037386	0.14331	1	294	6	-0.20411	0.42535	0.69336	1	1531	2	-0.20411
Grem1	10	0.037842	0.14451	1	295	4	0.027695	0.47153	0.73127	1	1594	4	0.027695
Cst13	10	0.037967	0.14483	1	296	6	-0.21695	0.43364	0.70023	1	1547	1	-0.21695
Cnr1	10	0.038107	0.14519	1	297	6	-0.25101	0.2622	0.5387	1	1212	2	-0.25101
Chid1	10	0.038289	0.14567	1	298	4	-0.10248	0.91463	0.96042	1	2106	2	-0.10248
Chmp6	10	0.03833	0.14577	1	299	5	-0.12621	0.37466	0.65085	1	1453	3	-0.12621
Slc9b2	10	0.03835	0.14583	1	300	5	-0.20738	0.68472	0.86045	1	1880	2	-0.20738
Vars	9	0.038493	0.13856	1	301	5	-0.26036	0.40531	0.6685	1	1508	2	-0.26036
Nfu1	10	0.038553	0.14636	1	302	4	-0.034067	0.1731	0.41607	0.987354	944	4	-0.034067
Mt2	7	0.038647	0.1272	1	303	4	-0.36886	0.22483	0.45514	0.987354	1123	2	-0.36886
Fam163b	10	0.038753	0.14688	1	304	6	-0.22258	0.98373	0.98524	1	2184	1	-0.22258
Med13	9	0.038783	0.13938	1	305	5	-0.17953	0.87579	0.93849	1	2070	2	-0.17953
Ido1	10	0.039018	0.14757	1	306	4	0.13174	0.25355	0.52738	1	1194	5	0.13174
Rrm2b	10	0.039302	0.14831	1	307	5	-0.19508	0.7721	0.90747	1	1988	2	-0.19508
Gzmb	10	0.039344	0.14842	1	308	5	-0.1374	0.12317	0.34058	0.987354	772	3	-0.1374
Kmo	10	0.039379	0.14851	1	309	6	-0.2672	0.047434	0.1701	0.941625	395	4	-0.2672
Trrap	10	0.039935	0.14995	1	310	6	-0.25718	0.89629	0.95226	1	2094	2	-0.25718
Cdc37l1	10	0.040086	0.15034	1	311	5	-0.14198	0.30202	0.58831	1	1324	2	-0.14198
Scamp4	10	0.040293	0.15088	1	312	6	-0.18368	0.92408	0.965	1	2119	1	-0.18368
Tmem229b	10	0.040777	0.15213	1	313	5	-0.16661	0.17561	0.4197	0.987354	951	4	-0.16661
Ppa1	10	0.041003	0.15272	1	314	6	-0.21963	0.9508	0.97351	1	2150	1	-0.21963
Echdc3	10	0.04101	0.15274	1	315	5	-0.037756	0.16825	0.40898	0.987354	926	5	-0.037756
Arhgap24	10	0.041111	0.15299	1	316	4	0.16617	0.055039	0.18895	0.941625	441	5	0.16617
Prkd1	10	0.041269	0.1534	1	317	6	-0.29836	0.97884	0.98257	1	2174	1	-0.29836
Ticrr	10	0.041494	0.15398	1	318	5	-0.16089	0.13605	0.36073	0.987354	817	5	-0.16089
Decr1	10	0.041972	0.15521	1	319	2	0.26095	0.038697	0.14784	0.941625	340	6	0.26095
Eif3i	10	0.042518	0.15662	1	320	6	-0.18788	0.34321	0.62401	1	1387	2	-0.18788
Ttc7	10	0.042603	0.15684	1	321	5	-0.19974	0.39418	0.66734	1	1491	1	-0.19974
Prr3	10	0.042705	0.1571	1	322	4	-0.017833	0.098433	0.28861	0.987354	654	2	-0.017833
Tsga8	10	0.043342	0.15873	1	323	6	-0.29184	0.63608	0.83538	1	1814	2	-0.29184
Ptpn14	10	0.043346	0.15874	1	324	5	-0.11372	0.52421	0.77351	1	1688	3	-0.11372
Dctn6	10	0.043412	0.15891	1	325	5	-0.10746	0.12114	0.33643	0.987354	757	4	-0.10746
Prl8a2	10	0.043525	0.1592	1	326	5	-0.16583	0.26489	0.5422	1	1217	3	-0.16583
Exoc5	9	0.044191	0.15462	1	327	6	-0.24709	0.39082	0.65439	1	1485	2	-0.24709
Psmd1	10	0.044239	0.16103	1	328	6	-0.29783	0.67723	0.85653	1	1870	2	-0.29783
4931423N10Rik	10	0.044447	0.16156	1	329	5	-0.10643	0.75837	0.8999	1	1970	3	-0.10643
Gm12886	9	0.044766	0.15622	1	330	5	-0.20099	0.68866	0.85726	1	1885	2	-0.20099
Ptpru	10	0.044844	0.16257	1	331	5	-0.15512	0.75252	0.89669	1	1962	2	-0.15512
Agbl3	10	0.044916	0.16275	1	332	5	-0.2462	0.99179	0.99178	1	2207	0	-0.2462
Nfat5	10	0.044927	0.16278	1	333	6	-0.29199	0.40065	0.67277	1	1500	2	-0.29199
B3gat3	10	0.045112	0.16325	1	334	4	-0.084785	0.92991	0.96796	1	2125	2	-0.084785
Ifit3	10	0.045217	0.16352	1	335	4	-0.14373	0.77401	0.90852	1	1993	3	-0.14373
Igf1	10	0.045305	0.16374	1	336	6	-0.20625	0.8688	0.94134	1	2064	2	-0.20625
Fam169a	10	0.045321	0.16378	1	337	4	-0.050218	0.71282	0.87528	1	1913	1	-0.050218
Cluh	10	0.045463	0.16414	1	338	6	-0.27388	0.20138	0.45649	0.987354	1039	4	-0.27388
Tbc1d19	10	0.045681	0.16469	1	339	5	-0.17064	0.62488	0.8297	1	1801	2	-0.17064
Gm15284	6	0.04569	0.13673	1	340	4	-0.28323	0.43967	0.64235	1	1553	2	-0.28323
Toe1	10	0.046343	0.16637	1	341	5	-0.20014	0.72967	0.8843	1	1934	3	-0.20014
1200014J11Rik	10	0.04693	0.16786	1	342	5	-0.083607	0.60341	0.81893	1	1783	3	-0.083607
Gck	10	0.047101	0.16829	1	343	5	-0.080951	0.34715	0.62739	1	1396	4	-0.080951
Serpinb1c	10	0.047273	0.16872	1	344	5	-0.13358	0.77234	0.9076	1	1990	3	-0.13358
Orc1	10	0.04754	0.1694	1	345	4	0.0018169	0.29939	0.58599	1	1321	3	0.0018169
Runx2	10	0.048067	0.17073	1	346	4	-0.090674	0.75166	0.89622	1	1959	3	-0.090674
Cyp2f2	10	0.048826	0.17264	1	347	2	0.15347	0.17751	0.42246	0.987354	956	5	0.15347
Zfp54	9	0.049204	0.16844	1	348	5	-0.25087	0.58074	0.78954	1	1760	2	-0.25087
Spink11	4	0.049494	0.12201	1	349	3	-0.24874	0.71972	0.74589	1	1923	1	-0.24874
LOC100502896	2	0.049531	0.088532	0.904029	350	2	-0.58626	0.95047	0.95045	1	2149	0	-0.58626
P2ry14	10	0.050036	0.17567	1	351	5	-0.16322	0.24825	0.52041	0.99735	1186	2	-0.16322
Nfe2l2	10	0.050131	0.17591	1	352	5	-0.06631	0.84232	0.93197	1	2037	2	-0.06631
Cwf19l1	10	0.050235	0.17617	1	353	2	-0.0085949	0.12423	0.34249	0.987354	778	4	-0.0085949
Psma3	10	0.050274	0.17627	1	354	4	-0.084031	0.85615	0.93674	1	2054	2	-0.084031
Adam7	10	0.050279	0.17628	1	355	4	-0.03025	0.88546	0.94779	1	2078	2	-0.03025
Cbln4	10	0.050357	0.17648	1	356	6	-0.21403	0.034554	0.1356	0.941625	312	3	-0.21403
Chmp4b	10	0.050373	0.17652	1	357	5	-0.2786	0.1271	0.34694	0.987354	790	3	-0.2786
Gltp	10	0.051039	0.17818	1	358	5	-0.043718	0.0030719	0.017691	0.679482	54	4	-0.043718
Sh2d1b1	9	0.051666	0.17512	1	359	6	-0.16905	0.047104	0.16292	0.941625	391	3	-0.16905
Ftcd	10	0.051704	0.17984	1	360	6	-0.21516	0.57271	0.80372	1	1751	1	-0.21516
Rars	10	0.051713	0.17986	1	361	4	0.11883	0.037728	0.14533	0.941625	333	5	0.11883
Coq4	10	0.0521	0.18083	1	362	4	-0.00034874	0.98663	0.98718	1	2192	1	-0.00034874
Hsp90ab1	10	0.052394	0.18156	1	363	6	-0.23449	0.13626	0.36106	0.987354	819	3	-0.23449
Frmd3	10	0.052833	0.18264	1	364	6	-0.24122	0.078033	0.24325	0.973612	568	2	-0.24122
Cdkl4	10	0.052956	0.18295	1	365	6	-0.29193	0.76979	0.90618	1	1982	3	-0.29193
Fabp3	10	0.05335	0.18393	1	366	4	0.029717	0.5259	0.77484	1	1695	3	0.029717
Nol10	10	0.053603	0.18455	1	367	5	-0.23469	0.80636	0.92055	1	2014	2	-0.23469
Nlrp4b	10	0.053655	0.18468	1	368	5	-0.0742	0.89763	0.95283	1	2096	2	-0.0742
Ptges3l	10	0.053735	0.18488	1	369	6	-0.22864	0.72964	0.88428	1	1933	3	-0.22864
Zkscan14	9	0.053737	0.1807	1	370	6	-0.22198	0.93953	0.9622	1	2139	1	-0.22198
Gm14431	4	0.054171	0.13105	1	371	3	-0.32365	0.71691	0.7441	1	1919	1	-0.32365
Dhcr24	10	0.054271	0.1862	1	372	3	-0.056983	0.73908	0.88938	1	1946	2	-0.056983
Sgtb	10	0.054379	0.18647	1	373	6	-0.20799	0.089508	0.26907	0.987354	616	3	-0.20799
Grb2	10	0.054693	0.18725	1	374	5	-0.09531	0.36012	0.63848	1	1425	4	-0.09531
Stx3	10	0.054884	0.18772	1	375	6	-0.21017	0.63726	0.83598	1	1818	2	-0.21017
Sp110	10	0.054889	0.18773	1	376	5	-0.21665	0.58721	0.81087	1	1767	2	-0.21665
Eif4a3	10	0.054917	0.1878	1	377	5	-0.13441	0.05602	0.19134	0.941625	450	2	-0.13441
Lyl1	9	0.055409	0.18518	1	378	5	-0.25587	0.15211	0.37282	0.987354	868	3	-0.25587
Ccdc93	10	0.055413	0.18902	1	379	6	-0.25238	0.11922	0.33248	0.987354	750	4	-0.25238
Hist1h4j	9	0.055752	0.18609	1	380	5	-0.21748	0.94685	0.96446	1	2144	1	-0.21748
Mfsd11	10	0.055767	0.18989	1	381	4	0.072127	0.0031381	0.018029	0.679482	57	5	0.072127
Asxl1	10	0.055957	0.19035	1	382	5	-0.10598	0.16667	0.40667	0.987354	917	4	-0.10598
Myl6	9	0.056125	0.18708	1	383	5	-0.28565	0.47392	0.72455	1	1601	2	-0.28565
2810007J24Rik	10	0.057083	0.19311	1	384	6	-0.19989	0.41007	0.68065	1	1513	3	-0.19989
Cypt2	10	0.057135	0.19324	1	385	5	-0.15066	0.27192	0.55128	1	1241	3	-0.15066
Pepd	10	0.057272	0.19357	1	386	5	-0.041206	0.2801	0.56174	1	1265	3	-0.041206
Ift57	10	0.057409	0.19391	1	387	4	0.038463	0.91223	0.95931	1	2102	2	0.038463
Pelp1	10	0.057478	0.19408	1	388	6	-0.23637	0.17913	0.42481	0.987354	960	4	-0.23637
Arhgap12	10	0.058073	0.19553	1	389	6	-0.22227	0.12648	0.34598	0.987354	784	2	-0.22227
Dusp9	10	0.058891	0.19752	1	390	5	-0.10073	0.47078	0.73066	1	1592	3	-0.10073
Gpatch4	10	0.059117	0.19807	1	391	5	-0.13665	0.38886	0.66286	1	1478	3	-0.13665
Trim37	10	0.059146	0.19814	1	392	4	0.22741	0.053629	0.18548	0.941625	430	6	0.22741
Ppat	10	0.059334	0.19859	1	393	5	-0.17671	0.22072	0.48331	0.987354	1107	3	-0.17671
Baz1b	10	0.059892	0.19995	1	394	6	-0.23947	0.51927	0.76959	1	1680	2	-0.23947
Col1a2	10	0.059979	0.20016	1	395	6	-0.26068	0.45984	0.72175	1	1582	2	-0.26068
Rpl18a	10	0.060379	0.20113	1	396	6	-0.1994	0.22848	0.4939	0.992897	1128	1	-0.1994
Pik3ap1	10	0.061451	0.20372	1	397	3	0.14623	0.12096	0.33606	0.987354	755	6	0.14623
Sema3c	10	0.061623	0.20414	1	398	5	-0.17253	0.70823	0.87283	1	1909	3	-0.17253
Il12rb2	10	0.062104	0.20529	1	399	5	-0.1493	0.18493	0.43316	0.987354	988	3	-0.1493
Ccdc77	10	0.06234	0.20586	1	400	3	0.069783	0.075564	0.2376	0.964117	559	4	0.069783
Zbtb32	9	0.062645	0.20423	1	401	6	-0.19301	0.31513	0.57848	1	1353	3	-0.19301
Xrcc4	9	0.062666	0.20429	1	402	3	0.12145	0.15304	0.3744	0.987354	873	4	0.12145
Mtap7d3	10	0.062671	0.20665	1	403	5	-0.08134	0.75901	0.90025	1	1972	3	-0.08134
Cinp	10	0.062986	0.20742	1	404	4	0.33239	0.014357	0.065703	0.824551	179	6	0.33239
Ankmy1	9	0.063007	0.20517	1	405	3	0.10764	0.75913	0.88872	1	1973	2	0.10764
A630076J17Rik	10	0.063325	0.20823	1	406	5	-0.059358	0.21781	0.47932	0.987354	1096	4	-0.059358
Nrd1	10	0.063484	0.20861	1	407	6	-0.19398	0.62671	0.83063	1	1806	2	-0.19398
Rnf24	10	0.063644	0.20899	1	408	6	-0.20527	0.66945	0.85249	1	1861	3	-0.20527
Nup107	10	0.063912	0.20964	1	409	5	-0.11496	0.46018	0.72203	1	1583	3	-0.11496
Dst	10	0.064367	0.21072	1	410	6	-0.18697	0.17356	0.41673	0.987354	945	3	-0.18697
Xpo5	9	0.064464	0.20894	1	411	6	-0.23971	0.625	0.81705	1	1802	2	-0.23971
Smc2	10	0.06469	0.21149	1	412	5	-0.14275	0.52229	0.77199	1	1685	4	-0.14275
Slc1a5	10	0.064736	0.21161	1	413	5	-0.10151	0.13809	0.36386	0.987354	824	3	-0.10151
Gpm6a	10	0.064883	0.21195	1	414	4	-9.6795e-05	0.68809	0.86222	1	1884	3	-9.6795e-05
Ppargc1b	9	0.065047	0.21045	1	415	5	-0.13497	0.02895	0.11121	0.940631	277	4	-0.13497
Cfl2	10	0.065169	0.21263	1	416	4	0.075797	0.16702	0.40719	0.987354	919	4	0.075797
Eps15l1	10	0.065259	0.21285	1	417	6	-0.23181	0.52491	0.77406	1	1691	4	-0.23181
Kpna4	10	0.065692	0.21388	1	418	5	0.0051304	0.17174	0.41409	0.987354	936	5	0.0051304
Sprr1a	10	0.06575	0.21402	1	419	6	-0.19093	0.05806	0.1963	0.941625	457	2	-0.19093
D430042O09Rik	10	0.065855	0.21427	1	420	5	-0.19705	0.24146	0.51137	0.996417	1165	3	-0.19705
Spata1	10	0.065996	0.2146	1	421	6	-0.24248	0.38524	0.6598	1	1472	3	-0.24248
Rlbp1	10	0.066284	0.21529	1	422	6	-0.2053	0.34464	0.62523	1	1391	4	-0.2053
Thrb	10	0.066429	0.21564	1	423	2	0.13617	0.18301	0.43042	0.987354	977	5	0.13617
Rps27l	10	0.06649	0.21578	1	424	6	-0.25407	0.99161	0.9916	1	2206	0	-0.25407
Dll4	10	0.066507	0.21582	1	425	5	-0.12102	0.60013	0.81729	1	1778	3	-0.12102
Rps11	10	0.066845	0.21663	1	426	4	0.0092363	0.22185	0.48486	0.987354	1111	4	0.0092363
Cdh19	10	0.06725	0.21758	1	427	6	-0.24586	0.30496	0.59087	1	1333	4	-0.24586
Gmip	10	0.067252	0.21759	1	428	3	-0.027058	0.10648	0.30584	0.987354	690	4	-0.027058
BC048609	10	0.067307	0.21771	1	429	4	0.083135	0.51726	0.768	1	1675	3	0.083135
Bin1	10	0.067319	0.21774	1	430	6	-0.20956	0.83594	0.92984	1	2032	2	-0.20956
Smok3a	10	0.067551	0.21829	1	431	3	0.16823	0.013441	0.062286	0.824551	171	5	0.16823
Chfr	10	0.067627	0.21848	1	432	4	-0.049547	0.17155	0.41381	0.987354	935	4	-0.049547
Fbxo5	10	0.067852	0.21901	1	433	6	-0.21893	0.86758	0.94089	1	2062	2	-0.21893
Otud7a	10	0.067916	0.21916	1	434	5	0.0075278	0.063089	0.20839	0.941625	493	5	0.0075278
Fnd3c2	10	0.068196	0.21982	1	435	5	-0.024943	0.17387	0.41719	0.987354	948	5	-0.024943
Slc6a13	10	0.068578	0.22073	1	436	4	-0.0091637	0.46138	0.723	1	1586	4	-0.0091637
Rps27	8	0.068691	0.20529	1	437	4	-0.15487	0.73117	0.859	1	1936	2	-0.15487
Itgb2	10	0.069337	0.22251	1	438	6	-0.171	0.94055	0.97138	1	2140	1	-0.171
Katnbl1	10	0.069753	0.22349	1	439	3	-0.072217	0.098837	0.28948	0.987354	656	3	-0.072217
Suz12	10	0.06997	0.224	1	440	3	-0.10289	0.30686	0.59253	1	1337	4	-0.10289
Rassf1	10	0.070394	0.225	1	441	4	0.16447	0.071111	0.2273	0.949567	544	5	0.16447
Cdc16	9	0.070546	0.22337	1	442	5	-0.25813	0.56054	0.77711	1	1740	3	-0.25813
Nup37	10	0.071418	0.2274	1	443	4	-0.040975	0.71584	0.87689	1	1918	3	-0.040975
Irf2bp1	9	0.07164	0.22552	1	444	5	-0.2122	0.95266	0.96646	1	2152	1	-0.2122
Acsf2	10	0.071742	0.22816	1	445	6	-0.22722	0.78344	0.91377	1	2001	2	-0.22722
A830010M20Rik	10	0.071821	0.22834	1	446	5	-0.22032	0.13823	0.36408	0.987354	826	4	-0.22032
Ramp2	10	0.072047	0.22887	1	447	6	-0.21174	0.45726	0.71964	1	1580	4	-0.21174
Vps37c	10	0.072229	0.22929	1	448	3	-0.057687	0.74369	0.89188	1	1951	3	-0.057687
Dnmt1	10	0.072247	0.22933	1	449	4	0.13572	0.047199	0.16951	0.941625	392	5	0.13572
Cox20	10	0.072479	0.22988	1	450	5	-0.15022	0.63062	0.83261	1	1810	3	-0.15022
Wdpcp	10	0.072853	0.23075	1	451	3	0.0069513	0.36887	0.64593	1	1445	4	0.0069513
Rpl37a	10	0.072878	0.23081	1	452	6	-0.30414	0.6482	0.84156	1	1831	3	-0.30414
Copb1	10	0.072916	0.2309	1	453	6	-0.33385	0.82079	0.92497	1	2025	1	-0.33385
Ubqln1	10	0.072978	0.23104	1	454	5	-0.1405	0.071833	0.22897	0.951857	546	3	-0.1405
Sbno2	10	0.073274	0.23173	1	455	6	-0.20315	0.22107	0.4838	0.987354	1108	3	-0.20315
Nalcn	10	0.073702	0.23272	1	456	5	-0.11091	0.086358	0.26207	0.98547	601	4	-0.11091
Rtn4r	10	0.074107	0.23366	1	457	6	-0.18676	0.043969	0.16136	0.941625	373	3	-0.18676
Psmc4	10	0.074224	0.23394	1	458	6	-0.23313	0.34075	0.62189	1	1384	4	-0.23313
Hist1h1e	10	0.074317	0.23415	1	459	5	-0.13852	0.30264	0.58885	1	1326	2	-0.13852
Ostc	10	0.074775	0.23522	1	460	4	-0.048964	0.94497	0.97225	1	2142	1	-0.048964
Naga	10	0.074918	0.23555	1	461	6	-0.21543	0.66467	0.85002	1	1855	2	-0.21543
Scn2a1	10	0.075007	0.23576	1	462	5	-0.10317	0.31945	0.60349	1	1358	3	-0.10317
Lect1	10	0.075232	0.23628	1	463	6	-0.25228	0.56649	0.80067	1	1748	1	-0.25228
Pdap1	10	0.075485	0.23686	1	464	5	-0.1588	0.74398	0.89204	1	1952	2	-0.1588
Ptprc	10	0.07611	0.23831	1	465	6	-0.19275	0.8437	0.93243	1	2039	1	-0.19275
Mrgbp	10	0.076124	0.23834	1	466	6	-0.25973	0.50561	0.75872	1	1659	3	-0.25973
Ubtf	10	0.076405	0.23898	1	467	6	-0.19191	0.74119	0.89052	1	1949	2	-0.19191
Spag4	10	0.076677	0.23961	1	468	6	-0.24826	0.98406	0.98545	1	2185	1	-0.24826
Zfp131	9	0.077195	0.2364	1	469	5	-0.27321	0.34565	0.60955	1	1393	3	-0.27321
Cmtr2	10	0.078033	0.24273	1	470	5	-0.10799	0.030292	0.12156	0.941625	284	3	-0.10799
Slc39a6	10	0.078039	0.24275	1	471	5	-0.062738	0.83454	0.92938	1	2030	2	-0.062738
Rps10	10	0.078464	0.24372	1	472	6	-0.24189	0.47128	0.73106	1	1593	1	-0.24189
Dusp18	10	0.078552	0.24392	1	473	4	-0.012691	0.27252	0.55204	1	1246	3	-0.012691
Lrit1	10	0.07868	0.24422	1	474	6	-0.19742	0.86808	0.94107	1	2063	2	-0.19742
Zfp526	9	0.078794	0.23949	1	475	3	0.12115	0.18228	0.42243	0.987354	974	5	0.12115
Ccl3	10	0.079194	0.2454	1	476	5	-0.016285	0.29253	0.57745	1	1300	5	-0.016285
Sln	7	0.079259	0.22273	1	477	2	0.0033919	0.073461	0.21407	0.941625	552	1	0.0033919
Gm13178	10	0.079269	0.24557	1	478	2	0.29631	0.0096261	0.047733	0.800837	135	7	0.29631
Hnrnph1	10	0.079481	0.24605	1	479	6	-0.25527	0.81592	0.92346	1	2023	1	-0.25527
Sox11	10	0.07953	0.24616	1	480	6	-0.20119	0.32017	0.60411	1	1362	3	-0.20119
Uba52	9	0.079638	0.24113	1	481	4	-0.12192	0.8768	0.93901	1	2072	2	-0.12192
Rer1	9	0.079819	0.24148	1	482	5	-0.13656	0.84573	0.92393	1	2043	2	-0.13656
Gm5148	9	0.080224	0.24226	1	483	5	-0.20501	0.27761	0.53944	1	1256	2	-0.20501
Nol11	10	0.080388	0.24813	1	484	4	-0.0098993	0.17193	0.41435	0.987354	938	1	-0.0098993
Cks2	8	0.080429	0.23097	1	485	3	-0.085572	0.84844	0.92073	1	2046	1	-0.085572
Prpf8	10	0.080485	0.24834	1	486	4	-0.088783	0.51153	0.76344	1	1669	3	-0.088783
Slc35d1	10	0.080936	0.24938	1	487	6	-0.24194	0.1019	0.29609	0.987354	669	3	-0.24194
Prr12	10	0.081273	0.25014	1	488	6	-0.22779	0.50152	0.75545	1	1650	3	-0.22779
Prol1	10	0.081361	0.25035	1	489	6	-0.22939	0.75541	0.89827	1	1964	1	-0.22939
Rtn4rl2	10	0.082146	0.25214	1	490	3	0.12763	0.18975	0.44005	0.987354	1009	5	0.12763
Rragb	10	0.082824	0.25368	1	491	4	0.023273	0.92769	0.96682	1	2122	2	0.023273
Galnt3	10	0.083557	0.25534	1	492	6	-0.17356	0.38368	0.65849	1	1469	3	-0.17356
Rrn3	10	0.084157	0.25669	1	493	4	-0.064825	0.28397	0.56666	1	1274	3	-0.064825
Fmn2	10	0.084196	0.25679	1	494	4	0.080446	0.0071093	0.03756	0.758279	111	5	0.080446
Nrbp2	10	0.084961	0.25851	1	495	6	-0.20446	0.1492	0.38071	0.987354	857	3	-0.20446
S100a14	10	0.085351	0.25939	1	496	6	-0.19392	0.77104	0.90688	1	1986	1	-0.19392
Dnah17	10	0.085693	0.26015	1	497	3	0.001932	0.1749	0.41868	0.987354	950	3	0.001932
BC016579	10	0.085717	0.26021	1	498	6	-0.1657	0.60709	0.82076	1	1789	2	-0.1657
Mfsd2a	10	0.08706	0.26323	1	499	5	-0.14381	0.64944	0.8422	1	1832	3	-0.14381
Stfa2l1	5	0.087339	0.21087	1	500	3	-0.31872	0.28379	0.48196	0.987354	1272	2	-0.31872
Ipmk	10	0.087668	0.26459	1	501	5	-0.15584	0.27856	0.55978	1	1258	3	-0.15584
Top3a	10	0.088459	0.26636	1	502	6	-0.18133	0.21488	0.47528	0.987354	1085	3	-0.18133
Kcnj1	10	0.088772	0.26706	1	503	3	0.15546	0.29763	0.58382	1	1316	5	0.15546
Slc35a3	10	0.088973	0.26751	1	504	4	-0.15334	0.39164	0.66519	1	1487	3	-0.15334
Spp2	10	0.0891	0.26779	1	505	3	-0.092122	0.9666	0.97776	1	2158	1	-0.092122
Fam219a	10	0.089308	0.26826	1	506	3	-0.086804	0.16814	0.40883	0.987354	925	3	-0.086804
Cenpv	10	0.08971	0.26915	1	507	4	-0.034425	0.23584	0.50384	0.992897	1151	4	-0.034425
Gpr55	10	0.089915	0.2696	1	508	3	-0.0084537	0.47443	0.73362	1	1602	4	-0.0084537
Klrb1b	10	0.090381	0.27064	1	509	5	-0.13875	0.31125	0.59636	1	1346	3	-0.13875
Ccdc144b	10	0.090664	0.27127	1	510	5	-0.22578	0.75186	0.89633	1	1960	2	-0.22578
Apba3	10	0.090777	0.27152	1	511	6	-0.19501	0.1314	0.35359	0.987354	803	4	-0.19501
March4.	10	0.090784	0.27154	1	512	6	-0.18538	0.059814	0.20054	0.941625	475	3	-0.18538
Nipal2	10	0.090899	0.2718	1	513	5	-0.026543	0.44189	0.70703	1	1558	4	-0.026543
Foxl1	10	0.09195	0.27412	1	514	5	-0.13782	0.68153	0.85879	1	1875	2	-0.13782
Efna1	10	0.092271	0.27483	1	515	4	0.015669	0.66411	0.84973	1	1853	3	0.015669
Rtp4	10	0.092319	0.27494	1	516	5	-0.1732	0.27025	0.54913	1	1234	2	-0.1732
Mbd2	10	0.09301	0.27647	1	517	5	-0.13316	0.63941	0.83707	1	1820	3	-0.13316
Gm4794	10	0.09324	0.27697	1	518	5	-0.17409	0.49286	0.7485	1	1634	3	-0.17409
Gpsm2	10	0.093247	0.27699	1	519	6	-0.22445	0.51494	0.76616	1	1673	3	-0.22445
Slc30a3	10	0.093506	0.27756	1	520	6	-0.20606	0.91667	0.96139	1	2108	2	-0.20606
Fbxl2	10	0.094283	0.27927	1	521	5	-0.17759	0.80531	0.92023	1	2013	2	-0.17759
Pon3	10	0.09439	0.27951	1	522	6	-0.15793	0.3927	0.66609	1	1489	4	-0.15793
Ttll6	10	0.094791	0.28039	1	523	4	0.091749	0.75627	0.89874	1	1966	3	0.091749
Mapk8ip3	10	0.096411	0.28394	1	524	4	-0.029567	0.535	0.78202	1	1711	3	-0.029567
Birc5	10	0.096585	0.28432	1	525	5	-0.10172	0.18456	0.43263	0.987354	986	2	-0.10172
Inca1	10	0.096774	0.28474	1	526	2	0.30627	0.013919	0.064075	0.824551	175	6	0.30627
Helt	10	0.097049	0.28533	1	527	5	-0.18798	0.53576	0.78261	1	1714	3	-0.18798
Gusb	10	0.097325	0.28594	1	528	3	0.032931	0.12758	0.34769	0.987354	792	4	0.032931
Abca9	9	0.097455	0.275	1	529	2	0.27925	0.01086	0.050716	0.800837	146	6	0.27925
Pon1	10	0.097766	0.2869	1	530	4	-0.049459	0.74558	0.89291	1	1954	3	-0.049459
Mrps7	10	0.097876	0.28714	1	531	2	0.093789	0.030499	0.12226	0.941625	286	5	0.093789
Insl6	10	0.098014	0.28744	1	532	3	-0.010271	0.65654	0.84583	1	1840	3	-0.010271
Krtap4-6	10	0.098029	0.28747	1	533	3	0.22709	0.057305	0.19447	0.941625	454	6	0.22709
Ifna5	10	0.098048	0.28751	1	534	6	-0.20193	0.58494	0.80974	1	1764	3	-0.20193
Rrm1	10	0.098884	0.28933	1	535	5	-0.12895	0.52601	0.77493	1	1696	3	-0.12895
Znhit6	9	0.099377	0.27858	1	536	4	-0.037851	0.35475	0.61868	1	1409	4	-0.037851
Csde1	10	0.099379	0.2904	1	537	6	-0.17066	0.68508	0.86064	1	1881	3	-0.17066
Otx1	10	0.099398	0.29045	1	538	5	-0.057948	0.15649	0.39161	0.987354	885	3	-0.057948
Ankrd26	10	0.099474	0.29061	1	539	4	0.057874	0.20355	0.45953	0.987354	1045	4	0.057874
Dedd2	9	0.099533	0.27887	1	540	5	-0.19906	0.016046	0.071412	0.839353	192	2	-0.19906
Tmcc3	10	0.099675	0.29105	1	541	3	0.27366	0.028516	0.11563	0.941625	275	6	0.27366
Svs4	10	0.099804	0.29133	1	542	5	-0.1009	0.035983	0.14023	0.941625	325	3	-0.1009
Klhl34	10	0.099904	0.29154	1	543	5	-0.17739	0.059117	0.19885	0.941625	467	4	-0.17739
Ctdspl	10	0.10023	0.29224	1	544	5	-0.092808	0.56335	0.79913	1	1744	3	-0.092808
Gltscr2	10	0.10038	0.29257	1	545	4	-0.037118	0.37244	0.64896	1	1449	2	-0.037118
Map3k2	10	0.10045	0.29272	1	546	3	0.033087	0.14459	0.37374	0.987354	845	4	0.033087
Cul1	10	0.10085	0.2936	1	547	4	0.0049807	0.97952	0.98291	1	2175	1	0.0049807
Ptpdc1	10	0.10143	0.29485	1	548	4	-0.050315	0.22918	0.49484	0.992897	1131	3	-0.050315
Mettl15	10	0.10186	0.29578	1	549	5	-0.13385	0.35346	0.6328	1	1408	1	-0.13385
Gabpb2	10	0.10215	0.29639	1	550	5	-0.16202	0.022601	0.095354	0.894047	238	3	-0.16202
Cenpm	10	0.10229	0.2967	1	551	4	-0.010619	0.078424	0.24414	0.975297	570	4	-0.010619
Chst11	10	0.1026	0.29736	1	552	6	-0.20568	0.24538	0.51659	0.99735	1174	3	-0.20568
Crtap	10	0.10264	0.29745	1	553	5	-0.18389	0.38369	0.65849	1	1470	4	-0.18389
Dohh	10	0.10271	0.29759	1	554	6	-0.17957	0.75894	0.90021	1	1971	1	-0.17957
Gyg	10	0.10276	0.29772	1	555	6	-0.19206	0.279	0.56034	1	1261	4	-0.19206
Mgat4c	10	0.10288	0.29797	1	556	5	-0.16812	0.80368	0.91975	1	2011	1	-0.16812
Ahdc1	10	0.10308	0.2984	1	557	4	0.16234	0.045188	0.16445	0.941625	383	5	0.16234
Asprv1	10	0.1033	0.29888	1	558	3	0.079282	0.38345	0.65829	1	1468	4	0.079282
Lrrc40	10	0.10331	0.29889	1	559	5	-0.14429	0.34926	0.6292	1	1401	3	-0.14429
Tmem150a	10	0.10365	0.29962	1	560	6	-0.17998	0.18824	0.43789	0.987354	1004	3	-0.17998
Espl1	10	0.10366	0.29966	1	561	3	0.070764	0.2229	0.4863	0.987354	1117	5	0.070764
Arxes1	10	0.10431	0.30105	1	562	5	-0.22659	0.88911	0.94927	1	2082	1	-0.22659
Lcn5	10	0.10509	0.30273	1	563	6	-0.13474	0.67222	0.85393	1	1864	2	-0.13474
Taar9	10	0.10522	0.30301	1	564	5	-0.091867	0.47188	0.73155	1	1595	4	-0.091867
Alg2	10	0.10539	0.30336	1	565	4	0.045704	0.52562	0.77463	1	1693	4	0.045704
0610010K14Rik	10	0.10547	0.30354	1	566	5	-0.13532	0.41831	0.68752	1	1524	2	-0.13532
Preb	10	0.10549	0.30356	1	567	6	-0.17026	0.67287	0.85427	1	1865	2	-0.17026
Sema4a	10	0.10568	0.30397	1	568	4	-0.055631	0.14805	0.37897	0.987354	855	4	-0.055631
Nexn	10	0.10577	0.30416	1	569	6	-0.15932	0.53521	0.78219	1	1712	1	-0.15932
Ephx1	10	0.10584	0.30432	1	570	3	0.0314	0.20669	0.46393	0.987354	1052	4	0.0314
Rps8	8	0.10666	0.28583	1	571	3	-0.018771	0.68446	0.83809	1	1879	2	-0.018771
Pabpc4l	10	0.10672	0.30619	1	572	4	0.045291	0.44183	0.70698	1	1557	4	0.045291
Casd1	10	0.10697	0.30673	1	573	5	-0.12484	0.12395	0.34205	0.987354	777	2	-0.12484
Dpm1	10	0.10712	0.30704	1	574	4	-0.069607	0.88439	0.94736	1	2077	2	-0.069607
Magea4	10	0.10735	0.30754	1	575	6	-0.15808	0.2183	0.48	0.987354	1098	3	-0.15808
Gk2	10	0.10754	0.30795	1	576	2	0.033162	0.15455	0.38873	0.987354	874	4	0.033162
Rdh10	10	0.10763	0.30814	1	577	6	-0.19344	0.28843	0.5723	1	1289	4	-0.19344
Casp8ap2	10	0.10792	0.30874	1	578	6	-0.17899	0.22953	0.49532	0.992897	1132	1	-0.17899
Gm3376	4	0.108	0.22986	1	579	3	-0.26938	0.61383	0.68585	1	1795	1	-0.26938
Ip6k1	10	0.10831	0.30959	1	580	6	-0.17958	0.56899	0.80189	1	1750	2	-0.17958
Myh9	10	0.10848	0.30995	1	581	6	-0.22428	0.84926	0.93433	1	2048	2	-0.22428
Ncoa3	10	0.10871	0.31044	1	582	6	-0.199	0.91901	0.9625	1	2115	1	-0.199
Lypla2	10	0.10883	0.31069	1	583	6	-0.16133	0.60185	0.81815	1	1780	3	-0.16133
Hoxb9	10	0.10888	0.31079	1	584	4	-0.014577	0.4766	0.73539	1	1603	4	-0.014577
Crp	10	0.10925	0.31158	1	585	4	-0.066031	0.85676	0.93696	1	2055	2	-0.066031
Rpl28	10	0.1094	0.3119	1	586	6	-0.17747	0.4829	0.74049	1	1616	3	-0.17747
Mospd2	10	0.10997	0.31309	1	587	3	0.094388	0.062807	0.20771	0.941625	490	5	0.094388
Foxl2	10	0.11007	0.31332	1	588	5	-0.062225	0.28186	0.56399	1	1268	5	-0.062225
Skint1	10	0.11047	0.31417	1	589	5	-0.096098	0.35227	0.63177	1	1407	2	-0.096098
Fam46d	9	0.11076	0.29953	1	590	5	-0.18754	0.66155	0.84004	1	1848	3	-0.18754
Zfp87	9	0.11081	0.29964	1	591	5	-0.22563	0.42348	0.68599	1	1528	2	-0.22563
Hist1h2af	4	0.11093	0.23499	1	592	3	-0.21229	0.97233	0.97234	1	2164	0	-0.21229
Limch1	10	0.11136	0.31605	1	593	6	-0.18636	0.71783	0.87794	1	1920	2	-0.18636
Rc3h1	10	0.11142	0.31618	1	594	6	-0.15739	0.98412	0.98548	1	2186	1	-0.15739
Dnttip1	10	0.11167	0.31669	1	595	5	-0.12658	0.30271	0.58891	1	1327	3	-0.12658
Smg8	10	0.112	0.3174	1	596	6	-0.15387	0.22868	0.49417	0.992897	1130	4	-0.15387
Zfp932	9	0.11222	0.30219	1	597	5	-0.15728	0.17829	0.416	0.987354	959	3	-0.15728
Raet1e	10	0.11228	0.31798	1	598	3	0.2492	0.045028	0.16405	0.941625	382	6	0.2492
Prom1	10	0.11285	0.31918	1	599	4	0.16173	0.121	0.33613	0.987354	756	5	0.16173
Pde3b	10	0.11295	0.31938	1	600	4	-0.093253	0.62509	0.82981	1	1804	3	-0.093253
Mib1	10	0.11296	0.31941	1	601	5	-0.17473	0.13687	0.36199	0.987354	821	2	-0.17473
Hist1h2ap	4	0.11303	0.23865	1	602	3	-0.21686	0.24719	0.39668	0.987354	1180	1	-0.21686
Arc	10	0.11381	0.32119	1	603	5	-0.12146	0.56018	0.79758	1	1739	3	-0.12146
Btnl4	10	0.11406	0.3217	1	604	6	-0.17496	0.59546	0.81496	1	1773	1	-0.17496
Riok1	10	0.11406	0.32171	1	605	2	0.10737	0.25106	0.5241	0.999568	1193	5	0.10737
Fam3c	10	0.11476	0.32318	1	606	5	-0.073247	0.48058	0.73861	1	1610	4	-0.073247
Ctxn3	10	0.11501	0.32369	1	607	3	0.16818	0.024618	0.10235	0.913137	253	7	0.16818
Commd1	10	0.11506	0.3238	1	608	6	-0.13759	0.35705	0.63586	1	1414	3	-0.13759
Olfm1	10	0.11525	0.32421	1	609	4	0.11991	0.10688	0.3067	0.987354	692	5	0.11991
Gng7	10	0.11536	0.32443	1	610	6	-0.15532	0.49495	0.75018	1	1637	3	-0.15532
Grm1	10	0.11548	0.32467	1	611	6	-0.16833	0.82834	0.92737	1	2028	2	-0.16833
Pa2g4	10	0.11565	0.32504	1	612	3	0.21983	0.068533	0.22127	0.941625	528	6	0.21983
Fndc8	10	0.11571	0.32517	1	613	6	-0.20052	0.92522	0.96557	1	2120	2	-0.20052
BC053393	10	0.11583	0.32541	1	614	4	0.16612	0.093143	0.27709	0.987354	633	6	0.16612
Tbc1d2b	10	0.11644	0.3267	1	615	5	-0.1058	0.41257	0.68274	1	1517	3	-0.1058
Gimap1	10	0.11649	0.32678	1	616	5	-0.16069	0.29004	0.57432	1	1293	3	-0.16069
Tinf2	10	0.11667	0.32717	1	617	5	-0.14809	0.70299	0.87005	1	1904	2	-0.14809
Cdh5	10	0.11704	0.32794	1	618	4	0.1006	0.21476	0.47512	0.987354	1084	4	0.1006
Prkacb	10	0.11759	0.32909	1	619	5	-0.13891	0.63961	0.83717	1	1821	2	-0.13891
Lman2l	10	0.11763	0.32917	1	620	3	-0.060055	0.014202	0.065131	0.824551	178	4	-0.060055
Prr16	10	0.11793	0.32979	1	621	6	-0.15737	0.33003	0.61265	1	1377	3	-0.15737
Mthfd2	10	0.11832	0.3306	1	622	6	-0.18437	0.29943	0.58603	1	1322	2	-0.18437
Primpol	10	0.11834	0.33064	1	623	5	-0.19079	0.4919	0.74774	1	1629	4	-0.19079
Galk2	10	0.12051	0.33434	1	624	3	0.15342	0.11206	0.31761	0.987354	717	5	0.15342
Pknox1	10	0.1207	0.33465	1	625	5	-0.16033	0.145	0.37436	0.987354	846	3	-0.16033
1700024G13Rik	10	0.121	0.3351	1	626	3	0.016446	0.76641	0.90432	1	1981	3	0.016446
Chpt1	10	0.12116	0.33537	1	627	5	-0.028055	0.10928	0.31177	0.987354	703	5	-0.028055
Isg15	9	0.12131	0.31858	1	628	5	-0.14856	0.93923	0.96212	1	2138	1	-0.14856
Slc35b4	10	0.12136	0.33567	1	629	5	-0.152	0.64307	0.83894	1	1825	3	-0.152
Slc37a3	10	0.12149	0.33589	1	630	5	-0.076511	0.59832	0.81639	1	1776	3	-0.076511
Gchfr	10	0.12198	0.33667	1	631	1	0.12015	0.37994	0.65533	1	1462	3	0.12015
Zbtb22	9	0.123	0.32161	1	632	4	-0.10625	0.62928	0.81973	1	1809	3	-0.10625
Ttc17	10	0.12313	0.33847	1	633	5	-0.13913	0.52861	0.77698	1	1700	3	-0.13913
Itm2b	10	0.12332	0.33878	1	634	5	-0.13615	0.27591	0.55639	1	1253	3	-0.13615
Agps	10	0.12457	0.34075	1	635	4	-0.1177	0.087724	0.26511	0.987354	608	4	-0.1177
Wwp2	10	0.12476	0.34104	1	636	5	-0.14781	0.19637	0.44944	0.987354	1024	4	-0.14781
Prm2	10	0.12552	0.34224	1	637	2	0.1466	0.063684	0.20981	0.941625	497	5	0.1466
Acot7	10	0.12592	0.34286	1	638	5	-0.17041	0.073904	0.23377	0.962488	553	3	-0.17041
Scin	10	0.12648	0.34374	1	639	4	-0.035447	0.44777	0.71187	1	1569	3	-0.035447
Npy1r	10	0.12657	0.34389	1	640	4	0.027875	0.7574	0.89936	1	1969	1	0.027875
Dlgap5	10	0.1267	0.34409	1	641	2	0.31778	0.0042943	0.023881	0.680911	79	8	0.31778
Adam28	10	0.12692	0.34444	1	642	3	0.025299	0.92297	0.96444	1	2118	2	0.025299
Ccdc163	10	0.12697	0.34451	1	643	3	0.40397	0.0015896	0.0099097	0.679482	30	6	0.40397
Iqcc	10	0.1271	0.34471	1	644	3	0.067379	0.36593	0.64344	1	1436	4	0.067379
AI429214	9	0.12715	0.32897	1	645	5	-0.2305	0.80937	0.90814	1	2015	2	-0.2305
Ptprh	10	0.12807	0.34624	1	646	5	-0.055952	0.19686	0.45013	0.987354	1026	4	-0.055952
Mllt6	10	0.12866	0.34716	1	647	4	-0.067534	0.53721	0.78376	1	1715	3	-0.067534
Fkbp3	10	0.12905	0.34777	1	648	5	-0.15771	0.19008	0.44052	0.987354	1010	3	-0.15771
Myoz1	10	0.12992	0.34912	1	649	5	-0.15381	0.98742	0.98778	1	2196	1	-0.15381
Tatdn1	10	0.13017	0.34952	1	650	5	-0.16718	0.82032	0.92482	1	2024	2	-0.16718
Psmc1	10	0.13127	0.35123	1	651	2	0.26272	0.033339	0.13164	0.941625	305	6	0.26272
Ywhab	9	0.13218	0.33782	1	652	4	-0.086673	0.19052	0.43558	0.987354	1012	2	-0.086673
Psmb2	10	0.13261	0.35332	1	653	5	-0.17746	0.326	0.60917	1	1370	2	-0.17746
Slc15a5	9	0.13315	0.33952	1	654	5	-0.1654	0.17383	0.40877	0.987354	947	2	-0.1654
Gm3500	4	0.13333	0.27349	1	655	2	-0.25923	0.43042	0.57825	1	1542	1	-0.25923
Figla	10	0.13335	0.35447	1	656	4	0.17013	0.15769	0.39339	0.987354	889	5	0.17013
Musk	10	0.13419	0.35577	1	657	4	-0.046165	0.13459	0.3585	0.987354	812	4	-0.046165
Kbtbd3	10	0.1347	0.35656	1	658	4	0.023646	0.29383	0.57908	1	1304	4	0.023646
Vwa9	10	0.13543	0.35768	1	659	5	-0.097655	0.22134	0.48416	0.987354	1109	3	-0.097655
Thoc7	10	0.13569	0.35809	1	660	4	0.015702	0.028665	0.11613	0.941625	276	5	0.015702
Dmrt3	10	0.13574	0.35816	1	661	5	-0.11536	0.41202	0.68227	1	1516	3	-0.11536
Stk32a	10	0.13605	0.35864	1	662	5	-0.12138	0.58604	0.81029	1	1766	3	-0.12138
Vgll2	10	0.13608	0.35869	1	663	5	-0.05376	0.69328	0.86494	1	1890	3	-0.05376
Tmem212	10	0.13611	0.35874	1	664	2	0.015653	0.75999	0.90078	1	1976	2	0.015653
Tmem126b	10	0.13719	0.36041	1	665	3	0.12966	0.25653	0.53129	1	1199	4	0.12966
Shank3	10	0.13809	0.3618	1	666	2	0.057526	0.13425	0.35798	0.987354	811	4	0.057526
Slit2	10	0.13824	0.36204	1	667	5	-0.15049	0.56123	0.7981	1	1742	2	-0.15049
Ftmt	10	0.13854	0.36249	1	668	4	0.055413	0.5572	0.79613	1	1737	3	0.055413
Rasl10a	10	0.13864	0.36266	1	669	4	-0.067618	0.10138	0.29495	0.987354	667	4	-0.067618
Ube2l3	9	0.13886	0.34947	1	670	4	0.15621	0.151	0.37094	0.987354	863	5	0.15621
Ptges2	10	0.13934	0.36373	1	671	5	-0.018656	0.39848	0.67095	1	1497	4	-0.018656
Akr1c14	10	0.14067	0.36578	1	672	5	-0.13475	0.045804	0.16601	0.941625	385	3	-0.13475
S100pbp	10	0.14073	0.36588	1	673	3	0.033799	0.038135	0.14639	0.941625	337	4	0.033799
Zfp868	9	0.14089	0.353	1	674	3	0.040476	0.24067	0.5001	0.992897	1161	3	0.040476
Dcaf8	10	0.14094	0.36621	1	675	3	0.25864	0.046736	0.16835	0.941625	389	6	0.25864
Tnni1	10	0.14221	0.36814	1	676	3	0.071275	0.0089988	0.045289	0.800814	129	5	0.071275
Usp35	10	0.14238	0.36841	1	677	2	-0.012052	0.29563	0.58133	1	1310	3	-0.012052
Rplp2	10	0.14295	0.36929	1	678	4	-0.10182	0.81194	0.92223	1	2018	2	-0.10182
Efhb	10	0.14305	0.36943	1	679	5	-0.081654	0.53119	0.77901	1	1706	3	-0.081654
Gcnt3	10	0.14315	0.36959	1	680	4	-0.089853	0.7656	0.90387	1	1980	3	-0.089853
Slc35f6	10	0.14331	0.36983	1	681	5	-0.13742	0.49741	0.75215	1	1641	2	-0.13742
Cyp2d22	10	0.14398	0.37085	1	682	5	-0.099232	0.73276	0.88596	1	1939	3	-0.099232
Scrib	10	0.1442	0.3712	1	683	4	0.027922	0.31315	0.59801	1	1349	3	0.027922
Yae1d1	9	0.14423	0.35874	1	684	3	0.083882	0.17954	0.41803	0.987354	962	4	0.083882
Atp6v1g3	10	0.1444	0.37151	1	685	5	-0.056431	0.2629	0.53961	1	1213	4	-0.056431
Mocs1	10	0.14474	0.37203	1	686	5	-0.011836	0.20158	0.45677	0.987354	1040	5	-0.011836
Gabarapl2	10	0.14485	0.37219	1	687	5	-0.01313	0.24662	0.51824	0.99735	1178	5	-0.01313
Zfp777	9	0.14511	0.36027	1	688	3	0.0001373	0.38851	0.65212	1	1477	4	0.0001373
Hrasls	10	0.14534	0.37295	1	689	4	-0.036001	0.00028853	0.0020926	0.367166	13	4	-0.036001
Fcrlb	10	0.14728	0.37592	1	690	3	0.21655	0.062965	0.2081	0.941625	491	6	0.21655
Ccdc86	10	0.14764	0.37646	1	691	3	0.0078107	0.33687	0.61855	1	1380	4	0.0078107
Bcl2l11	10	0.14766	0.37649	1	692	4	0.072666	0.4655	0.72637	1	1588	3	0.072666
Phlpp2	10	0.14779	0.37669	1	693	4	0.04585	0.24122	0.51104	0.996417	1163	5	0.04585
Zfp655	8	0.14794	0.35679	1	694	4	-0.13892	0.25738	0.50158	0.992897	1201	3	-0.13892
Fibcd1	10	0.14847	0.37772	1	695	5	-0.16927	0.81391	0.92284	1	2020	2	-0.16927
Cd79b	10	0.14882	0.37825	1	696	3	0.0070589	0.35042	0.63019	1	1405	4	0.0070589
Ackr3	10	0.1489	0.37838	1	697	4	0.1518	0.076279	0.23924	0.967552	563	5	0.1518
Dyx1c1	10	0.14959	0.37942	1	698	3	0.17709	0.012126	0.057336	0.81022	158	5	0.17709
Fam63a	10	0.14997	0.38	1	699	5	-0.098654	0.2234	0.48698	0.987354	1119	4	-0.098654
Cd27	10	0.15035	0.38058	1	700	5	-0.14444	0.76165	0.9017	1	1978	3	-0.14444
Me2	10	0.15059	0.38094	1	701	3	0.020821	0.65669	0.84591	1	1841	2	0.020821
Slc25a10	10	0.1507	0.38111	1	702	4	-0.033426	0.32448	0.60786	1	1369	3	-0.033426
Ypel2	9	0.15089	0.37014	1	703	3	0.07593	0.17777	0.41517	0.987354	958	4	0.07593
Apold1	10	0.1509	0.38141	1	704	5	-0.17878	0.84395	0.93252	1	2040	2	-0.17878
Krtap24-1	10	0.15201	0.38309	1	705	4	-0.046802	0.014552	0.066426	0.824551	181	4	-0.046802
Phrf1	10	0.15228	0.3835	1	706	5	-0.14648	0.39334	0.66662	1	1490	1	-0.14648
Trpm6	10	0.15278	0.38426	1	707	2	0.167	0.13672	0.36176	0.987354	820	5	0.167
Fam73b	10	0.15294	0.3845	1	708	3	-0.02656	0.37346	0.64984	1	1450	4	-0.02656
Pygo2	10	0.15303	0.38463	1	709	3	-0.015358	0.53818	0.78452	1	1718	4	-0.015358
Rpl26	10	0.15322	0.38492	1	710	4	-0.048383	0.38946	0.66336	1	1479	3	-0.048383
Lrrtm2	10	0.15341	0.3852	1	711	4	-0.089925	0.51044	0.76257	1	1667	3	-0.089925
4921536K21Rik	10	0.15429	0.38654	1	712	4	0.10273	0.20561	0.46241	0.987354	1049	5	0.10273
Dlx5	10	0.15466	0.3871	1	713	2	0.10436	0.27388	0.55379	1	1249	5	0.10436
Cidea	10	0.15481	0.38733	1	714	5	-0.16776	0.98936	0.98941	1	2200	1	-0.16776
Dsg1c	10	0.15507	0.38771	1	715	5	-0.08435	0.65357	0.84431	1	1837	3	-0.08435
Mafk	10	0.15529	0.38805	1	716	4	-0.030032	0.79941	0.91848	1	2010	2	-0.030032
Ndufaf5	10	0.15545	0.38828	1	717	3	0.077483	0.2852	0.56822	1	1282	5	0.077483
Rptn	10	0.15576	0.38875	1	718	5	-0.085454	0.69987	0.86841	1	1901	2	-0.085454
Myh7	9	0.15639	0.37946	1	719	3	0.28302	0.038435	0.13873	0.941625	339	5	0.28302
Dut	10	0.15649	0.38984	1	720	3	0.075261	0.29879	0.58526	1	1319	3	0.075261
Wbp2nl	10	0.15691	0.39048	1	721	5	-0.11211	0.9259	0.96591	1	2121	2	-0.11211
Atp4b	10	0.15693	0.39051	1	722	3	0.0014304	0.02996	0.12046	0.941625	281	2	0.0014304
Rexo2	10	0.15813	0.39231	1	723	4	0.061918	0.003695	0.020869	0.679482	64	4	0.061918
Cdhr2	10	0.15873	0.39321	1	724	4	-0.034586	0.28458	0.56744	1	1281	2	-0.034586
Gm597	10	0.15879	0.39331	1	725	3	0.22577	0.038725	0.14792	0.941625	341	6	0.22577
Tbc1d24	10	0.15953	0.39442	1	726	5	-0.12748	0.55698	0.79602	1	1736	3	-0.12748
Fancb	10	0.15971	0.39469	1	727	5	-0.12035	0.96948	0.97873	1	2161	1	-0.12035
Acaa2	10	0.16079	0.3963	1	728	4	-0.019929	0.47853	0.73695	1	1607	3	-0.019929
Klra9	10	0.16122	0.39694	1	729	5	-0.079238	0.31378	0.59856	1	1350	4	-0.079238
Rrm2	10	0.16154	0.39742	1	730	5	-0.13978	0.56187	0.7984	1	1743	1	-0.13978
Ndst1	10	0.16188	0.39794	1	731	5	-0.075269	0.74076	0.89029	1	1948	2	-0.075269
Pstpip2	9	0.16197	0.38881	1	732	2	0.25052	0.050638	0.17253	0.941625	407	6	0.25052
Zfp69	9	0.16257	0.38981	1	733	3	0.069924	0.24144	0.50093	0.992897	1164	3	0.069924
Smpd1	10	0.16277	0.39927	1	734	5	-0.14008	0.066429	0.21631	0.941625	515	2	-0.14008
Pgm3	10	0.1635	0.40034	1	735	4	-0.044324	0.38646	0.66083	1	1474	4	-0.044324
Cmklr1	10	0.16368	0.40061	1	736	5	0.035175	0.092204	0.27503	0.987354	625	5	0.035175
Dock8	10	0.16377	0.40075	1	737	3	0.030787	0.20071	0.45555	0.987354	1034	4	0.030787
Cdc6	10	0.16383	0.40085	1	738	5	-0.10167	0.052161	0.18188	0.941625	420	4	-0.10167
Tcn2	10	0.16388	0.40091	1	739	4	-0.019252	0.20976	0.4682	0.987354	1061	3	-0.019252
Agr2	10	0.16522	0.40291	1	740	4	0.12218	0.011297	0.054183	0.800837	151	5	0.12218
Il6st	10	0.16559	0.40345	1	741	5	-0.062928	0.26572	0.54327	1	1220	4	-0.062928
Cerkl	10	0.16592	0.40394	1	742	5	-0.12323	0.69814	0.8675	1	1898	3	-0.12323
Mb	10	0.16616	0.4043	1	743	5	-0.15949	0.73541	0.88739	1	1942	2	-0.15949
Grhl1	10	0.16622	0.40439	1	744	4	0.037748	0.49959	0.75391	1	1647	4	0.037748
Tas2r134	10	0.16678	0.40523	1	745	4	0.041544	0.065374	0.21381	0.941625	512	5	0.041544
Jmjd1c	10	0.1672	0.40585	1	746	5	-0.16589	0.55284	0.79401	1	1734	3	-0.16589
Slc41a3	10	0.16728	0.40597	1	747	5	-0.17249	0.063714	0.20988	0.941625	499	4	-0.17249
Mfng	10	0.16743	0.40618	1	748	3	0.092303	0.29208	0.57688	1	1297	4	0.092303
Pdgfra	10	0.16798	0.40701	1	749	5	0.054596	0.088578	0.26701	0.987354	613	5	0.054596
Bud13	10	0.16818	0.40729	1	750	3	0.052602	0.24065	0.51029	0.996417	1160	4	0.052602
Tfec	10	0.16851	0.40778	1	751	4	-0.090238	0.69687	0.86683	1	1895	2	-0.090238
AY358078	10	0.16893	0.4084	1	752	5	-0.16095	0.23097	0.49726	0.992897	1137	3	-0.16095
Lysmd4	10	0.16938	0.40907	1	753	5	-0.085506	0.0094919	0.047212	0.800837	133	3	-0.085506
Ube2b	10	0.16968	0.4095	1	754	2	0.23809	0.059228	0.19913	0.941625	468	6	0.23809
Col8a2	10	0.16979	0.40968	1	755	5	-0.17323	0.54991	0.79258	1	1729	3	-0.17323
Rab15	10	0.17026	0.41037	1	756	4	0.004875	0.36623	0.64369	1	1437	2	0.004875
Setx	10	0.17036	0.41051	1	757	5	-0.13223	0.44726	0.71145	1	1567	3	-0.13223
Tmem138	10	0.17061	0.41089	1	758	4	-0.043915	0.23063	0.49681	0.992897	1135	4	-0.043915
Rbm12	9	0.17064	0.40318	1	759	5	-0.14883	0.30029	0.56314	1	1323	3	-0.14883
Cdhr1	10	0.17119	0.41175	1	760	4	-0.12632	0.60286	0.81865	1	1782	3	-0.12632
Ints9	9	0.17248	0.40621	1	761	3	-0.095067	0.70306	0.86647	1	1905	1	-0.095067
Ssmem1	10	0.17257	0.41378	1	762	4	0.015169	0.29377	0.579	1	1303	5	0.015169
Synpo2l	10	0.17332	0.41487	1	763	4	-0.056059	0.19081	0.44156	0.987354	1013	4	-0.056059
Tenm1	9	0.17361	0.40807	1	764	2	0.24385	0.011682	0.054072	0.800837	154	7	0.24385
Defa26	10	0.17417	0.41612	1	765	3	-0.05572	0.66616	0.85079	1	1858	3	-0.05572
Plau	10	0.17561	0.41823	1	766	4	0.010267	0.2353	0.50311	0.992897	1148	4	0.010267
E2f8	10	0.17593	0.4187	1	767	5	-0.10442	0.10482	0.30232	0.987354	683	4	-0.10442
Fbxw2	10	0.17595	0.41873	1	768	3	0.27857	0.014097	0.064736	0.824551	177	6	0.27857
Gls2	10	0.17606	0.4189	1	769	3	-0.041396	0.51107	0.76307	1	1668	3	-0.041396
Tal2	10	0.17635	0.41931	1	770	5	-0.083129	0.35016	0.62997	1	1403	4	-0.083129
Styx	10	0.17635	0.41932	1	771	3	0.085213	0.17129	0.41342	0.987354	934	5	0.085213
Tssk4	10	0.17651	0.41956	1	772	2	0.1928	0.025108	0.10404	0.916403	256	7	0.1928
Gabrg2	10	0.17678	0.41995	1	773	5	0.014869	0.26374	0.5407	1	1214	5	0.014869
Rhox3f	7	0.17687	0.38337	1	774	2	0.22017	0.041226	0.1343	0.941625	355	5	0.22017
Usp5	10	0.17716	0.42051	1	775	3	0.0090306	0.40529	0.67665	1	1507	4	0.0090306
Psg22	9	0.17785	0.41498	1	776	4	-0.0752	0.9498	0.96545	1	2148	1	-0.0752
Tnfrsf21	10	0.17846	0.42241	1	777	5	-0.17548	0.24525	0.51642	0.99735	1173	3	-0.17548
Copb2	10	0.17847	0.42242	1	778	4	-0.040753	0.023903	0.099888	0.899815	249	3	-0.040753
Mrpl16	9	0.1788	0.41653	1	779	4	0.023782	0.20501	0.45832	0.987354	1047	4	0.023782
Ireb2	10	0.17881	0.42293	1	780	4	-0.077431	0.14815	0.37913	0.987354	856	3	-0.077431
Csdc2	10	0.17909	0.42332	1	781	5	-0.17391	0.36269	0.64067	1	1431	3	-0.17391
C130026I21Rik	10	0.17938	0.42375	1	782	1	-0.011861	0.82772	0.92717	1	2027	2	-0.011861
Klrg1	10	0.17939	0.42377	1	783	3	0.056853	0.53794	0.78433	1	1716	4	0.056853
Ikzf3	10	0.18049	0.42537	1	784	3	0.011167	0.4913	0.74726	1	1626	4	0.011167
Lrrc27	10	0.18086	0.42591	1	785	3	0.027149	0.18709	0.43626	0.987354	997	4	0.027149
Kif26b	10	0.18271	0.4286	1	786	1	0.10752	0.50762	0.76032	1	1663	4	0.10752
Hist1h3d	7	0.18279	0.39245	1	787	4	-0.20609	0.94178	0.94514	1	2141	1	-0.20609
Hist1h4a	10	0.18317	0.42927	1	788	5	-0.14414	0.31441	0.59911	1	1352	3	-0.14414
4930596D02Rik	10	0.18366	0.42998	1	789	3	0.14564	0.042837	0.15849	0.941625	368	5	0.14564
Pcdhgb7	9	0.18416	0.42521	1	790	3	0.097216	0.18815	0.43182	0.987354	1003	3	0.097216
Fam78b	10	0.18431	0.43092	1	791	3	0.078707	0.21893	0.48086	0.987354	1101	5	0.078707
Rgs9	10	0.18481	0.43163	1	792	5	-0.15077	0.51916	0.7695	1	1679	3	-0.15077
Il2	10	0.18497	0.43187	1	793	3	0.10232	0.16241	0.40039	0.987354	902	5	0.10232
Pknox2	10	0.18513	0.43211	1	794	2	0.18396	0.10454	0.30172	0.987354	682	6	0.18396
Ccna1	10	0.18531	0.43236	1	795	5	-0.11446	0.23542	0.50328	0.992897	1149	4	-0.11446
Pstpip1	10	0.1854	0.4325	1	796	5	-0.14836	0.18066	0.42702	0.987354	968	4	-0.14836
Alox12b	10	0.1856	0.43278	1	797	4	0.13976	0.12053	0.33519	0.987354	754	6	0.13976
Klra2	10	0.1864	0.43395	1	798	4	0.027052	0.027801	0.11322	0.941625	268	3	0.027052
Igf2bp3	10	0.18715	0.43504	1	799	3	0.067288	0.47262	0.73216	1	1597	4	0.067288
Poc1a	10	0.18718	0.43507	1	800	4	0.0092272	0.24798	0.52004	0.99735	1185	4	0.0092272
Mak16	10	0.18761	0.4357	1	801	5	-0.06912	0.55504	0.79508	1	1735	3	-0.06912
Rrnad1	10	0.18808	0.43636	1	802	2	0.061037	0.30549	0.59134	1	1334	4	0.061037
Trip4	10	0.18821	0.43655	1	803	3	0.057893	0.3357	0.61754	1	1379	4	0.057893
Lsm10	10	0.1884	0.43683	1	804	3	0.17255	0.09607	0.28348	0.987354	648	6	0.17255
Col14a1	10	0.18868	0.43724	1	805	5	-0.1555	0.72115	0.87972	1	1926	3	-0.1555
Ppp1r12c	10	0.18955	0.43849	1	806	2	0.08477	0.15532	0.38986	0.987354	879	5	0.08477
Tmem194b	10	0.18988	0.43896	1	807	4	-0.078509	0.013527	0.06261	0.824551	172	2	-0.078509
Slc44a2	10	0.19004	0.4392	1	808	3	0.060491	0.034214	0.1345	0.941625	311	4	0.060491
Pwp1	9	0.19118	0.43646	1	809	4	0.13741	0.011056	0.051518	0.800837	147	4	0.13741
Mpeg1	10	0.19154	0.44135	1	810	3	0.16427	0.11883	0.33169	0.987354	745	6	0.16427
Epsti1	10	0.19158	0.44141	1	811	4	-0.080885	0.14397	0.37281	0.987354	844	4	-0.080885
Tex24	10	0.19173	0.44162	1	812	5	0.065312	0.035928	0.14006	0.941625	323	5	0.065312
Elmo1	10	0.19191	0.44188	1	813	4	0.048897	0.077656	0.24239	0.973414	567	4	0.048897
Fam173b	10	0.19235	0.4425	1	814	5	-0.020945	0.26858	0.54697	1	1229	4	-0.020945
Tmem139	10	0.19284	0.44321	1	815	3	0.01777	0.15828	0.39428	0.987354	890	4	0.01777
Camk2b	10	0.19337	0.44397	1	816	4	-0.1075	0.039314	0.14944	0.941625	343	3	-0.1075
Gm773	10	0.19338	0.44397	1	817	4	-0.041728	0.66	0.84761	1	1847	3	-0.041728
Fam214a	10	0.19374	0.44449	1	818	3	-0.012814	0.54018	0.78609	1	1722	4	-0.012814
Zfp78	9	0.19394	0.44084	1	819	3	0.071522	0.059612	0.19641	0.941625	472	3	0.071522
Mkl1	10	0.19416	0.4451	1	820	5	-0.12453	0.96811	0.97826	1	2160	1	-0.12453
Hsd17b14	10	0.19459	0.44571	1	821	5	-0.14127	0.79222	0.9164	1	2005	1	-0.14127
Tmprss7	10	0.19483	0.44606	1	822	4	-0.020654	0.3692	0.64622	1	1446	4	-0.020654
Lyzl1	10	0.1952	0.44659	1	823	3	0.1276	0.051237	0.17958	0.941625	412	5	0.1276
Plekhg4	10	0.19551	0.44703	1	824	4	-0.086668	0.53013	0.77818	1	1704	4	-0.086668
2610524H06Rik	10	0.19556	0.4471	1	825	4	-0.021133	0.73159	0.88533	1	1938	3	-0.021133
Slc35g1	10	0.19666	0.44866	1	826	3	0.31984	0.0030931	0.0178	0.679482	56	6	0.31984
Mesp1	10	0.19812	0.45075	1	827	3	0.14222	0.070891	0.22678	0.949156	543	5	0.14222
Zfp91	9	0.19812	0.44747	1	828	5	-0.12413	0.68331	0.85385	1	1877	3	-0.12413
Slc6a17	10	0.19884	0.45177	1	829	4	-0.054371	0.2578	0.53297	1	1202	4	-0.054371
Cd300lb	10	0.19942	0.45261	1	830	4	0.10109	0.18143	0.42814	0.987354	970	5	0.10109
Cdc7	10	0.19984	0.4532	1	831	5	-0.12434	0.096873	0.28522	0.987354	651	3	-0.12434
Athl1	10	0.19993	0.45333	1	832	5	-0.15556	0.72689	0.8828	1	1930	3	-0.15556
Cisd3	10	0.20002	0.45346	1	833	4	-0.012582	0.21659	0.47764	0.987354	1093	4	-0.012582
1700057G04Rik	10	0.20011	0.45359	1	834	4	0.10809	0.086633	0.26267	0.98547	602	5	0.10809
Dnali1	10	0.20029	0.45384	1	835	5	-0.087168	0.93265	0.96939	1	2130	2	-0.087168
Armc12	10	0.2021	0.4564	1	836	3	0.12029	0.012193	0.057586	0.81022	159	4	0.12029
Plekhm3	10	0.20214	0.45646	1	837	5	-0.05395	0.39764	0.67024	1	1495	4	-0.05395
Tprkb	10	0.20249	0.45696	1	838	4	-0.047297	0.14534	0.37488	0.987354	847	4	-0.047297
Arhgap5	9	0.20275	0.45474	1	839	5	-0.1194	0.52973	0.75827	1	1702	3	-0.1194
Hspb7	10	0.2029	0.45752	1	840	3	-0.022364	0.12631	0.34572	0.987354	782	4	-0.022364
Csnk2b	10	0.20459	0.45992	1	841	3	0.081449	0.013003	0.060644	0.818519	168	4	0.081449
Oxct1	10	0.20463	0.45997	1	842	2	0.018301	0.69549	0.8661	1	1892	3	0.018301
Htr4	10	0.20509	0.46062	1	843	2	-0.016751	0.37905	0.65457	1	1459	2	-0.016751
1700013F07Rik	10	0.20609	0.46203	1	844	3	0.28884	0.053026	0.184	0.941625	427	6	0.28884
Sim1	10	0.20619	0.46218	1	845	4	-0.0016294	0.51757	0.76824	1	1676	3	-0.0016294
Pcdh19	9	0.20625	0.45966	1	846	1	0.16436	0.052678	0.17802	0.941625	425	6	0.16436
Lrtm1	10	0.20626	0.46228	1	847	5	-0.15216	0.4925	0.74822	1	1631	4	-0.15216
Cachd1	10	0.20749	0.464	1	848	5	-0.079854	0.36232	0.64036	1	1430	3	-0.079854
Ivns1abp	10	0.20751	0.46404	1	849	2	0.18606	0.058867	0.19826	0.941625	464	6	0.18606
Neurl2	10	0.2088	0.46584	1	850	4	0.13428	0.041118	0.15408	0.941625	353	5	0.13428
Ubtfl1	10	0.2091	0.46627	1	851	4	0.044153	0.67888	0.8574	1	1871	3	0.044153
Zfp947	9	0.20917	0.46293	1	852	3	0.085138	0.10278	0.28614	0.987354	675	4	0.085138
Tmem52b	10	0.2093	0.46655	1	853	4	-0.0032505	0.27225	0.55171	1	1243	1	-0.0032505
Ttll13	10	0.20964	0.46703	1	854	5	-0.11018	0.63582	0.83524	1	1813	2	-0.11018
Lpar2	9	0.20982	0.46366	1	855	2	-0.0096616	0.046687	0.16177	0.941625	388	4	-0.0096616
Sbsn	10	0.21143	0.46954	1	856	3	0.10366	0.29669	0.58264	1	1314	5	0.10366
Acsm3	9	0.21162	0.46566	1	857	4	-0.064704	0.50534	0.74348	1	1658	3	-0.064704
Gsdmc	10	0.21183	0.47009	1	858	5	-0.12628	0.58573	0.81014	1	1765	3	-0.12628
Ern1	10	0.2121	0.47047	1	859	3	-0.049144	0.48583	0.74286	1	1620	3	-0.049144
Ccs	10	0.21253	0.47108	1	860	2	-0.02332	0.93088	0.96846	1	2128	2	-0.02332
Dopey2	10	0.21289	0.47158	1	861	4	-0.061788	0.13557	0.36	0.987354	815	4	-0.061788
1700125H20Rik	10	0.21311	0.47188	1	862	3	-0.067675	0.61737	0.82592	1	1796	3	-0.067675
Trim17	10	0.21411	0.47328	1	863	2	0.11437	0.20249	0.45806	0.987354	1042	5	0.11437
Gm10408	7	0.21498	0.44069	1	864	3	0.30928	0.09859	0.25771	0.984777	655	4	0.30928
Ehmt2	10	0.21503	0.47456	1	865	4	-0.12027	0.86619	0.94037	1	2061	2	-0.12027
Gja4	10	0.21529	0.47491	1	866	3	0.025004	0.38705	0.66133	1	1476	4	0.025004
Krtap16-1	10	0.2161	0.47604	1	867	2	-0.044792	0.3915	0.66507	1	1486	4	-0.044792
Nkx2-3	10	0.21753	0.47804	1	868	4	-0.090422	0.43178	0.69869	1	1544	2	-0.090422
Agmo	10	0.21764	0.47818	1	869	3	0.059103	0.044487	0.16268	0.941625	379	4	0.059103
Incenp	10	0.21805	0.47875	1	870	4	0.029553	0.28988	0.57412	1	1292	4	0.029553
Timm17a	10	0.21856	0.47947	1	871	5	-0.13698	0.77619	0.90973	1	1995	3	-0.13698
Capns2	10	0.21887	0.47989	1	872	4	-0.10162	0.87629	0.94418	1	2071	1	-0.10162
Tstd2	10	0.21892	0.47996	1	873	4	0.10726	0.1196	0.33328	0.987354	751	4	0.10726
Fcer1a	10	0.21898	0.48004	1	874	4	0.025893	0.23299	0.50001	0.992897	1141	4	0.025893
Ptov1	10	0.21917	0.48031	1	875	4	-0.092125	0.43353	0.70014	1	1546	4	-0.092125
Slc2a8	10	0.21939	0.48062	1	876	5	-0.086403	0.98921	0.98927	1	2199	1	-0.086403
Pax1	10	0.21985	0.48125	1	877	5	-0.038535	0.29494	0.58047	1	1308	4	-0.038535
Ostf1	10	0.21994	0.48138	1	878	5	-0.16124	0.68136	0.8587	1	1874	3	-0.16124
Dtx3l	10	0.22083	0.48261	1	879	4	0.0091737	0.73787	0.88872	1	1943	3	0.0091737
H2afv	10	0.22107	0.48294	1	880	3	0.20426	0.0011079	0.0072902	0.679482	24	6	0.20426
Ocm	10	0.22114	0.48304	1	881	5	-0.14906	0.64667	0.84078	1	1827	2	-0.14906
Slc10a7	10	0.22124	0.48317	1	882	5	-0.08365	0.65263	0.84382	1	1834	2	-0.08365
Cdc20	10	0.22125	0.48319	1	883	3	0.16797	0.023469	0.09838	0.894047	247	5	0.16797
Tsc22d3	10	0.22272	0.48522	1	884	5	-0.13894	0.11405	0.32177	0.987354	725	3	-0.13894
Ccnb3	10	0.22273	0.48523	1	885	4	0.17378	0.050529	0.17783	0.941625	406	5	0.17378
Inhbc	10	0.2239	0.48684	1	886	3	0.023204	0.23721	0.50568	0.992897	1153	3	0.023204
Ceacam11	10	0.2242	0.48727	1	887	4	0.0090344	0.26704	0.54498	1	1223	4	0.0090344
Tmem184b	9	0.22426	0.47968	1	888	3	0.052872	0.17987	0.41857	0.987354	965	3	0.052872
Grik5	10	0.22513	0.48854	1	889	5	-0.10591	0.076827	0.24049	0.970901	565	4	-0.10591
Ywhaz	9	0.22557	0.48113	1	890	4	-0.098696	0.63681	0.82445	1	1817	3	-0.098696
Fam122a	10	0.22566	0.48927	1	891	3	0.066497	0.05385	0.18603	0.941625	432	4	0.066497
Haus6	10	0.2261	0.48986	1	892	4	0.037811	0.33828	0.61976	1	1382	4	0.037811
Agpat6	9	0.22713	0.48284	1	893	4	0.20237	0.13104	0.33669	0.987354	802	5	0.20237
Ppard	10	0.22724	0.49144	1	894	4	-0.05968	0.24952	0.52208	0.998246	1189	3	-0.05968
Trpm5	10	0.22728	0.49149	1	895	5	-0.12232	0.010371	0.050616	0.800837	142	3	-0.12232
Txnl4a	10	0.22784	0.49226	1	896	5	-0.13466	0.57723	0.80595	1	1757	3	-0.13466
Mfsd7b	10	0.22809	0.4926	1	897	3	-0.030188	0.64301	0.83891	1	1824	2	-0.030188
Hist1h2ac	6	0.22832	0.42731	1	898	3	-0.2001	0.61263	0.75436	1	1793	1	-0.2001
Rrp12	10	0.2284	0.49303	1	899	5	-0.15542	0.26691	0.5448	1	1222	4	-0.15542
Lcn8	10	0.22848	0.49313	1	900	2	-0.012264	0.73807	0.88883	1	1944	3	-0.012264
Pak1	10	0.22856	0.49324	1	901	5	-0.13611	0.83108	0.92826	1	2029	1	-0.13611
Slc8a2	10	0.22894	0.49376	1	902	3	0.036167	0.48347	0.74095	1	1617	4	0.036167
Melk	10	0.22911	0.49399	1	903	3	-0.069336	0.59839	0.81642	1	1777	2	-0.069336
Hdac9	10	0.22928	0.49422	1	904	3	0.035525	0.83537	0.92966	1	2031	2	0.035525
Gpd1l	10	0.2293	0.49426	1	905	4	0.14223	0.092762	0.27625	0.987354	630	5	0.14223
Kif2a	10	0.23046	0.49584	1	906	4	-0.053835	0.49213	0.74793	1	1630	2	-0.053835
Slc35f4	10	0.23092	0.49647	1	907	5	-0.1128	0.46601	0.72678	1	1589	2	-0.1128
Zfp959	9	0.23114	0.48725	1	908	2	0.014332	0.7953	0.90246	1	2007	2	0.014332
Shmt2	10	0.2316	0.4974	1	909	5	-0.1114	0.22566	0.49007	0.99013	1125	3	-0.1114
Pip4k2b	10	0.23179	0.49766	1	910	5	-0.067114	0.21427	0.47444	0.987354	1080	3	-0.067114
Grb14	10	0.23184	0.49772	1	911	5	-0.10376	0.21881	0.4807	0.987354	1100	3	-0.10376
Gpr50	10	0.23232	0.49838	1	912	5	-0.086218	0.39078	0.66447	1	1483	4	-0.086218
Meis1	10	0.23236	0.49843	1	913	5	-0.13531	0.29648	0.58239	1	1313	3	-0.13531
Esco1	10	0.23299	0.4993	1	914	4	-0.045126	0.38965	0.66352	1	1481	4	-0.045126
4933430I17Rik	10	0.23367	0.50022	1	915	4	-0.063815	0.80429	0.91993	1	2012	1	-0.063815
Scrt2	10	0.23368	0.50024	1	916	2	0.30507	0.021431	0.09125	0.893308	231	7	0.30507
Dhrs3	10	0.23405	0.50073	1	917	4	0.11973	0.084877	0.25875	0.985326	596	5	0.11973
Rps9	10	0.23453	0.5014	1	918	5	-0.11416	0.71509	0.87648	1	1916	2	-0.11416
AU040320	10	0.23492	0.50192	1	919	4	0.053602	0.19087	0.44164	0.987354	1015	5	0.053602
Dppa2	10	0.23512	0.50219	1	920	3	-0.08967	0.03684	0.143	0.941625	330	3	-0.08967
Zdhhc12	9	0.23523	0.49175	1	921	4	-0.12008	0.15281	0.374	0.987354	872	2	-0.12008
Arhgap28	10	0.23605	0.50345	1	922	5	-0.11513	0.94812	0.97292	1	2146	1	-0.11513
Cyct	10	0.23682	0.5045	1	923	5	-0.12566	0.27159	0.55085	1	1239	4	-0.12566
Gm5346	9	0.23743	0.49417	1	924	4	-0.013567	0.4306	0.69278	1	1543	2	-0.013567
Sdha	10	0.23785	0.50589	1	925	4	0.084554	0.053767	0.18582	0.941625	431	4	0.084554
Serpinb9f	9	0.23833	0.49514	1	926	4	-0.086351	0.73384	0.87975	1	1941	2	-0.086351
Fat3	10	0.2392	0.50772	1	927	5	0.0066709	0.067186	0.2181	0.941625	517	5	0.0066709
Syt17	10	0.23929	0.50784	1	928	3	0.079722	0.31614	0.60062	1	1354	3	0.079722
Map3k19	10	0.23933	0.50789	1	929	4	0.12636	0.0029442	0.017032	0.679482	52	5	0.12636
Steap4	10	0.23959	0.50824	1	930	5	-0.15787	0.1557	0.39043	0.987354	881	3	-0.15787
Bsph1	10	0.23963	0.5083	1	931	4	0.043487	0.26124	0.53745	1	1211	5	0.043487
Ctsr	10	0.2398	0.50853	1	932	4	-0.056577	0.22319	0.4867	0.987354	1118	3	-0.056577
Vkorc1l1	10	0.24007	0.50889	1	933	5	-0.09954	0.81524	0.92324	1	2022	1	-0.09954
Tcp10a	10	0.24033	0.50924	1	934	4	0.01242	0.99092	0.99091	1	2205	0	0.01242
Tmem63c	10	0.24167	0.51105	1	935	3	-0.01702	0.30648	0.5922	1	1335	4	-0.01702
Parp1	10	0.24171	0.5111	1	936	4	0.081878	0.37961	0.65505	1	1460	4	0.081878
1700001C02Rik	10	0.24201	0.51151	1	937	4	-0.040801	0.067979	0.21997	0.941625	522	4	-0.040801
Tmem194	10	0.24203	0.51153	1	938	5	-0.11975	0.90126	0.95439	1	2097	2	-0.11975
Tecta	10	0.24237	0.51199	1	939	5	-0.17032	0.49189	0.74773	1	1628	2	-0.17032
Rorb	10	0.24285	0.51264	1	940	5	-0.074554	0.10803	0.30913	0.987354	698	4	-0.074554
Ucp3	10	0.24353	0.51354	1	941	5	-0.060508	0.47848	0.73691	1	1606	2	-0.060508
Slc7a2	10	0.24361	0.51366	1	942	3	0.033758	0.0009287	0.0062963	0.624429	23	4	0.033758
Opn5	10	0.24425	0.51452	1	943	5	-0.023173	0.055793	0.19079	0.941625	448	5	-0.023173
Gna12	10	0.24477	0.51521	1	944	5	-0.010489	0.22262	0.48592	0.987354	1115	5	-0.010489
Ppl	10	0.24482	0.51528	1	945	4	-0.10336	0.13183	0.35426	0.987354	804	3	-0.10336
Heatr1	10	0.24541	0.51607	1	946	5	-0.11597	0.91733	0.9617	1	2109	1	-0.11597
Desi1	9	0.24561	0.50309	1	947	3	-0.076962	0.079077	0.24164	0.972104	574	3	-0.076962
Ppp2r4	10	0.24602	0.51689	1	948	3	0.13144	0.21856	0.48036	0.987354	1099	5	0.13144
Tmprss5	10	0.24654	0.51758	1	949	5	-0.069234	0.6957	0.86621	1	1893	3	-0.069234
Defb14	5	0.24654	0.43993	1	950	3	-0.15364	0.15606	0.31463	0.987354	882	2	-0.15364
Tmem236	10	0.24678	0.51791	1	951	3	0.049001	0.39198	0.66548	1	1488	4	0.049001
Rbm8a	10	0.24734	0.51865	1	952	4	0.13486	0.134	0.35758	0.987354	809	5	0.13486
Recql4	10	0.24779	0.51926	1	953	4	-0.042451	0.70982	0.87368	1	1910	2	-0.042451
Pabpc2	10	0.24815	0.51973	1	954	5	-0.051774	0.008374	0.042837	0.781691	125	4	-0.051774
Try5	10	0.24863	0.52038	1	955	4	-0.022186	0.022446	0.094815	0.894047	237	4	-0.022186
Asb1	10	0.24867	0.52043	1	956	4	0.031256	0.11829	0.33056	0.987354	739	5	0.031256
Frmpd3	10	0.24905	0.52094	1	957	5	-0.1021	0.29278	0.57776	1	1301	3	-0.1021
Hist1h2an	6	0.24908	0.45139	1	958	3	-0.11005	0.45297	0.6505	1	1577	2	-0.11005
Slc30a7	10	0.24928	0.52125	1	959	3	0.034945	0.19994	0.45448	0.987354	1032	3	0.034945
Tsnax	10	0.2497	0.52181	1	960	3	0.012401	0.18268	0.42994	0.987354	975	4	0.012401
Zfp595	9	0.25024	0.50812	1	961	2	0.17515	0.051135	0.17387	0.941625	411	6	0.17515
BC048562	10	0.251	0.52354	1	962	5	-0.15096	0.72499	0.88178	1	1929	3	-0.15096
Trappc13	10	0.25134	0.52398	1	963	3	0.088895	0.060626	0.2025	0.941625	479	5	0.088895
Grtp1	10	0.2514	0.52407	1	964	2	0.076769	0.029584	0.11921	0.941625	280	4	0.076769
Pdlim5	10	0.25168	0.52443	1	965	1	0.035051	0.050893	0.17873	0.941625	408	3	0.035051
Snd1	10	0.25202	0.52489	1	966	4	0.06283	0.107	0.30694	0.987354	693	4	0.06283
Msmp	10	0.25209	0.52499	1	967	4	0.028828	0.15087	0.38322	0.987354	861	4	0.028828
Tef	10	0.25237	0.52535	1	968	5	-0.077572	0.21183	0.47107	0.987354	1070	4	-0.077572
Disp1	10	0.25247	0.52548	1	969	5	-0.10079	0.58973	0.81212	1	1770	3	-0.10079
Gpr139	10	0.2527	0.5258	1	970	2	0.10464	0.27476	0.55492	1	1252	4	0.10464
Rae1	10	0.25372	0.52715	1	971	1	0.4184	0.0047592	0.026189	0.696619	83	7	0.4184
Fam212b	10	0.25404	0.52757	1	972	5	-0.076962	0.91831	0.96217	1	2111	1	-0.076962
Sele	10	0.25425	0.52785	1	973	4	-0.055695	0.050999	0.179	0.941625	409	3	-0.055695
Prss29	10	0.25472	0.52848	1	974	5	-0.14276	0.37968	0.65511	1	1461	4	-0.14276
Krtap4-2	10	0.25521	0.52913	1	975	5	-0.13146	0.40316	0.67487	1	1503	1	-0.13146
Dkk2	10	0.25532	0.52927	1	976	4	-0.031986	0.42651	0.69433	1	1535	4	-0.031986
Mllt11	10	0.25543	0.52942	1	977	2	0.15227	0.064894	0.21268	0.941625	507	5	0.15227
Ubxn11	10	0.25577	0.52986	1	978	3	0.049999	0.054214	0.18692	0.941625	434	3	0.049999
Nkx6-1	10	0.25642	0.53072	1	979	4	-0.043098	0.50523	0.75842	1	1657	2	-0.043098
Kif11	10	0.25653	0.53087	1	980	4	0.41944	0.00916	0.045919	0.800837	130	6	0.41944
Raf1	10	0.25659	0.53095	1	981	5	-0.12804	0.10166	0.29557	0.987354	668	4	-0.12804
Chil4	10	0.25709	0.5316	1	982	5	-0.1228	0.38537	0.65991	1	1473	4	-0.1228
Asun	10	0.25772	0.53245	1	983	5	-0.10648	0.11204	0.31758	0.987354	716	4	-0.10648
Vdr	10	0.25843	0.53338	1	984	3	0.18835	0.075659	0.23781	0.964117	560	6	0.18835
Hoxd10	10	0.25877	0.53383	1	985	5	-0.1371	0.73965	0.88968	1	1947	3	-0.1371
1700003E16Rik	10	0.25877	0.53383	1	986	2	0.19087	0.10309	0.29863	0.987354	677	6	0.19087
Mrpl55	10	0.25914	0.53432	1	987	4	0.0068414	0.32638	0.6095	1	1371	4	0.0068414
Zhx2	9	0.25921	0.51783	1	988	1	0.15138	0.052139	0.17657	0.941625	419	6	0.15138
Usp26	10	0.25963	0.53495	1	989	2	0.14656	0.080914	0.24981	0.976347	580	6	0.14656
Lhx4	10	0.2598	0.53518	1	990	4	0.048	0.0067675	0.035939	0.758279	107	5	0.048
Il1f8	10	0.26015	0.53565	1	991	5	-0.14058	0.085715	0.26062	0.98547	599	3	-0.14058
Oca2	10	0.26017	0.53567	1	992	4	-0.029301	0.58066	0.80764	1	1759	3	-0.029301
Trpm8	10	0.26045	0.53604	1	993	5	-0.13604	0.7071	0.87223	1	1908	3	-0.13604
Il20ra	10	0.26124	0.53708	1	994	5	-0.12377	0.21432	0.47451	0.987354	1081	2	-0.12377
Arhgef11	10	0.26152	0.53745	1	995	4	-0.088812	0.91855	0.96228	1	2112	1	-0.088812
Rps6	9	0.262	0.52083	1	996	4	-0.12265	0.3271	0.59073	1	1373	3	-0.12265
Mfsd8	10	0.26204	0.53813	1	997	5	-0.091166	0.20859	0.46658	0.987354	1058	3	-0.091166
Gm5382	10	0.2622	0.53834	1	998	3	-0.081382	0.2024	0.45792	0.987354	1041	4	-0.081382
Igsf1	9	0.2622	0.52104	1	999	4	-0.1325	0.63174	0.82127	1	1811	3	-0.1325
Comp	10	0.26237	0.53857	1	1000	3	0.2033	0.059763	0.20042	0.941625	474	6	0.2033
Ccpg1os	10	0.26251	0.53876	1	1001	3	-0.051603	0.028189	0.11453	0.941625	271	3	-0.051603
Fryl	10	0.26264	0.53892	1	1002	3	-0.092536	0.70493	0.87108	1	1906	3	-0.092536
Lsp1	10	0.26286	0.53921	1	1003	4	-0.14967	0.88326	0.94691	1	2076	2	-0.14967
Cd59a	10	0.26396	0.54065	1	1004	4	0.096885	0.32164	0.60539	1	1367	4	0.096885
S100a7a	10	0.26445	0.54129	1	1005	4	0.10635	0.18667	0.43566	0.987354	995	5	0.10635
Arhgap4	10	0.26517	0.54223	1	1006	4	0.019492	0.20759	0.46518	0.987354	1054	4	0.019492
Ppm1g	10	0.26543	0.54257	1	1007	5	-0.10786	0.99276	0.99275	1	2209	0	-0.10786
Chrac1	10	0.2659	0.54318	1	1008	3	0.18467	0.059349	0.19942	0.941625	470	6	0.18467
Gm9758	9	0.26592	0.52505	1	1009	4	-0.10712	0.317	0.5804	1	1356	2	-0.10712
Epx	10	0.26615	0.54352	1	1010	3	-0.077132	0.16025	0.39721	0.987354	894	3	-0.077132
Prmt5	10	0.26682	0.54438	1	1011	4	0.14429	0.038025	0.14611	0.941625	335	5	0.14429
Fscn1	10	0.26742	0.54518	1	1012	5	-0.039895	0.09356	0.27801	0.987354	635	4	-0.039895
Mrpl46	10	0.26803	0.54597	1	1013	5	-0.16016	0.30966	0.59498	1	1341	2	-0.16016
Nop16	10	0.26814	0.54611	1	1014	4	0.11547	0.081485	0.2511	0.976347	583	5	0.11547
Rab10	10	0.26874	0.54688	1	1015	5	-0.053282	0.30989	0.59518	1	1343	4	-0.053282
Tns4	10	0.26885	0.54703	1	1016	4	-0.10748	0.90607	0.95651	1	2100	1	-0.10748
Zfp110	9	0.26919	0.52855	1	1017	4	0.099821	0.54487	0.76752	1	1724	3	0.099821
Lce1g	10	0.26925	0.54755	1	1018	3	0.04945	0.13499	0.35912	0.987354	813	4	0.04945
Stmn2	10	0.26925	0.54756	1	1019	2	0.12205	0.15706	0.39247	0.987354	888	5	0.12205
Rpl11	10	0.26937	0.5477	1	1020	3	-0.006111	0.64182	0.8383	1	1823	3	-0.006111
Krtap7-1	10	0.26964	0.54806	1	1021	5	-0.078498	0.34523	0.62574	1	1392	4	-0.078498
Cmtm4	10	0.26969	0.54812	1	1022	4	0.047533	0.6661	0.85076	1	1857	3	0.047533
Emp3	10	0.26974	0.5482	1	1023	5	-0.074019	0.39718	0.66986	1	1494	3	-0.074019
Gm21002	10	0.26992	0.54843	1	1024	3	0.15347	0.030822	0.12334	0.941625	288	5	0.15347
Ssrp1	10	0.27011	0.54867	1	1025	4	-0.12854	0.34759	0.62776	1	1398	4	-0.12854
Spo11	10	0.27024	0.54885	1	1026	5	-0.11992	0.53424	0.78143	1	1708	2	-0.11992
Agmat	10	0.27025	0.54886	1	1027	3	-0.037646	0.29925	0.58584	1	1320	3	-0.037646
1190003K10Rik	10	0.2704	0.54906	1	1028	4	0.071908	0.11757	0.3291	0.987354	737	5	0.071908
Slc4a3	10	0.27066	0.5494	1	1029	4	-0.067219	0.87051	0.94198	1	2066	2	-0.067219
Hnmt	10	0.27135	0.55028	1	1030	4	0.1658	0.082789	0.25405	0.979452	589	6	0.1658
Phf10	10	0.27148	0.55046	1	1031	3	0.037172	0.44964	0.7134	1	1573	4	0.037172
Nhp2l1	10	0.27196	0.55108	1	1032	3	-0.025337	0.09195	0.27446	0.987354	624	4	-0.025337
Il2rg	10	0.27209	0.55125	1	1033	4	-0.072108	0.53832	0.78463	1	1719	2	-0.072108
Ntf3	10	0.27226	0.55147	1	1034	5	-0.12261	0.57333	0.80402	1	1752	2	-0.12261
Rhox4e	10	0.27259	0.55189	1	1035	4	-0.083611	0.35764	0.63638	1	1415	2	-0.083611
Atpaf1	10	0.27292	0.55232	1	1036	2	0.2089	0.068482	0.22114	0.941625	526	5	0.2089
Cramp1l	10	0.27297	0.55238	1	1037	5	-0.083153	0.77024	0.90644	1	1983	2	-0.083153
Cnih2	10	0.27326	0.55276	1	1038	3	-0.022416	0.15912	0.39552	0.987354	892	3	-0.022416
Cited1	10	0.27368	0.5533	1	1039	4	0.15418	0.028282	0.11484	0.941625	273	5	0.15418
Gdf9	10	0.27389	0.55358	1	1040	4	0.04936	0.20108	0.45607	0.987354	1036	5	0.04936
Rftn2	10	0.27412	0.55388	1	1041	4	0.11456	0.066954	0.21755	0.941625	516	5	0.11456
Spata2l	10	0.27476	0.5547	1	1042	4	-0.090526	0.73158	0.88533	1	1937	1	-0.090526
Trim58	10	0.27501	0.55503	1	1043	4	-0.053094	0.2309	0.49717	0.992897	1136	4	-0.053094
Klre1	10	0.27546	0.5556	1	1044	4	-0.048664	0.36408	0.64186	1	1434	3	-0.048664
Stx1a	10	0.2758	0.55605	1	1045	5	-0.10455	0.08696	0.2634	0.98547	605	3	-0.10455
Grik2	10	0.27624	0.55661	1	1046	5	-0.064143	0.81271	0.92247	1	2019	2	-0.064143
Sptbn1	10	0.27679	0.55733	1	1047	4	-0.018194	0.36328	0.64117	1	1432	3	-0.018194
Plk1	10	0.27702	0.55761	1	1048	5	-0.17712	0.27092	0.54998	1	1237	2	-0.17712
Mas1	10	0.27756	0.55832	1	1049	4	-0.11032	0.38266	0.65763	1	1466	3	-0.11032
Scamp5	10	0.27795	0.55882	1	1050	3	0.15044	0.15507	0.38949	0.987354	878	5	0.15044
Oxa1l	10	0.27845	0.55946	1	1051	5	-0.13631	0.67713	0.85649	1	1869	3	-0.13631
Cnga1	10	0.27906	0.56024	1	1052	5	-0.11017	0.020862	0.089243	0.888925	227	4	-0.11017
Mki67	10	0.27936	0.56064	1	1053	5	-0.11937	0.082556	0.25353	0.979452	587	3	-0.11937
Bax	10	0.27991	0.56134	1	1054	4	-0.069857	0.79104	0.91606	1	2003	1	-0.069857
Btg2	10	0.28087	0.56257	1	1055	3	0.15697	0.11589	0.32561	0.987354	732	6	0.15697
Vwa7	10	0.28251	0.56467	1	1056	3	0.099306	0.041414	0.15484	0.941625	358	5	0.099306
Plin2	10	0.28283	0.56508	1	1057	4	0.089656	0.091527	0.27353	0.987354	623	5	0.089656
Acp5	10	0.28331	0.5657	1	1058	4	-0.070047	0.152	0.3849	0.987354	867	2	-0.070047
H1f0	10	0.28339	0.56581	1	1059	4	-0.0040384	0.21467	0.475	0.987354	1083	3	-0.0040384
Gm11567	10	0.28355	0.566	1	1060	4	0.017505	0.0061335	0.032897	0.750345	99	4	0.017505
Syngap1	10	0.28508	0.56796	1	1061	4	0.036739	0.3588	0.63736	1	1419	3	0.036739
Cby1	10	0.28547	0.56845	1	1062	3	0.046334	0.83825	0.93061	1	2033	2	0.046334
Tnfsf13	10	0.28551	0.5685	1	1063	5	-0.081112	0.66814	0.85182	1	1860	3	-0.081112
Aox1	10	0.28643	0.56968	1	1064	4	0.013592	0.14634	0.37639	0.987354	849	5	0.013592
Cited2	10	0.28715	0.5706	1	1065	5	-0.099154	0.41722	0.68661	1	1523	3	-0.099154
Eftud1	10	0.28722	0.57069	1	1066	4	0.02656	0.29355	0.57872	1	1302	4	0.02656
Ppp4r2	10	0.28743	0.57095	1	1067	3	-0.025955	0.21646	0.47745	0.987354	1092	3	-0.025955
Spata31d1c	10	0.28767	0.57125	1	1068	5	-0.099744	0.57518	0.80494	1	1756	1	-0.099744
Crbn	10	0.28777	0.57138	1	1069	5	-0.009106	0.27682	0.55755	1	1254	5	-0.009106
Hip1r	10	0.28808	0.57178	1	1070	5	-0.14791	0.12633	0.34575	0.987354	783	2	-0.14791
Slc4a7	10	0.28914	0.57312	1	1071	4	-0.015536	0.18419	0.4321	0.987354	984	4	-0.015536
Klhl7	10	0.28941	0.57347	1	1072	3	0.051297	0.44784	0.71192	1	1570	4	0.051297
Akr1c21	10	0.28981	0.57398	1	1073	4	-0.012632	0.77939	0.91151	1	1997	3	-0.012632
Zfp944	9	0.29011	0.55082	1	1074	4	-0.096066	0.56518	0.77996	1	1746	3	-0.096066
Bard1	10	0.29015	0.57441	1	1075	4	0.0040082	0.49793	0.75258	1	1643	2	0.0040082
Pcdh20	10	0.29037	0.57468	1	1076	3	-0.022067	0.47377	0.73309	1	1600	3	-0.022067
Fam188a	10	0.29054	0.5749	1	1077	4	-0.087912	0.1267	0.34633	0.987354	788	3	-0.087912
Dmbx1	10	0.29056	0.57493	1	1078	5	-0.096668	0.81505	0.92319	1	2021	2	-0.096668
Ppp2r3a	10	0.2912	0.57571	1	1079	4	0.004666	0.16496	0.40415	0.987354	910	5	0.004666
Retsat	10	0.29134	0.57584	1	1080	2	0.095502	0.27065	0.54964	1	1236	5	0.095502
Eps8l3	10	0.29278	0.57712	1	1081	3	0.15154	0.068816	0.22194	0.941625	530	5	0.15154
1700067K01Rik	10	0.29394	0.57816	1	1082	3	-0.077541	0.41659	0.68608	1	1522	4	-0.077541
Ncf2	10	0.29559	0.57964	1	1083	4	0.17776	0.10087	0.29386	0.987354	666	5	0.17776
Kitl	10	0.29608	0.58006	1	1084	4	-0.00058107	0.021297	0.090781	0.892959	229	3	-0.00058107
Tmem30a	10	0.29616	0.58014	1	1085	4	0.020872	0.052583	0.18291	0.941625	424	4	0.020872
Grn	9	0.29622	0.55726	1	1086	2	0.15065	0.04439	0.15544	0.941625	378	6	0.15065
Twf2	10	0.29674	0.58066	1	1087	4	-0.037912	0.35799	0.63667	1	1416	3	-0.037912
Dnmt3b	10	0.297	0.58089	1	1088	4	-0.063516	0.0077321	0.040298	0.778863	118	3	-0.063516
Kcna1	10	0.29788	0.58167	1	1089	2	0.096297	0.078958	0.24536	0.975581	572	5	0.096297
Pcdha6	9	0.29801	0.55915	1	1090	2	0.32868	0.011694	0.054119	0.800837	155	5	0.32868
BC055111	10	0.29846	0.58219	1	1091	3	0.00074554	0.36449	0.6422	1	1435	3	0.00074554
Hoxb3	10	0.29911	0.58276	1	1092	3	-0.083283	0.62619	0.83037	1	1805	3	-0.083283
Gtdc1	10	0.29943	0.58305	1	1093	3	0.025769	0.098327	0.28838	0.987354	653	4	0.025769
Hoxa7	10	0.29978	0.58336	1	1094	2	0.048984	0.208	0.46575	0.987354	1055	4	0.048984
Nat8	10	0.29991	0.58348	1	1095	4	0.011064	0.97431	0.98056	1	2167	1	0.011064
Dgcr2	10	0.30073	0.58421	1	1096	3	0.29144	0.011212	0.053855	0.800837	149	6	0.29144
Srcin1	10	0.30084	0.58432	1	1097	3	0.019302	0.91818	0.9621	1	2110	2	0.019302
Tas2r113	10	0.30095	0.58441	1	1098	4	-0.071887	0.15075	0.38303	0.987354	860	3	-0.071887
Rps3a1	10	0.30104	0.58448	1	1099	3	-0.0040624	0.36761	0.64486	1	1440	4	-0.0040624
Rpl13	10	0.30243	0.58573	1	1100	3	-0.034894	0.40837	0.67923	1	1512	4	-0.034894
Lsm1	9	0.30264	0.564	1	1101	3	0.14156	0.16878	0.40054	0.987354	928	5	0.14156
Gm428	4	0.3027	0.45033	1	1102	2	-0.040924	0.17967	0.32995	0.987354	963	2	-0.040924
Prickle3	10	0.30296	0.5862	1	1103	2	0.21905	0.010619	0.051576	0.800837	143	6	0.21905
Slc22a16	10	0.3036	0.58676	1	1104	2	0.14104	0.1724	0.41504	0.987354	940	5	0.14104
Nr3c2	10	0.30381	0.58695	1	1105	4	-0.04536	0.11048	0.3143	0.987354	707	3	-0.04536
Car1	10	0.30392	0.58705	1	1106	3	-0.073289	0.79923	0.91843	1	2009	1	-0.073289
Tsta3	10	0.30456	0.58762	1	1107	2	0.031149	0.3269	0.60994	1	1372	4	0.031149
Ccdc103	10	0.30668	0.5895	1	1108	4	0.041943	0.32431	0.60771	1	1368	4	0.041943
Higd2a	10	0.3068	0.58961	1	1109	1	0.045413	0.49811	0.75272	1	1644	4	0.045413
Ppm1a	10	0.30771	0.59041	1	1110	4	-0.035915	0.84175	0.93177	1	2035	2	-0.035915
Gm8439	10	0.30851	0.59112	1	1111	4	-0.082517	0.65844	0.84681	1	1845	3	-0.082517
Rhox2d	10	0.30871	0.5913	1	1112	3	-0.063519	0.26007	0.53592	1	1207	4	-0.063519
Mrpl51	10	0.30935	0.59186	1	1113	4	-0.022554	0.50899	0.76142	1	1665	4	-0.022554
Chchd10	10	0.30963	0.59211	1	1114	3	0.1679	0.10746	0.30793	0.987354	696	6	0.1679
Slc32a1	10	0.30966	0.59214	1	1115	4	0.033183	0.078052	0.2433	0.973612	569	4	0.033183
Klk8	10	0.3103	0.5927	1	1116	4	0.027704	0.13739	0.36279	0.987354	823	4	0.027704
Fhl4	10	0.31032	0.59272	1	1117	4	0.019288	0.49717	0.75197	1	1640	2	0.019288
Mmachc	10	0.31047	0.59285	1	1118	4	0.20434	0.079205	0.24593	0.975581	575	6	0.20434
Ceacam16	10	0.31125	0.59355	1	1119	1	0.25394	0.012861	0.060111	0.816151	167	7	0.25394
Gal	10	0.31128	0.59357	1	1120	4	0.058401	0.34638	0.62672	1	1394	4	0.058401
Zfp747	9	0.31387	0.57575	1	1121	1	0.076342	0.022815	0.092729	0.89349	239	4	0.076342
Kcnb2	10	0.31412	0.59608	1	1122	3	0.059097	0.40801	0.67893	1	1510	4	0.059097
Adcyap1r1	10	0.31414	0.5961	1	1123	3	-0.003335	0.0050872	0.027804	0.720698	86	3	-0.003335
Xkr8	9	0.3144	0.5763	1	1124	3	0.060727	0.43037	0.69256	1	1541	3	0.060727
Pqlc3	10	0.31504	0.5969	1	1125	2	0.17479	0.10871	0.31058	0.987354	700	6	0.17479
1700017B05Rik	10	0.31619	0.59791	1	1126	4	0.095836	0.27895	0.56028	1	1260	5	0.095836
Trnt1	10	0.3163	0.59802	1	1127	3	0.0047578	0.27235	0.55183	1	1244	4	0.0047578
Capn3	10	0.31637	0.59807	1	1128	4	0.37745	0.0024747	0.014596	0.679482	43	6	0.37745
Faah	10	0.31641	0.59811	1	1129	4	0.03156	0.24344	0.51401	0.996417	1171	4	0.03156
Klra17	10	0.31662	0.59829	1	1130	4	-0.030011	0.65289	0.84396	1	1836	3	-0.030011
Smurf1	10	0.31717	0.59878	1	1131	4	-0.004319	0.75214	0.89648	1	1961	2	-0.004319
Nt5c3b	10	0.31989	0.60118	1	1132	3	0.26907	0.012405	0.058391	0.812138	163	7	0.26907
D430041D05Rik	10	0.32064	0.60185	1	1133	4	-0.11226	0.51831	0.76882	1	1678	4	-0.11226
H1foo	9	0.32066	0.5828	1	1134	3	0.1994	0.018558	0.079538	0.860312	211	5	0.1994
Armcx1	10	0.32101	0.60217	1	1135	2	0.092071	0.064232	0.2111	0.941625	503	5	0.092071
Matr3	10	0.32133	0.60245	1	1136	4	0.23721	0.035175	0.13762	0.941625	317	6	0.23721
Zswim7	9	0.32146	0.58364	1	1137	4	-0.12667	0.79068	0.90063	1	2002	2	-0.12667
Mrpl42	10	0.32169	0.60277	1	1138	4	-0.082356	0.18726	0.43649	0.987354	998	2	-0.082356
Zfp617	9	0.32191	0.5841	1	1139	3	-0.072767	0.7961	0.90277	1	2008	2	-0.072767
Bckdk	10	0.32297	0.6039	1	1140	4	-0.090863	0.02477	0.10288	0.913137	255	2	-0.090863
Fst	10	0.32327	0.60417	1	1141	3	0.21208	0.038317	0.14686	0.941625	338	6	0.21208
Rps15	10	0.3239	0.60472	1	1142	4	-0.09431	0.32766	0.6106	1	1375	3	-0.09431
Ddx46	10	0.32445	0.6052	1	1143	3	-0.0027804	0.12316	0.34056	0.987354	771	4	-0.0027804
Actg1	10	0.32471	0.60543	1	1144	3	0.032699	0.47334	0.73275	1	1599	4	0.032699
Zfp428	9	0.32661	0.58897	1	1145	2	0.38044	0.00669	0.03322	0.750345	106	6	0.38044
Krtap1-4	10	0.32707	0.60751	1	1146	3	-0.070029	0.95223	0.97384	1	2151	1	-0.070029
Evc	10	0.32725	0.60766	1	1147	3	-0.04373	0.42831	0.69582	1	1537	3	-0.04373
Shfm1	10	0.32752	0.6079	1	1148	4	0.019588	0.29524	0.58084	1	1309	3	0.019588
Zc3h10	9	0.32789	0.59029	1	1149	4	-0.12373	0.46452	0.71892	1	1587	3	-0.12373
Plagl2	10	0.32818	0.60847	1	1150	3	-0.083913	0.41427	0.68415	1	1520	3	-0.083913
Gltpd2	10	0.32886	0.60908	1	1151	4	0.0030004	0.3196	0.60362	1	1359	4	0.0030004
Hsd17b4	10	0.329	0.6092	1	1152	3	0.078486	0.14008	0.36689	0.987354	832	4	0.078486
Tnks1bp1	10	0.3294	0.60956	1	1153	4	-0.080994	0.14075	0.36792	0.987354	834	4	-0.080994
Zfp583	9	0.32969	0.59215	1	1154	3	0.35842	0.0071518	0.035198	0.750345	113	6	0.35842
Casp7	10	0.33034	0.61038	1	1155	2	0.2299	0.010309	0.050385	0.800837	139	7	0.2299
Sft2d3	10	0.33065	0.61065	1	1156	2	0.25192	0.030221	0.12134	0.941625	283	6	0.25192
Txndc2	10	0.33078	0.61076	1	1157	4	0.0034694	0.33491	0.61687	1	1378	3	0.0034694
Eri1	10	0.33104	0.61099	1	1158	4	0.04007	0.50169	0.75559	1	1651	3	0.04007
Vasn	10	0.33115	0.61109	1	1159	3	0.056757	0.44491	0.70952	1	1563	4	0.056757
Nepn	10	0.33158	0.61146	1	1160	3	0.026462	0.080503	0.24887	0.976347	578	4	0.026462
Cylc2	10	0.3316	0.61148	1	1161	4	0.050179	0.87863	0.94509	1	2074	2	0.050179
Pdk4	10	0.33281	0.61254	1	1162	3	0.0038207	0.082042	0.25236	0.977323	586	4	0.0038207
Ola1	10	0.33324	0.61291	1	1163	4	0.15492	0.14264	0.37078	0.987354	837	5	0.15492
Rps27a	8	0.33331	0.59253	1	1164	4	-0.11336	0.059049	0.18435	0.941625	466	3	-0.11336
Mettl7b	10	0.33343	0.61308	1	1165	2	0.13415	0.1123	0.31811	0.987354	718	6	0.13415
Efnb1	10	0.33371	0.61333	1	1166	4	0.027966	0.28383	0.56648	1	1273	3	0.027966
Chtf8	10	0.33432	0.61387	1	1167	3	0.21933	0.059717	0.2003	0.941625	473	6	0.21933
2210408I21Rik	10	0.33451	0.61403	1	1168	4	-0.10703	0.24355	0.51415	0.996417	1172	4	-0.10703
Th	10	0.33527	0.6147	1	1169	2	0.1784	0.096411	0.28422	0.987354	649	6	0.1784
Qrfpr	10	0.33585	0.61521	1	1170	4	-0.10322	0.73076	0.88489	1	1935	1	-0.10322
Defb38	5	0.33665	0.51991	1	1171	2	0.067009	0.36223	0.54225	1	1429	2	0.067009
Slc22a21	10	0.33706	0.61627	1	1172	3	0.032088	0.16592	0.40557	0.987354	915	2	0.032088
Nefl	10	0.33834	0.61739	1	1173	2	0.2422	0.033467	0.13206	0.941625	307	7	0.2422
Neto1	10	0.33989	0.61875	1	1174	3	0.085847	0.24256	0.51284	0.996417	1167	5	0.085847
Idi2	10	0.34052	0.61929	1	1175	3	0.025039	0.49166	0.74755	1	1627	4	0.025039
Piga	10	0.34108	0.61978	1	1176	3	0.034941	0.6641	0.84973	1	1852	3	0.034941
Cdc37	10	0.34121	0.6199	1	1177	3	0.048786	0.44682	0.7111	1	1566	4	0.048786
Col1a1	10	0.34216	0.62073	1	1178	4	0.1489	0.10238	0.2971	0.987354	673	6	0.1489
Prrx1	10	0.34259	0.6211	1	1179	3	-0.0012555	0.13608	0.36078	0.987354	818	2	-0.0012555
Zfp558	9	0.34355	0.60635	1	1180	4	-0.035324	0.47256	0.72374	1	1596	3	-0.035324
Pak3	10	0.3444	0.62268	1	1181	4	0.041639	0.87094	0.94214	1	2067	2	0.041639
F13b	10	0.34442	0.62271	1	1182	3	0.045345	0.23512	0.50287	0.992897	1147	3	0.045345
Lsm6	10	0.34473	0.62297	1	1183	3	0.013164	0.051316	0.17978	0.941625	413	4	0.013164
Nadk2	10	0.34511	0.6233	1	1184	4	-0.03969	0.41502	0.68478	1	1521	4	-0.03969
Fndc9	10	0.34534	0.6235	1	1185	4	-0.12934	0.66235	0.84882	1	1850	2	-0.12934
Gcsh	10	0.34558	0.62371	1	1186	4	-0.037267	0.64528	0.84007	1	1826	2	-0.037267
Nit1	10	0.34629	0.62433	1	1187	4	0.086487	0.12328	0.34081	0.987354	774	4	0.086487
Fnta	10	0.34672	0.62471	1	1188	3	0.052197	0.50618	0.75917	1	1661	4	0.052197
Sdf2	10	0.34685	0.62481	1	1189	3	-0.029963	0.51252	0.76423	1	1671	4	-0.029963
Abcf2	10	0.34715	0.62508	1	1190	4	0.051645	0.11484	0.32341	0.987354	727	4	0.051645
Ncs1	10	0.34747	0.62535	1	1191	4	0.022628	0.25072	0.52366	0.999547	1192	4	0.022628
BC049635	10	0.34799	0.62581	1	1192	3	0.25225	0.013122	0.061092	0.819403	169	6	0.25225
Osm	10	0.34805	0.62586	1	1193	4	0.16451	0.10509	0.30291	0.987354	685	6	0.16451
Tssk1	10	0.34836	0.62613	1	1194	2	0.19993	0.016247	0.072667	0.839353	193	5	0.19993
Cep192	10	0.34893	0.62663	1	1195	3	0.018443	0.63641	0.83555	1	1816	3	0.018443
Nxn	9	0.35009	0.61303	1	1196	3	0.14342	0.19893	0.44884	0.987354	1031	5	0.14342
Cpa4	10	0.35046	0.62796	1	1197	2	0.092118	0.24777	0.51976	0.99735	1183	4	0.092118
Spata3	10	0.35085	0.6283	1	1198	3	0.12809	0.16552	0.40497	0.987354	912	5	0.12809
Cp	10	0.35167	0.62901	1	1199	3	-0.040044	0.32111	0.60493	1	1365	4	-0.040044
D630033O11Rik	10	0.35205	0.62935	1	1200	3	-0.047292	0.85016	0.93464	1	2051	2	-0.047292
Zfp865	9	0.35269	0.61565	1	1201	3	0.09694	0.064832	0.20994	0.941625	506	4	0.09694
Tlx3	10	0.35325	0.63039	1	1202	3	0.2129	0.022294	0.094283	0.894047	235	6	0.2129
Mettl25	10	0.35376	0.63083	1	1203	2	0.041547	0.052491	0.18269	0.941625	422	4	0.041547
Mthfd1	10	0.35421	0.63122	1	1204	4	-0.025508	0.1864	0.43527	0.987354	994	3	-0.025508
Gm5634	10	0.3565	0.63321	1	1205	3	-0.097473	0.20101	0.45598	0.987354	1035	2	-0.097473
Ccdc43	9	0.35676	0.61979	1	1206	3	0.073844	0.22044	0.47813	0.987354	1105	3	0.073844
Apbb3	10	0.35703	0.63367	1	1207	3	0.28932	0.0028102	0.016342	0.679482	49	6	0.28932
Sel1l	10	0.3572	0.63382	1	1208	3	-0.06493	0.02607	0.10733	0.923871	263	2	-0.06493
Lig4	10	0.35731	0.63391	1	1209	4	-0.052616	0.096784	0.28503	0.987354	650	3	-0.052616
Kdm4a	10	0.35758	0.63415	1	1210	4	-0.076982	0.49264	0.74833	1	1633	2	-0.076982
Pdcd2	10	0.35825	0.63472	1	1211	4	-0.030301	0.039018	0.14868	0.941625	342	4	-0.030301
Il33	10	0.3584	0.63485	1	1212	3	0.11051	0.19695	0.45025	0.987354	1027	5	0.11051
Dact2	9	0.35893	0.62197	1	1213	4	-0.038597	0.69236	0.85963	1	1888	2	-0.038597
Zfp330	9	0.35915	0.62219	1	1214	4	0.058866	0.36881	0.63271	1	1444	4	0.058866
Pilrb1	10	0.36132	0.63738	1	1215	3	-0.066125	0.65463	0.84485	1	1838	3	-0.066125
Hnrnpf	10	0.36165	0.63767	1	1216	4	-0.0088796	0.010342	0.050506	0.800837	141	4	-0.0088796
Marf1	10	0.3618	0.6378	1	1217	2	0.061501	0.28294	0.56536	1	1270	4	0.061501
Rhoa	10	0.36239	0.63831	1	1218	2	0.12083	0.68618	0.86122	1	1882	3	0.12083
Armcx2	10	0.363	0.63884	1	1219	4	-0.049962	0.93342	0.9698	1	2132	2	-0.049962
Srm	10	0.36396	0.63967	1	1220	4	-0.069705	0.23182	0.49841	0.992897	1139	4	-0.069705
Rprml	10	0.36449	0.64012	1	1221	3	-0.050004	0.037269	0.14415	0.941625	331	4	-0.050004
Ccdc174	10	0.36467	0.64029	1	1222	4	-0.027734	0.77697	0.91016	1	1996	3	-0.027734
Gnmt	10	0.36564	0.64112	1	1223	2	0.027891	0.37499	0.65114	1	1455	3	0.027891
Cntfr	10	0.3668	0.64212	1	1224	3	0.049771	0.059319	0.19934	0.941625	469	4	0.049771
Scube1	10	0.36693	0.64224	1	1225	3	-0.048545	0.12356	0.34137	0.987354	775	3	-0.048545
Prss41	10	0.36706	0.64235	1	1226	4	-0.069922	0.23725	0.50574	0.992897	1154	2	-0.069922
Ttc27	10	0.36816	0.6433	1	1227	3	-0.020521	0.65568	0.84539	1	1839	2	-0.020521
Prss34	10	0.36828	0.64341	1	1228	3	-0.039967	0.71181	0.87474	1	1911	2	-0.039967
Man2b1	10	0.36857	0.64366	1	1229	1	0.24499	0.030074	0.12084	0.941625	282	7	0.24499
Asb17	10	0.36896	0.644	1	1230	3	0.21311	0.0093868	0.046801	0.800837	132	7	0.21311
Unc119	10	0.36908	0.6441	1	1231	4	0.10842	0.26992	0.5487	1	1231	5	0.10842
Fam187b	10	0.37016	0.64503	1	1232	4	-0.1024	0.18321	0.43069	0.987354	979	4	-0.1024
Hist1h4n	9	0.37049	0.63361	1	1233	3	-0.053286	0.21692	0.47427	0.987354	1095	4	-0.053286
St7l	10	0.371	0.64575	1	1234	3	-0.026416	0.36097	0.63921	1	1427	4	-0.026416
Urb1	10	0.37167	0.64634	1	1235	4	0.020617	0.11909	0.33221	0.987354	748	4	0.020617
1700066B19Rik	10	0.37276	0.64727	1	1236	4	-0.05447	0.43726	0.70322	1	1552	3	-0.05447
Spib	10	0.37291	0.6474	1	1237	4	-0.094233	0.17641	0.42087	0.987354	953	4	-0.094233
Cacnb3	10	0.3738	0.64817	1	1238	3	0.17304	0.24295	0.51336	0.996417	1168	5	0.17304
Dpp10	10	0.37383	0.6482	1	1239	2	0.12272	0.22756	0.49265	0.992897	1126	5	0.12272
Sypl	10	0.37384	0.64821	1	1240	4	0.0084497	0.1104	0.31413	0.987354	706	3	0.0084497
Krt71	10	0.37466	0.64891	1	1241	3	0.22336	0.022335	0.094428	0.894047	236	6	0.22336
Pam	10	0.37528	0.64945	1	1242	2	0.074644	0.34805	0.62816	1	1399	4	0.074644
Morf4l2	10	0.37586	0.64995	1	1243	3	0.065834	0.4231	0.6915	1	1527	3	0.065834
Hspg2	10	0.37628	0.65031	1	1244	4	-0.093733	0.87425	0.9434	1	2069	2	-0.093733
Adora3	10	0.3767	0.65067	1	1245	2	0.081639	0.47667	0.73544	1	1604	4	0.081639
Gsc	10	0.3779	0.6517	1	1246	2	0.074509	0.48064	0.73866	1	1611	3	0.074509
Timm8b	10	0.37793	0.65173	1	1247	4	-0.089569	0.095186	0.28155	0.987354	642	3	-0.089569
Gsx2	9	0.37807	0.64119	1	1248	2	0.083316	0.054531	0.18299	0.941625	436	4	0.083316
Astn2	9	0.3782	0.64132	1	1249	4	0.01252	0.36927	0.63316	1	1447	3	0.01252
Agtrap	10	0.37934	0.65293	1	1250	3	0.10715	0.27428	0.55431	1	1250	5	0.10715
Phlpp1	10	0.3796	0.65316	1	1251	4	0.16449	0.080936	0.24986	0.976347	581	6	0.16449
Htt	10	0.38049	0.65393	1	1252	4	0.054524	0.28571	0.56886	1	1283	5	0.054524
Birc3	10	0.38076	0.65416	1	1253	3	0.21369	0.02302	0.096815	0.894047	241	7	0.21369
Cenpw	10	0.38107	0.65442	1	1254	2	-0.036771	0.1952	0.44779	0.987354	1022	3	-0.036771
Etv3	10	0.38113	0.65448	1	1255	2	-0.016236	0.14337	0.37188	0.987354	842	3	-0.016236
Btbd17	10	0.38334	0.65637	1	1256	3	0.045004	0.077209	0.24136	0.972104	566	5	0.045004
Pnliprp2	10	0.38351	0.65652	1	1257	2	0.076095	0.20626	0.46333	0.987354	1050	4	0.076095
Akap11	10	0.38385	0.65681	1	1258	3	0.015487	0.11133	0.31609	0.987354	713	3	0.015487
Psmd13	10	0.38405	0.65697	1	1259	4	0.11056	0.090322	0.27087	0.987354	620	5	0.11056
Cercam	10	0.38417	0.65708	1	1260	4	-0.01068	0.3107	0.59588	1	1345	4	-0.01068
Irak3	10	0.38451	0.65737	1	1261	3	0.046	0.13569	0.36018	0.987354	816	2	0.046
Daxx	9	0.38518	0.64826	1	1262	4	-0.010675	0.84926	0.92556	1	2047	1	-0.010675
Gm13276	4	0.38518	0.53263	1	1263	1	0.0066137	0.44368	0.59147	1	1561	1	0.0066137
Cybrd1	10	0.38537	0.6581	1	1264	4	-0.04918	0.47774	0.73631	1	1605	2	-0.04918
Mmp13	10	0.38594	0.6586	1	1265	3	-0.03004	0.16743	0.40777	0.987354	921	4	-0.03004
Glcci1	9	0.3867	0.64977	1	1266	3	-0.022014	0.12122	0.3194	0.987354	759	1	-0.022014
Rps18	10	0.3868	0.65934	1	1267	2	0.27601	0.03148	0.12551	0.941625	291	6	0.27601
Fastkd2	10	0.38725	0.65972	1	1268	3	0.16051	0.099002	0.28984	0.987354	657	6	0.16051
Rxrb	10	0.38753	0.65996	1	1269	4	-0.11864	0.272	0.55138	1	1242	2	-0.11864
Gm19402	10	0.38766	0.66007	1	1270	2	0.29527	0.0038319	0.021559	0.679482	69	7	0.29527
4933402E13Rik	10	0.38789	0.66027	1	1271	4	-0.082429	0.053949	0.18628	0.941625	433	4	-0.082429
Adcy9	10	0.38795	0.66032	1	1272	3	0.30034	0.0025376	0.014922	0.679482	45	7	0.30034
Dtymk	10	0.38885	0.66109	1	1273	4	-0.10543	0.35615	0.6351	1	1412	2	-0.10543
C1qb	10	0.3889	0.66114	1	1274	3	0.17289	0.1166	0.32708	0.987354	734	5	0.17289
E2f5	10	0.38895	0.66117	1	1275	2	0.080168	0.067551	0.21895	0.941625	520	4	0.080168
Oscp1	10	0.38946	0.66161	1	1276	3	0.083618	0.19398	0.44606	0.987354	1020	5	0.083618
Snrpa1	10	0.39081	0.66277	1	1277	2	0.50707	0.0027295	0.015923	0.679482	48	7	0.50707
Gpr179	10	0.39186	0.66366	1	1278	4	0.044245	0.30442	0.59041	1	1331	4	0.044245
Gm4906	10	0.39249	0.6642	1	1279	3	0.12017	0.086881	0.26323	0.98547	604	5	0.12017
Cd180	10	0.39264	0.66433	1	1280	3	0.15642	0.15909	0.39547	0.987354	891	5	0.15642
Strn	10	0.39334	0.66492	1	1281	2	0.32604	0.0040054	0.022432	0.679482	74	7	0.32604
Rpl14	10	0.39353	0.66509	1	1282	3	-0.12914	0.20643	0.46357	0.987354	1051	2	-0.12914
S100a11	10	0.39454	0.66595	1	1283	3	0.040096	0.55992	0.79746	1	1738	3	0.040096
Zpbp	9	0.39492	0.65792	1	1284	3	0.17438	0.031609	0.11906	0.941625	293	5	0.17438
Id2	10	0.39583	0.66705	1	1285	4	0.05965	0.24788	0.51991	0.99735	1184	5	0.05965
BC107364	10	0.39588	0.66709	1	1286	2	0.12059	0.51705	0.76784	1	1674	4	0.12059
Scgb2b20	8	0.39641	0.6408	1	1287	3	0.0049149	0.27839	0.52739	1	1257	3	0.0049149
Edem1	10	0.39672	0.66782	1	1288	3	0.092243	0.13409	0.35773	0.987354	810	4	0.092243
4921517D22Rik	10	0.39718	0.66821	1	1289	4	-0.050989	0.4194	0.68842	1	1526	2	-0.050989
Aida	10	0.39775	0.6687	1	1290	3	0.031066	0.043465	0.16008	0.941625	370	4	0.031066
Fgd3	10	0.39809	0.66898	1	1291	3	-0.029189	0.60073	0.81759	1	1779	3	-0.029189
Wdr89	10	0.39813	0.66901	1	1292	1	0.11999	0.13966	0.36625	0.987354	828	5	0.11999
Abcg5	10	0.39949	0.67018	1	1293	3	0.056461	0.26429	0.54142	1	1216	4	0.056461
Cdc25a	10	0.39969	0.67034	1	1294	4	0.011155	0.75728	0.89929	1	1968	3	0.011155
Rangap1	10	0.40029	0.67086	1	1295	4	-0.11008	0.39944	0.67176	1	1499	2	-0.11008
Lor	10	0.40037	0.67092	1	1296	4	-0.10696	0.48793	0.74455	1	1621	4	-0.10696
Chrna10	10	0.40093	0.6714	1	1297	3	0.015386	0.69275	0.86466	1	1889	3	0.015386
Ccdc178	10	0.40101	0.67147	1	1298	4	-0.091422	0.88941	0.94939	1	2083	2	-0.091422
Acrbp	10	0.40149	0.67187	1	1299	4	-0.050928	0.036392	0.14155	0.941625	328	3	-0.050928
Hmgxb4	10	0.40164	0.672	1	1300	4	-0.049771	0.17305	0.41599	0.987354	943	3	-0.049771
Tcl1b2	10	0.40166	0.67202	1	1301	4	-0.065581	0.41174	0.68204	1	1515	2	-0.065581
Padi3	10	0.40197	0.6723	1	1302	3	-0.066915	0.40174	0.67368	1	1501	4	-0.066915
Spats1	10	0.40198	0.6723	1	1303	4	0.11588	0.095129	0.28143	0.987354	641	5	0.11588
Opn4	10	0.40232	0.67259	1	1304	3	0.034506	0.42542	0.69342	1	1532	4	0.034506
Syngr1	10	0.40306	0.67321	1	1305	4	-0.0088297	0.37414	0.65042	1	1451	2	-0.0088297
Zfp651	9	0.40499	0.66781	1	1306	4	-0.034787	0.55228	0.77204	1	1733	2	-0.034787
Cryga	10	0.40614	0.67583	1	1307	3	0.18472	0.084184	0.2572	0.984777	592	6	0.18472
Dync2h1	9	0.40631	0.66911	1	1308	3	0.022589	0.024077	0.09658	0.894047	252	4	0.022589
Mcm6	10	0.40644	0.67608	1	1309	4	-0.0075341	0.90971	0.95815	1	2101	2	-0.0075341
Krtap19-4	10	0.40654	0.67617	1	1310	3	0.052961	0.3068	0.59248	1	1336	4	0.052961
Zfp229	9	0.40687	0.66965	1	1311	3	0.18477	0.16059	0.38702	0.987354	895	5	0.18477
Pias3	10	0.40692	0.67649	1	1312	4	-0.01788	0.09924	0.29036	0.987354	658	3	-0.01788
Tmem181a	10	0.40899	0.67824	1	1313	3	0.044178	0.064295	0.21126	0.941625	504	3	0.044178
Cylc1	10	0.4103	0.67936	1	1314	4	-0.08418	0.16328	0.40168	0.987354	904	2	-0.08418
Efna5	10	0.41048	0.67951	1	1315	4	0.24992	0.011297	0.054181	0.800837	150	5	0.24992
Samt3	10	0.41092	0.67988	1	1316	3	0.11081	0.1833	0.43082	0.987354	980	5	0.11081
Erp29	10	0.41119	0.68011	1	1317	3	0.031197	0.16791	0.40848	0.987354	924	3	0.031197
Zfp664	9	0.41192	0.67459	1	1318	4	-0.091548	0.90397	0.95377	1	2099	2	-0.091548
Nmur2	10	0.41212	0.68089	1	1319	4	-0.04064	0.08598	0.26122	0.98547	600	4	-0.04064
Kpnb1	10	0.41224	0.681	1	1320	4	-0.022717	0.48168	0.7395	1	1614	3	-0.022717
Pigp	10	0.41291	0.68156	1	1321	2	0.22067	0.035973	0.1402	0.941625	324	6	0.22067
Drd2	10	0.41324	0.68184	1	1322	3	0.05947	0.21082	0.46967	0.987354	1065	5	0.05947
Tyro3	10	0.41366	0.6822	1	1323	2	-0.035568	0.1816	0.42838	0.987354	973	3	-0.035568
Slc7a4	10	0.41421	0.68267	1	1324	2	0.48707	0.00048572	0.003419	0.515192	15	7	0.48707
Gm15319	9	0.41481	0.6774	1	1325	2	0.11363	0.28418	0.54634	1	1277	4	0.11363
Lypd8	10	0.41495	0.68329	1	1326	4	-0.02909	0.71527	0.87658	1	1917	2	-0.02909
Stard10	10	0.41503	0.68336	1	1327	3	0.016002	0.20715	0.46457	0.987354	1053	4	0.016002
Synpr	10	0.41522	0.68352	1	1328	3	0.3161	0.0378	0.14553	0.941625	334	6	0.3161
Smtnl1	10	0.41525	0.68355	1	1329	3	0.24838	0.0066116	0.035195	0.750345	105	6	0.24838
Erbb2ip	10	0.41531	0.68359	1	1330	4	-0.093579	0.60373	0.81908	1	1784	2	-0.093579
Zufsp	9	0.41606	0.67861	1	1331	4	-0.10991	0.58221	0.79045	1	1761	3	-0.10991
Klhl42	10	0.41676	0.68482	1	1332	4	-0.085081	0.91295	0.95964	1	2104	2	-0.085081
Fbxo42	10	0.41826	0.6861	1	1333	3	-0.043989	0.59585	0.81516	1	1774	2	-0.043989
Fhad1	10	0.41888	0.68661	1	1334	3	0.083786	0.23682	0.50516	0.992897	1152	5	0.083786
Synpo	10	0.42002	0.68758	1	1335	3	0.11408	0.28581	0.569	1	1284	5	0.11408
Fkrp	10	0.42023	0.68776	1	1336	4	-0.066439	0.13812	0.3639	0.987354	825	4	-0.066439
1700006E09Rik	10	0.4206	0.68807	1	1337	3	0.095458	0.071888	0.2291	0.951857	547	4	0.095458
Ppp1r10	10	0.42064	0.6881	1	1338	3	0.057164	0.19676	0.44999	0.987354	1025	4	0.057164
Prkci	10	0.42199	0.68924	1	1339	3	0.14448	0.12225	0.3387	0.987354	767	6	0.14448
Mtrf1l	10	0.42252	0.68968	1	1340	4	0.013336	0.37644	0.65237	1	1457	3	0.013336
Rabgef1	10	0.42265	0.6898	1	1341	3	-0.032632	0.59103	0.81276	1	1771	2	-0.032632
Uhrf1bp1	10	0.42267	0.68981	1	1342	4	0.016235	0.16441	0.40335	0.987354	909	4	0.016235
Vstm2a	10	0.42375	0.69072	1	1343	3	0.18148	0.032099	0.12756	0.941625	295	7	0.18148
Prss44	10	0.42442	0.69129	1	1344	3	0.24579	0.061077	0.20357	0.941625	482	6	0.24579
Plscr2	10	0.42456	0.6914	1	1345	3	0.14109	0.062329	0.20657	0.941625	488	5	0.14109
Zdbf2	9	0.42457	0.68686	1	1346	4	-0.070325	0.42877	0.69104	1	1538	2	-0.070325
BC048671	10	0.42457	0.69141	1	1347	4	0.12237	0.20534	0.46205	0.987354	1048	5	0.12237
Lsg1	10	0.42497	0.69174	1	1348	4	0.12573	0.17577	0.41994	0.987354	952	5	0.12573
Med16	10	0.4267	0.6932	1	1349	3	0.05932	0.37482	0.65099	1	1454	4	0.05932
Pglyrp4	9	0.42697	0.68917	1	1350	3	-0.042284	0.89697	0.94979	1	2095	2	-0.042284
Zfp934	9	0.42758	0.68975	1	1351	3	0.076462	0.024031	0.09644	0.894047	251	4	0.076462
Phldb1	10	0.42784	0.69416	1	1352	4	-0.0010392	0.21132	0.47037	0.987354	1067	4	-0.0010392
Epb4.1l2	10	0.42808	0.69436	1	1353	4	-0.015382	0.2111	0.47006	0.987354	1066	2	-0.015382
Mlf1	10	0.42848	0.6947	1	1354	3	0.080768	0.053019	0.18398	0.941625	426	4	0.080768
Mmp17	10	0.4286	0.69479	1	1355	2	-0.055161	0.63806	0.83638	1	1819	2	-0.055161
Zfp641	9	0.42925	0.69137	1	1356	1	0.28887	0.019845	0.083554	0.866306	222	6	0.28887
Mtmr2	10	0.43014	0.69609	1	1357	4	0.051096	0.49679	0.75166	1	1639	3	0.051096
Dcaf13	9	0.43075	0.6928	1	1358	3	0.30222	0.093799	0.26951	0.987354	636	5	0.30222
Amh	10	0.43151	0.69725	1	1359	4	-0.014097	0.67378	0.85474	1	1866	3	-0.014097
Acbd4	10	0.43244	0.69803	1	1360	4	0.1296	0.049325	0.17483	0.941625	401	5	0.1296
Rps6kb1	9	0.43256	0.69454	1	1361	3	0.040832	0.43421	0.69622	1	1549	3	0.040832
Pdha2	10	0.43256	0.69813	1	1362	4	0.12287	0.041874	0.15602	0.941625	361	5	0.12287
Fmo4	10	0.4328	0.69833	1	1363	4	-0.0093081	0.45085	0.71439	1	1574	4	-0.0093081
Piwil2	10	0.43335	0.69878	1	1364	3	0.20495	0.044124	0.16175	0.941625	376	5	0.20495
Tmem120a	10	0.43402	0.69935	1	1365	3	0.043109	0.31067	0.59586	1	1344	3	0.043109
Dgat2l6	9	0.43433	0.69625	1	1366	4	-0.044391	0.32745	0.5911	1	1374	3	-0.044391
Myef2	10	0.43473	0.69995	1	1367	3	-0.06959	0.35973	0.63815	1	1424	3	-0.06959
Csgalnact2	10	0.43656	0.70148	1	1368	3	-0.061922	0.45146	0.71489	1	1575	2	-0.061922
Fip1l1	10	0.43658	0.7015	1	1369	4	0.24835	0.048278	0.17221	0.941625	396	6	0.24835
Gid8	10	0.43721	0.70202	1	1370	4	-0.08206	0.99297	0.99296	1	2210	0	-0.08206
Ccdc27	10	0.43735	0.70214	1	1371	2	0.1495	0.1135	0.32062	0.987354	723	6	0.1495
Cd109	10	0.43888	0.70341	1	1372	3	0.10644	0.057547	0.19505	0.941625	455	4	0.10644
Ces2f	10	0.43936	0.70382	1	1373	3	0.0141	0.44758	0.71171	1	1568	4	0.0141
Prpf6	10	0.43942	0.70387	1	1374	3	-0.091376	0.22213	0.48525	0.987354	1112	4	-0.091376
Usf2	10	0.43952	0.70396	1	1375	4	0.052407	0.19829	0.45215	0.987354	1030	4	0.052407
Pklr	9	0.43994	0.70113	1	1376	2	0.13884	0.44448	0.70593	1	1562	3	0.13884
Atr	10	0.44018	0.70451	1	1377	3	0.25219	0.025637	0.10585	0.91806	261	6	0.25219
Vimp	10	0.44043	0.70472	1	1378	4	-0.028804	0.71375	0.87577	1	1915	2	-0.028804
Cabp7	10	0.44077	0.705	1	1379	3	0.10057	0.0057332	0.03096	0.749815	94	5	0.10057
Gcm1	10	0.44078	0.70501	1	1380	4	0.041571	0.41129	0.68167	1	1514	3	0.041571
Gm960	9	0.44102	0.70179	1	1381	2	0.009333	0.698	0.86323	1	1897	2	0.009333
Galnt2	10	0.44117	0.70534	1	1382	4	-0.010938	0.38009	0.65546	1	1463	4	-0.010938
Krt18	10	0.4413	0.70545	1	1383	4	0.040746	0.39785	0.67041	1	1496	4	0.040746
Tm2d3	10	0.44157	0.70567	1	1384	3	0.23149	0.034903	0.13673	0.941625	313	7	0.23149
Hist1h2ae	7	0.44244	0.66146	1	1385	2	-0.091957	0.52139	0.73139	1	1684	1	-0.091957
Klf16	10	0.44249	0.70644	1	1386	4	-0.02014	0.62507	0.8298	1	1803	3	-0.02014
Gm13128	10	0.44273	0.70664	1	1387	4	-0.017757	0.21153	0.47065	0.987354	1068	4	-0.017757
Tekt3	10	0.44314	0.70698	1	1388	3	0.077137	0.74849	0.89449	1	1955	3	0.077137
Ovca2	10	0.44322	0.70704	1	1389	4	0.16251	0.012259	0.057835	0.81022	160	5	0.16251
Pnpla5	10	0.44348	0.70726	1	1390	3	0.060395	0.11313	0.31985	0.987354	721	4	0.060395
Add2	10	0.4437	0.70745	1	1391	4	-0.020827	0.89101	0.95005	1	2086	2	-0.020827
Ptch1	10	0.44479	0.70836	1	1392	4	0.0018921	0.2948	0.58029	1	1306	4	0.0018921
Gm826	10	0.44491	0.70846	1	1393	4	0.022853	0.14316	0.37156	0.987354	841	5	0.022853
Gimap3	10	0.44512	0.70864	1	1394	3	0.16126	0.056798	0.19324	0.941625	452	6	0.16126
2300003K06Rik	10	0.44521	0.70871	1	1395	3	0.14872	0.053572	0.18535	0.941625	429	6	0.14872
Pirt	10	0.44523	0.70873	1	1396	2	0.23938	0.044967	0.16389	0.941625	381	6	0.23938
Sox21	10	0.4454	0.70887	1	1397	4	-0.048131	0.072247	0.22993	0.951857	549	4	-0.048131
Commd3	10	0.44545	0.70891	1	1398	3	0.050489	0.090382	0.271	0.987354	621	3	0.050489
Zfp867	9	0.44654	0.70514	1	1399	2	-0.039919	0.17769	0.41503	0.987354	957	4	-0.039919
Parp16	10	0.44673	0.70997	1	1400	4	-0.0054031	0.47872	0.73711	1	1609	3	-0.0054031
Rbm15b	10	0.44682	0.71006	1	1401	4	-0.059504	0.039409	0.14969	0.941625	344	4	-0.059504
Nek3	9	0.44698	0.70541	1	1402	2	0.11849	0.18904	0.43324	0.987354	1006	5	0.11849
Porcn	10	0.44732	0.71047	1	1403	2	0.10755	0.21508	0.47557	0.987354	1086	5	0.10755
Mkks	10	0.44777	0.71085	1	1404	3	-0.02519	0.77287	0.90789	1	1991	3	-0.02519
Top2a	10	0.44818	0.71119	1	1405	4	-0.090323	0.81123	0.92201	1	2017	1	-0.090323
Upk1b	10	0.44835	0.71133	1	1406	3	0.098269	0.22068	0.48326	0.987354	1106	5	0.098269
2310061N02Rik	10	0.44857	0.71151	1	1407	4	0.12093	0.069103	0.2226	0.941625	535	5	0.12093
Slamf7	10	0.44913	0.71198	1	1408	2	0.042561	0.044954	0.16385	0.941625	380	3	0.042561
Nxph2	10	0.45012	0.7128	1	1409	4	-0.01093	0.52648	0.77531	1	1698	2	-0.01093
D2hgdh	10	0.45043	0.71306	1	1410	2	0.043939	0.21529	0.47584	0.987354	1087	4	0.043939
Vav1	10	0.45048	0.7131	1	1411	4	-0.057701	0.56578	0.80032	1	1747	3	-0.057701
Ppp6r3	10	0.45059	0.71319	1	1412	4	0.12796	0.016503	0.073595	0.839353	198	5	0.12796
Apol8	10	0.45135	0.71382	1	1413	3	-0.080713	0.84553	0.93305	1	2042	2	-0.080713
Cirh1a	10	0.45153	0.71397	1	1414	4	0.016732	0.52539	0.77444	1	1692	4	0.016732
Mlip	10	0.45182	0.7142	1	1415	4	-0.067918	0.61108	0.82276	1	1791	2	-0.067918
Akr1d1	10	0.45274	0.71498	1	1416	4	0.055073	0.56418	0.79954	1	1745	3	0.055073
Rimkla	10	0.45301	0.71519	1	1417	1	0.12288	0.069238	0.22292	0.941625	536	5	0.12288
Neurl1a	10	0.45352	0.71562	1	1418	3	0.12217	0.071443	0.22807	0.951036	545	5	0.12217
Mccc2	10	0.45387	0.71591	1	1419	4	0.0087917	0.75992	0.90075	1	1975	3	0.0087917
Grin3b	10	0.45422	0.7162	1	1420	3	0.11599	0.24711	0.51888	0.99735	1179	5	0.11599
Pawr	10	0.45455	0.71648	1	1421	3	-0.1199	0.83972	0.9311	1	2034	2	-0.1199
St6galnac4	10	0.45472	0.71662	1	1422	4	-0.020018	0.89449	0.9515	1	2091	2	-0.020018
Lama3	10	0.45507	0.7169	1	1423	3	0.077751	0.59507	0.81476	1	1772	3	0.077751
Igbp1	10	0.45532	0.71712	1	1424	2	0.074165	0.29242	0.57731	1	1299	5	0.074165
Elf3	10	0.45557	0.71732	1	1425	4	0.064985	0.21183	0.47107	0.987354	1069	4	0.064985
Obox3	10	0.45605	0.71772	1	1426	4	-0.062885	0.99436	0.99435	1	2215	0	-0.062885
Msgn1	10	0.4566	0.71818	1	1427	2	0.32954	0.025439	0.10517	0.916403	259	6	0.32954
Lrit2	10	0.45712	0.71861	1	1428	4	0.35262	0.007949	0.041158	0.778863	120	6	0.35262
Slc22a2	10	0.45717	0.71865	1	1429	3	0.066959	0.36801	0.64521	1	1442	3	0.066959
Cxxc5	10	0.4575	0.71893	1	1430	4	0.0053711	0.06855	0.22131	0.941625	529	4	0.0053711
Hif1an	10	0.45763	0.71903	1	1431	1	0.096202	0.52408	0.77341	1	1687	3	0.096202
Ctla2a	10	0.45891	0.72009	1	1432	3	0.087191	0.21539	0.47599	0.987354	1088	5	0.087191
Ptpn6	10	0.46018	0.72115	1	1433	3	-0.014096	0.26017	0.53606	1	1208	3	-0.014096
Fancm	10	0.46053	0.72144	1	1434	4	0.026585	0.27967	0.56119	1	1263	5	0.026585
Nfxl1	10	0.46101	0.72184	1	1435	4	-0.052898	0.32042	0.60433	1	1363	4	-0.052898
Icosl	10	0.46113	0.72194	1	1436	4	0.089261	0.21001	0.46854	0.987354	1062	5	0.089261
Car8	10	0.46119	0.72199	1	1437	3	-0.034795	0.35892	0.63746	1	1421	2	-0.034795
Ccdc83	10	0.46132	0.7221	1	1438	4	0.032563	0.066097	0.21553	0.941625	514	4	0.032563
Gm17727	8	0.46156	0.69006	1	1439	1	0.25854	0.017121	0.069808	0.839353	200	6	0.25854
Pydc4	10	0.4621	0.72274	1	1440	4	-0.10938	0.43391	0.70046	1	1548	2	-0.10938
Car2	10	0.46271	0.72324	1	1441	4	-0.0083183	0.006218	0.033304	0.750345	100	4	-0.0083183
Bmp2k	10	0.46272	0.72325	1	1442	3	-0.038309	0.88091	0.94598	1	2075	2	-0.038309
Rimbp3	10	0.46297	0.72346	1	1443	1	0.26851	0.030709	0.12296	0.941625	287	7	0.26851
Tpbpa	10	0.46319	0.72364	1	1444	4	-0.028563	0.68389	0.86002	1	1878	3	-0.028563
P2rx3	10	0.46323	0.72367	1	1445	3	0.060841	0.6508	0.84289	1	1833	3	0.060841
Golgb1	10	0.46341	0.72382	1	1446	3	-0.0037598	0.37446	0.65068	1	1452	4	-0.0037598
Rasl10b	10	0.46379	0.72414	1	1447	4	-0.024043	0.97541	0.98101	1	2168	1	-0.024043
Trim15	10	0.46404	0.72434	1	1448	4	-0.028619	0.43709	0.70308	1	1551	4	-0.028619
Hnrnpa3	10	0.46413	0.72442	1	1449	4	-0.088577	0.53817	0.78451	1	1717	3	-0.088577
Peo1	10	0.4644	0.72464	1	1450	4	0.080619	0.037697	0.14526	0.941625	332	5	0.080619
Cyb5d1	10	0.46464	0.72484	1	1451	4	-0.028072	0.21462	0.47492	0.987354	1082	2	-0.028072
Ntf5	10	0.46537	0.72544	1	1452	4	0.056527	0.16893	0.40998	0.987354	929	4	0.056527
Gm3604	10	0.4656	0.72564	1	1453	4	0.1186	0.15257	0.38576	0.987354	871	5	0.1186
Sncaip	10	0.46568	0.7257	1	1454	2	0.35646	0.00388	0.021802	0.679482	70	6	0.35646
Pgam2	10	0.46627	0.72619	1	1455	3	0.26614	0.042554	0.15776	0.941625	365	6	0.26614
Prkra	10	0.46786	0.7275	1	1456	3	0.10927	0.21574	0.47648	0.987354	1089	4	0.10927
Rps20	10	0.46827	0.72784	1	1457	2	-0.017984	0.051879	0.18117	0.941625	417	4	-0.017984
Sigmar1	10	0.46948	0.72884	1	1458	4	0.017494	0.66284	0.84908	1	1851	2	0.017494
Arhgap1	10	0.46974	0.72905	1	1459	3	0.00023775	0.39475	0.66782	1	1492	2	0.00023775
Thbs2	10	0.47003	0.72929	1	1460	4	0.01408	0.60666	0.82054	1	1787	3	0.01408
Dcaf12l2	9	0.47035	0.71966	1	1461	3	0.040544	0.17181	0.40548	0.987354	937	2	0.040544
H2afj	10	0.47056	0.72973	1	1462	4	0.095313	0.50925	0.76163	1	1666	3	0.095313
Ccr10	10	0.47149	0.73049	1	1463	4	-0.053465	0.52899	0.77729	1	1701	3	-0.053465
Spaca1	10	0.47165	0.73062	1	1464	3	-0.022646	0.21915	0.48116	0.987354	1102	3	-0.022646
Col22a1	10	0.47188	0.73081	1	1465	3	0.11388	0.063169	0.20859	0.941625	495	4	0.11388
Zfp275	8	0.47219	0.69812	1	1466	1	-0.037386	0.54518	0.75419	1	1725	3	-0.037386
Fkbp11	10	0.47225	0.73112	1	1467	4	-0.018636	0.69862	0.86775	1	1899	3	-0.018636
Sgol1	10	0.47252	0.73135	1	1468	2	0.019179	0.30721	0.59284	1	1338	4	0.019179
Ovch2	10	0.47387	0.73246	1	1469	3	0.0050772	0.3847	0.65935	1	1471	4	0.0050772
Gm5941	10	0.47526	0.73359	1	1470	4	0.053288	0.075115	0.23656	0.964117	557	5	0.053288
Ryk	10	0.47551	0.7338	1	1471	2	0.090463	0.041118	0.15408	0.941625	354	4	0.090463
Ubiad1	10	0.47574	0.73399	1	1472	3	0.10516	0.042105	0.15661	0.941625	362	5	0.10516
Chrna6	10	0.476	0.7342	1	1473	4	0.27449	0.026536	0.10893	0.927121	264	6	0.27449
Nsfl1c	10	0.47667	0.73475	1	1474	4	-0.042148	0.72925	0.88407	1	1932	3	-0.042148
Nsd1	10	0.47774	0.73563	1	1475	1	0.12635	0.50726	0.76003	1	1662	4	0.12635
Cd209e	10	0.4784	0.73618	1	1476	3	0.047644	0.6971	0.86695	1	1896	2	0.047644
Ago3	9	0.47877	0.72482	1	1477	2	0.083151	0.034115	0.12635	0.941625	310	4	0.083151
Mag	10	0.47996	0.73745	1	1478	3	-0.023841	0.073076	0.23186	0.956357	551	3	-0.023841
Crip2	10	0.48045	0.73785	1	1479	3	0.086646	0.067525	0.21889	0.941625	519	4	0.086646
Itgb1	10	0.48094	0.73826	1	1480	2	0.068406	0.38045	0.65576	1	1464	4	0.068406
Kctd8	10	0.48144	0.73867	1	1481	3	0.012964	0.16575	0.40532	0.987354	914	3	0.012964
Tmtc3	10	0.48167	0.73886	1	1482	4	-0.017072	0.37534	0.65143	1	1456	4	-0.017072
Cmtm8	10	0.48168	0.73886	1	1483	2	0.024515	0.17043	0.41217	0.987354	933	3	0.024515
Lhfpl2	10	0.48203	0.73915	1	1484	4	-0.015353	0.53487	0.78192	1	1710	4	-0.015353
Slc41a2	10	0.48315	0.74007	1	1485	4	0.1378	0.19433	0.44656	0.987354	1021	5	0.1378
Polr3gl	10	0.48437	0.74107	1	1486	3	0.10291	0.16769	0.40816	0.987354	922	4	0.10291
Serpina1d	10	0.48447	0.74115	1	1487	4	-0.011022	0.78016	0.91195	1	1998	3	-0.011022
Wwc2	10	0.4848	0.74142	1	1488	4	0.22647	0.013926	0.064101	0.824551	176	5	0.22647
Insrr	10	0.48503	0.74161	1	1489	3	0.024625	0.25707	0.532	1	1200	4	0.024625
Magee2	10	0.48564	0.74211	1	1490	4	0.11789	0.11814	0.33026	0.987354	738	5	0.11789
Pdia3	10	0.48588	0.74231	1	1491	4	0.013296	0.79236	0.91644	1	2006	2	0.013296
Ifnz	5	0.48595	0.63962	1	1492	1	0.27175	0.18144	0.35082	0.987354	971	3	0.27175
Slc37a1	10	0.48596	0.74237	1	1493	3	0.35749	0.014575	0.066514	0.824551	182	6	0.35749
Mark1	10	0.48609	0.74248	1	1494	3	0.02082	0.16063	0.39777	0.987354	896	3	0.02082
Oosp3	10	0.48623	0.74259	1	1495	3	0.059812	0.34827	0.62835	1	1400	4	0.059812
Dcbld2	10	0.48701	0.74323	1	1496	2	0.086449	0.24074	0.5104	0.996417	1162	5	0.086449
Tada2a	10	0.48729	0.74345	1	1497	3	0.21626	0.013694	0.063234	0.824551	173	5	0.21626
Ggcx	10	0.48778	0.74386	1	1498	2	0.16995	0.048611	0.17305	0.941625	398	5	0.16995
Stk35	10	0.48844	0.7444	1	1499	4	-0.03446	0.49117	0.74715	1	1625	2	-0.03446
Usp54	10	0.48865	0.74457	1	1500	4	0.031223	0.1839	0.43168	0.987354	983	4	0.031223
Endou	10	0.48889	0.74477	1	1501	4	-0.077316	0.81103	0.92195	1	2016	1	-0.077316
2010005H15Rik	10	0.49058	0.74614	1	1502	4	0.043622	0.14112	0.36847	0.987354	835	5	0.043622
Nbl1	10	0.4907	0.74624	1	1503	4	-0.10118	0.42659	0.69439	1	1536	3	-0.10118
Wdr91	10	0.49286	0.748	1	1504	4	-0.014579	0.71787	0.87796	1	1921	2	-0.014579
Apoc1	10	0.49402	0.74895	1	1505	3	0.14764	0.092722	0.27616	0.987354	629	5	0.14764
Dcp1a	10	0.49416	0.74905	1	1506	3	0.0021725	0.51994	0.77012	1	1682	4	0.0021725
Cnbd2	10	0.49454	0.74936	1	1507	3	0.073106	0.49887	0.75333	1	1645	4	0.073106
Gnl3	10	0.49468	0.74948	1	1508	3	-0.016603	0.5248	0.77397	1	1690	2	-0.016603
Zmym6	9	0.49473	0.73463	1	1509	3	-0.0028752	0.18919	0.43349	0.987354	1008	3	-0.0028752
Urah	10	0.49574	0.75034	1	1510	2	0.10231	0.057639	0.19528	0.941625	456	4	0.10231
Kdm1b	10	0.49731	0.75162	1	1511	4	0.021035	0.11525	0.32427	0.987354	730	3	0.021035
Tm7sf3	10	0.49771	0.75194	1	1512	3	-0.0044021	0.17469	0.41839	0.987354	949	4	-0.0044021
Dynlt1a	10	0.49815	0.7523	1	1513	4	-0.0098455	0.7595	0.90051	1	1974	2	-0.0098455
Lypd6b	9	0.49827	0.7368	1	1514	3	-0.057293	0.6184	0.81293	1	1798	3	-0.057293
Tssk3	10	0.49863	0.75269	1	1515	4	0.012563	0.0068512	0.036333	0.758279	108	4	0.012563
Hist2h2aa2	10	0.49911	0.75308	1	1516	4	0.061964	0.40511	0.67651	1	1506	4	0.061964
Rtkn	10	0.49979	0.75364	1	1517	3	0.39209	0.00074688	0.0051353	0.585684	20	6	0.39209
Gm10662	6	0.49983	0.67745	1	1518	1	0.10298	0.12811	0.30092	0.987354	793	3	0.10298
7420426K07Rik	10	0.49995	0.75376	1	1519	3	-0.051484	0.51168	0.76356	1	1670	4	-0.051484
Atg2b	10	0.50027	0.75402	1	1520	3	0.032279	0.050022	0.17656	0.941625	403	4	0.032279
Capza3	9	0.50036	0.73809	1	1521	1	0.093952	0.11876	0.31503	0.987354	743	4	0.093952
Rab13	10	0.50074	0.75441	1	1522	2	0.23556	0.035091	0.13735	0.941625	315	7	0.23556
Hyal6	10	0.501	0.75462	1	1523	3	-0.018503	0.055114	0.18914	0.941625	442	4	-0.018503
Mfhas1	9	0.50122	0.73862	1	1524	3	0.016475	0.099887	0.28081	0.987354	662	4	0.016475
Gprc6a	10	0.50187	0.75532	1	1525	4	-0.067376	0.42377	0.69206	1	1530	2	-0.067376
Nts	10	0.50264	0.75594	1	1526	3	0.038621	0.58295	0.80876	1	1762	2	0.038621
Gtf2i	10	0.50287	0.75613	1	1527	3	0.051927	0.1853	0.43369	0.987354	989	4	0.051927
Lrch2	10	0.50335	0.75652	1	1528	1	0.31192	0.0035481	0.020123	0.679482	62	7	0.31192
Gm4787	10	0.50358	0.75671	1	1529	2	0.10992	0.26523	0.54264	1	1218	5	0.10992
Gpr146	10	0.505	0.75785	1	1530	2	0.051658	0.22849	0.49392	0.992897	1129	4	0.051658
Apobec2	9	0.50551	0.74126	1	1531	2	0.046406	0.24583	0.50566	0.992897	1176	4	0.046406
Ankib1	10	0.50594	0.75861	1	1532	4	0.029632	0.29459	0.58002	1	1305	4	0.029632
Gm3238	10	0.50641	0.75899	1	1533	3	0.012015	0.13234	0.35504	0.987354	806	4	0.012015
Abi3bp	10	0.50654	0.7591	1	1534	4	0.12058	0.032145	0.12771	0.941625	296	5	0.12058
Ddx18	10	0.50782	0.76013	1	1535	2	-0.035023	0.77397	0.9085	1	1992	1	-0.035023
Erp44	10	0.50786	0.76017	1	1536	4	-0.023399	0.76292	0.90239	1	1979	2	-0.023399
Cd209g	10	0.50822	0.76046	1	1537	4	-0.042161	0.64672	0.8408	1	1828	3	-0.042161
Gm12789	10	0.50834	0.76055	1	1538	4	0.1057	0.11487	0.32346	0.987354	728	5	0.1057
Rps7	10	0.50873	0.76087	1	1539	3	0.019304	0.18742	0.43672	0.987354	999	4	0.019304
Clk1	10	0.50929	0.76133	1	1540	4	0.0348	0.58366	0.80911	1	1763	3	0.0348
Mtfr1	10	0.50967	0.76163	1	1541	3	0.23625	0.025321	0.10477	0.916403	258	6	0.23625
Eepd1	10	0.51134	0.76298	1	1542	3	-0.028116	0.004228	0.023547	0.679889	78	4	-0.028116
Soga3	10	0.51184	0.76338	1	1543	2	0.062525	0.07262	0.2308	0.953708	550	5	0.062525
Grb10	10	0.5124	0.76383	1	1544	4	-0.0030811	0.25958	0.53528	1	1206	4	-0.0030811
Acsm4	10	0.51276	0.76412	1	1545	4	-0.010951	0.5606	0.79779	1	1741	3	-0.010951
Dalrd3	10	0.51294	0.76427	1	1546	2	0.16304	0.038125	0.14636	0.941625	336	5	0.16304
Pin1rt1	10	0.51395	0.76509	1	1547	4	0.067536	0.095893	0.28309	0.987354	647	4	0.067536
Jakmip2	10	0.51494	0.76589	1	1548	2	-0.023938	0.96793	0.9782	1	2159	1	-0.023938
Cyp3a13	10	0.51572	0.76651	1	1549	3	-0.06772	0.98676	0.98728	1	2193	1	-0.06772
Uqcrc1	10	0.51602	0.76676	1	1550	3	-0.0087619	0.72274	0.88057	1	1928	3	-0.0087619
Cpd	10	0.51646	0.76711	1	1551	4	-0.0013668	0.50483	0.7581	1	1655	3	-0.0013668
Zfp609	9	0.51659	0.74811	1	1552	3	0.17735	0.030892	0.11695	0.941625	289	5	0.17735
Hcn3	10	0.51664	0.76726	1	1553	3	-0.026677	0.055536	0.19016	0.941625	446	2	-0.026677
Ccne1	10	0.51669	0.76729	1	1554	3	0.21568	0.032507	0.1289	0.941625	297	6	0.21568
Zfp952	9	0.51712	0.74843	1	1555	2	0.031769	0.084225	0.25148	0.976347	593	4	0.031769
Foxred2	10	0.51741	0.76788	1	1556	4	-0.0057772	0.31427	0.59899	1	1351	4	-0.0057772
Spaca5	10	0.51757	0.768	1	1557	2	0.091676	0.42578	0.69373	1	1533	4	0.091676
Wdr25	10	0.51799	0.76833	1	1558	3	-0.074024	0.37704	0.65287	1	1458	3	-0.074024
Cox6a1	10	0.51826	0.76855	1	1559	3	-0.052291	0.49651	0.75144	1	1638	3	-0.052291
Lysmd1	10	0.51837	0.76864	1	1560	4	-0.076512	0.67978	0.85787	1	1872	1	-0.076512
Gldc	10	0.51864	0.76886	1	1561	4	0.056902	0.43685	0.70289	1	1550	3	0.056902
Pitx2	10	0.51872	0.76892	1	1562	3	0.036942	0.05993	0.20082	0.941625	476	4	0.036942
Prdx6	9	0.5192	0.74972	1	1563	3	-0.089585	0.27964	0.54157	1	1262	3	-0.089585
Ttc30b	10	0.51963	0.76966	1	1564	2	0.13748	0.22216	0.48529	0.987354	1113	5	0.13748
Ehd3	10	0.51968	0.76969	1	1565	4	0.0029706	0.43982	0.70533	1	1554	4	0.0029706
Siglece	10	0.52004	0.76998	1	1566	2	0.11602	0.12198	0.33815	0.987354	766	5	0.11602
Hexim1	10	0.52027	0.77017	1	1567	4	-0.13188	0.60555	0.82	1	1786	1	-0.13188
Krt40	10	0.52099	0.77074	1	1568	4	-0.040488	0.18607	0.4348	0.987354	991	4	-0.040488
Zfp820	9	0.52126	0.751	1	1569	3	-0.043546	0.21802	0.47548	0.987354	1097	3	-0.043546
Cables2	10	0.52265	0.77208	1	1570	4	-0.021626	0.87218	0.94261	1	2068	2	-0.021626
Acox3	10	0.52351	0.77277	1	1571	2	0.21804	0.063094	0.2084	0.941625	494	6	0.21804
Rgs5	10	0.52622	0.77494	1	1572	4	0.14449	0.042533	0.15771	0.941625	364	5	0.14449
Tex19.2	10	0.52714	0.77568	1	1573	3	0.087927	0.73874	0.88919	1	1945	3	0.087927
Tcfl5	10	0.52719	0.77572	1	1574	3	-0.049813	0.10556	0.30389	0.987354	686	4	-0.049813
Ap5z1	10	0.52757	0.77603	1	1575	3	0.1538	0.10415	0.30089	0.987354	680	6	0.1538
Nabp1	10	0.52759	0.77604	1	1576	2	0.089238	0.0060678	0.032581	0.750345	98	4	0.089238
Rad50	10	0.5277	0.77613	1	1577	3	0.022915	0.4236	0.69192	1	1529	4	0.022915
Psmb11	10	0.52805	0.77641	1	1578	2	0.25183	0.0038212	0.021504	0.679482	68	5	0.25183
Prap1	10	0.52809	0.77644	1	1579	3	-0.005528	0.6964	0.86658	1	1894	2	-0.005528
St8sia6	10	0.52812	0.77646	1	1580	4	0.010783	0.93291	0.96953	1	2131	2	0.010783
Osr1	10	0.5303	0.7782	1	1581	3	0.15318	0.044103	0.1617	0.941625	375	5	0.15318
Trank1	10	0.53049	0.77836	1	1582	4	-0.038135	0.26781	0.54597	1	1227	4	-0.038135
Nup210l	10	0.53052	0.77838	1	1583	1	0.023436	0.068493	0.22117	0.941625	527	4	0.023436
Gbp4	10	0.53084	0.77864	1	1584	4	-0.010808	0.23753	0.50611	0.992897	1155	4	-0.010808
Tomm20	10	0.53119	0.77892	1	1585	3	0.032443	0.23278	0.49972	0.992897	1140	4	0.032443
Scg5	10	0.53257	0.78002	1	1586	2	0.0032653	0.18464	0.43274	0.987354	987	3	0.0032653
Pianp	10	0.53303	0.78038	1	1587	2	-0.023801	0.16268	0.40079	0.987354	903	4	-0.023801
Antxr1	10	0.5335	0.78076	1	1588	3	0.15325	0.097395	0.28636	0.987354	652	6	0.15325
Utp14b	10	0.53404	0.78119	1	1589	4	0.047486	0.10627	0.30539	0.987354	689	4	0.047486
Slain2	10	0.53432	0.78142	1	1590	3	0.40726	0.0039889	0.022349	0.679482	73	7	0.40726
Fpr2	10	0.53515	0.78207	1	1591	3	0.0088474	0.29601	0.58181	1	1311	3	0.0088474
Map3k11	10	0.5353	0.78219	1	1592	2	0.2542	0.02	0.086187	0.869878	224	6	0.2542
Trmt5	10	0.53591	0.78268	1	1593	3	0.051501	0.36734	0.64463	1	1439	4	0.051501
Bdh2	10	0.53983	0.78489	1	1594	3	0.1402	0.017944	0.078826	0.860312	205	5	0.1402
Isl2	10	0.54028	0.78512	1	1595	2	0.32148	0.0071804	0.037897	0.758279	114	6	0.32148
Usp3	10	0.54097	0.78546	1	1596	2	0.037715	0.30289	0.58907	1	1328	4	0.037715
Dennd3	10	0.54196	0.78595	1	1597	3	0.035416	0.060577	0.20238	0.941625	478	3	0.035416
Ezh1	10	0.54316	0.78655	1	1598	3	0.097832	0.164	0.40274	0.987354	907	5	0.097832
Haus3	10	0.54362	0.78677	1	1599	3	-3.9146e-05	0.67389	0.8548	1	1867	3	-3.9146e-05
Pigl	10	0.54387	0.7869	1	1600	3	0.056911	0.22036	0.48283	0.987354	1104	4	0.056911
Magt1	10	0.54404	0.78698	1	1601	2	0.022507	0.041313	0.15458	0.941625	356	3	0.022507
Dctpp1	10	0.54464	0.78728	1	1602	2	0.032162	0.15493	0.3893	0.987354	877	4	0.032162
Clec3a	10	0.54539	0.78765	1	1603	2	0.17458	0.1249	0.34352	0.987354	780	5	0.17458
Osbp	10	0.54731	0.78861	1	1604	2	0.0098743	0.0024359	0.014394	0.679482	40	4	0.0098743
Cep70	10	0.54752	0.78871	1	1605	2	-0.016363	0.085319	0.25974	0.98547	598	4	-0.016363
Zfp697	9	0.54757	0.76735	1	1606	1	0.065304	0.113	0.30472	0.987354	720	4	0.065304
Atp1b2	10	0.54796	0.78893	1	1607	2	0.12876	0.12305	0.34034	0.987354	770	6	0.12876
Barhl1	10	0.54808	0.78899	1	1608	2	0.099413	0.14052	0.36757	0.987354	833	5	0.099413
Tbc1d30	10	0.54823	0.78906	1	1609	3	0.30856	0.015854	0.071226	0.839353	191	6	0.30856
Sparcl1	10	0.54839	0.78915	1	1610	2	0.28913	0.0088842	0.044842	0.800814	127	6	0.28913
Reg3d	10	0.54904	0.78947	1	1611	3	0.027156	0.61785	0.82616	1	1797	2	0.027156
Nuak1	10	0.54948	0.78968	1	1612	2	0.22679	0.040743	0.15312	0.941625	351	6	0.22679
Tmem238	10	0.55016	0.79002	1	1613	3	0.16374	0.085204	0.25949	0.98547	597	6	0.16374
Hsf2	10	0.55086	0.79037	1	1614	3	-0.039774	0.1738	0.41708	0.987354	946	3	-0.039774
Cma1	10	0.55125	0.79057	1	1615	3	0.080053	0.22402	0.48783	0.987354	1122	4	0.080053
Il27	10	0.5518	0.79084	1	1616	2	0.0063002	0.28416	0.5669	1	1276	3	0.0063002
Gas7	9	0.55326	0.7709	1	1617	3	0.075661	0.014674	0.066034	0.824551	183	3	0.075661
Spsb1	10	0.55461	0.79224	1	1618	3	0.02304	0.1802	0.42635	0.987354	966	4	0.02304
Serpina7	10	0.55528	0.79258	1	1619	2	0.13341	0.033377	0.13176	0.941625	306	5	0.13341
Mdc1	10	0.55593	0.7929	1	1620	3	0.14236	0.018258	0.079959	0.860312	209	5	0.14236
Stfa3	10	0.5572	0.79353	1	1621	2	0.12505	0.1212	0.33655	0.987354	758	4	0.12505
Ctdnep1	10	0.55756	0.79372	1	1622	3	0.20341	0.074831	0.23592	0.964117	556	5	0.20341
Mrpl9	10	0.55757	0.79372	1	1623	2	0.16582	0.035733	0.13943	0.941625	321	7	0.16582
Samm50	10	0.55807	0.79397	1	1624	3	0.10208	0.4907	0.74677	1	1624	4	0.10208
Dyrk4	10	0.5586	0.79423	1	1625	3	0.014244	0.2917	0.5764	1	1295	5	0.014244
1700008O03Rik	10	0.55869	0.79428	1	1626	1	0.15129	0.21682	0.47796	0.987354	1094	5	0.15129
Lct	10	0.55963	0.79475	1	1627	3	0.0074274	0.19361	0.44554	0.987354	1019	4	0.0074274
Fbxl20	10	0.56039	0.79513	1	1628	3	0.0057403	0.44273	0.70772	1	1559	4	0.0057403
Galc	10	0.56212	0.79599	1	1629	2	0.083456	0.1834	0.43096	0.987354	981	5	0.083456
Ccdc142	10	0.56297	0.79642	1	1630	3	-0.035352	0.17975	0.42571	0.987354	964	4	-0.035352
Fbxl4	10	0.56418	0.79702	1	1631	3	0.33568	0.0059464	0.031995	0.750345	96	6	0.33568
Yy2	9	0.56437	0.77784	1	1632	3	0.15377	0.1515	0.37179	0.987354	865	5	0.15377
Anxa2	10	0.56439	0.79713	1	1633	2	0.091391	0.29196	0.57673	1	1296	4	0.091391
Ugt2b5	10	0.56481	0.79734	1	1634	2	0.12464	0.16688	0.40698	0.987354	918	5	0.12464
Serpini1	10	0.56666	0.79827	1	1635	2	0.12531	0.036231	0.14104	0.941625	327	5	0.12531
Gm6902	2	0.56762	0.56828	1	1636	1	-0.090176	0.76072	0.76072	1	1977	0	-0.090176
Zkscan17	9	0.56807	0.78016	1	1637	3	0.05631	0.32001	0.58348	1	1361	3	0.05631
Agpat2	10	0.56835	0.79912	1	1638	3	0.0813	0.070504	0.22588	0.947103	542	4	0.0813
Mrps14	10	0.56935	0.79962	1	1639	3	-0.00059007	0.36783	0.64505	1	1441	4	-0.00059007
Mier3	10	0.5694	0.79964	1	1640	2	0.27393	0.026537	0.10893	0.927121	265	6	0.27393
Izumo3	10	0.57023	0.80006	1	1641	3	0.11546	0.017605	0.077603	0.860312	202	5	0.11546
Ifnl2	10	0.57029	0.80009	1	1642	3	0.076652	0.50043	0.75458	1	1648	4	0.076652
Abhd17b	10	0.57085	0.80037	1	1643	2	-0.040893	0.79196	0.91632	1	2004	2	-0.040893
Hoga1	10	0.57145	0.80067	1	1644	2	0.038118	0.14732	0.37787	0.987354	853	4	0.038118
Skap1	10	0.57172	0.80081	1	1645	3	0.031316	0.095676	0.28263	0.987354	645	4	0.031316
Sdr9c7	10	0.57174	0.80082	1	1646	2	0.19096	0.047303	0.16977	0.941625	394	6	0.19096
Rftn1	10	0.5723	0.8011	1	1647	3	-0.0067723	0.72248	0.88043	1	1927	3	-0.0067723
Pdk1	10	0.57333	0.80162	1	1648	3	-0.050973	0.88768	0.94869	1	2081	2	-0.050973
Pnpla7	10	0.57405	0.80199	1	1649	2	0.013631	0.89075	0.94994	1	2085	1	0.013631
Naa25	10	0.57433	0.80213	1	1650	3	-0.010597	0.71897	0.87855	1	1922	3	-0.010597
Lrriq3	10	0.57463	0.80228	1	1651	2	0.053154	0.28914	0.57318	1	1290	4	0.053154
Klrb1	10	0.57477	0.80235	1	1652	1	0.15838	0.18838	0.4381	0.987354	1005	5	0.15838
Disc1	10	0.57549	0.80271	1	1653	2	-0.05615	0.20338	0.45929	0.987354	1044	4	-0.05615
Ak7	10	0.57618	0.80306	1	1654	3	0.04926	0.34369	0.62443	1	1388	4	0.04926
6430548M08Rik	10	0.57866	0.80431	1	1655	3	0.038483	0.046654	0.16814	0.941625	387	4	0.038483
Dynlt3	10	0.5788	0.80438	1	1656	3	0.23547	0.016283	0.072794	0.839353	195	5	0.23547
Clic5	10	0.57988	0.80493	1	1657	3	0.26197	0.028409	0.11527	0.941625	274	7	0.26197
Ppp2r2a	10	0.58049	0.80523	1	1658	3	-0.10645	0.027368	0.11175	0.940631	267	4	-0.10645
Cln3	10	0.58195	0.80597	1	1659	3	-0.042366	0.41925	0.6883	1	1525	4	-0.042366
E030018B13Rik	10	0.58223	0.80611	1	1660	3	-0.049178	0.087733	0.26512	0.987354	609	4	-0.049178
Lrguk	10	0.58372	0.80686	1	1661	3	-0.094071	0.26839	0.54672	1	1228	3	-0.094071
Igf2r	10	0.58678	0.80841	1	1662	3	0.069988	0.068926	0.22219	0.941625	533	5	0.069988
Cox6a2	10	0.58763	0.80884	1	1663	2	0.15124	0.035566	0.13889	0.941625	320	7	0.15124
Znfx1	9	0.58943	0.7936	1	1664	3	0.011394	0.15625	0.37977	0.987354	884	4	0.011394
Itgb6	10	0.59069	0.8104	1	1665	3	0.0030268	0.48106	0.739	1	1613	3	0.0030268
Mtx3	10	0.59081	0.81046	1	1666	3	0.20293	0.069464	0.22345	0.942112	538	6	0.20293
Pcdhb2	10	0.5913	0.81071	1	1667	3	0.042744	0.25543	0.52985	1	1197	4	0.042744
Commd2	10	0.59142	0.81077	1	1668	3	0.0588	0.44884	0.71275	1	1571	4	0.0588
Vpreb3	10	0.59155	0.81083	1	1669	3	0.13851	0.17005	0.41162	0.987354	931	5	0.13851
Tsc22d2	10	0.59173	0.81092	1	1670	2	0.41284	0.00019345	0.0014389	0.298379	11	7	0.41284
Dlst	10	0.59187	0.811	1	1671	2	0.02822	0.45314	0.71627	1	1578	4	0.02822
Adra1d	10	0.59276	0.81145	1	1672	3	-0.019878	0.14671	0.37695	0.987354	851	3	-0.019878
Olfml1	10	0.59286	0.8115	1	1673	3	0.071084	0.17748	0.42244	0.987354	955	5	0.071084
Rbpjl	9	0.59293	0.7958	1	1674	2	0.051736	0.14733	0.36473	0.987354	854	3	0.051736
Fibp	10	0.59325	0.8117	1	1675	3	0.021549	0.35884	0.63739	1	1420	4	0.021549
Mfi2	10	0.59342	0.81178	1	1676	2	0.18145	0.0082542	0.042368	0.779361	124	5	0.18145
Clec12a	10	0.5937	0.81193	1	1677	2	0.17552	0.0020341	0.012283	0.679482	37	6	0.17552
Qser1	10	0.59408	0.81212	1	1678	2	0.18893	0.094495	0.28005	0.987354	638	6	0.18893
A630033H20Rik	9	0.59721	0.79851	1	1679	3	0.076033	0.1309	0.33645	0.987354	801	4	0.076033
Srsf12	10	0.59722	0.81372	1	1680	2	0.044381	0.24992	0.5226	0.998363	1191	5	0.044381
Ceacam18	10	0.59762	0.81392	1	1681	2	0.037054	0.77076	0.90672	1	1985	3	0.037054
Nt5dc1	10	0.59776	0.81399	1	1682	3	0.25518	0.039665	0.15036	0.941625	346	6	0.25518
Crls1	9	0.59869	0.79944	1	1683	2	0.2575	0.032898	0.12281	0.941625	300	5	0.2575
Gas6	10	0.60113	0.81571	1	1684	3	0.094967	0.042225	0.15692	0.941625	363	4	0.094967
Capn8	10	0.60137	0.81584	1	1685	3	-0.0099929	0.91505	0.96062	1	2107	1	-0.0099929
Mmp20	10	0.60245	0.81639	1	1686	3	0.02948	0.21938	0.48148	0.987354	1103	4	0.02948
Hspa13	10	0.60276	0.81655	1	1687	3	0.25875	0.017832	0.078424	0.860312	204	6	0.25875
Lcn10	10	0.60293	0.81664	1	1688	3	0.020059	0.44092	0.70623	1	1556	4	0.020059
Tomm7	9	0.6037	0.80261	1	1689	3	0.14063	0.18451	0.42601	0.987354	985	5	0.14063
Tbc1d4	10	0.60387	0.81711	1	1690	2	-0.030777	0.93085	0.96845	1	2127	1	-0.030777
Ccser2	10	0.6047	0.81754	1	1691	3	0.26124	0.023361	0.09801	0.894047	245	6	0.26124
Prkaca	10	0.60479	0.81758	1	1692	2	0.063741	0.18771	0.43713	0.987354	1000	4	0.063741
Lrrc10b	10	0.60498	0.81768	1	1693	3	0.087573	0.26737	0.5454	1	1224	4	0.087573
Zc3h3	9	0.6055	0.80375	1	1694	2	0.055585	0.21241	0.46933	0.987354	1071	2	0.055585
Gbp7	10	0.60555	0.81798	1	1695	2	0.34832	0.012581	0.059055	0.815537	164	7	0.34832
Ramp1	10	0.60691	0.81867	1	1696	2	0.32393	0.012659	0.059351	0.815537	165	6	0.32393
Mcm8	10	0.60732	0.81888	1	1697	3	-0.096228	0.063061	0.20832	0.941625	492	4	-0.096228
Klrg2	10	0.60929	0.81989	1	1698	3	0.041922	0.3908	0.6645	1	1484	3	0.041922
Ccdc78	10	0.60976	0.82013	1	1699	1	0.14342	0.074381	0.23487	0.964117	554	5	0.14342
Hsbp1	10	0.61241	0.82149	1	1700	1	0.1222	0.15098	0.38337	0.987354	862	5	0.1222
Mab21l1	10	0.61293	0.82176	1	1701	2	-0.0057421	0.37121	0.64792	1	1448	3	-0.0057421
Slc25a48	10	0.6143	0.82245	1	1702	2	0.27608	0.019693	0.085099	0.869878	220	6	0.27608
Rbm17	9	0.61485	0.80969	1	1703	3	0.26858	0.069497	0.22184	0.941625	539	5	0.26858
Hsd3b6	10	0.61674	0.82371	1	1704	2	0.078593	0.27155	0.5508	1	1238	5	0.078593
Trp53bp2	10	0.61832	0.82452	1	1705	3	0.14384	0.23787	0.50656	0.992897	1156	5	0.14384
Cntn6	10	0.61891	0.82483	1	1706	3	-0.014581	0.36851	0.64562	1	1443	3	-0.014581
Mcpt8	10	0.61897	0.82486	1	1707	3	0.065716	0.082855	0.2542	0.979452	590	4	0.065716
Atp10a	10	0.61998	0.82538	1	1708	3	-0.052397	0.3904	0.66415	1	1482	3	-0.052397
Hist1h2ak	9	0.6202	0.81308	1	1709	2	0.098857	0.26545	0.52659	1	1219	3	0.098857
Ppp2ca	10	0.62323	0.82706	1	1710	2	0.23652	0.022952	0.096581	0.894047	240	7	0.23652
Gm3139	10	0.62415	0.82753	1	1711	3	0.071892	0.11961	0.33329	0.987354	752	3	0.071892
Gm14420	10	0.62522	0.82809	1	1712	2	0.14184	0.0037623	0.021207	0.679482	67	5	0.14184
Gab2	9	0.62525	0.81629	1	1713	2	0.14382	0.032623	0.12201	0.941625	299	6	0.14382
4732456N10Rik	10	0.62561	0.82829	1	1714	3	0.050251	0.30908	0.59446	1	1340	3	0.050251
Cd79a	10	0.62589	0.82843	1	1715	2	0.12193	0.13996	0.3667	0.987354	831	4	0.12193
Ergic2	10	0.62736	0.82919	1	1716	2	0.12002	0.058654	0.19774	0.941625	462	4	0.12002
Desi2	10	0.62762	0.82933	1	1717	3	0.017154	0.35826	0.6369	1	1418	4	0.017154
Rnf216	10	0.62763	0.82933	1	1718	3	0.0049607	0.61171	0.82307	1	1792	3	0.0049607
Gkn3	10	0.62789	0.82947	1	1719	3	0.041405	0.52313	0.77264	1	1686	4	0.041405
Tssk2	10	0.62958	0.83034	1	1720	3	0.037996	0.25509	0.52941	1	1196	4	0.037996
Prep	10	0.63155	0.83137	1	1721	3	0.43616	0.0012317	0.0079716	0.679482	25	6	0.43616
Necab3	10	0.63242	0.83182	1	1722	3	0.12049	0.19021	0.4407	0.987354	1011	5	0.12049
Tmx4	10	0.63485	0.83308	1	1723	2	0.12878	0.20029	0.45497	0.987354	1033	5	0.12878
Eftud2	10	0.63572	0.83353	1	1724	3	0.13708	0.26934	0.54795	1	1230	5	0.13708
Phf19	10	0.6361	0.83373	1	1725	1	0.10565	0.10707	0.3071	0.987354	694	4	0.10565
Jam2	10	0.63664	0.834	1	1726	2	0.051694	0.21396	0.47401	0.987354	1079	4	0.051694
Nup50	10	0.63682	0.8341	1	1727	2	0.14773	0.1217	0.33756	0.987354	764	6	0.14773
Pglyrp2	10	0.6378	0.83461	1	1728	3	0.071788	0.48461	0.74187	1	1618	3	0.071788
Snx24	10	0.63805	0.83474	1	1729	3	0.017577	0.3031	0.58925	1	1329	4	0.017577
Ddx56	10	0.63896	0.83521	1	1730	3	0.070473	0.24247	0.51271	0.996417	1166	5	0.070473
Wrnip1	10	0.64001	0.83576	1	1731	2	0.19308	0.029272	0.11816	0.941625	279	7	0.19308
Tpgs2	10	0.64019	0.83585	1	1732	2	0.12615	0.087865	0.26542	0.987354	610	5	0.12615
Irak1	10	0.64079	0.83617	1	1733	3	0.064262	0.57498	0.80484	1	1755	3	0.064262
Rbm26	10	0.64144	0.83651	1	1734	3	0.18456	0.11895	0.33193	0.987354	747	6	0.18456
Syt1	10	0.64159	0.83659	1	1735	3	-0.024144	0.19634	0.44939	0.987354	1023	3	-0.024144
Efhd2	10	0.6423	0.83696	1	1736	2	0.063668	0.50572	0.75881	1	1660	3	0.063668
Cenpp	10	0.64416	0.83793	1	1737	3	-0.061072	0.63437	0.83451	1	1812	2	-0.061072
Slc6a1	10	0.64444	0.83808	1	1738	3	0.079579	0.099398	0.2907	0.987354	659	4	0.079579
Fam162b	10	0.64706	0.83945	1	1739	3	0.003772	0.50486	0.75813	1	1656	4	0.003772
Card14	10	0.6479	0.83989	1	1740	3	0.37298	0.0037332	0.021061	0.679482	65	6	0.37298
Bpifb3	10	0.64842	0.84016	1	1741	3	0.14223	0.018405	0.080484	0.860586	210	5	0.14223
Klhl14	10	0.64944	0.84069	1	1742	3	0.035207	0.53388	0.78114	1	1707	3	0.035207
Ybey	9	0.65024	0.83227	1	1743	2	0.26647	0.015291	0.068465	0.839153	186	6	0.26647
Dpysl4	10	0.65059	0.84129	1	1744	2	-0.012138	0.059465	0.1997	0.941625	471	3	-0.012138
Dnah7a	10	0.65072	0.84136	1	1745	2	0.035502	0.16559	0.40508	0.987354	913	4	0.035502
Tex2	10	0.65137	0.8417	1	1746	3	0.19422	0.10883	0.31083	0.987354	701	6	0.19422
Iqce	10	0.65177	0.84191	1	1747	3	-0.077183	0.49262	0.74831	1	1632	3	-0.077183
Agrn	10	0.65254	0.84231	1	1748	2	0.24255	0.021309	0.090823	0.892959	230	6	0.24255
Ggta1	10	0.65271	0.8424	1	1749	3	0.08512	0.20329	0.45918	0.987354	1043	5	0.08512
Camp	10	0.65322	0.84267	1	1750	2	0.30086	0.0071357	0.037685	0.758279	112	6	0.30086
Ubr3	10	0.65365	0.8429	1	1751	3	-0.025832	0.49955	0.75388	1	1646	3	-0.025832
D10Wsu102e	10	0.65454	0.84336	1	1752	3	0.0014898	0.01117	0.053689	0.800837	148	4	0.0014898
Klk1b5	10	0.65629	0.84428	1	1753	2	0.20047	0.065259	0.21355	0.941625	510	6	0.20047
Tnks	10	0.65663	0.84446	1	1754	2	0.19733	0.011949	0.056665	0.81022	157	5	0.19733
Hoxa13	10	0.65713	0.84472	1	1755	3	0.075087	0.13025	0.35182	0.987354	799	5	0.075087
Nob1	10	0.65781	0.84508	1	1756	3	0.096707	0.090053	0.27027	0.987354	618	5	0.096707
Filip1	10	0.65855	0.84547	1	1757	3	0.10393	0.26753	0.54561	1	1225	5	0.10393
2610301B20Rik	10	0.6595	0.84597	1	1758	2	-0.069024	0.51463	0.76591	1	1672	3	-0.069024
Slc25a17	10	0.66168	0.84712	1	1759	2	-0.058516	0.26657	0.54437	1	1221	3	-0.058516
C1qtnf4	10	0.66268	0.84765	1	1760	3	0.17384	0.0029751	0.017191	0.679482	53	6	0.17384
Cstf3	10	0.66289	0.84776	1	1761	3	0.09991	0.064056	0.21069	0.941625	502	4	0.09991
Gm11565	10	0.66318	0.84791	1	1762	3	0.13917	0.18704	0.43617	0.987354	996	5	0.13917
Gys2	10	0.6636	0.84813	1	1763	2	0.014828	0.9721	0.97968	1	2163	1	0.014828
Syt11	9	0.66403	0.84113	1	1764	3	0.030893	0.44009	0.70178	1	1555	2	0.030893
Prss27	10	0.66433	0.84853	1	1765	3	0.077697	0.00039124	0.0027897	0.454525	14	4	0.077697
Wbp5	10	0.66434	0.84853	1	1766	2	-0.066545	0.55056	0.7929	1	1730	1	-0.066545
Gm17252	10	0.66609	0.84945	1	1767	2	-0.02056	0.31983	0.60382	1	1360	4	-0.02056
Nfatc4	10	0.66621	0.84951	1	1768	3	0.08194	0.22397	0.48776	0.987354	1121	5	0.08194
Gm6812	9	0.66703	0.84307	1	1769	2	0.11642	0.38651	0.65017	1	1475	4	0.11642
Adam21	10	0.66978	0.8514	1	1770	1	0.11901	0.13708	0.36231	0.987354	822	5	0.11901
Gm15107	2	0.67004	0.67002	1	1771	0	-0.016395	0.69526	0.69524	1	1891	0	-0.016395
Parn	10	0.67076	0.85192	1	1772	1	0.086022	0.51789	0.76849	1	1677	4	0.086022
Snrpb	9	0.67097	0.84561	1	1773	2	0.097825	0.65689	0.8371	1	1842	3	0.097825
Lamp1	10	0.67157	0.85235	1	1774	3	-0.0014283	0.19314	0.44487	0.987354	1018	4	-0.0014283
Tnfsf10	10	0.67239	0.85278	1	1775	2	0.10568	0.4132	0.68327	1	1518	4	0.10568
1700012B09Rik	10	0.6753	0.85433	1	1776	3	-0.014198	0.23027	0.49632	0.992897	1133	4	-0.014198
Pprc1	10	0.67546	0.85442	1	1777	2	-0.0074625	0.20823	0.46608	0.987354	1056	4	-0.0074625
Trhde	10	0.67562	0.8545	1	1778	3	0.078596	0.10246	0.29729	0.987354	674	3	0.078596
Tsga13	10	0.67691	0.85519	1	1779	3	0.01372	0.05848	0.19732	0.941625	461	3	0.01372
Irx5	10	0.67747	0.85549	1	1780	3	0.097826	0.29118	0.57576	1	1294	5	0.097826
Ybx3	9	0.67752	0.84983	1	1781	2	0.038257	0.50263	0.74184	1	1653	3	0.038257
Hist1h2ad	2	0.67794	0.67792	1	1782	0	0.12245	0.31311	0.35356	0.987354	1348	1	0.12245
Fbxo7	10	0.68007	0.85688	1	1783	3	-0.018184	0.28251	0.56481	1	1269	3	-0.018184
Zbtb39	9	0.6804	0.8517	1	1784	3	0.12081	0.046367	0.1609	0.941625	386	4	0.12081
Col11a1	10	0.68052	0.85712	1	1785	3	-0.084398	0.24831	0.52047	0.99735	1187	4	-0.084398
Clec9a	10	0.68071	0.85723	1	1786	3	-0.009446	0.015192	0.068795	0.839153	185	3	-0.009446
Shisa2	10	0.68089	0.85732	1	1787	2	0.19434	0.042735	0.15822	0.941625	366	5	0.19434
Thrsp	10	0.68184	0.85783	1	1788	3	0.093995	0.29804	0.58433	1	1317	5	0.093995
Gm4175	4	0.68187	0.72071	1	1789	1	0.24995	0.12665	0.26222	0.98547	787	2	0.24995
Swsap1	10	0.68295	0.85842	1	1790	1	0.38084	0.0052448	0.028578	0.722214	88	7	0.38084
Htr3b	10	0.68329	0.85861	1	1791	3	0.2001	0.058092	0.19638	0.941625	458	6	0.2001
Clstn2	10	0.68421	0.85909	1	1792	1	0.198	0.090186	0.27057	0.987354	619	6	0.198
Hao2	10	0.68607	0.86009	1	1793	3	0.12348	0.29491	0.58043	1	1307	5	0.12348
Ccdc55	10	0.68632	0.86022	1	1794	2	0.087417	0.13505	0.35919	0.987354	814	4	0.087417
Fth1	10	0.68639	0.86026	1	1795	2	0.16417	0.03155	0.12575	0.941625	292	7	0.16417
Syndig1l	10	0.68639	0.86026	1	1796	3	0.18619	0.08174	0.25168	0.976347	585	6	0.18619
Cnppd1	10	0.68805	0.86115	1	1797	3	0.09074	0.065178	0.21335	0.941625	509	4	0.09074
Gmfb	10	0.68843	0.86135	1	1798	1	0.12579	0.11364	0.32092	0.987354	724	6	0.12579
Stab1	10	0.68926	0.8618	1	1799	3	-0.058606	0.66445	0.84991	1	1854	3	-0.058606
4930402K13Rik	10	0.69	0.8622	1	1800	3	-0.049454	0.38308	0.65798	1	1467	4	-0.049454
Specc1	9	0.69065	0.85834	1	1801	3	0.14686	0.12122	0.31941	0.987354	760	4	0.14686
Bcl2l1	10	0.69106	0.86276	1	1802	3	0.30292	0.0045533	0.025169	0.696619	80	7	0.30292
Mup8	4	0.69196	0.72678	1	1803	1	0.15569	0.12016	0.2511	0.976347	753	2	0.15569
AI118078	10	0.69213	0.86333	1	1804	2	0.14685	0.12889	0.34971	0.987354	797	5	0.14685
Foxc2	10	0.69244	0.8635	1	1805	3	0.18478	0.062292	0.20648	0.941625	487	6	0.18478
Dcaf11	10	0.69244	0.8635	1	1806	1	0.09494	0.21582	0.47657	0.987354	1090	5	0.09494
Agl	10	0.69289	0.86374	1	1807	3	0.053754	0.404	0.67557	1	1504	4	0.053754
C1ql2	10	0.69305	0.86383	1	1808	3	-0.05249	0.46934	0.7295	1	1590	3	-0.05249
Tnni3k	10	0.69412	0.8644	1	1809	3	-0.074184	0.44637	0.71072	1	1564	4	-0.074184
Oas1g	10	0.69418	0.86444	1	1810	2	0.096354	0.16376	0.40239	0.987354	905	5	0.096354
Loxl4	9	0.6951	0.86123	1	1811	1	0.028656	0.40421	0.66744	1	1505	4	0.028656
Ranbp3	10	0.69564	0.86522	1	1812	2	0.29095	0.018791	0.081871	0.860586	215	7	0.29095
Exoc1	10	0.69601	0.86542	1	1813	3	0.20208	0.051836	0.18106	0.941625	416	6	0.20208
Abr	10	0.6971	0.866	1	1814	2	0.014718	0.10728	0.30755	0.987354	695	3	0.014718
Lman2	10	0.69716	0.86604	1	1815	3	0.08892	0.26035	0.53629	1	1209	5	0.08892
Usp2	10	0.69745	0.86619	1	1816	2	0.0077774	0.27259	0.55213	1	1247	4	0.0077774
Sema5a	10	0.69746	0.8662	1	1817	3	0.12095	0.13978	0.36642	0.987354	830	5	0.12095
Cxcr5	10	0.69768	0.86632	1	1818	3	0.10496	0.078857	0.24514	0.975581	571	4	0.10496
Adh7	10	0.69862	0.86683	1	1819	3	0.052722	0.025156	0.10421	0.916403	257	4	0.052722
Dhx16	10	0.69988	0.8675	1	1820	2	0.039585	0.040127	0.15154	0.941625	348	4	0.039585
Plac8l1	10	0.70319	0.86929	1	1821	3	0.21098	0.062194	0.20625	0.941625	485	6	0.21098
Adh6a	10	0.70375	0.86959	1	1822	1	0.071888	0.068982	0.22232	0.941625	534	4	0.071888
Cpa2	10	0.70386	0.86965	1	1823	3	0.070789	0.11066	0.31469	0.987354	709	5	0.070789
Zfyve27	9	0.70527	0.86777	1	1824	2	0.47719	0.0037531	0.020243	0.679482	66	6	0.47719
Tpbpb	10	0.70535	0.87046	1	1825	3	0.083113	0.20843	0.46634	0.987354	1057	4	0.083113
Snx15	10	0.7055	0.87054	1	1826	2	0.017177	0.090729	0.27178	0.987354	622	4	0.017177
Cpne9	10	0.70627	0.87095	1	1827	1	0.017031	0.31662	0.60103	1	1355	4	0.017031
Gpr135	10	0.70648	0.87107	1	1828	3	0.061847	0.72105	0.87967	1	1925	3	0.061847
3110082I17Rik	10	0.7071	0.87141	1	1829	3	-0.0045455	0.050046	0.17662	0.941625	404	4	-0.0045455
Gpr162	10	0.70744	0.87159	1	1830	2	-0.036788	0.041818	0.15588	0.941625	360	4	-0.036788
Aldh1l1	10	0.70761	0.87168	1	1831	3	0.027945	0.75425	0.89763	1	1963	3	0.027945
Kctd21	10	0.70782	0.87179	1	1832	3	0.16264	0.03524	0.13783	0.941625	318	6	0.16264
Tob1	10	0.70803	0.8719	1	1833	1	0.18505	0.075564	0.2376	0.964117	558	5	0.18505
Tgs1	10	0.70905	0.87246	1	1834	1	0.2051	0.10381	0.30017	0.987354	679	6	0.2051
Orai2	10	0.70948	0.87269	1	1835	2	0.07293	0.15214	0.38511	0.987354	869	3	0.07293
Gabarap	10	0.70966	0.87279	1	1836	3	-0.020409	0.21052	0.46925	0.987354	1064	4	-0.020409
Fgfbp3	10	0.71051	0.87325	1	1837	1	0.067752	0.11689	0.32769	0.987354	735	4	0.067752
Spock2	10	0.71078	0.8734	1	1838	3	0.10663	0.23501	0.50273	0.992897	1146	5	0.10663
Adam3	10	0.71098	0.87351	1	1839	3	-0.054838	0.97859	0.98245	1	2173	1	-0.054838
Otop3	10	0.71117	0.87361	1	1840	2	0.31269	0.018035	0.079156	0.860312	207	6	0.31269
Gm5538	10	0.71123	0.87364	1	1841	2	0.13638	0.11183	0.31714	0.987354	714	4	0.13638
Nrarp	10	0.7121	0.87412	1	1842	3	0.28474	0.0063244	0.033817	0.750345	101	7	0.28474
Tmem29	10	0.71301	0.87462	1	1843	3	-0.072549	0.043762	0.16084	0.941625	372	2	-0.072549
Pcdhb9	10	0.71322	0.87473	1	1844	3	-0.03501	0.23407	0.50146	0.992897	1144	2	-0.03501
Spdya	10	0.71362	0.87495	1	1845	3	0.00022097	0.048826	0.17359	0.941625	399	3	0.00022097
Prdm16	10	0.71372	0.875	1	1846	3	0.078453	0.53924	0.78535	1	1721	4	0.078453
Smim14	10	0.71402	0.87517	1	1847	3	-0.01228	0.061337	0.2042	0.941625	483	4	-0.01228
Hoxd13	10	0.71412	0.87522	1	1848	3	-0.043318	0.4886	0.74509	1	1622	4	-0.043318
Svs3a	10	0.71442	0.87538	1	1849	2	0.017241	0.39925	0.67159	1	1498	3	0.017241
Sec61a2	9	0.71443	0.87087	1	1850	2	0.11726	0.093187	0.26837	0.987354	634	4	0.11726
Pts	10	0.71483	0.87561	1	1851	3	0.017908	0.13218	0.35479	0.987354	805	4	0.017908
Dnah8	10	0.71594	0.87621	1	1852	3	-0.022584	0.15463	0.38884	0.987354	875	3	-0.022584
Maged2	10	0.71675	0.87665	1	1853	3	0.01123	0.84345	0.93235	1	2038	1	0.01123
Pnpla6	10	0.71685	0.8767	1	1854	3	0.055368	0.0028782	0.016694	0.679482	50	4	0.055368
Ccl28	10	0.71741	0.87701	1	1855	2	0.19016	0.088764	0.26742	0.987354	614	6	0.19016
Itpr2	10	0.7184	0.87755	1	1856	1	0.09407	0.28458	0.56744	1	1280	5	0.09407
Cdk2	10	0.71855	0.87763	1	1857	3	0.087212	0.12487	0.34348	0.987354	779	4	0.087212
Hdac10	10	0.71875	0.87775	1	1858	3	-0.013029	0.15561	0.39031	0.987354	880	4	-0.013029
Zfp444	9	0.71894	0.87242	1	1859	2	0.0066712	0.16623	0.39633	0.987354	916	4	0.0066712
Hs3st1	10	0.71895	0.87785	1	1860	3	0.36611	0.0017678	0.010864	0.679482	33	6	0.36611
Abca2	10	0.71925	0.87801	1	1861	1	0.20801	0.01648	0.073514	0.839353	196	6	0.20801
Plcl2	10	0.71939	0.87809	1	1862	1	0.30618	0.0035341	0.020053	0.679482	61	8	0.30618
Chrna4	10	0.72105	0.879	1	1863	3	-0.06743	0.14305	0.3714	0.987354	840	2	-0.06743
Rap1gap2	10	0.72225	0.87965	1	1864	3	0.22485	0.021618	0.091905	0.89349	232	7	0.22485
Coro1c	10	0.72254	0.87982	1	1865	3	-0.052912	0.143	0.37132	0.987354	839	4	-0.052912
Bloc1s6	10	0.72262	0.87986	1	1866	2	0.18597	0.10437	0.30136	0.987354	681	6	0.18597
Slc36a4	10	0.72293	0.88002	1	1867	2	0.055072	0.052247	0.18208	0.941625	421	4	0.055072
Pwp2	10	0.72304	0.88009	1	1868	2	0.16588	0.1397	0.36632	0.987354	829	5	0.16588
Hspb6	10	0.72318	0.88016	1	1869	2	0.10943	0.1922	0.44353	0.987354	1017	4	0.10943
Dennd2c	10	0.72346	0.88032	1	1870	2	0.25388	0.027312	0.11156	0.940631	266	6	0.25388
Tmc6	10	0.7238	0.8805	1	1871	2	0.040054	0.30312	0.58927	1	1330	4	0.040054
Cox7a2l	10	0.72403	0.88063	1	1872	3	0.1104	0.10859	0.31032	0.987354	699	5	0.1104
Star	10	0.72413	0.88069	1	1873	3	-0.086075	0.88582	0.94793	1	2079	2	-0.086075
1810011O10Rik	10	0.7243	0.88077	1	1874	3	0.012575	0.58763	0.81108	1	1768	2	0.012575
Btrc	10	0.72499	0.88116	1	1875	2	0.018096	0.23856	0.5075	0.993646	1158	4	0.018096
Napa	10	0.72513	0.88124	1	1876	2	0.16974	0.216	0.47682	0.987354	1091	5	0.16974
Dpp7	10	0.72684	0.88218	1	1877	2	-0.06149	0.86313	0.93925	1	2058	2	-0.06149
Ccl8	10	0.72699	0.88226	1	1878	3	0.14729	0.10924	0.31169	0.987354	702	5	0.14729
Tiam2	10	0.72748	0.88253	1	1879	3	-0.025505	0.49395	0.74938	1	1635	4	-0.025505
Nmnat3	10	0.72797	0.8828	1	1880	3	-0.047092	0.61316	0.8238	1	1794	1	-0.047092
Map7d1	10	0.72817	0.8829	1	1881	3	-0.071528	0.61973	0.8271	1	1799	3	-0.071528
Zfp846	9	0.72948	0.8761	1	1882	1	0.2395	0.017716	0.076889	0.859719	203	6	0.2395
Amigo1	10	0.72974	0.88377	1	1883	3	-0.066073	0.73344	0.88633	1	1940	3	-0.066073
4930578I06Rik	10	0.73052	0.88419	1	1884	3	0.026178	0.17668	0.42126	0.987354	954	4	0.026178
C1galt1	10	0.73103	0.88448	1	1885	2	-0.040767	0.6705	0.85304	1	1862	3	-0.040767
Anapc10	10	0.7314	0.88468	1	1886	3	0.18133	0.1913	0.44226	0.987354	1016	5	0.18133
Nab2	10	0.73158	0.88478	1	1887	2	0.074473	0.12552	0.3445	0.987354	781	4	0.074473
Sdr42e1	10	0.73222	0.88513	1	1888	2	0.11635	0.25788	0.53306	1	1203	5	0.11635
Apoa2	10	0.7336	0.88589	1	1889	2	0.19544	0.063764	0.21	0.941625	501	6	0.19544
Rtp2	10	0.73605	0.88724	1	1890	3	0.32428	0.018662	0.081411	0.860586	213	6	0.32428
Naf1	10	0.73749	0.88804	1	1891	3	0.12673	0.20117	0.4562	0.987354	1037	5	0.12673
Pkmyt1	10	0.73855	0.88862	1	1892	3	0.17804	0.088514	0.26686	0.987354	612	6	0.17804
Vmac	10	0.73948	0.88914	1	1893	2	0.12099	0.24324	0.51374	0.996417	1170	5	0.12099
Aldh1a7	10	0.73998	0.88941	1	1894	3	0.03998	0.019556	0.084606	0.869304	219	4	0.03998
Pkp4	10	0.74008	0.88947	1	1895	3	-0.0097278	0.53014	0.77819	1	1705	3	-0.0097278
Crabp2	10	0.7408	0.88986	1	1896	1	0.046845	0.64685	0.84087	1	1829	3	0.046845
Acsbg2	10	0.74103	0.88999	1	1897	3	0.12928	0.094997	0.28115	0.987354	640	5	0.12928
Tmem176a	10	0.74132	0.89015	1	1898	3	0.046745	0.09255	0.27578	0.987354	627	4	0.046745
Tipin	10	0.74198	0.89052	1	1899	2	0.038116	0.074466	0.23506	0.964117	555	4	0.038116
Nudt21	10	0.74211	0.89059	1	1900	2	0.23766	0.063404	0.20914	0.941625	496	6	0.23766
Padi4	10	0.74295	0.89106	1	1901	3	0.050414	0.067262	0.21828	0.941625	518	2	0.050414
Cnksr3	10	0.74416	0.89173	1	1902	3	-0.00058769	0.095602	0.28246	0.987354	644	4	-0.00058769
Rcvrn	10	0.74472	0.89204	1	1903	2	0.1473	0.14636	0.37643	0.987354	850	5	0.1473
Nedd1	10	0.74605	0.89278	1	1904	3	0.076681	0.2719	0.55125	1	1240	5	0.076681
Plscr4	9	0.74634	0.88216	1	1905	1	0.17508	0.14932	0.3681	0.987354	858	5	0.17508
Tmprss11e	10	0.74886	0.89434	1	1906	3	-0.063703	0.039837	0.1508	0.941625	347	2	-0.063703
Psmd11	10	0.7496	0.89476	1	1907	2	0.13206	0.12677	0.34644	0.987354	789	5	0.13206
Slc13a2	10	0.7497	0.89481	1	1908	3	-0.11798	0.45814	0.72036	1	1581	1	-0.11798
Trim65	10	0.75023	0.89511	1	1909	2	0.17198	0.05194	0.18133	0.941625	418	6	0.17198
Raet1d	10	0.75037	0.89518	1	1910	2	0.22479	0.012265	0.057859	0.81022	161	7	0.22479
Aard	10	0.75054	0.89528	1	1911	3	0.11655	0.24954	0.5221	0.998246	1190	5	0.11655
Ano8	10	0.75062	0.89532	1	1912	3	-0.075023	0.062268	0.20642	0.941625	486	4	-0.075023
Tbc1d23	10	0.75175	0.89595	1	1913	3	0.086083	0.10348	0.29946	0.987354	678	4	0.086083
Bche	10	0.75231	0.89626	1	1914	3	-0.036089	0.054693	0.1881	0.941625	439	3	-0.036089
Sbpl	10	0.75268	0.89647	1	1915	3	0.09632	0.26407	0.54113	1	1215	4	0.09632
INTERGENIC	197	0.75408	0.89725	1	1916	57	0.043809	0.012275	0.057898	0.81022	162	81	0.043809
AI607873	10	0.75417	0.8973	1	1917	2	0.15322	0.11253	0.3186	0.987354	719	6	0.15322
Nat14	10	0.75462	0.89755	1	1918	3	-0.027425	0.20959	0.46797	0.987354	1060	4	-0.027425
Clic4	10	0.75507	0.89781	1	1919	3	0.062863	0.17267	0.41544	0.987354	942	4	0.062863
Fas	10	0.75618	0.89842	1	1920	3	0.19057	0.044017	0.16148	0.941625	374	5	0.19057
Pcdha8	9	0.75698	0.88609	1	1921	2	0.32804	0.011327	0.052627	0.800837	152	7	0.32804
Nme4	10	0.75728	0.89904	1	1922	3	0.08762	0.021263	0.090657	0.892959	228	5	0.08762
Ubap2l	10	0.75737	0.89909	1	1923	3	0.0085887	0.11704	0.32799	0.987354	736	3	0.0085887
Snrnp27	10	0.75913	0.90007	1	1924	2	0.45068	0.001281	0.0082376	0.679482	26	8	0.45068
Gm8300	5	0.75938	0.80386	1	1925	1	0.10602	0.005672	0.023288	0.679889	93	2	0.10602
Dgcr14	10	0.75992	0.90052	1	1926	3	0.49218	0.0017839	0.010952	0.679482	34	7	0.49218
Serpine2	10	0.7602	0.90067	1	1927	3	-0.038211	0.53485	0.7819	1	1709	3	-0.038211
Mroh2a	10	0.76038	0.90077	1	1928	3	0.19172	0.068828	0.22197	0.941625	531	6	0.19172
S100a9	10	0.76155	0.90144	1	1929	3	0.10786	0.054664	0.18803	0.941625	438	5	0.10786
Mdp1	10	0.76246	0.90194	1	1930	3	0.25699	0.0065244	0.034778	0.750345	104	7	0.25699
Clip1	10	0.76255	0.902	1	1931	1	0.24341	0.023694	0.099161	0.897562	248	6	0.24341
Adora2b	10	0.76268	0.90206	1	1932	2	0.21507	0.057157	0.19411	0.941625	453	6	0.21507
Mrpl33	10	0.7628	0.90213	1	1933	2	0.061465	0.64072	0.83774	1	1822	3	0.061465
Slc36a3	10	0.76377	0.90268	1	1934	2	0.14614	0.09992	0.29182	0.987354	663	6	0.14614
Map2	10	0.76389	0.90274	1	1935	2	0.056063	0.38958	0.66346	1	1480	3	0.056063
Gm9125	10	0.76516	0.90346	1	1936	3	0.079553	0.32101	0.60485	1	1364	4	0.079553
Clec4a4	10	0.76591	0.90388	1	1937	2	0.2271	0.0072917	0.038422	0.762089	115	6	0.2271
Acat3	10	0.76611	0.90399	1	1938	2	0.15892	0.0020141	0.012176	0.679482	36	5	0.15892
Osgep	10	0.76863	0.90541	1	1939	3	-0.0013883	0.11126	0.31594	0.987354	712	3	-0.0013883
Larp1b	10	0.76919	0.90573	1	1940	2	0.08384	0.27055	0.54951	1	1235	5	0.08384
Adcy5	10	0.76996	0.90616	1	1941	3	0.19889	0.018637	0.081317	0.860586	212	5	0.19889
Smarcd3	10	0.77111	0.90681	1	1942	3	-0.073869	0.29717	0.58325	1	1315	2	-0.073869
Gpr173	10	0.7714	0.90698	1	1943	2	0.080977	0.35694	0.63578	1	1413	4	0.080977
4931431F19Rik	10	0.77146	0.90701	1	1944	3	0.27233	0.0018835	0.011481	0.679482	35	7	0.27233
Poldip3	10	0.77177	0.90718	1	1945	2	0.11305	0.24759	0.51952	0.99735	1182	5	0.11305
Sult2a5	10	0.77187	0.90724	1	1946	1	0.11207	0.18915	0.4392	0.987354	1007	5	0.11207
Rara	10	0.77251	0.9076	1	1947	2	-0.0096232	0.92187	0.9639	1	2116	2	-0.0096232
Dnah9	10	0.77262	0.90767	1	1948	2	0.17323	0.092779	0.27629	0.987354	631	5	0.17323
Aaed1	10	0.77327	0.90803	1	1949	2	0.22375	0.043525	0.16023	0.941625	371	6	0.22375
Rhox3c	6	0.77408	0.84707	1	1950	1	0.099522	0.21349	0.41161	0.987354	1076	3	0.099522
Ly6e	10	0.77479	0.90889	1	1951	3	0.064206	0.26045	0.53642	1	1210	4	0.064206
Ggps1	10	0.77514	0.90909	1	1952	3	-0.0062695	0.094921	0.28098	0.987354	639	3	-0.0062695
B3gnt9	10	0.77583	0.90948	1	1953	2	-0.08777	0.19702	0.45036	0.987354	1028	2	-0.08777
Lrrc4b	10	0.77594	0.90954	1	1954	2	0.16869	0.11102	0.31543	0.987354	710	6	0.16869
Ltv1	10	0.77663	0.90993	1	1955	2	0.10718	0.25391	0.52786	1	1195	4	0.10718
Abcb1b	10	0.77677	0.91001	1	1956	2	0.16921	0.035305	0.13804	0.941625	319	6	0.16921
Ube2dnl2	10	0.77743	0.9103	1	1957	2	0.00020691	0.099644	0.29123	0.987354	661	3	0.00020691
Urad	10	0.77812	0.9105	1	1958	1	0.11042	0.22392	0.4877	0.987354	1120	5	0.11042
Mrpl24	10	0.77892	0.91073	1	1959	2	0.27601	0.0074741	0.03927	0.772193	116	7	0.27601
B9d1	10	0.77915	0.91079	1	1960	2	0.14308	0.1067	0.30632	0.987354	691	5	0.14308
Dazl	10	0.78108	0.91135	1	1961	1	0.062163	0.14959	0.38129	0.987354	859	3	0.062163
Capg	10	0.78175	0.91154	1	1962	2	0.2031	0.055355	0.18972	0.941625	443	6	0.2031
Socs5	10	0.78333	0.912	1	1963	2	0.18626	0.068095	0.22024	0.941625	523	5	0.18626
Gm10471	7	0.78333	0.87764	1	1964	1	0.063853	0.71288	0.83343	1	1914	2	0.063853
Sgk3	10	0.78355	0.91207	1	1965	2	0.061944	0.039631	0.15026	0.941625	345	5	0.061944
Trappc12	9	0.78374	0.89638	1	1966	2	0.37439	0.0017618	0.010615	0.679482	32	6	0.37439
H2-M9	10	0.784	0.9122	1	1967	1	0.077785	0.36146	0.63962	1	1428	4	0.077785
Scd4	10	0.78455	0.91236	1	1968	2	0.12755	0.23057	0.49672	0.992897	1134	5	0.12755
Smarca2	9	0.78551	0.89709	1	1969	2	0.044082	0.68679	0.85607	1	1883	3	0.044082
Tmc1	10	0.78553	0.91265	1	1970	2	0.20298	0.016498	0.073579	0.839353	197	7	0.20298
1110008L16Rik	10	0.78689	0.91304	1	1971	2	0.14411	0.015629	0.070404	0.839353	187	5	0.14411
Tbata	10	0.78754	0.91324	1	1972	2	0.092526	0.23368	0.50094	0.992897	1143	5	0.092526
Nipa2	10	0.79011	0.914	1	1973	2	0.050881	0.35031	0.63009	1	1404	4	0.050881
Plxdc1	10	0.79075	0.91419	1	1974	2	0.089285	0.06476	0.21236	0.941625	505	5	0.089285
Tex261	10	0.79416	0.9152	1	1975	1	0.33233	0.0052925	0.028813	0.722214	90	6	0.33233
Rnf214	10	0.79745	0.91619	1	1976	1	0.26127	0.004037	0.022592	0.679482	75	8	0.26127
Ppwd1	10	0.80131	0.91737	1	1977	1	0.28988	0.019253	0.083525	0.866306	217	6	0.28988
Zfp317	9	0.80221	0.90389	1	1978	1	0.17566	0.051384	0.17454	0.941625	414	6	0.17566
H2afx	10	0.80237	0.91769	1	1979	2	0.32824	0.0069331	0.036724	0.758279	109	7	0.32824
Wdr41	10	0.80245	0.91771	1	1980	2	0.13055	0.16386	0.40253	0.987354	906	5	0.13055
Golph3l	10	0.80348	0.91803	1	1981	2	0.30445	0.0039208	0.02201	0.679482	72	7	0.30445
Sdcbp2	10	0.80562	0.91869	1	1982	1	0.19461	0.093067	0.27691	0.987354	632	6	0.19461
Jagn1	10	0.80582	0.91875	1	1983	2	0.28656	0.0029258	0.016937	0.679482	51	6	0.28656
Sphkap	10	0.80774	0.91935	1	1984	2	0.29033	0.017944	0.078826	0.860312	206	7	0.29033
Kndc1	10	0.80887	0.9197	1	1985	2	0.070032	0.2832	0.56569	1	1271	4	0.070032
Kcnh6	9	0.80937	0.90689	1	1986	2	0.17902	0.12842	0.33211	0.987354	795	5	0.17902
Dos	10	0.80937	0.91986	1	1987	2	0.12387	0.0055166	0.029905	0.734903	91	5	0.12387
Aph1c	10	0.80994	0.92003	1	1988	1	0.29734	0.0079887	0.041316	0.778863	121	7	0.29734
Gzme	10	0.81029	0.92014	1	1989	2	0.22738	0.043251	0.15954	0.941625	369	6	0.22738
Bpgm	10	0.81093	0.92034	1	1990	2	0.27261	0.03662	0.14229	0.941625	329	6	0.27261
Ermard	9	0.81146	0.90778	1	1991	1	0.17996	0.06823	0.21863	0.941625	524	6	0.17996
Mpp3	10	0.81211	0.92072	1	1992	2	0.2807	0.0034433	0.01959	0.679482	59	6	0.2807
Ahcyl2	10	0.81366	0.92121	1	1993	2	0.17186	0.0052373	0.02854	0.722214	87	8	0.17186
Gpr108	10	0.81544	0.92177	1	1994	1	0.3613	0.0081329	0.041884	0.779361	122	6	0.3613
Oit1	10	0.81602	0.92196	1	1995	1	0.21372	0.031878	0.12683	0.941625	294	7	0.21372
Pcdhb12	10	0.81611	0.92199	1	1996	1	0.13563	0.12133	0.33681	0.987354	761	6	0.13563
Stx4a	10	0.81708	0.9223	1	1997	2	0.20987	0.053203	0.18444	0.941625	428	6	0.20987
Penk	9	0.8185	0.9108	1	1998	1	0.069674	0.10941	0.29822	0.987354	704	3	0.069674
Kazald1	10	0.81972	0.92315	1	1999	2	-0.023746	0.0081723	0.042042	0.779361	123	4	-0.023746
[truncated: 282 more rows]

## Sheet: Mageck sgRNA
sgrna	Gene	control_count	treatment_count	control_mean	treat_mean	LFC	control_var	adj_var	score	p.low	p.high	p.twosided	FDR	high_in_treatment
March1_3	March1.	11953	1900.1	11953	1900.1	-2.6525	50527000	383130	16.241	1.3003e-59	1	2.6006e-59	2.9327e-55	FALSE
March1_10	March1.	7724.2	546.89	7724.2	546.89	-3.8176	25757000	231260	14.925	1.1327e-50	1	2.2654e-50	1.7032e-46	FALSE
March1_4	March1.	7565.9	636.14	7565.9	636.14	-3.57	24011000	225780	14.584	1.7816e-48	1	3.5633e-48	2.0092e-44	FALSE
March1_6	March1.	4651.3	489.82	4651.3	489.82	-3.2447	8659000	128670	11.602	2.0237e-31	1	4.0473e-31	1.141e-27	FALSE
March1_5	March1.	4089.4	255.29	4089.4	255.29	-3.9964	7350400	110880	11.514	5.5782e-31	1	1.1156e-30	2.7958e-27	FALSE
March1_1	March1.	5550.1	1017	5550.1	1017	-2.447	10275000	157810	11.411	1.8424e-30	1	3.6848e-30	6.9256e-27	FALSE
March1_9	March1.	4698.6	896.61	4698.6	896.61	-2.3884	7227600	130180	10.538	2.8998e-26	1	5.7996e-26	8.9041e-23	FALSE
March1_2	March1.	4387.8	957.84	4387.8	957.84	-2.1944	5882200	120280	9.8898	2.3045e-23	1	4.609e-23	4.9501e-20	FALSE
Chd4_8	Chd4	3029.4	330	3029.4	330	-3.1946	3643500	78397	9.641	2.6823e-22	1	5.3646e-22	5.0414e-19	FALSE
Chd4_4	Chd4	4159.9	1001.4	4159.9	1001.4	-2.0534	4988000	113090	9.3922	2.9392e-21	1	5.8784e-21	4.9104e-18	FALSE
Chd4_6	Chd4	2676.1	248.02	2676.1	248.02	-3.4263	2947800	67932	9.3159	6.0469e-21	1	1.2094e-20	9.7416e-18	FALSE
March1_7	March1.	3506.3	716.05	3506.3	716.05	-2.2902	3892900	92823	9.1585	2.6318e-20	1	5.2637e-20	3.6353e-17	FALSE
Egr2_9	Egr2	2837.3	428.59	2837.3	428.59	-2.724	2901000	72682	8.9346	2.0433e-19	1	4.0867e-19	2.3043e-16	FALSE
March1_8	March1.	3406.9	820.86	3406.9	820.86	-2.0519	3343800	89788	8.6303	3.0588e-18	1	6.1177e-18	2.9995e-15	FALSE
Chd4_5	Chd4	2741.7	487.74	2741.7	487.74	-2.4885	2540300	69861	8.5278	7.458e-18	1	1.4916e-17	7.0086e-15	FALSE
Prkar1a_10	Prkar1a	2973.4	755.48	2973.4	755.48	-1.9752	2459700	76725	8.0073	5.8633e-16	1	1.1727e-15	4.4828e-13	FALSE
Med30_6	Med30	2610.5	558.31	2610.5	558.31	-2.2231	2105600	66011	7.9873	6.8973e-16	1	1.3795e-15	5.1004e-13	FALSE
Prkar1a_7	Prkar1a	2680.9	640.29	2680.9	640.29	-2.0642	2082100	68074	7.8212	2.6156e-15	1	5.2313e-15	1.6855e-12	FALSE
Prkar1a_6	Prkar1a	1939.5	278.12	1939.5	278.12	-2.7975	1380100	46837	7.6767	8.1633e-15	1	1.6327e-14	4.7256e-12	FALSE
Supt5_5	Supt5	2436.7	541.7	2436.7	541.7	-2.1673	1795500	60962	7.6749	8.2762e-15	1	1.6552e-14	4.7256e-12	FALSE
Chd4_10	Chd4	3996.8	1481.9	3996.8	1481.9	-1.4308	3162300	107980	7.6531	9.8066e-15	1	1.9613e-14	5.4612e-12	FALSE
Rtf1_1	Rtf1	2255.2	452.46	2255.2	452.46	-2.3148	1624900	55748	7.6351	1.1283e-14	1	2.2566e-14	6.1321e-12	FALSE
Hspa5_5	Hspa5	2536.1	619.54	2536.1	619.54	-2.0316	1836600	63845	7.5852	1.6604e-14	1	3.3207e-14	8.7088e-12	FALSE
Med12_8	Med12	1789.9	223.12	1789.9	223.12	-2.9983	1227300	42690	7.5829	1.6891e-14	1	3.3783e-14	8.7579e-12	FALSE
Paf1_10	Paf1	2367.2	559.35	2367.2	559.35	-2.0794	1634100	58958	7.4454	4.8342e-14	1	9.6684e-14	2.3441e-11	FALSE
Hspa5_8	Hspa5	2503.3	660.01	2503.3	660.01	-1.9217	1698800	62891	7.3502	9.8973e-14	1	1.9795e-13	4.3769e-11	FALSE
Eif5_1	Eif5	2456	645.48	2456	645.48	-1.9262	1639000	61520	7.2995	1.4446e-13	1	2.8891e-13	6.0898e-11	FALSE
Polr2a_9	Polr2a	1717.5	279.15	1717.5	279.15	-2.6168	1034400	40702	7.1292	5.0468e-13	1	1.0094e-12	1.913e-10	FALSE
Eif5_2	Eif5	2475.3	711.89	2475.3	711.89	-1.7964	1554800	62079	7.0775	7.3411e-13	1	1.4682e-12	2.6535e-10	FALSE
Chd4_1	Chd4	2610.5	796.99	2610.5	796.99	-1.7104	1644300	66011	7.0583	8.4281e-13	1	1.6856e-12	2.9935e-10	FALSE
Ubl3_7	Ubl3	2428	697.37	2428	697.37	-1.7983	1497500	60711	7.0237	1.08e-12	1	2.1599e-12	3.7386e-10	FALSE
Hspa5_6	Hspa5	3060.3	1082.4	3060.3	1082.4	-1.4986	1956200	79321	7.023	1.0858e-12	1	2.1715e-12	3.7386e-10	FALSE
Egr2_4	Egr2	1929.8	415.1	1929.8	415.1	-2.2142	1147200	46568	7.0193	1.1148e-12	1	2.2296e-12	3.8096e-10	FALSE
Slmo2_3	Slmo2	2629.8	826.05	2629.8	826.05	-1.6694	1626700	66575	6.9905	1.3692e-12	1	2.7385e-12	4.6439e-10	FALSE
Prkar1a_4	Prkar1a	2062.1	508.5	2062.1	508.5	-2.0177	1206800	50273	6.929	2.1185e-12	1	4.2371e-12	6.7775e-10	FALSE
Hspa5_3	Hspa5	2567	813.59	2567	813.59	-1.6565	1537200	64744	6.891	2.7691e-12	1	5.5382e-12	8.6405e-10	FALSE
Rtf1_5	Rtf1	2191.5	599.82	2191.5	599.82	-1.8676	1266700	53933	6.8536	3.6003e-12	1	7.2006e-12	1.0684e-09	FALSE
Med14_4	Med14	1633.5	311.32	1633.5	311.32	-2.3877	874020	38412	6.7459	7.6022e-12	1	1.5204e-11	2.1567e-09	FALSE
Hspa5_4	Hspa5	2030.2	543.78	2030.2	543.78	-1.8986	1104800	49377	6.6895	1.12e-11	1	2.2399e-11	3.0804e-09	FALSE
Med10_4	Med10	2122.9	601.89	2122.9	601.89	-1.8168	1156800	51989	6.6708	1.2718e-11	1	2.5436e-11	3.4769e-09	FALSE
Eif5_5	Eif5	2596	906.99	2596	906.99	-1.5161	1426300	65588	6.5949	2.1271e-11	1	4.2542e-11	5.6441e-09	FALSE
Fau_3	Fau	1362.2	206.51	1362.2	206.51	-2.7157	667790	31146	6.5484	2.908e-11	1	5.8161e-11	7.4958e-09	FALSE
Ubl3_5	Ubl3	2769.7	1042.9	2769.7	1042.9	-1.4082	1490900	70686	6.495	4.1525e-11	1	8.3049e-11	1.0349e-08	FALSE
Eif2s3x_8	Eif2s3x	1762.8	434.82	1762.8	434.82	-2.0169	881810	41946	6.4842	4.4603e-11	1	8.9207e-11	1.0994e-08	FALSE
Med12_6	Med12	2227.2	728.5	2227.2	728.5	-1.6109	1123000	54950	6.3934	8.1143e-11	1	1.6229e-10	1.9679e-08	FALSE
Ctr9_10	Ctr9	2209.8	720.2	2209.8	720.2	-1.6161	1109500	54455	6.3834	8.6572e-11	1	1.7314e-10	2.0883e-08	FALSE
Med30_5	Med30	2551.6	937.09	2551.6	937.09	-1.4442	1303300	64294	6.3672	9.6275e-11	1	1.9255e-10	2.2894e-08	FALSE
B4galt1_5	B4galt1	1800.5	480.48	1800.5	480.48	-1.9036	871200	42982	6.3669	9.6431e-11	1	1.9286e-10	2.2894e-08	FALSE
Polr2c_9	Polr2c	1359.3	242.83	1359.3	242.83	-2.4799	623240	31070	6.3339	1.195e-10	1	2.39e-10	2.7785e-08	FALSE
Med29_8	Med29	1772.5	473.21	1772.5	473.21	-1.903	844050	42211	6.3239	1.2754e-10	1	2.5507e-10	2.9203e-08	FALSE
Med30_8	Med30	2032.2	628.87	2032.2	628.87	-1.6906	984620	49431	6.3117	1.3796e-10	1	2.7592e-10	3.0808e-08	FALSE
Tada1_3	Tada1	3160.7	1351.1	3160.7	1351.1	-1.2255	1637300	82335	6.3065	1.4274e-10	1	2.8548e-10	3.1718e-08	FALSE
Med14_3	Med14	2051.5	642.37	2051.5	642.37	-1.6737	992800	49974	6.3034	1.456e-10	1	2.9121e-10	3.2196e-08	FALSE
Paf1_6	Paf1	1711.7	446.23	1711.7	446.23	-1.9371	800650	40543	6.2846	1.6434e-10	1	3.2869e-10	3.5662e-08	FALSE
Nipbl_4	Nipbl	2222.4	754.44	2222.4	754.44	-1.5573	1077400	54812	6.2699	1.806e-10	1	3.6119e-10	3.8792e-08	FALSE
Cpne1_6	Cpne1	1569.7	376.7	1569.7	376.7	-2.0561	711680	36687	6.2287	2.3516e-10	1	4.7031e-10	4.8882e-08	FALSE
Egr2_7	Egr2	2083.3	682.84	2083.3	682.84	-1.6079	980700	50872	6.2094	2.6601e-10	1	5.3203e-10	5.3991e-08	FALSE
Egr2_10	Egr2	2155.7	727.46	2155.7	727.46	-1.5659	1020000	52919	6.2088	2.6692e-10	1	5.3383e-10	5.3991e-08	FALSE
Eif2s3x_3	Eif2s3x	1368	269.81	1368	269.81	-2.3377	602980	31299	6.2073	2.6956e-10	1	5.3913e-10	5.4283e-08	FALSE
Eif2s1_2	Eif2s1	2457.9	927.75	2457.9	927.75	-1.4047	1170700	61576	6.1664	3.4925e-10	1	6.985e-10	6.7325e-08	FALSE
Ctr9_3	Ctr9	2505.2	959.92	2505.2	959.92	-1.383	1194000	62947	6.1592	3.655e-10	1	7.3099e-10	6.9859e-08	FALSE
Supt5_3	Supt5	1705.9	472.18	1705.9	472.18	-1.8509	761000	40385	6.139	4.1523e-10	1	8.3045e-10	7.7718e-08	FALSE
Slfn2_6	Slfn2	1712.6	477.36	1712.6	477.36	-1.8409	762940	40570	6.1328	4.3176e-10	1	8.6353e-10	8.0479e-08	FALSE
Hspa5_1	Hspa5	2921.3	1253.6	2921.3	1253.6	-1.2199	1390600	75173	6.0826	5.9123e-10	1	1.1825e-09	1.0583e-07	FALSE
Med11_10	Med11	2174.1	773.12	2174.1	773.12	-1.4904	981350	53439	6.0603	6.7916e-10	1	1.3583e-09	1.192e-07	FALSE
Eif5_3	Eif5	2090.1	722.27	2090.1	722.27	-1.5317	935470	51062	6.0531	7.1022e-10	1	1.4204e-09	1.2369e-07	FALSE
Paf1_9	Paf1	1566.8	408.87	1566.8	408.87	-1.9355	670460	36609	6.0521	7.1496e-10	1	1.4299e-09	1.2404e-07	FALSE
Med28_7	Med28	2633.6	1071	2633.6	1071	-1.2974	1221000	66688	6.0512	7.189e-10	1	1.4378e-09	1.2425e-07	FALSE
Polr2e_3	Polr2e	2219.5	804.25	2219.5	804.25	-1.4633	1001400	54730	6.0494	7.2712e-10	1	1.4542e-09	1.2519e-07	FALSE
Eif2s3x_6	Eif2s3x	2368.1	906.99	2368.1	906.99	-1.3836	1067500	58986	6.0162	8.9297e-10	1	1.7859e-09	1.5258e-07	FALSE
Med21_1	Med21	1938.5	639.25	1938.5	639.25	-1.599	844060	46810	6.0053	9.5517e-10	1	1.9103e-09	1.5958e-07	FALSE
Med18_7	Med18	2171.2	787.65	2171.2	787.65	-1.4617	957090	53357	5.9896	1.0519e-09	1	2.1039e-09	1.7381e-07	FALSE
Ctr9_9	Ctr9	1716.5	509.53	1716.5	509.53	-1.7502	728370	40675	5.9845	1.0856e-09	1	2.1712e-09	1.7742e-07	FALSE
Stat5b_5	Stat5b	2038.9	708.78	2038.9	708.78	-1.5231	884650	49621	5.9713	1.1771e-09	1	2.3541e-09	1.9099e-07	FALSE
Prkar1a_3	Prkar1a	1524.4	400.57	1524.4	400.57	-1.9254	631460	35466	5.9674	1.2054e-09	1	2.4107e-09	1.9418e-07	FALSE
Polr2a_3	Polr2a	1593.9	442.08	1593.9	442.08	-1.8478	663320	37339	5.9606	1.2563e-09	1	2.5125e-09	2.0095e-07	FALSE
Stat5b_3	Stat5b	2436.7	966.14	2436.7	966.14	-1.3337	1081200	60962	5.9559	1.2934e-09	1	2.5868e-09	2.0616e-07	FALSE
Med19_10	Med19	2029.3	706.71	2029.3	706.71	-1.5205	874600	49350	5.9535	1.312e-09	1	2.624e-09	2.082e-07	FALSE
Rfwd2_2	Rfwd2	2052.4	724.35	2052.4	724.35	-1.5013	881920	50001	5.9394	1.4307e-09	1	2.8613e-09	2.2408e-07	FALSE
Ubl3_2	Ubl3	1786	562.46	1786	562.46	-1.6652	748520	42583	5.9292	1.5219e-09	1	3.0438e-09	2.3672e-07	FALSE
Med7_5	Med7	1393.1	334.15	1393.1	334.15	-2.0564	560660	31963	5.923	1.5808e-09	1	3.1617e-09	2.4505e-07	FALSE
Paf1_1	Paf1	1955.9	671.42	1955.9	671.42	-1.5411	824950	47295	5.9064	1.7487e-09	1	3.4974e-09	2.6921e-07	FALSE
Eif2s2_3	Eif2s2	1534	418.21	1534	418.21	-1.8725	622520	35725	5.9034	1.7801e-09	1	3.5603e-09	2.7128e-07	FALSE
Gja1_6	Gja1	1618	469.06	1618	469.06	-1.7842	660050	37993	5.8945	1.8786e-09	1	3.7572e-09	2.8436e-07	FALSE
Mxd3_9	Mxd3	1042.6	153.59	1042.6	153.59	-2.7551	395200	22876	5.8783	2.0728e-09	1	4.1456e-09	3.1271e-07	FALSE
Med12_5	Med12	2526.5	1067.8	2526.5	1067.8	-1.2416	1063800	63564	5.7854	3.6161e-09	1	7.2323e-09	5.1783e-07	FALSE
Med21_4	Med21	3168.5	1507.8	3168.5	1507.8	-1.0708	1378800	82568	5.7791	3.7546e-09	1	7.5092e-09	5.3596e-07	FALSE
Stat5b_9	Stat5b	2189.5	848.88	2189.5	848.88	-1.366	898680	53878	5.7758	3.8296e-09	1	7.6591e-09	5.4322e-07	FALSE
Nfu1_10	Nfu1	1990.7	728.5	1990.7	728.5	-1.449	796530	48267	5.745	4.5961e-09	1	9.1922e-09	6.3015e-07	FALSE
Prkar1a_5	Prkar1a	1932.7	693.22	1932.7	693.22	-1.4779	768210	46649	5.739	4.7626e-09	1	9.5253e-09	6.4904e-07	FALSE
Tada3_3	Tada3	1381.5	363.21	1381.5	363.21	-1.9244	518450	31656	5.7232	5.2277e-09	1	1.0455e-08	7.1027e-07	FALSE
Gtf2b_3	Gtf2b	1258.9	295.76	1258.9	295.76	-2.0859	463810	28436	5.7115	5.5988e-09	1	1.1198e-08	7.5217e-07	FALSE
Ddx3x_4	Ddx3x	2250.4	905.95	2250.4	905.95	-1.3117	903710	55610	5.701	5.9553e-09	1	1.1911e-08	7.8777e-07	FALSE
Med10_2	Med10	2777.5	1260.9	2777.5	1260.9	-1.1387	1150000	70914	5.6952	6.1624e-09	1	1.2325e-08	8.1081e-07	FALSE
Med14_1	Med14	2318.9	952.65	2318.9	952.65	-1.2825	933310	57571	5.6941	6.2008e-09	1	1.2402e-08	8.1081e-07	FALSE
Etf1_2	Etf1	1724.2	572.84	1724.2	572.84	-1.5881	662830	40887	5.6941	6.2013e-09	1	1.2403e-08	8.1081e-07	FALSE
Decr1_10	Decr1	1796.6	619.54	1796.6	619.54	-1.5345	692760	42876	5.6846	6.556e-09	1	1.3112e-08	8.547e-07	FALSE
Trim52_4	Trim52	1898	685.95	1898	685.95	-1.4669	734510	45681	5.6708	7.1067e-09	1	1.4213e-08	9.133e-07	FALSE
Med12_1	Med12	1184.5	262.55	1184.5	262.55	-2.1694	425040	26507	5.6631	7.4329e-09	1	1.4866e-08	9.4981e-07	FALSE
Med28_9	Med28	1543.7	473.21	1543.7	473.21	-1.7037	572950	35985	5.643	8.3538e-09	1	1.6708e-08	1.0467e-06	FALSE
Ctr9_5	Ctr9	1310.1	339.34	1310.1	339.34	-1.9457	471140	29774	5.6256	9.243e-09	1	1.8486e-08	1.1423e-06	FALSE
Med11_6	Med11	1576.5	498.12	1576.5	498.12	-1.6602	581460	36870	5.6161	9.7634e-09	1	1.9527e-08	1.1935e-06	FALSE
Trim2_10	Trim2	1209.7	285.38	1209.7	285.38	-2.0798	427140	27156	5.6088	1.0189e-08	1	2.0379e-08	1.2355e-06	FALSE
Cbfb_9	Cbfb	1704.9	579.06	1704.9	579.06	-1.5563	633760	40359	5.6041	1.0465e-08	1	2.093e-08	1.2622e-06	FALSE
Ctr9_6	Ctr9	1877.7	689.06	1877.7	689.06	-1.4449	706440	45118	5.596	1.097e-08	1	2.1939e-08	1.316e-06	FALSE
Ubl3_4	Ubl3	2326.6	982.75	2326.6	982.75	-1.2425	903000	57793	5.5901	1.1345e-08	1	2.269e-08	1.3574e-06	FALSE
Hspa5_10	Hspa5	1727.1	596.7	1727.1	596.7	-1.5317	638900	40966	5.585	1.1687e-08	1	2.3375e-08	1.3873e-06	FALSE
Taf5l_3	Taf5l	1383.4	394.34	1383.4	394.34	-1.8081	489140	31707	5.5546	1.3915e-08	1	2.783e-08	1.6261e-06	FALSE
Cars_5	Cars	2191.5	901.8	2191.5	901.8	-1.2801	831620	53933	5.5533	1.4018e-08	1	2.8037e-08	1.634e-06	FALSE
Med1_3	Med1	2416.4	1058.5	2416.4	1058.5	-1.1901	921950	60376	5.5263	1.6353e-08	1	3.2705e-08	1.858e-06	FALSE
Cars_6	Cars	3073.8	1515.1	3073.8	1515.1	-1.0201	1214800	79726	5.5204	1.691e-08	1	3.3819e-08	1.9069e-06	FALSE
Polr2b_9	Polr2b	2104.6	860.29	2104.6	860.29	-1.2896	774120	51471	5.4845	2.0729e-08	1	4.1458e-08	2.2806e-06	FALSE
Trp53_3	Trp53	3457.1	1801.5	3457.1	1801.5	-0.93996	1370500	91319	5.4786	2.1434e-08	1	4.2868e-08	2.3467e-06	FALSE
Med28_3	Med28	1092.8	242.83	1092.8	242.83	-2.1654	361250	24152	5.4695	2.2572e-08	1	4.5143e-08	2.4475e-06	FALSE
Ubl3_9	Ubl3	2818	1350.1	2818	1350.1	-1.061	1077400	72111	5.4663	2.2971e-08	1	4.5942e-08	2.4792e-06	FALSE
Med21_6	Med21	2094.9	858.22	2094.9	858.22	-1.2865	764720	51198	5.4656	2.3065e-08	1	4.6131e-08	2.4831e-06	FALSE
Med28_1	Med28	1849.7	700.48	1849.7	700.48	-1.3996	660370	44342	5.4576	2.4136e-08	1	4.8273e-08	2.5739e-06	FALSE
Pten_3	Pten	2525.5	1151.9	2525.5	1151.9	-1.1319	943380	63536	5.4494	2.5269e-08	1	5.0538e-08	2.6819e-06	FALSE
Pigf_5	Pigf	1758	644.44	1758	644.44	-1.4464	620010	41813	5.4457	2.5798e-08	1	5.1597e-08	2.7317e-06	FALSE
Hspa8_3	Hspa8	1302.3	370.48	1302.3	370.48	-1.8109	434180	29572	5.4189	2.9986e-08	1	5.9972e-08	3.1166e-06	FALSE
Fam169a_2	Fam169a	1221.2	324.81	1221.2	324.81	-1.9074	401780	27456	5.4099	3.1528e-08	1	6.3056e-08	3.2322e-06	FALSE
Med12_10	Med12	1234.8	335.19	1234.8	335.19	-1.878	404600	27807	5.3945	3.4363e-08	1	6.8726e-08	3.4445e-06	FALSE
Etf1_4	Etf1	1809.2	688.03	1809.2	688.03	-1.3935	628480	43222	5.3927	3.47e-08	1	6.94e-08	3.4706e-06	FALSE
Tada1_9	Tada1	2131.6	901.8	2131.6	901.8	-1.2401	756210	52235	5.3809	3.7056e-08	1	7.4112e-08	3.698e-06	FALSE
Taf5l_2	Taf5l	1221.2	331.04	1221.2	331.04	-1.8801	396220	27456	5.3723	3.8862e-08	1	7.7724e-08	3.8527e-06	FALSE
Dhcr24_9	Dhcr24	1793.7	682.84	1793.7	682.84	-1.392	617030	42796	5.3699	3.9391e-08	1	7.8781e-08	3.8885e-06	FALSE
Grb2_6	Grb2	2056.3	857.18	2056.3	857.18	-1.2614	718960	50110	5.3568	4.2359e-08	1	8.4718e-08	4.1537e-06	FALSE
Tnfrsf1a_9	Tnfrsf1a	1590	557.27	1590	557.27	-1.5109	533280	37235	5.352	4.3486e-08	1	8.6972e-08	4.2458e-06	FALSE
Eif2s1_7	Eif2s1	1801.4	694.25	1801.4	694.25	-1.3743	612930	43009	5.3388	4.6784e-08	1	9.3568e-08	4.5093e-06	FALSE
Asxl1_7	Asxl1	1825.6	710.86	1825.6	710.86	-1.3595	621300	43675	5.334	4.8047e-08	1	9.6094e-08	4.6015e-06	FALSE
Csf2ra_4	Csf2ra	1987.8	818.78	1987.8	818.78	-1.2786	683260	48186	5.3253	5.0381e-08	1	1.0076e-07	4.8046e-06	FALSE
Uba1_5	Uba1	1739.7	660.01	1739.7	660.01	-1.3969	582820	41310	5.312	5.4226e-08	1	1.0845e-07	5.1495e-06	FALSE
Usp22_6	Usp22	1808.2	704.63	1808.2	704.63	-1.3584	608930	43195	5.3098	5.4859e-08	1	1.0972e-07	5.1944e-06	FALSE
Trp53_8	Trp53	2840.2	1409.3	2840.2	1409.3	-1.0105	1023800	72768	5.3047	5.6444e-08	1	1.1289e-07	5.3154e-06	FALSE
Pten_2	Pten	2087.2	891.43	2087.2	891.43	-1.2265	714940	50980	5.296	5.9182e-08	1	1.1836e-07	5.5386e-06	FALSE
Eif2s3x_7	Eif2s3x	1053.3	250.1	1053.3	250.1	-2.0699	322530	23145	5.2792	6.4867e-08	1	1.2973e-07	5.9593e-06	FALSE
Tada2b_9	Tada2b	1965.6	815.67	1965.6	815.67	-1.2679	661130	47565	5.2725	6.7302e-08	1	1.346e-07	6.1705e-06	FALSE
Hspa5_7	Hspa5	2271.6	1023.2	2271.6	1023.2	-1.1498	779220	56217	5.2652	7.0035e-08	1	1.4007e-07	6.3821e-06	FALSE
Med30_3	Med30	1406.6	461.8	1406.6	461.8	-1.6048	446320	32321	5.2552	7.3914e-08	1	1.4783e-07	6.7085e-06	FALSE
Nipbl_8	Nipbl	1765.7	695.29	1765.7	695.29	-1.3433	572910	42026	5.2216	8.8701e-08	1	1.774e-07	7.9074e-06	FALSE
Gspt1_7	Gspt1	1993.6	845.76	1993.6	845.76	-1.236	658710	48348	5.22	8.9443e-08	1	1.7889e-07	7.9578e-06	FALSE
Med11_1	Med11	1659.5	635.1	1659.5	635.1	-1.3843	524730	39121	5.1794	1.1132e-07	1	2.2264e-07	9.5032e-06	FALSE
Med27_6	Med27	1564.9	575.95	1564.9	575.95	-1.4405	489030	36557	5.1724	1.1552e-07	1	2.3105e-07	9.7221e-06	FALSE
5031410I06Rik_3	5031410I06Rik	1267.6	393.31	1267.6	393.31	-1.6858	382170	28663	5.164	1.2085e-07	1	2.4171e-07	1.0133e-05	FALSE
Chek1_5	Chek1	893.96	179.53	893.96	179.53	-2.3096	255210	19155	5.1621	1.2207e-07	1	2.4413e-07	1.0197e-05	FALSE
Mtap7d3_7	Mtap7d3	1933.7	818.78	1933.7	818.78	-1.2388	621520	46676	5.1606	1.2309e-07	1	2.4619e-07	1.0263e-05	FALSE
Stat5b_8	Stat5b	1727.1	682.84	1727.1	682.84	-1.3375	545250	40966	5.1594	1.2387e-07	1	2.4773e-07	1.0309e-05	FALSE
Supt5_4	Supt5	1292.7	409.91	1292.7	409.91	-1.6546	389640	29319	5.1555	1.2646e-07	1	2.5293e-07	1.0448e-05	FALSE
Inppl1_5	Inppl1	1173.9	341.42	1173.9	341.42	-1.7787	346540	26232	5.1401	1.373e-07	1	2.746e-07	1.122e-05	FALSE
Themis2_2	Themis2	1856.5	772.08	1856.5	772.08	-1.2646	587950	44530	5.1388	1.3827e-07	1	2.7653e-07	1.1258e-05	FALSE
Med21_3	Med21	1335.2	440	1335.2	440	-1.5992	400640	30434	5.1312	1.4397e-07	1	2.8793e-07	1.1643e-05	FALSE
Paf1_7	Paf1	3184.9	1706.1	3184.9	1706.1	-0.90017	1093400	83062	5.1311	1.4402e-07	1	2.8805e-07	1.1643e-05	FALSE
Polr2a_5	Polr2a	989.54	237.64	989.54	237.64	-2.0534	282670	21537	5.1235	1.4997e-07	1	2.9994e-07	1.2059e-05	FALSE
Cars_2	Cars	1627.7	625.76	1627.7	625.76	-1.3777	501910	38255	5.1225	1.5074e-07	1	3.0147e-07	1.2099e-05	FALSE
Thrb_4	Thrb	1948.2	837.46	1948.2	837.46	-1.2171	616850	47080	5.119	1.5354e-07	1	3.0709e-07	1.2263e-05	FALSE
Rps11_7	Rps11	1213.5	368.4	1213.5	368.4	-1.7171	357110	27256	5.119	1.536e-07	1	3.0721e-07	1.2263e-05	FALSE
Polr2e_10	Polr2e	1494.4	541.7	1494.4	541.7	-1.4623	453860	34663	5.1173	1.5497e-07	1	3.0994e-07	1.2329e-05	FALSE
Elavl1_6	Elavl1	2066	919.44	2066	919.44	-1.1671	657250	50382	5.1079	1.6286e-07	1	3.2572e-07	1.2831e-05	FALSE
Cyp2f2_1	Cyp2f2	1231.9	382.93	1231.9	382.93	-1.6831	360340	27732	5.0977	1.7186e-07	1	3.4373e-07	1.3389e-05	FALSE
Dcaf7_3	Dcaf7	2203.1	1019.1	2203.1	1019.1	-1.1115	700910	54262	5.0827	1.8604e-07	1	3.7208e-07	1.4345e-05	FALSE
Prkar1a_9	Prkar1a	2172.2	998.31	2172.2	998.31	-1.1208	688960	53385	5.0805	1.8826e-07	1	3.7653e-07	1.4467e-05	FALSE
Cdc123_2	Cdc123	1986.8	873.78	1986.8	873.78	-1.1842	619400	48159	5.0718	1.9702e-07	1	3.9405e-07	1.5089e-05	FALSE
Ankmy1_3	Ankmy1	1189.4	363.21	1189.4	363.21	-1.7086	341270	26631	5.0626	2.0682e-07	1	4.1364e-07	1.5785e-05	FALSE
Spcs3_2	Spcs3	1564	596.7	1564	596.7	-1.3886	467780	36531	5.0607	2.0891e-07	1	4.1783e-07	1.5918e-05	FALSE
Elavl1_5	Elavl1	1708.8	693.22	1708.8	693.22	-1.3003	515670	40464	5.0485	2.226e-07	1	4.452e-07	1.6735e-05	FALSE
Adam7_3	Adam7	1729	708.78	1729	708.78	-1.2854	520460	41019	5.0375	2.358e-07	1	4.7161e-07	1.7581e-05	FALSE
Nup37_7	Nup37	735.64	113.11	735.64	113.11	-2.6905	193770	15297	5.0345	2.396e-07	1	4.7921e-07	1.7789e-05	FALSE
Eif2s1_5	Eif2s1	1985.8	884.16	1985.8	884.16	-1.1665	606840	48132	5.0215	2.563e-07	1	5.1261e-07	1.8799e-05	FALSE
Dnmt1_8	Dnmt1	1212.5	383.97	1212.5	383.97	-1.6564	343270	27231	5.0211	2.5682e-07	1	5.1365e-07	1.8807e-05	FALSE
Egr2_3	Egr2	1017.5	269.81	1017.5	269.81	-1.9111	279540	22242	5.0137	2.6701e-07	1	5.3403e-07	1.9458e-05	FALSE
Nprl3_9	Nprl3	2340.1	1132.2	2340.1	1132.2	-1.0468	729580	58181	5.008	2.7505e-07	1	5.501e-07	1.9979e-05	FALSE
Supt5_7	Supt5	1990.7	891.43	1990.7	891.43	-1.1582	604160	48267	5.0034	2.8163e-07	1	5.6326e-07	2.0391e-05	FALSE
Hcfc1_8	Hcfc1	2462.7	1220.4	2462.7	1220.4	-1.0123	771720	61716	5.0009	2.8534e-07	1	5.7069e-07	2.0627e-05	FALSE
Hist1h1e_4	Hist1h1e	880.45	195.1	880.45	195.1	-2.1683	234850	18821	4.9957	2.931e-07	1	5.8621e-07	2.112e-05	FALSE
Eif2s2_9	Eif2s2	2077.5	953.69	2077.5	953.69	-1.1225	631530	50708	4.9908	3.0061e-07	1	6.0122e-07	2.1592e-05	FALSE
Egr2_2	Egr2	1885.4	822.93	1885.4	822.93	-1.1951	564450	45333	4.9903	3.015e-07	1	6.0301e-07	2.1593e-05	FALSE
Taf5l_10	Taf5l	1654.7	669.35	1654.7	669.35	-1.3045	485460	38989	4.9902	3.0157e-07	1	6.0315e-07	2.1593e-05	FALSE
Tada1_10	Tada1	3019.8	1626.2	3019.8	1626.2	-0.89257	971100	78108	4.9865	3.0734e-07	1	6.1469e-07	2.1867e-05	FALSE
Eif2b4_4	Eif2b4	1765.7	745.1	1765.7	745.1	-1.2436	520830	42026	4.9786	3.2023e-07	1	6.4047e-07	2.2591e-05	FALSE
Polr2e_9	Polr2e	2091.1	966.14	2091.1	966.14	-1.1131	632720	51089	4.9769	3.231e-07	1	6.462e-07	2.272e-05	FALSE
Pten_8	Pten	2166.4	1020.1	2166.4	1020.1	-1.0858	656950	53220	4.9687	3.3697e-07	1	6.7395e-07	2.353e-05	FALSE
Polr2b_6	Polr2b	1186.5	377.74	1186.5	377.74	-1.6486	327030	26556	4.9628	3.4747e-07	1	6.9493e-07	2.4182e-05	FALSE
Cmtr2_10	Cmtr2	1424	529.25	1424	529.25	-1.4262	400260	32783	4.9416	3.8751e-07	1	7.7502e-07	2.6525e-05	FALSE
Eif2s2_1	Eif2s2	1595.8	641.33	1595.8	641.33	-1.3138	455520	37392	4.9361	3.9858e-07	1	7.9715e-07	2.7118e-05	FALSE
Med14_5	Med14	1833.3	800.1	1833.3	800.1	-1.1952	533750	43888	4.9318	4.0731e-07	1	8.1461e-07	2.767e-05	FALSE
Gm13178_7	Gm13178	1839.1	806.33	1839.1	806.33	-1.1885	533300	44049	4.9208	4.3098e-07	1	8.6195e-07	2.8929e-05	FALSE
Fbrs_1	Fbrs	2026.4	937.09	2026.4	937.09	-1.1118	593280	49269	4.9075	4.6123e-07	1	9.2245e-07	3.0551e-05	FALSE
Rnf215_1	Rnf215	1886.4	841.61	1886.4	841.61	-1.1635	545790	45360	4.9056	4.657e-07	1	9.3141e-07	3.0802e-05	FALSE
Supt20_6	Supt20	2308.3	1135.3	2308.3	1135.3	-1.0231	687950	57267	4.9016	4.7524e-07	1	9.5048e-07	3.1387e-05	FALSE
Stat5b_2	Stat5b	2008	928.78	2008	928.78	-1.1115	582400	48754	4.8879	5.0969e-07	1	1.0194e-06	3.3417e-05	FALSE
Chd4_7	Chd4	1602.6	657.93	1602.6	657.93	-1.2831	446170	37575	4.8732	5.4891e-07	1	1.0978e-06	3.5729e-05	FALSE
Spcs3_4	Spcs3	1397.9	525.1	1397.9	525.1	-1.4109	380890	32091	4.8722	5.5181e-07	1	1.1036e-06	3.5866e-05	FALSE
Rtn4rl2_10	Rtn4rl2	1536	617.46	1536	617.46	-1.3133	421820	35777	4.856	5.9903e-07	1	1.1981e-06	3.8824e-05	FALSE
Eif4a1_2	Eif4a1	1267.6	447.27	1267.6	447.27	-1.5008	336450	28663	4.8453	6.3218e-07	1	1.2644e-06	4.0506e-05	FALSE
Axin1_3	Axin1	1641.2	689.06	1641.2	689.06	-1.2508	453270	38622	4.8448	6.3373e-07	1	1.2675e-06	4.0548e-05	FALSE
Eif2b5_9	Eif2b5	1515.7	608.12	1515.7	608.12	-1.3161	411840	35232	4.8351	6.654e-07	1	1.3308e-06	4.2274e-05	FALSE
Gm4301_7	Gm4301	1209.7	414.06	1209.7	414.06	-1.5444	316480	27156	4.8279	6.8997e-07	1	1.3799e-06	4.3529e-05	FALSE
Fmn2_3	Fmn2	1529.2	619.54	1529.2	619.54	-1.3021	413740	35595	4.8215	7.1236e-07	1	1.4247e-06	4.4816e-05	FALSE
Tmem203_7	Tmem203	2466.6	1268.1	2466.6	1268.1	-0.95927	718170	61828	4.8199	7.1812e-07	1	1.4362e-06	4.5116e-05	FALSE
Gpm6a_5	Gpm6a	1537.9	625.76	1537.9	625.76	-1.2959	415990	35829	4.8188	7.222e-07	1	1.4444e-06	4.5229e-05	FALSE
Gtf2a1_4	Gtf2a1	1508.9	607.08	1508.9	607.08	-1.3121	406660	35051	4.817	7.2854e-07	1	1.4571e-06	4.5454e-05	FALSE
Phb_6	Phb	1150.8	379.82	1150.8	379.82	-1.5967	297180	25636	4.8151	7.3581e-07	1	1.4716e-06	4.5844e-05	FALSE
Polr2j_8	Polr2j	1569.7	647.55	1569.7	647.55	-1.2762	425220	36687	4.8146	7.3739e-07	1	1.4748e-06	4.5879e-05	FALSE
Wdr82_1	Wdr82	1510.9	609.16	1510.9	609.16	-1.3091	406530	35103	4.8127	7.445e-07	1	1.489e-06	4.6194e-05	FALSE
Mfsd2a_4	Mfsd2a	1634.4	693.22	1634.4	693.22	-1.2362	442940	38438	4.8007	7.9055e-07	1	1.5811e-06	4.8813e-05	FALSE
Med10_10	Med10	1056.2	324.81	1056.2	324.81	-1.6981	267430	23219	4.7995	7.9525e-07	1	1.5905e-06	4.9006e-05	FALSE
Spi1_2	Spi1	1326.5	492.93	1326.5	492.93	-1.4263	347390	30205	4.796	8.0918e-07	1	1.6184e-06	4.9728e-05	FALSE
Rer1_8	Rer1	2191.5	1078.2	2191.5	1078.2	-1.0226	619660	53933	4.7936	8.1898e-07	1	1.638e-06	5.0125e-05	FALSE
Ubl3_3	Ubl3	2242.6	1115.6	2242.6	1115.6	-1.0068	635120	55390	4.7888	8.3881e-07	1	1.6776e-06	5.1131e-05	FALSE
Spp2_2	Spp2	1338	503.31	1338	503.31	-1.4088	348400	30510	4.7789	8.8112e-07	1	1.7622e-06	5.3422e-05	FALSE
Fbrs_7	Fbrs	2365.2	1206.9	2365.2	1206.9	-0.97009	670870	58902	4.7728	9.086e-07	1	1.8172e-06	5.4793e-05	FALSE
Gpr55_6	Gpr55	2245.5	1121.8	2245.5	1121.8	-1.0006	631380	55473	4.7711	9.1604e-07	1	1.8321e-06	5.5094e-05	FALSE
Med12_3	Med12	1329.4	500.19	1329.4	500.19	-1.4084	343760	30281	4.7649	9.4473e-07	1	1.8895e-06	5.6431e-05	FALSE
Eif4a1_6	Eif4a1	1303.3	483.59	1303.3	483.59	-1.4284	335960	29597	4.7647	9.4577e-07	1	1.8915e-06	5.6431e-05	FALSE
Polr2c_8	Polr2c	1595.8	674.54	1595.8	674.54	-1.2411	424370	37392	4.7643	9.4741e-07	1	1.8948e-06	5.6454e-05	FALSE
Atf4_3	Atf4	1999.4	950.58	1999.4	950.58	-1.0719	549960	48510	4.7617	9.5974e-07	1	1.9195e-06	5.6963e-05	FALSE
Foxl1_7	Foxl1	1545.6	642.37	1545.6	642.37	-1.2654	407930	36037	4.7581	9.7721e-07	1	1.9544e-06	5.7924e-05	FALSE
Med1_7	Med1	2205	1097.9	2205	1097.9	-1.0053	612770	54317	4.75	1.017e-06	1	2.0339e-06	5.9853e-05	FALSE
Med26_2	Med26	1229.9	440	1229.9	440	-1.4809	311990	27682	4.7477	1.0287e-06	1	2.0574e-06	6.0297e-05	FALSE
Stat5b_6	Stat5b	1764.8	791.8	1764.8	791.8	-1.1553	473320	41999	4.7476	1.0293e-06	1	2.0585e-06	6.0297e-05	FALSE
Lrrc8e_4	Lrrc8e	2041.8	983.78	2041.8	983.78	-1.0527	559730	49703	4.7458	1.0382e-06	1	2.0764e-06	6.0661e-05	FALSE
Mrto4_8	Mrto4	1357.4	521.99	1357.4	521.99	-1.377	348920	31019	4.7431	1.0521e-06	1	2.1042e-06	6.1396e-05	FALSE
Chd4_3	Chd4	1049.4	331.04	1049.4	331.04	-1.6615	258010	23047	4.7318	1.1127e-06	1	2.2254e-06	6.4265e-05	FALSE
Ttll6_6	Ttll6	754.95	161.89	754.95	161.89	-2.2144	175860	15761	4.7242	1.1554e-06	1	2.3108e-06	6.6392e-05	FALSE
Med30_7	Med30	1213.5	433.78	1213.5	433.78	-1.482	303990	27256	4.723	1.1621e-06	1	2.3243e-06	6.661e-05	FALSE
Naca_2	Naca	1298.5	487.74	1298.5	487.74	-1.4108	328640	29470	4.7226	1.1643e-06	1	2.3285e-06	6.6646e-05	FALSE
Med12_7	Med12	1370.9	534.44	1370.9	534.44	-1.3573	349810	31376	4.7221	1.1671e-06	1	2.3343e-06	6.6726e-05	FALSE
Mapk8ip3_7	Mapk8ip3	2122	1046	2122	1046	-1.0197	578790	51962	4.7199	1.1799e-06	1	2.3598e-06	6.7286e-05	FALSE
Med4_8	Med4	1336.1	512.65	1336.1	512.65	-1.3803	339050	30459	4.7183	1.1889e-06	1	2.3777e-06	6.7711e-05	FALSE
Med1_4	Med1	1894.1	888.31	1894.1	888.31	-1.0915	505830	45574	4.7115	1.2297e-06	1	2.4593e-06	6.9509e-05	FALSE
Tnfrsf1b_8	Tnfrsf1b	2247.5	1137.4	2247.5	1137.4	-0.98197	616150	55528	4.7109	1.2332e-06	1	2.4664e-06	6.9535e-05	FALSE
Krtap4-6_8	Krtap4-6	2007.1	968.22	2007.1	968.22	-1.0509	539610	48727	4.7062	1.2619e-06	1	2.5238e-06	7.1062e-05	FALSE
Orc1_8	Orc1	2171.2	1084.4	2171.2	1084.4	-1.0009	590510	53357	4.7047	1.2712e-06	1	2.5424e-06	7.132e-05	FALSE
Tnfrsf1a_6	Tnfrsf1a	1813	837.46	1813	837.46	-1.1134	475860	43328	4.6867	1.388e-06	1	2.7761e-06	7.6918e-05	FALSE
Dnajb7_9	Dnajb7	2470.5	1304.4	2470.5	1304.4	-0.92082	679800	61939	4.6851	1.3989e-06	1	2.7978e-06	7.7331e-05	FALSE
Eif5_10	Eif5	1727.1	780.39	1727.1	780.39	-1.1451	448140	40966	4.6775	1.4523e-06	1	2.9046e-06	8.0184e-05	FALSE
Tfeb_3	Tfeb	1093.8	367.36	1093.8	367.36	-1.5715	263860	24177	4.672	1.4916e-06	1	2.9832e-06	8.1753e-05	FALSE
Map3k2_10	Map3k2	1788.9	825.01	1788.9	825.01	-1.1156	464540	42663	4.6666	1.5313e-06	1	3.0626e-06	8.3423e-05	FALSE
Cul1_4	Cul1	1494.4	625.76	1494.4	625.76	-1.2546	377300	34663	4.6658	1.537e-06	1	3.074e-06	8.3631e-05	FALSE
Kctd10_2	Kctd10	1683.7	753.4	1683.7	753.4	-1.159	432690	39779	4.6642	1.5489e-06	1	3.0979e-06	8.418e-05	FALSE
Ppp1r15b_2	Ppp1r15b	1598.7	696.33	1598.7	696.33	-1.1979	407140	37470	4.6617	1.5678e-06	1	3.1357e-06	8.5003e-05	FALSE
Gpatch4_6	Gpatch4	1619	710.86	1619	710.86	-1.1863	412340	38019	4.6574	1.6012e-06	1	3.2023e-06	8.6705e-05	FALSE
Ppa1_1	Ppa1	1646	729.54	1646	729.54	-1.1728	419960	38753	4.6555	1.6159e-06	1	3.2318e-06	8.7397e-05	FALSE
Ubap1_9	Ubap1	1187.4	428.59	1187.4	428.59	-1.468	287930	26581	4.6545	1.624e-06	1	3.248e-06	8.7431e-05	FALSE
Ppp1r15b_7	Ppp1r15b	966.37	292.64	966.37	292.64	-1.72	226950	20956	4.654	1.6277e-06	1	3.2554e-06	8.7511e-05	FALSE
Cypt2_3	Cypt2	1825.6	853.03	1825.6	853.03	-1.0968	472930	43675	4.6537	1.6304e-06	1	3.2608e-06	8.7553e-05	FALSE
Ddx55_2	Ddx55	915.2	262.55	915.2	262.55	-1.7976	212980	19681	4.6522	1.6419e-06	1	3.2838e-06	8.796e-05	FALSE
Slmo2_6	Slmo2	1153.7	408.87	1153.7	408.87	-1.4942	277350	25710	4.6449	1.7011e-06	1	3.4021e-06	9.0914e-05	FALSE
Csnk2a2_7	Csnk2a2	1232.8	459.72	1232.8	459.72	-1.4212	298840	27757	4.6403	1.7395e-06	1	3.479e-06	9.2502e-05	FALSE
Polr2c_1	Polr2c	1659.5	741.99	1659.5	741.99	-1.1602	420940	39121	4.639	1.7509e-06	1	3.5017e-06	9.2727e-05	FALSE
Sema4a_1	Sema4a	1790.8	832.27	1790.8	832.27	-1.1046	459410	42716	4.6379	1.7601e-06	1	3.5203e-06	9.2988e-05	FALSE
INTERGENIC_12609	INTERGENIC	1098.6	375.66	1098.6	375.66	-1.5457	261340	24300	4.6378	1.7605e-06	1	3.521e-06	9.2988e-05	FALSE
Ubl3_10	Ubl3	2591.1	1405.1	2591.1	1405.1	-0.88244	703340	65447	4.6361	1.7755e-06	1	3.5509e-06	9.3669e-05	FALSE
Pten_7	Pten	1258.9	477.36	1258.9	477.36	-1.3971	305390	28436	4.6346	1.7885e-06	1	3.577e-06	9.4248e-05	FALSE
Prkcd_6	Prkcd	1443.3	597.74	1443.3	597.74	-1.2703	357460	33297	4.6337	1.7955e-06	1	3.5911e-06	9.4397e-05	FALSE
Abca9_3	Abca9	1266.6	482.55	1266.6	482.55	-1.3904	307370	28637	4.6332	1.8003e-06	1	3.6005e-06	9.4426e-05	FALSE
Polr2a_8	Polr2a	1205.8	444.16	1205.8	444.16	-1.4388	290040	27056	4.6304	1.8252e-06	1	3.6503e-06	9.5399e-05	FALSE
Jak2_8	Jak2	984.71	307.17	984.71	307.17	-1.6774	229530	21416	4.6299	1.8296e-06	1	3.6593e-06	9.5522e-05	FALSE
Hoxb9_4	Hoxb9	2186.6	1113.5	2186.6	1113.5	-0.97297	575810	53796	4.6268	1.8568e-06	1	3.7136e-06	9.6602e-05	FALSE
Med19_7	Med19	1566.8	681.8	1566.8	681.8	-1.1993	391660	36609	4.6256	1.8672e-06	1	3.7344e-06	9.6923e-05	FALSE
Rpl19_6	Rpl19	864.04	237.64	864.04	237.64	-1.8579	196180	18417	4.6157	1.9584e-06	1	3.9169e-06	0.00010096	FALSE
Eif2s2_4	Eif2s2	2071.8	1034.6	2071.8	1034.6	-1.001	537810	50545	4.6131	1.9838e-06	1	3.9676e-06	0.00010203	FALSE
Slmo2_7	Slmo2	2212.7	1136.3	2212.7	1136.3	-0.96081	579290	54537	4.6091	2.0221e-06	1	4.0442e-06	0.00010377	FALSE
Med28_4	Med28	1095.7	378.78	1095.7	378.78	-1.53	257010	24226	4.6063	2.0496e-06	1	4.0993e-06	0.00010506	FALSE
Sln_2	Sln	1944.3	946.43	1944.3	946.43	-1.0379	497900	46972	4.6043	2.0689e-06	1	4.1379e-06	0.00010593	FALSE
Actb_4	Actb	1149.8	414.06	1149.8	414.06	-1.4712	270650	25611	4.5974	2.1394e-06	1	4.2787e-06	0.00010917	FALSE
Med19_5	Med19	2334.3	1230.8	2334.3	1230.8	-0.9229	608940	58014	4.5818	2.3052e-06	1	4.6104e-06	0.00011631	FALSE
2810007J24Rik_5	2810007J24Rik	581.17	87.171	581.17	87.171	-2.7231	122020	11655	4.5791	2.3346e-06	1	4.6692e-06	0.00011766	FALSE
Slmo2_2	Slmo2	1665.3	759.63	1665.3	759.63	-1.1314	410140	39279	4.5698	2.4404e-06	1	4.8808e-06	0.00012204	FALSE
Hist1h4h_9	Hist1h4h	1199	450.38	1199	450.38	-1.4106	280240	26881	4.5662	2.4831e-06	1	4.9662e-06	0.0001239	FALSE
Hcfc1_10	Hcfc1	1675	767.93	1675	767.93	-1.1241	411360	39542	4.5614	2.5405e-06	1	5.0809e-06	0.00012609	FALSE
Riok1_2	Riok1	1547.5	681.8	1547.5	681.8	-1.1814	374750	36089	4.5572	2.5916e-06	1	5.1832e-06	0.00012832	FALSE
Tada2b_1	Tada2b	1260.8	491.89	1260.8	491.89	-1.3562	295620	28486	4.5558	2.6091e-06	1	5.2182e-06	0.00012876	FALSE
Bhlhe40_4	Bhlhe40	895.89	264.63	895.89	264.63	-1.7555	199250	19202	4.5555	2.613e-06	1	5.2261e-06	0.00012882	FALSE
Olfm1_4	Olfm1	1644.1	748.22	1644.1	748.22	-1.1347	401290	38701	4.5539	2.633e-06	1	5.266e-06	0.00012952	FALSE
Pa2g4_3	Pa2g4	1224.1	469.06	1224.1	469.06	-1.382	285060	27532	4.5506	2.6743e-06	1	5.3485e-06	0.00013112	FALSE
Spcs3_6	Spcs3	3295.9	1959.3	3295.9	1959.3	-0.75005	893280	86416	4.5468	2.7228e-06	1	5.4456e-06	0.00013292	FALSE
Tbc1d2b_1	Tbc1d2b	1401.8	586.33	1401.8	586.33	-1.256	332470	32193	4.5447	2.7503e-06	1	5.5006e-06	0.00013397	FALSE
Pkn1_9	Pkn1	1765.7	834.35	1765.7	834.35	-1.0806	433730	42026	4.5433	2.7696e-06	1	5.5393e-06	0.00013448	FALSE
Srp19_3	Srp19	2284.1	1203.8	2284.1	1203.8	-0.92351	583590	56576	4.542	2.7855e-06	1	5.5711e-06	0.00013511	FALSE
Lman2l_4	Lman2l	748.19	182.64	748.19	182.64	-2.0284	159920	15598	4.5283	2.9724e-06	1	5.9449e-06	0.00014294	FALSE
Spata1_7	Spata1	1204.8	460.76	1204.8	460.76	-1.3848	276820	27031	4.5256	3.0107e-06	1	6.0213e-06	0.00014417	FALSE
Wnt4_5	Wnt4	1563	698.4	1563	698.4	-1.161	373750	36505	4.5251	3.018e-06	1	6.0361e-06	0.00014437	FALSE
Nars_2	Nars	1175.9	444.16	1175.9	444.16	-1.4026	267700	26282	4.5134	3.1896e-06	1	6.3792e-06	0.00015161	FALSE
Naa15_5	Naa15	1564	701.52	1564	701.52	-1.1555	371900	36531	4.5123	3.2069e-06	1	6.4137e-06	0.00015227	FALSE
Vps37c_3	Vps37c	968.3	314.44	968.3	314.44	-1.6196	213770	21004	4.5116	3.2169e-06	1	6.4338e-06	0.00015242	FALSE
Hspa5_2	Hspa5	2528.4	1390.6	2528.4	1390.6	-0.86206	647310	63620	4.511	3.2262e-06	1	6.4523e-06	0.0001527	FALSE
Eif3g_3	Eif3g	1229	479.44	1229	479.44	-1.3562	280890	27657	4.5069	3.2886e-06	1	6.5772e-06	0.00015539	FALSE
1700024G13Rik_5	1700024G13Rik	1710.7	804.25	1710.7	804.25	-1.0879	410820	40517	4.5032	3.3469e-06	1	6.6939e-06	0.00015743	FALSE
Stk11_5	Stk11	1710.7	804.25	1710.7	804.25	-1.0879	410820	40517	4.5032	3.3469e-06	1	6.6939e-06	0.00015743	FALSE
Med7_10	Med7	1529.2	680.76	1529.2	680.76	-1.1664	359920	35595	4.497	3.4461e-06	1	6.8922e-06	0.00016159	FALSE
Gchfr_2	Gchfr	1453.9	631.99	1453.9	631.99	-1.2007	337770	33580	4.4852	3.6415e-06	1	7.2829e-06	0.00016847	FALSE
Polr2j_7	Polr2j	1509.9	670.38	1509.9	670.38	-1.1702	352380	35077	4.4824	3.6901e-06	1	7.3803e-06	0.00017037	FALSE
Eif2b4_8	Eif2b4	1523.4	679.72	1523.4	679.72	-1.1631	355900	35440	4.4816	3.7043e-06	1	7.4086e-06	0.00017085	FALSE
Gm12886_10	Gm12886	1635.4	756.52	1635.4	756.52	-1.1112	386210	38465	4.4812	3.7109e-06	1	7.4217e-06	0.00017098	FALSE
Med11_3	Med11	1991.6	1007.7	1991.6	1007.7	-0.98224	484100	48294	4.4775	3.7759e-06	1	7.5518e-06	0.00017345	FALSE
Rtf1_7	Rtf1	1466.4	642.37	1466.4	642.37	-1.1896	339560	33914	4.4748	3.8233e-06	1	7.6466e-06	0.00017456	FALSE
Csf2ra_8	Csf2ra	1461.6	640.29	1461.6	640.29	-1.1895	337290	33786	4.4684	3.9403e-06	1	7.8806e-06	0.00017872	FALSE
Eif3g_2	Eif3g	1704.9	807.37	1704.9	807.37	-1.0775	402780	40359	4.4677	3.9534e-06	1	7.9067e-06	0.00017874	FALSE
Eif3g_5	Eif3g	1556.2	705.67	1556.2	705.67	-1.1399	361730	36323	4.4629	4.0432e-06	1	8.0865e-06	0.00018238	FALSE
Prm2_8	Prm2	1339	559.35	1339	559.35	-1.2579	303940	30535	4.4618	4.064e-06	1	8.128e-06	0.00018296	FALSE
Acot7_9	Acot7	988.57	334.15	988.57	334.15	-1.562	214130	21513	4.4618	4.0641e-06	1	8.1283e-06	0.00018296	FALSE
Hspa8_2	Hspa8	1369.9	580.1	1369.9	580.1	-1.2383	311900	31350	4.4607	4.085e-06	1	8.17e-06	0.00018299	FALSE
Dlgap5_4	Dlgap5	772.32	205.47	772.32	205.47	-1.9051	160660	16180	4.4564	4.1679e-06	1	8.3359e-06	0.00018603	FALSE
Iqcc_9	Iqcc	1758	846.8	1758	846.8	-1.053	415140	41813	4.4561	4.1733e-06	1	8.3465e-06	0.00018603	FALSE
Eprs_1	Eprs	1378.6	587.37	1378.6	587.37	-1.2295	313020	31580	4.4524	4.2449e-06	1	8.4898e-06	0.00018846	FALSE
Supt20_7	Supt20	2285.1	1226.6	2285.1	1226.6	-0.89703	560200	56603	4.449	4.3128e-06	1	8.6256e-06	0.0001911	FALSE
Med7_6	Med7	1491.5	665.2	1491.5	665.2	-1.1638	341430	34586	4.4434	4.4269e-06	1	8.8538e-06	0.00019539	FALSE
Mllt6_5	Mllt6	2282.2	1227.7	2282.2	1227.7	-0.89399	556050	56521	4.4357	4.5876e-06	1	9.1753e-06	0.00020189	FALSE
INTERGENIC_2740	INTERGENIC	1825.6	899.73	1825.6	899.73	-1.02	428600	43675	4.4302	4.707e-06	1	9.414e-06	0.00020654	FALSE
Med10_1	Med10	1820.8	897.65	1820.8	897.65	-1.0195	426060	43542	4.4238	4.8489e-06	1	9.6978e-06	0.00021143	FALSE
N6amt1_9	N6amt1	1551.4	709.82	1551.4	709.82	-1.1269	354130	36193	4.4237	4.8512e-06	1	9.7025e-06	0.00021143	FALSE
Hgs_8	Hgs	1564	719.16	1564	719.16	-1.1197	356840	36531	4.42	4.9357e-06	1	9.8715e-06	0.00021491	FALSE
Med12_2	Med12	1452.9	643.4	1452.9	643.4	-1.1739	327670	33554	4.4194	4.9492e-06	1	9.8985e-06	0.00021528	FALSE
Pten_4	Pten	1163.3	451.42	1163.3	451.42	-1.3637	253390	25959	4.4185	4.9701e-06	1	9.9402e-06	0.00021578	FALSE
Gzmb_2	Gzmb	1846.8	917.37	1846.8	917.37	-1.0087	431940	44262	4.4178	4.985e-06	1	9.9701e-06	0.00021622	FALSE
Paf1_4	Paf1	769.43	209.62	769.43	209.62	-1.871	156690	16110	4.4105	5.1563e-06	0.99999	1.0313e-05	0.00022194	FALSE
Tcf7l2_9	Tcf7l2	2061.1	1073	2061.1	1073	-0.9411	488180	50246	4.4081	5.2137e-06	0.99999	1.0427e-05	0.00022419	FALSE
Supt5_8	Supt5	1541.7	706.71	1541.7	706.71	-1.1243	348650	35933	4.4052	5.2852e-06	0.99999	1.057e-05	0.00022683	FALSE
Slc35a3_2	Slc35a3	1812.1	895.58	1812.1	895.58	-1.0159	419970	43302	4.4043	5.3073e-06	0.99999	1.0615e-05	0.00022757	FALSE
Figla_6	Figla	1766.7	865.48	1766.7	865.48	-1.0286	406090	42052	4.3947	5.546e-06	0.99999	1.1092e-05	0.00023668	FALSE
Polr2e_5	Polr2e	962.51	327.93	962.51	327.93	-1.5505	201350	20859	4.3937	5.5708e-06	0.99999	1.1142e-05	0.00023751	FALSE
Slfn2_3	Slfn2	1235.7	503.31	1235.7	503.31	-1.2941	268210	27833	4.3901	5.6642e-06	0.99999	1.1328e-05	0.00024081	FALSE
Atp1b3_7	Atp1b3	979.88	339.34	979.88	339.34	-1.5271	205150	21295	4.3895	5.6815e-06	0.99999	1.1363e-05	0.00024109	FALSE
Ddah1_5	Ddah1	1971.4	1012.8	1971.4	1012.8	-0.96009	459370	47727	4.3875	5.7333e-06	0.99999	1.1467e-05	0.00024306	FALSE
Ubtf_6	Ubtf	1129.5	434.82	1129.5	434.82	-1.3752	241310	25090	4.3858	5.7784e-06	0.99999	1.1557e-05	0.0002441	FALSE
Thoc7_4	Thoc7	1777.3	874.82	1777.3	874.82	-1.0218	407240	42344	4.3857	5.7794e-06	0.99999	1.1559e-05	0.0002441	FALSE
Vgll2_1	Vgll2	1587.1	741.99	1587.1	741.99	-1.0959	357130	37157	4.3844	5.8163e-06	0.99999	1.1633e-05	0.00024497	FALSE
Efna1_8	Efna1	1338	572.84	1338	572.84	-1.2225	292770	30510	4.3809	5.9101e-06	0.99999	1.182e-05	0.00024869	FALSE
Pabpc1_6	Pabpc1	1727.1	840.58	1727.1	840.58	-1.038	392970	40966	4.3801	5.9319e-06	0.99999	1.1864e-05	0.00024914	FALSE
Eif5_9	Eif5	1558.2	723.31	1558.2	723.31	-1.1061	348490	36375	4.3773	6.0076e-06	0.99999	1.2015e-05	0.00025162	FALSE
Slfn2_5	Slfn2	1799.5	892.46	1799.5	892.46	-1.0109	411370	42956	4.3764	6.0318e-06	0.99999	1.2064e-05	0.00025219	FALSE
Pabpc1_8	Pabpc1	1283	537.55	1283	537.55	-1.2535	277860	29066	4.3726	6.14e-06	0.99999	1.228e-05	0.00025617	FALSE
Spag4_3	Spag4	741.43	198.21	741.43	198.21	-1.898	147540	15436	4.3724	6.1447e-06	0.99999	1.2289e-05	0.00025617	FALSE
Psmd3_6	Psmd3	2055.3	1078.2	2055.3	1078.2	-0.93009	477390	50083	4.3662	6.3209e-06	0.99999	1.2642e-05	0.00026206	FALSE
Supt20_1	Supt20	995.33	352.83	995.33	352.83	-1.4936	206400	21683	4.3633	6.4055e-06	0.99999	1.2811e-05	0.00026451	FALSE
Med27_9	Med27	1797.6	895.58	1797.6	895.58	-1.0044	406810	42902	4.3548	6.6595e-06	0.99999	1.3319e-05	0.00027334	FALSE
Npm3_2	Npm3	1033.9	378.78	1033.9	378.78	-1.4463	214620	22656	4.3527	6.7235e-06	0.99999	1.3447e-05	0.00027571	FALSE
Eif4a1_7	Eif4a1	1006	361.14	1006	361.14	-1.4754	207890	21950	4.3523	6.7355e-06	0.99999	1.3471e-05	0.00027572	FALSE
S100pbp_1	S100pbp	1748.3	861.33	1748.3	861.33	-1.0205	393400	41548	4.3516	6.7559e-06	0.99999	1.3512e-05	0.00027629	FALSE
Prkar1a_2	Prkar1a	1487.7	679.72	1487.7	679.72	-1.1289	326400	34482	4.351	6.7745e-06	0.99999	1.3549e-05	0.0002768	FALSE
Polr2j_10	Polr2j	1799.5	898.69	1799.5	898.69	-1.0009	405740	42956	4.3464	6.9197e-06	0.99999	1.3839e-05	0.00028126	FALSE
Nol10_9	Nol10	1098.6	421.33	1098.6	421.33	-1.3806	229370	24300	4.3449	6.9667e-06	0.99999	1.3933e-05	0.00028245	FALSE
Smg8_6	Smg8	1687.5	819.82	1687.5	819.82	-1.0406	376460	39884	4.3448	6.9692e-06	0.99999	1.3938e-05	0.00028245	FALSE
Slfn2_4	Slfn2	1577.5	743.03	1577.5	743.03	-1.0851	348150	36896	4.3442	6.9902e-06	0.99999	1.398e-05	0.00028304	FALSE
Efhb_3	Efhb	676.75	165	676.75	165	-2.0295	130940	13893	4.3419	7.0639e-06	0.99999	1.4128e-05	0.00028475	FALSE
Cars_8	Cars	1874.8	953.69	1874.8	953.69	-0.97441	424230	45038	4.3404	7.1117e-06	0.99999	1.4223e-05	0.00028642	FALSE
Vcp_4	Vcp	1849.7	936.05	1849.7	936.05	-0.98189	417390	44342	4.3389	7.1607e-06	0.99999	1.4321e-05	0.00028811	FALSE
Scrib_10	Scrib	762.67	214.81	762.67	214.81	-1.8232	150070	15947	4.3384	7.1759e-06	0.99999	1.4352e-05	0.00028824	FALSE
Med4_4	Med4	640.06	145.28	640.06	145.28	-2.1317	122400	13028	4.3352	7.281e-06	0.99999	1.4562e-05	0.00029194	FALSE
Med21_7	Med21	2037	1072	2037	1072	-0.92551	465620	49567	4.3345	7.3061e-06	0.99999	1.4612e-05	0.00029264	FALSE
Aurkb_1	Aurkb	881.41	286.42	881.41	286.42	-1.6183	177010	18845	4.3343	7.3114e-06	0.99999	1.4623e-05	0.00029264	FALSE
Ywhab_9	Ywhab	1116	434.82	1116	434.82	-1.3578	232010	24744	4.3304	7.4405e-06	0.99999	1.4881e-05	0.00029689	FALSE
Psmd3_8	Psmd3	1277.2	541.7	1277.2	541.7	-1.2359	270500	28915	4.3255	7.6087e-06	0.99999	1.5217e-05	0.00030167	FALSE
Rps12_6	Rps12	1731.9	855.1	1731.9	855.1	-1.0174	384410	41098	4.3252	7.6208e-06	0.99999	1.5242e-05	0.00030181	FALSE
Aars_6	Aars	1402.7	626.8	1402.7	626.8	-1.1609	301030	32219	4.3228	7.7021e-06	0.99999	1.5404e-05	0.00030476	FALSE
Fcrlb_2	Fcrlb	701.85	181.61	701.85	181.61	-1.9445	135330	14489	4.3221	7.7266e-06	0.99999	1.5453e-05	0.00030546	FALSE
Mtbp_3	Mtbp	1167.2	470.1	1167.2	470.1	-1.3101	242960	26058	4.3182	7.8641e-06	0.99999	1.5728e-05	0.00031026	FALSE
Chd4_2	Chd4	1702	835.39	1702	835.39	-1.0258	375510	40279	4.318	7.871e-06	0.99999	1.5742e-05	0.00031026	FALSE
Hars_1	Hars	1235.7	515.76	1235.7	515.76	-1.2589	259170	27833	4.3155	7.9627e-06	0.99999	1.5925e-05	0.00031315	FALSE
Cd79b_4	Cd79b	1325.5	575.95	1325.5	575.95	-1.2011	280910	30180	4.3146	7.9942e-06	0.99999	1.5988e-05	0.00031384	FALSE
Cbfb_3	Cbfb	1342.9	589.44	1342.9	589.44	-1.1865	283830	30637	4.3045	8.3682e-06	0.99999	1.6736e-05	0.00032597	FALSE
Dyx1c1_7	Dyx1c1	1717.5	849.92	1717.5	849.92	-1.014	376310	40702	4.3001	8.535e-06	0.99999	1.707e-05	0.00033151	FALSE
Fam63a_7	Fam63a	1227	512.65	1227	512.65	-1.2575	255170	27607	4.2995	8.5577e-06	0.99999	1.7115e-05	0.00033151	FALSE
Polr2g_10	Polr2g	809.97	248.02	809.97	248.02	-1.7034	157890	17093	4.2982	8.6103e-06	0.99999	1.7221e-05	0.00033261	FALSE
Eif2s2_6	Eif2s2	2327.6	1294.1	2327.6	1294.1	-0.84642	534080	57821	4.2981	8.6136e-06	0.99999	1.7227e-05	0.00033261	FALSE
Supt5_2	Supt5	1804.3	912.18	1804.3	912.18	-0.9833	397970	43089	4.2979	8.6197e-06	0.99999	1.7239e-05	0.00033261	FALSE
Hcfc1_7	Hcfc1	1061	404.72	1061	404.72	-1.3882	215340	23341	4.2955	8.716e-06	0.99999	1.7432e-05	0.00033575	FALSE
Vcp_8	Vcp	895.89	300.95	895.89	300.95	-1.5706	176980	19202	4.2934	8.7983e-06	0.99999	1.7597e-05	0.00033749	FALSE
Eif3f_3	Eif3f	1581.3	755.48	1581.3	755.48	-1.0647	341010	37000	4.2934	8.7987e-06	0.99999	1.7597e-05	0.00033749	FALSE
Stk40_7	Stk40	1839.1	938.12	1839.1	938.12	-0.97039	405870	44049	4.2928	8.8203e-06	0.99999	1.7641e-05	0.00033803	FALSE
Pygo2_5	Pygo2	1050.4	398.5	1050.4	398.5	-1.396	212460	23072	4.2916	8.871e-06	0.99999	1.7742e-05	0.00033911	FALSE
Chek1_10	Chek1	531.94	92.36	531.94	92.36	-2.5131	96614	10524	4.2877	9.0283e-06	0.99999	1.8057e-05	0.00034367	FALSE
Med27_3	Med27	900.72	306.14	900.72	306.14	-1.5538	176770	19322	4.2775	9.4504e-06	0.99999	1.8901e-05	0.00035732	FALSE
Rpl28_3	Rpl28	1579.4	758.59	1579.4	758.59	-1.057	336860	36948	4.2702	9.7663e-06	0.99999	1.9533e-05	0.00036773	FALSE
Eif4a1_9	Eif4a1	1564.9	750.29	1564.9	750.29	-1.0596	331810	36557	4.2606	1.0193e-05	0.99999	2.0386e-05	0.00038189	FALSE
Uba1_2	Uba1	1285.9	559.35	1285.9	559.35	-1.1995	263950	29142	4.2562	1.0398e-05	0.99999	2.0795e-05	0.00038794	FALSE
Gm1979_5	Gm1979	1184.5	491.89	1184.5	491.89	-1.2662	239890	26507	4.2544	1.0479e-05	0.99999	2.0958e-05	0.00039047	FALSE
1200014J11Rik_10	1200014J11Rik	979.88	359.06	979.88	359.06	-1.4458	192710	21295	4.2543	1.0483e-05	0.99999	2.0966e-05	0.00039047	FALSE
Trp53_5	Trp53	3730.3	2387.9	3730.3	2387.9	-0.64336	901100	99707	4.2515	1.0619e-05	0.99999	2.1238e-05	0.00039489	FALSE
Timm23_10	Timm23	1338	595.67	1338	595.67	-1.1662	275570	30510	4.2502	1.068e-05	0.99999	2.136e-05	0.00039658	FALSE
Aars_8	Aars	1428.8	657.93	1428.8	657.93	-1.1176	297120	32911	4.2492	1.0727e-05	0.99999	2.1454e-05	0.00039726	FALSE
Rrn3_7	Rrn3	853.42	281.23	853.42	281.23	-1.5981	163700	18156	4.2465	1.0857e-05	0.99999	2.1713e-05	0.00040108	FALSE
C330021F23Rik_3	C330021F23Rik	1733.9	872.75	1733.9	872.75	-0.98954	370760	41151	4.2449	1.0933e-05	0.99999	2.1865e-05	0.00040356	FALSE
Etf1_8	Etf1	1590	771.05	1590	771.05	-1.0432	335360	37235	4.2442	1.097e-05	0.99999	2.194e-05	0.0004046	FALSE
Med11_2	Med11	3071.9	1874.2	3071.9	1874.2	-0.71258	717290	79668	4.2435	1.1005e-05	0.99999	2.2009e-05	0.00040522	FALSE
B3gat3_2	B3gat3	1993.6	1060.6	1993.6	1060.6	-0.90986	435230	48348	4.2431	1.1023e-05	0.99999	2.2046e-05	0.00040557	FALSE
Stat5b_4	Stat5b	1593.9	774.16	1593.9	774.16	-1.0409	335970	37339	4.2421	1.1071e-05	0.99999	2.2143e-05	0.00040702	FALSE
Polr2d_1	Polr2d	1744.5	881.05	1744.5	881.05	-0.9847	372760	41442	4.2414	1.1107e-05	0.99999	2.2215e-05	0.000408	FALSE
Zfp777_7	Zfp777	2377.8	1346	2377.8	1346	-0.82052	532340	59263	4.2385	1.125e-05	0.99999	2.2499e-05	0.00041222	FALSE
Slmo2_5	Slmo2	2245.5	1247.4	2245.5	1247.4	-0.84765	498160	55473	4.238	1.1277e-05	0.99999	2.2554e-05	0.00041256	FALSE
Serpinb9_4	Serpinb9	1650.8	815.67	1650.8	815.67	-1.0162	348750	38884	4.2353	1.1411e-05	0.99999	2.2822e-05	0.00041644	FALSE
Dcaf7_7	Dcaf7	2667.4	1566	2667.4	1566	-0.76801	606590	67678	4.2339	1.1483e-05	0.99999	2.2967e-05	0.0004174	FALSE
Etf1_10	Etf1	1335.2	596.7	1335.2	596.7	-1.1606	272650	30434	4.2329	1.1533e-05	0.99999	2.3065e-05	0.00041885	FALSE
Ccdc17_7	Ccdc17	1211.6	515.76	1211.6	515.76	-1.2305	242080	27206	4.2186	1.2293e-05	0.99999	2.4586e-05	0.00044254	FALSE
Hnrnph1_1	Hnrnph1	1890.3	991.05	1890.3	991.05	-0.93086	404290	45467	4.2171	1.2373e-05	0.99999	2.4746e-05	0.00044507	FALSE
Slc25a26_1	Slc25a26	1080.3	429.63	1080.3	429.63	-1.3282	211680	23832	4.2147	1.2503e-05	0.99999	2.5007e-05	0.00044824	FALSE
Chpt1_4	Chpt1	1421.1	658.97	1421.1	658.97	-1.1075	290400	32706	4.2141	1.254e-05	0.99999	2.5081e-05	0.00044859	FALSE
Chmp6_8	Chmp6	1271.4	557.27	1271.4	557.27	-1.1886	255020	28763	4.2109	1.2715e-05	0.99999	2.5431e-05	0.00045413	FALSE
Tatdn1_7	Tatdn1	1417.2	657.93	1417.2	657.93	-1.1059	288250	32603	4.2051	1.3051e-05	0.99999	2.6102e-05	0.00046461	FALSE
Fam219a_7	Fam219a	1957.8	1042.9	1957.8	1042.9	-0.90796	418520	47349	4.2045	1.3081e-05	0.99999	2.6161e-05	0.00046497	FALSE
Atp1b3_2	Atp1b3	1280.1	564.53	1280.1	564.53	-1.1797	256030	28990	4.2028	1.3182e-05	0.99999	2.6365e-05	0.00046781	FALSE
Bin1_2	Bin1	1079.3	431.7	1079.3	431.7	-1.32	209700	23808	4.1972	1.3511e-05	0.99999	2.7023e-05	0.00047727	FALSE
Pabpc4l_7	Pabpc4l	1144	475.29	1144	475.29	-1.2654	223590	25462	4.1908	1.39e-05	0.99999	2.78e-05	0.00048947	FALSE
Eif5_6	Eif5	1997.4	1075.1	1997.4	1075.1	-0.89304	425330	48456	4.1899	1.3954e-05	0.99999	2.7909e-05	0.00049061	FALSE
Eif2s3x_2	Eif2s3x	1523.4	734.73	1523.4	734.73	-1.051	311010	35440	4.1894	1.3982e-05	0.99999	2.7965e-05	0.00049083	FALSE
Scnn1a_1	Scnn1a	949.96	349.72	949.96	349.72	-1.4391	180140	20546	4.1876	1.4099e-05	0.99999	2.8198e-05	0.00049416	FALSE
Pten_10	Pten	946.1	347.65	946.1	347.65	-1.4417	179070	20449	4.1849	1.4264e-05	0.99999	2.8527e-05	0.00049838	FALSE
Stfa2l1_1	Stfa2l1	1880.6	991.05	1880.6	991.05	-0.92348	395660	45199	4.1842	1.431e-05	0.99999	2.862e-05	0.0004996	FALSE
Mfng_10	Mfng	1637.3	816.71	1637.3	816.71	-1.0026	336710	38517	4.1813	1.4491e-05	0.99999	2.8982e-05	0.00050281	FALSE
Ints5_9	Ints5	1655.7	830.2	1655.7	830.2	-0.99502	340700	39016	4.1791	1.4635e-05	0.99999	2.9269e-05	0.00050663	FALSE
Bud13_3	Bud13	1858.4	978.6	1858.4	978.6	-0.92458	387030	44583	4.1668	1.5446e-05	0.99998	3.0892e-05	0.00052903	FALSE
Vars_2	Vars	1678.8	849.92	1678.8	849.92	-0.98123	343560	39647	4.163	1.5703e-05	0.99998	3.1406e-05	0.00053662	FALSE
AY358078_4	AY358078	1630.6	815.67	1630.6	815.67	-0.99843	332030	38334	4.1621	1.5767e-05	0.99998	3.1533e-05	0.00053797	FALSE
Nprl3_3	Nprl3	2509.1	1464.3	2509.1	1464.3	-0.77658	545830	63059	4.1607	1.5863e-05	0.99998	3.1725e-05	0.00054084	FALSE
Ube2b_6	Ube2b	2094	1152.9	2094	1152.9	-0.86036	442760	51171	4.1599	1.5916e-05	0.99998	3.1833e-05	0.00054119	FALSE
Tada3_10	Tada3	1728.1	886.24	1728.1	886.24	-0.96261	354340	40993	4.1579	1.6059e-05	0.99998	3.2118e-05	0.00054547	FALSE
5031410I06Rik_2	5031410I06Rik	1946.3	1045	1946.3	1045	-0.89654	406120	47026	4.156	1.6195e-05	0.99998	3.239e-05	0.00054959	FALSE
Med28_8	Med28	2258.1	1276.4	2258.1	1276.4	-0.82249	481820	55831	4.1545	1.63e-05	0.99998	3.26e-05	0.0005524	FALSE
Stk40_6	Stk40	1390.2	648.59	1390.2	648.59	-1.0987	274980	31886	4.153	1.6408e-05	0.99998	3.2816e-05	0.00055566	FALSE
Rars_8	Rars	1424.9	674.54	1424.9	674.54	-1.0778	281550	32808	4.1429	1.7151e-05	0.99998	3.4301e-05	0.00057776	FALSE
Echdc3_10	Echdc3	2647.1	1574.3	2647.1	1574.3	-0.74938	575530	67084	4.1423	1.7194e-05	0.99998	3.4387e-05	0.00057835	FALSE
Dlx5_2	Dlx5	1804.3	945.39	1804.3	945.39	-0.93177	368900	43089	4.138	1.752e-05	0.99998	3.5041e-05	0.00058802	FALSE
Polr2g_4	Polr2g	1553.3	765.86	1553.3	765.86	-1.0193	310060	36245	4.1363	1.7646e-05	0.99998	3.5292e-05	0.00059094	FALSE
Mrgprx1_6	Mrgprx1	1243.4	551.04	1243.4	551.04	-1.1726	239710	28033	4.1354	1.7718e-05	0.99998	3.5436e-05	0.00059289	FALSE
Med10_3	Med10	2485.9	1453.9	2485.9	1453.9	-0.77345	532540	62387	4.1319	1.7993e-05	0.99998	3.5985e-05	0.00060164	FALSE
Setd1b_7	Setd1b	2079.5	1148.8	2079.5	1148.8	-0.85555	433090	50763	4.1308	1.8075e-05	0.99998	3.6151e-05	0.00060328	FALSE
Defa26_7	Defa26	1525.3	747.18	1525.3	747.18	-1.0286	302770	35492	4.1305	1.8097e-05	0.99998	3.6194e-05	0.00060334	FALSE
Hcfc1_1	Hcfc1	1180.7	509.53	1180.7	509.53	-1.2108	225220	26407	4.1301	1.8127e-05	0.99998	3.6255e-05	0.00060391	FALSE
Paf1_8	Paf1	2037	1117.7	2037	1117.7	-0.86539	422600	49567	4.1294	1.8188e-05	0.99998	3.6377e-05	0.00060549	FALSE
Polr2h_2	Polr2h	2222.4	1255.7	2222.4	1255.7	-0.82313	467240	54812	4.129	1.8216e-05	0.99998	3.6432e-05	0.00060596	FALSE
Eif5_4	Eif5	1188.4	515.76	1188.4	515.76	-1.2027	226230	26606	4.1238	1.8634e-05	0.99998	3.7267e-05	0.00061849	FALSE
Pdgfra_6	Pdgfra	907.48	332.08	907.48	332.08	-1.4476	165540	19489	4.1217	1.8808e-05	0.99998	3.7616e-05	0.00062381	FALSE
Polr2j_4	Polr2j	854.38	298.87	854.38	298.87	-1.5122	154300	18179	4.1201	1.8939e-05	0.99998	3.7879e-05	0.00062725	FALSE
Gabrg2_4	Gabrg2	1258.9	564.53	1258.9	564.53	-1.1556	241060	28436	4.1176	1.914e-05	0.99998	3.828e-05	0.00063159	FALSE
Polr2a_7	Polr2a	932.58	348.68	932.58	348.68	-1.4167	170470	20113	4.1172	1.9176e-05	0.99998	3.8353e-05	0.00063231	FALSE
Rassf1_7	Rassf1	1690.4	867.56	1690.4	867.56	-0.96154	338550	39963	4.1162	1.9256e-05	0.99998	3.8513e-05	0.00063449	FALSE
Lrrtm2_2	Lrrtm2	1435.6	686.99	1435.6	686.99	-1.0622	280180	33091	4.1151	1.9354e-05	0.99998	3.8709e-05	0.00063725	FALSE
Pstpip2_5	Pstpip2	1042.6	420.29	1042.6	420.29	-1.3087	193660	22876	4.1147	1.9382e-05	0.99998	3.8763e-05	0.00063768	FALSE
Wee1_5	Wee1	1387.3	653.78	1387.3	653.78	-1.0842	269010	31810	4.1127	1.9556e-05	0.99998	3.9113e-05	0.00064297	FALSE
Rtf1_8	Rtf1	2403.9	1397.8	2403.9	1397.8	-0.78171	506030	60014	4.1065	2.0083e-05	0.99998	4.0167e-05	0.00065885	FALSE
C130026I21Rik_10	C130026I21Rik	837.97	290.57	837.97	290.57	-1.5248	149820	17777	4.1056	2.0164e-05	0.99998	4.0328e-05	0.00066101	FALSE
Agr2_2	Agr2	1490.6	727.46	1490.6	727.46	-1.0339	291180	34560	4.105	2.0219e-05	0.99998	4.0438e-05	0.0006614	FALSE
Aars_5	Aars	2097.8	1168.5	2097.8	1168.5	-0.84368	431820	51280	4.1038	2.0318e-05	0.99998	4.0636e-05	0.00066366	FALSE
Ikzf3_8	Ikzf3	860.17	305.1	860.17	305.1	-1.4923	154050	18322	4.1008	2.0585e-05	0.99998	4.117e-05	0.00067091	FALSE
Lrrc27_10	Lrrc27	2088.2	1162.3	2088.2	1162.3	-0.84473	428640	51008	4.0996	2.0693e-05	0.99998	4.1386e-05	0.00067298	FALSE
Setd1b_2	Setd1b	2190.5	1240.1	2190.5	1240.1	-0.82029	451620	53906	4.0934	2.1253e-05	0.99998	4.2506e-05	0.00068821	FALSE
Dnah17_9	Dnah17	2019.6	1114.5	2019.6	1114.5	-0.85706	409590	49079	4.0855	2.1995e-05	0.99998	4.399e-05	0.0007097	FALSE
Eif3g_10	Eif3g	1257	568.69	1257	568.69	-1.1428	236860	28385	4.0852	2.2022e-05	0.99998	4.4044e-05	0.00070978	FALSE
Ccl3_2	Ccl3	1395	664.16	1395	664.16	-1.0695	267070	32014	4.0847	2.207e-05	0.99998	4.414e-05	0.00071059	FALSE
Kif26b_5	Kif26b	1889.3	1019.1	1889.3	1019.1	-0.88995	378650	45440	4.0824	2.2289e-05	0.99998	4.4578e-05	0.00071705	FALSE
Gm19345_8	Gm19345	2940.6	1817.1	2940.6	1817.1	-0.69418	631150	75747	4.0822	2.2303e-05	0.99998	4.4605e-05	0.00071705	FALSE
Supt5_1	Supt5	1219.3	543.78	1219.3	543.78	-1.1635	228170	27406	4.0805	2.2467e-05	0.99998	4.4934e-05	0.00071982	FALSE
Srp9_1	Srp9	1973.3	1081.3	1973.3	1081.3	-0.86719	397790	47781	4.0805	2.2468e-05	0.99998	4.4937e-05	0.00071982	FALSE
Trp53_1	Trp53	3708.1	2424.2	3708.1	2424.2	-0.61298	824250	99022	4.0802	2.2502e-05	0.99998	4.5004e-05	0.00072038	FALSE
Tada3_8	Tada3	1656.6	850.95	1656.6	850.95	-0.96028	324560	39042	4.0775	2.276e-05	0.99998	4.5519e-05	0.00072759	FALSE
Hspa8_7	Hspa8	2233.9	1277.5	2233.9	1277.5	-0.80582	457420	55142	4.0732	2.3189e-05	0.99998	4.6378e-05	0.00073923	FALSE
Med4_3	Med4	586	144.25	586	144.25	-2.0149	97573	11767	4.0728	2.323e-05	0.99998	4.646e-05	0.00074001	FALSE
Ifi204_7	Ifi204	2368.1	1379.2	2368.1	1379.2	-0.77952	489030	58986	4.072	2.3304e-05	0.99998	4.6608e-05	0.00074149	FALSE
Med7_7	Med7	1621.9	827.08	1621.9	827.08	-0.9707	315850	38098	4.072	2.3309e-05	0.99998	4.6619e-05	0.00074149	FALSE
Klra2_7	Klra2	1402.7	672.46	1402.7	672.46	-1.0596	266650	32219	4.0684	2.3664e-05	0.99998	4.7328e-05	0.00075119	FALSE
Eif2s2_2	Eif2s2	1375.7	653.78	1375.7	653.78	-1.0721	260580	31503	4.0673	2.3776e-05	0.99998	4.7552e-05	0.00075421	FALSE
Cdc37l1_10	Cdc37l1	1758	927.75	1758	927.75	-0.9214	344660	41813	4.0602	2.451e-05	0.99998	4.902e-05	0.00077586	FALSE
Cebpb_10	Cebpb	2354.6	1371.9	2354.6	1371.9	-0.77888	482870	58597	4.0597	2.4571e-05	0.99998	4.9142e-05	0.00077724	FALSE
Eif2s3x_5	Eif2s3x	1090.9	460.76	1090.9	460.76	-1.2416	198540	24103	4.0589	2.4654e-05	0.99998	4.9308e-05	0.00077932	FALSE
Usp10_10	Usp10	1271.4	583.21	1271.4	583.21	-1.123	236820	28763	4.058	2.475e-05	0.99998	4.9501e-05	0.00078098	FALSE
Eif3g_7	Eif3g	906.51	340.38	906.51	340.38	-1.4105	160250	19465	4.0578	2.4772e-05	0.99998	4.9545e-05	0.00078098	FALSE
Gabpb2_9	Gabpb2	1591.9	808.41	1591.9	808.41	-0.97677	306970	37287	4.0577	2.4776e-05	0.99998	4.9551e-05	0.00078098	FALSE
Polr2h_10	Polr2h	714.4	221.04	714.4	221.04	-1.6879	121700	14788	4.057	2.485e-05	0.99998	4.9701e-05	0.00078279	FALSE
Ints9_9	Ints9	1534	767.93	1534	767.93	-0.99733	293450	35725	4.0532	2.5265e-05	0.99997	5.053e-05	0.00079474	FALSE
Ddx3x_7	Ddx3x	1497.3	741.99	1497.3	741.99	-1.012	285280	34741	4.0526	2.533e-05	0.99997	5.0659e-05	0.00079622	FALSE
Prkar1a_8	Prkar1a	1526.3	762.74	1526.3	762.74	-0.99982	291510	35518	4.0515	2.5441e-05	0.99997	5.0882e-05	0.0007987	FALSE
Med30_4	Med30	1287.8	596.7	1287.8	596.7	-1.1086	238840	29192	4.0451	2.6146e-05	0.99997	5.2292e-05	0.00081846	FALSE
Usp8_7	Usp8	1140.1	496.04	1140.1	496.04	-1.199	207430	25363	4.0444	2.623e-05	0.99997	5.2459e-05	0.00081994	FALSE
Mpeg1_3	Mpeg1	1624.8	835.39	1624.8	835.39	-0.95888	311570	38176	4.0401	2.6714e-05	0.99997	5.3428e-05	0.00083276	FALSE
Elmo1_9	Elmo1	1304.3	609.16	1304.3	609.16	-1.0971	241580	29622	4.0387	2.6876e-05	0.99997	5.3753e-05	0.00083546	FALSE
Slfn2_2	Slfn2	1211.6	545.86	1211.6	545.86	-1.1489	221600	27206	4.0361	2.7172e-05	0.99997	5.4344e-05	0.00084297	FALSE
Coq4_3	Coq4	1762.8	937.09	1762.8	937.09	-0.91092	340920	41946	4.0318	2.7677e-05	0.99997	5.5353e-05	0.00085626	FALSE
B3gnt7_1	B3gnt7	1015.6	415.1	1015.6	415.1	-1.2888	180300	22193	4.031	2.7775e-05	0.99997	5.555e-05	0.00085751	FALSE
Camk2b_9	Camk2b	2056.3	1154	2056.3	1154	-0.8329	407100	50110	4.0309	2.7779e-05	0.99997	5.5557e-05	0.00085751	FALSE
Fam214a_1	Fam214a	1351.6	643.4	1351.6	643.4	-1.0697	250750	30866	4.0308	2.7793e-05	0.99997	5.5586e-05	0.00085751	FALSE
Fbrs_10	Fbrs	1885.4	1027.4	1885.4	1027.4	-0.8753	368140	45333	4.0301	2.788e-05	0.99997	5.576e-05	0.0008596	FALSE
Wbp2nl_5	Wbp2nl	1107.3	476.33	1107.3	476.33	-1.2153	199080	24522	4.0295	2.7953e-05	0.99997	5.5906e-05	0.00086082	FALSE
Tmprss7_3	Tmprss7	1371.8	657.93	1371.8	657.93	-1.059	254830	31401	4.0287	2.8039e-05	0.99997	5.6078e-05	0.00086275	FALSE
Lyzl1_9	Lyzl1	973.13	388.12	973.13	388.12	-1.3239	171120	21125	4.025	2.8492e-05	0.99997	5.6985e-05	0.00087388	FALSE
2610524H06Rik_6	2610524H06Rik	1318.7	621.61	1318.7	621.61	-1.0839	243000	30002	4.0247	2.852e-05	0.99997	5.704e-05	0.00087388	FALSE
Tmcc3_1	Tmcc3	963.47	381.89	963.47	381.89	-1.3328	169120	20884	4.0245	2.8552e-05	0.99997	5.7105e-05	0.00087388	FALSE
Plau_1	Plau	2086.2	1177.8	2086.2	1177.8	-0.82422	412590	50953	4.0243	2.8575e-05	0.99997	5.715e-05	0.00087388	FALSE
Slc35g1_4	Slc35g1	1043.6	434.82	1043.6	434.82	-1.2612	185310	22901	4.0229	2.8742e-05	0.99997	5.7484e-05	0.00087838	FALSE
Med29_4	Med29	2706	1651.1	2706	1651.1	-0.71245	556480	68811	4.0217	2.8888e-05	0.99997	5.7775e-05	0.00088224	FALSE
Alox5_8	Alox5	1713.6	903.88	1713.6	903.88	-0.92207	327820	40596	4.0187	2.9257e-05	0.99997	5.8513e-05	0.00089218	FALSE
Il6st_4	Il6st	1543.7	781.42	1543.7	781.42	-0.98129	290520	35985	4.0183	2.9312e-05	0.99997	5.8624e-05	0.00089218	FALSE
Wwp2_10	Wwp2	985.68	397.46	985.68	397.46	-1.3082	173000	21440	4.0172	2.9443e-05	0.99997	5.8885e-05	0.00089555	FALSE
Ints1_9	Ints1	694.12	213.78	694.12	213.78	-1.6944	115370	14305	4.0162	2.9572e-05	0.99997	5.9143e-05	0.00089699	FALSE
Slc6a17_3	Slc6a17	1361.2	652.74	1361.2	652.74	-1.0592	250970	31121	4.0161	2.9589e-05	0.99997	5.9179e-05	0.00089699	FALSE
Apold1_3	Apold1	1128.6	492.93	1128.6	492.93	-1.1934	202010	25066	4.0148	2.9749e-05	0.99997	5.9499e-05	0.00090062	FALSE
Kctd10_5	Kctd10	1144	504.35	1144	504.35	-1.18	204580	25462	4.0087	3.053e-05	0.99997	6.1059e-05	0.00092116	FALSE
Dcaf7_1	Dcaf7	1250.2	576.99	1250.2	576.99	-1.1142	226610	28209	4.0082	3.0587e-05	0.99997	6.1173e-05	0.00092226	FALSE
Dnali1_1	Dnali1	1379.6	667.27	1379.6	667.27	-1.0467	253680	31605	4.0066	3.0799e-05	0.99997	6.1598e-05	0.00092797	FALSE
Ddb1_4	Ddb1	1181.7	530.29	1181.7	530.29	-1.1545	212140	26432	4.0065	3.0817e-05	0.99997	6.1634e-05	0.00092797	FALSE
Rptn_5	Rptn	1778.3	953.69	1778.3	953.69	-0.89818	339970	42371	4.0059	3.0889e-05	0.99997	6.1779e-05	0.00092953	FALSE
Ppp1r15b_4	Ppp1r15b	2200.2	1268.1	2200.2	1268.1	-0.79442	434340	54180	4.0041	3.1122e-05	0.99997	6.2245e-05	0.00093466	FALSE
Wdpcp_3	Wdpcp	2094.9	1189.3	2094.9	1189.3	-0.81631	410120	51198	4.0026	3.1328e-05	0.99997	6.2655e-05	0.0009402	FALSE
Armc12_1	Armc12	1321.6	629.91	1321.6	629.91	-1.0679	239240	30078	3.9885	3.3251e-05	0.99997	6.6501e-05	0.00099263	FALSE
Polr2a_2	Polr2a	1609.3	834.35	1609.3	834.35	-0.9469	300300	37758	3.9883	3.3275e-05	0.99997	6.655e-05	0.00099271	FALSE
Cenpm_1	Cenpm	1347.7	648.59	1347.7	648.59	-1.054	244380	30764	3.9859	3.3617e-05	0.99997	6.7233e-05	0.0010009	FALSE
Ddb1_2	Ddb1	1365.1	661.05	1365.1	661.05	-1.045	247830	31223	3.9844	3.383e-05	0.99997	6.7659e-05	0.0010066	FALSE
Dqx1_8	Dqx1	1192.3	541.7	1192.3	541.7	-1.1367	211620	26706	3.981	3.4319e-05	0.99997	6.8637e-05	0.0010198	FALSE
Ddx3x_2	Ddx3x	1141.1	507.46	1141.1	507.46	-1.1675	200750	25388	3.9768	3.492e-05	0.99997	6.984e-05	0.0010363	FALSE
Tnrc6a_3	Tnrc6a	1531.1	780.39	1531.1	780.39	-0.97143	281810	35647	3.9763	3.5e-05	0.99997	6.9999e-05	0.0010367	FALSE
Oxct1_5	Oxct1	1012.7	421.33	1012.7	421.33	-1.2632	174870	22120	3.9763	3.5002e-05	0.99996	7.0005e-05	0.0010367	FALSE
Nup43_10	Nup43	2122.9	1217.3	2122.9	1217.3	-0.80189	410100	51989	3.9719	3.5649e-05	0.99996	7.1297e-05	0.0010531	FALSE
Rfwd2_8	Rfwd2	2224.3	1294.1	2224.3	1294.1	-0.78096	432650	54867	3.9713	3.5746e-05	0.99996	7.1492e-05	0.0010553	FALSE
Srp9_2	Srp9	3635.7	2400.3	3635.7	2400.3	-0.59881	763100	96791	3.9709	3.58e-05	0.99996	7.1601e-05	0.0010562	FALSE
Srpr_5	Srpr	1558.2	801.14	1558.2	801.14	-0.95884	286540	36375	3.9692	3.6053e-05	0.99996	7.2106e-05	0.0010622	FALSE
Cbfb_2	Cbfb	998.23	413.02	998.23	413.02	-1.2711	171230	21755	3.9676	3.6306e-05	0.99996	7.2611e-05	0.0010669	FALSE
Med20_2	Med20	1308.1	624.72	1308.1	624.72	-1.065	233520	29724	3.9639	3.6867e-05	0.99996	7.3734e-05	0.0010794	FALSE
Gm4301_4	Gm4301	891.07	343.49	891.07	343.49	-1.3727	149920	19083	3.9639	3.6875e-05	0.99996	7.375e-05	0.0010794	FALSE
Ivns1abp_8	Ivns1abp	927.75	367.36	927.75	367.36	-1.3342	157020	19993	3.9633	3.6962e-05	0.99996	7.3925e-05	0.0010813	FALSE
Nprl3_1	Nprl3	1753.2	944.35	1753.2	944.35	-0.89187	327100	41681	3.9617	3.7205e-05	0.99996	7.4409e-05	0.0010855	FALSE
Ddx3x_9	Ddx3x	1722.3	922.56	1722.3	922.56	-0.89988	319780	40834	3.9576	3.7858e-05	0.99996	7.5716e-05	0.0010978	FALSE
Vash1_5	Vash1	905.55	353.87	905.55	353.87	-1.3531	152170	19441	3.9566	3.8015e-05	0.99996	7.603e-05	0.0010993	FALSE
Srp68_4	Srp68	1276.3	603.97	1276.3	603.97	-1.0781	225990	28889	3.9554	3.8204e-05	0.99996	7.6408e-05	0.001104	FALSE
Hsp90ab1_1	Hsp90ab1	1708.8	913.22	1708.8	913.22	-0.90319	316450	40464	3.9549	3.8291e-05	0.99996	7.6582e-05	0.0011051	FALSE
Cisd3_5	Cisd3	708.61	230.38	708.61	230.38	-1.6168	114350	14650	3.9511	3.8896e-05	0.99996	7.7793e-05	0.0011197	FALSE
Pwp1_7	Pwp1	1577.5	818.78	1577.5	818.78	-0.94521	287800	36896	3.9498	3.9111e-05	0.99996	7.8223e-05	0.0011244	FALSE
Mafk_2	Mafk	1323.6	638.21	1323.6	638.21	-1.0511	234850	30129	3.9484	3.9337e-05	0.99996	7.8674e-05	0.0011295	FALSE
Cebpb_3	Cebpb	1532.1	787.65	1532.1	787.65	-0.95899	277100	35673	3.9415	4.0488e-05	0.99996	8.0976e-05	0.0011566	FALSE
Vash1_7	Vash1	1220.3	567.65	1220.3	567.65	-1.1028	212960	27431	3.9404	4.0676e-05	0.99996	8.1352e-05	0.0011613	FALSE
Ifit3_9	Ifit3	1586.2	827.08	1586.2	827.08	-0.9386	288100	37131	3.9393	4.0863e-05	0.99996	8.1726e-05	0.0011659	FALSE
Usp10_6	Usp10	1024.3	434.82	1024.3	434.82	-1.2342	173740	22412	3.9375	4.1163e-05	0.99996	8.2326e-05	0.0011724	FALSE
4933409G03Rik_1	4933409G03Rik	1496.4	762.74	1496.4	762.74	-0.97127	269110	34715	3.9375	4.1168e-05	0.99996	8.2336e-05	0.0011724	FALSE
Ccs_2	Ccs	719.23	238.68	719.23	238.68	-1.5873	115460	14903	3.9363	4.137e-05	0.99996	8.274e-05	0.0011774	FALSE
Dopey2_3	Dopey2	1535	790.76	1535	790.76	-0.95603	276940	35751	3.936	4.1417e-05	0.99996	8.2834e-05	0.001178	FALSE
Slc37a3_8	Slc37a3	1193.2	550.01	1193.2	550.01	-1.116	206870	26731	3.9342	4.1732e-05	0.99996	8.3464e-05	0.0011847	FALSE
Egr2_5	Egr2	1648.9	873.78	1648.9	873.78	-0.91539	300410	38832	3.9335	4.1862e-05	0.99996	8.3723e-05	0.0011876	FALSE
Chfr_1	Chfr	1787	975.48	1787	975.48	-0.87265	329250	42610	3.9312	4.2266e-05	0.99996	8.4533e-05	0.0011976	FALSE
Zfp871_9	Zfp871	1405.6	699.44	1405.6	699.44	-1.0059	249350	32296	3.9296	4.2547e-05	0.99996	8.5094e-05	0.0012048	FALSE
Eif2s1_3	Eif2s1	2457.9	1482.9	2457.9	1482.9	-0.72859	475290	61576	3.929	4.2641e-05	0.99996	8.5282e-05	0.0012067	FALSE
Ehmt2_10	Ehmt2	1115	498.12	1115	498.12	-1.1609	190300	24719	3.9238	4.3575e-05	0.99996	8.7149e-05	0.0012308	FALSE
Ap1g2_8	Ap1g2	1238.6	583.21	1238.6	583.21	-1.0853	214770	27908	3.9232	4.3688e-05	0.99996	8.7375e-05	0.0012332	FALSE
Ido1_1	Ido1	827.35	308.21	827.35	308.21	-1.4216	134750	17517	3.9224	4.3838e-05	0.99996	8.7676e-05	0.0012351	FALSE
Krtap16-1_2	Krtap16-1	1563	813.59	1563	813.59	-0.94108	280800	36505	3.9222	4.3866e-05	0.99996	8.7733e-05	0.0012352	FALSE
Myl6_3	Myl6	1445.2	729.54	1445.2	729.54	-0.98525	256090	33348	3.919	4.4451e-05	0.99996	8.8903e-05	0.001247	FALSE
Elavl1_10	Elavl1	1399.8	697.37	1399.8	697.37	-1.0042	246730	32142	3.9182	4.4602e-05	0.99996	8.9203e-05	0.0012504	FALSE
Ptges3l_9	Ptges3l	1978.1	1120.8	1978.1	1120.8	-0.81908	367520	47916	3.9167	4.4892e-05	0.99996	8.9785e-05	0.0012572	FALSE
D430042O09Rik_9	D430042O09Rik	1703.9	917.37	1703.9	917.37	-0.89257	309340	40332	3.9166	4.4901e-05	0.99996	8.9802e-05	0.0012572	FALSE
Egr2_6	Egr2	1400.8	698.4	1400.8	698.4	-1.0031	246680	32168	3.9163	4.4966e-05	0.99996	8.9932e-05	0.0012583	FALSE
Med11_9	Med11	1108.3	495.01	1108.3	495.01	-1.1612	188050	24547	3.9144	4.5321e-05	0.99995	9.0642e-05	0.0012674	FALSE
Ndufv2_7	Ndufv2	1382.5	685.95	1382.5	685.95	-1.01	242560	31682	3.9131	4.5562e-05	0.99995	9.1124e-05	0.0012726	FALSE
Rps14_4	Rps14	650.68	200.29	650.68	200.29	-1.6949	101430	13277	3.9088	4.6372e-05	0.99995	9.2744e-05	0.0012912	FALSE
Phb_4	Phb	1706.8	921.52	1706.8	921.52	-0.88852	308360	40411	3.9065	4.6815e-05	0.99995	9.363e-05	0.0012987	FALSE
Slc39a6_8	Slc39a6	1602.6	845.76	1602.6	845.76	-0.92125	286380	37575	3.9042	4.726e-05	0.99995	9.4521e-05	0.0013079	FALSE
Ticrr_3	Ticrr	1078.4	476.33	1078.4	476.33	-1.1771	181220	23783	3.9038	4.7354e-05	0.99995	9.4709e-05	0.0013089	FALSE
Trpm6_6	Trpm6	1353.5	667.27	1353.5	667.27	-1.0192	235450	30917	3.9027	4.7558e-05	0.99995	9.5117e-05	0.0013137	FALSE
Prl8a2_4	Prl8a2	1454.9	739.91	1454.9	739.91	-0.9745	255580	33605	3.9001	4.8085e-05	0.99995	9.6169e-05	0.0013226	FALSE
H2afv_7	H2afv	1429.8	722.27	1429.8	722.27	-0.98417	250270	32937	3.8983	4.8427e-05	0.99995	9.6855e-05	0.0013287	FALSE
Tmem202_2	Tmem202	813.83	303.02	813.83	303.02	-1.4223	130460	17188	3.8963	4.8832e-05	0.99995	9.7664e-05	0.0013374	FALSE
Gltscr2_9	Gltscr2	988.57	417.17	988.57	417.17	-1.2427	163250	21513	3.8958	4.8947e-05	0.99995	9.7894e-05	0.0013389	FALSE
Tnrc6a_9	Tnrc6a	920.99	372.55	920.99	372.55	-1.3035	150400	19825	3.8952	4.906e-05	0.99995	9.812e-05	0.0013412	FALSE
Nipal2_8	Nipal2	941.27	386.04	941.27	386.04	-1.2836	154140	20329	3.8941	4.9276e-05	0.99995	9.8551e-05	0.0013455	FALSE
Grem1_6	Grem1	1095.7	489.82	1095.7	489.82	-1.16	183570	24226	3.8929	4.953e-05	0.99995	9.906e-05	0.0013508	FALSE
Ubl3_8	Ubl3	1752.2	957.84	1752.2	957.84	-0.87063	315510	41654	3.8922	4.9678e-05	0.99995	9.9357e-05	0.0013538	FALSE
Med4_9	Med4	1130.5	513.68	1130.5	513.68	-1.1365	190220	25115	3.8921	4.97e-05	0.99995	9.94e-05	0.0013538	FALSE
Inhbc_5	Inhbc	1173.9	543.78	1173.9	543.78	-1.1088	198540	26232	3.8907	4.9982e-05	0.99995	9.9965e-05	0.001359	FALSE
Med27_4	Med27	1866.1	1042.9	1866.1	1042.9	-0.83878	338820	44797	3.8893	5.0261e-05	0.99995	0.00010052	0.0013646	FALSE
4933409G03Rik_10	4933409G03Rik	1469.3	752.37	1469.3	752.37	-0.96473	257030	33992	3.8888	5.0366e-05	0.99995	0.00010073	0.0013661	FALSE
Primpol_2	Primpol	936.44	383.97	936.44	383.97	-1.284	152610	20209	3.8863	5.0882e-05	0.99995	0.00010176	0.0013793	FALSE
Polr2g_5	Polr2g	931.61	380.85	931.61	380.85	-1.2883	151670	20089	3.8859	5.0984e-05	0.99995	0.00010197	0.0013806	FALSE
Fam122a_6	Fam122a	1720.3	936.05	1720.3	936.05	-0.87734	307560	40781	3.8838	5.1425e-05	0.99995	0.00010285	0.0013907	FALSE
Prkcd_9	Prkcd	1956.9	1112.5	1956.9	1112.5	-0.81423	356510	47322	3.8817	5.1869e-05	0.99995	0.00010374	0.0014019	FALSE
Pcdh19_5	Pcdh19	1799.5	995.2	1799.5	995.2	-0.8539	323460	42956	3.8807	5.207e-05	0.99995	0.00010414	0.0014056	FALSE
Gmip_6	Gmip	1914.4	1082.4	1914.4	1082.4	-0.82211	346130	46138	3.8735	5.3635e-05	0.99995	0.00010727	0.0014418	FALSE
Med7_1	Med7	1590	842.65	1590	842.65	-0.91523	279280	37235	3.8731	5.373e-05	0.99995	0.00010746	0.0014427	FALSE
Etf1_6	Etf1	2103.6	1227.7	2103.6	1227.7	-0.77648	383650	51444	3.862	5.6221e-05	0.99994	0.00011244	0.0015033	FALSE
Pabpc1_9	Pabpc1	1206.8	571.8	1206.8	571.8	-1.0762	201580	27081	3.8584	5.7057e-05	0.99994	0.00011411	0.0015238	FALSE
Cinp_4	Cinp	2233	1327.3	2233	1327.3	-0.75006	410150	55115	3.8579	5.7184e-05	0.99994	0.00011437	0.0015254	FALSE
Lcn8_7	Lcn8	1471.3	759.63	1471.3	759.63	-0.95278	253220	34043	3.857	5.74e-05	0.99994	0.0001148	0.0015303	FALSE
Eif2b4_5	Eif2b4	1698.1	925.67	1698.1	925.67	-0.87468	298360	40174	3.854	5.8102e-05	0.99994	0.0001162	0.0015453	FALSE
Gm1979_1	Gm1979	963.47	406.8	963.47	406.8	-1.2419	154940	20884	3.8521	5.855e-05	0.99994	0.0001171	0.0015563	FALSE
Zfp947_3	Zfp947	1724.2	945.39	1724.2	945.39	-0.86627	303280	40887	3.8517	5.8662e-05	0.99994	0.00011732	0.0015573	FALSE
Ckap4_8	Ckap4	992.43	426.51	992.43	426.51	-1.2165	160130	21610	3.8497	5.9123e-05	0.99994	0.00011825	0.0015669	FALSE
Lpar2_5	Lpar2	1590	847.84	1590	847.84	-0.90639	275420	37235	3.8462	5.998e-05	0.99994	0.00011996	0.001585	FALSE
Ccdc17_2	Ccdc17	1368	688.03	1368	688.03	-0.99047	231170	31299	3.8434	6.0681e-05	0.99994	0.00012136	0.0015979	FALSE
St7_1	St7	1493.5	778.31	1493.5	778.31	-0.93937	255730	34637	3.8427	6.0844e-05	0.99994	0.00012169	0.0016012	FALSE
Hspa8_8	Hspa8	911.34	373.59	911.34	373.59	-1.2843	144590	19585	3.8426	6.0881e-05	0.99994	0.00012176	0.0016013	FALSE
Jak2_3	Jak2	1065.8	477.36	1065.8	477.36	-1.1571	173130	23464	3.8415	6.1138e-05	0.99994	0.00012228	0.0016047	FALSE
Sp110_7	Sp110	939.34	392.27	939.34	392.27	-1.2577	149640	20281	3.8415	6.115e-05	0.99994	0.0001223	0.0016047	FALSE
Ogt_8	Ogt	1659.5	899.73	1659.5	899.73	-0.88248	288650	39121	3.8415	6.1154e-05	0.99994	0.00012231	0.0016047	FALSE
Rpl32_5	Rpl32	634.27	198.21	634.27	198.21	-1.6731	95074	12892	3.8406	6.1369e-05	0.99994	0.00012274	0.0016093	FALSE
Nars_6	Nars	1203.9	572.84	1203.9	572.84	-1.0702	199090	27006	3.8399	6.1554e-05	0.99994	0.00012311	0.0016096	FALSE
Serpinb9_8	Serpinb9	1649.9	893.5	1649.9	893.5	-0.88408	286050	38858	3.837	6.2266e-05	0.99994	0.00012453	0.0016254	FALSE
Ubl3_6	Ubl3	1991.6	1148.8	1991.6	1148.8	-0.79331	355190	48294	3.8353	6.2708e-05	0.99994	0.00012542	0.0016353	FALSE
Tada1_1	Tada1	1715.5	942.27	1715.5	942.27	-0.86374	298960	40649	3.8352	6.2719e-05	0.99994	0.00012544	0.0016353	FALSE
Rpl23_3	Rpl23	1050.4	468.02	1050.4	468.02	-1.1645	169560	23072	3.8338	6.3085e-05	0.99994	0.00012617	0.001643	FALSE
Spi1_9	Spi1	1669.2	909.07	1669.2	909.07	-0.87596	288890	39384	3.8302	6.4021e-05	0.99994	0.00012804	0.0016635	FALSE
Dppa2_8	Dppa2	774.25	286.42	774.25	286.42	-1.4315	118990	16227	3.8296	6.4163e-05	0.99994	0.00012833	0.0016663	FALSE
Kcnip4_1	Kcnip4	2015.8	1168.5	2015.8	1168.5	-0.78614	358920	48971	3.8287	6.4418e-05	0.99994	0.00012884	0.0016719	FALSE
Tcf7l2_4	Tcf7l2	2949.3	1893.9	2949.3	1893.9	-0.63875	556950	76006	3.8283	6.4529e-05	0.99994	0.00012906	0.0016738	FALSE
Acsf2_1	Acsf2	1003.1	436.89	1003.1	436.89	-1.1972	160270	21877	3.8278	6.4648e-05	0.99994	0.0001293	0.001675	FALSE
Phlpp2_10	Phlpp2	853.42	338.31	853.42	338.31	-1.3324	132670	18156	3.8229	6.5943e-05	0.99993	0.00013189	0.0017027	FALSE
Zeb2_4	Zeb2	2364.3	1437.3	2364.3	1437.3	-0.71766	429660	58874	3.8204	6.6608e-05	0.99993	0.00013322	0.001714	FALSE
Slc1a5_8	Slc1a5	1827.5	1029.4	1827.5	1029.4	-0.8274	318450	43728	3.8164	6.7702e-05	0.99993	0.0001354	0.0017377	FALSE
Timm23_1	Timm23	1028.2	455.57	1028.2	455.57	-1.1725	163930	22510	3.8164	6.771e-05	0.99993	0.00013542	0.0017377	FALSE
Polr2b_1	Polr2b	897.83	368.4	897.83	368.4	-1.2829	140150	19250	3.8158	6.787e-05	0.99993	0.00013574	0.0017405	FALSE
Med19_3	Med19	1844.9	1042.9	1844.9	1042.9	-0.82228	321560	44209	3.8141	6.8339e-05	0.99993	0.00013668	0.0017505	FALSE
4930596D02Rik_7	4930596D02Rik	1048.4	470.1	1048.4	470.1	-1.1555	167230	23023	3.8115	6.9067e-05	0.99993	0.00013813	0.0017651	FALSE
Spi1_3	Spi1	760.74	280.19	760.74	280.19	-1.4377	115460	15900	3.8109	6.9217e-05	0.99993	0.00013843	0.0017677	FALSE
Syt17_8	Syt17	1147.9	538.59	1147.9	538.59	-1.0903	185610	25561	3.8108	6.9246e-05	0.99993	0.00013849	0.0017677	FALSE
Ncoa1_1	Ncoa1	780.05	292.64	780.05	292.64	-1.4113	118780	16367	3.8098	6.9533e-05	0.99993	0.00013907	0.001774	FALSE
BC053393_7	BC053393	1168.1	553.12	1168.1	553.12	-1.0772	189120	26083	3.8081	7.0018e-05	0.99993	0.00014004	0.0017844	FALSE
Tcp10a_3	Tcp10a	1249.2	610.2	1249.2	610.2	-1.0325	204180	28184	3.8065	7.0482e-05	0.99993	0.00014096	0.0017949	FALSE
Npm3_4	Npm3	1508	796.99	1508	796.99	-0.91911	252740	35025	3.7989	7.2663e-05	0.99993	0.00014533	0.0018414	FALSE
Aars_4	Aars	1216.4	588.4	1216.4	588.4	-1.0465	197200	27331	3.7987	7.273e-05	0.99993	0.00014546	0.0018415	FALSE
Rpl9_3	Rpl9	1453.9	758.59	1453.9	758.59	-0.93762	241720	33580	3.7943	7.4015e-05	0.99993	0.00014803	0.0018715	FALSE
Parp1_8	Parp1	1845.9	1048.1	1845.9	1048.1	-0.81588	318180	44236	3.7929	7.4458e-05	0.99993	0.00014892	0.0018816	FALSE
Naa15_4	Naa15	1259.9	620.57	1259.9	620.57	-1.0204	204340	28461	3.7894	7.5521e-05	0.99992	0.00015104	0.0018999	FALSE
Aars_1	Aars	2303.5	1397.8	2303.5	1397.8	-0.72019	410060	57129	3.7889	7.5659e-05	0.99992	0.00015132	0.0019024	FALSE
Rhox3f_5	Rhox3f	1559.1	836.42	1559.1	836.42	-0.89763	261150	36401	3.7879	7.5952e-05	0.99992	0.0001519	0.0019055	FALSE
1110059E24Rik_2	1110059E24Rik	1719.4	954.73	1719.4	954.73	-0.84806	292350	40755	3.7877	7.6019e-05	0.99992	0.00015204	0.0019061	FALSE
Polr2a_6	Polr2a	961.54	415.1	961.54	415.1	-1.2099	149300	20835	3.7857	7.6641e-05	0.99992	0.00015328	0.0019204	FALSE
Polr2j_2	Polr2j	1200	579.06	1200	579.06	-1.0499	192780	26906	3.7855	7.6706e-05	0.99992	0.00015341	0.0019204	FALSE
Atf4_6	Atf4	1850.7	1053.3	1850.7	1053.3	-0.81253	317890	44369	3.7854	7.6719e-05	0.99992	0.00015344	0.0019204	FALSE
Ddx3x_5	Ddx3x	2290.9	1389.5	2290.9	1389.5	-0.7209	406220	56769	3.783	7.7463e-05	0.99992	0.00015493	0.0019328	FALSE
Ppl_6	Ppl	879.48	361.14	879.48	361.14	-1.2818	134340	18797	3.7807	7.8188e-05	0.99992	0.00015638	0.0019473	FALSE
Pcdhga12_4	Pcdhga12	1621.9	884.16	1621.9	884.16	-0.87454	272110	38098	3.7795	7.8558e-05	0.99992	0.00015712	0.0019524	FALSE
F8a_5	F8a	1167.2	557.27	1167.2	557.27	-1.0652	185990	26058	3.7782	7.8974e-05	0.99992	0.00015795	0.0019595	FALSE
Cdh5_8	Cdh5	1293.6	646.52	1293.6	646.52	-0.99956	209380	29344	3.7777	7.9141e-05	0.99992	0.00015828	0.0019626	FALSE
Csnk2b_4	Csnk2b	1083.2	499.16	1083.2	499.16	-1.1162	170540	23906	3.7773	7.9277e-05	0.99992	0.00015855	0.0019649	FALSE
Tmprss5_5	Tmprss5	1442.3	753.4	1442.3	753.4	-0.93597	237300	33271	3.7768	7.9413e-05	0.99992	0.00015883	0.0019652	FALSE
Naip6_8	Naip6	2255.2	1363.6	2255.2	1363.6	-0.72541	397460	55748	3.7761	7.9644e-05	0.99992	0.00015929	0.0019675	FALSE
St7_7	St7	1487.7	786.61	1487.7	786.61	-0.91848	245750	34482	3.7754	7.9866e-05	0.99992	0.00015973	0.0019708	FALSE
Rrm2b_3	Rrm2b	795.49	307.17	795.49	307.17	-1.3699	119230	16741	3.7741	8.0306e-05	0.99992	0.00016061	0.0019806	FALSE
Cbfb_10	Cbfb	1250.2	616.42	1250.2	616.42	-1.019	200840	28209	3.7734	8.0503e-05	0.99992	0.00016101	0.0019837	FALSE
Crtap_9	Crtap	1729	965.11	1729	965.11	-0.84055	291800	41019	3.7719	8.0999e-05	0.99992	0.000162	0.0019944	FALSE
Srp68_2	Srp68	872.72	358.02	872.72	358.02	-1.2831	132460	18631	3.7709	8.1335e-05	0.99992	0.00016267	0.0020005	FALSE
Agpat6_7	Agpat6	962.51	418.21	962.51	418.21	-1.2006	148130	20859	3.7686	8.2074e-05	0.99992	0.00016415	0.0020164	FALSE
Slc30a7_2	Slc30a7	1301.4	653.78	1301.4	653.78	-0.99205	209680	29546	3.7674	8.2473e-05	0.99992	0.00016495	0.002024	FALSE
Itgb3_10	Itgb3	1967.5	1145.7	1967.5	1145.7	-0.77964	337690	47619	3.7661	8.2924e-05	0.99992	0.00016585	0.0020307	FALSE
Zfp655_2	Zfp655	2066.9	1221.4	2066.9	1221.4	-0.75844	357430	50409	3.7658	8.3002e-05	0.99992	0.000166	0.0020315	FALSE
Mlec_10	Mlec	1846.8	1055.4	1846.8	1055.4	-0.80668	313180	44262	3.7618	8.4352e-05	0.99992	0.0001687	0.0020601	FALSE
Itgb3_5	Itgb3	903.62	379.82	903.62	379.82	-1.2482	137180	19394	3.7613	8.4517e-05	0.99992	0.00016903	0.0020608	FALSE
Smok3a_10	Smok3a	1330.3	675.57	1330.3	675.57	-0.97654	214350	30307	3.761	8.4606e-05	0.99992	0.00016921	0.0020618	FALSE
Trappc13_7	Trappc13	1831.4	1044	1831.4	1044	-0.81024	310000	43835	3.7608	8.4679e-05	0.99992	0.00016936	0.0020625	FALSE
Pdlim5_1	Pdlim5	1316.8	666.23	1316.8	666.23	-0.98188	211620	29952	3.7591	8.5249e-05	0.99991	0.0001705	0.0020752	FALSE
Snd1_8	Snd1	808.04	317.55	808.04	317.55	-1.3447	120290	17046	3.7568	8.606e-05	0.99991	0.00017212	0.0020886	FALSE
Zfp423_5	Zfp423	1373.8	707.74	1373.8	707.74	-0.95585	221790	31452	3.7555	8.6505e-05	0.99991	0.00017301	0.0020968	FALSE
Gpr139_5	Gpr139	2227.2	1347	2227.2	1347	-0.72505	387370	54950	3.7549	8.6719e-05	0.99991	0.00017344	0.0020997	FALSE
Capzb_3	Capzb	1775.4	1003.5	1775.4	1003.5	-0.82246	297900	42291	3.7534	8.7233e-05	0.99991	0.00017447	0.0021087	FALSE
Rasgrp2_5	Rasgrp2	1161.4	557.27	1161.4	557.27	-1.058	182470	25909	3.7531	8.7329e-05	0.99991	0.00017466	0.0021099	FALSE
Rae1_7	Rae1	953.82	415.1	953.82	415.1	-1.1983	145110	20642	3.7496	8.8561e-05	0.99991	0.00017712	0.0021363	FALSE
Eif2b4_3	Eif2b4	1442.3	758.59	1442.3	758.59	-0.92608	233740	33271	3.7484	8.8983e-05	0.99991	0.00017797	0.0021453	FALSE
Ercc3_1	Ercc3	1450	764.82	1450	764.82	-0.92201	234760	33477	3.745	9.0181e-05	0.99991	0.00018036	0.0021695	FALSE
Stk11_9	Stk11	1540.8	831.24	1540.8	831.24	-0.88954	251730	35907	3.7445	9.0382e-05	0.99991	0.00018076	0.0021732	FALSE
Hspb7_8	Hspb7	1502.2	803.22	1502.2	803.22	-0.90235	244270	34870	3.743	9.0915e-05	0.99991	0.00018183	0.002183	FALSE
Mllt11_7	Mllt11	1641.2	905.95	1641.2	905.95	-0.85652	270280	38622	3.7412	9.1584e-05	0.99991	0.00018317	0.0021963	FALSE
Ubxn11_7	Ubxn11	1714.6	960.95	1714.6	960.95	-0.83464	283960	40623	3.739	9.2367e-05	0.99991	0.00018473	0.0022103	FALSE
Wnt4_4	Wnt4	1441.3	759.63	1441.3	759.63	-0.92315	232370	33245	3.7389	9.2427e-05	0.99991	0.00018485	0.0022106	FALSE
Itgb3_4	Itgb3	1875.8	1082.4	1875.8	1082.4	-0.79273	314750	45065	3.7375	9.294e-05	0.99991	0.00018588	0.0022185	FALSE
Mmadhc_9	Mmadhc	1713.6	960.95	1713.6	960.95	-0.83382	283230	40596	3.7355	9.369e-05	0.99991	0.00018738	0.0022313	FALSE
Ctsr_2	Ctsr	809.97	321.7	809.97	321.7	-1.3295	119200	17093	3.7346	9.3999e-05	0.99991	0.000188	0.0022359	FALSE
Fibcd1_8	Fibcd1	1458.7	773.12	1458.7	773.12	-0.91506	235030	33708	3.7343	9.4136e-05	0.99991	0.00018827	0.0022362	FALSE
Taf10_3	Taf10	303.14	30.095	303.14	30.095	-3.29	37276	5502.7	3.7337	9.4357e-05	0.99991	0.00018871	0.0022401	FALSE
Baat_9	Baat	1077.4	502.27	1077.4	502.27	-1.0995	165380	23759	3.7312	9.5284e-05	0.9999	0.00019057	0.0022598	FALSE
Taf5l_1	Taf5l	963.47	424.44	963.47	424.44	-1.1808	145280	20884	3.73	9.5724e-05	0.9999	0.00019145	0.0022666	FALSE
Tenm1_4	Tenm1	1221.2	603.97	1221.2	603.97	-1.0146	190510	27456	3.7252	9.7576e-05	0.9999	0.00019515	0.0023008	FALSE
Polr2b_7	Polr2b	1285	649.63	1285	649.63	-0.98293	201820	29117	3.7233	9.8333e-05	0.9999	0.00019667	0.0023141	FALSE
Med10_9	Med10	992.43	445.19	992.43	445.19	-1.1548	149740	21610	3.7227	9.8566e-05	0.9999	0.00019713	0.0023151	FALSE
Supt5_10	Supt5	1166.2	565.57	1166.2	565.57	-1.0427	180380	26033	3.7226	9.8593e-05	0.9999	0.00019719	0.0023151	FALSE
Oca2_8	Oca2	1462.6	778.31	1462.6	778.31	-0.90924	234120	33811	3.7213	9.9083e-05	0.9999	0.00019817	0.0023242	FALSE
Pigf_10	Pigf	1134.3	543.78	1134.3	543.78	-1.0594	174390	25214	3.7192	9.993e-05	0.9999	0.00019986	0.00234	FALSE
Gm597_10	Gm597	1775.4	1010.8	1775.4	1010.8	-0.81206	292310	42291	3.7181	0.00010038	0.9999	0.00020076	0.0023437	FALSE
Gtpbp4_3	Gtpbp4	635.24	212.74	635.24	212.74	-1.5737	89252	12914	3.7179	0.00010046	0.9999	0.00020092	0.0023443	FALSE
Arhgef11_7	Arhgef11	1453.9	773.12	1453.9	773.12	-0.91028	231730	33580	3.7151	0.00010158	0.9999	0.00020315	0.0023679	FALSE
Rps27_7	Rps27	753.01	287.46	753.01	287.46	-1.3862	108370	15714	3.7139	0.00010205	0.9999	0.0002041	0.0023777	FALSE
Gm5382_10	Gm5382	990.5	445.19	990.5	445.19	-1.1519	148680	21561	3.7137	0.00010213	0.9999	0.00020425	0.0023782	FALSE
Tnfrsf1a_7	Tnfrsf1a	1275.3	644.44	1275.3	644.44	-0.98361	198990	28864	3.7132	0.00010232	0.9999	0.00020464	0.0023811	FALSE
Msmp_5	Msmp	1756.1	997.28	1756.1	997.28	-0.81566	287880	41760	3.7131	0.00010235	0.9999	0.0002047	0.0023811	FALSE
Cdhr1_6	Cdhr1	2410.6	1499.5	2410.6	1499.5	-0.68451	415020	60209	3.7129	0.00010243	0.9999	0.00020486	0.0023817	FALSE
Gtf2a1_9	Gtf2a1	2659.7	1696.7	2659.7	1696.7	-0.6482	463650	67451	3.7078	0.00010453	0.9999	0.00020906	0.0024244	FALSE
Axin1_4	Axin1	731.78	275	731.78	275	-1.4087	104320	15204	3.7044	0.00010593	0.99989	0.00021186	0.0024496	FALSE
Lrrc8e_6	Lrrc8e	1163.3	566.61	1163.3	566.61	-1.0365	178030	25959	3.7035	0.00010631	0.99989	0.00021262	0.0024567	FALSE
BC048562_10	BC048562	1274.3	645.48	1274.3	645.48	-0.9802	197730	28839	3.703	0.00010651	0.99989	0.00021302	0.0024601	FALSE
Col23a1_2	Col23a1	1802.4	1034.6	1802.4	1034.6	-0.80021	294740	43035	3.701	0.00010737	0.99989	0.00021475	0.0024775	FALSE
Eif3g_8	Eif3g	979.88	440	979.88	440	-1.1533	145730	21295	3.6997	0.00010795	0.99989	0.00021589	0.0024881	FALSE
Polr2j_9	Polr2j	1909.6	1116.6	1909.6	1116.6	-0.77358	314390	46004	3.697	0.00010908	0.99989	0.00021815	0.0025103	FALSE
Chrac1_4	Chrac1	1502.2	813.59	1502.2	813.59	-0.88385	237070	34870	3.6874	0.00011326	0.99989	0.00022653	0.0025869	FALSE
Kcnip4_6	Kcnip4	1395	735.76	1395	735.76	-0.92203	217300	32014	3.6845	0.00011459	0.99989	0.00022918	0.0026158	FALSE
Hist1h4h_3	Hist1h4h	2628.8	1679.1	2628.8	1679.1	-0.64642	450980	66547	3.6815	0.00011591	0.99988	0.00023183	0.0026421	FALSE
Usp8_10	Usp8	1442.3	771.05	1442.3	771.05	-0.90262	225300	33271	3.6801	0.00011656	0.99988	0.00023312	0.0026554	FALSE
Zeb2_2	Zeb2	1533.1	838.5	1533.1	838.5	-0.86975	241210	35699	3.676	0.00011844	0.99988	0.00023688	0.0026931	FALSE
Hspa8_10	Hspa8	1576.5	870.67	1576.5	870.67	-0.85579	249100	36870	3.6759	0.0001185	0.99988	0.00023699	0.0026931	FALSE
INTERGENIC_3960	INTERGENIC	2203.1	1347	2203.1	1347	-0.70934	366410	54262	3.675	0.00011895	0.99988	0.00023789	0.0026989	FALSE
Arhgap24_6	Arhgap24	1332.3	692.18	1332.3	692.18	-0.94366	204850	30358	3.6737	0.00011954	0.99988	0.00023909	0.0027098	FALSE
Slc41a3_1	Slc41a3	1243.4	628.87	1243.4	628.87	-0.98236	188840	28033	3.6705	0.00012102	0.99988	0.00024204	0.0027377	FALSE
Dpt_7	Dpt	1496.4	812.56	1496.4	812.56	-0.88012	233800	34715	3.6702	0.0001212	0.99988	0.00024241	0.0027377	FALSE
Stmn2_4	Stmn2	869.83	370.48	869.83	370.48	-1.2291	124680	18559	3.6655	0.00012345	0.99988	0.0002469	0.0027774	FALSE
INTERGENIC_33603	INTERGENIC	2005.1	1196.5	2005.1	1196.5	-0.74437	326930	48673	3.6652	0.00012356	0.99988	0.00024712	0.0027776	FALSE
Gm21002_3	Gm21002	2717.6	1753.8	2717.6	1753.8	-0.63157	464470	69151	3.6652	0.00012358	0.99988	0.00024717	0.0027776	FALSE
Agmat_1	Agmat	1001.1	459.72	1001.1	459.72	-1.1211	146560	21828	3.6645	0.00012393	0.99988	0.00024786	0.002784	FALSE
Med26_8	Med26	1024.3	476.33	1024.3	476.33	-1.103	150130	22412	3.6603	0.00012598	0.99987	0.00025197	0.0028259	FALSE
Zranb2_4	Zranb2	921.96	406.8	921.96	406.8	-1.1784	132700	19849	3.6566	0.00012778	0.99987	0.00025557	0.0028634	FALSE
Slc25a26_10	Slc25a26	927.75	410.95	927.75	410.95	-1.1728	133540	19993	3.655	0.00012857	0.99987	0.00025715	0.0028768	FALSE
4931423N10Rik_2	4931423N10Rik	1450	781.42	1450	781.42	-0.89106	223520	33477	3.6543	0.00012895	0.99987	0.00025789	0.0028837	FALSE
Capzb_1	Capzb	986.64	451.42	986.64	451.42	-1.1263	143230	21464	3.6532	0.00012948	0.99987	0.00025897	0.0028915	FALSE
Mrps7_3	Mrps7	1732.9	992.09	1732.9	992.09	-0.80403	274400	41125	3.6531	0.00012957	0.99987	0.00025914	0.0028919	FALSE
Rhox4e_10	Rhox4e	1104.4	533.4	1104.4	533.4	-1.0486	163030	24448	3.652	0.00013011	0.99987	0.00026021	0.0028996	FALSE
Atpaf1_4	Atpaf1	1646	927.75	1646	927.75	-0.8265	257950	38753	3.6486	0.00013181	0.99987	0.00026363	0.0029304	FALSE
Rnf215_9	Rnf215	2088.2	1265	2088.2	1265	-0.72263	338790	51008	3.6447	0.00013385	0.99987	0.0002677	0.002974	FALSE
Chd4_9	Chd4	2037	1225.6	2037	1225.6	-0.73251	329200	49567	3.6446	0.0001339	0.99987	0.00026781	0.002974	FALSE
Themis2_9	Themis2	1089	524.06	1089	524.06	-1.0537	159560	24054	3.6424	0.00013504	0.99986	0.00027008	0.0029948	FALSE
Grem1_1	Grem1	1782.1	1031.5	1782.1	1031.5	-0.78824	281710	42477	3.642	0.00013527	0.99986	0.00027053	0.0029983	FALSE
Hist1h3d_7	Hist1h3d	725.98	279.15	725.98	279.15	-1.3757	99828	15065	3.6405	0.00013608	0.99986	0.00027216	0.0030119	FALSE
Asprv1_9	Asprv1	1589.1	887.27	1589.1	887.27	-0.84	246250	37209	3.6381	0.00013732	0.99986	0.00027464	0.0030275	FALSE
Eif3i_8	Eif3i	1285	664.16	1285	664.16	-0.95107	192690	29117	3.6381	0.00013732	0.99986	0.00027464	0.0030275	FALSE
C330021F23Rik_4	C330021F23Rik	1121.8	547.93	1121.8	547.93	-1.0324	164660	24892	3.6373	0.00013776	0.99986	0.00027552	0.0030357	FALSE
Chmp6_2	Chmp6	2279.3	1415.5	2279.3	1415.5	-0.68692	373100	56438	3.6362	0.00013837	0.99986	0.00027673	0.0030431	FALSE
Grik2_4	Grik2	779.08	314.44	779.08	314.44	-1.3063	107950	16343	3.6345	0.00013925	0.99986	0.00027849	0.003058	FALSE
Rfwd2_1	Rfwd2	1542.7	854.07	1542.7	854.07	-0.8523	237120	35959	3.6316	0.00014085	0.99986	0.00028171	0.0030903	FALSE
Katnbl1_9	Katnbl1	1888.3	1114.5	1888.3	1114.5	-0.76013	299370	45413	3.631	0.00014114	0.99986	0.00028228	0.0030951	FALSE
Med27_1	Med27	1311	684.91	1311	684.91	-0.93569	196000	29800	3.627	0.00014339	0.99986	0.00028678	0.0031383	FALSE
Trp53_7	Trp53	4610.8	3316.6	4610.8	3316.6	-0.47516	837380	127370	3.6261	0.00014387	0.99986	0.00028774	0.0031442	FALSE
Ubqln1_6	Ubqln1	1357.4	719.16	1357.4	719.16	-0.91548	203650	31019	3.6236	0.00014525	0.99985	0.0002905	0.0031729	FALSE
Ido1_8	Ido1	1133.4	558.31	1133.4	558.31	-1.0202	165360	25189	3.6234	0.00014538	0.99985	0.00029076	0.0031741	FALSE
Agbl3_8	Agbl3	1239.6	634.06	1239.6	634.06	-0.96604	183320	27933	3.623	0.00014562	0.99985	0.00029123	0.0031777	FALSE
Trim17_1	Trim17	1154.6	573.87	1154.6	573.87	-1.0074	168630	25735	3.6201	0.00014722	0.99985	0.00029444	0.0032097	FALSE
Rtf1_6	Rtf1	2348.8	1474.6	2348.8	1474.6	-0.67121	382100	58430	3.6165	0.00014932	0.99985	0.00029865	0.0032524	FALSE
Med18_10	Med18	1373.8	732.65	1373.8	732.65	-0.90603	205520	31452	3.615	0.00015015	0.99985	0.0003003	0.0032672	FALSE
Otud7a_2	Otud7a	1506	830.2	1506	830.2	-0.85844	228370	34973	3.6138	0.00015085	0.99985	0.0003017	0.0032793	FALSE
Rab10_3	Rab10	522.28	155.66	522.28	155.66	-1.7399	67205	10304	3.612	0.00015191	0.99985	0.00030383	0.0032977	FALSE
Ceacam11_7	Ceacam11	1242.5	638.21	1242.5	638.21	-0.96	182560	28008	3.6106	0.00015274	0.99985	0.00030548	0.0033102	FALSE
Btg2_3	Btg2	951.89	433.78	951.89	433.78	-1.132	134220	20594	3.6104	0.00015289	0.99985	0.00030577	0.0033102	FALSE
Il2_7	Il2	2010.9	1213.1	2010.9	1213.1	-0.72866	318250	48835	3.6102	0.00015298	0.99985	0.00030595	0.0033102	FALSE
Med1_6	Med1	1296.5	677.65	1296.5	677.65	-0.93504	191510	29420	3.6082	0.00015416	0.99985	0.00030832	0.0033336	FALSE
Insl6_2	Insl6	2421.2	1533.8	2421.2	1533.8	-0.65829	393780	60516	3.6075	0.00015459	0.99985	0.00030918	0.0033412	FALSE
Gusb_7	Gusb	1605.5	905.95	1605.5	905.95	-0.82479	244660	37653	3.6049	0.00015613	0.99984	0.00031225	0.0033729	FALSE
Cdc45_6	Cdc45	824.45	348.68	824.45	348.68	-1.2391	113180	17447	3.602	0.00015789	0.99984	0.00031579	0.0033975	FALSE
Gdf9_7	Gdf9	1401.8	755.48	1401.8	755.48	-0.8909	208840	32193	3.602	0.0001579	0.99984	0.0003158	0.0033975	FALSE
Plekho2_2	Plekho2	1575.5	884.16	1575.5	884.16	-0.83275	239000	36844	3.6019	0.00015794	0.99984	0.00031589	0.0033975	FALSE
Zhx2_3	Zhx2	1075.5	520.95	1075.5	520.95	-1.0443	153740	23709	3.6012	0.00015837	0.99984	0.00031673	0.003405	FALSE
Oxa1l_1	Oxa1l	764.6	309.25	764.6	309.25	-1.3032	103670	15993	3.6006	0.00015874	0.99984	0.00031748	0.0034097	FALSE
Gpr137b_10	Gpr137b	1573.6	883.12	1573.6	883.12	-0.83267	238380	36792	3.5998	0.00015923	0.99984	0.00031845	0.0034186	FALSE
Slc35f4_4	Slc35f4	1271.4	661.05	1271.4	661.05	-0.94259	186290	28763	3.5991	0.00015969	0.99984	0.00031938	0.0034254	FALSE
Echdc3_9	Echdc3	1846.8	1089.6	1846.8	1089.6	-0.76065	286660	44262	3.599	0.00015971	0.99984	0.00031943	0.0034254	FALSE
Arhgap24_9	Arhgap24	1034.9	492.93	1034.9	492.93	-1.0685	146870	22681	3.5988	0.00015985	0.99984	0.0003197	0.0034254	FALSE
Cby1_8	Cby1	1352.5	720.2	1352.5	720.2	-0.90826	199920	30891	3.5977	0.00016051	0.99984	0.00032102	0.0034347	FALSE
5031410I06Rik_1	5031410I06Rik	1635.4	929.82	1635.4	929.82	-0.81394	248920	38465	3.5976	0.0001606	0.99984	0.0003212	0.0034349	FALSE
Mdm4_7	Mdm4	1105.4	542.74	1105.4	542.74	-1.0249	158280	24473	3.5966	0.00016119	0.99984	0.00032238	0.0034459	FALSE
Melk_5	Melk	922.93	416.14	922.93	416.14	-1.1473	128420	19873	3.595	0.00016219	0.99984	0.00032439	0.0034625	FALSE
Slc30a3_6	Slc30a3	1917.3	1144.6	1917.3	1144.6	-0.74367	298500	46218	3.594	0.00016282	0.99984	0.00032564	0.0034709	FALSE
Tal2_6	Tal2	1042.6	499.16	1042.6	499.16	-1.0612	147680	22876	3.5933	0.00016327	0.99984	0.00032654	0.0034787	FALSE
Ppp4r2_7	Ppp4r2	946.1	432.74	946.1	432.74	-1.1267	131770	20449	3.5898	0.00016543	0.99983	0.00033087	0.0035134	FALSE
Rps14_6	Rps14	1111.2	547.93	1111.2	547.93	-1.0187	158620	24621	3.5896	0.00016557	0.99983	0.00033114	0.0035146	FALSE
Tmem236_10	Tmem236	1508.9	837.46	1508.9	837.46	-0.84866	225430	35051	3.5865	0.00016757	0.99983	0.00033514	0.0035504	FALSE
Usp35_3	Usp35	1487.7	821.9	1487.7	821.9	-0.85526	221640	34482	3.5854	0.00016827	0.99983	0.00033653	0.0035605	FALSE
Ftmt_4	Ftmt	1204.8	615.38	1204.8	615.38	-0.96812	173720	27031	3.5852	0.00016843	0.99983	0.00033687	0.003562	FALSE
Tnfrsf1b_7	Tnfrsf1b	2313.1	1454.9	2313.1	1454.9	-0.66852	368240	57405	3.5818	0.0001706	0.99983	0.0003412	0.0035963	FALSE
Hsd17b14_9	Hsd17b14	1288.8	676.61	1288.8	676.61	-0.92863	187400	29218	3.5816	0.00017077	0.99983	0.00034155	0.0035963	FALSE
Ccdc86_4	Ccdc86	1524.4	849.92	1524.4	849.92	-0.84207	227450	35466	3.5814	0.0001709	0.99983	0.0003418	0.0035963	FALSE
Gm5148_5	Gm5148	865	378.78	865	378.78	-1.1892	118210	18440	3.5806	0.00017143	0.99983	0.00034286	0.0036051	FALSE
Pcdh20_8	Pcdh20	1533.1	857.18	1533.1	857.18	-0.838	228410	35699	3.5772	0.00017366	0.99983	0.00034732	0.003644	FALSE
Rpl12_9	Rpl12	1033	495.01	1033	495.01	-1.0598	144710	22632	3.576	0.00017442	0.99983	0.00034884	0.003656	FALSE
Adam28_7	Adam28	1620.9	923.6	1620.9	923.6	-0.8108	243130	38072	3.5738	0.00017592	0.99982	0.00035185	0.0036858	FALSE
Retsat_8	Retsat	1004	475.29	1004	475.29	-1.0773	139780	21901	3.5727	0.00017663	0.99982	0.00035326	0.0036972	FALSE
S100a14_9	S100a14	1029.1	492.93	1029.1	492.93	-1.0604	143750	22534	3.5719	0.00017721	0.99982	0.00035443	0.003706	FALSE
Suz12_2	Suz12	1449.1	795.95	1449.1	795.95	-0.86356	213280	33451	3.571	0.00017782	0.99982	0.00035564	0.0037169	FALSE
Med18_4	Med18	1831.4	1084.4	1831.4	1084.4	-0.75542	278950	43835	3.5675	0.00018019	0.99982	0.00036038	0.0037648	FALSE
Med21_2	Med21	2431.9	1552.5	2431.9	1552.5	-0.64715	386660	60822	3.5657	0.00018144	0.99982	0.00036289	0.0037874	FALSE
Tmem229b_2	Tmem229b	889.14	397.46	889.14	397.46	-1.1596	120870	19035	3.5637	0.00018283	0.99982	0.00036567	0.0038147	FALSE
Igf1_8	Igf1	1797.6	1059.5	1797.6	1059.5	-0.76206	272350	42902	3.5632	0.00018319	0.99982	0.00036637	0.0038184	FALSE
Mocs1_6	Mocs1	1283	675.57	1283	675.57	-0.92435	184500	29066	3.563	0.00018332	0.99982	0.00036665	0.0038193	FALSE
1700067K01Rik_4	1700067K01Rik	964.44	449.34	964.44	449.34	-1.1002	132660	20908	3.5623	0.0001838	0.99982	0.0003676	0.0038259	FALSE
Capza2_5	Capza2	1178.8	600.86	1178.8	600.86	-0.971	166990	26357	3.5596	0.00018568	0.99981	0.00037136	0.00386	FALSE
Rbm25_7	Rbm25	927.75	424.44	927.75	424.44	-1.1263	126660	19993	3.5596	0.00018569	0.99981	0.00037139	0.00386	FALSE
Rbm25_8	Rbm25	1368	738.88	1368	738.88	-0.88774	197880	31299	3.5559	0.00018832	0.99981	0.00037664	0.0039056	FALSE
Rrm1_6	Rrm1	721.16	286.42	721.16	286.42	-1.3292	94499	14950	3.5556	0.00018856	0.99981	0.00037712	0.003907	FALSE
Gja4_5	Gja4	1843	1095.9	1843	1095.9	-0.74942	279070	44155	3.5554	0.00018873	0.99981	0.00037747	0.0039088	FALSE
Polr2g_8	Polr2g	905.55	409.91	905.55	409.91	-1.1416	122830	19441	3.5547	0.00018922	0.99981	0.00037844	0.0039157	FALSE
Mtbp_4	Mtbp	1622.8	928.78	1622.8	928.78	-0.80444	240860	38124	3.5547	0.00018924	0.99981	0.00037848	0.0039157	FALSE
Ogt_7	Ogt	1767.7	1038.8	1767.7	1038.8	-0.76637	265620	42079	3.5532	0.0001903	0.99981	0.0003806	0.0039312	FALSE
Spcs3_3	Spcs3	2243.6	1407.2	2243.6	1407.2	-0.67262	349790	55417	3.553	0.00019042	0.99981	0.00038085	0.0039312	FALSE
Eps8l3_1	Eps8l3	1444.2	795.95	1444.2	795.95	-0.85875	210140	33322	3.5514	0.00019157	0.99981	0.00038315	0.0039498	FALSE
Cpsf7_3	Cpsf7	1136.3	571.8	1136.3	571.8	-0.98949	159320	25264	3.5514	0.00019159	0.99981	0.00038317	0.0039498	FALSE
B3gat3_4	B3gat3	1340	719.16	1340	719.16	-0.8969	192710	30561	3.5513	0.00019169	0.99981	0.00038337	0.00395	FALSE
Ifit3_6	Ifit3	2118.1	1309.6	2118.1	1309.6	-0.69318	326800	51853	3.5503	0.00019236	0.99981	0.00038473	0.0039604	FALSE
Fam169a_3	Fam169a	1695.2	984.82	1695.2	984.82	-0.78295	252350	40095	3.5479	0.00019414	0.99981	0.00038827	0.0039841	FALSE
INTERGENIC_8547	INTERGENIC	1553.3	877.93	1553.3	877.93	-0.82247	228080	36245	3.5476	0.00019436	0.99981	0.00038873	0.0039841	FALSE
Hoxb3_3	Hoxb3	1216.4	629.91	1216.4	629.91	-0.9483	171990	27331	3.5476	0.00019437	0.99981	0.00038874	0.0039841	FALSE
Inppl1_7	Inppl1	1483.8	826.05	1483.8	826.05	-0.84425	216340	34379	3.5476	0.00019439	0.99981	0.00038877	0.0039841	FALSE
Nat8_8	Nat8	1260.8	662.08	1260.8	662.08	-0.92824	179240	28486	3.5475	0.00019449	0.99981	0.00038897	0.0039841	FALSE
Rasl10a_3	Rasl10a	1260.8	662.08	1260.8	662.08	-0.92824	179240	28486	3.5475	0.00019449	0.99981	0.00038897	0.0039841	FALSE
Cars_7	Cars	1118.9	560.38	1118.9	560.38	-0.99631	155970	24818	3.5453	0.00019609	0.9998	0.00039218	0.0040132	FALSE
Spcs3_7	Spcs3	1339	720.2	1339	720.2	-0.89378	191470	30535	3.5413	0.00019909	0.9998	0.00039818	0.0040669	FALSE
Rps3a1_9	Rps3a1	1354.5	731.61	1354.5	731.61	-0.88766	193970	30942	3.5408	0.00019943	0.9998	0.00039886	0.0040689	FALSE
Trim52_2	Trim52	2311.2	1463.2	2311.2	1463.2	-0.65911	359510	57350	3.5408	0.00019944	0.9998	0.00039888	0.0040689	FALSE
Il1f8_6	Il1f8	2289.9	1446.6	2289.9	1446.6	-0.66225	355590	56742	3.5403	0.00019984	0.9998	0.00039968	0.0040752	FALSE
Nfe2l2_5	Nfe2l2	485.6	141.13	485.6	141.13	-1.7755	59328	9473.6	3.5395	0.00020048	0.9998	0.00040095	0.0040863	FALSE
Tnfrsf1b_1	Tnfrsf1b	1176.8	602.93	1176.8	602.93	-0.96367	164680	26307	3.5383	0.00020135	0.9998	0.0004027	0.0040996	FALSE
Dmrt3_9	Dmrt3	965.4	453.5	965.4	453.5	-1.0884	131020	20932	3.5382	0.0002014	0.9998	0.0004028	0.0040996	FALSE
Prickle3_10	Prickle3	1184.5	609.16	1184.5	609.16	-0.9583	165540	26507	3.5342	0.00020453	0.9998	0.00040906	0.0041596	FALSE
Rexo2_10	Rexo2	762.67	316.51	762.67	316.51	-1.2661	99527	15947	3.533	0.0002054	0.99979	0.0004108	0.0041679	FALSE
Slc22a16_3	Slc22a16	718.26	287.46	718.26	287.46	-1.3182	92796	14880	3.5316	0.00020652	0.99979	0.00041303	0.004182	FALSE
Rad23b_1	Rad23b	1060	520.95	1060	520.95	-1.0235	145290	23317	3.5303	0.00020758	0.99979	0.00041517	0.0042008	FALSE
Psma3_5	Psma3	551.25	181.61	551.25	181.61	-1.5966	68317	10965	3.53	0.00020777	0.99979	0.00041553	0.0042027	FALSE
Tsta3_1	Tsta3	1681.7	978.6	1681.7	978.6	-0.78055	247200	39726	3.5278	0.00020952	0.99979	0.00041904	0.0042343	FALSE
Eif2b2_2	Eif2b2	1095.7	546.89	1095.7	546.89	-1.0012	150610	24226	3.5262	0.0002108	0.99979	0.0004216	0.0042583	FALSE
Orc1_3	Orc1	1031.1	501.23	1031.1	501.23	-1.0391	140350	22583	3.5256	0.00021124	0.99979	0.00042249	0.0042634	FALSE
Med1_1	Med1	1653.7	957.84	1653.7	957.84	-0.78724	242130	38963	3.5255	0.00021137	0.99979	0.00042274	0.0042641	FALSE
Cd27_7	Cd27	1299.4	694.25	1299.4	694.25	-0.90338	183120	29496	3.5237	0.00021274	0.99979	0.00042549	0.0042899	FALSE
Eif3g_1	Eif3g	1125.7	568.69	1125.7	568.69	-0.98381	155110	24991	3.5232	0.00021316	0.99979	0.00042633	0.004296	FALSE
Cwf19l1_7	Cwf19l1	848.59	375.66	848.59	375.66	-1.1735	111830	18037	3.5213	0.00021469	0.99979	0.00042938	0.0043141	FALSE
Higd2a_2	Higd2a	1666.3	968.22	1666.3	968.22	-0.78261	243650	39305	3.5211	0.00021491	0.99979	0.00042981	0.0043161	FALSE
Tmem63c_1	Tmem63c	1556.2	885.2	1556.2	885.2	-0.81328	225140	36323	3.5209	0.00021505	0.99978	0.0004301	0.0043171	FALSE
Hcfc1_9	Hcfc1	1727.1	1014.9	1727.1	1014.9	-0.76641	253610	40966	3.5187	0.00021683	0.99978	0.00043365	0.004345	FALSE
Stx1a_3	Stx1a	1347.7	730.57	1347.7	730.57	-0.8825	190420	30764	3.5185	0.00021703	0.99978	0.00043406	0.0043471	FALSE
Spo11_8	Spo11	1992.6	1219.4	1992.6	1219.4	-0.70807	298950	48321	3.5176	0.00021774	0.99978	0.00043548	0.0043595	FALSE
Espl1_9	Espl1	1049.4	515.76	1049.4	515.76	-1.0234	142380	23047	3.5151	0.00021983	0.99978	0.00043967	0.0043975	FALSE
Rhox2d_6	Rhox2d	458.57	127.64	458.57	127.64	-1.8369	54755	8868	3.5148	0.00022006	0.99978	0.00044013	0.0044001	FALSE
Cyp2f2_4	Cyp2f2	1999.4	1225.6	1999.4	1225.6	-0.70561	299360	48510	3.5131	0.00022143	0.99978	0.00044286	0.0044215	FALSE
Mrpl51_10	Mrpl51	1142.1	582.18	1142.1	582.18	-0.97091	156740	25412	3.5122	0.00022217	0.99978	0.00044435	0.0044325	FALSE
Sppl3_1	Sppl3	1290.7	690.1	1290.7	690.1	-0.90235	180390	29268	3.5109	0.0002233	0.99978	0.0004466	0.004451	FALSE
Dpt_8	Dpt	2022.5	1244.3	2022.5	1244.3	-0.70042	302840	49160	3.5101	0.00022398	0.99978	0.00044796	0.0044626	FALSE
Klk8_4	Klk8	1457.8	813.59	1457.8	813.59	-0.84059	207470	33683	3.5099	0.00022414	0.99978	0.00044828	0.0044638	FALSE
Arhgap28_7	Arhgap28	839.9	371.51	839.9	371.51	-1.1746	109690	17824	3.5083	0.00022548	0.99977	0.00045095	0.0044865	FALSE
Bsph1_1	Bsph1	773.29	326.89	773.29	326.89	-1.2397	99635	16203	3.5069	0.0002267	0.99977	0.00045341	0.0045034	FALSE
Ceacam16_3	Ceacam16	1815.9	1085.5	1815.9	1085.5	-0.74183	266770	43408	3.5059	0.00022755	0.99977	0.00045509	0.0045157	FALSE
Cenpv_1	Cenpv	1476.1	828.12	1476.1	828.12	-0.83311	209940	34172	3.5053	0.00022806	0.99977	0.00045611	0.0045221	FALSE
Ireb2_3	Ireb2	1689.5	988.97	1689.5	988.97	-0.77195	245340	39937	3.5052	0.00022814	0.99977	0.00045628	0.0045221	FALSE
Eif4a1_8	Eif4a1	1578.4	904.92	1578.4	904.92	-0.80196	226810	36922	3.5052	0.00022817	0.99977	0.00045634	0.0045221	FALSE
Rnf24_3	Rnf24	1560.1	891.43	1560.1	891.43	-0.80675	223560	36427	3.5035	0.00022962	0.99977	0.00045925	0.0045489	FALSE
Itgb2_8	Itgb2	1089	545.86	1089	545.86	-0.99506	147490	24054	3.5019	0.00023097	0.99977	0.00046193	0.0045686	FALSE
Cwf19l1_9	Cwf19l1	993.4	478.4	993.4	478.4	-1.0526	132610	21634	3.5014	0.00023144	0.99977	0.00046288	0.0045748	FALSE
Trpm5_6	Trpm5	1052.3	519.91	1052.3	519.91	-1.0158	141710	23121	3.5012	0.00023157	0.99977	0.00046315	0.0045755	FALSE
Etf1_9	Etf1	1329.4	720.2	1329.4	720.2	-0.88335	185540	30281	3.5006	0.00023208	0.99977	0.00046416	0.0045835	FALSE
Cebpb_2	Cebpb	1371.8	752.37	1371.8	752.37	-0.86574	191870	31401	3.4958	0.00023631	0.99976	0.00047262	0.0046577	FALSE
Dcaf7_10	Dcaf7	2272.6	1443.5	2272.6	1443.5	-0.65438	343660	56245	3.4958	0.00023636	0.99976	0.00047271	0.0046577	FALSE
Rad17_2	Rad17	1600.6	923.6	1600.6	923.6	-0.79265	229190	37522	3.4952	0.00023686	0.99976	0.00047372	0.0046656	FALSE
Pqlc3_7	Pqlc3	1597.7	921.52	1597.7	921.52	-0.79329	228640	37444	3.4946	0.00023738	0.99976	0.00047475	0.0046717	FALSE
Acsm3_9	Acsm3	844.73	376.7	844.73	376.7	-1.1629	109520	17943	3.494	0.00023789	0.99976	0.00047578	0.0046798	FALSE
Slc35f6_8	Slc35f6	1862.3	1123.9	1862.3	1123.9	-0.72806	272600	44690	3.4928	0.00023898	0.99976	0.00047795	0.004695	FALSE
Nlrp4b_5	Nlrp4b	1044.6	515.76	1044.6	515.76	-1.0167	139820	22925	3.4925	0.00023923	0.99976	0.00047846	0.0046979	FALSE
Trnt1_10	Trnt1	1532.1	872.75	1532.1	872.75	-0.81116	217370	35673	3.491	0.00024065	0.99976	0.0004813	0.0047218	FALSE
Klra17_6	Klra17	1405.6	778.31	1405.6	778.31	-0.85197	196760	32296	3.4907	0.00024087	0.99976	0.00048173	0.0047219	FALSE
Mrgprx1_5	Mrgprx1	1328.4	721.23	1328.4	721.23	-0.88023	184320	30256	3.4906	0.00024098	0.99976	0.00048197	0.0047221	FALSE
Shcbp1l_9	Shcbp1l	1497.3	846.8	1497.3	846.8	-0.82157	211600	34741	3.4902	0.0002413	0.99976	0.0004826	0.0047263	FALSE
Rplp2_6	Rplp2	2605.6	1710.2	2605.6	1710.2	-0.60717	400880	65870	3.4888	0.00024257	0.99976	0.00048513	0.0047486	FALSE
Cxcr1_1	Cxcr1	1821.7	1093.8	1821.7	1093.8	-0.73544	264940	43568	3.4874	0.00024385	0.99976	0.0004877	0.0047638	FALSE
Srp19_10	Srp19	1595.8	921.52	1595.8	921.52	-0.79154	227330	37392	3.4871	0.00024418	0.99976	0.00048835	0.0047681	FALSE
Coq4_8	Coq4	1863.2	1126	1863.2	1126	-0.72615	271790	44717	3.4865	0.00024467	0.99976	0.00048934	0.0047716	FALSE
Mospd2_5	Mospd2	1150.8	592.55	1150.8	592.55	-0.95639	155800	25636	3.4864	0.00024482	0.99976	0.00048964	0.0047724	FALSE
Helt_4	Helt	1426.9	794.91	1426.9	794.91	-0.84318	199680	32860	3.4862	0.00024497	0.99976	0.00048995	0.0047733	FALSE
Polr2b_2	Polr2b	744.33	310.29	744.33	310.29	-1.2596	94195	15505	3.4857	0.00024542	0.99975	0.00049083	0.0047799	FALSE
Itm2b_5	Itm2b	1290.7	695.29	1290.7	695.29	-0.89156	177280	29268	3.4806	0.00025018	0.99975	0.00050035	0.00486	FALSE
Rapgef1_6	Rapgef1	1982	1219.4	1982	1219.4	-0.70037	290790	48024	3.48	0.0002507	0.99975	0.00050141	0.0048682	FALSE
Kcna1_4	Kcna1	2453.1	1590.9	2453.1	1590.9	-0.62447	371710	61436	3.4786	0.00025201	0.99975	0.00050401	0.0048833	FALSE
Baz1b_7	Baz1b	1114.1	567.65	1114.1	567.65	-0.97153	149290	24695	3.4772	0.00025333	0.99975	0.00050667	0.0049044	FALSE
Armcx1_7	Armcx1	1668.2	978.6	1668.2	978.6	-0.76891	237790	39357	3.4761	0.00025435	0.99975	0.00050869	0.0049219	FALSE
Matr3_2	Matr3	1230.9	652.74	1230.9	652.74	-0.91408	167130	27707	3.4733	0.00025705	0.99974	0.0005141	0.0049581	FALSE
Usp8_5	Usp8	836.04	373.59	836.04	373.59	-1.16	106930	17730	3.4731	0.00025727	0.99974	0.00051455	0.0049581	FALSE
Ttc7_7	Ttc7	2288	1461.1	2288	1461.1	-0.64663	341850	56686	3.4729	0.00025744	0.99974	0.00051488	0.0049581	FALSE
Tsga8_1	Tsga8	1356.4	745.1	1356.4	745.1	-0.86339	186840	30993	3.4723	0.00025805	0.99974	0.00051609	0.0049658	FALSE
Med21_8	Med21	2432.8	1576.3	2432.8	1576.3	-0.62573	366780	60850	3.472	0.00025826	0.99974	0.00051652	0.0049679	FALSE
Nlrp4b_7	Nlrp4b	1163.3	603.97	1163.3	603.97	-0.94454	156430	25959	3.4717	0.00025863	0.99974	0.00051727	0.0049729	FALSE
Pabpc1_5	Pabpc1	484.63	147.36	484.63	147.36	-1.7108	56876	9451.8	3.4695	0.00026075	0.99974	0.0005215	0.0050036	FALSE
1700017B05Rik_6	1700017B05Rik	942.23	447.27	942.23	447.27	-1.0732	122490	20353	3.4694	0.00026078	0.99974	0.00052157	0.0050036	FALSE
Ndufaf5_10	Ndufaf5	1309.1	710.86	1309.1	710.86	-0.88	178940	29749	3.4684	0.00026175	0.99974	0.00052351	0.0050179	FALSE
Tnfrsf1b_4	Tnfrsf1b	1717.5	1018	1717.5	1018	-0.75391	244600	40702	3.4668	0.00026332	0.99974	0.00052663	0.0050415	FALSE
Ddx46_8	Ddx46	1572.6	908.03	1572.6	908.03	-0.79171	220860	36766	3.4662	0.00026398	0.99974	0.00052796	0.0050499	FALSE
Trim52_8	Trim52	1864.2	1131.1	1864.2	1131.1	-0.72027	268680	44744	3.4655	0.00026461	0.99974	0.00052922	0.0050558	FALSE
Pcdha6_9	Pcdha6	1951.1	1198.6	1951.1	1198.6	-0.70246	283110	47160	3.465	0.00026509	0.99973	0.00053017	0.0050603	FALSE
Gm12886_3	Gm12886	966.37	464.91	966.37	464.91	-1.054	125730	20956	3.464	0.00026609	0.99973	0.00053217	0.0050687	FALSE
Dpm1_8	Dpm1	2133.5	1341.8	2133.5	1341.8	-0.66867	313420	52290	3.4623	0.00026775	0.99973	0.00053549	0.005081	FALSE
Pik3ap1_10	Pik3ap1	1472.2	833.31	1472.2	833.31	-0.82033	204110	34069	3.4616	0.00026853	0.99973	0.00053705	0.0050915	FALSE
Sp110_3	Sp110	1291.7	699.44	1291.7	699.44	-0.88406	175390	29293	3.4605	0.00026963	0.99973	0.00053927	0.0051082	FALSE
Med11_7	Med11	1968.5	1213.1	1968.5	1213.1	-0.69788	285260	47646	3.4604	0.0002697	0.99973	0.0005394	0.0051082	FALSE
Psmd3_10	Psmd3	920.99	433.78	920.99	433.78	-1.0845	118690	19825	3.4603	0.00026975	0.99973	0.00053949	0.0051082	FALSE
Evc_8	Evc	1532.1	878.97	1532.1	878.97	-0.80092	213280	35673	3.458	0.00027212	0.99973	0.00054423	0.0051455	FALSE
Ccna1_4	Ccna1	1114.1	570.76	1114.1	570.76	-0.96366	147600	24695	3.4574	0.00027271	0.99973	0.00054542	0.0051535	FALSE
Zfp423_8	Zfp423	914.24	429.63	914.24	429.63	-1.0877	117420	19657	3.4565	0.00027364	0.99973	0.00054727	0.0051667	FALSE
Plagl2_2	Plagl2	1144	592.55	1144	592.55	-0.9479	152050	25462	3.4559	0.00027425	0.99973	0.00054849	0.0051695	FALSE
Prpf8_9	Prpf8	718.26	296.8	718.26	296.8	-1.2722	88816	14880	3.455	0.0002751	0.99972	0.0005502	0.0051813	FALSE
Csf2ra_10	Csf2ra	1773.4	1063.7	1773.4	1063.7	-0.73693	251880	42238	3.4535	0.0002767	0.99972	0.0005534	0.0052093	FALSE
Ticrr_4	Ticrr	1286.9	697.37	1286.9	697.37	-0.88295	173760	29167	3.4518	0.0002784	0.99972	0.0005568	0.0052391	FALSE
Taf10_8	Taf10	1175.9	616.42	1175.9	616.42	-0.93062	156490	26282	3.4508	0.00027945	0.99972	0.00055889	0.0052544	FALSE
Dpt_4	Dpt	1892.2	1156.1	1892.2	1156.1	-0.71037	270950	45520	3.4503	0.00027998	0.99972	0.00055996	0.0052622	FALSE
Med14_2	Med14	1141.1	591.52	1141.1	591.52	-0.94677	151020	25388	3.4493	0.00028104	0.99972	0.00056209	0.0052778	FALSE
Casp7_3	Casp7	1065.8	537.55	1065.8	537.55	-0.98614	139530	23464	3.4486	0.00028177	0.99972	0.00056353	0.0052892	FALSE
Sft2d3_6	Sft2d3	1213.5	644.44	1213.5	644.44	-0.91202	161920	27256	3.4469	0.00028348	0.99972	0.00056695	0.0053169	FALSE
Cdc45_1	Cdc45	1061	534.44	1061	534.44	-0.98796	138620	23341	3.4464	0.00028404	0.99972	0.00056808	0.0053196	FALSE
Asb1_6	Asb1	1439.4	811.52	1439.4	811.52	-0.82601	197130	33194	3.4464	0.00028409	0.99972	0.00056818	0.0053196	FALSE
Nepn_1	Nepn	976.02	474.25	976.02	474.25	-1.0397	125890	21198	3.4464	0.00028409	0.99972	0.00056819	0.0053196	FALSE
Ppp2r3a_7	Ppp2r3a	1543.7	890.39	1543.7	890.39	-0.79318	213400	35985	3.4439	0.00028672	0.99971	0.00057344	0.0053643	FALSE
Dusp18_10	Dusp18	1236.7	662.08	1236.7	662.08	-0.90038	165080	27858	3.4426	0.00028803	0.99971	0.00057605	0.0053865	FALSE
INTERGENIC_9377	INTERGENIC	1319.7	723.31	1319.7	723.31	-0.86663	177840	30028	3.4417	0.00028902	0.99971	0.00057805	0.0053984	FALSE
Pdk4_10	Pdk4	1159.4	606.04	1159.4	606.04	-0.93481	153130	25859	3.4414	0.00028936	0.99971	0.00057872	0.0054002	FALSE
Cbfb_8	Cbfb	1156.6	603.97	1156.6	603.97	-0.93615	152670	25785	3.4413	0.00028951	0.99971	0.00057902	0.0054008	FALSE
Mettl7b_2	Mettl7b	1189.4	627.84	1189.4	627.84	-0.92066	157660	26631	3.441	0.00028978	0.99971	0.00057957	0.0054037	FALSE
Fau_9	Fau	1139.2	592.55	1139.2	592.55	-0.94181	149400	25338	3.434	0.00029737	0.9997	0.00059474	0.0055246	FALSE
Ints1_5	Ints1	1836.2	1116.6	1836.2	1116.6	-0.71708	258900	43968	3.4317	0.00029991	0.9997	0.00059982	0.0055603	FALSE
Eif2b4_7	Eif2b4	1131.5	587.37	1131.5	587.37	-0.94467	148020	25140	3.4315	0.0003001	0.9997	0.00060019	0.0055615	FALSE
Taf5l_5	Taf5l	1470.3	837.46	1470.3	837.46	-0.81128	200250	34018	3.4312	0.00030045	0.9997	0.0006009	0.0055658	FALSE
Tmem82_9	Tmem82	1423	802.18	1423	802.18	-0.82616	192710	32757	3.4302	0.00030159	0.9997	0.00060318	0.0055824	FALSE
Th_9	Th	1572.6	915.29	1572.6	915.29	-0.78023	216050	36766	3.4283	0.00030372	0.9997	0.00060744	0.0056151	FALSE
Csf2ra_5	Csf2ra	884.31	413.02	884.31	413.02	-1.0965	111060	18916	3.4266	0.00030556	0.99969	0.00061112	0.0056419	FALSE
Psma3_9	Psma3	336.93	67.454	336.93	67.454	-2.3035	36308	6215.5	3.4264	0.00030578	0.99969	0.00061156	0.0056437	FALSE
Trp53_6	Trp53	2210.8	1411.3	2210.8	1411.3	-0.64712	319550	54482	3.425	0.00030743	0.99969	0.00061486	0.005666	FALSE
Cidea_3	Cidea	1297.5	709.82	1297.5	709.82	-0.86929	172690	29445	3.4248	0.00030762	0.99969	0.00061524	0.005666	FALSE
Arxes1_6	Arxes1	1981	1230.8	1981	1230.8	-0.68623	281430	47997	3.4245	0.000308	0.99969	0.000616	0.0056707	FALSE
Supt20_3	Supt20	1096.7	563.5	1096.7	563.5	-0.95944	142150	24251	3.424	0.00030857	0.99969	0.00061714	0.0056789	FALSE
Asun_1	Asun	1347.7	747.18	1347.7	747.18	-0.85012	180310	30764	3.4238	0.00030876	0.99969	0.00061753	0.0056801	FALSE
Gpatch4_2	Gpatch4	1243.4	670.38	1243.4	670.38	-0.89028	164200	28033	3.4226	0.00031011	0.99969	0.00062022	0.0056991	FALSE
Mrpl16_1	Mrpl16	1579.4	921.52	1579.4	921.52	-0.77664	216400	36948	3.4226	0.00031017	0.99969	0.00062035	0.0056991	FALSE
Nefl_6	Nefl	1411.4	794.91	1411.4	794.91	-0.82748	190040	32449	3.4224	0.00031033	0.99969	0.00062067	0.0056997	FALSE
Tmem139_4	Tmem139	932.58	447.27	932.58	447.27	-1.0584	117760	20113	3.422	0.00031077	0.99969	0.00062155	0.0057008	FALSE
Ankrd26_4	Ankrd26	835.07	379.82	835.07	379.82	-1.1345	103630	17706	3.4213	0.00031157	0.99969	0.00062314	0.0057132	FALSE
Ndufv2_8	Ndufv2	1871.9	1146.7	1871.9	1146.7	-0.70653	262960	44958	3.4203	0.0003128	0.99969	0.00062561	0.0057311	FALSE
Vwa7_2	Vwa7	1110.2	573.87	1110.2	573.87	-0.95082	143830	24596	3.4199	0.00031327	0.99969	0.00062654	0.0057373	FALSE
Mrgbp_4	Mrgbp	1818.8	1106.2	1818.8	1106.2	-0.71683	253890	43488	3.417	0.00031655	0.99968	0.0006331	0.005788	FALSE
Stk11_8	Stk11	1521.5	878.97	1521.5	878.97	-0.79089	206410	35388	3.4154	0.00031839	0.99968	0.00063677	0.0058145	FALSE
1700125H20Rik_4	1700125H20Rik	1463.6	835.39	1463.6	835.39	-0.80822	197300	33837	3.4149	0.00031904	0.99968	0.00063807	0.0058216	FALSE
Tnrc6a_10	Tnrc6a	1562	910.1	1562	910.1	-0.77865	212500	36479	3.4133	0.00032094	0.99968	0.00064188	0.0058435	FALSE
Piga_3	Piga	645.85	254.25	645.85	254.25	-1.3415	76678	13164	3.4132	0.00032101	0.99968	0.00064202	0.0058435	FALSE
Nprl2_6	Nprl2	1599.7	939.16	1599.7	939.16	-0.7677	218140	37496	3.411	0.00032358	0.99968	0.00064716	0.0058831	FALSE
Crbn_7	Crbn	893	421.33	893	421.33	-1.0819	111240	19131	3.4102	0.00032464	0.99968	0.00064927	0.0058976	FALSE
Zfp747_1	Zfp747	1897	1168.5	1897	1168.5	-0.6986	265370	45655	3.4095	0.00032536	0.99967	0.00065073	0.0059084	FALSE
Fam163b_2	Fam163b	1567.8	915.29	1567.8	915.29	-0.77579	212890	36635	3.4091	0.00032584	0.99967	0.00065168	0.005914	FALSE
Mlec_4	Mlec	1457.8	832.27	1457.8	832.27	-0.80788	195620	33683	3.4081	0.00032706	0.99967	0.00065412	0.0059297	FALSE
Tmem52b_2	Tmem52b	745.29	320.66	745.29	320.66	-1.2142	90154	15528	3.4076	0.00032771	0.99967	0.00065543	0.0059392	FALSE
Kcnb2_5	Kcnb2	1490.6	857.18	1490.6	857.18	-0.79749	200600	34560	3.4072	0.00032819	0.99967	0.00065637	0.0059453	FALSE
Foxl2_10	Foxl2	1301.4	716.05	1301.4	716.05	-0.861	171300	29546	3.4052	0.0003306	0.99967	0.00066121	0.0059843	FALSE
Pik3ap1_8	Pik3ap1	2418.3	1581.5	2418.3	1581.5	-0.61238	350120	60432	3.404	0.00033201	0.99967	0.00066403	0.0060074	FALSE
Polr2h_3	Polr2h	1044.6	529.25	1044.6	529.25	-0.97954	132770	22925	3.4034	0.00033272	0.99967	0.00066544	0.0060178	FALSE
F13b_5	F13b	1396.9	787.65	1396.9	787.65	-0.82584	185620	32065	3.4026	0.0003338	0.99967	0.0006676	0.0060325	FALSE
Lsm6_4	Lsm6	812.87	367.36	812.87	367.36	-1.1437	99238	17164	3.4005	0.00033629	0.99966	0.00067258	0.0060654	FALSE
Rps14_10	Rps14	556.07	198.21	556.07	198.21	-1.4836	64033	11076	3.4004	0.00033647	0.99966	0.00067294	0.0060661	FALSE
Eif5_8	Eif5	1796.6	1092.7	1796.6	1092.7	-0.7168	247710	42876	3.3993	0.00033784	0.99966	0.00067568	0.0060868	FALSE
Nadk2_10	Nadk2	1564	914.26	1564	914.26	-0.77387	211050	36531	3.3992	0.00033789	0.99966	0.00067578	0.0060868	FALSE
Srp19_7	Srp19	1787	1085.5	1787	1085.5	-0.71865	246040	42610	3.3983	0.00033906	0.99966	0.00067812	0.0061006	FALSE
Rfwd2_3	Rfwd2	2168.3	1384.4	2168.3	1384.4	-0.64697	307280	53275	3.3964	0.00034136	0.99966	0.00068273	0.0061372	FALSE
Med27_2	Med27	1682.7	1005.6	1682.7	1005.6	-0.74218	229250	39752	3.3961	0.00034172	0.99966	0.00068344	0.0061411	FALSE
Sdf2_3	Sdf2	1180.7	628.87	1180.7	628.87	-0.90771	152250	26407	3.3957	0.00034222	0.99966	0.00068444	0.0061477	FALSE
Abcf2_5	Abcf2	910.38	435.85	910.38	435.85	-1.0609	112590	19561	3.3928	0.0003459	0.99965	0.0006918	0.0061966	FALSE
Med14_10	Med14	1125.7	589.44	1125.7	589.44	-0.93219	143770	24991	3.3919	0.000347	0.99965	0.000694	0.0062081	FALSE
Cinp_10	Cinp	1705.9	1024.3	1705.9	1024.3	-0.73537	232300	40385	3.3918	0.00034721	0.99965	0.00069442	0.0062081	FALSE
Osm_2	Osm	1913.4	1185.1	1913.4	1185.1	-0.69068	265230	46111	3.3917	0.00034727	0.99965	0.00069454	0.0062081	FALSE
Tssk1_9	Tssk1	1539.8	897.65	1539.8	897.65	-0.77786	206190	35881	3.3901	0.00034931	0.99965	0.00069862	0.0062402	FALSE
Fabp3_2	Fabp3	1272.4	697.37	1272.4	697.37	-0.86663	165330	28789	3.3891	0.00035061	0.99965	0.00070122	0.0062593	FALSE
Polr2j_3	Polr2j	822.52	375.66	822.52	375.66	-1.1285	99841	17399	3.3877	0.00035243	0.99965	0.00070486	0.0062811	FALSE
Eprs_7	Eprs	1181.7	630.95	1181.7	630.95	-0.90414	151640	26432	3.3873	0.00035291	0.99965	0.00070582	0.0062871	FALSE
4921536K21Rik_7	4921536K21Rik	1349.6	755.48	1349.6	755.48	-0.83626	176510	30815	3.3847	0.00035631	0.99964	0.00071263	0.006334	FALSE
F8a_4	F8a	739.5	319.63	739.5	319.63	-1.2076	88147	15389	3.3846	0.00035638	0.99964	0.00071277	0.006334	FALSE
Med4_7	Med4	1475.1	849.92	1475.1	849.92	-0.79474	195450	34147	3.3835	0.0003579	0.99964	0.0007158	0.006356	FALSE
Cpa4_10	Cpa4	1551.4	908.03	1551.4	908.03	-0.7721	206970	36193	3.3818	0.00036002	0.99964	0.00072005	0.0063861	FALSE
Capzb_7	Capzb	1208.7	651.71	1208.7	651.71	-0.89013	155110	27131	3.3815	0.00036048	0.99964	0.00072096	0.0063873	FALSE
Fryl_1	Fryl	1850.7	1138.4	1850.7	1138.4	-0.70055	253660	44369	3.3815	0.00036052	0.99964	0.00072103	0.0063873	FALSE
Ssrp1_9	Ssrp1	1080.3	558.31	1080.3	558.31	-0.95103	136230	23832	3.3812	0.00036086	0.99964	0.00072173	0.006391	FALSE
Cp_5	Cp	1848.7	1137.4	1848.7	1137.4	-0.70036	253030	44316	3.3793	0.00036342	0.99964	0.00072684	0.0064337	FALSE
A630076J17Rik_4	A630076J17Rik	2044.7	1291	2044.7	1291	-0.66305	284080	49784	3.3782	0.00036475	0.99964	0.0007295	0.006451	FALSE
Mmadhc_7	Mmadhc	1566.8	920.48	1566.8	920.48	-0.76676	208900	36609	3.3782	0.00036483	0.99964	0.00072965	0.006451	FALSE
Raet1e_5	Raet1e	1183.6	634.06	1183.6	634.06	-0.89941	150990	26482	3.3769	0.0003666	0.99963	0.0007332	0.0064748	FALSE
Cpsf7_10	Cpsf7	2569.9	1710.2	2569.9	1710.2	-0.58726	369540	64828	3.3765	0.00036711	0.99963	0.00073422	0.0064813	FALSE
Arfip1_6	Arfip1	1379.6	779.35	1379.6	779.35	-0.82306	180130	31605	3.3762	0.0003675	0.99963	0.000735	0.0064856	FALSE
Galk2_5	Galk2	1837.2	1129.1	1837.2	1129.1	-0.70185	250700	43995	3.3759	0.00036789	0.99963	0.00073578	0.00649	FALSE
Mettl25_2	Mettl25	1758	1067.8	1758	1067.8	-0.71871	238160	41813	3.3751	0.00036891	0.99963	0.00073781	0.0065028	FALSE
BC016579_4	BC016579	1010.8	509.53	1010.8	509.53	-0.98681	125620	22071	3.3739	0.00037054	0.99963	0.00074107	0.006529	FALSE
Wdr82_9	Wdr82	2176	1395.8	2176	1395.8	-0.64026	304390	53494	3.3735	0.0003711	0.99963	0.00074221	0.0065339	FALSE
Tmem212_8	Tmem212	1140.1	602.93	1140.1	602.93	-0.91802	144300	25363	3.3732	0.00037147	0.99963	0.00074293	0.0065357	FALSE
D430042O09Rik_7	D430042O09Rik	1499.3	870.67	1499.3	870.67	-0.78337	197570	34792	3.37	0.00037581	0.99962	0.00075161	0.0066024	FALSE
BC048609_2	BC048609	2376.8	1556.6	2376.8	1556.6	-0.6103	336370	59236	3.37	0.00037585	0.99962	0.00075169	0.0066024	FALSE
Wdr61_3	Wdr61	1845.9	1137.4	1845.9	1137.4	-0.6981	250970	44236	3.3685	0.00037784	0.99962	0.00075567	0.0066291	FALSE
Gzmb_8	Gzmb	1171	626.8	1171	626.8	-0.90064	148100	26158	3.365	0.00038271	0.99962	0.00076541	0.0066989	FALSE
Kif11_4	Kif11	646.82	260.47	646.82	260.47	-1.3089	74631	13186	3.3645	0.00038347	0.99962	0.00076695	0.0067071	FALSE
Jmjd1c_7	Jmjd1c	2704.1	1822.3	2704.1	1822.3	-0.56914	388790	68754	3.363	0.00038551	0.99961	0.00077103	0.0067324	FALSE
Taf5l_8	Taf5l	1474.2	853.03	1474.2	853.03	-0.78853	192910	34121	3.3627	0.00038599	0.99961	0.00077197	0.006738	FALSE
Gtf2a1_6	Gtf2a1	1874.8	1161.2	1874.8	1161.2	-0.69061	254590	45038	3.3624	0.00038634	0.99961	0.00077269	0.0067416	FALSE
Tmem82_6	Tmem82	1475.1	854.07	1475.1	854.07	-0.78772	192860	34147	3.361	0.00038832	0.99961	0.00077663	0.0067682	FALSE
Pdap1_7	Pdap1	1436.5	825.01	1436.5	825.01	-0.79935	186970	33117	3.3603	0.00038925	0.99961	0.00077851	0.0067819	FALSE
Arfip1_9	Arfip1	1309.1	729.54	1309.1	729.54	-0.84263	167940	29749	3.3601	0.00038953	0.99961	0.00077906	0.0067841	FALSE
Rars_7	Rars	1635.4	976.52	1635.4	976.52	-0.74332	217060	38465	3.3595	0.00039046	0.99961	0.00078092	0.0067977	FALSE
BC048609_5	BC048609	1749.3	1064.7	1749.3	1064.7	-0.71577	234330	41575	3.3575	0.00039332	0.99961	0.00078664	0.0068422	FALSE
Zfp583_2	Zfp583	1033	528.21	1033	528.21	-0.96629	127400	22632	3.3553	0.00039639	0.9996	0.00079279	0.0068904	FALSE
Smok3a_2	Smok3a	1958.8	1228.7	1958.8	1228.7	-0.67241	266530	47376	3.3544	0.00039775	0.9996	0.00079551	0.0069113	FALSE
Ppp2r4_7	Ppp2r4	1797.6	1103.1	1797.6	1103.1	-0.70395	241130	42902	3.3528	0.00040004	0.9996	0.00080008	0.0069377	FALSE
Gm1553_5	Gm1553	2178.9	1403	2178.9	1403	-0.63469	301000	53576	3.352	0.0004011	0.9996	0.00080221	0.0069508	FALSE
Otud7a_8	Otud7a	1608.4	957.84	1608.4	957.84	-0.74713	211590	37731	3.349	0.00040558	0.99959	0.00081117	0.0070189	FALSE
Dgcr2_1	Dgcr2	882.38	422.36	882.38	422.36	-1.0611	105810	18869	3.3489	0.00040565	0.99959	0.00081131	0.0070189	FALSE
Zfp54_6	Zfp54	1715.5	1040.9	1715.5	1040.9	-0.72033	227580	40649	3.3463	0.00040953	0.99959	0.00081907	0.0070779	FALSE
Tsc22d4_5	Tsc22d4	993.4	501.23	993.4	501.23	-0.98547	121110	21634	3.3461	0.00040971	0.99959	0.00081943	0.0070783	FALSE
Lrit1_8	Lrit1	1019.5	519.91	1019.5	519.91	-0.97012	124780	22290	3.346	0.00040996	0.99959	0.00081992	0.0070799	FALSE
Tmem203_10	Tmem203	808.04	371.51	808.04	371.51	-1.1189	95279	17046	3.3435	0.00041371	0.99959	0.00082741	0.0071309	FALSE
Marf1_6	Marf1	1914.4	1196.5	1914.4	1196.5	-0.67759	257670	46138	3.3421	0.00041575	0.99958	0.0008315	0.0071579	FALSE
Gtdc1_8	Gtdc1	1004	509.53	1004	509.53	-0.97714	122260	21901	3.3413	0.00041688	0.99958	0.00083376	0.0071746	FALSE
Rhoa_7	Rhoa	822.52	381.89	822.52	381.89	-1.1049	97078	17399	3.3405	0.00041817	0.99958	0.00083634	0.0071941	FALSE
Hcfc1_6	Hcfc1	1490.6	869.63	1490.6	869.63	-0.77671	192790	34560	3.3402	0.0004186	0.99958	0.00083719	0.0071986	FALSE
Polr2e_8	Polr2e	1057.1	547.93	1057.1	547.93	-0.9468	129640	23243	3.3399	0.00041911	0.99958	0.00083822	0.0072047	FALSE
INTERGENIC_14140	INTERGENIC	467.26	149.44	467.26	149.44	-1.6381	50505	9062.1	3.3389	0.00042052	0.99958	0.00084105	0.0072213	FALSE
Traf2_9	Traf2	1081.3	565.57	1081.3	565.57	-0.9337	132960	23857	3.3387	0.00042091	0.99958	0.00084181	0.0072246	FALSE
Taf5_2	Taf5	1317.8	739.91	1317.8	739.91	-0.83182	166960	29977	3.3376	0.00042257	0.99958	0.00084514	0.0072439	FALSE
Chid1_1	Chid1	738.53	324.81	738.53	324.81	-1.1826	85582	15366	3.3375	0.00042264	0.99958	0.00084528	0.0072439	FALSE
Katnbl1_8	Katnbl1	872.72	417.17	872.72	417.17	-1.0631	103760	18631	3.3375	0.00042265	0.99958	0.0008453	0.0072439	FALSE
Rasgrp2_6	Rasgrp2	1314.9	737.84	1314.9	737.84	-0.8327	166490	29901	3.3371	0.00042334	0.99958	0.00084668	0.0072526	FALSE
Inca1_10	Inca1	641.99	260.47	641.99	260.47	-1.2981	72778	13073	3.3368	0.00042373	0.99958	0.00084747	0.0072566	FALSE
Eif3m_3	Eif3m	1647	990.01	1647	990.01	-0.73372	215800	38779	3.3361	0.00042477	0.99958	0.00084954	0.0072688	FALSE
Gnmt_9	Gnmt	947.06	470.1	947.06	470.1	-1.0089	113750	20474	3.3334	0.00042897	0.99957	0.00085794	0.0073351	FALSE
Usp26_2	Usp26	1152.7	618.5	1152.7	618.5	-0.89709	142680	25685	3.3332	0.00042933	0.99957	0.00085865	0.0073384	FALSE
Atp1b3_6	Atp1b3	706.68	304.06	706.68	304.06	-1.214	81049	14604	3.3316	0.00043169	0.99957	0.00086338	0.007376	FALSE
Dusp9_10	Dusp9	1408.5	810.48	1408.5	810.48	-0.79658	178830	32373	3.3239	0.00044389	0.99956	0.00088779	0.0075588	FALSE
Ptpdc1_5	Ptpdc1	1370.9	782.46	1370.9	782.46	-0.80821	173110	31376	3.3219	0.00044706	0.99955	0.00089411	0.0076098	FALSE
Stk32a_9	Stk32a	1436.5	832.27	1436.5	832.27	-0.78672	182560	33117	3.3204	0.00044943	0.99955	0.00089886	0.0076473	FALSE
Ppp1r15b_5	Ppp1r15b	1414.3	815.67	1414.3	815.67	-0.7933	179190	32526	3.3193	0.00045114	0.99955	0.00090228	0.0076648	FALSE
Kcnj1_9	Kcnj1	1422	821.9	1422	821.9	-0.79019	180090	32731	3.3172	0.00045462	0.99955	0.00090924	0.007721	FALSE
Cox20_7	Cox20	2141.3	1381.2	2141.3	1381.2	-0.63213	288820	52509	3.3167	0.00045537	0.99954	0.00091075	0.0077309	FALSE
Prss34_7	Prss34	1175.9	638.21	1175.9	638.21	-0.88057	144530	26282	3.3164	0.00045594	0.99954	0.00091188	0.0077358	FALSE
Man2b1_5	Man2b1	1112.1	591.52	1112.1	591.52	-0.90971	135530	24645	3.3164	0.000456	0.99954	0.00091201	0.0077358	FALSE
Eif4a1_10	Eif4a1	1130.5	605.01	1130.5	605.01	-0.90081	138060	25115	3.3158	0.0004569	0.99954	0.00091379	0.0077451	FALSE
Rps26_8	Rps26	603.38	237.64	603.38	237.64	-1.3406	66880	12170	3.3153	0.00045776	0.99954	0.00091552	0.0077517	FALSE
Eif3i_4	Eif3i	1153.7	622.65	1153.7	622.65	-0.88866	140980	25710	3.3117	0.00046368	0.99954	0.00092736	0.0078336	FALSE
Shank3_1	Shank3	1616.1	971.33	1616.1	971.33	-0.73388	207850	37941	3.3101	0.00046632	0.99953	0.00093264	0.0078752	FALSE
Hdac9_1	Hdac9	1607.4	965.11	1607.4	965.11	-0.73537	206270	37705	3.3077	0.00047027	0.99953	0.00094054	0.0079264	FALSE
Vps37c_6	Vps37c	1086.1	573.87	1086.1	573.87	-0.91914	131180	23980	3.3077	0.0004704	0.99953	0.0009408	0.0079264	FALSE
Bckdk_2	Bckdk	2060.2	1319	2060.2	1319	-0.64295	274680	50219	3.3075	0.00047068	0.99953	0.00094135	0.007928	FALSE
Cox20_5	Cox20	1531.1	906.99	1531.1	906.99	-0.75479	194770	35647	3.3057	0.00047365	0.99953	0.0009473	0.0079751	FALSE
Scn2a1_5	Scn2a1	2169.3	1406.1	2169.3	1406.1	-0.62509	291170	53302	3.3053	0.00047431	0.99953	0.00094862	0.0079832	FALSE
Eif3m_9	Eif3m	1116	596.7	1116	596.7	-0.90213	134840	24744	3.3013	0.00048121	0.99952	0.00096242	0.0080653	FALSE
Wdpcp_2	Wdpcp	1690.4	1030.5	1690.4	1030.5	-0.71352	217760	39963	3.3012	0.00048133	0.99952	0.00096266	0.0080653	FALSE
Ubqln1_9	Ubqln1	1277.2	716.05	1277.2	716.05	-0.83401	157460	28915	3.3002	0.00048301	0.99952	0.00096603	0.0080875	FALSE
Tada2b_7	Tada2b	2207.9	1438.3	2207.9	1438.3	-0.61793	296110	54400	3.2995	0.00048434	0.99952	0.00096869	0.0081068	FALSE
Ppargc1b_10	Ppargc1b	1105.4	589.44	1105.4	589.44	-0.90599	133100	24473	3.2981	0.00048669	0.99951	0.00097339	0.0081401	FALSE
Naip6_1	Naip6	1391.1	802.18	1391.1	802.18	-0.79352	173440	31912	3.297	0.00048867	0.99951	0.00097735	0.008165	FALSE
Klhl7_7	Klhl7	2183.7	1419.6	2183.7	1419.6	-0.62092	291930	53713	3.2969	0.00048873	0.99951	0.00097746	0.008165	FALSE
Zfp558_4	Zfp558	916.17	453.5	916.17	453.5	-1.0129	107030	19705	3.296	0.00049036	0.99951	0.00098072	0.0081862	FALSE
Dpp10_7	Dpp10	800.32	372.55	800.32	372.55	-1.1011	91493	16859	3.2946	0.00049288	0.99951	0.00098576	0.0082222	FALSE
Srp68_5	Srp68	968.3	490.85	968.3	490.85	-0.97871	113980	21004	3.2943	0.00049326	0.99951	0.00098653	0.0082256	FALSE
Ppp1r15b_1	Ppp1r15b	707.64	309.25	707.64	309.25	-1.1916	79358	14627	3.2941	0.00049371	0.99951	0.00098741	0.0082268	FALSE
Klrb1b_5	Klrb1b	806.11	376.7	806.11	376.7	-1.0955	92196	16999	3.2935	0.00049479	0.99951	0.00098959	0.0082419	FALSE
Dqx1_10	Dqx1	747.22	336.23	747.22	336.23	-1.1497	84457	15575	3.2932	0.00049521	0.9995	0.00099042	0.0082458	FALSE
Pam_5	Pam	1370.9	787.65	1370.9	787.65	-0.79869	170070	31376	3.2926	0.00049634	0.9995	0.00099268	0.0082616	FALSE
Med7_2	Med7	1108.3	592.55	1108.3	592.55	-0.90218	132990	24547	3.2917	0.00049784	0.9995	0.00099568	0.0082774	FALSE
Morf4l2_3	Morf4l2	1203.9	663.12	1203.9	663.12	-0.85935	146200	27006	3.2905	0.00050011	0.9995	0.0010002	0.008309	FALSE
Ctr9_1	Ctr9	932.58	465.95	932.58	465.95	-0.99951	108870	20113	3.2903	0.00050037	0.9995	0.0010007	0.0083102	FALSE
Spcs3_9	Spcs3	1490.6	878.97	1490.6	878.97	-0.76131	187030	34560	3.29	0.00050101	0.9995	0.001002	0.0083118	FALSE
Ftcd_7	Ftcd	1238.6	689.06	1238.6	689.06	-0.84509	151000	27908	3.2896	0.00050166	0.9995	0.0010033	0.0083194	FALSE
Toe1_4	Toe1	1106.4	591.52	1106.4	591.52	-0.90219	132530	24497	3.2894	0.00050209	0.9995	0.0010042	0.0083215	FALSE
Tas2r134_3	Tas2r134	1524.4	904.92	1524.4	904.92	-0.75171	191860	35466	3.2893	0.00050215	0.9995	0.0010043	0.0083215	FALSE
Capzb_6	Capzb	832.18	395.38	832.18	395.38	-1.0717	95395	17635	3.2892	0.00050241	0.9995	0.0010048	0.0083227	FALSE
Mt2_3	Mt2	802.25	374.63	802.25	374.63	-1.0965	91431	16906	3.2889	0.00050295	0.9995	0.0010059	0.008328	FALSE
Arhgef25_9	Arhgef25	2486.9	1665.6	2486.9	1665.6	-0.57802	337260	62415	3.2874	0.00050556	0.99949	0.0010111	0.0083626	FALSE
Ptpru_1	Ptpru	1504.1	890.39	1504.1	890.39	-0.75573	188320	34922	3.2841	0.00051155	0.99949	0.0010231	0.0084493	FALSE
Med18_6	Med18	1418.2	825.01	1418.2	825.01	-0.78083	175920	32629	3.2838	0.00051209	0.99949	0.0010242	0.008452	FALSE
Nalcn_1	Nalcn	2456	1641.7	2456	1641.7	-0.58081	331520	61520	3.2829	0.00051371	0.99949	0.0010274	0.0084725	FALSE
Agtrap_9	Agtrap	1412.4	820.86	1412.4	820.86	-0.78219	174950	32475	3.2825	0.00051453	0.99949	0.0010291	0.008483	FALSE
Hist1h2an_3	Hist1h2an	1177.8	645.48	1177.8	645.48	-0.86663	141680	26332	3.2804	0.00051833	0.99948	0.0010367	0.0085362	FALSE
Ttc27_9	Ttc27	1360.3	782.46	1360.3	782.46	-0.797	166920	31095	3.2766	0.00052531	0.99947	0.0010506	0.0086323	FALSE
Ephx1_1	Ephx1	1249.2	699.44	1249.2	699.44	-0.83586	151130	28184	3.2749	0.00052856	0.99947	0.0010571	0.0086699	FALSE
Htt_7	Htt	1903.8	1202.7	1903.8	1202.7	-0.66209	245720	45842	3.2742	0.00052988	0.99947	0.0010598	0.0086857	FALSE
Wdr82_3	Wdr82	1086.1	579.06	1086.1	579.06	-0.90617	128530	23980	3.2741	0.00052991	0.99947	0.0010598	0.0086857	FALSE
Cenpw_2	Cenpw	1636.4	994.16	1636.4	994.16	-0.71837	206210	38491	3.2733	0.00053145	0.99947	0.0010629	0.0087079	FALSE
1700023E05Rik_3	1700023E05Rik	1409.5	820.86	1409.5	820.86	-0.77923	173240	32398	3.2703	0.00053724	0.99946	0.0010745	0.0087804	FALSE
Tfec_8	Tfec	1932.7	1226.6	1932.7	1226.6	-0.65553	249300	46649	3.2693	0.00053902	0.99946	0.001078	0.0088013	FALSE
Dnase1_9	Dnase1	723.09	322.74	723.09	322.74	-1.1613	80139	14996	3.2693	0.00053911	0.99946	0.0010782	0.0088013	FALSE
Cramp1l_8	Cramp1l	1954.9	1244.3	1954.9	1244.3	-0.65142	252530	47268	3.2688	0.00053999	0.99946	0.00108	0.0088125	FALSE
Tsc22d4_9	Tsc22d4	1322.6	755.48	1322.6	755.48	-0.8071	160810	30104	3.2686	0.00054033	0.99946	0.0010807	0.008815	FALSE
Klhl34_9	Klhl34	1456.8	857.18	1456.8	857.18	-0.76444	179770	33657	3.2684	0.00054078	0.99946	0.0010816	0.0088191	FALSE
Dcaf7_9	Dcaf7	1547.5	926.71	1547.5	926.71	-0.73917	192720	36089	3.268	0.00054147	0.99946	0.0010829	0.0088239	FALSE
Rragb_3	Rragb	1059	560.38	1059	560.38	-0.91707	124330	23292	3.2674	0.00054271	0.99946	0.0010854	0.0088377	FALSE
Ctdspl_4	Ctdspl	848.59	409.91	848.59	409.91	-1.0479	96220	18037	3.2663	0.00054473	0.99946	0.0010895	0.0088642	FALSE
Cxcr1_4	Cxcr1	1285.9	728.5	1285.9	728.5	-0.81894	155360	29142	3.2653	0.00054675	0.99945	0.0010935	0.0088874	FALSE
Tmem150a_3	Tmem150a	1704.9	1049.2	1704.9	1049.2	-0.69992	215000	40359	3.2641	0.00054906	0.99945	0.0010981	0.008914	FALSE
Irak3_1	Irak3	1347.7	775.2	1347.7	775.2	-0.79708	163880	30764	3.2641	0.00054916	0.99945	0.0010983	0.008914	FALSE
Dusp18_9	Dusp18	1469.3	867.56	1469.3	867.56	-0.75946	181070	33992	3.264	0.00054917	0.99945	0.0010983	0.008914	FALSE
Lrit1_2	Lrit1	2276.4	1501.6	2276.4	1501.6	-0.59992	300160	56355	3.2638	0.00054964	0.99945	0.0010993	0.0089184	FALSE
Ppargc1b_3	Ppargc1b	931.61	469.06	931.61	469.06	-0.98843	106980	20089	3.2635	0.0005502	0.99945	0.0011004	0.0089243	FALSE
Otx1_4	Otx1	1571.7	946.43	1571.7	946.43	-0.73114	195470	36740	3.262	0.00055309	0.99945	0.0011062	0.0089648	FALSE
Mmp13_8	Mmp13	1460.7	861.33	1460.7	861.33	-0.76129	179600	33760	3.2618	0.00055346	0.99945	0.0011069	0.0089675	FALSE
Ccl3_3	Ccl3	1999.4	1282.7	1999.4	1282.7	-0.63999	256830	48510	3.254	0.00056898	0.99943	0.001138	0.0091925	FALSE
Eif2b5_8	Eif2b5	1229	688.03	1229	688.03	-0.83598	146300	27657	3.2527	0.00057162	0.99943	0.0011432	0.0092319	FALSE
Rps18_1	Rps18	1312	750.29	1312	750.29	-0.8054	157750	29825	3.2524	0.0005721	0.99943	0.0011442	0.0092361	FALSE
Med29_2	Med29	1387.3	807.37	1387.3	807.37	-0.78022	168150	31810	3.2515	0.00057395	0.99943	0.0011479	0.009253	FALSE
Kpna4_8	Kpna4	1120.8	608.12	1120.8	608.12	-0.88106	131440	24868	3.2513	0.0005744	0.99943	0.0011488	0.0092569	FALSE
Gm19402_3	Gm19402	1167.2	642.37	1167.2	642.37	-0.86054	137710	26058	3.2511	0.00057484	0.99943	0.0011497	0.0092577	FALSE
Trp53_2	Trp53	3075.8	2157.5	3075.8	2157.5	-0.51141	421640	79784	3.2511	0.00057486	0.99943	0.0011497	0.0092577	FALSE
Ranbp9_4	Ranbp9	2719.5	1864.8	2719.5	1864.8	-0.54407	365260	69208	3.2489	0.0005792	0.99942	0.0011584	0.009321	FALSE
Polr2b_5	Polr2b	1740.6	1080.3	1740.6	1080.3	-0.68767	218020	41337	3.2478	0.00058146	0.99942	0.0011629	0.009354	FALSE
Sema3c_7	Sema3c	1432.7	842.65	1432.7	842.65	-0.76498	174050	33014	3.2472	0.00058272	0.99942	0.0011654	0.0093686	FALSE
Prpf8_6	Prpf8	693.16	305.1	693.16	305.1	-1.1813	75296	14282	3.2472	0.00058278	0.99942	0.0011656	0.0093686	FALSE
Phrf1_2	Phrf1	1101.5	594.63	1101.5	594.63	-0.88832	128470	24374	3.2468	0.00058354	0.99942	0.0011671	0.0093741	FALSE
Wdr18_7	Wdr18	1731.9	1074.1	1731.9	1074.1	-0.68879	216390	41098	3.2451	0.0005871	0.99941	0.0011742	0.0094142	FALSE
Slc39a6_9	Slc39a6	1195.2	664.16	1195.2	664.16	-0.84665	140990	26781	3.2448	0.00058764	0.99941	0.0011753	0.0094164	FALSE
Copb1_2	Copb1	945.13	481.51	945.13	481.51	-0.97146	107470	20425	3.2439	0.00058945	0.99941	0.0011789	0.0094388	FALSE
Srp19_1	Srp19	1560.1	941.24	1560.1	941.24	-0.72839	191490	36427	3.2425	0.00059248	0.99941	0.001185	0.0094805	FALSE
Rpl13_6	Rpl13	1435.6	845.76	1435.6	845.76	-0.76258	173930	33091	3.2422	0.000593	0.99941	0.001186	0.0094854	FALSE
Naca_3	Naca	1455.8	861.33	1455.8	861.33	-0.75652	176710	33631	3.2418	0.00059398	0.99941	0.001188	0.0094978	FALSE
Baat_4	Baat	1834.3	1155	1834.3	1155	-0.66683	230690	43915	3.2413	0.00059484	0.99941	0.0011897	0.0095015	FALSE
Cebpb_8	Cebpb	5249.9	4004.7	5249.9	4004.7	-0.39051	775260	147990	3.2369	0.00060427	0.9994	0.0012085	0.0096239	FALSE
Cbfb_6	Cbfb	1275.3	725.39	1275.3	725.39	-0.81316	151200	28864	3.2368	0.00060443	0.9994	0.0012089	0.0096239	FALSE
Dut_3	Dut	645.85	275	645.85	275	-1.2288	68765	13164	3.2323	0.00061397	0.99939	0.0012279	0.0097483	FALSE
Gm4906_1	Gm4906	743.36	341.42	743.36	341.42	-1.1202	80779	15482	3.2304	0.00061818	0.99938	0.0012364	0.009798	FALSE
Gtf2a1_2	Gtf2a1	1416.2	833.31	1416.2	833.31	-0.76443	169910	32578	3.2297	0.00061962	0.99938	0.0012392	0.0098173	FALSE
1700013F07Rik_4	1700013F07Rik	1535	924.63	1535	924.63	-0.73066	186270	35751	3.228	0.0006232	0.99938	0.0012464	0.0098601	FALSE
Strn_1	Strn	2285.1	1517.2	2285.1	1517.2	-0.59055	294850	56603	3.2277	0.0006239	0.99938	0.0012478	0.0098644	FALSE
Capza2_2	Capza2	1761.9	1101.1	1761.9	1101.1	-0.67773	218340	41919	3.2275	0.00062434	0.99938	0.0012487	0.0098678	FALSE
Ctdspl2_5	Ctdspl2	1397.9	819.82	1397.9	819.82	-0.76916	167090	32091	3.227	0.00062547	0.99937	0.0012509	0.0098774	FALSE
Rragb_9	Rragb	1395	817.75	1395	817.75	-0.76982	166620	32014	3.2263	0.00062705	0.99937	0.0012541	0.0098899	FALSE
Dcaf8_5	Dcaf8	1958.8	1256.7	1958.8	1256.7	-0.63991	246470	47376	3.2256	0.00062849	0.99937	0.001257	0.0099091	FALSE
Slc39a12_8	Slc39a12	1640.2	1006.6	1640.2	1006.6	-0.70382	200730	38596	3.2251	0.00062955	0.99937	0.0012591	0.0099219	FALSE
Ifi204_4	Ifi204	2850.8	1979	2850.8	1979	-0.5264	380060	73082	3.2251	0.00062974	0.99937	0.0012595	0.0099219	FALSE
Hspa8_6	Hspa8	1419.1	836.42	1419.1	836.42	-0.76201	169780	32655	3.2247	0.00063056	0.99937	0.0012611	0.0099313	FALSE
Dnase1_10	Dnase1	1466.4	872.75	1466.4	872.75	-0.74802	176240	33914	3.2239	0.00063237	0.99937	0.0012647	0.0099495	FALSE
BC107364_10	BC107364	1334.2	772.08	1334.2	772.08	-0.78834	157980	30408	3.2234	0.0006333	0.99937	0.0012666	0.0099588	FALSE
Grhl1_7	Grhl1	1140.1	626.8	1140.1	626.8	-0.8621	131760	25363	3.2234	0.0006335	0.99937	0.001267	0.0099588	FALSE
Dnase1_8	Dnase1	2645.2	1810.9	2645.2	1810.9	-0.54645	348060	67027	3.2227	0.00063503	0.99936	0.0012701	0.0099703	FALSE
Edem1_4	Edem1	1327.4	767.93	1327.4	767.93	-0.78879	156520	30231	3.2179	0.00064564	0.99935	0.0012913	0.010105	FALSE
Slc4a7_4	Slc4a7	616.89	257.36	616.89	257.36	-1.258	64631	12485	3.2177	0.00064616	0.99935	0.0012923	0.010106	FALSE
H2-M11_1	H2-M11	1006	529.25	1006	529.25	-0.92524	113620	21950	3.2176	0.00064638	0.99935	0.0012928	0.010106	FALSE
Gcnt3_9	Gcnt3	1663.4	1026.3	1663.4	1026.3	-0.69609	202920	39226	3.2166	0.00064869	0.99935	0.0012974	0.010132	FALSE
Zkscan14_6	Zkscan14	1336.1	775.2	1336.1	775.2	-0.78463	157320	30459	3.214	0.00065455	0.99935	0.0013091	0.010201	FALSE
Wdr89_3	Wdr89	1019.5	539.63	1019.5	539.63	-0.91652	115120	22290	3.2139	0.00065469	0.99935	0.0013094	0.010201	FALSE
Ppp1r15b_9	Ppp1r15b	873.69	434.82	873.69	434.82	-1.0051	96305	18654	3.2133	0.00065612	0.99934	0.0013122	0.010216	FALSE
Fst_8	Fst	1214.5	683.88	1214.5	683.88	-0.82761	140770	27281	3.2125	0.00065801	0.99934	0.001316	0.010224	FALSE
Rbm25_5	Rbm25	1291.7	741.99	1291.7	741.99	-0.79898	151100	29293	3.2119	0.0006594	0.99934	0.0013188	0.010239	FALSE
Med13_9	Med13	1168.1	649.63	1168.1	649.63	-0.84554	134430	26083	3.2105	0.00066246	0.99934	0.0013249	0.010273	FALSE
Hcfc1_4	Hcfc1	2052.4	1334.5	2052.4	1334.5	-0.62062	257690	50001	3.2105	0.00066247	0.99934	0.0013249	0.010273	FALSE
Rps26_5	Rps26	909.41	460.76	909.41	460.76	-0.97937	100640	19537	3.2098	0.00066415	0.99934	0.0013283	0.01029	FALSE
Nkx2-3_8	Nkx2-3	2625.9	1798.4	2625.9	1798.4	-0.54583	342360	66462	3.2097	0.00066428	0.99934	0.0013286	0.01029	FALSE
Lor_6	Lor	1048.4	561.42	1048.4	561.42	-0.89988	118590	23023	3.2096	0.00066454	0.99934	0.0013291	0.01029	FALSE
Tfeb_9	Tfeb	1206.8	678.69	1206.8	678.69	-0.82938	139430	27081	3.2089	0.00066619	0.99933	0.0013324	0.010309	FALSE
Chrna10_7	Chrna10	1822.7	1152.9	1822.7	1152.9	-0.66029	224280	43595	3.2077	0.00066906	0.99933	0.0013381	0.010346	FALSE
Slc1a5_5	Slc1a5	1104.4	602.93	1104.4	602.93	-0.87214	125750	24448	3.2073	0.0006699	0.99933	0.0013398	0.010349	FALSE
Acrbp_1	Acrbp	1624.8	998.31	1624.8	998.31	-0.70212	196230	38176	3.2062	0.0006724	0.99933	0.0013448	0.010378	FALSE
Ubtf_5	Ubtf	972.16	506.42	972.16	506.42	-0.9395	108460	21101	3.2062	0.00067248	0.99933	0.001345	0.010378	FALSE
Hist1h4n_10	Hist1h4n	691.23	309.25	691.23	309.25	-1.1578	72954	14236	3.2014	0.00068373	0.99932	0.0013675	0.01053	FALSE
Opn4_9	Opn4	1188.4	666.23	1188.4	666.23	-0.83398	136330	26606	3.2013	0.00068405	0.99932	0.0013681	0.010531	FALSE
Med29_9	Med29	969.26	505.38	969.26	505.38	-0.93815	107590	21029	3.1989	0.00068972	0.99931	0.0013794	0.010604	FALSE
Aurkb_2	Aurkb	1109.2	608.12	1109.2	608.12	-0.86608	125560	24571	3.1969	0.00069446	0.99931	0.0013889	0.010662	FALSE
Dcaf7_4	Dcaf7	1886.4	1205.9	1886.4	1205.9	-0.64514	231560	45360	3.1953	0.00069835	0.9993	0.0013967	0.010715	FALSE
Tmem203_6	Tmem203	1850.7	1177.8	1850.7	1177.8	-0.65146	226350	44369	3.1942	0.00070099	0.9993	0.001402	0.010744	FALSE
Tsc22d4_2	Tsc22d4	1070.6	580.1	1070.6	580.1	-0.88295	120310	23587	3.194	0.0007016	0.9993	0.0014032	0.010746	FALSE
Eprs_10	Eprs	1612.2	991.05	1612.2	991.05	-0.70146	192930	37836	3.1935	0.00070291	0.9993	0.0014058	0.010763	FALSE
Rapgef1_10	Rapgef1	2063.1	1347	2063.1	1347	-0.61467	256380	50300	3.1928	0.00070452	0.9993	0.001409	0.010784	FALSE
Polr2a_4	Polr2a	972.16	508.5	972.16	508.5	-0.93361	107490	21101	3.1919	0.00070665	0.99929	0.0014133	0.010813	FALSE
Dock8_9	Dock8	2599.8	1781.8	2599.8	1781.8	-0.54482	334580	65701	3.1914	0.000708	0.99929	0.001416	0.010826	FALSE
Smc2_1	Smc2	1165.2	650.67	1165.2	650.67	-0.83966	132390	26008	3.1907	0.00070956	0.99929	0.0014191	0.010842	FALSE
Cachd1_9	Cachd1	1625.7	1002.5	1625.7	1002.5	-0.69699	194240	38203	3.1888	0.00071421	0.99929	0.0014284	0.010906	FALSE
Srp72_2	Srp72	2627.8	1805.7	2627.8	1805.7	-0.54108	337960	66519	3.1877	0.00071706	0.99928	0.0014341	0.010942	FALSE
Med26_1	Med26	1143	635.1	1143	635.1	-0.84681	129000	25437	3.1847	0.00072441	0.99928	0.0014488	0.011047	FALSE
Prkcd_3	Prkcd	1901.8	1220.4	1901.8	1220.4	-0.63963	232190	45789	3.1846	0.00072474	0.99928	0.0014495	0.011048	FALSE
Klra9_5	Klra9	2828.6	1971.7	2828.6	1971.7	-0.52043	367150	72425	3.1841	0.00072593	0.99927	0.0014519	0.011059	FALSE
Kcnj1_8	Kcnj1	1137.2	630.95	1137.2	630.95	-0.84893	128170	25288	3.1838	0.00072685	0.99927	0.0014537	0.011069	FALSE
Paf1_2	Paf1	1201	678.69	1201	678.69	-0.82245	136390	26931	3.1825	0.00072995	0.99927	0.0014599	0.011101	FALSE
Slc35a3_3	Slc35a3	1201	678.69	1201	678.69	-0.82245	136390	26931	3.1825	0.00072995	0.99927	0.0014599	0.011101	FALSE
Fkbp3_9	Fkbp3	764.6	362.17	764.6	362.17	-1.0759	80973	15993	3.1821	0.00073104	0.99927	0.0014621	0.011114	FALSE
Fam219a_8	Fam219a	1762.8	1111.4	1762.8	1111.4	-0.665	212160	41946	3.1805	0.00073499	0.99927	0.00147	0.011159	FALSE
Nfu1_1	Nfu1	1695.2	1058.5	1695.2	1058.5	-0.67896	202720	40095	3.18	0.00073647	0.99926	0.0014729	0.011178	FALSE
Frmpd3_4	Frmpd3	1111.2	612.27	1111.2	612.27	-0.85879	124450	24621	3.1796	0.00073742	0.99926	0.0014748	0.011186	FALSE
Cenpv_8	Cenpv	1635.4	1011.8	1635.4	1011.8	-0.69216	194430	38465	3.1796	0.00073748	0.99926	0.001475	0.011186	FALSE
Tmem181a_3	Tmem181a	1572.6	963.03	1572.6	963.03	-0.70696	185810	36766	3.1793	0.00073813	0.99926	0.0014763	0.011192	FALSE
Fam173b_6	Fam173b	1037.8	558.31	1037.8	558.31	-0.89321	114960	22754	3.1788	0.00073949	0.99926	0.001479	0.011205	FALSE
Slc8a2_5	Slc8a2	1013.7	540.67	1013.7	540.67	-0.90554	111870	22144	3.1786	0.00073994	0.99926	0.0014799	0.011207	FALSE
B4galt1_1	B4galt1	1096.7	601.89	1096.7	601.89	-0.86451	122420	24251	3.1774	0.00074301	0.99926	0.001486	0.011247	FALSE
Zdhhc12_7	Zdhhc12	1144	637.18	1144	637.18	-0.84332	128440	25462	3.1762	0.000746	0.99925	0.001492	0.011285	FALSE
Zfp526_6	Zfp526	2234.9	1489.2	2234.9	1489.2	-0.58539	278060	55170	3.175	0.0007493	0.99925	0.0014986	0.011319	FALSE
Zfp423_9	Zfp423	2491.7	1697.8	2491.7	1697.8	-0.55323	315180	62555	3.1744	0.00075071	0.99925	0.0015014	0.011337	FALSE
Samt3_1	Samt3	1277.2	737.84	1277.2	737.84	-0.79081	145470	28915	3.1721	0.00075676	0.99924	0.0015135	0.011413	FALSE
Erp29_9	Erp29	945.13	491.89	945.13	491.89	-0.94077	102710	20425	3.1713	0.00075873	0.99924	0.0015175	0.011431	FALSE
Fam57a_6	Fam57a	1883.5	1209	1883.5	1209	-0.6392	227490	45279	3.1699	0.00076238	0.99924	0.0015248	0.011475	FALSE
Mtbp_1	Mtbp	960.58	503.31	960.58	503.31	-0.9311	104550	20811	3.1697	0.00076288	0.99924	0.0015258	0.011475	FALSE
Slc44a2_2	Slc44a2	1364.1	804.25	1364.1	804.25	-0.76151	156720	31197	3.1697	0.0007629	0.99924	0.0015258	0.011475	FALSE
Etf1_5	Etf1	1324.5	774.16	1324.5	774.16	-0.77401	151460	30154	3.1694	0.00076368	0.99924	0.0015274	0.011483	FALSE
Zfp157_3	Zfp157	1531.1	932.93	1531.1	932.93	-0.71414	178920	35647	3.1683	0.00076662	0.99923	0.0015332	0.011515	FALSE
Zfp617_1	Zfp617	1170.1	657.93	1170.1	657.93	-0.82962	131140	26133	3.1681	0.00076731	0.99923	0.0015346	0.01152	FALSE
Krtap1-4_2	Krtap1-4	1405.6	836.42	1405.6	836.42	-0.74821	162000	32296	3.1673	0.00076921	0.99923	0.0015384	0.011535	FALSE
Spata2l_4	Spata2l	2023.5	1321.1	2023.5	1321.1	-0.61478	246710	49187	3.1672	0.00076952	0.99923	0.001539	0.011536	FALSE
Tyro3_1	Tyro3	1280.1	740.95	1280.1	740.95	-0.78801	145350	28990	3.1667	0.000771	0.99923	0.001542	0.011554	FALSE
Efna1_7	Efna1	974.09	513.68	974.09	513.68	-0.92185	105990	21149	3.1659	0.00077311	0.99923	0.0015462	0.011578	FALSE
Slc7a4_1	Slc7a4	1152.7	645.48	1152.7	645.48	-0.83558	128630	25685	3.1648	0.00077593	0.99922	0.0015519	0.011617	FALSE
Taf10_9	Taf10	1367	807.37	1367	807.37	-0.759	156600	31274	3.1646	0.00077641	0.99922	0.0015528	0.01162	FALSE
Pax1_4	Pax1	455.67	158.78	455.67	158.78	-1.5151	44073	8803.5	3.1645	0.00077672	0.99922	0.0015534	0.011621	FALSE
Stard10_2	Stard10	1041.7	563.5	1041.7	563.5	-0.88525	114320	22852	3.1632	0.00078024	0.99922	0.0015605	0.011658	FALSE
Erbb2ip_7	Erbb2ip	809.97	396.42	809.97	396.42	-1.029	85513	17093	3.1631	0.00078042	0.99922	0.0015608	0.011658	FALSE
Chek1_2	Chek1	719.23	333.12	719.23	333.12	-1.1081	74540	14903	3.1628	0.00078141	0.99922	0.0015628	0.011668	FALSE
Gspt1_9	Gspt1	1375.7	814.63	1375.7	814.63	-0.75522	157400	31503	3.1611	0.00078588	0.99921	0.0015718	0.011716	FALSE
Hcfc1_2	Hcfc1	1306.2	761.71	1306.2	761.71	-0.77727	148230	29673	3.1609	0.00078652	0.99921	0.001573	0.011716	FALSE
INTERGENIC_31537	INTERGENIC	1626.7	1008.7	1626.7	1008.7	-0.68893	190970	38229	3.1608	0.00078656	0.99921	0.0015731	0.011716	FALSE
Ccdc103_10	Ccdc103	1117	619.54	1117	619.54	-0.8493	123720	24769	3.1607	0.00078692	0.99921	0.0015738	0.011716	FALSE
Csdc2_1	Csdc2	1190.3	674.54	1190.3	674.54	-0.81848	133030	26656	3.1593	0.00079081	0.99921	0.0015816	0.011765	FALSE
Spcs3_8	Spcs3	1544.6	945.39	1544.6	945.39	-0.70771	179550	36011	3.1579	0.00079459	0.99921	0.0015892	0.011818	FALSE
Tada1_8	Tada1	1600.6	988.97	1600.6	988.97	-0.69409	187070	37522	3.1577	0.00079514	0.9992	0.0015903	0.011822	FALSE
Nipal2_3	Nipal2	1438.5	863.41	1438.5	863.41	-0.73574	165340	33168	3.1575	0.00079566	0.9992	0.0015913	0.011822	FALSE
Rps27l_2	Rps27l	980.85	519.91	980.85	519.91	-0.91446	106230	21319	3.1569	0.00079728	0.9992	0.0015946	0.011842	FALSE
Gls2_4	Gls2	1072.6	587.37	1072.6	587.37	-0.86762	117710	23636	3.156	0.00079979	0.9992	0.0015996	0.011864	FALSE
Eprs_8	Eprs	1240.5	712.93	1240.5	712.93	-0.79827	139190	27958	3.1554	0.00080128	0.9992	0.0016026	0.011882	FALSE
Rpl19_3	Rpl19	1098.6	607.08	1098.6	607.08	-0.85468	120810	24300	3.1533	0.00080724	0.99919	0.0016145	0.01195	FALSE
Glcci1_2	Glcci1	1537.9	941.24	1537.9	941.24	-0.70773	178000	35829	3.1521	0.00081046	0.99919	0.0016209	0.011979	FALSE
Kpna4_3	Kpna4	1438.5	864.44	1438.5	864.44	-0.73401	164740	33168	3.1518	0.00081135	0.99919	0.0016227	0.011984	FALSE
Zfp526_8	Zfp526	1994.5	1301.3	1994.5	1301.3	-0.61567	240250	48375	3.1517	0.00081172	0.99919	0.0016234	0.011984	FALSE
Wdr18_9	Wdr18	1194.2	678.69	1194.2	678.69	-0.81431	132880	26756	3.1516	0.00081187	0.99919	0.0016237	0.011984	FALSE
Rdh10_10	Rdh10	1697.2	1065.8	1697.2	1065.8	-0.67074	199340	40148	3.1513	0.00081285	0.99919	0.0016257	0.011994	FALSE
Gtf2a1_5	Gtf2a1	1146.9	643.4	1146.9	643.4	-0.83296	126750	25536	3.1508	0.00081422	0.99919	0.0016284	0.012007	FALSE
Eif5b_9	Eif5b	1799.5	1146.7	1799.5	1146.7	-0.64965	213070	42956	3.1497	0.00081716	0.99918	0.0016343	0.012042	FALSE
Ogt_10	Ogt	1280.1	744.06	1280.1	744.06	-0.78197	143680	28990	3.1484	0.00082091	0.99918	0.0016418	0.012089	FALSE
D630033O11Rik_7	D630033O11Rik	1512.8	922.56	1512.8	922.56	-0.71289	174190	35155	3.148	0.00082208	0.99918	0.0016442	0.012103	FALSE
Wdr61_1	Wdr61	1142.1	640.29	1142.1	640.29	-0.83387	125890	25412	3.1477	0.00082283	0.99918	0.0016457	0.012106	FALSE
Aff4_2	Aff4	1271.4	737.84	1271.4	737.84	-0.78426	142360	28763	3.1463	0.00082687	0.99917	0.0016537	0.012157	FALSE
Cd300lb_3	Cd300lb	1408.5	842.65	1408.5	842.65	-0.74049	160110	32373	3.1451	0.00083024	0.99917	0.0016605	0.012192	FALSE
Rrnad1_4	Rrnad1	1748.3	1107.3	1748.3	1107.3	-0.6585	205480	41548	3.1451	0.00083029	0.99917	0.0016606	0.012192	FALSE
Rabgef1_10	Rabgef1	2388.4	1621	2388.4	1621	-0.55891	294490	59569	3.1444	0.00083215	0.99917	0.0016643	0.012207	FALSE
Inca1_2	Inca1	932.58	486.7	932.58	486.7	-0.93677	99403	20113	3.144	0.00083335	0.99917	0.0016667	0.012214	FALSE
Synpr_5	Synpr	624.62	270.85	624.62	270.85	-1.2025	62574	12666	3.1434	0.00083493	0.99917	0.0016699	0.012232	FALSE
Helt_2	Helt	1583.3	978.6	1583.3	978.6	-0.69355	182810	37052	3.1413	0.00084105	0.99916	0.0016821	0.012306	FALSE
Hnrnpf_2	Hnrnpf	960.58	507.46	960.58	507.46	-0.91927	102660	20811	3.141	0.00084196	0.99916	0.0016839	0.012315	FALSE
Gusb_2	Gusb	1680.8	1055.4	1680.8	1055.4	-0.67084	195550	39700	3.1387	0.0008485	0.99915	0.001697	0.012386	FALSE
Nars_8	Nars	1181.7	671.42	1181.7	671.42	-0.81459	130170	26432	3.1384	0.00084945	0.99915	0.0016989	0.012396	FALSE
Ppp1r3f_5	Ppp1r3f	944.16	496.04	944.16	496.04	-0.92719	100410	20401	3.1374	0.00085234	0.99915	0.0017047	0.012435	FALSE
Actb_3	Actb	1777.3	1132.2	1777.3	1132.2	-0.65012	208090	42344	3.1351	0.00085907	0.99914	0.0017181	0.012508	FALSE
Mrps7_10	Mrps7	1126.6	630.95	1126.6	630.95	-0.8354	122850	25016	3.1339	0.00086245	0.99914	0.0017249	0.012549	FALSE
Insl6_3	Insl6	1024.3	555.19	1024.3	555.19	-0.88237	110030	22412	3.1334	0.00086388	0.99914	0.0017278	0.012566	FALSE
Mdm4_1	Mdm4	1602.6	995.2	1602.6	995.2	-0.68678	184450	37575	3.1333	0.00086418	0.99914	0.0017284	0.012567	FALSE
Tnrc6a_7	Tnrc6a	1419.1	853.03	1419.1	853.03	-0.73368	160240	32655	3.1328	0.00086574	0.99913	0.0017315	0.012581	FALSE
Zranb2_6	Zranb2	901.69	465.95	901.69	465.95	-0.95096	94934	19346	3.1328	0.00086575	0.99913	0.0017315	0.012581	FALSE
Fam57a_2	Fam57a	2292.8	1546.2	2292.8	1546.2	-0.56806	278700	56825	3.1319	0.00086827	0.99913	0.0017365	0.012614	FALSE
Med16_7	Med16	1639.3	1024.3	1639.3	1024.3	-0.67793	189110	38570	3.1315	0.0008696	0.99913	0.0017392	0.012627	FALSE
Alox12_5	Alox12	1217.4	699.44	1217.4	699.44	-0.79862	134130	27356	3.1314	0.00086974	0.99913	0.0017395	0.012627	FALSE
Tprkb_1	Tprkb	1475.1	896.61	1475.1	896.61	-0.71766	167340	34147	3.1307	0.00087183	0.99913	0.0017437	0.012649	FALSE
Uba52_3	Uba52	1131.5	635.1	1131.5	635.1	-0.83212	123180	25140	3.1305	0.00087267	0.99913	0.0017453	0.012649	FALSE
Zpbp_3	Zpbp	1719.4	1087.6	1719.4	1087.6	-0.66031	199600	40755	3.1297	0.00087482	0.99913	0.0017496	0.012667	FALSE
Otx1_10	Otx1	1400.8	839.54	1400.8	839.54	-0.7379	157510	32168	3.1294	0.00087593	0.99912	0.0017519	0.012669	FALSE
Lypla2_2	Lypla2	1418.2	853.03	1418.2	853.03	-0.7327	159700	32629	3.1287	0.00087795	0.99912	0.0017559	0.012677	FALSE
Tmcc3_7	Tmcc3	1724.2	1091.7	1724.2	1091.7	-0.65886	200030	40887	3.128	0.00087995	0.99912	0.0017599	0.012702	FALSE
Naip6_5	Naip6	1177.8	670.38	1177.8	670.38	-0.8121	128730	26332	3.1269	0.00088329	0.99912	0.0017666	0.012729	FALSE
Med1_2	Med1	1722.3	1090.7	1722.3	1090.7	-0.65862	199460	40834	3.1256	0.00088715	0.99911	0.0017743	0.012762	FALSE
Crp_6	Crp	1800.5	1152.9	1800.5	1152.9	-0.64262	209650	42982	3.1234	0.000894	0.99911	0.001788	0.012835	FALSE
Eif4a3_4	Eif4a3	514.56	200.29	514.56	200.29	-1.3569	49384	10128	3.1229	0.00089552	0.9991	0.001791	0.012844	FALSE
Alox5_9	Alox5	1271.4	741.99	1271.4	741.99	-0.77618	140160	28763	3.1218	0.0008988	0.9991	0.0017976	0.012883	FALSE
Bhlhe40_6	Bhlhe40	1136.3	640.29	1136.3	640.29	-0.82654	123000	25264	3.1205	0.00090273	0.9991	0.0018055	0.012927	FALSE
Shcbp1l_2	Shcbp1l	1694.3	1069.9	1694.3	1069.9	-0.66268	194920	40068	3.1192	0.00090684	0.99909	0.0018137	0.012978	FALSE
Polr2c_4	Polr2c	1387.3	831.24	1387.3	831.24	-0.73824	154600	31810	3.1177	0.00091136	0.99909	0.0018227	0.013037	FALSE
Cfl2_1	Cfl2	1104.4	617.46	1104.4	617.46	-0.83784	118570	24448	3.1144	0.0009216	0.99908	0.0018432	0.01316	FALSE
Ap1g2_9	Ap1g2	1325.5	784.54	1325.5	784.54	-0.75587	146320	30180	3.1139	0.00092308	0.99908	0.0018462	0.013173	FALSE
Amh_5	Amh	1472.2	897.65	1472.2	897.65	-0.71316	165080	34069	3.113	0.00092604	0.99907	0.0018521	0.013202	FALSE
Spata3_1	Spata3	810.94	403.68	810.94	403.68	-1.0046	82928	17117	3.1128	0.00092657	0.99907	0.0018531	0.013206	FALSE
Shcbp1l_6	Shcbp1l	1320.7	781.42	1320.7	781.42	-0.75634	145390	30053	3.1106	0.00093353	0.99907	0.0018671	0.013283	FALSE
Fabp3_6	Fabp3	1118.9	628.87	1118.9	628.87	-0.83024	120060	24818	3.1105	0.00093375	0.99907	0.0018675	0.013283	FALSE
Idh3b_4	Idh3b	1225.1	708.78	1225.1	708.78	-0.78863	133290	27557	3.1103	0.00093449	0.99907	0.001869	0.013285	FALSE
Pknox2_7	Pknox2	1281.1	751.33	1281.1	751.33	-0.76906	140320	29016	3.11	0.00093535	0.99906	0.0018707	0.013293	FALSE
Gal_7	Gal	1647	1034.6	1647	1034.6	-0.67018	187480	38779	3.1095	0.00093693	0.99906	0.0018739	0.013307	FALSE
Anapc11_1	Anapc11	1535	947.46	1535	947.46	-0.69551	172590	35751	3.1073	0.00094402	0.99906	0.001888	0.013399	FALSE
Fam78b_5	Fam78b	1322.6	783.5	1322.6	783.5	-0.75463	145320	30104	3.1071	0.00094451	0.99906	0.001889	0.013402	FALSE
Ankrd26_1	Ankrd26	1253.1	730.57	1253.1	730.57	-0.77757	136510	28285	3.1069	0.00094534	0.99905	0.0018907	0.01341	FALSE
AU040320_5	AU040320	1316.8	779.35	1316.8	779.35	-0.75595	144430	29952	3.1055	0.00094964	0.99905	0.0018993	0.013454	FALSE
Tnks1bp1_2	Tnks1bp1	1781.2	1141.5	1781.2	1141.5	-0.64141	204570	42450	3.1046	0.00095283	0.99905	0.0019057	0.013482	FALSE
Psmc5_1	Psmc5	1034.9	567.65	1034.9	567.65	-0.86529	109170	22681	3.1027	0.00095894	0.99904	0.0019179	0.013556	FALSE
Med12_4	Med12	1713.6	1088.6	1713.6	1088.6	-0.65407	195310	40596	3.1019	0.00096129	0.99904	0.0019226	0.013583	FALSE
S100a7a_6	S100a7a	1356.4	810.48	1356.4	810.48	-0.74221	149010	30993	3.1009	0.00096467	0.99904	0.0019293	0.013615	FALSE
Asprv1_5	Asprv1	1639.3	1030.5	1639.3	1030.5	-0.6692	185300	38570	3.0998	0.00096829	0.99903	0.0019366	0.013654	FALSE
Slc9b2_7	Slc9b2	1859.4	1204.8	1859.4	1204.8	-0.62557	214210	44610	3.099	0.00097086	0.99903	0.0019417	0.013681	FALSE
Fcer1a_8	Fcer1a	1192.3	685.95	1192.3	685.95	-0.79664	128180	26706	3.0983	0.00097322	0.99903	0.0019464	0.01371	FALSE
Gm4297_3	Gm4297	1548.5	959.92	1548.5	959.92	-0.68933	173220	36115	3.0972	0.00097677	0.99902	0.0019535	0.013756	FALSE
Csgalnact2_10	Csgalnact2	913.27	479.44	913.27	479.44	-0.92827	94105	19633	3.0962	0.00098009	0.99902	0.0019602	0.013794	FALSE
Gltp_9	Gltp	1004	545.86	1004	545.86	-0.87799	104960	21901	3.0959	0.00098106	0.99902	0.0019621	0.013799	FALSE
Usp5_8	Usp5	1044.6	575.95	1044.6	575.95	-0.85777	109800	22925	3.095	0.00098403	0.99902	0.0019681	0.013837	FALSE
Ccdc27_1	Ccdc27	1748.3	1117.7	1748.3	1117.7	-0.64505	198890	41548	3.0941	0.00098693	0.99901	0.0019739	0.013873	FALSE
Tnfrsf26_2	Tnfrsf26	1067.7	593.59	1067.7	593.59	-0.84593	112410	23513	3.0921	0.00099365	0.99901	0.0019873	0.013948	FALSE
Dnajb7_1	Dnajb7	1294.6	764.82	1294.6	764.82	-0.75855	140340	29369	3.0914	0.00099611	0.999	0.0019922	0.013976	FALSE
Setd1b_10	Setd1b	1465.5	896.61	1465.5	896.61	-0.70819	161810	33889	3.0902	0.0010002	0.999	0.0020003	0.014012	FALSE
Srp9_8	Srp9	1493.5	918.41	1493.5	918.41	-0.70087	165350	34637	3.0899	0.001001	0.999	0.0020019	0.014018	FALSE
Naa15_1	Naa15	1707.8	1086.5	1707.8	1086.5	-0.65194	192990	40438	3.0895	0.0010024	0.999	0.0020048	0.014029	FALSE
Prol1_3	Prol1	1285.9	758.59	1285.9	758.59	-0.76062	139040	29142	3.089	0.0010041	0.999	0.0020083	0.014037	FALSE
Ppat_1	Ppat	958.65	513.68	958.65	513.68	-0.89881	98995	20763	3.088	0.0010075	0.99899	0.0020151	0.014079	FALSE
Gsx2_2	Gsx2	1191.3	686.99	1191.3	686.99	-0.7933	127170	26681	3.0875	0.0010093	0.99899	0.0020187	0.014096	FALSE
Dync2h1_6	Dync2h1	922.93	487.74	922.93	487.74	-0.91871	94693	19873	3.0871	0.0010107	0.99899	0.0020214	0.014106	FALSE
Pak1_2	Pak1	1070.6	596.7	1070.6	596.7	-0.8423	112300	23587	3.0859	0.0010148	0.99899	0.0020295	0.014149	FALSE
Ephx1_5	Ephx1	1571.7	980.67	1571.7	980.67	-0.67991	174640	36740	3.0834	0.0010234	0.99898	0.0020468	0.014252	FALSE
Gk2_3	Gk2	903.62	474.25	903.62	474.25	-0.92862	92178	19394	3.0832	0.001024	0.99898	0.002048	0.014256	FALSE
Gcm1_6	Gcm1	1387.3	837.46	1387.3	837.46	-0.72749	151150	31810	3.0828	0.0010254	0.99897	0.0020508	0.014271	FALSE
Srp68_6	Srp68	1004	547.93	1004	547.93	-0.87253	104010	21901	3.0819	0.0010285	0.99897	0.002057	0.014305	FALSE
Gm4297_1	Gm4297	1597.7	1001.4	1597.7	1001.4	-0.67344	177800	37444	3.0817	0.0010292	0.99897	0.0020585	0.014311	FALSE
Tm2d3_6	Tm2d3	1250.2	732.65	1250.2	732.65	-0.77015	133930	28209	3.0814	0.00103	0.99897	0.00206	0.014318	FALSE
Polr2h_1	Polr2h	971.2	524.06	971.2	524.06	-0.88876	99964	21077	3.0799	0.0010354	0.99896	0.0020708	0.01438	FALSE
Med30_1	Med30	1472.2	903.88	1472.2	903.88	-0.7032	161520	34069	3.0792	0.0010376	0.99896	0.0020752	0.014406	FALSE
Gltscr2_2	Gltscr2	1121.8	636.14	1121.8	636.14	-0.81742	117930	24892	3.0782	0.0010412	0.99896	0.0020825	0.014447	FALSE
Dpm1_6	Dpm1	975.06	527.18	975.06	527.18	-0.88595	100300	21174	3.078	0.0010421	0.99896	0.0020841	0.014454	FALSE
Myoz1_1	Myoz1	1232.8	720.2	1232.8	720.2	-0.77467	131390	27757	3.0769	0.0010459	0.99895	0.0020918	0.014494	FALSE
Tekt3_6	Tekt3	1043.6	578.03	1043.6	578.03	-0.85125	108380	22901	3.0766	0.001047	0.99895	0.002094	0.014505	FALSE
Gk2_5	Gk2	1391.1	841.61	1391.1	841.61	-0.72437	150990	31912	3.0762	0.0010482	0.99895	0.0020964	0.014513	FALSE
Med1_9	Med1	1026.2	565.57	1026.2	565.57	-0.85842	106100	22461	3.0737	0.0010572	0.99894	0.0021144	0.014611	FALSE
Prr3_2	Prr3	884.31	461.8	884.31	461.8	-0.9358	89258	18916	3.072	0.0010631	0.99894	0.0021263	0.014673	FALSE
Fbxo5_2	Fbxo5	1365.1	822.93	1365.1	822.93	-0.72944	146960	31223	3.0682	0.0010768	0.99892	0.0021536	0.014845	FALSE
H1foo_7	H1foo	982.78	534.44	982.78	534.44	-0.87761	100500	21367	3.0671	0.0010806	0.99892	0.0021612	0.014893	FALSE
Prkacb_3	Prkacb	1902.8	1246.3	1902.8	1246.3	-0.61004	215480	45816	3.067	0.0010812	0.99892	0.0021623	0.014896	FALSE
Rtn4rl2_7	Rtn4rl2	2320.8	1584.6	2320.8	1584.6	-0.5502	270990	57627	3.0667	0.001082	0.99892	0.002164	0.014903	FALSE
Pirt_6	Pirt	2135.5	1434.2	2135.5	1434.2	-0.57401	245910	52345	3.0653	0.0010873	0.99891	0.0021746	0.014967	FALSE
Pon3_6	Pon3	1099.6	621.61	1099.6	621.61	-0.82188	114230	24325	3.0647	0.0010894	0.99891	0.0021788	0.014991	FALSE
Btnl4_4	Btnl4	2191.5	1479.8	2191.5	1479.8	-0.56615	253210	53933	3.0643	0.0010909	0.99891	0.0021818	0.015007	FALSE
Polr2j_6	Polr2j	1617.1	1020.1	1617.1	1020.1	-0.66412	178170	37967	3.0636	0.0010935	0.99891	0.0021869	0.015038	FALSE
Oas2_10	Oas2	1405.6	855.1	1405.6	855.1	-0.71638	151540	32296	3.0634	0.0010942	0.99891	0.0021884	0.01504	FALSE
Crp_9	Crp	1236.7	725.39	1236.7	725.39	-0.76883	130710	27858	3.0634	0.0010943	0.99891	0.0021885	0.01504	FALSE
Slc2a8_3	Slc2a8	1081.3	608.12	1081.3	608.12	-0.82924	111930	23857	3.0632	0.0010949	0.99891	0.0021898	0.015044	FALSE
Ube2l3_2	Ube2l3	1396	847.84	1396	847.84	-0.71874	150230	32040	3.0623	0.0010984	0.9989	0.0021968	0.015087	FALSE
Porcn_3	Porcn	1586.2	996.24	1586.2	996.24	-0.67044	174000	37131	3.0614	0.0011014	0.9989	0.0022027	0.015114	FALSE
Rpl11_5	Rpl11	985.68	537.55	985.68	537.55	-0.87349	100410	21440	3.0605	0.001105	0.99889	0.00221	0.015155	FALSE
Mospd2_3	Mospd2	795.49	399.53	795.49	399.53	-0.99174	78392	16741	3.0602	0.0011058	0.99889	0.0022116	0.015161	FALSE
Tmem194b_9	Tmem194b	1163.3	670.38	1163.3	670.38	-0.79426	121490	25959	3.0594	0.0011088	0.99889	0.0022176	0.015193	FALSE
Upk1b_10	Upk1b	1070.6	600.86	1070.6	600.86	-0.83232	110340	23587	3.0589	0.0011109	0.99889	0.0022219	0.015218	FALSE
Aars_2	Aars	1183.6	685.95	1183.6	685.95	-0.7861	123820	26482	3.058	0.0011141	0.99889	0.0022282	0.015243	FALSE
Prkd1_1	Prkd1	1183.6	685.95	1183.6	685.95	-0.7861	123820	26482	3.058	0.0011141	0.99889	0.0022282	0.015243	FALSE
Slamf7_9	Slamf7	2289	1560.8	2289	1560.8	-0.55215	265140	56714	3.0578	0.001115	0.99889	0.0022299	0.015247	FALSE
Tnfrsf26_10	Tnfrsf26	2658.7	1864.8	2658.7	1864.8	-0.51146	315130	67423	3.0574	0.0011163	0.99888	0.0022325	0.015249	FALSE
Ctxn3_2	Ctxn3	2150.9	1448.7	2150.9	1448.7	-0.56987	246560	52782	3.0566	0.0011195	0.99888	0.002239	0.015289	FALSE
Mfsd11_8	Mfsd11	948.03	510.57	948.03	510.57	-0.89151	95683	20498	3.0555	0.0011235	0.99888	0.0022469	0.015329	FALSE
Lect1_7	Lect1	1149.8	661.05	1149.8	661.05	-0.79763	119440	25611	3.054	0.0011289	0.99887	0.0022578	0.015399	FALSE
D2hgdh_9	D2hgdh	1408.5	859.25	1408.5	859.25	-0.71237	150850	32373	3.0528	0.0011336	0.99887	0.0022673	0.015451	FALSE
Pcdhga12_3	Pcdhga12	1664.4	1059.5	1664.4	1059.5	-0.65103	182900	39252	3.0527	0.0011338	0.99887	0.0022676	0.015451	FALSE
Guf1_4	Guf1	1347.7	812.56	1347.7	812.56	-0.72926	143190	30764	3.0511	0.0011402	0.99886	0.0022804	0.015524	FALSE
Eif2b4_6	Eif2b4	1410.5	861.33	1410.5	861.33	-0.71087	150770	32424	3.0496	0.0011459	0.99885	0.0022917	0.015583	FALSE
Hist1h4a_10	Hist1h4a	825.42	422.36	825.42	422.36	-0.96498	81227	17470	3.0494	0.0011464	0.99885	0.0022928	0.015585	FALSE
Ncoa3_8	Ncoa3	929.68	498.12	929.68	498.12	-0.89891	93124	20041	3.0485	0.0011498	0.99885	0.0022997	0.015623	FALSE
Usp22_4	Usp22	1512.8	941.24	1512.8	941.24	-0.684	163330	35155	3.0483	0.0011506	0.99885	0.0023012	0.015623	FALSE
Col23a1_3	Col23a1	1159.4	669.35	1159.4	669.35	-0.7917	120100	25859	3.0477	0.0011528	0.99885	0.0023057	0.015644	FALSE
Zfp69_3	Zfp69	746.26	366.32	746.26	366.32	-1.0245	72174	15552	3.0466	0.0011571	0.99884	0.0023143	0.015693	FALSE
Inppl1_10	Inppl1	1698.1	1087.6	1698.1	1087.6	-0.64239	186410	40174	3.0463	0.0011583	0.99884	0.0023167	0.015701	FALSE
Rimkla_4	Rimkla	1343.8	810.48	1343.8	810.48	-0.72881	142240	30662	3.0459	0.0011599	0.99884	0.0023198	0.015714	FALSE
Cdc6_8	Cdc6	1010.8	558.31	1010.8	558.31	-0.85518	102360	22071	3.0456	0.001161	0.99884	0.0023221	0.015718	FALSE
Neurl1a_1	Neurl1a	1128.6	646.52	1128.6	646.52	-0.80277	116180	25066	3.0447	0.0011646	0.99884	0.0023292	0.015752	FALSE
Med30_9	Med30	1651.8	1051.2	1651.8	1051.2	-0.65146	180340	38911	3.0446	0.001165	0.99883	0.0023301	0.015753	FALSE
Paf1_3	Paf1	1002.1	552.08	1002.1	552.08	-0.85888	101250	21853	3.0442	0.0011666	0.99883	0.0023333	0.01577	FALSE
Actb_5	Actb	1218.3	715.01	1218.3	715.01	-0.76805	126670	27381	3.0418	0.0011759	0.99882	0.0023519	0.015881	FALSE
Pawr_7	Pawr	1813	1179.9	1813	1179.9	-0.61929	200410	43328	3.0415	0.0011769	0.99882	0.0023538	0.01589	FALSE
Timm17a_7	Timm17a	1050.4	588.4	1050.4	588.4	-0.83493	106700	23072	3.0413	0.0011778	0.99882	0.0023556	0.015895	FALSE
Lama3_4	Lama3	1716.5	1103.1	1716.5	1103.1	-0.63739	188110	40675	3.0412	0.001178	0.99882	0.0023561	0.015895	FALSE
Igbp1_1	Igbp1	627.51	284.34	627.51	284.34	-1.1392	58883	12733	3.0412	0.0011784	0.99882	0.0023567	0.015895	FALSE
Krtap7-1_6	Krtap7-1	1981	1314.8	1981	1314.8	-0.59099	221900	47997	3.0408	0.0011798	0.99882	0.0023596	0.01591	FALSE
Gabarapl2_2	Gabarapl2	1164.3	674.54	1164.3	674.54	-0.78657	119920	25984	3.0382	0.00119	0.99881	0.0023799	0.016031	FALSE
1700001C02Rik_8	1700001C02Rik	1247.3	737.84	1247.3	737.84	-0.75663	129780	28134	3.0374	0.0011933	0.99881	0.0023866	0.016063	FALSE
Prl8a2_10	Prl8a2	1618	1026.3	1618	1026.3	-0.65621	175040	37993	3.0355	0.0012005	0.9988	0.002401	0.016145	FALSE
Msgn1_8	Msgn1	1343.8	812.56	1343.8	812.56	-0.72512	141130	30662	3.0341	0.0012064	0.99879	0.0024129	0.016219	FALSE
Ctxn3_9	Ctxn3	1737.7	1121.8	1737.7	1121.8	-0.63092	189680	41257	3.0323	0.0012134	0.99879	0.0024268	0.0163	FALSE
Lrit2_7	Lrit2	762.67	379.82	762.67	379.82	-1.0039	73288	15947	3.0318	0.0012157	0.99878	0.0024313	0.016325	FALSE
Esco2_10	Esco2	967.33	528.21	967.33	528.21	-0.87166	96413	20980	3.0317	0.0012161	0.99878	0.0024322	0.016326	FALSE
Hif1an_7	Hif1an	1946.3	1288.9	1946.3	1288.9	-0.5942	216070	47026	3.0314	0.0012171	0.99878	0.0024343	0.016329	FALSE
Nprl3_5	Nprl3	2281.2	1560.8	2281.2	1560.8	-0.54727	259540	56493	3.0313	0.0012177	0.99878	0.0024354	0.016329	FALSE
Fam73b_6	Fam73b	2301.5	1577.4	2301.5	1577.4	-0.54477	262190	57073	3.0312	0.0012181	0.99878	0.0024361	0.016329	FALSE
Ints5_10	Ints5	1503.1	937.09	1503.1	937.09	-0.68114	160200	34896	3.0302	0.0012221	0.99878	0.0024442	0.016378	FALSE
Mlec_6	Mlec	2084.3	1401	2084.3	1401	-0.57281	233480	50899	3.0289	0.0012272	0.99877	0.0024543	0.01644	FALSE
Ctla2a_3	Ctla2a	1388.2	847.84	1388.2	847.84	-0.71074	146020	31835	3.0288	0.0012277	0.99877	0.0024553	0.016442	FALSE
Lace1_7	Lace1	865.97	454.53	865.97	454.53	-0.92842	84639	18464	3.0279	0.0012315	0.99877	0.002463	0.016476	FALSE
Tmem126b_9	Tmem126b	1402.7	859.25	1402.7	859.25	-0.70643	147680	32219	3.0278	0.0012318	0.99877	0.0024635	0.016476	FALSE
Mt2_5	Mt2	1262.7	751.33	1262.7	751.33	-0.74827	130770	28537	3.0274	0.0012332	0.99877	0.0024663	0.016482	FALSE
Rnf24_6	Rnf24	2173.1	1473.6	2173.1	1473.6	-0.56011	244670	53412	3.0268	0.0012358	0.99876	0.0024717	0.016513	FALSE
Ptpn6_5	Ptpn6	1328.4	802.18	1328.4	802.18	-0.72698	138450	30256	3.0252	0.0012422	0.99876	0.0024844	0.016573	FALSE
Cdh5_3	Cdh5	1154.6	669.35	1154.6	669.35	-0.78569	117750	25735	3.025	0.0012432	0.99876	0.0024863	0.016581	FALSE
Cdhr2_3	Cdhr2	777.15	391.23	777.15	391.23	-0.98834	74467	16297	3.0231	0.0012512	0.99875	0.0025024	0.016658	FALSE
Skint1_5	Skint1	1584.2	1002.5	1584.2	1002.5	-0.6597	169220	37078	3.0212	0.0012587	0.99874	0.0025174	0.016745	FALSE
Gm14431_1	Gm14431	1365.1	831.24	1365.1	831.24	-0.71498	142490	31223	3.0212	0.0012589	0.99874	0.0025177	0.016745	FALSE
Ddx3x_1	Ddx3x	1226.1	724.35	1226.1	724.35	-0.75846	125860	27582	3.021	0.0012598	0.99874	0.0025197	0.016745	FALSE
Mark2_5	Mark2	1794.7	1169.5	1794.7	1169.5	-0.61736	195400	42823	3.0209	0.0012599	0.99874	0.0025199	0.016745	FALSE
Ttc7_4	Ttc7	1327.4	802.18	1327.4	802.18	-0.72593	137940	30231	3.0209	0.0012599	0.99874	0.0025198	0.016745	FALSE
Gm1553_2	Gm1553	1246.3	739.91	1246.3	739.91	-0.75147	128230	28109	3.0206	0.0012614	0.99874	0.0025229	0.01676	FALSE
Polr2h_7	Polr2h	1868.1	1228.7	1868.1	1228.7	-0.60401	204390	44851	3.019	0.0012681	0.99873	0.0025361	0.016833	FALSE
Bmp2k_5	Bmp2k	1670.1	1071	1670.1	1071	-0.64059	179520	39410	3.0183	0.001271	0.99873	0.002542	0.016857	FALSE
Rimbp3_6	Rimbp3	1867.1	1228.7	1867.1	1228.7	-0.60327	203780	44824	3.0153	0.0012835	0.99872	0.0025669	0.017003	FALSE
P2rx3_8	P2rx3	965.4	529.25	965.4	529.25	-0.86595	95114	20932	3.0146	0.0012865	0.99871	0.0025729	0.017033	FALSE
Scin_6	Scin	1471.3	915.29	1471.3	915.29	-0.68417	154560	34043	3.0133	0.0012921	0.99871	0.0025841	0.017087	FALSE
Zfp641_1	Zfp641	1044.6	588.4	1044.6	588.4	-0.82696	104040	22925	3.0128	0.0012944	0.99871	0.0025888	0.017112	FALSE
Eif2s1_6	Eif2s1	966.37	530.29	966.37	530.29	-0.86457	95083	20956	3.0124	0.001296	0.9987	0.002592	0.017114	FALSE
Fbxo42_8	Fbxo42	721.16	352.83	721.16	352.83	-1.0292	67831	14950	3.0124	0.001296	0.9987	0.0025919	0.017114	FALSE
Nap1l1_5	Nap1l1	1930.8	1280.6	1930.8	1280.6	-0.59203	211400	46595	3.0123	0.0012965	0.9987	0.002593	0.017114	FALSE
Lce1g_4	Lce1g	890.1	474.25	890.1	474.25	-0.9069	86466	19059	3.0122	0.0012968	0.9987	0.0025935	0.017114	FALSE
Sppl3_9	Sppl3	778.12	393.31	778.12	393.31	-0.98252	74039	16320	3.0122	0.0012968	0.9987	0.0025936	0.017114	FALSE
Eif5b_3	Eif5b	1619.9	1032.6	1619.9	1032.6	-0.64922	172510	38045	3.0114	0.0013001	0.9987	0.0026002	0.017141	FALSE
Nup43_3	Nup43	905.55	485.67	905.55	485.67	-0.89745	88151	19441	3.0114	0.0013004	0.9987	0.0026008	0.017141	FALSE
Capn3_7	Capn3	1515.7	950.58	1515.7	950.58	-0.67253	159670	35232	3.0106	0.0013035	0.9987	0.002607	0.017172	FALSE
Rnf215_6	Rnf215	1424.9	880.01	1424.9	880.01	-0.69468	148470	32808	3.0085	0.0013129	0.99869	0.0026258	0.017291	FALSE
Pnliprp2_9	Pnliprp2	1366	834.35	1366	834.35	-0.71061	141350	31248	3.0078	0.0013156	0.99868	0.0026313	0.017322	FALSE
Athl1_5	Athl1	1444.2	895.58	1444.2	895.58	-0.68881	150520	33322	3.0057	0.001325	0.99868	0.0026499	0.017414	FALSE
Bhlhe40_7	Bhlhe40	635.24	293.68	635.24	293.68	-1.1104	58329	12914	3.0055	0.0013255	0.99867	0.002651	0.017417	FALSE
INTERGENIC_16968	INTERGENIC	1402.7	863.41	1402.7	863.41	-0.69949	145440	32219	3.0047	0.0013294	0.99867	0.0026588	0.017463	FALSE
Rorb_6	Rorb	1621.9	1035.7	1621.9	1035.7	-0.64659	171820	38098	3.0033	0.0013353	0.99866	0.0026706	0.017525	FALSE
Gpsm2_8	Gpsm2	2158.6	1467.4	2158.6	1467.4	-0.55657	238920	53001	3.0026	0.0013382	0.99866	0.0026765	0.017551	FALSE
Srp72_3	Srp72	831.21	432.74	831.21	432.74	-0.94012	79390	17612	3.0026	0.0013384	0.99866	0.0026769	0.017551	FALSE
Yae1d1_6	Yae1d1	1027.2	576.99	1027.2	576.99	-0.831	101340	22485	3.0023	0.0013397	0.99866	0.0026794	0.01756	FALSE
Rps20_3	Rps20	666.13	315.48	666.13	315.48	-1.0759	61479	13641	3.0023	0.0013399	0.99866	0.0026799	0.01756	FALSE
1200014J11Rik_3	1200014J11Rik	1423	880.01	1423	880.01	-0.69272	147420	32757	3.0001	0.0013492	0.99865	0.0026985	0.017667	FALSE
Snrnp70_1	Snrnp70	886.24	473.21	886.24	473.21	-0.90379	85296	18964	2.9993	0.0013531	0.99865	0.0027063	0.017713	FALSE
Psmc4_5	Psmc4	1198.1	706.71	1198.1	706.71	-0.76069	120720	26856	2.9983	0.0013573	0.99864	0.0027147	0.017752	FALSE
Snx17_9	Snx17	2591.1	1824.4	2591.1	1824.4	-0.50596	293980	65447	2.9973	0.001362	0.99864	0.0027241	0.017803	FALSE
Naa15_10	Naa15	1790.8	1171.6	1790.8	1171.6	-0.6117	191710	42716	2.996	0.0013678	0.99863	0.0027356	0.017869	FALSE
Oscp1_3	Oscp1	651.65	306.14	651.65	306.14	-1.0874	59689	13300	2.996	0.0013678	0.99863	0.0027357	0.017869	FALSE
Thbs2_7	Thbs2	1039.7	587.37	1039.7	587.37	-0.82283	102320	22803	2.9957	0.0013689	0.99863	0.0027378	0.017878	FALSE
Hspa5_9	Hspa5	1046.5	592.55	1046.5	592.55	-0.8195	103030	22974	2.9949	0.0013726	0.99863	0.0027453	0.017912	FALSE
Hars_6	Hars	1657.6	1065.8	1657.6	1065.8	-0.63672	175130	39068	2.9942	0.0013757	0.99862	0.0027514	0.017935	FALSE
Pon3_4	Pon3	1421.1	880.01	1421.1	880.01	-0.69077	146370	32706	2.9918	0.0013866	0.99861	0.0027732	0.018035	FALSE
Cacnb3_1	Cacnb3	1310.1	793.88	1310.1	793.88	-0.72192	133220	29774	2.9914	0.0013884	0.99861	0.0027768	0.018049	FALSE
Jak2_1	Jak2	1320.7	802.18	1320.7	802.18	-0.71857	134420	30053	2.9909	0.0013909	0.99861	0.0027817	0.018075	FALSE
Slc25a10_9	Slc25a10	360.1	115.19	360.1	115.19	-1.6359	29989	6710.8	2.9908	0.0013913	0.99861	0.0027826	0.018076	FALSE
Setx_8	Setx	1956.9	1306.5	1956.9	1306.5	-0.58245	211480	47322	2.9896	0.0013967	0.9986	0.0027934	0.018141	FALSE
Eif2s3x_1	Eif2s3x	1325.5	806.33	1325.5	806.33	-0.71639	134770	30180	2.9885	0.0014018	0.9986	0.0028037	0.01819	FALSE
Cdc45_3	Cdc45	611.1	279.15	611.1	279.15	-1.1275	55094	12350	2.987	0.0014086	0.99859	0.0028172	0.018232	FALSE
Sgol1_7	Sgol1	980.85	544.82	980.85	544.82	-0.84708	95062	21319	2.9863	0.0014118	0.99859	0.0028236	0.018258	FALSE
Pepd_3	Pepd	1619	1036.7	1619	1036.7	-0.64257	169520	38019	2.9862	0.0014122	0.99859	0.0028244	0.018258	FALSE
Fbxw2_10	Fbxw2	1571.7	999.35	1571.7	999.35	-0.65272	163780	36740	2.9859	0.0014137	0.99859	0.0028274	0.018272	FALSE
Ncs1_3	Ncs1	913.27	495.01	913.27	495.01	-0.88227	87473	19633	2.9851	0.0014174	0.99858	0.0028348	0.018306	FALSE
Tbc1d19_1	Tbc1d19	1188.4	701.52	1188.4	701.52	-0.75964	118530	26606	2.985	0.001418	0.99858	0.0028359	0.018306	FALSE
Dnttip1_1	Dnttip1	959.61	529.25	959.61	529.25	-0.85728	92605	20787	2.9849	0.0014182	0.99858	0.0028363	0.018306	FALSE
S100a11_2	S100a11	1864.2	1232.8	1864.2	1232.8	-0.59617	199300	44744	2.9847	0.0014192	0.99858	0.0028383	0.018308	FALSE
Polr2d_4	Polr2d	1868.1	1236	1868.1	1236	-0.59551	199770	44851	2.9847	0.0014193	0.99858	0.0028386	0.018308	FALSE
B3gnt7_2	B3gnt7	1996.5	1339.7	1996.5	1339.7	-0.57514	215640	48429	2.9842	0.0014216	0.99858	0.0028432	0.018332	FALSE
Actb_8	Actb	751.08	377.74	751.08	377.74	-0.98969	69693	15668	2.9827	0.0014287	0.99857	0.0028574	0.018408	FALSE
Prrx1_7	Prrx1	1448.1	902.84	1448.1	902.84	-0.68102	148660	33425	2.9824	0.0014298	0.99857	0.0028597	0.018417	FALSE
Gm5941_3	Gm5941	2422.2	1688.4	2422.2	1688.4	-0.52039	269220	60544	2.9822	0.0014311	0.99857	0.0028621	0.018428	FALSE
Med10_6	Med10	731.78	364.25	731.78	364.25	-1.0045	67538	15204	2.9806	0.0014382	0.99856	0.0028764	0.018498	FALSE
Supt20_2	Supt20	1174.9	692.18	1174.9	692.18	-0.76246	116510	26257	2.979	0.001446	0.99855	0.002892	0.018578	FALSE
Gm960_7	Gm960	822.52	429.63	822.52	429.63	-0.93537	77184	17399	2.9786	0.0014479	0.99855	0.0028958	0.018587	FALSE
Ramp2_2	Ramp2	1869	1238	1869	1238	-0.59384	199070	44877	2.9786	0.001448	0.99855	0.002896	0.018587	FALSE
Scin_5	Scin	816.73	425.48	816.73	425.48	-0.93916	76540	17258	2.9783	0.0014495	0.99855	0.0028989	0.018596	FALSE
Ctdspl2_1	Ctdspl2	1058.1	603.97	1058.1	603.97	-0.80788	103110	23268	2.9771	0.0014552	0.99854	0.0029103	0.018658	FALSE
Actl7b_2	Actl7b	704.74	345.57	704.74	345.57	-1.026	64503	14558	2.9769	0.0014561	0.99854	0.0029122	0.018665	FALSE
Adam28_1	Adam28	1409.5	873.78	1409.5	873.78	-0.6892	143490	32398	2.9762	0.0014591	0.99854	0.0029182	0.018698	FALSE
Serpinb1c_9	Serpinb1c	1233.8	737.84	1233.8	737.84	-0.74093	122980	27782	2.9754	0.0014629	0.99854	0.0029257	0.018741	FALSE
Nsd1_3	Nsd1	1403.7	869.63	1403.7	869.63	-0.69012	142610	32245	2.9742	0.0014689	0.99853	0.0029379	0.018803	FALSE
Nalcn_9	Nalcn	689.3	335.19	689.3	335.19	-1.0379	62695	14190	2.9726	0.0014764	0.99852	0.0029529	0.018877	FALSE
Egr2_1	Egr2	1871	1241.1	1871	1241.1	-0.59171	198330	44931	2.9712	0.0014831	0.99852	0.0029663	0.018952	FALSE
Wee1_4	Wee1	873.69	468.02	873.69	468.02	-0.89911	82282	18654	2.9702	0.0014883	0.99851	0.0029765	0.019001	FALSE
Htr4_10	Htr4	976.02	543.78	976.02	543.78	-0.84272	93417	21198	2.9688	0.0014948	0.99851	0.0029896	0.019069	FALSE
Med4_6	Med4	1393.1	862.37	1393.1	862.37	-0.69126	140830	31963	2.9685	0.0014965	0.9985	0.0029929	0.019085	FALSE
Jak2_7	Jak2	1759	1151.9	1759	1151.9	-0.61028	184260	41840	2.9678	0.0014995	0.9985	0.0029991	0.019118	FALSE
Srp68_3	Srp68	1533.1	972.37	1533.1	972.37	-0.6563	157190	35699	2.9675	0.0015011	0.9985	0.0030021	0.019127	FALSE
Fscn1_6	Fscn1	603.38	276.04	603.38	276.04	-1.1254	53574	12170	2.9672	0.0015026	0.9985	0.0030051	0.019135	FALSE
Mag_10	Mag	1555.3	990.01	1555.3	990.01	-0.65111	159760	36297	2.9669	0.0015039	0.9985	0.0030078	0.019142	FALSE
Rps3_8	Rps3	1198.1	711.89	1198.1	711.89	-0.75015	118180	26856	2.9667	0.0015052	0.99849	0.0030105	0.019153	FALSE
Crip2_1	Crip2	1335.2	817.75	1335.2	817.75	-0.7066	133860	30434	2.9659	0.001509	0.99849	0.0030181	0.019196	FALSE
Dkk2_8	Dkk2	1229	735.76	1229	735.76	-0.73934	121620	27657	2.9656	0.0015103	0.99849	0.0030206	0.019202	FALSE
Itgb1_5	Itgb1	1185.5	702.56	1185.5	702.56	-0.754	116630	26531	2.965	0.0015132	0.99849	0.0030264	0.019219	FALSE
Aff4_8	Aff4	1693.3	1100	1693.3	1100	-0.62187	176010	40042	2.965	0.0015136	0.99849	0.0030272	0.019219	FALSE
Gm3500_2	Gm3500	2060.2	1395.8	2060.2	1395.8	-0.56137	220710	50219	2.9648	0.0015143	0.99849	0.0030287	0.019219	FALSE
Cmtm8_8	Cmtm8	1219.3	728.5	1219.3	728.5	-0.74226	120450	27406	2.9647	0.0015148	0.99849	0.0030295	0.019219	FALSE
Ccdc163_8	Ccdc163	2016.7	1360.5	2016.7	1360.5	-0.56755	215330	48998	2.9647	0.0015151	0.99848	0.0030302	0.019219	FALSE
Myoz1_6	Myoz1	1452.9	910.1	1452.9	910.1	-0.67427	147330	33554	2.9634	0.0015213	0.99848	0.0030426	0.019276	FALSE
Cmtr2_6	Cmtr2	1361.2	838.5	1361.2	838.5	-0.69836	136620	31121	2.9631	0.0015229	0.99848	0.0030458	0.019291	FALSE
Psmc1_2	Psmc1	886.24	478.4	886.24	478.4	-0.88809	83166	18964	2.9616	0.0015303	0.99847	0.0030606	0.019363	FALSE
Fnd3c2_9	Fnd3c2	2434.7	1704	2434.7	1704	-0.51461	267010	60906	2.9611	0.0015329	0.99847	0.0030658	0.01938	FALSE
Slc41a2_2	Slc41a2	1523.4	966.14	1523.4	966.14	-0.65645	155270	35440	2.9602	0.0015374	0.99846	0.0030748	0.01942	FALSE
Ccdc101_10	Ccdc101	2290.9	1585.7	2290.9	1585.7	-0.53054	248670	56769	2.9599	0.0015389	0.99846	0.0030778	0.019424	FALSE
Runx2_7	Runx2	1181.7	700.48	1181.7	700.48	-0.75355	115760	26432	2.9596	0.00154	0.99846	0.00308	0.019431	FALSE
St7_6	St7	1050.4	600.86	1050.4	600.86	-0.80477	101030	23072	2.9593	0.0015416	0.99846	0.0030832	0.019446	FALSE
Dst_3	Dst	1297.5	789.73	1297.5	789.73	-0.7156	128920	29445	2.9591	0.0015425	0.99846	0.003085	0.019452	FALSE
Psmc1_5	Psmc1	930.65	511.61	930.65	511.61	-0.86193	87797	20065	2.9583	0.0015468	0.99845	0.0030936	0.019495	FALSE
Rassf1_4	Rassf1	1122.8	655.86	1122.8	655.86	-0.77469	109000	24917	2.9579	0.0015488	0.99845	0.0030975	0.019515	FALSE
Wdr61_4	Wdr61	2426.1	1697.8	2426.1	1697.8	-0.51473	265210	60655	2.9572	0.0015523	0.99845	0.0031046	0.019537	FALSE
Egr2_8	Egr2	1337.1	820.86	1337.1	820.86	-0.70321	133240	30485	2.9566	0.001555	0.99844	0.00311	0.01956	FALSE
Rpl23_4	Rpl23	341.75	106.89	341.75	106.89	-1.6676	27581	6318.3	2.9564	0.0015562	0.99844	0.0031124	0.01957	FALSE
Ints1_2	Ints1	1183.6	702.56	1183.6	702.56	-0.75165	115690	26482	2.956	0.0015585	0.99844	0.0031169	0.01958	FALSE
Myh7_4	Myh7	1996.5	1346	1996.5	1346	-0.56846	211570	48429	2.9559	0.0015588	0.99844	0.0031176	0.01958	FALSE
Ostf1_8	Ostf1	1910.5	1276.4	1910.5	1276.4	-0.58149	201040	46030	2.9555	0.0015606	0.99844	0.0031212	0.019598	FALSE
Cdc25a_3	Cdc25a	1852.6	1229.7	1852.6	1229.7	-0.59082	193990	44423	2.9553	0.0015618	0.99844	0.0031237	0.019608	FALSE
Col23a1_8	Col23a1	740.46	373.59	740.46	373.59	-0.98507	67299	15412	2.9552	0.0015624	0.99844	0.0031249	0.019609	FALSE
Cks2_3	Cks2	1490.6	941.24	1490.6	941.24	-0.66268	150890	34560	2.955	0.0015632	0.99844	0.0031265	0.019609	FALSE
Cst13_1	Cst13	1111.2	647.55	1111.2	647.55	-0.77809	107470	24621	2.9547	0.0015647	0.99844	0.0031295	0.019617	FALSE
Pilrb1_9	Pilrb1	1780.2	1171.6	1780.2	1171.6	-0.60312	185190	42424	2.9547	0.0015647	0.99844	0.0031295	0.019617	FALSE
Dqx1_5	Dqx1	1401.8	871.71	1401.8	871.71	-0.6847	140480	32193	2.9542	0.0015674	0.99843	0.0031348	0.019645	FALSE
Ggcx_10	Ggcx	1131.5	663.12	1131.5	663.12	-0.76993	109670	25140	2.9537	0.0015697	0.99843	0.0031395	0.019669	FALSE
Cdc123_4	Cdc123	1510.9	957.84	1510.9	957.84	-0.65696	152910	35103	2.9517	0.0015804	0.99842	0.0031608	0.01978	FALSE
4931423N10Rik_10	4931423N10Rik	2000.3	1350.1	2000.3	1350.1	-0.5668	211380	48537	2.9513	0.0015822	0.99842	0.0031645	0.019798	FALSE
Slit2_3	Slit2	915.2	501.23	915.2	501.23	-0.86731	85686	19681	2.9509	0.0015845	0.99842	0.003169	0.019815	FALSE
BC055111_7	BC055111	1003.1	566.61	1003.1	566.61	-0.82286	95242	21877	2.9508	0.0015849	0.99842	0.0031698	0.019815	FALSE
Cercam_6	Cercam	875.62	472.18	875.62	472.18	-0.88958	81384	18702	2.9501	0.0015882	0.99841	0.0031763	0.019839	FALSE
Psg22_9	Psg22	1447.1	908.03	1447.1	908.03	-0.6718	145320	33399	2.9499	0.0015893	0.99841	0.0031787	0.01984	FALSE
Agps_5	Agps	1351.6	833.31	1351.6	833.31	-0.69704	134290	30866	2.9499	0.0015896	0.99841	0.0031791	0.01984	FALSE
Nrd1_10	Nrd1	1930.8	1294.1	1930.8	1294.1	-0.57692	202720	46595	2.9498	0.00159	0.99841	0.00318	0.01984	FALSE
Zfp428_5	Zfp428	2150	1472.6	2150	1472.6	-0.54567	229430	52755	2.9492	0.0015929	0.99841	0.0031857	0.01987	FALSE
Psmc4_1	Psmc4	864.04	463.87	864.04	463.87	-0.89592	80065	18417	2.9487	0.0015955	0.9984	0.0031911	0.019893	FALSE
Pa2g4_2	Pa2g4	1108.3	646.52	1108.3	646.52	-0.77664	106610	24547	2.9473	0.0016027	0.9984	0.0032055	0.019966	FALSE
Me2_1	Me2	948.03	526.14	948.03	526.14	-0.84827	88995	20498	2.9468	0.0016056	0.99839	0.0032112	0.019996	FALSE
Aff4_10	Aff4	1212.5	726.42	1212.5	726.42	-0.73836	118160	27231	2.9459	0.0016102	0.99839	0.0032204	0.020048	FALSE
Gspt1_5	Gspt1	1880.6	1254.6	1880.6	1254.6	-0.58355	195920	45199	2.9444	0.0016182	0.99838	0.0032363	0.020141	FALSE
Psmd3_1	Psmd3	753.01	383.97	753.01	383.97	-0.96986	68098	15714	2.944	0.00162	0.99838	0.00324	0.020155	FALSE
Tssk4_3	Tssk4	844.73	450.38	844.73	450.38	-0.90584	77754	17943	2.944	0.0016201	0.99838	0.0032402	0.020155	FALSE
Pias3_1	Pias3	1527.3	972.37	1527.3	972.37	-0.65084	153960	35544	2.9433	0.0016237	0.99838	0.0032474	0.020177	FALSE
Tmem212_5	Tmem212	1412.4	882.09	1412.4	882.09	-0.67853	140610	32475	2.9427	0.0016268	0.99837	0.0032536	0.020204	FALSE
Rps6_6	Rps6	670.96	325.85	670.96	325.85	-1.0397	59548	13756	2.9425	0.0016281	0.99837	0.0032563	0.02021	FALSE
Scn2a1_4	Scn2a1	934.51	516.8	934.51	516.8	-0.85336	87242	20161	2.9419	0.0016312	0.99837	0.0032624	0.020242	FALSE
Wnt4_10	Wnt4	1184.5	705.67	1184.5	705.67	-0.74645	114660	26507	2.9414	0.0016337	0.99837	0.0032675	0.020263	FALSE
4933430I17Rik_5	4933430I17Rik	1155.6	683.88	1155.6	683.88	-0.75596	111260	25760	2.939	0.0016462	0.99835	0.0032923	0.020377	FALSE
Fip1l1_9	Fip1l1	1099.6	641.33	1099.6	641.33	-0.7769	105000	24325	2.9383	0.0016501	0.99835	0.0033002	0.020421	FALSE
Zswim7_6	Zswim7	658.41	317.55	658.41	317.55	-1.0496	58091	13459	2.9381	0.0016514	0.99835	0.0033028	0.020431	FALSE
Hrasls_2	Hrasls	1206.8	723.31	1206.8	723.31	-0.73765	116860	27081	2.9377	0.001653	0.99835	0.003306	0.020445	FALSE
Trim2_8	Trim2	1774.4	1170.6	1774.4	1170.6	-0.5997	182310	42264	2.9372	0.0016561	0.99834	0.0033123	0.020478	FALSE
Snrnp70_9	Snrnp70	1521.5	969.26	1521.5	969.26	-0.64998	152470	35388	2.9355	0.001665	0.99834	0.00333	0.020577	FALSE
Cnbd2_2	Cnbd2	1026.2	586.33	1026.2	586.33	-0.80651	96754	22461	2.9352	0.0016668	0.99833	0.0033335	0.020587	FALSE
Supt20_5	Supt20	1396	870.67	1396	870.67	-0.68045	137970	32040	2.9347	0.0016693	0.99833	0.0033386	0.020613	FALSE
Pde3b_9	Pde3b	1243.4	752.37	1243.4	752.37	-0.72407	120580	28033	2.933	0.0016787	0.99832	0.0033574	0.020713	FALSE
Shank3_5	Shank3	2531.3	1791.2	2531.3	1791.2	-0.49875	273900	63704	2.9324	0.0016816	0.99832	0.0033633	0.020742	FALSE
Slit2_6	Slit2	1491.5	946.43	1491.5	946.43	-0.65569	148580	34586	2.9312	0.0016882	0.99831	0.0033765	0.020786	FALSE
Urah_5	Urah	1997.4	1352.2	1997.4	1352.2	-0.5625	208160	48456	2.9312	0.0016884	0.99831	0.0033768	0.020786	FALSE
Nipbl_2	Nipbl	1018.5	581.14	1018.5	581.14	-0.80843	95643	22266	2.931	0.0016893	0.99831	0.0033785	0.020791	FALSE
Ern1_5	Ern1	2022.5	1372.9	2022.5	1372.9	-0.55855	210980	49160	2.9297	0.0016964	0.9983	0.0033927	0.020861	FALSE
Gsdmc_5	Gsdmc	1565.9	1005.6	1565.9	1005.6	-0.63844	156970	36583	2.9294	0.0016979	0.9983	0.0033957	0.020874	FALSE
Prom1_8	Prom1	1364.1	846.8	1364.1	846.8	-0.68722	133810	31197	2.9288	0.0017011	0.9983	0.0034023	0.020909	FALSE
Wfikkn2_4	Wfikkn2	1515.7	966.14	1515.7	966.14	-0.64912	151000	35232	2.9277	0.0017073	0.99829	0.0034147	0.020968	FALSE
Tnrc6a_4	Tnrc6a	1836.2	1222.5	1836.2	1222.5	-0.58653	188330	43968	2.9269	0.0017118	0.99829	0.0034237	0.021011	FALSE
Cdc123_5	Cdc123	931.61	516.8	931.61	516.8	-0.84889	86036	20089	2.9267	0.0017128	0.99829	0.0034257	0.021018	FALSE
Espl1_8	Espl1	687.37	339.34	687.37	339.34	-1.0162	60560	14144	2.9263	0.0017152	0.99828	0.0034304	0.021042	FALSE
Drd2_7	Drd2	950.92	531.33	950.92	531.33	-0.83853	88030	20570	2.9256	0.001719	0.99828	0.003438	0.021076	FALSE
Eif2s2_7	Eif2s2	1109.2	650.67	1109.2	650.67	-0.76867	105150	24571	2.9255	0.0017194	0.99828	0.0034389	0.021076	FALSE
Ptpn14_3	Ptpn14	889.14	485.67	889.14	485.67	-0.87109	81394	19035	2.9244	0.0017258	0.99827	0.0034517	0.021149	FALSE
Dhcr24_7	Dhcr24	2205.9	1524.5	2205.9	1524.5	-0.53282	232220	54345	2.9234	0.0017313	0.99827	0.0034626	0.021195	FALSE
Rps26_6	Rps26	1187.4	710.86	1187.4	710.86	-0.73942	113570	26581	2.9232	0.0017324	0.99827	0.0034648	0.0212	FALSE
Rc3h1_2	Rc3h1	1678.8	1096.9	1678.8	1096.9	-0.61358	169330	39647	2.9226	0.0017355	0.99826	0.0034711	0.021233	FALSE
Baat_1	Baat	1645	1069.9	1645	1069.9	-0.62016	165390	38727	2.9225	0.001736	0.99826	0.003472	0.021233	FALSE
Pcdhgb7_7	Pcdhgb7	980.85	554.16	980.85	554.16	-0.82261	91033	21319	2.9224	0.001737	0.99826	0.0034739	0.021239	FALSE
Rtkn_4	Rtkn	1786	1183	1786	1183	-0.59383	181780	42583	2.9219	0.0017393	0.99826	0.0034786	0.021262	FALSE
Nprl3_2	Nprl3	1668.2	1088.6	1668.2	1088.6	-0.61538	167980	39357	2.9217	0.0017409	0.99826	0.0034817	0.021262	FALSE
Atg2b_6	Atg2b	1045.5	602.93	1045.5	602.93	-0.79316	97948	22950	2.9216	0.001741	0.99826	0.0034821	0.021262	FALSE
Jak2_2	Jak2	1147.9	680.76	1147.9	680.76	-0.75287	109090	25561	2.9216	0.0017412	0.99826	0.0034824	0.021262	FALSE
Rab13_1	Rab13	1347.7	835.39	1347.7	835.39	-0.68933	131230	30764	2.9209	0.0017452	0.99825	0.0034903	0.021296	FALSE
Slc37a3_4	Slc37a3	2307.3	1608.5	2307.3	1608.5	-0.52022	244160	57239	2.9208	0.0017454	0.99825	0.0034908	0.021296	FALSE
Tnfrsf21_1	Tnfrsf21	1004	571.8	1004	571.8	-0.81112	93407	21901	2.9206	0.0017468	0.99825	0.0034936	0.021301	FALSE
Ifi204_6	Ifi204	1030.1	591.52	1030.1	591.52	-0.79924	96171	22559	2.92	0.0017502	0.99825	0.0035004	0.021337	FALSE
Klre1_4	Klre1	1197.1	719.16	1197.1	719.16	-0.73436	114210	26831	2.9178	0.0017625	0.99824	0.0035251	0.021474	FALSE
Usp35_8	Usp35	2491.7	1762.1	2491.7	1762.1	-0.4996	266170	62555	2.9172	0.0017662	0.99823	0.0035323	0.021509	FALSE
Trrap_8	Trrap	1464.5	927.75	1464.5	927.75	-0.65805	144060	33863	2.9169	0.0017674	0.99823	0.0035349	0.021513	FALSE
Tcn2_2	Tcn2	1675.9	1095.9	1675.9	1095.9	-0.61245	168250	39568	2.9162	0.0017717	0.99823	0.0035434	0.021531	FALSE
Nts_1	Nts	642.96	309.25	642.96	309.25	-1.0535	55681	13096	2.9161	0.001772	0.99823	0.003544	0.021531	FALSE
Gtf2i_2	Gtf2i	1411.4	886.24	1411.4	886.24	-0.67078	137910	32449	2.9155	0.0017758	0.99822	0.0035516	0.021568	FALSE
Gcnt3_3	Gcnt3	987.61	560.38	987.61	560.38	-0.81641	91260	21488	2.9144	0.0017817	0.99822	0.0035635	0.021622	FALSE
Lrch2_8	Lrch2	1470.3	932.93	1470.3	932.93	-0.65571	144390	34018	2.9136	0.0017866	0.99821	0.0035732	0.021656	FALSE
Gm4787_6	Gm4787	2195.3	1518.2	2195.3	1518.2	-0.53176	229230	54043	2.9126	0.001792	0.99821	0.003584	0.021703	FALSE
Sbno2_4	Sbno2	1540.8	988.97	1540.8	988.97	-0.63914	152250	35907	2.9121	0.0017953	0.9982	0.0035905	0.021728	FALSE
Zbtb22_7	Zbtb22	1005	573.87	1005	573.87	-0.80729	92928	21925	2.9115	0.0017986	0.9982	0.0035972	0.021757	FALSE
Dcaf8_10	Dcaf8	2523.6	1790.1	2523.6	1790.1	-0.49518	268970	63480	2.9111	0.001801	0.9982	0.0036019	0.021768	FALSE
Kif20a_6	Kif20a	1575.5	1017	1575.5	1017	-0.63103	155990	36844	2.9099	0.0018078	0.99819	0.0036156	0.021839	FALSE
Adamts13_1	Adamts13	1826.5	1218.3	1826.5	1218.3	-0.58383	184970	43702	2.9095	0.0018101	0.99819	0.0036202	0.021861	FALSE
Gpr146_10	Gpr146	524.21	228.3	524.21	228.3	-1.1956	43781	10348	2.909	0.001813	0.99819	0.003626	0.021887	FALSE
Fbxo5_4	Fbxo5	314.72	94.435	314.72	94.435	-1.7261	24263	5745.8	2.9089	0.0018133	0.99819	0.0036265	0.021887	FALSE
Cryga_7	Cryga	2133.5	1468.4	2133.5	1468.4	-0.53869	221200	52290	2.9087	0.0018148	0.99819	0.0036295	0.0219	FALSE
1700003E16Rik_3	1700003E16Rik	2357.5	1653.1	2357.5	1653.1	-0.5118	248080	58680	2.9078	0.0018199	0.99818	0.0036399	0.02195	FALSE
Srp68_1	Srp68	1787	1187.2	1787	1187.2	-0.58956	179870	42610	2.9056	0.0018328	0.99817	0.0036655	0.022077	FALSE
[truncated: 21,018 more rows]

## Sheet: Library
Guide	Sequence	Validations	Included in perturb-seq
[truncated: 22,781 more rows]
