# Supplementary material for: Systematic identification of gene combinations to target in innate immune cells to enhance T cell activation
Source: Nat Commun. 2023 Oct 9;14:6295. doi: 10.1038/s41467-023-41792-8 (PMC10562403; doi:10.1038/s41467-023-41792-8)
Supplement: Supplementary file 6 — Supplementary Data 3 [file 41467_2023_41792_MOESM6_ESM.xlsx]

## Sheet: Reads
sgRNA	Gene	PDL1_GW_H	PDL1_GW_L
0610007P14Rik_85822165	0610007P14Rik	354	734
0610007P14Rik_85816419	0610007P14Rik	311	1015
0610007P14Rik_85819543	0610007P14Rik	197	113
0610007P14Rik_85822108	0610007P14Rik	164	185
0610009B22Rik_51685914	0610009B22Rik	354	1172
0610009B22Rik_51686032	0610009B22Rik	220	101
0610009B22Rik_51685883	0610009B22Rik	123	136
0610009O20Rik_38258087	0610009O20Rik	150	652
0610009O20Rik_38251139	0610009O20Rik	122	143
0610009O20Rik_38251302	0610009O20Rik	40	156
0610009O20Rik_38257275	0610009O20Rik	35	0
0610010B08Rik_175977921	0610010B08Rik	153	0
0610010B08Rik_175978236	0610010B08Rik	136	195
0610010B08Rik_175977667	0610010B08Rik	110	0
0610010B08Rik_175977786	0610010B08Rik	108	408
0610010F05Rik_23606619	0610010F05Rik	409	339
0610010F05Rik_23611747	0610010F05Rik	261	461
0610010F05Rik_23628878	0610010F05Rik	204	929
0610010F05Rik_23620265	0610010F05Rik	171	752
0610010K14Rik_70237589	0610010K14Rik	210	516
0610010K14Rik_70236137	0610010K14Rik	174	0
0610010K14Rik_70237553	0610010K14Rik	132	113
0610010K14Rik_70236170	0610010K14Rik	98	657
0610011F06Rik_25876060	0610011F06Rik	467	2
0610011F06Rik_25875696	0610011F06Rik	422	110
0610011F06Rik_25875627	0610011F06Rik	210	118
0610011F06Rik_25875572	0610011F06Rik	154	383
0610030E20Rik_72348559	0610030E20Rik	398	1
0610030E20Rik_72347593	0610030E20Rik	360	379
0610030E20Rik_72348620	0610030E20Rik	162	635
0610030E20Rik_72347707	0610030E20Rik	92	4
0610040J01Rik_63898062	0610040J01Rik	456	447
0610040J01Rik_63898267	0610040J01Rik	371	325
0610040J01Rik_63898402	0610040J01Rik	92	168
0610040J01Rik_63897986	0610040J01Rik	54	329
1110001J03Rik_38539230	1110001J03Rik	325	379
1110001J03Rik_38534989	1110001J03Rik	229	126
1110001J03Rik_38534949	1110001J03Rik	225	94
1110001J03Rik_38534967	1110001J03Rik	143	0
1110004E09Rik_90927404	1110004E09Rik	342	1503
1110004E09Rik_90934613	1110004E09Rik	297	180
1110004E09Rik_90931121	1110004E09Rik	253	104
1110004E09Rik_90931068	1110004E09Rik	83	586
1110004F10Rik_116103299	1110004F10Rik	271	190
1110004F10Rik_116101952	1110004F10Rik	184	368
1110004F10Rik_116102000	1110004F10Rik	126	290
1110004F10Rik_116093518	1110004F10Rik	20	43
1110007C09Rik_49205205	1110007C09Rik	340	346
1110007C09Rik_49205321	1110007C09Rik	333	271
1110007C09Rik_49208125	1110007C09Rik	311	732
1110007C09Rik_49208075	1110007C09Rik	228	370
1110008F13Rik_156865338	1110008F13Rik	530	429
1110008F13Rik_156863346	1110008F13Rik	269	240
1110008F13Rik_156863373	1110008F13Rik	236	986
1110008F13Rik_156865292	1110008F13Rik	93	1
1110008L16Rik_55304549	1110008L16Rik	295	308
1110008L16Rik_55304097	1110008L16Rik	194	367
1110008L16Rik_55304189	1110008L16Rik	86	410
1110008L16Rik_55304405	1110008L16Rik	25	58
1110008P14Rik_32381735	1110008P14Rik	377	449
1110008P14Rik_32381704	1110008P14Rik	352	94
1110008P14Rik_32381757	1110008P14Rik	335	1438
1110008P14Rik_32379510	1110008P14Rik	247	1239
1110012L19Rik_70387989	1110012L19Rik	508	228
1110012L19Rik_70388053	1110012L19Rik	333	0
1110012L19Rik_70388923	1110012L19Rik	244	813
1110012L19Rik_70388150	1110012L19Rik	120	271
1110017D15Rik_41517063	1110017D15Rik	286	326
1110017D15Rik_41511552	1110017D15Rik	188	723
1110017D15Rik_41507529	1110017D15Rik	128	0
1110017D15Rik_41508526	1110017D15Rik	98	117
1110025L11Rik_89063889	1110025L11Rik	399	452
1110025L11Rik_89063817	1110025L11Rik	204	2
1110025L11Rik_89063919	1110025L11Rik	83	0
1110025L11Rik_89063832	1110025L11Rik	34	159
1110032A03Rik_50767871	1110032A03Rik	404	414
1110032A03Rik_50764892	1110032A03Rik	323	340
1110032A03Rik_50764770	1110032A03Rik	193	373
1110032A03Rik_50764252	1110032A03Rik	192	301
1110032F04Rik_68870028	1110032F04Rik	333	0
1110032F04Rik_68870190	1110032F04Rik	288	681
1110032F04Rik_68870141	1110032F04Rik	262	423
1110032F04Rik_68869929	1110032F04Rik	176	787
1110034G24Rik_132692015	1110034G24Rik	228	263
1110034G24Rik_132692112	1110034G24Rik	213	730
1110034G24Rik_132750336	1110034G24Rik	153	514
1110034G24Rik_132750433	1110034G24Rik	142	141
1110037F02Rik_11527138	1110037F02Rik	339	912
1110037F02Rik_11526434	1110037F02Rik	262	268
1110037F02Rik_11514098	1110037F02Rik	217	52
1110037F02Rik_11519132	1110037F02Rik	152	747
1110038F14Rik_76949657	1110038F14Rik	235	65
1110038F14Rik_76949597	1110038F14Rik	163	306
1110038F14Rik_76948837	1110038F14Rik	131	0
1110038F14Rik_76948891	1110038F14Rik	56	151
1110051M20Rik_91421945	1110051M20Rik	544	765
1110051M20Rik_91282547	1110051M20Rik	299	619
1110051M20Rik_91383745	1110051M20Rik	243	1092
1110051M20Rik_91282603	1110051M20Rik	175	659
1110059E24Rik_21598785	1110059E24Rik	297	854
1110059E24Rik_21652608	1110059E24Rik	238	0
1110059E24Rik_21619114	1110059E24Rik	190	625
1110059E24Rik_21619162	1110059E24Rik	165	451
1110059G10Rik_122950816	1110059G10Rik	486	502
1110059G10Rik_122949003	1110059G10Rik	314	933
1110059G10Rik_122950886	1110059G10Rik	188	181
1110059G10Rik_122950842	1110059G10Rik	82	934
1110065P20Rik_124849923	1110065P20Rik	426	305
1110065P20Rik_124849933	1110065P20Rik	157	0
1110065P20Rik_124849949	1110065P20Rik	145	216
1110065P20Rik_124850242	1110065P20Rik	141	657
1190002N15Rik_94537320	1190002N15Rik	235	119
1190002N15Rik_94537616	1190002N15Rik	56	292
1190002N15Rik_94537447	1190002N15Rik	38	0
1190003K10Rik_64485881	1190003K10Rik	381	583
1190003K10Rik_64481848	1190003K10Rik	317	191
1190003K10Rik_64485983	1190003K10Rik	210	836
1190003K10Rik_64485931	1190003K10Rik	126	87
1190005I06Rik_120628500	1190005I06Rik	236	349
1190005I06Rik_120611255	1190005I06Rik	231	474
1190005I06Rik_120611299	1190005I06Rik	151	325
1190005I06Rik_120634310	1190005I06Rik	148	323
1190007I07Rik_82622749	1190007I07Rik	460	1137
1190007I07Rik_82622737	1190007I07Rik	295	268
1190007I07Rik_82622723	1190007I07Rik	215	180
1190007I07Rik_82622760	1190007I07Rik	206	127
1200014J11Rik_73049881	1200014J11Rik	374	168
1200014J11Rik_73065574	1200014J11Rik	332	274
1200014J11Rik_73070897	1200014J11Rik	291	437
1200014J11Rik_73073319	1200014J11Rik	72	1
1300017J02Rik_103269730	1300017J02Rik	400	408
1300017J02Rik_103272642	1300017J02Rik	337	1306
1300017J02Rik_103267667	1300017J02Rik	140	111
1300017J02Rik_103277490	1300017J02Rik	44	1
1500009L16Rik_83723029	1500009L16Rik	528	597
1500009L16Rik_83723005	1500009L16Rik	263	1
1500009L16Rik_83757476	1500009L16Rik	186	0
1500009L16Rik_83757459	1500009L16Rik	141	76
1500012F01Rik_167065737	1500012F01Rik	465	258
1500012F01Rik_167065451	1500012F01Rik	327	153
1500012F01Rik_167065714	1500012F01Rik	321	328
1500012F01Rik_167065203	1500012F01Rik	248	6
1500015O10Rik_43738699	1500015O10Rik	328	249
1500015O10Rik_43738618	1500015O10Rik	135	62
1500015O10Rik_43738646	1500015O10Rik	130	259
1500015O10Rik_43737243	1500015O10Rik	92	460
1600002H07Rik_24220537	1600002H07Rik	369	908
1600002H07Rik_24217944	1600002H07Rik	309	430
1600002H07Rik_24219820	1600002H07Rik	128	1006
1600002H07Rik_24219920	1600002H07Rik	123	319
1600002K03Rik_80173125	1600002K03Rik	508	616
1600002K03Rik_80173004	1600002K03Rik	201	0
1600002K03Rik_80173163	1600002K03Rik	91	1
1600002K03Rik_80173068	1600002K03Rik	65	0
1600012H06Rik_14943833	1600012H06Rik	282	365
1600012H06Rik_14943777	1600012H06Rik	182	0
1600012H06Rik_14943933	1600012H06Rik	172	341
1600012H06Rik_14943701	1600012H06Rik	162	209
1600014C10Rik_38188668	1600014C10Rik	331	1202
1600014C10Rik_38188702	1600014C10Rik	301	630
1600014C10Rik_38188738	1600014C10Rik	280	676
1600014C10Rik_38188772	1600014C10Rik	121	1307
1600014C23Rik_45733711	1600014C23Rik	304	380
1600014C23Rik_45733662	1600014C23Rik	255	857
1600014C23Rik_45733642	1600014C23Rik	209	781
1600014C23Rik_45733611	1600014C23Rik	170	108
1600014K23Rik_85269906	1600014K23Rik	346	392
1600014K23Rik_85269860	1600014K23Rik	309	759
1600014K23Rik_85269650	1600014K23Rik	256	289
1600014K23Rik_85269783	1600014K23Rik	175	133
1600015I10Rik_48931412	1600015I10Rik	351	27
1600015I10Rik_48930903	1600015I10Rik	250	650
1600015I10Rik_48930567	1600015I10Rik	215	940
1600015I10Rik_48931020	1600015I10Rik	162	111
1700001C02Rik_30480388	1700001C02Rik	278	186
1700001C02Rik_30480619	1700001C02Rik	153	417
1700001C02Rik_30480505	1700001C02Rik	96	0
1700001C02Rik_30480548	1700001C02Rik	79	155
1700001C19Rik_47436612	1700001C19Rik	405	679
1700001C19Rik_47433371	1700001C19Rik	367	28
1700001C19Rik_47413783	1700001C19Rik	270	419
1700001C19Rik_47413843	1700001C19Rik	199	2
1700001F09Rik_43346673	1700001F09Rik	395	522
1700001F09Rik_43346765	1700001F09Rik	382	57
1700001F09Rik_43346732	1700001F09Rik	111	0
1700001F09Rik_43344668	1700001F09Rik	30	1
1700001J03Rik_146184201	1700001J03Rik	336	769
1700001J03Rik_146184883	1700001J03Rik	308	220
1700001J03Rik_146183642	1700001J03Rik	116	0
1700001J03Rik_146183599	1700001J03Rik	90	216
1700001K19Rik_110668730	1700001K19Rik	417	193
1700001K19Rik_110668861	1700001K19Rik	413	388
1700001K19Rik_110668913	1700001K19Rik	193	895
1700001K19Rik_110668799	1700001K19Rik	69	450
1700001L19Rik_68597677	1700001L19Rik	342	222
1700001L19Rik_68611254	1700001L19Rik	298	187
1700001L19Rik_68597520	1700001L19Rik	170	0
1700001L19Rik_68611161	1700001L19Rik	58	0
1700001O22Rik_30797934	1700001O22Rik	381	776
1700001O22Rik_30801414	1700001O22Rik	212	586
1700001O22Rik_30800803	1700001O22Rik	185	114
1700001O22Rik_30801342	1700001O22Rik	138	0
1700001P01Rik_97775706	1700001P01Rik	236	229
1700001P01Rik_97772731	1700001P01Rik	189	409
1700001P01Rik_97775733	1700001P01Rik	138	669
1700001P01Rik_97775653	1700001P01Rik	121	525
1700003E16Rik_83161216	1700003E16Rik	314	100
1700003E16Rik_83161348	1700003E16Rik	274	893
1700003E16Rik_83162083	1700003E16Rik	134	373
1700003E16Rik_83161787	1700003E16Rik	128	616
1700003F12Rik_154549540	1700003F12Rik	369	311
1700003F12Rik_154549364	1700003F12Rik	348	1013
1700003F12Rik_154549661	1700003F12Rik	213	455
1700003F12Rik_154549609	1700003F12Rik	132	129
1700006A11Rik_124419881	1700006A11Rik	328	257
1700006A11Rik_124414351	1700006A11Rik	125	147
1700006A11Rik_124413566	1700006A11Rik	123	0
1700006A11Rik_124413704	1700006A11Rik	96	846
1700006E09Rik_101987149	1700006E09Rik	247	1096
1700006E09Rik_101987974	1700006E09Rik	202	217
1700006E09Rik_101988517	1700006E09Rik	196	0
1700006E09Rik_101987233	1700006E09Rik	106	918
1700007B14Rik_75577847	1700007B14Rik	271	147
1700007B14Rik_75629754	1700007B14Rik	174	2
1700007B14Rik_75575951	1700007B14Rik	159	650
1700007B14Rik_75746400	1700007B14Rik	120	0
1700007G11Rik_98329439	1700007G11Rik	209	224
1700007G11Rik_98346271	1700007G11Rik	184	100
1700007G11Rik_98737599	1700007G11Rik	122	44
1700007G11Rik_98346338	1700007G11Rik	90	476
1700007K09Rik_131326284	1700007K09Rik	464	1186
1700007K09Rik_131327256	1700007K09Rik	304	258
1700007K09Rik_131326317	1700007K09Rik	265	1
1700007K09Rik_131327303	1700007K09Rik	80	588
1700007K13Rik_28466088	1700007K13Rik	388	589
1700007K13Rik_28466242	1700007K13Rik	320	103
1700007K13Rik_28466054	1700007K13Rik	176	293
1700007K13Rik_28465174	1700007K13Rik	92	714
1700008F21Rik_129136585	1700008F21Rik	398	306
1700008F21Rik_129072651	1700008F21Rik	383	473
1700008F21Rik_129072591	1700008F21Rik	256	179
1700008F21Rik_129110929	1700008F21Rik	148	397
1700008I05Rik_135659174	1700008I05Rik	409	692
1700008I05Rik_135664577	1700008I05Rik	236	0
1700008I05Rik_135664453	1700008I05Rik	169	550
1700008I05Rik_135659055	1700008I05Rik	133	478
1700008O03Rik_44362994	1700008O03Rik	289	549
1700008O03Rik_44361171	1700008O03Rik	175	203
1700008O03Rik_44361095	1700008O03Rik	168	0
1700008O03Rik_44362735	1700008O03Rik	22	0
1700008P02Rik_6620056	1700008P02Rik	246	453
1700008P02Rik_6620278	1700008P02Rik	243	239
1700008P02Rik_6620126	1700008P02Rik	236	674
1700008P02Rik_6620315	1700008P02Rik	96	0
1700009N14Rik_39451049	1700009N14Rik	191	428
1700009N14Rik_39450946	1700009N14Rik	164	269
1700009N14Rik_39451120	1700009N14Rik	143	1148
1700009N14Rik_39450888	1700009N14Rik	76	502
1700010B08Rik_173721811	1700010B08Rik	340	0
1700010B08Rik_173721875	1700010B08Rik	324	412
1700010B08Rik_173721841	1700010B08Rik	279	285
1700010B08Rik_173721793	1700010B08Rik	40	676
1700010I14Rik_8995246	1700010I14Rik	780	1686
1700010I14Rik_8992708	1700010I14Rik	232	244
1700010I14Rik_8992395	1700010I14Rik	149	194
1700010I14Rik_8992544	1700010I14Rik	125	193
1700011A15Rik_101452404	1700011A15Rik	319	1
1700011A15Rik_101452568	1700011A15Rik	309	758
1700011A15Rik_101450493	1700011A15Rik	261	519
1700011A15Rik_101452537	1700011A15Rik	95	999
1700011E24Rik_87422620	1700011E24Rik	481	423
1700011E24Rik_87411553	1700011E24Rik	228	472
1700011E24Rik_87422679	1700011E24Rik	214	643
1700011E24Rik_87427592	1700011E24Rik	210	418
1700011H14Rik_49243738	1700011H14Rik	231	892
1700011H14Rik_49245046	1700011H14Rik	182	78
1700011H14Rik_49245094	1700011H14Rik	170	0
1700011H14Rik_49235885	1700011H14Rik	66	311
1700011I03Rik_57594116	1700011I03Rik	343	2
1700011I03Rik_57667293	1700011I03Rik	256	2
1700011I03Rik_57592054	1700011I03Rik	182	0
1700011I03Rik_57538080	1700011I03Rik	108	132
1700011L22Rik_79248309	1700011L22Rik	444	272
1700011L22Rik_79248357	1700011L22Rik	217	190
1700011L22Rik_79220279	1700011L22Rik	209	573
1700011L22Rik_79248234	1700011L22Rik	114	256
1700012A03Rik_32058630	1700012A03Rik	537	426
1700012A03Rik_32051693	1700012A03Rik	495	183
1700012A03Rik_32051715	1700012A03Rik	384	167
1700012A03Rik_32058503	1700012A03Rik	130	644
1700012B07Rik_109827854	1700012B07Rik	386	213
1700012B07Rik_109813560	1700012B07Rik	293	0
1700012B07Rik_109794144	1700012B07Rik	267	453
1700012B07Rik_109813681	1700012B07Rik	253	242
1700012B09Rik_14770856	1700012B09Rik	408	515
1700012B09Rik_14766923	1700012B09Rik	323	754
1700012B09Rik_14766861	1700012B09Rik	236	443
1700012B09Rik_14770921	1700012B09Rik	151	717
1700012L04Rik_9284067	1700012L04Rik	350	742
1700012L04Rik_9284085	1700012L04Rik	185	915
1700012P22Rik_144419753	1700012P22Rik	444	629
1700012P22Rik_144423853	1700012P22Rik	322	957
1700012P22Rik_144419806	1700012P22Rik	130	624
1700012P22Rik_144423806	1700012P22Rik	108	147
1700013D24Rik_124356415	1700013D24Rik	440	890
1700013D24Rik_124356878	1700013D24Rik	202	159
1700013D24Rik_124356475	1700013D24Rik	143	163
1700013D24Rik_124356969	1700013D24Rik	84	425
1700013F07Rik_108543443	1700013F07Rik	661	948
1700013F07Rik_108543550	1700013F07Rik	365	410
1700013F07Rik_108543479	1700013F07Rik	295	1452
1700013F07Rik_108537685	1700013F07Rik	282	0
1700013G24Rik_137454787	1700013G24Rik	222	226
1700013G24Rik_137455088	1700013G24Rik	212	730
1700013G24Rik_137454646	1700013G24Rik	194	450
1700013G24Rik_137454700	1700013G24Rik	187	0
1700013H16Rik_53751648	1700013H16Rik	273	231
1700013H16Rik_53751758	1700013H16Rik	237	459
1700013H16Rik_53751585	1700013H16Rik	217	326
1700013H16Rik_53751708	1700013H16Rik	206	487
1700015E13Rik_170311787	1700015E13Rik	335	189
1700015E13Rik_170308940	1700015E13Rik	220	1
1700015E13Rik_170311555	1700015E13Rik	218	530
1700015E13Rik_170311609	1700015E13Rik	198	513
1700015F17Rik_5478908	1700015F17Rik	438	369
1700015F17Rik_5478871	1700015F17Rik	169	0
1700015F17Rik_5478946	1700015F17Rik	135	1
1700015F17Rik_5478979	1700015F17Rik	70	136
1700015G11Rik_52014865	1700015G11Rik	228	562
1700015G11Rik_52015664	1700015G11Rik	220	451
1700015G11Rik_52015650	1700015G11Rik	170	406
1700015G11Rik_52014892	1700015G11Rik	154	171
1700016C15Rik_177741010	1700016C15Rik	246	124
1700016C15Rik_177743309	1700016C15Rik	228	210
1700016C15Rik_177743261	1700016C15Rik	117	0
1700016C15Rik_177733541	1700016C15Rik	69	115
1700016D06Rik_11665036	1700016D06Rik	265	770
1700016D06Rik_11662602	1700016D06Rik	228	0
1700016D06Rik_11678595	1700016D06Rik	197	616
1700016D06Rik_11662663	1700016D06Rik	97	307
1700016H13Rik_103649564	1700016H13Rik	362	472
1700016H13Rik_103649504	1700016H13Rik	191	181
1700016H13Rik_103649452	1700016H13Rik	165	1235
1700016H13Rik_103649543	1700016H13Rik	135	813
1700016K19Rik_76000255	1700016K19Rik	326	335
1700016K19Rik_76000179	1700016K19Rik	203	1
1700016K19Rik_76003213	1700016K19Rik	199	942
1700016K19Rik_76003136	1700016K19Rik	134	560
1700017B05Rik_57257152	1700017B05Rik	195	39
1700017B05Rik_57257388	1700017B05Rik	193	342
1700017B05Rik_57258845	1700017B05Rik	143	491
1700017B05Rik_57258367	1700017B05Rik	72	615
1700017D01Rik_11110334	1700017D01Rik	324	233
1700017D01Rik_11112374	1700017D01Rik	244	568
1700017D01Rik_11112446	1700017D01Rik	191	237
1700017D01Rik_11105760	1700017D01Rik	168	1181
1700018B08Rik_121539978	1700018B08Rik	568	519
1700018B08Rik_121531909	1700018B08Rik	318	419
1700018B08Rik_121539900	1700018B08Rik	187	179
1700018B08Rik_121535482	1700018B08Rik	84	324
1700018C11Rik_63611926	1700018C11Rik	450	299
1700018C11Rik_63611864	1700018C11Rik	240	178
1700018C11Rik_63608508	1700018C11Rik	203	66
1700018C11Rik_63611902	1700018C11Rik	46	443
1700018F24Rik_145043164	1700018F24Rik	347	1181
1700018F24Rik_145044720	1700018F24Rik	264	440
1700018F24Rik_145045219	1700018F24Rik	185	180
1700018F24Rik_145044097	1700018F24Rik	81	0
1700019A02Rik_53177798	1700019A02Rik	342	267
1700019A02Rik_53187559	1700019A02Rik	233	532
1700019A02Rik_53182530	1700019A02Rik	210	177
1700019A02Rik_53182500	1700019A02Rik	168	174
1700019B03Rik_3476174	1700019B03Rik	760	194
1700019B03Rik_3476098	1700019B03Rik	279	510
1700019B03Rik_3476283	1700019B03Rik	204	160
1700019B03Rik_3479241	1700019B03Rik	151	1467
1700019D03Rik_52925397	1700019D03Rik	339	720
1700019D03Rik_52925522	1700019D03Rik	239	475
1700019D03Rik_52925498	1700019D03Rik	191	666
1700019D03Rik_52925378	1700019D03Rik	120	271
1700019G17Rik_85901347	1700019G17Rik	436	514
1700019G17Rik_85901287	1700019G17Rik	204	310
1700019G17Rik_85901476	1700019G17Rik	165	1
1700019G17Rik_85901436	1700019G17Rik	157	291
1700019L03Rik_32779849	1700019L03Rik	235	329
1700019L03Rik_32779933	1700019L03Rik	175	159
1700019L03Rik_32779724	1700019L03Rik	107	437
1700019L03Rik_32781411	1700019L03Rik	40	91
1700019N19Rik_58792741	1700019N19Rik	466	729
1700019N19Rik_58789249	1700019N19Rik	232	578
1700019N19Rik_58787623	1700019N19Rik	189	426
1700019N19Rik_58789205	1700019N19Rik	53	98
1700019O17Rik_86427223	1700019O17Rik	330	628
1700019O17Rik_86427324	1700019O17Rik	251	196
1700019O17Rik_86426645	1700019O17Rik	162	1
1700019O17Rik_86426487	1700019O17Rik	141	0
1700020A23Rik_130405798	1700020A23Rik	708	635
1700020A23Rik_130405819	1700020A23Rik	383	600
1700020A23Rik_130405637	1700020A23Rik	304	1128
1700020A23Rik_130405679	1700020A23Rik	243	830
1700020D05Rik_5503246	1700020D05Rik	162	0
1700020D05Rik_5503589	1700020D05Rik	152	0
1700020D05Rik_5503375	1700020D05Rik	145	0
1700020D05Rik_5503482	1700020D05Rik	109	328
1700020L24Rik_83440383	1700020L24Rik	582	100
1700020L24Rik_83440693	1700020L24Rik	374	197
1700020L24Rik_83440570	1700020L24Rik	308	331
1700020L24Rik_83440465	1700020L24Rik	1	1
1700020N15Rik_69945671	1700020N15Rik	368	948
1700020N15Rik_69945380	1700020N15Rik	346	547
1700020N15Rik_69945689	1700020N15Rik	221	130
1700020N15Rik_69945446	1700020N15Rik	163	56
1700021F05Rik_43532765	1700021F05Rik	197	1183
1700021F05Rik_43533068	1700021F05Rik	194	255
1700021F05Rik_43532687	1700021F05Rik	182	475
1700021F05Rik_43532827	1700021F05Rik	50	0
1700021F07Rik_173522698	1700021F07Rik	343	1146
1700021F07Rik_173522723	1700021F07Rik	197	182
1700021F07Rik_173526055	1700021F07Rik	94	118
1700021F07Rik_173527902	1700021F07Rik	70	537
1700021K19Rik_32829312	1700021K19Rik	487	706
1700021K19Rik_32838305	1700021K19Rik	342	310
1700021K19Rik_32849745	1700021K19Rik	294	1321
1700021K19Rik_32843352	1700021K19Rik	110	733
1700022I11Rik_42971467	1700022I11Rik	287	190
1700022I11Rik_42970205	1700022I11Rik	166	685
1700022I11Rik_42972577	1700022I11Rik	104	366
1700022I11Rik_42972269	1700022I11Rik	93	1
1700023E05Rik_77056004	1700023E05Rik	596	208
1700023E05Rik_77047262	1700023E05Rik	308	77
1700023E05Rik_77054508	1700023E05Rik	172	725
1700023E05Rik_77044064	1700023E05Rik	48	0
1700023F06Rik_103201269	1700023F06Rik	429	377
1700023F06Rik_103200165	1700023F06Rik	277	389
1700023F06Rik_103201341	1700023F06Rik	105	0
1700023F06Rik_103201470	1700023F06Rik	66	0
1700024G13Rik_32388325	1700024G13Rik	278	846
1700024G13Rik_32388270	1700024G13Rik	211	788
1700024G13Rik_32377897	1700024G13Rik	148	133
1700024G13Rik_32377942	1700024G13Rik	33	0
1700024P04Rik_98984300	1700024P04Rik	387	76
1700024P04Rik_98984368	1700024P04Rik	183	135
1700024P04Rik_98984460	1700024P04Rik	163	135
1700024P04Rik_98984348	1700024P04Rik	103	612
1700024P16Rik_104948772	1700024P16Rik	362	806
1700024P16Rik_104945211	1700024P16Rik	334	457
1700024P16Rik_104990323	1700024P16Rik	313	275
1700024P16Rik_104945340	1700024P16Rik	294	0
1700025F22Rik_11142407	1700025F22Rik	236	1298
1700025F22Rik_11146734	1700025F22Rik	144	214
1700025F22Rik_11163406	1700025F22Rik	134	254
1700025F22Rik_11142349	1700025F22Rik	72	68
1700025G04Rik_151980476	1700025G04Rik	231	0
1700025G04Rik_152006617	1700025G04Rik	161	356
1700025G04Rik_151921103	1700025G04Rik	101	206
1700025G04Rik_151980503	1700025G04Rik	74	381
1700026D08Rik_83793344	1700026D08Rik	327	1
1700026D08Rik_83791690	1700026D08Rik	271	464
1700026D08Rik_83780300	1700026D08Rik	205	299
1700026D08Rik_83793268	1700026D08Rik	201	273
1700026L06Rik_28695922	1700026L06Rik	466	983
1700026L06Rik_28695975	1700026L06Rik	339	298
1700026L06Rik_28693785	1700026L06Rik	181	3
1700028K03Rik_107539201	1700028K03Rik	249	343
1700028K03Rik_107545852	1700028K03Rik	193	1044
1700028K03Rik_107543957	1700028K03Rik	177	282
1700028K03Rik_107545727	1700028K03Rik	138	440
1700028P14Rik_23593039	1700028P14Rik	224	127
1700028P14Rik_23652682	1700028P14Rik	195	1
1700028P14Rik_23652603	1700028P14Rik	121	0
1700029F12Rik_97030230	1700029F12Rik	302	289
1700029F12Rik_97030273	1700029F12Rik	241	415
1700029F12Rik_97030315	1700029F12Rik	207	303
1700029F12Rik_97030350	1700029F12Rik	111	234
1700029H14Rik_13558911	1700029H14Rik	275	144
1700029H14Rik_13562289	1700029H14Rik	233	167
1700029H14Rik_13558770	1700029H14Rik	189	0
1700029H14Rik_13562252	1700029H14Rik	144	365
1700029I15Rik_92383277	1700029I15Rik	280	1164
1700029I15Rik_92383225	1700029I15Rik	239	543
1700029I15Rik_92382984	1700029I15Rik	162	858
1700029I15Rik_92382964	1700029I15Rik	52	185
1700029J07Rik_45962411	1700029J07Rik	438	465
1700029J07Rik_45968077	1700029J07Rik	413	151
1700029J07Rik_45970434	1700029J07Rik	272	140
1700029J07Rik_45970531	1700029J07Rik	149	118
1700029P11Rik_81980789	1700029P11Rik	182	351
1700029P11Rik_81980675	1700029P11Rik	134	268
1700029P11Rik_81980601	1700029P11Rik	77	283
1700029P11Rik_81980732	1700029P11Rik	9	160
1700030F18Rik_99927869	1700030F18Rik	245	1132
1700030F18Rik_99929891	1700030F18Rik	245	113
1700030F18Rik_99929914	1700030F18Rik	175	631
1700030F18Rik_99929835	1700030F18Rik	132	224
1700030J22Rik_116973463	1700030J22Rik	231	469
1700030J22Rik_116972013	1700030J22Rik	159	379
1700030J22Rik_116971778	1700030J22Rik	79	588
1700030J22Rik_116973554	1700030J22Rik	55	1
1700030K09Rik_72445228	1700030K09Rik	611	1009
1700030K09Rik_72449740	1700030K09Rik	307	364
1700030K09Rik_72445078	1700030K09Rik	170	402
1700030K09Rik_72444938	1700030K09Rik	83	0
1700031F05Rik_102864670	1700031F05Rik	307	1
1700031F05Rik_102860948	1700031F05Rik	235	441
1700031F05Rik_102864147	1700031F05Rik	109	0
1700031F05Rik_102864242	1700031F05Rik	101	903
1700034E13Rik_52660526	1700034E13Rik	206	390
1700034E13Rik_52663573	1700034E13Rik	180	2
1700034E13Rik_52660444	1700034E13Rik	135	205
1700034E13Rik_52660415	1700034E13Rik	87	503
1700034J05Rik_146953144	1700034J05Rik	225	866
1700034J05Rik_146953461	1700034J05Rik	218	317
1700034J05Rik_146953392	1700034J05Rik	210	2
1700034J05Rik_146953266	1700034J05Rik	162	295
1700034O15Rik_41685257	1700034O15Rik	463	969
1700034O15Rik_41684664	1700034O15Rik	375	732
1700034O15Rik_41684628	1700034O15Rik	370	327
1700034O15Rik_41684547	1700034O15Rik	235	125
1700037C18Rik_3906954	1700037C18Rik	541	336
1700037C18Rik_3907065	1700037C18Rik	432	226
1700037C18Rik_3907127	1700037C18Rik	401	587
1700037C18Rik_3907008	1700037C18Rik	290	1900
1700037H04Rik_131147250	1700037H04Rik	489	558
1700037H04Rik_131151665	1700037H04Rik	319	809
1700037H04Rik_131151739	1700037H04Rik	220	2
1700037H04Rik_131151623	1700037H04Rik	186	604
1700040L02Rik_68541782	1700040L02Rik	311	497
1700040L02Rik_68509702	1700040L02Rik	247	558
1700040L02Rik_68525709	1700040L02Rik	212	32
1700040L02Rik_68516375	1700040L02Rik	201	165
1700042B14Rik_155125708	1700042B14Rik	371	47
1700042B14Rik_155125749	1700042B14Rik	219	102
1700042B14Rik_155125588	1700042B14Rik	154	2
1700042B14Rik_155125456	1700042B14Rik	145	135
1700042G07Rik_116173493	1700042G07Rik	424	750
1700042G07Rik_116173520	1700042G07Rik	409	745
1700042G07Rik_116173458	1700042G07Rik	281	588
1700042G07Rik_116173538	1700042G07Rik	0	131
1700047I17Rik2_55205845	1700047I17Rik2	506	414
1700047I17Rik2_55205807	1700047I17Rik2	249	34
1700047I17Rik2_55205746	1700047I17Rik2	235	432
1700047I17Rik2_55205712	1700047I17Rik2	100	490
1700055N04Rik_3965864	1700055N04Rik	323	212
1700055N04Rik_3965282	1700055N04Rik	248	517
1700055N04Rik_3963888	1700055N04Rik	242	3
1700055N04Rik_3964514	1700055N04Rik	188	444
1700056E22Rik_184033822	1700056E22Rik	533	1078
1700056E22Rik_184033520	1700056E22Rik	379	150
1700056E22Rik_184033727	1700056E22Rik	210	181
1700056E22Rik_184033557	1700056E22Rik	168	98
1700057G04Rik_92343663	1700057G04Rik	367	147
1700057G04Rik_92351031	1700057G04Rik	181	58
1700057G04Rik_92352597	1700057G04Rik	52	162
1700057G04Rik_92351108	1700057G04Rik	2	220
1700061G19Rik_56883771	1700061G19Rik	351	84
1700061G19Rik_56881062	1700061G19Rik	232	383
1700061G19Rik_56877468	1700061G19Rik	175	184
1700061G19Rik_56882652	1700061G19Rik	75	495
1700066B19Rik_35728560	1700066B19Rik	242	510
1700066B19Rik_35728582	1700066B19Rik	183	194
1700066B19Rik_35728614	1700066B19Rik	141	482
1700066B19Rik_35728514	1700066B19Rik	60	348
1700066M21Rik_57383160	1700066M21Rik	291	437
1700066M21Rik_57382754	1700066M21Rik	224	412
1700066M21Rik_57377778	1700066M21Rik	170	88
1700066M21Rik_57382832	1700066M21Rik	121	0
1700067K01Rik_84002938	1700067K01Rik	551	521
1700067K01Rik_84001819	1700067K01Rik	225	393
1700067K01Rik_84002872	1700067K01Rik	187	452
1700067K01Rik_84003180	1700067K01Rik	123	0
1700067P10Rik_48090537	1700067P10Rik	305	331
1700067P10Rik_48090507	1700067P10Rik	228	899
1700067P10Rik_48090446	1700067P10Rik	84	0
1700067P10Rik_48090412	1700067P10Rik	69	932
1700074P13Rik_40926046	1700074P13Rik	315	931
1700074P13Rik_40926005	1700074P13Rik	237	231
1700074P13Rik_40921833	1700074P13Rik	205	1066
1700074P13Rik_40926213	1700074P13Rik	54	1
1700080E11Rik_105144667	1700080E11Rik	250	340
1700080E11Rik_105144835	1700080E11Rik	210	2
1700080E11Rik_105144598	1700080E11Rik	125	0
1700080E11Rik_105144563	1700080E11Rik	96	273
1700080O16Rik_51969485	1700080O16Rik	325	111
1700080O16Rik_51969757	1700080O16Rik	257	495
1700080O16Rik_51969686	1700080O16Rik	244	703
1700080O16Rik_51969380	1700080O16Rik	59	317
1700084C01Rik_169933861	1700084C01Rik	396	292
1700084C01Rik_169933697	1700084C01Rik	297	992
1700084C01Rik_169930113	1700084C01Rik	282	414
1700084C01Rik_169933024	1700084C01Rik	204	516
1700088E04Rik_79140906	1700088E04Rik	255	765
1700088E04Rik_79136349	1700088E04Rik	215	286
1700088E04Rik_79136307	1700088E04Rik	181	162
1700088E04Rik_79140945	1700088E04Rik	75	72
1700092M07Rik_8740814	1700092M07Rik	232	1216
1700092M07Rik_8741003	1700092M07Rik	197	143
1700092M07Rik_8741062	1700092M07Rik	191	909
1700092M07Rik_8740981	1700092M07Rik	173	1
1700093K21Rik_23518808	1700093K21Rik	188	581
1700093K21Rik_23518866	1700093K21Rik	179	242
1700093K21Rik_23518112	1700093K21Rik	147	133
1700093K21Rik_23517379	1700093K21Rik	65	1292
1700101E01Rik_28984444	1700101E01Rik	328	834
1700101E01Rik_28984309	1700101E01Rik	286	1
1700101E01Rik_28985831	1700101E01Rik	224	414
1700101E01Rik_29054884	1700101E01Rik	148	753
1700102P08Rik_108393300	1700102P08Rik	397	838
1700102P08Rik_108395362	1700102P08Rik	271	1
1700102P08Rik_108393441	1700102P08Rik	132	147
1700102P08Rik_108393374	1700102P08Rik	96	471
1700106J16Rik_88294146	1700106J16Rik	368	0
1700106J16Rik_88294238	1700106J16Rik	285	120
1700106J16Rik_88294320	1700106J16Rik	268	114
1700106J16Rik_88294199	1700106J16Rik	76	1
1700109H08Rik_3575700	1700109H08Rik	406	92
1700109H08Rik_3571789	1700109H08Rik	249	1020
1700109H08Rik_3577317	1700109H08Rik	246	0
1700109H08Rik_3575738	1700109H08Rik	167	406
1700112E06Rik_22596426	1700112E06Rik	371	301
1700112E06Rik_22584477	1700112E06Rik	250	1218
1700112E06Rik_22027237	1700112E06Rik	229	807
1700112E06Rik_22577926	1700112E06Rik	101	0
1700113H08Rik_87226074	1700113H08Rik	277	200
1700113H08Rik_87230075	1700113H08Rik	235	788
1700113H08Rik_87225902	1700113H08Rik	189	339
1700122O11Rik_48037243	1700122O11Rik	233	541
1700122O11Rik_48037068	1700122O11Rik	194	0
1700122O11Rik_48037128	1700122O11Rik	113	725
1700122O11Rik_48037196	1700122O11Rik	54	196
1700123I01Rik_6213023	1700123I01Rik	256	460
1700123I01Rik_6213357	1700123I01Rik	238	418
1700123I01Rik_6212137	1700123I01Rik	196	435
1700123I01Rik_6212197	1700123I01Rik	75	0
1700123K08Rik_138564171	1700123K08Rik	360	437
1700123K08Rik_138562919	1700123K08Rik	346	710
1700123K08Rik_138564296	1700123K08Rik	311	276
1700123K08Rik_138562828	1700123K08Rik	306	347
1700123O20Rik_54689904	1700123O20Rik	355	1339
1700123O20Rik_54689827	1700123O20Rik	269	456
1700123O20Rik_54690081	1700123O20Rik	267	921
1700123O20Rik_54689852	1700123O20Rik	239	353
1700125H20Rik_85173200	1700125H20Rik	241	6
1700125H20Rik_85172882	1700125H20Rik	186	0
1700125H20Rik_85173340	1700125H20Rik	158	595
1700125H20Rik_85173300	1700125H20Rik	79	231
1700129C05Rik_59142543	1700129C05Rik	450	0
1700129C05Rik_59142791	1700129C05Rik	165	413
1700129C05Rik_59142579	1700129C05Rik	91	776
1700129C05Rik_59142709	1700129C05Rik	16	0
1810009A15Rik_8889156	1810009A15Rik	142	70
1810009A15Rik_8889188	1810009A15Rik	123	732
1810009A15Rik_8888962	1810009A15Rik	71	1
1810009A15Rik_8889211	1810009A15Rik	25	362
1810009J06Rik_40966266	1810009J06Rik	277	330
1810009J06Rik_40966648	1810009J06Rik	199	456
1810009J06Rik_40966705	1810009J06Rik	194	657
1810009J06Rik_40966163	1810009J06Rik	149	0
1810011H11Rik_32805148	1810011H11Rik	459	291
1810011H11Rik_32806865	1810011H11Rik	268	1105
1810011H11Rik_32806841	1810011H11Rik	268	427
1810011H11Rik_32805165	1810011H11Rik	194	451
1810011O10Rik_24438826	1810011O10Rik	250	508
1810011O10Rik_24438803	1810011O10Rik	246	1112
1810011O10Rik_24438736	1810011O10Rik	163	620
1810011O10Rik_24438767	1810011O10Rik	161	290
1810013L24Rik_8831384	1810013L24Rik	292	109
1810013L24Rik_8843166	1810013L24Rik	167	1
1810013L24Rik_8843123	1810013L24Rik	115	265
1810022K09Rik_14609546	1810022K09Rik	237	342
1810022K09Rik_14609618	1810022K09Rik	236	687
1810022K09Rik_14609637	1810022K09Rik	211	375
1810022K09Rik_14609576	1810022K09Rik	106	160
1810024B03Rik_127187084	1810024B03Rik	170	124
1810024B03Rik_127187158	1810024B03Rik	146	351
1810024B03Rik_127187189	1810024B03Rik	96	76
1810024B03Rik_127186910	1810024B03Rik	79	325
1810026J23Rik_21593326	1810026J23Rik	353	533
1810026J23Rik_21593192	1810026J23Rik	220	0
1810026J23Rik_21593372	1810026J23Rik	107	267
1810026J23Rik_21593550	1810026J23Rik	47	2
1810030O07Rik_12669636	1810030O07Rik	433	904
1810030O07Rik_12669562	1810030O07Rik	345	0
1810030O07Rik_12673149	1810030O07Rik	321	359
1810030O07Rik_12673371	1810030O07Rik	132	127
1810037I17Rik_122924529	1810037I17Rik	300	534
1810037I17Rik_122924506	1810037I17Rik	203	156
1810037I17Rik_122924477	1810037I17Rik	94	0
1810037I17Rik_122924489	1810037I17Rik	36	60
1810041L15Rik_84417271	1810041L15Rik	463	887
1810041L15Rik_84417164	1810041L15Rik	252	430
1810041L15Rik_84406678	1810041L15Rik	148	234
1810041L15Rik_84420149	1810041L15Rik	132	1
1810043G02Rik_77981668	1810043G02Rik	470	356
1810043G02Rik_77978762	1810043G02Rik	408	749
1810043G02Rik_77980543	1810043G02Rik	147	422
1810043G02Rik_77981809	1810043G02Rik	130	77
1810043H04Rik_120099201	1810043H04Rik	170	135
1810043H04Rik_120099041	1810043H04Rik	154	852
1810043H04Rik_120099189	1810043H04Rik	142	220
1810043H04Rik_120099003	1810043H04Rik	12	446
1810046K07Rik_51291661	1810046K07Rik	264	182
1810046K07Rik_51291615	1810046K07Rik	233	709
1810046K07Rik_51291569	1810046K07Rik	193	112
1810046K07Rik_51291801	1810046K07Rik	98	565
1810055G02Rik_3717139	1810055G02Rik	317	92
1810055G02Rik_3716903	1810055G02Rik	211	875
1810055G02Rik_3716707	1810055G02Rik	162	0
1810055G02Rik_3716508	1810055G02Rik	125	0
1810062G17Rik_36479498	1810062G17Rik	646	1075
1810062G17Rik_36476182	1810062G17Rik	264	716
1810062G17Rik_36481787	1810062G17Rik	201	0
1810062G17Rik_36476228	1810062G17Rik	143	435
1810065E05Rik_58422249	1810065E05Rik	305	275
1810065E05Rik_58422823	1810065E05Rik	304	99
1810065E05Rik_58422286	1810065E05Rik	300	349
1810065E05Rik_58423842	1810065E05Rik	240	316
2010001E11Rik_39921648	2010001E11Rik	396	686
2010001E11Rik_39921709	2010001E11Rik	363	235
2010001E11Rik_39921849	2010001E11Rik	328	1191
2010001E11Rik_39921991	2010001E11Rik	240	545
2010002M12Rik_34619752	2010002M12Rik	304	246
2010002M12Rik_34620044	2010002M12Rik	233	521
2010002M12Rik_34619667	2010002M12Rik	211	201
2010002M12Rik_34619372	2010002M12Rik	135	2
2010003K11Rik_4498284	2010003K11Rik	343	109
2010003K11Rik_4498361	2010003K11Rik	328	856
2010003K11Rik_4498447	2010003K11Rik	171	173
2010003K11Rik_4498484	2010003K11Rik	59	306
2010005H15Rik_36253107	2010005H15Rik	321	578
2010005H15Rik_36253099	2010005H15Rik	223	427
2010005H15Rik_36257311	2010005H15Rik	188	891
2010005H15Rik_36257289	2010005H15Rik	167	2
2010012O05Rik_46689994	2010012O05Rik	415	1212
2010012O05Rik_46690071	2010012O05Rik	156	767
2010012O05Rik_46699578	2010012O05Rik	126	202
2010012O05Rik_46690039	2010012O05Rik	52	1100
2010106E10Rik_112497937	2010106E10Rik	444	1167
2010106E10Rik_112512520	2010106E10Rik	309	376
2010106E10Rik_112512416	2010106E10Rik	175	292
2010106E10Rik_112515278	2010106E10Rik	10	289
2010107E04Rik_111963329	2010107E04Rik	482	756
2010107E04Rik_111963296	2010107E04Rik	227	0
2010107E04Rik_111963280	2010107E04Rik	179	221
2010107E04Rik_111963316	2010107E04Rik	52	0
2010107G12Rik_34956997	2010107G12Rik	215	333
2010107G12Rik_34955020	2010107G12Rik	160	499
2010107G12Rik_34955104	2010107G12Rik	139	462
2010107G12Rik_34956892	2010107G12Rik	127	427
2010107G23Rik_62109955	2010107G23Rik	360	801
2010107G23Rik_62109926	2010107G23Rik	353	36
2010107G23Rik_62108989	2010107G23Rik	340	921
2010107G23Rik_62109092	2010107G23Rik	326	295
2010109A12Rik_93208130	2010109A12Rik	433	592
2010109A12Rik_93208158	2010109A12Rik	304	201
2010109A12Rik_93213244	2010109A12Rik	202	681
2010109A12Rik_93213298	2010109A12Rik	166	529
2010109I03Rik_74880768	2010109I03Rik	690	39
2010109I03Rik_74880749	2010109I03Rik	294	365
2010109I03Rik_74880681	2010109I03Rik	145	718
2010109I03Rik_74879982	2010109I03Rik	118	261
2010111I01Rik_63068108	2010111I01Rik	373	1559
2010111I01Rik_63156668	2010111I01Rik	296	125
2010111I01Rik_63015923	2010111I01Rik	211	0
2010111I01Rik_63061089	2010111I01Rik	123	468
2010300C02Rik_37631863	2010300C02Rik	410	120
2010300C02Rik_37626026	2010300C02Rik	253	383
2010300C02Rik_37625164	2010300C02Rik	156	547
2010300C02Rik_37625655	2010300C02Rik	104	315
2010315B03Rik_124293531	2010315B03Rik	449	532
2010315B03Rik_124295376	2010315B03Rik	175	567
2010315B03Rik_124294040	2010315B03Rik	161	5
2010315B03Rik_124293957	2010315B03Rik	134	163
2200002D01Rik_29248128	2200002D01Rik	311	0
2200002D01Rik_29248357	2200002D01Rik	230	106
2200002D01Rik_29248165	2200002D01Rik	203	551
2200002D01Rik_29247906	2200002D01Rik	114	151
2200002J24Rik_30699950	2200002J24Rik	258	1758
2200002J24Rik_30700246	2200002J24Rik	224	700
2200002J24Rik_30699808	2200002J24Rik	171	230
2200002J24Rik_30699898	2200002J24Rik	134	1162
2210010C04Rik_41033155	2210010C04Rik	479	272
2210010C04Rik_41034354	2210010C04Rik	410	837
2210010C04Rik_41033041	2210010C04Rik	280	260
2210010C04Rik_41034275	2210010C04Rik	232	255
2210016F16Rik_58385091	2210016F16Rik	286	125
2210016F16Rik_58382563	2210016F16Rik	231	688
2210016F16Rik_58384826	2210016F16Rik	218	219
2210016F16Rik_58384989	2210016F16Rik	205	244
2210016L21Rik_114942293	2210016L21Rik	421	1012
2210016L21Rik_114947194	2210016L21Rik	357	376
2210016L21Rik_114946020	2210016L21Rik	177	67
2210016L21Rik_114942351	2210016L21Rik	89	0
2210018M11Rik_98641633	2210018M11Rik	375	1031
2210018M11Rik_98626503	2210018M11Rik	298	428
2210018M11Rik_98600673	2210018M11Rik	210	31
2210018M11Rik_98630136	2210018M11Rik	147	264
2210404O09Rik_21880549	2210404O09Rik	214	326
2210404O09Rik_21880936	2210404O09Rik	168	268
2210404O09Rik_21880785	2210404O09Rik	133	834
2210404O09Rik_21881043	2210404O09Rik	123	64
2210407C18Rik_58612055	2210407C18Rik	463	88
2210407C18Rik_58610805	2210407C18Rik	176	139
2210407C18Rik_58612583	2210407C18Rik	164	273
2210407C18Rik_58610735	2210407C18Rik	66	562
2210408I21Rik_77192944	2210408I21Rik	193	2
2210408I21Rik_77281105	2210408I21Rik	179	477
2210408I21Rik_77192651	2210408I21Rik	162	423
2210408I21Rik_77267807	2210408I21Rik	29	137
2300002M23Rik_35568418	2300002M23Rik	354	72
2300002M23Rik_35568215	2300002M23Rik	307	428
2300002M23Rik_35567997	2300002M23Rik	296	280
2300002M23Rik_35567882	2300002M23Rik	178	409
2300003K06Rik_99837813	2300003K06Rik	289	435
2300003K06Rik_99837534	2300003K06Rik	154	1
2300003K06Rik_99837726	2300003K06Rik	109	184
2300003K06Rik_99837589	2300003K06Rik	93	1026
2300005B03Rik_74743459	2300005B03Rik	341	113
2300005B03Rik_74743123	2300005B03Rik	312	266
2300005B03Rik_74743102	2300005B03Rik	236	342
2300005B03Rik_74746642	2300005B03Rik	121	177
2300009A05Rik_63398980	2300009A05Rik	375	738
2300009A05Rik_63399197	2300009A05Rik	350	441
2300009A05Rik_63399057	2300009A05Rik	296	554
2300009A05Rik_63399014	2300009A05Rik	202	113
2310002L09Rik_73943108	2310002L09Rik	393	797
2310002L09Rik_73943225	2310002L09Rik	293	287
2310002L09Rik_73943067	2310002L09Rik	239	246
2310002L09Rik_73950605	2310002L09Rik	214	1919
2310003H01Rik_120376839	2310003H01Rik	367	591
2310003H01Rik_120374617	2310003H01Rik	362	809
2310003H01Rik_120377177	2310003H01Rik	286	0
2310003H01Rik_120378391	2310003H01Rik	256	280
2310007B03Rik_93159634	2310007B03Rik	328	621
2310007B03Rik_93159835	2310007B03Rik	282	57
2310007B03Rik_93154563	2310007B03Rik	177	548
2310007B03Rik_93159922	2310007B03Rik	160	968
2310007L24Rik_106376320	2310007L24Rik	251	264
2310007L24Rik_106376270	2310007L24Rik	228	216
2310007L24Rik_106375205	2310007L24Rik	203	214
2310007L24Rik_106375240	2310007L24Rik	145	0
2310009B15Rik_138856780	2310009B15Rik	263	286
2310009B15Rik_138856726	2310009B15Rik	246	391
2310009B15Rik_138856620	2310009B15Rik	177	564
2310009B15Rik_138856656	2310009B15Rik	124	472
2310011J03Rik_80320186	2310011J03Rik	337	64
2310011J03Rik_80319473	2310011J03Rik	299	246
2310011J03Rik_80320291	2310011J03Rik	165	401
2310011J03Rik_80320233	2310011J03Rik	110	417
2310014L17Rik_12928105	2310014L17Rik	669	935
2310014L17Rik_12928453	2310014L17Rik	374	600
2310014L17Rik_12927994	2310014L17Rik	255	528
2310014L17Rik_12928348	2310014L17Rik	161	671
2310022A10Rik_27565718	2310022A10Rik	492	874
2310022A10Rik_27571623	2310022A10Rik	354	1163
2310022A10Rik_27574635	2310022A10Rik	164	579
2310022B05Rik_124662931	2310022B05Rik	439	248
2310022B05Rik_124663118	2310022B05Rik	363	579
2310022B05Rik_124639430	2310022B05Rik	190	647
2310022B05Rik_124663016	2310022B05Rik	190	97
2310030G06Rik_50746476	2310030G06Rik	198	314
2310030G06Rik_50740726	2310030G06Rik	128	256
2310030G06Rik_50740674	2310030G06Rik	121	286
2310030G06Rik_50740650	2310030G06Rik	74	359
2310033P09Rik_59208616	2310033P09Rik	273	526
2310033P09Rik_59209146	2310033P09Rik	262	280
2310033P09Rik_59209316	2310033P09Rik	234	65
2310033P09Rik_59208518	2310033P09Rik	223	1
2310034C09Rik_88759266	2310034C09Rik	424	234
2310034C09Rik_88759004	2310034C09Rik	278	240
2310034C09Rik_88759122	2310034C09Rik	154	546
2310034C09Rik_88759231	2310034C09Rik	146	251
2310035C23Rik_105713905	2310035C23Rik	315	514
2310035C23Rik_105664613	2310035C23Rik	243	1345
2310035C23Rik_105718873	2310035C23Rik	139	288
2310035C23Rik_105693156	2310035C23Rik	106	616
2310036O22Rik_85027008	2310036O22Rik	353	2
2310036O22Rik_85027043	2310036O22Rik	247	283
2310036O22Rik_85026932	2310036O22Rik	110	996
2310036O22Rik_85027225	2310036O22Rik	84	459
2310039H08Rik_46773029	2310039H08Rik	323	547
2310039H08Rik_46772842	2310039H08Rik	243	387
2310039H08Rik_46772864	2310039H08Rik	202	628
2310047M10Rik_69060063	2310047M10Rik	317	752
2310047M10Rik_69059975	2310047M10Rik	210	275
2310047M10Rik_69060445	2310047M10Rik	116	102
2310047M10Rik_69060165	2310047M10Rik	78	435
2310050C09Rik_92868942	2310050C09Rik	220	92
2310050C09Rik_92869008	2310050C09Rik	210	3
2310050C09Rik_92869089	2310050C09Rik	129	246
2310050C09Rik_92869137	2310050C09Rik	24	504
2310057J18Rik_28983984	2310057J18Rik	266	431
2310057J18Rik_28981514	2310057J18Rik	263	1533
2310057J18Rik_28986180	2310057J18Rik	111	158
2310057J18Rik_28986113	2310057J18Rik	94	321
2310057M21Rik_131361868	2310057M21Rik	273	0
2310057M21Rik_131357524	2310057M21Rik	207	214
2310057M21Rik_131351088	2310057M21Rik	145	394
2310057M21Rik_131361781	2310057M21Rik	125	335
2310057N15Rik_88773863	2310057N15Rik	446	893
2310057N15Rik_88773993	2310057N15Rik	280	178
2310057N15Rik_88773785	2310057N15Rik	178	1
2310057N15Rik_88773910	2310057N15Rik	34	701
2310061I04Rik_35895792	2310061I04Rik	311	120
2310061I04Rik_35895072	2310061I04Rik	220	0
2310061I04Rik_35895715	2310061I04Rik	218	689
2310061I04Rik_35895846	2310061I04Rik	168	827
2310061N02Rik_88707663	2310061N02Rik	497	156
2310061N02Rik_88707768	2310061N02Rik	245	117
2310061N02Rik_88707862	2310061N02Rik	122	393
2310061N02Rik_88707580	2310061N02Rik	45	0
2310067B10Rik_115790191	2310067B10Rik	304	194
2310067B10Rik_115792950	2310067B10Rik	283	447
2310067B10Rik_115791775	2310067B10Rik	276	769
2310067B10Rik_115787420	2310067B10Rik	234	593
2310079G19Rik_88627287	2310079G19Rik	407	1090
2310079G19Rik_88627495	2310079G19Rik	308	0
2310079G19Rik_88627245	2310079G19Rik	275	737
2310079G19Rik_88627321	2310079G19Rik	150	237
2410002F23Rik_44250998	2410002F23Rik	331	0
2410002F23Rik_44251214	2410002F23Rik	291	301
2410002F23Rik_44250731	2410002F23Rik	265	0
2410002F23Rik_44250777	2410002F23Rik	226	416
2410004B18Rik_145938946	2410004B18Rik	394	239
2410004B18Rik_145938123	2410004B18Rik	344	192
2410004B18Rik_145938086	2410004B18Rik	196	251
2410004B18Rik_145938162	2410004B18Rik	186	0
2410004P03Rik_17011264	2410004P03Rik	370	471
2410004P03Rik_17011146	2410004P03Rik	193	157
2410004P03Rik_17011221	2410004P03Rik	156	709
2410004P03Rik_17011303	2410004P03Rik	82	169
2410012M07Rik_98865245	2410012M07Rik	480	500
2410012M07Rik_98865291	2410012M07Rik	350	340
2410012M07Rik_98865161	2410012M07Rik	124	63
2410012M07Rik_98865205	2410012M07Rik	117	763
2410015M20Rik_56608868	2410015M20Rik	200	495
2410015M20Rik_56608944	2410015M20Rik	120	254
2410015M20Rik_56609645	2410015M20Rik	84	324
2410015M20Rik_56608680	2410015M20Rik	19	181
2410016O06Rik_83951848	2410016O06Rik	261	94
2410016O06Rik_83951434	2410016O06Rik	248	149
2410016O06Rik_83951557	2410016O06Rik	198	45
2410016O06Rik_83951674	2410016O06Rik	158	174
2410089E03Rik_8212633	2410089E03Rik	306	315
2410089E03Rik_8227334	2410089E03Rik	274	280
2410089E03Rik_8186918	2410089E03Rik	186	325
2410089E03Rik_8182212	2410089E03Rik	104	459
2410127L17Rik_18690358	2410127L17Rik	416	841
2410127L17Rik_18671067	2410127L17Rik	388	533
2410127L17Rik_18671197	2410127L17Rik	160	331
2410127L17Rik_18690257	2410127L17Rik	145	724
2410131K14Rik_118258991	2410131K14Rik	367	698
2410131K14Rik_118255795	2410131K14Rik	326	87
2410131K14Rik_118255750	2410131K14Rik	213	919
2410131K14Rik_118245425	2410131K14Rik	121	90
2410137M14Rik_36978851	2410137M14Rik	304	431
2410137M14Rik_36978518	2410137M14Rik	268	172
2410137M14Rik_36978698	2410137M14Rik	235	353
2410137M14Rik_36978896	2410137M14Rik	222	701
2510002D24Rik_18836786	2510002D24Rik	446	354
2510002D24Rik_18836756	2510002D24Rik	261	349
2510002D24Rik_18836721	2510002D24Rik	187	1
2510002D24Rik_18836845	2510002D24Rik	158	412
2510003E04Rik_62569508	2510003E04Rik	296	385
2510003E04Rik_62575144	2510003E04Rik	288	734
2510003E04Rik_62559725	2510003E04Rik	243	599
2510003E04Rik_62570461	2510003E04Rik	174	796
2510009E07Rik_21653589	2510009E07Rik	242	191
2510009E07Rik_21653688	2510009E07Rik	213	492
2510009E07Rik_21653732	2510009E07Rik	196	286
2510009E07Rik_21694298	2510009E07Rik	187	436
2510039O18Rik_147944794	2510039O18Rik	419	820
2510039O18Rik_147941625	2510039O18Rik	366	0
2510039O18Rik_147941790	2510039O18Rik	218	499
2510039O18Rik_147941422	2510039O18Rik	148	139
2610002J02Rik_155250598	2610002J02Rik	340	458
2610002J02Rik_155250555	2610002J02Rik	323	2
2610002J02Rik_155250514	2610002J02Rik	292	401
2610002J02Rik_155250851	2610002J02Rik	285	1209
2610002M06Rik_107793117	2610002M06Rik	308	396
2610002M06Rik_107793561	2610002M06Rik	246	594
2610002M06Rik_107793647	2610002M06Rik	239	469
2610002M06Rik_107793148	2610002M06Rik	161	311
2610008E11Rik_79067424	2610008E11Rik	301	242
2610008E11Rik_79067919	2610008E11Rik	269	173
2610008E11Rik_79068688	2610008E11Rik	123	144
2610008E11Rik_79092471	2610008E11Rik	103	220
2610015P09Rik_43943752	2610015P09Rik	265	26
2610015P09Rik_43943586	2610015P09Rik	250	983
2610015P09Rik_43898193	2610015P09Rik	224	332
2610015P09Rik_43939079	2610015P09Rik	182	1
2610020H08Rik_119819444	2610020H08Rik	380	1234
2610020H08Rik_119832752	2610020H08Rik	356	323
2610020H08Rik_119823867	2610020H08Rik	355	1
2610020H08Rik_119825560	2610020H08Rik	331	514
2610028H24Rik_76451382	2610028H24Rik	291	373
2610028H24Rik_76452877	2610028H24Rik	227	141
2610028H24Rik_76454796	2610028H24Rik	148	803
2610028H24Rik_76452944	2610028H24Rik	115	1
2610034B18Rik_79935154	2610034B18Rik	255	2
2610034B18Rik_79931839	2610034B18Rik	189	120
2610034B18Rik_79929599	2610034B18Rik	165	533
2610034B18Rik_79929648	2610034B18Rik	126	198
2610301B20Rik_10893278	2610301B20Rik	284	457
2610301B20Rik_10882444	2610301B20Rik	184	775
2610301B20Rik_10874678	2610301B20Rik	130	370
2610301B20Rik_10874710	2610301B20Rik	112	0
2610305D13Rik_147613523	2610305D13Rik	472	152
2610305D13Rik_147613790	2610305D13Rik	274	1079
2610305D13Rik_147615391	2610305D13Rik	187	1107
2610305D13Rik_147613880	2610305D13Rik	159	2
2610318N02Rik_17121297	2610318N02Rik	461	368
2610318N02Rik_17121014	2610318N02Rik	233	845
2610318N02Rik_17118375	2610318N02Rik	76	688
2610318N02Rik_17118328	2610318N02Rik	55	1
2610507B11Rik_78272795	2610507B11Rik	285	96
2610507B11Rik_78275036	2610507B11Rik	269	393
2610507B11Rik_78267158	2610507B11Rik	257	669
2610507B11Rik_78271755	2610507B11Rik	188	2
2610524H06Rik_114823366	2610524H06Rik	167	481
2610524H06Rik_114823340	2610524H06Rik	156	0
2610524H06Rik_114822633	2610524H06Rik	105	361
2610524H06Rik_114822612	2610524H06Rik	0	286
2610528A11Rik_37107426	2610528A11Rik	306	75
2610528A11Rik_37109982	2610528A11Rik	108	131
2610528A11Rik_37110029	2610528A11Rik	92	2
2610528A11Rik_37107379	2610528A11Rik	88	1890
2610528J11Rik_118529509	2610528J11Rik	395	0
2610528J11Rik_118529630	2610528J11Rik	256	474
2610528J11Rik_118529588	2610528J11Rik	148	232
2610528J11Rik_118529530	2610528J11Rik	142	177
2700029M09Rik_60900191	2700029M09Rik	291	482
2700029M09Rik_60895637	2700029M09Rik	195	0
2700029M09Rik_60895548	2700029M09Rik	81	91
2700029M09Rik_60893771	2700029M09Rik	62	280
2700049A03Rik_71158895	2700049A03Rik	434	288
2700049A03Rik_71162759	2700049A03Rik	298	251
2700049A03Rik_71167248	2700049A03Rik	248	736
2700049A03Rik_71152793	2700049A03Rik	135	541
2700060E02Rik_19823674	2700060E02Rik	576	1544
2700060E02Rik_19817074	2700060E02Rik	263	953
2700060E02Rik_19819980	2700060E02Rik	227	138
2700060E02Rik_19822621	2700060E02Rik	214	181
2700062C07Rik_24471080	2700062C07Rik	347	118
2700062C07Rik_24475586	2700062C07Rik	188	390
2700062C07Rik_24470936	2700062C07Rik	159	810
2700062C07Rik_24473145	2700062C07Rik	84	1
2700081O15Rik_7421455	2700081O15Rik	373	99
2700081O15Rik_7422111	2700081O15Rik	310	486
2700081O15Rik_7422005	2700081O15Rik	297	582
2700081O15Rik_7420178	2700081O15Rik	284	436
2700089E24Rik_133105445	2700089E24Rik	259	1581
2700089E24Rik_133105467	2700089E24Rik	218	550
2700089E24Rik_133105526	2700089E24Rik	133	752
2700089E24Rik_133105481	2700089E24Rik	130	0
2700094K13Rik_84670376	2700094K13Rik	295	235
2700094K13Rik_84670294	2700094K13Rik	221	253
2700094K13Rik_84670562	2700094K13Rik	182	1
2700094K13Rik_84670502	2700094K13Rik	80	4
2700097O09Rik_55061056	2700097O09Rik	555	313
2700097O09Rik_55061170	2700097O09Rik	305	792
2700097O09Rik_55061121	2700097O09Rik	294	0
2700097O09Rik_55063043	2700097O09Rik	235	341
2810004N23Rik_124861154	2810004N23Rik	269	633
2810004N23Rik_124862906	2810004N23Rik	169	362
2810004N23Rik_124841760	2810004N23Rik	159	146
2810004N23Rik_124842413	2810004N23Rik	128	85
2810006K23Rik_124340625	2810006K23Rik	361	209
2810006K23Rik_124338683	2810006K23Rik	284	817
2810006K23Rik_124338922	2810006K23Rik	126	264
2810006K23Rik_124338862	2810006K23Rik	88	0
2810007J24Rik_14425500	2810007J24Rik	429	286
2810007J24Rik_14416285	2810007J24Rik	258	382
2810007J24Rik_14423496	2810007J24Rik	194	361
2810007J24Rik_14425547	2810007J24Rik	75	0
2810021J22Rik_58880579	2810021J22Rik	389	807
2810021J22Rik_58880406	2810021J22Rik	304	231
2810021J22Rik_58880131	2810021J22Rik	171	1204
2810021J22Rik_58880232	2810021J22Rik	119	300
2810403A07Rik_88693492	2810403A07Rik	271	0
2810403A07Rik_88689676	2810403A07Rik	269	510
2810403A07Rik_88696703	2810403A07Rik	194	1132
2810403A07Rik_88686553	2810403A07Rik	0	1
2810408A11Rik_69900514	2810408A11Rik	289	386
2810408A11Rik_69900636	2810408A11Rik	169	402
2810408A11Rik_69900409	2810408A11Rik	145	0
2810408A11Rik_69900314	2810408A11Rik	96	26
2810408M09Rik_165493083	2810408M09Rik	288	94
2810408M09Rik_165491517	2810408M09Rik	238	178
2810408M09Rik_165493155	2810408M09Rik	125	870
2810408M09Rik_165491643	2810408M09Rik	85	220
2810417H13Rik_65890732	2810417H13Rik	491	1108
2810417H13Rik_65890753	2810417H13Rik	254	236
2810417H13Rik_65890780	2810417H13Rik	136	196
2810417H13Rik_65893438	2810417H13Rik	125	215
2810428I15Rik_70506567	2810428I15Rik	316	138
2810428I15Rik_70505896	2810428I15Rik	299	327
2810428I15Rik_70505863	2810428I15Rik	161	267
2810428I15Rik_70506506	2810428I15Rik	133	435
2810459M11Rik_86046341	2810459M11Rik	317	1314
2810459M11Rik_86046277	2810459M11Rik	296	472
2810459M11Rik_86046402	2810459M11Rik	269	270
2810459M11Rik_86046210	2810459M11Rik	128	402
2810474O19Rik_149328137	2810474O19Rik	160	630
2810474O19Rik_149326933	2810474O19Rik	139	994
2810474O19Rik_149327830	2810474O19Rik	90	589
2810474O19Rik_149325905	2810474O19Rik	81	527
2900011O08Rik_14049496	2900011O08Rik	199	290
2900011O08Rik_13986880	2900011O08Rik	172	810
2900011O08Rik_14093949	2900011O08Rik	171	236
2900011O08Rik_14088966	2900011O08Rik	143	418
2900026A02Rik_113095615	2900026A02Rik	430	604
2900026A02Rik_113097747	2900026A02Rik	241	376
2900026A02Rik_113097699	2900026A02Rik	239	0
2900026A02Rik_113101468	2900026A02Rik	104	123
2900092C05Rik_12550577	2900092C05Rik	861	2179
2900092C05Rik_12512907	2900092C05Rik	257	0
2900092C05Rik_12512863	2900092C05Rik	204	309
2900092C05Rik_12550495	2900092C05Rik	184	467
3010026O09Rik_50197058	3010026O09Rik	321	648
3010026O09Rik_50196962	3010026O09Rik	312	509
3010026O09Rik_50199588	3010026O09Rik	120	0
3010026O09Rik_50194213	3010026O09Rik	90	2
3110001I22Rik_13677625	3110001I22Rik	300	350
3110001I22Rik_13677159	3110001I22Rik	274	229
3110001I22Rik_13677279	3110001I22Rik	173	177
3110001I22Rik_13677543	3110001I22Rik	161	157
3110002H16Rik_12179502	3110002H16Rik	323	596
3110002H16Rik_12185697	3110002H16Rik	232	253
3110002H16Rik_12181610	3110002H16Rik	149	137
3110002H16Rik_12184930	3110002H16Rik	95	802
3110007F17Rik_123142853	3110007F17Rik	293	244
3110007F17Rik_123142726	3110007F17Rik	241	746
3110007F17Rik_123142916	3110007F17Rik	216	700
3110007F17Rik_123142978	3110007F17Rik	100	252
3110009E18Rik_120166168	3110009E18Rik	355	0
3110009E18Rik_120150687	3110009E18Rik	223	700
3110009E18Rik_120150659	3110009E18Rik	194	1
3110009E18Rik_120160638	3110009E18Rik	114	148
3110021N24Rik_108780517	3110021N24Rik	360	88
3110021N24Rik_108780664	3110021N24Rik	316	1150
3110021N24Rik_108780611	3110021N24Rik	156	294
3110021N24Rik_108780562	3110021N24Rik	45	651
3110035E14Rik_9601636	3110035E14Rik	496	642
3110035E14Rik_9613401	3110035E14Rik	358	8
3110035E14Rik_9619883	3110035E14Rik	232	446
3110035E14Rik_9613441	3110035E14Rik	102	526
3110040N11Rik_81786121	3110040N11Rik	281	765
3110040N11Rik_81786160	3110040N11Rik	174	135
3110040N11Rik_81789360	3110040N11Rik	105	0
3110040N11Rik_81788512	3110040N11Rik	89	130
3110043O21Rik_35213027	3110043O21Rik	259	1070
3110043O21Rik_35213624	3110043O21Rik	258	415
3110043O21Rik_35197145	3110043O21Rik	184	284
3110043O21Rik_35218738	3110043O21Rik	111	991
3110052M02Rik_21658953	3110052M02Rik	467	392
3110052M02Rik_21661715	3110052M02Rik	324	736
3110052M02Rik_21661330	3110052M02Rik	211	200
3110052M02Rik_21662035	3110052M02Rik	120	66
3110057O12Rik_40923449	3110057O12Rik	468	657
3110057O12Rik_40930978	3110057O12Rik	310	209
3110057O12Rik_40930177	3110057O12Rik	263	412
3110057O12Rik_40905944	3110057O12Rik	187	524
3110062M04Rik_34875555	3110062M04Rik	350	449
3110062M04Rik_34875599	3110062M04Rik	275	237
3110062M04Rik_34876658	3110062M04Rik	171	0
3110062M04Rik_34876624	3110062M04Rik	161	129
3110079O15Rik_87475078	3110079O15Rik	410	611
3110079O15Rik_87475052	3110079O15Rik	280	338
3110079O15Rik_87470400	3110079O15Rik	250	0
3110079O15Rik_87470361	3110079O15Rik	145	80
3110082I17Rik_139364136	3110082I17Rik	538	193
3110082I17Rik_139364037	3110082I17Rik	194	1192
3110082I17Rik_139455509	3110082I17Rik	116	237
3110082I17Rik_139361343	3110082I17Rik	40	140
3110082J24Rik_30105205	3110082J24Rik	465	94
3110082J24Rik_30105155	3110082J24Rik	266	87
3110082J24Rik_30105251	3110082J24Rik	157	268
3110082J24Rik_30105181	3110082J24Rik	138	611
3300002I08Rik_150362618	3300002I08Rik	356	132
3300002I08Rik_150311201	3300002I08Rik	290	1
3300002I08Rik_150362593	3300002I08Rik	260	326
3300002I08Rik_150344598	3300002I08Rik	66	262
3425401B19Rik_32661423	3425401B19Rik	375	249
3425401B19Rik_32662380	3425401B19Rik	209	361
3425401B19Rik_32661650	3425401B19Rik	177	170
3425401B19Rik_32662781	3425401B19Rik	105	1046
3632451O06Rik_49770577	3632451O06Rik	504	300
3632451O06Rik_49773656	3632451O06Rik	430	246
3632451O06Rik_49773522	3632451O06Rik	326	937
3632451O06Rik_49773262	3632451O06Rik	66	332
3830403N18Rik_56138092	3830403N18Rik	207	1102
3830403N18Rik_56152665	3830403N18Rik	163	0
3830403N18Rik_56147184	3830403N18Rik	117	0
3830403N18Rik_56147112	3830403N18Rik	111	215
3830406C13Rik_12297619	3830406C13Rik	242	189
3830406C13Rik_12297595	3830406C13Rik	196	1
3830406C13Rik_12297652	3830406C13Rik	177	591
3830406C13Rik_12287384	3830406C13Rik	90	235
3830417A13Rik_64177491	3830417A13Rik	328	602
3830417A13Rik_64177538	3830417A13Rik	258	154
3830417A13Rik_64177642	3830417A13Rik	132	204
3830417A13Rik_64178000	3830417A13Rik	84	907
4430402I18Rik_28944239	4430402I18Rik	457	78
4430402I18Rik_28944297	4430402I18Rik	229	441
4430402I18Rik_28944403	4430402I18Rik	195	823
4430402I18Rik_28954117	4430402I18Rik	172	399
4632428N05Rik_60358224	4632428N05Rik	421	241
4632428N05Rik_60358965	4632428N05Rik	195	398
4632428N05Rik_60357992	4632428N05Rik	147	1
4632428N05Rik_60358137	4632428N05Rik	96	482
4732456N10Rik_101559227	4732456N10Rik	197	1
4732456N10Rik_101562437	4732456N10Rik	135	441
4732456N10Rik_101560557	4732456N10Rik	129	558
4732456N10Rik_101557230	4732456N10Rik	26	0
4833420G17Rik_119469615	4833420G17Rik	531	326
4833420G17Rik_119472198	4833420G17Rik	390	320
4833420G17Rik_119466240	4833420G17Rik	216	252
4833420G17Rik_119470060	4833420G17Rik	186	370
4833423E24Rik_85518493	4833423E24Rik	454	686
4833423E24Rik_85494167	4833423E24Rik	182	646
4833423E24Rik_85500257	4833423E24Rik	179	0
4833423E24Rik_85502159	4833423E24Rik	44	550
4833427G06Rik_51101773	4833427G06Rik	421	44
4833427G06Rik_51100045	4833427G06Rik	253	328
4833427G06Rik_51101823	4833427G06Rik	203	144
4833427G06Rik_51101907	4833427G06Rik	80	366
4833439L19Rik_54561754	4833439L19Rik	524	614
4833439L19Rik_54559204	4833439L19Rik	262	333
4833439L19Rik_54561698	4833439L19Rik	209	806
4833439L19Rik_54561814	4833439L19Rik	113	468
4921501E09Rik_33066114	4921501E09Rik	359	203
4921501E09Rik_33066854	4921501E09Rik	281	1155
4921501E09Rik_33067621	4921501E09Rik	267	352
4921501E09Rik_33067410	4921501E09Rik	189	780
4921504E06Rik_19533778	4921504E06Rik	339	194
4921504E06Rik_19495067	4921504E06Rik	282	344
4921504E06Rik_19540397	4921504E06Rik	248	1048
4921504E06Rik_19517566	4921504E06Rik	169	278
4921507P07Rik_50583948	4921507P07Rik	332	408
4921507P07Rik_50574475	4921507P07Rik	242	427
4921507P07Rik_50591656	4921507P07Rik	174	131
4921507P07Rik_50577890	4921507P07Rik	91	0
4921509C19Rik_151473120	4921509C19Rik	245	406
4921509C19Rik_151472547	4921509C19Rik	244	32
4921509C19Rik_151472644	4921509C19Rik	233	332
4921509C19Rik_151472879	4921509C19Rik	118	1533
4921511H03Rik_7305240	4921511H03Rik	469	721
4921511H03Rik_7304902	4921511H03Rik	321	560
4921511H03Rik_7305075	4921511H03Rik	139	200
4921511H03Rik_7305285	4921511H03Rik	127	184
4921517D22Rik_59690776	4921517D22Rik	500	500
4921517D22Rik_59691565	4921517D22Rik	278	690
4921517D22Rik_59690726	4921517D22Rik	92	577
4921517D22Rik_59690621	4921517D22Rik	0	127
4921524J17Rik_85426931	4921524J17Rik	235	119
4921524J17Rik_85432685	4921524J17Rik	171	165
4921524J17Rik_85432660	4921524J17Rik	143	96
4921524J17Rik_85426867	4921524J17Rik	59	0
4921524L21Rik_6626377	4921524L21Rik	250	484
4921524L21Rik_6629609	4921524L21Rik	217	298
4921524L21Rik_6624038	4921524L21Rik	71	370
4921524L21Rik_6620241	4921524L21Rik	58	327
4921530L21Rik_95881994	4921530L21Rik	329	149
4921530L21Rik_95882140	4921530L21Rik	189	230
4921530L21Rik_95882038	4921530L21Rik	164	1427
4921530L21Rik_95882200	4921530L21Rik	115	449
4921536K21Rik_3894981	4921536K21Rik	277	764
4921536K21Rik_3894852	4921536K21Rik	273	213
4921536K21Rik_3894878	4921536K21Rik	234	994
4921536K21Rik_3894936	4921536K21Rik	183	982
4921539E11Rik_103270801	4921539E11Rik	370	1046
4921539E11Rik_103242845	4921539E11Rik	222	1227
4921539E11Rik_103231503	4921539E11Rik	201	675
4921539E11Rik_103236968	4921539E11Rik	76	223
4922502D21Rik_129331520	4922502D21Rik	221	294
4922502D21Rik_129326805	4922502D21Rik	157	620
4922502D21Rik_129331011	4922502D21Rik	124	28
4922502D21Rik_129326731	4922502D21Rik	115	617
4930402F06Rik_35380512	4930402F06Rik	254	250
4930402F06Rik_35376240	4930402F06Rik	218	672
4930402F06Rik_35376098	4930402F06Rik	183	364
4930402F06Rik_35376170	4930402F06Rik	92	156
4930402H24Rik_130775764	4930402H24Rik	231	685
4930402H24Rik_130784431	4930402H24Rik	205	320
4930402H24Rik_130814240	4930402H24Rik	190	672
4930402H24Rik_130741884	4930402H24Rik	161	1
4930402K13Rik_9104909	4930402K13Rik	217	571
4930402K13Rik_9105420	4930402K13Rik	118	386
4930402K13Rik_9105043	4930402K13Rik	91	220
4930404N11Rik_81364625	4930404N11Rik	260	852
4930404N11Rik_81364802	4930404N11Rik	193	84
4930404N11Rik_81364964	4930404N11Rik	148	854
4930404N11Rik_81364902	4930404N11Rik	69	272
4930407I10Rik_82062245	4930407I10Rik	278	0
4930407I10Rik_82064243	4930407I10Rik	257	254
4930407I10Rik_82063238	4930407I10Rik	199	81
4930407I10Rik_82063881	4930407I10Rik	172	1
4930412D23Rik_127721594	4930412D23Rik	334	480
4930412D23Rik_127721658	4930412D23Rik	309	161
4930412D23Rik_127721788	4930412D23Rik	170	0
4930412D23Rik_127721707	4930412D23Rik	32	323
4930415F15Rik_11496447	4930415F15Rik	375	1330
4930415F15Rik_11496504	4930415F15Rik	290	159
4930415F15Rik_11495452	4930415F15Rik	252	581
4930415F15Rik_11496472	4930415F15Rik	206	0
4930415L06Rik_89931868	4930415L06Rik	385	481
4930415L06Rik_89931576	4930415L06Rik	308	567
4930415L06Rik_89932359	4930415L06Rik	156	587
4930415L06Rik_89931196	4930415L06Rik	149	459
4930415O20Rik_98588560	4930415O20Rik	237	3
4930415O20Rik_98585350	4930415O20Rik	205	385
4930415O20Rik_98585305	4930415O20Rik	133	363
4930415O20Rik_98588581	4930415O20Rik	83	0
4930427A07Rik_113157642	4930427A07Rik	483	1088
4930427A07Rik_113158082	4930427A07Rik	279	328
4930427A07Rik_113156547	4930427A07Rik	250	214
4930427A07Rik_113157355	4930427A07Rik	177	201
4930428D18Rik_76397224	4930428D18Rik	309	980
4930428D18Rik_76397171	4930428D18Rik	297	146
4930428D18Rik_76397264	4930428D18Rik	192	58
4930428D18Rik_76397384	4930428D18Rik	184	803
4930430A15Rik_111229275	4930430A15Rik	301	322
4930430A15Rik_111228049	4930430A15Rik	260	406
4930430A15Rik_111214589	4930430A15Rik	208	0
4930430A15Rik_111220721	4930430A15Rik	179	151
4930430F08Rik_100577278	4930430F08Rik	349	0
4930430F08Rik_100583994	4930430F08Rik	283	779
4930430F08Rik_100578375	4930430F08Rik	265	723
4930430F08Rik_100589038	4930430F08Rik	116	298
4930432K21Rik_84161252	4930432K21Rik	336	772
4930432K21Rik_84167287	4930432K21Rik	231	165
4930432K21Rik_84159511	4930432K21Rik	223	85
4930432K21Rik_84166944	4930432K21Rik	178	115
4930433I11Rik_40993483	4930433I11Rik	382	435
4930433I11Rik_40993956	4930433I11Rik	363	457
4930433I11Rik_40993214	4930433I11Rik	261	120
4930433I11Rik_40993003	4930433I11Rik	248	625
4930435E12Rik_38828334	4930435E12Rik	395	88
4930435E12Rik_38828056	4930435E12Rik	317	1
4930435E12Rik_38828159	4930435E12Rik	226	0
4930435E12Rik_38828221	4930435E12Rik	171	291
4930444G20Rik_22067868	4930444G20Rik	233	563
4930444G20Rik_22067338	4930444G20Rik	131	127
4930444G20Rik_22067574	4930444G20Rik	131	3
4930447A16Rik_37425683	4930447A16Rik	293	0
4930447A16Rik_37425737	4930447A16Rik	167	383
4930447A16Rik_37425793	4930447A16Rik	140	424
4930447A16Rik_37425662	4930447A16Rik	121	350
4930447C04Rik_72898780	4930447C04Rik	354	228
4930447C04Rik_72913262	4930447C04Rik	272	1281
4930447C04Rik_72898512	4930447C04Rik	240	0
4930447C04Rik_72909961	4930447C04Rik	76	316
4930449I24Rik_146504341	4930449I24Rik	293	127
4930449I24Rik_146502816	4930449I24Rik	178	183
4930449I24Rik_146504664	4930449I24Rik	171	3
4930449I24Rik_146502871	4930449I24Rik	103	0
4930451I11Rik_126831004	4930451I11Rik	307	0
4930451I11Rik_126831453	4930451I11Rik	203	434
4930451I11Rik_126830922	4930451I11Rik	165	498
4930451I11Rik_126831411	4930451I11Rik	71	1
4930452B06Rik_8578369	4930452B06Rik	313	214
4930452B06Rik_8536644	4930452B06Rik	177	273
4930452B06Rik_8518648	4930452B06Rik	134	368
4930452B06Rik_8511172	4930452B06Rik	13	491
4930453N24Rik_64769093	4930453N24Rik	302	530
4930453N24Rik_64768950	4930453N24Rik	286	208
4930453N24Rik_64770738	4930453N24Rik	233	1
4930453N24Rik_64766794	4930453N24Rik	25	291
4930467E23Rik_19729924	4930467E23Rik	418	136
4930467E23Rik_19733746	4930467E23Rik	296	119
4930467E23Rik_19729989	4930467E23Rik	231	527
4930467E23Rik_19729820	4930467E23Rik	188	5
4930468A15Rik_76583390	4930468A15Rik	360	811
4930468A15Rik_76583352	4930468A15Rik	279	1035
4930468A15Rik_76583199	4930468A15Rik	164	500
4930468A15Rik_76583270	4930468A15Rik	58	0
4930474N05Rik_36096415	4930474N05Rik	450	417
4930474N05Rik_36095070	4930474N05Rik	333	425
4930474N05Rik_36096454	4930474N05Rik	296	401
4930474N05Rik_36095138	4930474N05Rik	26	0
4930480E11Rik_78369771	4930480E11Rik	363	1092
4930480E11Rik_78370139	4930480E11Rik	293	254
4930480E11Rik_78369936	4930480E11Rik	216	857
4930480E11Rik_78369998	4930480E11Rik	101	134
4930486L24Rik_60854846	4930486L24Rik	545	919
4930486L24Rik_60853565	4930486L24Rik	297	327
4930486L24Rik_60853309	4930486L24Rik	121	337
4930486L24Rik_60853129	4930486L24Rik	109	2
4930502E18Rik_53733822	4930502E18Rik	299	292
4930502E18Rik_53727389	4930502E18Rik	197	0
4930502E18Rik_53727530	4930502E18Rik	96	790
4930502E18Rik_53736296	4930502E18Rik	92	1
4930503B20Rik_146651048	4930503B20Rik	302	263
4930503B20Rik_146651100	4930503B20Rik	180	193
4930503B20Rik_146650837	4930503B20Rik	122	605
4930503B20Rik_146650932	4930503B20Rik	119	331
4930503E14Rik_44171276	4930503E14Rik	155	802
4930503E14Rik_44170341	4930503E14Rik	133	0
4930503E14Rik_44171184	4930503E14Rik	103	251
4930503E14Rik_44171244	4930503E14Rik	79	362
4930503L19Rik_70468064	4930503L19Rik	151	831
4930503L19Rik_70469454	4930503L19Rik	134	746
4930503L19Rik_70467980	4930503L19Rik	134	78
4930503L19Rik_70468407	4930503L19Rik	101	858
4930504O13Rik_58447326	4930504O13Rik	499	189
4930504O13Rik_58447491	4930504O13Rik	198	1
4930504O13Rik_58447363	4930504O13Rik	177	446
4930504O13Rik_58446383	4930504O13Rik	3	0
4930505A04Rik_30446238	4930505A04Rik	229	0
4930505A04Rik_30446277	4930505A04Rik	190	261
4930505A04Rik_30454775	4930505A04Rik	145	872
4930505A04Rik_30454672	4930505A04Rik	118	83
4930506M07Rik_59035064	4930506M07Rik	314	0
4930506M07Rik_59015538	4930506M07Rik	228	482
4930506M07Rik_59041939	4930506M07Rik	161	349
4930506M07Rik_59038318	4930506M07Rik	29	1032
4930513O06Rik_139090849	4930513O06Rik	662	296
4930513O06Rik_139090917	4930513O06Rik	276	168
4930513O06Rik_139090985	4930513O06Rik	201	832
4930513O06Rik_139090892	4930513O06Rik	169	0
4930519G04Rik_114874340	4930519G04Rik	390	667
4930519G04Rik_114870725	4930519G04Rik	321	282
4930519G04Rik_114870184	4930519G04Rik	304	262
4930519G04Rik_114863493	4930519G04Rik	252	444
4930522H14Rik_109505762	4930522H14Rik	385	1078
4930522H14Rik_109528019	4930522H14Rik	324	619
4930522H14Rik_109524410	4930522H14Rik	294	67
4930522H14Rik_109527942	4930522H14Rik	164	305
4930523C07Rik_160075221	4930523C07Rik	210	292
4930523C07Rik_160075274	4930523C07Rik	191	92
4930523C07Rik_160075292	4930523C07Rik	178	157
4930523C07Rik_160075330	4930523C07Rik	163	615
4930524B15Rik_31965737	4930524B15Rik	360	1512
4930524B15Rik_31965874	4930524B15Rik	297	373
4930524B15Rik_31965702	4930524B15Rik	277	567
4930524B15Rik_31965776	4930524B15Rik	173	469
4930524N10Rik_154339785	4930524N10Rik	252	787
4930524N10Rik_154339879	4930524N10Rik	235	221
4930524N10Rik_154339685	4930524N10Rik	171	577
4930524N10Rik_154339843	4930524N10Rik	56	444
4930538K18Rik_119209963	4930538K18Rik	265	772
4930538K18Rik_119210883	4930538K18Rik	216	1357
4930538K18Rik_119209381	4930538K18Rik	163	0
4930538K18Rik_119210010	4930538K18Rik	109	744
4930539E08Rik_28909554	4930539E08Rik	264	49
4930539E08Rik_28909383	4930539E08Rik	243	1034
4930539E08Rik_28909709	4930539E08Rik	216	484
4930539E08Rik_28904555	4930539E08Rik	134	276
4930544D05Rik_70616208	4930544D05Rik	243	138
4930544D05Rik_70616173	4930544D05Rik	186	593
4930544D05Rik_70616297	4930544D05Rik	149	282
4930544D05Rik_70616439	4930544D05Rik	134	0
4930544G11Rik_65952894	4930544G11Rik	375	0
4930544G11Rik_65953127	4930544G11Rik	370	390
4930544G11Rik_65952987	4930544G11Rik	277	201
4930544G11Rik_65953073	4930544G11Rik	122	403
4930548H24Rik_31487653	4930548H24Rik	294	193
4930548H24Rik_31486105	4930548H24Rik	265	879
4930548H24Rik_31486281	4930548H24Rik	245	62
4930548H24Rik_31487574	4930548H24Rik	174	161
4930549C01Rik_136610604	4930549C01Rik	195	373
4930549C01Rik_136612906	4930549C01Rik	128	561
4930549C01Rik_136612850	4930549C01Rik	116	835
4930549C01Rik_136610540	4930549C01Rik	85	0
4930550C14Rik_53421749	4930550C14Rik	412	185
4930550C14Rik_53411810	4930550C14Rik	328	268
4930550C14Rik_53408119	4930550C14Rik	150	149
4930550C14Rik_53414387	4930550C14Rik	126	146
4930550L24Rik_58919107	4930550L24Rik	265	455
4930550L24Rik_58919362	4930550L24Rik	259	595
4930550L24Rik_58919304	4930550L24Rik	251	343
4930550L24Rik_58919428	4930550L24Rik	186	705
4930555G01Rik_5052788	4930555G01Rik	261	0
4930555G01Rik_5051677	4930555G01Rik	149	1
4930555G01Rik_5050831	4930555G01Rik	116	417
4930555G01Rik_5050746	4930555G01Rik	80	1
4930557A04Rik_9849855	4930557A04Rik	302	659
4930557A04Rik_9849816	4930557A04Rik	294	1160
4930557A04Rik_9849791	4930557A04Rik	106	55
4930557A04Rik_9849935	4930557A04Rik	96	327
4930558K02Rik_161964827	4930558K02Rik	257	348
4930558K02Rik_161964890	4930558K02Rik	164	510
4930558K02Rik_161952605	4930558K02Rik	124	104
4930558K02Rik_161957094	4930558K02Rik	70	398
4930562C15Rik_4849847	4930562C15Rik	210	579
4930562C15Rik_4850708	4930562C15Rik	125	0
4930562C15Rik_4850451	4930562C15Rik	111	18
4930562C15Rik_4850146	4930562C15Rik	109	0
4930563D23Rik_92321141	4930563D23Rik	429	513
4930563D23Rik_92321227	4930563D23Rik	409	742
4930563D23Rik_92321336	4930563D23Rik	316	356
4930563D23Rik_92321186	4930563D23Rik	106	100
4930564B18Rik_75658806	4930564B18Rik	234	567
4930564B18Rik_75658947	4930564B18Rik	198	657
4930564B18Rik_75658878	4930564B18Rik	120	480
4930564B18Rik_75658709	4930564B18Rik	63	644
4930564D02Rik_105077845	4930564D02Rik	355	759
4930564D02Rik_105078314	4930564D02Rik	344	482
4930564D02Rik_105078434	4930564D02Rik	204	802
4930564D02Rik_105078348	4930564D02Rik	181	483
4930567H17Rik_70394478	4930567H17Rik	309	227
4930567H17Rik_70394581	4930567H17Rik	221	4
4930567H17Rik_70394408	4930567H17Rik	150	30
4930567H17Rik_70394517	4930567H17Rik	128	203
4930568D16Rik_35354984	4930568D16Rik	377	0
4930568D16Rik_35354732	4930568D16Rik	271	683
4930568D16Rik_35364772	4930568D16Rik	267	452
4930568D16Rik_35355618	4930568D16Rik	183	113
4930571K23Rik_125369281	4930571K23Rik	347	189
4930571K23Rik_125369181	4930571K23Rik	281	0
4930571K23Rik_125369124	4930571K23Rik	187	0
4930571K23Rik_125369254	4930571K23Rik	113	230
4930578C19Rik_18420585	4930578C19Rik	288	425
4930578C19Rik_18423669	4930578C19Rik	183	427
4930578C19Rik_18461090	4930578C19Rik	121	2
4930578C19Rik_18447758	4930578C19Rik	110	114
4930578I06Rik_63986136	4930578I06Rik	384	348
4930578I06Rik_63973525	4930578I06Rik	223	548
4930578I06Rik_63973306	4930578I06Rik	56	577
4930578I06Rik_63973447	4930578I06Rik	55	608
4930579F01Rik_138174754	4930579F01Rik	353	593
4930579F01Rik_138183705	4930579F01Rik	303	608
4930579F01Rik_138176541	4930579F01Rik	300	1045
4930579F01Rik_138183588	4930579F01Rik	244	911
4930579G24Rik_79629253	4930579G24Rik	353	429
4930579G24Rik_79629316	4930579G24Rik	308	463
4930579G24Rik_79631166	4930579G24Rik	265	556
4930579G24Rik_79629347	4930579G24Rik	105	1
4930590J08Rik_91916317	4930590J08Rik	483	419
4930590J08Rik_91934516	4930590J08Rik	306	688
4930590J08Rik_91919253	4930590J08Rik	127	148
4930590J08Rik_91915065	4930590J08Rik	87	1
4930595M18Rik_81457691	4930595M18Rik	290	110
4930595M18Rik_81457862	4930595M18Rik	223	1479
4930595M18Rik_81420948	4930595M18Rik	218	382
4930595M18Rik_81457477	4930595M18Rik	129	449
4930596D02Rik_35811658	4930596D02Rik	382	2
4930596D02Rik_35811572	4930596D02Rik	346	569
4930596D02Rik_35811526	4930596D02Rik	222	1
4930596D02Rik_35811886	4930596D02Rik	99	351
4931406B18Rik_43501126	4931406B18Rik	342	5
4931406B18Rik_43499256	4931406B18Rik	255	133
4931406B18Rik_43501039	4931406B18Rik	224	448
4931406B18Rik_43499416	4931406B18Rik	138	0
4931406C07Rik_15301372	4931406C07Rik	216	428
4931406C07Rik_15290750	4931406C07Rik	186	1
4931406C07Rik_15297873	4931406C07Rik	169	14
4931406C07Rik_15292100	4931406C07Rik	145	946
4931406P16Rik_34253988	4931406P16Rik	527	818
4931406P16Rik_34263729	4931406P16Rik	291	321
4931406P16Rik_34284919	4931406P16Rik	241	103
4931406P16Rik_34245732	4931406P16Rik	166	135
4931408C20Rik_26684273	4931408C20Rik	464	736
4931408C20Rik_26683767	4931408C20Rik	310	586
4931408C20Rik_26685089	4931408C20Rik	302	499
4931408C20Rik_26683490	4931408C20Rik	220	304
4931409K22Rik_24548094	4931409K22Rik	621	528
4931409K22Rik_24552708	4931409K22Rik	452	349
4931409K22Rik_24550644	4931409K22Rik	362	792
4931409K22Rik_24546644	4931409K22Rik	348	400
4931414P19Rik_54585950	4931414P19Rik	336	0
4931414P19Rik_54591415	4931414P19Rik	300	435
4931414P19Rik_54595277	4931414P19Rik	208	430
4931414P19Rik_54595580	4931414P19Rik	53	47
4931417E11Rik_73469122	4931417E11Rik	250	201
4931417E11Rik_73469285	4931417E11Rik	156	0
4931417E11Rik_73469425	4931417E11Rik	109	187
4931417E11Rik_73469234	4931417E11Rik	45	173
4931423N10Rik_23208092	4931423N10Rik	371	1
4931423N10Rik_23207935	4931423N10Rik	336	1664
4931423N10Rik_23212502	4931423N10Rik	175	727
4931423N10Rik_23212781	4931423N10Rik	81	1104
4931428F04Rik_105285544	4931428F04Rik	268	264
4931428F04Rik_105283443	4931428F04Rik	107	45
4931428F04Rik_105285381	4931428F04Rik	80	272
4931428F04Rik_105285273	4931428F04Rik	79	383
4931429I11Rik_40944464	4931429I11Rik	570	148
4931429I11Rik_40944825	4931429I11Rik	93	246
4931429I11Rik_40961037	4931429I11Rik	81	171
4931429I11Rik_40917230	4931429I11Rik	28	0
4931429L15Rik_46306849	4931429L15Rik	442	907
4931429L15Rik_46306955	4931429L15Rik	400	2
4931429L15Rik_46308926	4931429L15Rik	239	0
4931429L15Rik_46308841	4931429L15Rik	83	268
4931431F19Rik_104128696	4931431F19Rik	357	176
4931431F19Rik_104129215	4931431F19Rik	247	386
4931431F19Rik_104129398	4931431F19Rik	246	411
4931431F19Rik_104129509	4931431F19Rik	208	88
4931440F15Rik_29824768	4931440F15Rik	310	375
4931440F15Rik_29825145	4931440F15Rik	235	224
4931440F15Rik_29824965	4931440F15Rik	200	149
4931440F15Rik_29824512	4931440F15Rik	163	1782
4932411E22Rik_89405611	4932411E22Rik	365	987
4932411E22Rik_89412061	4932411E22Rik	313	547
4932411E22Rik_89392299	4932411E22Rik	259	165
4932411E22Rik_89392149	4932411E22Rik	118	642
4932411N23Rik_126814805	4932411N23Rik	376	53
4932411N23Rik_126815370	4932411N23Rik	200	397
4932411N23Rik_126814734	4932411N23Rik	138	238
4932411N23Rik_126814648	4932411N23Rik	62	139
4932414N04Rik_68732151	4932414N04Rik	281	0
4932414N04Rik_68731187	4932414N04Rik	258	0
4932414N04Rik_68729044	4932414N04Rik	178	203
4932414N04Rik_68716208	4932414N04Rik	170	83
4932418E24Rik_26289769	4932418E24Rik	217	249
4932418E24Rik_26281579	4932418E24Rik	126	0
4932418E24Rik_26280881	4932418E24Rik	119	116
4932418E24Rik_26280688	4932418E24Rik	100	95
4932429P05Rik_89753401	4932429P05Rik	332	677
4932429P05Rik_89752759	4932429P05Rik	254	1500
4932429P05Rik_89753757	4932429P05Rik	225	900
4932429P05Rik_89753250	4932429P05Rik	141	214
4932438A13Rik_36964999	4932438A13Rik	423	718
4932438A13Rik_36942229	4932438A13Rik	197	645
4932438A13Rik_36988232	4932438A13Rik	121	509
4932438A13Rik_36974273	4932438A13Rik	114	345
4932438H23Rik_91055876	4932438H23Rik	402	460
4932438H23Rik_91055993	4932438H23Rik	296	1
4932438H23Rik_91055928	4932438H23Rik	209	674
4932438H23Rik_91055839	4932438H23Rik	197	1088
4932443I19Rik_13705998	4932443I19Rik	344	0
4932443I19Rik_13706045	4932443I19Rik	294	561
4932443I19Rik_13734873	4932443I19Rik	119	145
4932443I19Rik_13734850	4932443I19Rik	91	194
4933402D24Rik_63768525	4933402D24Rik	427	858
4933402D24Rik_63756359	4933402D24Rik	288	1027
4933402D24Rik_63768497	4933402D24Rik	149	475
4933402D24Rik_63756404	4933402D24Rik	82	112
4933402E13Rik_62291037	4933402E13Rik	339	854
4933402E13Rik_62290882	4933402E13Rik	268	1196
4933402E13Rik_62290572	4933402E13Rik	221	1280
4933402E13Rik_62290966	4933402E13Rik	199	325
4933402J07Rik_87564161	4933402J07Rik	442	450
4933402J07Rik_87586039	4933402J07Rik	426	868
4933402J07Rik_87564058	4933402J07Rik	222	672
4933402J07Rik_87568510	4933402J07Rik	161	362
4933402N03Rik_131146067	4933402N03Rik	354	203
4933402N03Rik_131138993	4933402N03Rik	294	43
4933402N03Rik_131145867	4933402N03Rik	185	746
4933402N03Rik_131146121	4933402N03Rik	138	146
4933402N22Rik_11919290	4933402N22Rik	206	1
4933402N22Rik_11920716	4933402N22Rik	86	420
4933402N22Rik_11919223	4933402N22Rik	78	274
4933402N22Rik_11920685	4933402N22Rik	44	145
4933402P03Rik_69817764	4933402P03Rik	419	325
4933402P03Rik_69817650	4933402P03Rik	146	312
4933402P03Rik_69817530	4933402P03Rik	94	303
4933402P03Rik_69818274	4933402P03Rik	84	500
4933403O08Rik_112240795	4933403O08Rik	382	883
4933403O08Rik_112241154	4933403O08Rik	288	1455
4933403O08Rik_112240997	4933403O08Rik	256	0
4933403O08Rik_112240870	4933403O08Rik	217	0
4933405L10Rik_105709707	4933405L10Rik	153	234
4933405L10Rik_105709516	4933405L10Rik	114	183
4933405L10Rik_105708997	4933405L10Rik	87	659
4933405L10Rik_105709463	4933405L10Rik	45	95
4933405O20Rik_50599532	4933405O20Rik	386	77
4933405O20Rik_50599888	4933405O20Rik	213	1240
4933405O20Rik_50599644	4933405O20Rik	193	277
4933405O20Rik_50599983	4933405O20Rik	112	295
4933406J08Rik_122186541	4933406J08Rik	227	514
4933406J08Rik_122188014	4933406J08Rik	204	343
4933406J08Rik_122186348	4933406J08Rik	147	269
4933406J08Rik_122186503	4933406J08Rik	94	198
4933406M09Rik_134390402	4933406M09Rik	267	759
4933406M09Rik_134390226	4933406M09Rik	233	640
4933406M09Rik_134389893	4933406M09Rik	193	1
4933406M09Rik_134390105	4933406M09Rik	192	1
4933408B17Rik_34592980	4933408B17Rik	344	376
4933408B17Rik_34596083	4933408B17Rik	282	870
4933408B17Rik_34586320	4933408B17Rik	177	358
4933408B17Rik_34593039	4933408B17Rik	165	335
4933409G03Rik_68606234	4933409G03Rik	415	173
4933409G03Rik_68601761	4933409G03Rik	370	186
4933409G03Rik_68605800	4933409G03Rik	114	0
4933409G03Rik_68613061	4933409G03Rik	86	729
4933411G11Rik_143194958	4933411G11Rik	331	279
4933411G11Rik_143195041	4933411G11Rik	289	358
4933411G11Rik_143192335	4933411G11Rik	240	0
4933411G11Rik_143194914	4933411G11Rik	116	230
4933411K16Rik_42052575	4933411K16Rik	246	257
4933411K16Rik_42052638	4933411K16Rik	134	85
4933411K16Rik_42052832	4933411K16Rik	42	0
4933411K16Rik_42052516	4933411K16Rik	34	1
4933412E24Rik_60015884	4933412E24Rik	414	244
4933412E24Rik_60015604	4933412E24Rik	246	441
4933412E24Rik_60016442	4933412E24Rik	216	110
4933412E24Rik_60016086	4933412E24Rik	164	685
4933413G19Rik_128379455	4933413G19Rik	325	541
4933413G19Rik_128379562	4933413G19Rik	249	727
4933413G19Rik_128379685	4933413G19Rik	236	105
4933413G19Rik_128379798	4933413G19Rik	91	162
4933415F23Rik_23102061	4933415F23Rik	338	285
4933415F23Rik_23102151	4933415F23Rik	297	94
4933415F23Rik_23101939	4933415F23Rik	222	595
4933415F23Rik_23101999	4933415F23Rik	63	291
4933416C03Rik_116113144	4933416C03Rik	530	695
4933416C03Rik_116113321	4933416C03Rik	318	205
4933416C03Rik_116113454	4933416C03Rik	220	422
4933416C03Rik_116113381	4933416C03Rik	142	0
4933417A18Rik_34944202	4933417A18Rik	217	85
4933417A18Rik_34932627	4933417A18Rik	204	457
4933417A18Rik_34932540	4933417A18Rik	199	300
4933417A18Rik_34924601	4933417A18Rik	170	481
4933421I07Rik_42447704	4933421I07Rik	392	0
4933421I07Rik_42447582	4933421I07Rik	293	357
4933421I07Rik_42446981	4933421I07Rik	214	1129
4933421I07Rik_42448010	4933421I07Rik	192	0
4933425L06Rik_105109352	4933425L06Rik	432	599
4933425L06Rik_105111219	4933425L06Rik	418	320
4933425L06Rik_105082308	4933425L06Rik	275	223
4933425L06Rik_105109537	4933425L06Rik	257	100
4933427D06Rik_89107787	4933427D06Rik	507	592
4933427D06Rik_89101567	4933427D06Rik	276	0
4933427D06Rik_89107722	4933427D06Rik	257	0
4933427D06Rik_89107876	4933427D06Rik	142	0
4933427D14Rik_72198657	4933427D14Rik	303	123
4933427D14Rik_72189679	4933427D14Rik	263	723
4933427D14Rik_72180530	4933427D14Rik	244	417
4933427D14Rik_72178460	4933427D14Rik	167	65
4933427G17Rik_120991510	4933427G17Rik	398	301
4933427G17Rik_120991241	4933427G17Rik	292	823
4933427G17Rik_120991387	4933427G17Rik	111	149
4933427G17Rik_120991851	4933427G17Rik	111	2
4933428G20Rik_97492718	4933428G20Rik	143	131
4933428G20Rik_97492609	4933428G20Rik	112	0
4933428G20Rik_97492658	4933428G20Rik	62	0
4933428G20Rik_97492743	4933428G20Rik	45	194
4933430I17Rik_62541931	4933430I17Rik	533	347
4933430I17Rik_62541826	4933430I17Rik	336	321
4933430I17Rik_62532616	4933430I17Rik	261	404
4933430I17Rik_62532349	4933430I17Rik	22	0
4933433C11Rik_25214310	4933433C11Rik	248	992
4933433C11Rik_25214534	4933433C11Rik	186	201
4933433C11Rik_25214040	4933433C11Rik	177	396
4933433C11Rik_25213832	4933433C11Rik	127	0
4933434E20Rik_90053608	4933434E20Rik	651	1725
4933434E20Rik_90053108	4933434E20Rik	424	1086
4933434E20Rik_90056578	4933434E20Rik	273	596
4933434E20Rik_90058519	4933434E20Rik	102	155
4933436I01Rik_67920510	4933436I01Rik	272	672
4933436I01Rik_67920927	4933436I01Rik	215	218
4933436I01Rik_67921321	4933436I01Rik	169	294
4933436I01Rik_67921029	4933436I01Rik	115	80
5031410I06Rik_26105196	5031410I06Rik	353	381
5031410I06Rik_26101871	5031410I06Rik	254	132
5031410I06Rik_26104143	5031410I06Rik	241	101
5031410I06Rik_26102580	5031410I06Rik	49	104
5031414D18Rik_75042448	5031414D18Rik	630	348
5031414D18Rik_75036127	5031414D18Rik	362	767
5031414D18Rik_75032032	5031414D18Rik	256	1010
5031414D18Rik_75032230	5031414D18Rik	98	0
5430401F13Rik_131552694	5430401F13Rik	233	823
5430401F13Rik_131552645	5430401F13Rik	225	0
5430401F13Rik_131552741	5430401F13Rik	184	291
5430401F13Rik_131543858	5430401F13Rik	77	283
5430402E10Rik_77924375	5430402E10Rik	277	394
5430402E10Rik_77924342	5430402E10Rik	126	308
5430402E10Rik_77923814	5430402E10Rik	112	0
5430402E10Rik_77924409	5430402E10Rik	107	795
5430419D17Rik_131222705	5430419D17Rik	405	336
5430419D17Rik_131228914	5430419D17Rik	228	1071
5430419D17Rik_131226737	5430419D17Rik	180	0
5430419D17Rik_131222899	5430419D17Rik	138	226
5430421N21Rik_101491331	5430421N21Rik	202	0
5430421N21Rik_101491256	5430421N21Rik	147	87
5430421N21Rik_101488377	5430421N21Rik	124	2
5430421N21Rik_101488155	5430421N21Rik	65	2
5430427O19Rik_85887966	5430427O19Rik	232	295
5430427O19Rik_85887906	5430427O19Rik	171	104
5430427O19Rik_85888391	5430427O19Rik	131	837
5430427O19Rik_85888248	5430427O19Rik	99	465
5430435G22Rik_131698534	5430435G22Rik	217	661
5430435G22Rik_131697897	5430435G22Rik	167	758
5430435G22Rik_131698469	5430435G22Rik	118	360
5430435G22Rik_131698591	5430435G22Rik	117	1
5530400C23Rik_133294279	5530400C23Rik	159	393
5530400C23Rik_133294205	5530400C23Rik	155	449
5530400C23Rik_133294323	5530400C23Rik	71	0
5530400C23Rik_133293191	5530400C23Rik	70	223
5730409E04Rik_126611886	5730409E04Rik	371	647
5730409E04Rik_126612085	5730409E04Rik	356	940
5730409E04Rik_126611821	5730409E04Rik	164	744
5730409E04Rik_126611937	5730409E04Rik	117	131
5730455P16Rik_80375622	5730455P16Rik	281	274
5730455P16Rik_80374122	5730455P16Rik	279	0
5730455P16Rik_80370378	5730455P16Rik	145	602
5730455P16Rik_80376870	5730455P16Rik	138	1
5730507C01Rik_18514859	5730507C01Rik	311	0
5730507C01Rik_18531729	5730507C01Rik	209	319
5730507C01Rik_18533540	5730507C01Rik	132	345
5730507C01Rik_18533645	5730507C01Rik	116	82
5730508B09Rik_127896049	5730508B09Rik	638	1589
5730508B09Rik_127870978	5730508B09Rik	239	261
5730508B09Rik_127870903	5730508B09Rik	233	540
5730508B09Rik_127896135	5730508B09Rik	88	666
5730559C18Rik_136225550	5730559C18Rik	419	1
5730559C18Rik_136227537	5730559C18Rik	240	754
5730559C18Rik_136233913	5730559C18Rik	187	1403
5730559C18Rik_136219811	5730559C18Rik	92	1206
5830411N06Rik_140296486	5830411N06Rik	376	260
5830411N06Rik_140248838	5830411N06Rik	336	152
5830411N06Rik_140274119	5830411N06Rik	306	0
5830411N06Rik_140248121	5830411N06Rik	165	0
5830415F09Rik_46382564	5830415F09Rik	416	1512
5830415F09Rik_46386143	5830415F09Rik	333	175
5830415F09Rik_46382188	5830415F09Rik	174	507
5830415F09Rik_46382295	5830415F09Rik	82	262
5830473C10Rik_90566581	5830473C10Rik	470	272
5830473C10Rik_90569578	5830473C10Rik	343	1233
5830473C10Rik_90572788	5830473C10Rik	337	110
5830473C10Rik_90566441	5830473C10Rik	234	967
6030419C18Rik_58499350	6030419C18Rik	229	821
6030419C18Rik_58499173	6030419C18Rik	225	323
6030419C18Rik_58490290	6030419C18Rik	196	198
6030419C18Rik_58499237	6030419C18Rik	158	342
6030458C11Rik_12817959	6030458C11Rik	347	71
6030458C11Rik_12821477	6030458C11Rik	316	993
6030458C11Rik_12823684	6030458C11Rik	269	845
6030458C11Rik_12818255	6030458C11Rik	189	878
6030468B19Rik_117802851	6030468B19Rik	401	0
6030468B19Rik_117805853	6030468B19Rik	387	158
6030468B19Rik_117802902	6030468B19Rik	253	3
6030468B19Rik_117805922	6030468B19Rik	240	816
6030498E09Rik_38958364	6030498E09Rik	415	392
6030498E09Rik_38958117	6030498E09Rik	232	628
6030498E09Rik_38958182	6030498E09Rik	159	489
6030498E09Rik_38958266	6030498E09Rik	153	291
6330403A02Rik_180442672	6330403A02Rik	733	452
6330403A02Rik_180483185	6330403A02Rik	308	544
6330403A02Rik_180483302	6330403A02Rik	57	2
6330408A02Rik_13269346	6330408A02Rik	277	952
6330408A02Rik_13269586	6330408A02Rik	162	949
6330408A02Rik_13277267	6330408A02Rik	130	438
6330408A02Rik_13269537	6330408A02Rik	121	171
6330409D20Rik_32740471	6330409D20Rik	368	530
6330409D20Rik_32740661	6330409D20Rik	291	973
6330409D20Rik_32740721	6330409D20Rik	229	467
6330409D20Rik_32740574	6330409D20Rik	96	657
6330416G13Rik_63568548	6330416G13Rik	504	1801
6330416G13Rik_63570007	6330416G13Rik	302	207
6330416G13Rik_63580009	6330416G13Rik	221	399
6330416G13Rik_63570065	6330416G13Rik	112	345
6430531B16Rik_139978632	6430531B16Rik	295	433
6430531B16Rik_139976635	6430531B16Rik	237	0
6430531B16Rik_139977101	6430531B16Rik	168	37
6430531B16Rik_139977150	6430531B16Rik	140	1236
6430548M08Rik_120152546	6430548M08Rik	248	175
6430548M08Rik_120145480	6430548M08Rik	210	294
6430548M08Rik_120145547	6430548M08Rik	182	957
6430548M08Rik_120150142	6430548M08Rik	96	100
6430550D23Rik_156003825	6430550D23Rik	338	1093
6430550D23Rik_156003690	6430550D23Rik	155	105
6430550D23Rik_156003415	6430550D23Rik	130	131
6430550D23Rik_156003456	6430550D23Rik	93	3
6430571L13Rik_107342507	6430571L13Rik	396	199
6430571L13Rik_107346868	6430571L13Rik	390	995
6430571L13Rik_107342543	6430571L13Rik	294	429
6430571L13Rik_107342435	6430571L13Rik	108	711
6430573F11Rik_36511828	6430573F11Rik	486	606
6430573F11Rik_36512019	6430573F11Rik	364	430
6430573F11Rik_36505626	6430573F11Rik	352	498
6430573F11Rik_36511726	6430573F11Rik	260	845
6820408C15Rik_152437606	6820408C15Rik	353	185
6820408C15Rik_152440864	6820408C15Rik	273	53
6820408C15Rik_152429023	6820408C15Rik	210	1
6820408C15Rik_152437500	6820408C15Rik	98	924
7420426K07Rik_98903504	7420426K07Rik	719	310
7420426K07Rik_98903548	7420426K07Rik	427	400
7420426K07Rik_98903445	7420426K07Rik	302	426
7420426K07Rik_98903579	7420426K07Rik	282	442
7420461P10Rik_162657037	7420461P10Rik	174	861
7420461P10Rik_162658051	7420461P10Rik	171	136
7420461P10Rik_162654572	7420461P10Rik	75	97
7530416G11Rik_85494241	7530416G11Rik	394	1284
7530416G11Rik_85494679	7530416G11Rik	219	848
7530416G11Rik_85494628	7530416G11Rik	199	300
7530416G11Rik_85494304	7530416G11Rik	116	0
8030411F24Rik_148782232	8030411F24Rik	207	147
8030411F24Rik_148783393	8030411F24Rik	186	466
8030411F24Rik_148782129	8030411F24Rik	112	563
8030411F24Rik_148782193	8030411F24Rik	75	218
8030423J24Rik_70883919	8030423J24Rik	426	1281
8030423J24Rik_70883951	8030423J24Rik	311	561
8030423J24Rik_70883878	8030423J24Rik	271	662
8030423J24Rik_70883521	8030423J24Rik	252	348
8030462N17Rik_77674364	8030462N17Rik	493	675
8030462N17Rik_77653234	8030462N17Rik	325	504
8030462N17Rik_77674209	8030462N17Rik	283	50
8030462N17Rik_77674533	8030462N17Rik	198	1105
8430408G22Rik_116651731	8430408G22Rik	341	396
8430408G22Rik_116651767	8430408G22Rik	159	365
8430408G22Rik_116652013	8430408G22Rik	82	141
8430408G22Rik_116652072	8430408G22Rik	68	993
8430419L09Rik_135226910	8430419L09Rik	276	310
8430419L09Rik_135209345	8430419L09Rik	192	664
8430419L09Rik_135225211	8430419L09Rik	179	1
8430419L09Rik_135218739	8430419L09Rik	76	293
9030617O03Rik_100829721	9030617O03Rik	369	578
9030617O03Rik_100850189	9030617O03Rik	253	157
9030617O03Rik_100842703	9030617O03Rik	249	221
9030617O03Rik_100850311	9030617O03Rik	39	0
9030624G23Rik_24096923	9030624G23Rik	244	174
9030624G23Rik_24074630	9030624G23Rik	172	1
9030624G23Rik_24074712	9030624G23Rik	68	326
9030624G23Rik_24096848	9030624G23Rik	34	0
9030624J02Rik_118753858	9030624J02Rik	374	0
9030624J02Rik_118775382	9030624J02Rik	348	627
9030624J02Rik_118746465	9030624J02Rik	259	834
9030624J02Rik_118794558	9030624J02Rik	182	377
9130008F23Rik_40880495	9130008F23Rik	516	0
9130008F23Rik_40880236	9130008F23Rik	357	265
9130008F23Rik_40880391	9130008F23Rik	105	340
9130008F23Rik_40880192	9130008F23Rik	103	562
9130011E15Rik_45946007	9130011E15Rik	235	1596
9130011E15Rik_45958432	9130011E15Rik	162	0
9130011E15Rik_45975246	9130011E15Rik	149	491
9130011E15Rik_45950687	9130011E15Rik	133	391
9130019O22Rik_127384935	9130019O22Rik	446	239
9130019O22Rik_127386525	9130019O22Rik	299	560
9130019O22Rik_127385462	9130019O22Rik	236	1
9130019O22Rik_127385026	9130019O22Rik	229	126
9130023H24Rik_128237302	9130023H24Rik	215	0
9130023H24Rik_128236929	9130023H24Rik	133	0
9130023H24Rik_128236795	9130023H24Rik	70	331
9130023H24Rik_128237123	9130023H24Rik	35	60
9130204L05Rik_91090339	9130204L05Rik	438	743
9130204L05Rik_91090321	9130204L05Rik	384	387
9130204L05Rik_91090362	9130204L05Rik	381	383
9130204L05Rik_91090298	9130204L05Rik	192	457
9130401M01Rik_58029014	9130401M01Rik	322	1377
9130401M01Rik_58028751	9130401M01Rik	242	659
9130401M01Rik_58031989	9130401M01Rik	225	1
9130401M01Rik_58028842	9130401M01Rik	120	494
9130409I23Rik_181051385	9130409I23Rik	529	823
9130409I23Rik_181055019	9130409I23Rik	482	997
9130409I23Rik_181055118	9130409I23Rik	272	1
9130409I23Rik_181054923	9130409I23Rik	57	89
9230104L09Rik_148850849	9230104L09Rik	339	268
9230104L09Rik_148848010	9230104L09Rik	123	187
9230104L09Rik_148850706	9230104L09Rik	121	209
9230104L09Rik_148850727	9230104L09Rik	102	1018
9230110C19Rik_8042675	9230110C19Rik	240	544
9230110C19Rik_8026088	9230110C19Rik	240	481
9230110C19Rik_8042429	9230110C19Rik	156	745
9230110C19Rik_8042723	9230110C19Rik	112	575
9230110F15Rik_35839406	9230110F15Rik	328	1488
9230110F15Rik_35844039	9230110F15Rik	226	471
9230110F15Rik_35839329	9230110F15Rik	191	560
9230110F15Rik_35839152	9230110F15Rik	102	702
9230112D13Rik_34512122	9230112D13Rik	505	735
9230112D13Rik_34514394	9230112D13Rik	337	181
9230112D13Rik_34514428	9230112D13Rik	256	427
9230112D13Rik_34512097	9230112D13Rik	238	235
9330159F19Rik_29224832	9330159F19Rik	360	281
9330159F19Rik_29221895	9330159F19Rik	283	358
9330159F19Rik_29224648	9330159F19Rik	156	73
9330159F19Rik_29224474	9330159F19Rik	128	343
9330182L06Rik_9427846	9330182L06Rik	338	315
9330182L06Rik_9399334	9330182L06Rik	333	596
9330182L06Rik_9441642	9330182L06Rik	304	524
9330182L06Rik_9421637	9330182L06Rik	132	731
9330182O14Rik_40144888	9330182O14Rik	221	118
9330182O14Rik_40148516	9330182O14Rik	192	1
9330182O14Rik_40144836	9330182O14Rik	158	2
9330182O14Rik_40144951	9330182O14Rik	117	0
9430007A20Rik_144519975	9430007A20Rik	298	423
9430007A20Rik_144520049	9430007A20Rik	196	2000
9430007A20Rik_144522400	9430007A20Rik	164	661
9430007A20Rik_144528631	9430007A20Rik	114	226
9430015G10Rik_156123569	9430015G10Rik	603	615
9430015G10Rik_156121999	9430015G10Rik	320	1006
9430015G10Rik_156119183	9430015G10Rik	265	826
9430015G10Rik_156119229	9430015G10Rik	198	575
9430016H08Rik_57407030	9430016H08Rik	196	662
9430016H08Rik_57407144	9430016H08Rik	180	115
9430016H08Rik_57406940	9430016H08Rik	109	1
9430016H08Rik_57406861	9430016H08Rik	83	584
9430020K01Rik_4673616	9430020K01Rik	249	354
9430020K01Rik_4674697	9430020K01Rik	233	118
9430020K01Rik_4674435	9430020K01Rik	196	0
9430020K01Rik_4673284	9430020K01Rik	43	193
9430038I01Rik_137387638	9430038I01Rik	452	0
9430038I01Rik_137387563	9430038I01Rik	266	1646
9430038I01Rik_137387661	9430038I01Rik	246	2
9430038I01Rik_137387690	9430038I01Rik	179	0
9430069I07Rik_34349319	9430069I07Rik	364	157
9430069I07Rik_34356391	9430069I07Rik	212	762
9430069I07Rik_34356355	9430069I07Rik	145	613
9430069I07Rik_34349295	9430069I07Rik	136	176
9530002B09Rik_122701206	9530002B09Rik	502	1092
9530002B09Rik_122689434	9530002B09Rik	470	747
9530002B09Rik_122689389	9530002B09Rik	367	1198
9530002B09Rik_122700520	9530002B09Rik	199	934
9530003J23Rik_117237704	9530003J23Rik	256	1086
9530003J23Rik_117238501	9530003J23Rik	225	3
9530003J23Rik_117238448	9530003J23Rik	218	400
9530003J23Rik_117238554	9530003J23Rik	217	748
9530053A07Rik_28142426	9530053A07Rik	342	1480
[truncated: 77,218 more rows]

## Sheet: Mageck genes
id	num	neg|score	neg|p-value	neg|fdr	neg|rank	neg|goodsgrna	neg|lfc	pos|score	pos|p-value	pos|fdr	pos|rank	pos|goodsgrna	pos|lfc
Cd274	4	0.99989	0.99989	0.999971	19672	0	3.4623	3.002e-07	7.5484e-07	0.014851	1	4	3.4623
Mbip	4	0.62209	0.70263	0.999564	13759	1	0.42887	2.5247e-05	8.9826e-05	0.678218	2	2	0.42887
Cebpb	4	0.99997	0.99997	0.999971	19675	0	2.544	2.9145e-05	0.00010341	0.678218	3	4	2.544
Snap29	3	0.49514	0.56516	0.999564	12559	1	1.6962	5.6805e-05	0.00017638	0.715965	4	2	1.6962
Ryk	4	0.21799	0.37731	0.996417	7355	1	2.7328	6.7139e-05	0.00024935	0.715965	5	3	2.7328
Diap1	4	0.99993	0.99994	0.999971	19674	0	1.9896	6.7657e-05	0.00025086	0.715965	6	4	1.9896
Med25	4	0.69268	0.73847	0.999564	14440	1	2.3894	7.7019e-05	0.0002886	0.715965	7	3	2.3894
Nckap1l	4	0.79338	0.80267	0.999564	15713	1	2.0884	7.756e-05	0.00029112	0.715965	8	2	2.0884
Bpifa5	4	0.9999	0.99991	0.999971	19673	0	1.6395	9.7886e-05	0.00036761	0.80363	9	4	1.6395
Trim59	4	0.99496	0.99499	0.999655	19583	0	1.5058	0.00012623	0.00048134	0.847327	10	4	1.5058
Tyrp1	4	0.99987	0.99987	0.999971	19671	0	1.7415	0.0001329	0.00050801	0.847327	11	4	1.7415
Tulp1	4	0.99123	0.99124	0.999564	19501	0	2.2829	0.00015923	0.0006006	0.847327	12	4	2.2829
Yipf6	4	0.99574	0.99577	0.999655	19595	0	2.5628	0.00018745	0.00070225	0.847327	13	4	2.5628
Trabd	4	0.9998	0.99981	0.999971	19670	0	1.7391	0.0001962	0.0007405	0.847327	14	4	1.7391
Vps72	4	0.99978	0.99978	0.999971	19669	0	1.7353	0.00022071	0.00082303	0.847327	15	4	1.7353
Hist1h1e	4	0.98172	0.98174	0.999564	19282	0	2.5629	0.00023123	0.00086832	0.847327	16	4	2.5629
Rasa3	4	0.99483	0.99487	0.999655	19579	0	2.2344	0.000248	0.00091864	0.847327	17	4	2.2344
Defb7	4	0.99974	0.99974	0.999971	19668	0	2.4741	0.00025849	0.00095638	0.847327	18	4	2.4741
Cnot1	4	0.59609	0.69052	0.999564	13504	1	0.054534	0.00027769	0.0010288	0.847327	19	2	0.054534
Foxa2	4	0.99972	0.99972	0.999971	19667	0	1.5842	0.00028057	0.0010359	0.847327	20	4	1.5842
Nlrp12	4	0.99972	0.99972	0.999971	19666	0	1.6889	0.0002831	0.0010485	0.847327	21	4	1.6889
2810474O19Rik	4	0.99972	0.99972	0.999971	19665	0	2.1434	0.00028321	0.0010495	0.847327	22	4	2.1434
Trp53	4	0.9397	0.93971	0.999564	18423	0	1.8269	0.00031866	0.0011738	0.847327	23	3	1.8269
Ift88	4	0.81589	0.82018	0.999564	16076	1	1.745	0.00032817	0.0012075	0.847327	24	3	1.745
Crct1	4	0.95582	0.95574	0.999564	18748	0	2.1552	0.00033654	0.0012372	0.847327	25	3	2.1552
Adamtsl2	4	0.99963	0.99964	0.999971	19664	0	1.4087	0.00036889	0.001371	0.847327	26	4	1.4087
Olfr577	4	0.37101	0.52286	0.999339	10263	1	0.23899	0.00037865	0.0013987	0.847327	27	2	0.23899
Slc38a9	4	0.99961	0.99963	0.999971	19663	0	1.9094	0.0003857	0.0014214	0.847327	28	4	1.9094
Clec5a	4	0.99959	0.99961	0.999971	19662	0	1.5238	0.00040871	0.0015074	0.847327	29	4	1.5238
Vmn2r98	4	0.64039	0.71141	0.999564	13934	1	2.4136	0.00040877	0.0015074	0.847327	30	3	2.4136
Slitrk3	4	0.369	0.52091	0.999339	10227	1	1.2125	0.00041002	0.0015114	0.847327	31	2	1.2125
Oser1	4	0.054189	0.13362	0.964083	2721	2	-3.3848	0.00042913	0.0015754	0.847327	32	2	-3.3848
Rab43	4	0.58952	0.68753	0.999564	13435	1	1.519	0.00044929	0.0016544	0.847327	33	2	1.519
Nfe2l2	4	0.99942	0.99943	0.999971	19657	0	1.9889	0.00045533	0.001675	0.847327	34	4	1.9889
Sult1c2	4	0.61575	0.6996	0.999564	13692	1	2.0257	0.0004571	0.0016815	0.847327	35	3	2.0257
Hgs	3	0.99954	0.99954	0.999971	19661	0	2.1138	0.00046054	0.0013529	0.847327	36	3	2.1138
Ankrd66	4	0.99953	0.99955	0.999971	19660	0	1.8821	0.00047236	0.0017429	0.847327	37	4	1.8821
Ascl2	4	0.032543	0.091732	0.949914	1890	1	0.93951	0.00047961	0.0017736	0.847327	38	2	0.93951
Gzmg	4	0.39216	0.54316	0.999564	10641	2	-0.42286	0.00053008	0.0019498	0.847327	39	1	-0.42286
Olfr593	4	0.5947	0.68992	0.999564	13492	1	1.7849	0.00053176	0.0019568	0.847327	40	2	1.7849
Nasp	4	0.97604	0.97601	0.999564	19172	0	2.2675	0.00053285	0.0019598	0.847327	41	4	2.2675
Dnase1l3	3	0.99945	0.99947	0.999971	19659	0	2.0636	0.00054647	0.0015743	0.847327	42	3	2.0636
Lclat1	4	0.99944	0.99945	0.999971	19658	0	1.4699	0.00056256	0.002073	0.847327	43	4	1.4699
Piwil1	4	0.77429	0.78897	0.999564	15415	1	2.2847	0.00057345	0.0021148	0.847327	44	3	2.2847
Fhod3	4	0.050097	0.12575	0.959265	2571	3	-3.7711	0.00058056	0.0021435	0.847327	45	1	-3.7711
Klhl41	4	0.031434	0.089561	0.949914	1838	2	0.2082	0.00058955	0.0021717	0.847327	46	2	0.2082
Lcn9	4	0.84991	0.8497	0.999564	16653	1	1.8671	0.00061476	0.0022693	0.847327	47	3	1.8671
Sntb1	4	0.85142	0.85113	0.999564	16684	1	2.261	0.00062717	0.0023121	0.847327	48	3	2.261
Serinc2	4	0.39049	0.54156	0.999564	10599	2	-0.29769	0.00063103	0.0023247	0.847327	49	1	-0.29769
Grpel2	4	0.5207	0.65868	0.999564	12861	1	2.0189	0.0006673	0.0024565	0.847327	50	3	2.0189
Il3	4	0.99932	0.99933	0.999971	19656	0	1.8325	0.00067942	0.0025008	0.847327	51	4	1.8325
Gm5934	4	0.2104	0.37004	0.996417	7208	2	-0.36815	0.0006815	0.0025093	0.847327	52	2	-0.36815
Mlkl	4	0.9993	0.99931	0.999971	19655	0	1.3992	0.0006994	0.0025717	0.847327	53	4	1.3992
Gdf3	4	0.84286	0.84309	0.999564	16521	1	0.64437	0.00073197	0.002689	0.847327	54	2	0.64437
Sh3yl1	4	0.99926	0.99926	0.999971	19654	0	1.6156	0.00073977	0.0027157	0.847327	55	4	1.6156
Ifna2	4	0.50314	0.64987	0.999564	12694	1	1.5025	0.00074024	0.0027182	0.847327	56	2	1.5025
Hgh1	4	0.77462	0.78921	0.999564	15422	1	2.0974	0.00076362	0.0027957	0.847327	57	3	2.0974
Tnfrsf11a	3	0.37832	0.5012	0.997396	10398	1	2.4065	0.00077061	0.0022029	0.847327	58	2	2.4065
Ccl27b	4	0.90352	0.90323	0.999564	17707	0	2.2002	0.00077071	0.0028208	0.847327	59	3	2.2002
Krt18	4	0.99922	0.99922	0.999971	19653	0	1.6354	0.00077516	0.0028385	0.847327	60	4	1.6354
Degs1	4	0.99922	0.99921	0.999971	19652	0	2.1951	0.00078139	0.0028621	0.847327	61	4	2.1951
Cyp21a1	4	0.88469	0.88431	0.999564	17335	0	0.72479	0.00078243	0.0028641	0.847327	62	2	0.72479
Agmo	4	0.92125	0.9211	0.999564	18082	0	1.7847	0.00078601	0.0028777	0.847327	63	3	1.7847
4930503L19Rik	4	0.72312	0.75593	0.999564	14763	1	1.9106	0.00079198	0.0028978	0.847327	64	3	1.9106
Ppfia4	4	0.2699	0.42638	0.996417	8317	2	0.87842	0.00079421	0.0029059	0.847327	65	2	0.87842
Terf2	4	0.9992	0.99919	0.999971	19651	0	1.7148	0.0008002	0.0029275	0.847327	66	4	1.7148
Layn	4	0.1635	0.32289	0.996417	6331	1	1.8059	0.00082714	0.0030221	0.847327	67	3	1.8059
Ccdc55	4	0.24603	0.40376	0.996417	7850	1	1.9057	0.00083289	0.0030397	0.847327	68	3	1.9057
G0s2	4	0.99916	0.99915	0.999971	19650	0	1.7933	0.00083859	0.0030599	0.847327	69	4	1.7933
Vmn1r188	4	0.549	0.67012	0.999564	13123	1	1.417	0.00084121	0.0030669	0.847327	70	2	1.417
Yeats4	4	0.99914	0.99913	0.999971	19649	0	1.9625	0.00085539	0.0031203	0.847327	71	4	1.9625
Slc36a2	4	0.94407	0.944	0.999564	18496	0	1.9288	0.00086811	0.0031696	0.847327	72	3	1.9288
Bcl2l10	4	0.99912	0.99911	0.999971	19648	0	1.3444	0.00087886	0.0032073	0.847327	73	4	1.3444
Alk	4	0.68329	0.73338	0.999564	14322	1	1.2838	0.00088336	0.0032229	0.847327	74	3	1.2838
Kdr	4	0.99911	0.99911	0.999971	19647	0	1.479	0.00088506	0.00323	0.847327	75	4	1.479
Glp1r	4	0.99906	0.99904	0.999971	19646	0	1.6901	0.00094319	0.0034358	0.888395	76	4	1.6901
F2rl1	4	0.044627	0.11539	0.95914	2349	1	2.0035	0.00097183	0.0035274	0.888395	77	3	2.0035
Atp7a	4	0.99902	0.999	0.999971	19645	0	1.501	0.00098181	0.0035571	0.888395	78	4	1.501
Gm21951	4	0.99779	0.9978	0.999971	19626	0	1.188	0.00098427	0.0035671	0.888395	79	4	1.188
Ankrd33b	4	0.4488	0.59771	0.999564	11681	2	-0.17888	0.0010347	0.0037488	0.909503	80	1	-0.17888
Rhoj	4	0.84137	0.84169	0.999564	16497	1	1.7506	0.0010446	0.0037815	0.909503	81	3	1.7506
Actb	4	0.25044	0.40795	0.996417	7928	2	0.67644	0.0010464	0.0037906	0.909503	82	2	0.67644
Syt6	4	0.99891	0.99889	0.999971	19644	0	1.5561	0.001089	0.0039415	0.9318	83	4	1.5561
Acnat2	4	0.96949	0.96942	0.999564	19032	0	0.73302	0.0011104	0.0040256	0.9318	84	3	0.73302
Zfp446	4	0.92589	0.92574	0.999564	18169	0	1.2065	0.0011104	0.0040256	0.9318	85	3	1.2065
Adprm	4	0.99565	0.99568	0.999655	19591	0	1.8497	0.0011662	0.0042218	0.950337	86	4	1.8497
Taok1	4	0.78579	0.79711	0.999564	15594	1	2.258	0.00118	0.0042726	0.950337	87	3	2.258
Wdr47	4	0.43807	0.58734	0.999564	11487	1	0.49492	0.0011861	0.0042928	0.950337	88	2	0.49492
Vmn1r10	4	0.056768	0.13846	0.966505	2812	1	1.873	0.0011904	0.0043084	0.950337	89	3	1.873
Pcdhb16	4	0.99878	0.99877	0.999971	19643	0	1.653	0.0012169	0.004403	0.950337	90	4	1.653
Spag7	4	0.45489	0.60354	0.999564	11808	1	1.9879	0.0012242	0.0044297	0.950337	91	3	1.9879
Kif27	4	0.59935	0.692	0.999564	13536	1	1.7543	0.0012365	0.004479	0.950337	92	3	1.7543
Inmt	4	0.9717	0.97164	0.999564	19082	0	1.6765	0.0012491	0.0045258	0.950337	93	3	1.6765
P2ry14	4	0.60971	0.69674	0.999564	13643	1	1.8115	0.0012545	0.0045404	0.950337	94	3	1.8115
Hspe1	4	0.38553	0.5368	0.999564	10524	1	1.0691	0.001287	0.0046556	0.955446	95	2	1.0691
Nol4l	4	0.9863	0.98627	0.999564	19389	0	1.767	0.0012981	0.0046928	0.955446	96	4	1.767
Stk4	4	0.99869	0.9987	0.999971	19642	0	1.6188	0.0013085	0.0047281	0.955446	97	4	1.6188
Olfr1505	4	0.99868	0.99869	0.999971	19641	0	1.2641	0.0013162	0.0047608	0.955446	98	4	1.2641
Esrp2	4	0.99867	0.99868	0.999971	19640	0	1.2823	0.0013284	0.0048076	0.955446	99	4	1.2823
Xrcc1	4	0.99865	0.99866	0.999971	19639	0	1.2672	0.0013503	0.0048831	0.957755	100	4	1.2672
BRDN	985	0.95616	0.95608	0.999564	18764	334	0.1755	0.0013698	0.0049565	0.957755	101	435	0.1755
Cd200	4	0.29867	0.45362	0.996417	8885	2	0.24168	0.0013879	0.0050149	0.957755	102	2	0.24168
Rnf220	4	0.25199	0.40941	0.996417	7955	2	-0.54359	0.0014383	0.0052026	0.957755	103	1	-0.54359
Atg9b	4	0.055486	0.13602	0.96523	2759	1	1.3602	0.0014454	0.0052253	0.957755	104	2	1.3602
Fastkd2	4	0.7872	0.79815	0.999564	15617	1	1.8732	0.0014483	0.0052373	0.957755	105	3	1.8732
Myo1c	4	0.99852	0.99853	0.999971	19638	0	1.8295	0.0014803	0.0053551	0.957755	106	4	1.8295
Olfr834	4	0.99091	0.99091	0.999564	19497	0	2.0288	0.0014826	0.0053601	0.957755	107	4	2.0288
Lztr1	4	0.27599	0.43221	0.996417	8424	2	0.40779	0.0014887	0.0053823	0.957755	108	2	0.40779
Sap30	4	0.99846	0.99848	0.999971	19637	0	1.5634	0.0015389	0.005574	0.957755	109	4	1.5634
Brsk2	4	0.034192	0.095054	0.955712	1944	1	0.52084	0.0015392	0.005574	0.957755	110	2	0.52084
Ankk1	4	0.94274	0.94268	0.999564	18484	0	0.70959	0.0015896	0.0057521	0.957755	111	2	0.70959
Slc6a12	4	0.63073	0.70674	0.999564	13842	1	2.0176	0.0016014	0.0057919	0.957755	112	3	2.0176
Gc	4	0.95694	0.95688	0.999564	18781	0	1.9317	0.0016231	0.0058659	0.957755	113	3	1.9317
Olfr69	4	0.89389	0.89364	0.999564	17524	0	2.0797	0.0016255	0.00588	0.957755	114	3	2.0797
Mrps22	4	0.99833	0.99834	0.999971	19636	0	1.3311	0.001674	0.0060465	0.957755	115	4	1.3311
Wbp11	4	0.71369	0.7503	0.999564	14667	1	1.7251	0.001687	0.0060893	0.957755	116	3	1.7251
Zp2	4	0.12122	0.25346	0.989871	5011	2	-0.49793	0.0016905	0.0061004	0.957755	117	2	-0.49793
Adamts3	4	0.99831	0.99832	0.999971	19635	0	1.2783	0.0016933	0.0061104	0.957755	118	4	1.2783
Tshz1	4	0.99828	0.9983	0.999971	19634	0	1.4772	0.0017207	0.0062136	0.957755	119	4	1.4772
Dcaf6	4	0.95077	0.9507	0.999564	18645	0	1.7616	0.0017346	0.0062669	0.957755	120	3	1.7616
Fkbp15	4	0.62241	0.70278	0.999564	13763	1	1.6956	0.0017388	0.00628	0.957755	121	3	1.6956
Mcm6	4	0.13576	0.27791	0.994305	5463	1	1.3737	0.0017409	0.0062851	0.957755	122	3	1.3737
Dgkd	4	0.99825	0.99827	0.999971	19633	0	1.3213	0.0017453	0.0063027	0.957755	123	4	1.3213
Ccdc144b	4	0.88431	0.88394	0.999564	17325	0	1.7718	0.001769	0.0063842	0.957755	124	3	1.7718
Olfr557	4	0.067954	0.15927	0.975179	3193	1	2.0457	0.001786	0.0064572	0.957755	125	3	2.0457
Mettl4	4	0.96483	0.96477	0.999564	18939	0	0.76847	0.0017913	0.0064743	0.957755	126	3	0.76847
Tsta3	4	0.99819	0.99822	0.999971	19632	0	1.0641	0.0018096	0.0065276	0.957755	127	4	1.0641
Abca6	4	0.99075	0.99075	0.999564	19488	0	2.1478	0.0018185	0.0065543	0.957755	128	4	2.1478
4930578I06Rik	4	0.78889	0.79937	0.999564	15643	1	1.7691	0.001834	0.0066127	0.957755	129	3	1.7691
2610524H06Rik	4	0.28932	0.44483	0.996417	8692	1	1.097	0.0018418	0.0066406	0.957755	130	3	1.097
Vsnl1	4	0.42837	0.57807	0.999564	11327	1	2.0648	0.0018418	0.0066408	0.957755	131	3	2.0648
Chrm5	4	0.4458	0.59476	0.999564	11640	1	1.9766	0.001847	0.006666	0.957755	132	3	1.9766
Itpk1	4	0.75117	0.77354	0.999564	15113	1	1.9866	0.0018757	0.0067636	0.957755	133	3	1.9866
Atp6ap1l	4	0.23145	0.39007	0.996417	7598	1	1.3792	0.0018861	0.0068019	0.957755	134	2	1.3792
Mesdc1	4	0.86777	0.86734	0.999564	16998	0	0.28194	0.0018922	0.0068265	0.957755	135	2	0.28194
Olfr275	4	0.99807	0.99809	0.999971	19631	0	1.2013	0.0019303	0.0069654	0.957755	136	4	1.2013
Gm4841	4	0.70778	0.74692	0.999564	14605	1	1.011	0.0019426	0.0070044	0.957755	137	3	1.011
Nfxl1	4	0.91128	0.91112	0.999564	17866	0	1.7737	0.0019638	0.0070837	0.957755	138	3	1.7737
Cgn	4	0.9141	0.91393	0.999564	17933	0	1.554	0.0019675	0.0071008	0.957755	139	3	1.554
Fam186b	4	0.30182	0.45664	0.996417	8945	1	1.2759	0.0019736	0.0071224	0.957755	140	2	1.2759
Prkacb	4	0.76586	0.78324	0.999564	15315	1	0.90061	0.001993	0.0071899	0.957755	141	2	0.90061
Sprr2i	4	0.9919	0.99193	0.999564	19515	0	1.8173	0.0019978	0.0072065	0.957755	142	4	1.8173
A530099J19Rik	4	0.26334	0.42019	0.996417	8178	2	0.61076	0.0020032	0.0072273	0.957755	143	2	0.61076
Parm1	4	0.99798	0.99801	0.999971	19630	0	1.1655	0.0020154	0.0072754	0.957755	144	4	1.1655
Pcdhgb1	4	0.81489	0.81936	0.999564	16054	1	1.3804	0.0020302	0.0073192	0.957755	145	3	1.3804
Mlst8	4	0.85551	0.85509	0.999564	16769	1	2.0802	0.0020365	0.0073383	0.957755	146	3	2.0802
Hmg20a	4	0.14243	0.28892	0.994305	5662	3	-0.6946	0.0020434	0.0073604	0.957755	147	1	-0.6946
Pi4kb	4	0.9752	0.97514	0.999564	19156	0	1.9567	0.0020593	0.0074098	0.957755	148	3	1.9567
Tprgl	4	0.21553	0.37501	0.996417	7311	1	1.2082	0.002063	0.0074239	0.957755	149	2	1.2082
Insl5	4	0.46127	0.6097	0.999564	11925	2	-0.41399	0.0020939	0.0075451	0.957755	150	1	-0.41399
Ccpg1	4	0.56804	0.6781	0.999564	13268	1	1.8668	0.0021414	0.0077187	0.957755	151	3	1.8668
Vmn1r172	4	0.98899	0.98901	0.999564	19452	0	0.99806	0.0021443	0.0077273	0.957755	152	4	0.99806
Arhgap11a	4	0.58891	0.68725	0.999564	13434	1	1.7838	0.0021486	0.0077434	0.957755	153	3	1.7838
Olfr272	4	0.99781	0.99783	0.999971	19629	0	1.4734	0.0021853	0.0078652	0.957755	154	4	1.4734
Tmc2	4	0.13576	0.27791	0.994305	5461	1	0.46713	0.0021947	0.0078969	0.957755	155	2	0.46713
Gm12695	4	0.9978	0.99782	0.999971	19628	0	1.0289	0.0021962	0.0079029	0.957755	156	4	1.0289
Khdrbs1	3	0.99779	0.99783	0.999971	19627	0	1.7099	0.0022142	0.0062128	0.957755	157	3	1.7099
Zfp119a	4	0.99777	0.99779	0.999971	19625	0	1.3143	0.0022316	0.0080383	0.957755	158	4	1.3143
Spz1	4	0.75362	0.77513	0.999564	15141	1	1.5876	0.0022451	0.0080791	0.957755	159	3	1.5876
Rfx1	4	0.9164	0.91622	0.999564	17978	0	1.445	0.0022762	0.0081857	0.957755	160	3	1.445
Nkd1	4	0.48518	0.63267	0.999564	12356	1	1.6076	0.0022877	0.008223	0.957755	161	3	1.6076
Ifi204	4	0.20205	0.36209	0.996417	7062	2	-0.55517	0.0022955	0.0082491	0.957755	162	2	-0.55517
Dhrs3	4	0.99768	0.99769	0.999971	19624	0	1.04	0.0023157	0.0083287	0.957755	163	4	1.04
Plekhb1	4	0.98971	0.9897	0.999564	19464	0	2.0497	0.0023166	0.0083312	0.957755	164	4	2.0497
Cdc25a	4	0.975	0.97495	0.999564	19152	0	1.9722	0.0023195	0.0083387	0.957755	165	3	1.9722
Arpc2	4	0.74847	0.77176	0.999564	15081	1	1.8081	0.0023224	0.0083533	0.957755	166	3	1.8081
Mageb1	4	0.28554	0.44124	0.996417	8626	1	0.18578	0.0023459	0.0084308	0.957755	167	2	0.18578
Chrna3	4	0.9976	0.9976	0.999971	19623	0	1.2672	0.0023956	0.0086155	0.957755	168	4	1.2672
Mreg	4	0.79309	0.80245	0.999564	15705	1	0.93494	0.0023963	0.008616	0.957755	169	3	0.93494
Nkx6-1	4	0.75391	0.77532	0.999564	15144	1	1.6996	0.0024253	0.0087131	0.957755	170	3	1.6996
Ccdc32	4	0.98422	0.98422	0.999564	19338	0	1.7698	0.0024326	0.0087343	0.957755	171	4	1.7698
5730559C18Rik	4	0.013314	0.043859	0.928278	920	1	1.7237	0.0024339	0.0087383	0.957755	172	3	1.7237
Tmem67	4	0.035593	0.097792	0.955712	1990	2	-0.32833	0.0024467	0.0087841	0.957755	173	2	-0.32833
Med30	4	0.88906	0.88877	0.999564	17426	0	1.6368	0.0024667	0.0088525	0.957755	174	3	1.6368
Clrn2	4	0.87848	0.87808	0.999564	17209	0	0.25689	0.0024971	0.0089456	0.957755	175	2	0.25689
Sptlc2	4	0.9975	0.9975	0.999971	19622	0	1.2266	0.002504	0.0089693	0.957755	176	4	1.2266
Marcks	4	0.019573	0.062702	0.943157	1284	1	1.9448	0.0025166	0.009005	0.957755	177	3	1.9448
Atraid	4	0.99573	0.99576	0.999655	19594	0	1.5473	0.0025176	0.0090095	0.957755	178	4	1.5473
Plcd3	4	0.90236	0.90204	0.999564	17686	0	1.3967	0.0025177	0.0090105	0.957755	179	3	1.3967
Pacs1	4	0.92868	0.92852	0.999564	18221	0	1.7028	0.0025389	0.0090931	0.957755	180	3	1.7028
Rps25	4	0.035935	0.098474	0.955712	2004	3	-4.252	0.0025475	0.0091172	0.957755	181	1	-4.252
Steap4	4	0.29156	0.44695	0.996417	8731	1	1.6199	0.0025555	0.0091439	0.957755	182	3	1.6199
Rundc1	4	0.38731	0.53853	0.999564	10544	1	1.6185	0.0025851	0.009237	0.957755	183	3	1.6185
Lrp12	4	0.99739	0.99739	0.999971	19621	0	1.3017	0.0026131	0.0093266	0.957755	184	4	1.3017
Lca5	4	0.89906	0.89879	0.999564	17617	0	0.15439	0.0026231	0.0093588	0.957755	185	1	0.15439
C330018D20Rik	4	0.040522	0.10745	0.955712	2201	2	-0.40689	0.0026231	0.0093588	0.957755	186	2	-0.40689
Gm766	4	0.30653	0.46111	0.996417	9036	1	0.22954	0.0026987	0.0096184	0.957755	187	2	0.22954
Iqcf5	4	0.29703	0.45205	0.996417	8841	2	0.61826	0.0026988	0.0096184	0.957755	188	2	0.61826
Mtx2	4	0.0798	0.18101	0.982491	3604	1	1.5861	0.0027019	0.0096315	0.957755	189	3	1.5861
Ptrh1	4	0.47286	0.6208	0.999564	12124	1	1.7675	0.002727	0.0097241	0.957755	190	3	1.7675
Snx10	4	0.60736	0.69566	0.999564	13613	1	1.0101	0.0027458	0.00979	0.957755	191	2	1.0101
Sema4g	4	0.0031522	0.011205	0.893013	244	1	1.1204	0.0027491	0.0098021	0.957755	192	2	1.1204
Olfr1331	4	0.9972	0.99721	0.999971	19620	0	1.0658	0.0027988	0.0099752	0.957755	193	4	1.0658
Rab4a	4	0.90291	0.90263	0.999564	17693	0	1.8959	0.0027992	0.0099767	0.957755	194	3	1.8959
Hist1h2bf	4	0.42783	0.57752	0.999564	11317	1	0.46673	0.0027995	0.0099787	0.957755	195	2	0.46673
Syt3	4	0.9972	0.99721	0.999971	19619	0	1.1895	0.0028025	0.0099908	0.957755	196	4	1.1895
Trak1	4	0.9972	0.9972	0.999971	19618	0	1.3662	0.0028043	0.0099999	0.957755	197	4	1.3662
Hexim1	4	0.55608	0.67307	0.999564	13176	1	1.1928	0.0028059	0.010005	0.957755	198	2	1.1928
Mlx	4	0.18459	0.34554	0.996417	6758	1	1.837	0.0028174	0.01005	0.957755	199	3	1.837
Inpp5j	4	0.95614	0.95607	0.999564	18763	0	2.4304	0.0028449	0.010146	0.957755	200	3	2.4304
Edn3	4	0.95799	0.95796	0.999564	18805	0	1.2389	0.0028499	0.010163	0.957755	201	3	1.2389
Sub1	4	0.24891	0.4065	0.996417	7912	1	1.0916	0.002857	0.010185	0.957755	202	2	1.0916
Slc26a11	4	0.88957	0.8893	0.999564	17435	0	1.5354	0.0028699	0.010232	0.957755	203	3	1.5354
2200002J24Rik	4	0.92031	0.92015	0.999564	18066	0	1.6511	0.0028763	0.010251	0.957755	204	3	1.6511
Hvcn1	4	0.014513	0.047585	0.933433	995	2	0.95199	0.0028795	0.010264	0.957755	205	2	0.95199
Epm2a	4	0.44292	0.592	0.999564	11581	2	1.1274	0.0028956	0.010319	0.957755	206	2	1.1274
Sdsl	4	0.020003	0.063933	0.943157	1311	3	-4.1503	0.0029003	0.010336	0.957755	207	1	-4.1503
Uchl5	4	0.99707	0.99707	0.999971	19617	0	1.4793	0.0029307	0.010453	0.957755	208	4	1.4793
Rhoq	4	0.95185	0.95175	0.999564	18670	0	1.075	0.0029506	0.010517	0.957755	209	3	1.075
Rab3ip	4	0.73016	0.76021	0.999564	14851	1	1.0946	0.002954	0.010526	0.957755	210	2	1.0946
Fam189b	4	0.92888	0.92871	0.999564	18225	0	2.031	0.0029626	0.010559	0.957755	211	3	2.031
Gpr12	4	0.94796	0.94792	0.999564	18576	0	1.6643	0.0029638	0.010563	0.957755	212	3	1.6643
Tubgcp4	4	0.17445	0.33586	0.996417	6579	1	0.36761	0.003001	0.010688	0.957755	213	2	0.36761
Tubb1	4	0.95469	0.95456	0.999564	18721	0	1.3899	0.003013	0.010737	0.957755	214	2	1.3899
Ovol2	4	0.92238	0.92226	0.999564	18106	0	1.6462	0.0030196	0.010756	0.957755	215	3	1.6462
Omg	4	0.99697	0.99696	0.999962	19616	0	1.2177	0.0030305	0.010798	0.957755	216	4	1.2177
C1ql3	4	0.99694	0.99693	0.999962	19615	0	1.5037	0.0030642	0.010913	0.957755	217	4	1.5037
Atg7	4	0.011439	0.038116	0.920526	798	3	-5.5695	0.0030766	0.010951	0.957755	218	1	-5.5695
Olfr620	4	0.47569	0.62356	0.999564	12189	1	0.10145	0.0030766	0.010951	0.957755	219	1	0.10145
Rhob	4	0.74085	0.76684	0.999564	14980	1	1.6414	0.0031113	0.01107	0.957755	220	3	1.6414
Kif15	4	0.98851	0.98853	0.999564	19437	0	1.907	0.003115	0.011083	0.957755	221	4	1.907
Gabra1	4	0.99688	0.99688	0.999962	19614	0	1.4691	0.0031169	0.011091	0.957755	222	4	1.4691
Fbxl17	4	0.11445	0.24196	0.988527	4787	1	0.77289	0.0031522	0.011205	0.957755	223	3	0.77289
Adgra2	4	0.14841	0.29863	0.994305	5882	1	0.92205	0.0031865	0.011324	0.957755	224	2	0.92205
Ppp1r11	4	0.9968	0.9968	0.999953	19613	0	0.94923	0.0032016	0.01138	0.957755	225	4	0.94923
Cacul1	4	0.66253	0.7224	0.999564	14161	1	1.3692	0.0032025	0.011382	0.957755	226	3	1.3692
Spata31d1c	4	0.87397	0.87356	0.999564	17113	0	1.748	0.0032238	0.011463	0.957755	227	3	1.748
Sp140	4	0.97532	0.97524	0.999564	19158	0	1.9242	0.0032397	0.01152	0.957755	228	3	1.9242
Dync2h1	4	0.54689	0.66923	0.999564	13105	1	1.2989	0.0032443	0.011543	0.957755	229	3	1.2989
Mmgt2	4	0.6996	0.74227	0.999564	14525	1	0.66009	0.0032529	0.011572	0.957755	230	2	0.66009
Phactr2	4	0.77424	0.78893	0.999564	15413	1	1.7159	0.0032716	0.011635	0.957755	231	3	1.7159
Slc1a1	4	0.99672	0.99673	0.999927	19612	0	1.0272	0.0032812	0.011667	0.957755	232	4	1.0272
Jmjd1c	4	0.23824	0.39639	0.996417	7703	1	2.0556	0.0032913	0.011696	0.957755	233	3	2.0556
Cystm1	4	0.59257	0.68893	0.999564	13476	1	1.3694	0.0033033	0.01174	0.957755	234	3	1.3694
Tsc22d2	4	0.16982	0.33142	0.996417	6487	1	1.6731	0.0033767	0.01201	0.957755	235	3	1.6731
Slc31a1	4	0.97361	0.97352	0.999564	19130	0	1.86	0.003378	0.012017	0.957755	236	3	1.86
Nbr1	4	0.81351	0.81826	0.999564	16030	1	0.93828	0.003404	0.012095	0.957755	237	3	0.93828
Samd15	4	0.42445	0.57422	0.999564	11244	1	1.4116	0.0034135	0.012127	0.957755	238	3	1.4116
Srsf3	4	0.2882	0.44376	0.996417	8669	1	0.76027	0.0034544	0.012277	0.957755	239	3	0.76027
Mvk	4	0.97909	0.97914	0.999564	19229	0	1.9393	0.003457	0.012286	0.957755	240	4	1.9393
Ptpre	4	0.91161	0.91146	0.999564	17874	0	1.7027	0.0034635	0.012305	0.957755	241	3	1.7027
Ppp2r3c	4	0.23072	0.3894	0.996417	7588	2	0.99039	0.0034662	0.012316	0.957755	242	2	0.99039
Olfr1031	4	0.99653	0.99654	0.999788	19611	0	1.2959	0.0034664	0.012316	0.957755	243	4	1.2959
Ipo11	4	0.99653	0.99653	0.999788	19610	0	1.3842	0.0034729	0.012335	0.957755	244	4	1.3842
Cecr5	4	0.55804	0.67391	0.999564	13188	1	1.3667	0.0034944	0.012405	0.957755	245	2	1.3667
Tll2	4	0.9965	0.99651	0.999788	19609	0	1.1586	0.0034953	0.012409	0.957755	246	4	1.1586
Vmn1r120	4	0.15772	0.31372	0.996417	6144	3	-0.76692	0.0035047	0.012442	0.957755	247	1	-0.76692
Tnfrsf1a	4	0.99462	0.99466	0.999655	19575	0	1.6439	0.0035239	0.012505	0.957755	248	4	1.6439
C87977	4	0.99645	0.99646	0.999788	19608	0	1.364	0.0035538	0.012605	0.957755	249	4	1.364
Ccdc137	4	0.94577	0.94572	0.999564	18535	0	1.3564	0.0035551	0.012608	0.957755	250	3	1.3564
Iqce	4	0.9964	0.99641	0.999788	19607	0	1.1396	0.003604	0.012782	0.957755	251	4	1.1396
Slamf8	4	0.87917	0.87875	0.999564	17224	0	1.037	0.0036121	0.012815	0.957755	252	2	1.037
Diexf	4	0.99639	0.9964	0.999788	19606	0	1.3441	0.0036129	0.012819	0.957755	253	4	1.3441
Olfr1385	4	0.28932	0.44483	0.996417	8681	1	1.7469	0.0036409	0.012923	0.957755	254	3	1.7469
Leng9	4	0.25377	0.41118	0.996417	8000	1	1.7161	0.0036553	0.01297	0.957755	255	3	1.7161
Slc25a54	4	0.42549	0.57524	0.999564	11272	2	0.26992	0.0036558	0.012972	0.957755	256	2	0.26992
Bcdin3d	4	0.47471	0.62261	0.999564	12166	1	1.3991	0.0037498	0.013288	0.957755	257	2	1.3991
Mmp20	4	0.079553	0.18059	0.982491	3592	2	-2.0701	0.0037976	0.013455	0.957755	258	2	-2.0701
Nanp	4	0.63063	0.70668	0.999564	13841	1	1.575	0.0038086	0.013491	0.957755	259	3	1.575
Fam150b	4	0.99618	0.99621	0.999767	19605	0	1.9077	0.0038165	0.013515	0.957755	260	4	1.9077
Lepr	4	0.96008	0.95997	0.999564	18844	0	1.7905	0.003821	0.013533	0.957755	261	3	1.7905
Ppbp	4	0.29355	0.44879	0.996417	8771	2	-0.63037	0.0038572	0.013661	0.957755	262	1	-0.63037
Dus4l	4	0.78085	0.79353	0.999564	15526	1	1.8202	0.0038685	0.013699	0.957755	263	3	1.8202
Dynlt1a	4	0.037651	0.10185	0.955712	2069	2	-3.2149	0.0039076	0.013814	0.957755	264	2	-3.2149
Cav1	4	0.09071	0.20055	0.984048	3988	1	1.6546	0.0039206	0.013857	0.957755	265	3	1.6546
Gm10922	4	0.43938	0.58861	0.999564	11512	1	0.7038	0.0039579	0.013988	0.957755	266	3	0.7038
Slc22a6	4	0.99603	0.99605	0.999661	19604	0	1.1871	0.0039723	0.014036	0.957755	267	4	1.1871
Stat1	4	0.55117	0.67104	0.999564	13152	1	0.4553	0.0040083	0.014157	0.957755	268	2	0.4553
Eef2kmt	4	0.96269	0.96262	0.999564	18900	0	1.6955	0.0040215	0.014208	0.957755	269	3	1.6955
Nop2	3	0.53143	0.58709	0.999564	12956	1	2.1893	0.0040232	0.01113	0.957755	270	2	2.1893
Col6a2	4	0.99597	0.996	0.999657	19603	0	1.3669	0.0040261	0.014223	0.957755	271	4	1.3669
Fam214a	4	0.99032	0.9903	0.999564	19480	0	1.6378	0.0040566	0.01432	0.957755	272	4	1.6378
Pfkm	4	0.16223	0.32091	0.996417	6294	3	-0.52079	0.0040586	0.014325	0.957755	273	1	-0.52079
Fndc1	4	0.99592	0.99595	0.999655	19602	0	1.2025	0.0040838	0.014413	0.957755	274	4	1.2025
Sfmbt1	4	0.84574	0.84576	0.999564	16573	1	1.6053	0.0041074	0.014493	0.957755	275	3	1.6053
Tecpr2	4	0.18335	0.34433	0.996417	6730	2	0.07343	0.0041089	0.014498	0.957755	276	2	0.07343
Awat2	4	0.99589	0.99591	0.999655	19601	0	0.92737	0.0041107	0.014502	0.957755	277	4	0.92737
Tssk4	4	0.99588	0.99591	0.999655	19600	0	0.89922	0.0041181	0.014523	0.957755	278	4	0.89922
Nadk2	4	0.99588	0.9959	0.999655	19599	0	0.92842	0.0041222	0.014544	0.957755	279	4	0.92842
Cdkn1a	4	0.99585	0.99588	0.999655	19598	0	1.1858	0.0041453	0.014622	0.957755	280	4	1.1858
Klk1b9	4	0.026123	0.078968	0.949914	1623	1	0.26705	0.0041593	0.014667	0.957755	281	2	0.26705
Ccdc152	4	0.99584	0.99586	0.999655	19597	0	0.98294	0.0041635	0.014678	0.957755	282	4	0.98294
Stat5b	4	0.87197	0.87161	0.999564	17076	0	1.2874	0.0041704	0.014701	0.957755	283	3	1.2874
Doc2a	4	0.97818	0.97822	0.999564	19209	0	1.4682	0.004209	0.014827	0.957755	284	4	1.4682
Vmn1r94	4	0.25941	0.41648	0.996417	8113	1	0.57135	0.0042096	0.014828	0.957755	285	2	0.57135
Psip1	4	0.39092	0.54199	0.999564	10605	1	1.6814	0.0042206	0.014867	0.957755	286	3	1.6814
Rnf144a	4	0.99578	0.9958	0.999655	19596	0	1.2331	0.0042225	0.014871	0.957755	287	4	1.2331
Ssxb8	4	0.32531	0.47904	0.996417	9425	1	1.0282	0.00424	0.014936	0.957755	288	2	1.0282
Ccdc185	4	0.21456	0.37407	0.996417	7287	2	-0.059409	0.0042599	0.014998	0.957755	289	1	-0.059409
Lypd4	4	0.048476	0.12265	0.95914	2506	2	0.30467	0.0042867	0.015084	0.957755	290	2	0.30467
Smad3	4	0.99569	0.99572	0.999655	19593	0	1.2842	0.0043076	0.015155	0.957755	291	4	1.2842
Hspa1a	3	0.95165	0.95195	0.999564	18662	0	2.1966	0.0043092	0.01191	0.957755	292	3	2.1966
Gprc5a	4	0.90975	0.90954	0.999564	17831	0	0.25844	0.0043103	0.015164	0.957755	293	2	0.25844
Odf2l	4	0.86921	0.8688	0.999564	17029	0	1.8706	0.0043255	0.015209	0.957755	294	3	1.8706
Olfr786	4	0.99567	0.9957	0.999655	19592	0	2.0591	0.0043281	0.015216	0.957755	295	4	2.0591
Mup20	4	0.10215	0.22065	0.986611	4376	1	0.67594	0.0043606	0.015333	0.957755	296	3	0.67594
Clcnkb	4	0.19683	0.3572	0.996417	6957	2	-0.080668	0.0044109	0.0155	0.957755	297	1	-0.080668
Atox1	4	0.93615	0.93607	0.999564	18359	0	1.7483	0.0044242	0.015551	0.957755	298	3	1.7483
Nt5m	4	0.99554	0.99557	0.999655	19590	0	1.3651	0.0044573	0.015665	0.957755	299	4	1.3651
Wnk1	4	0.8679	0.86748	0.999564	17000	0	1.0515	0.0044613	0.015684	0.957755	300	3	1.0515
Npy2r	4	0.80851	0.81426	0.999564	15944	1	1.289	0.004464	0.015692	0.957755	301	2	1.289
Fgd6	4	0.99549	0.99553	0.999655	19589	0	1.3824	0.0045063	0.015843	0.957755	302	4	1.3824
Ocm	4	0.94927	0.94922	0.999564	18620	0	0.2451	0.0045116	0.015864	0.957755	303	2	0.2451
Trmt11	4	0.99548	0.99551	0.999655	19588	0	1.4005	0.0045212	0.015899	0.957755	304	4	1.4005
Lemd2	4	0.63663	0.70953	0.999564	13894	1	1.6916	0.0045319	0.01593	0.957755	305	3	1.6916
Sar1a	4	0.96643	0.96635	0.999564	18975	0	0.63004	0.0045619	0.016031	0.957755	306	2	0.63004
Ttll8	4	0.92675	0.92658	0.999564	18183	0	1.2136	0.0045721	0.016063	0.957755	307	2	1.2136
Kcns1	4	0.98534	0.98533	0.999564	19362	0	1.5032	0.0045884	0.016116	0.957755	308	4	1.5032
Rpl23a	4	0.25281	0.41023	0.996417	7983	2	-0.3	0.0046122	0.016198	0.957755	309	2	-0.3
Fam117a	4	0.8321	0.83362	0.999564	16325	1	1.8469	0.0046205	0.016225	0.957755	310	3	1.8469
Pcdh19	4	0.84389	0.84404	0.999564	16537	1	1.7075	0.0046332	0.016269	0.957755	311	3	1.7075
Prickle3	4	0.68534	0.73451	0.999564	14352	1	1.4511	0.0046408	0.016295	0.957755	312	3	1.4511
Calr3	4	0.47413	0.62204	0.999564	12153	2	0.41855	0.0046625	0.016369	0.957755	313	2	0.41855
Lrig1	4	0.99533	0.99536	0.999655	19587	0	0.83629	0.00467	0.016394	0.957755	314	4	0.83629
Atp2a2	4	0.9953	0.99533	0.999655	19586	0	1.6139	0.0047012	0.01651	0.957755	315	4	1.6139
Birc3	4	0.99529	0.99532	0.999655	19585	0	0.89862	0.0047067	0.016536	0.957755	316	4	0.89862
Arhgef39	4	0.85567	0.85524	0.999564	16771	1	0.6157	0.0047129	0.016554	0.957755	317	2	0.6157
Kcnc1	4	0.99188	0.99192	0.999564	19514	0	1.3993	0.0047632	0.016723	0.957755	318	4	1.3993
Art3	4	0.87658	0.87618	0.999564	17176	0	1.5164	0.0047724	0.016764	0.957755	319	3	1.5164
1700057G04Rik	4	0.17407	0.33551	0.996417	6561	2	-0.39386	0.0048135	0.016905	0.957755	320	2	-0.39386
Ebna1bp2	4	0.96498	0.96491	0.999564	18941	0	1.5341	0.0048167	0.016913	0.957755	321	3	1.5341
4921539E11Rik	4	0.99518	0.9952	0.999655	19584	0	1.0929	0.0048179	0.016917	0.957755	322	4	1.0929
Slc15a1	4	0.65673	0.71947	0.999564	14100	1	1.2119	0.0048332	0.016973	0.957755	323	2	1.2119
1700042G07Rik	4	0.97182	0.97177	0.999564	19086	0	0.41239	0.0048638	0.017081	0.957755	324	2	0.41239
4931423N10Rik	4	0.026965	0.080636	0.949914	1659	1	1.626	0.0048776	0.017129	0.957755	325	3	1.626
4921517D22Rik	4	0.81175	0.81683	0.999564	15998	1	1.4225	0.0049141	0.017247	0.957755	326	3	1.4225
Ndufaf6	4	0.879	0.87859	0.999564	17221	0	1.6144	0.0049201	0.017272	0.957755	327	3	1.6144
Ehhadh	4	0.24655	0.40425	0.996417	7863	2	0.50535	0.0049245	0.017285	0.957755	328	2	0.50535
Tmem72	4	0.96233	0.96224	0.999564	18890	0	0.76534	0.0049644	0.017408	0.957755	329	3	0.76534
Copb1	4	0.8666	0.86618	0.999564	16979	0	1.6337	0.0050042	0.017536	0.957755	330	3	1.6337
Nsun7	4	0.59917	0.69191	0.999564	13532	1	1.3088	0.0050147	0.017569	0.957755	331	3	1.3088
Disp1	4	0.99496	0.99499	0.999655	19582	0	0.99379	0.0050434	0.017676	0.957755	332	4	0.99379
Nsl1	4	0.39092	0.54199	0.999564	10607	1	1.7754	0.0050504	0.017697	0.957755	333	3	1.7754
Hectd3	4	0.56388	0.67641	0.999564	13231	1	1.502	0.0050631	0.01774	0.957755	334	3	1.502
Mpp5	4	0.74629	0.77035	0.999564	15060	1	-0.12099	0.005065	0.017747	0.957755	335	1	-0.12099
Pctp	4	0.93246	0.93226	0.999564	18298	0	1.8646	0.0050674	0.017761	0.957755	336	3	1.8646
Lrp6	4	0.99492	0.99495	0.999655	19581	0	1.2909	0.0050803	0.017805	0.957755	337	4	1.2909
Pik3r3	4	0.91508	0.91491	0.999564	17955	0	1.3571	0.0050843	0.017818	0.957755	338	2	1.3571
Lyzl1	3	0.48469	0.55904	0.999564	12346	1	-0.17485	0.005085	0.014033	0.957755	339	1	-0.17485
Rbpj	4	0.8814	0.88097	0.999564	17266	0	1.7849	0.0051139	0.017926	0.957755	340	3	1.7849
Gm1045	4	0.73037	0.76034	0.999564	14855	1	0.57289	0.0051153	0.017928	0.957755	341	3	0.57289
Kcng1	4	0.86408	0.86367	0.999564	16920	0	1.5965	0.0051227	0.017952	0.957755	342	3	1.5965
Elmo2	4	0.99487	0.9949	0.999655	19580	0	0.79247	0.005128	0.017968	0.957755	343	4	0.79247
Wnt8a	4	0.073998	0.17039	0.982491	3381	1	1.6516	0.0051632	0.018073	0.957755	344	3	1.6516
Hnf1a	4	0.14808	0.29811	0.994305	5862	3	-0.60615	0.0051656	0.018082	0.957755	345	1	-0.60615
Csta1	4	0.65105	0.71663	0.999564	14045	1	1.5615	0.0051835	0.018152	0.957755	346	3	1.5615
Timm21	4	0.96528	0.9652	0.999564	18945	0	1.6996	0.0052005	0.018206	0.957755	347	3	1.6996
Gba2	4	0.94004	0.94005	0.999564	18435	0	0.99321	0.0052159	0.018258	0.957755	348	2	0.99321
Nt5c	4	0.41507	0.56521	0.999564	11084	2	0.74847	0.0052249	0.018286	0.957755	349	2	0.74847
C5ar2	4	0.30357	0.45829	0.996417	8978	2	0.79021	0.0052378	0.018332	0.957755	350	2	0.79021
Gsx2	4	0.99473	0.99478	0.999655	19578	0	1.0346	0.0052653	0.018427	0.957755	351	4	1.0346
Tspyl4	4	0.54611	0.66892	0.999564	13101	1	-0.0063825	0.0052662	0.018431	0.957755	352	1	-0.0063825
Smarca4	4	0.9662	0.96613	0.999564	18968	0	1.3424	0.0052938	0.018524	0.957755	353	3	1.3424
Agbl5	4	0.54072	0.66669	0.999564	13047	1	1.707	0.0053013	0.018548	0.957755	354	3	1.707
V1ra8	4	0.85982	0.85938	0.999564	16846	1	1.3399	0.0053165	0.018595	0.957755	355	3	1.3399
Vmn1r158	4	0.99139	0.9914	0.999564	19504	0	1.8557	0.0053237	0.018621	0.957755	356	4	1.8557
Ehbp1	4	0.78555	0.79695	0.999564	15587	1	1.494	0.0053241	0.018622	0.957755	357	3	1.494
Efnb3	4	0.99467	0.9947	0.999655	19577	0	1.4128	0.0053332	0.018657	0.957755	358	4	1.4128
Nnmt	4	0.71892	0.75342	0.999564	14720	1	1.5957	0.0053513	0.018711	0.957755	359	3	1.5957
Jade3	4	0.99464	0.99467	0.999655	19576	0	1.5602	0.0053642	0.018759	0.957755	360	4	1.5602
Slc13a3	4	0.2732	0.42954	0.996417	8372	1	0.47595	0.0053668	0.018767	0.957755	361	2	0.47595
Slx4	4	0.47043	0.61846	0.999564	12083	2	0.071259	0.0054171	0.018928	0.957755	362	2	0.071259
Defb50	4	0.99457	0.99461	0.999655	19574	0	1.0547	0.0054326	0.018988	0.957755	363	4	1.0547
Adgrg1	4	0.99456	0.99459	0.999655	19573	0	1.5541	0.0054447	0.019032	0.957755	364	4	1.5541
Ppp1r1b	4	0.95906	0.95898	0.999564	18824	0	1.2333	0.0054674	0.019105	0.957755	365	3	1.2333
BC005561	4	0.14657	0.29569	0.994305	5811	1	1.7116	0.0054733	0.019119	0.957755	366	3	1.7116
Rcbtb1	4	0.98092	0.98094	0.999564	19266	0	1.5446	0.0054874	0.019163	0.957755	367	4	1.5446
Rpl37	4	0.16126	0.31935	0.996417	6256	2	0.40233	0.0054986	0.019211	0.957755	368	2	0.40233
Ppp1r21	4	0.9945	0.99454	0.999655	19572	0	1.0457	0.0055006	0.019215	0.957755	369	4	1.0457
Epha1	4	0.97556	0.97551	0.999564	19163	0	1.7892	0.0055085	0.019239	0.957755	370	3	1.7892
Coq9	4	0.95967	0.95958	0.999564	18837	0	1.3178	0.0055177	0.019272	0.957755	371	3	1.3178
Tmem64	4	0.99444	0.99447	0.999655	19571	0	1.2599	0.00556	0.019409	0.957755	372	4	1.2599
Retn	4	0.81368	0.81839	0.999564	16034	1	1.2688	0.0055679	0.019435	0.957755	373	3	1.2688
Pkd1	4	0.72512	0.75716	0.999564	14788	1	1.5403	0.0056096	0.019571	0.957755	374	3	1.5403
Npy1r	4	0.28283	0.43868	0.996417	8552	2	0.40491	0.005618	0.019603	0.957755	375	2	0.40491
Otos	4	0.052168	0.12975	0.962877	2647	2	-3.1793	0.0056182	0.019604	0.957755	376	1	-3.1793
Trim31	4	0.76999	0.78606	0.999564	15367	1	1.2963	0.0056224	0.019619	0.957755	377	2	1.2963
Osgep	4	0.81658	0.82073	0.999564	16087	1	1.5475	0.0056268	0.019627	0.957755	378	3	1.5475
Exoc7	4	0.92016	0.92001	0.999564	18065	0	1.8607	0.0056399	0.01967	0.957755	379	3	1.8607
Wnt10b	4	0.90681	0.90659	0.999564	17771	0	1.8161	0.0056446	0.019684	0.957755	380	3	1.8161
Camsap2	4	0.88153	0.88111	0.999564	17268	0	1.6296	0.0056536	0.019715	0.957755	381	3	1.6296
Tmem204	4	0.83025	0.83202	0.999564	16291	1	1.9687	0.0056625	0.019737	0.957755	382	3	1.9687
Slmap	4	0.90117	0.90086	0.999564	17662	0	1.0068	0.0056685	0.019759	0.957755	383	3	1.0068
Brd7	4	0.91022	0.91002	0.999564	17838	0	1.3583	0.0056758	0.019785	0.957755	384	3	1.3583
Lgr5	4	0.073021	0.16862	0.982491	3360	1	1.7634	0.0057172	0.019936	0.957755	385	3	1.7634
Kcnmb1	4	0.050736	0.12701	0.959265	2601	1	1.5091	0.0057188	0.01994	0.957755	386	3	1.5091
Tubb4b	4	0.10089	0.21845	0.986611	4328	3	-1.1578	0.0057691	0.020109	0.957755	387	1	-1.1578
Rasal3	4	0.97909	0.97914	0.999564	19228	0	1.5522	0.00577	0.020111	0.957755	388	4	1.5522
Samd14	4	0.99422	0.99426	0.999595	19570	0	1.339	0.0057812	0.020153	0.957755	389	4	1.339
Fut1	4	0.30534	0.45995	0.996417	9003	2	-0.60644	0.0058193	0.020281	0.957755	390	1	-0.60644
Gnpda2	4	0.99415	0.99419	0.999576	19569	0	1.003	0.0058471	0.020375	0.957755	391	4	1.003
Smc1a	4	0.77878	0.79207	0.999564	15498	1	1.0785	0.0058696	0.02045	0.957755	392	3	1.0785
Smarcd2	4	0.98582	0.9858	0.999564	19380	0	1.3874	0.0059125	0.02059	0.957755	393	4	1.3874
Tmem14c	4	0.99409	0.99413	0.999569	19568	0	1.3434	0.0059146	0.020596	0.957755	394	4	1.3434
Msx2	4	0.85737	0.85696	0.999564	16806	1	0.9185	0.0059199	0.020611	0.957755	395	3	0.9185
Wdr18	4	0.99403	0.99408	0.999564	19567	0	1.5496	0.0059665	0.020766	0.957755	396	4	1.5496
Clic4	4	0.99402	0.99406	0.999564	19566	0	1.0256	0.0059784	0.020804	0.957755	397	4	1.0256
Aicda	4	0.99402	0.99406	0.999564	19565	0	1.31	0.0059811	0.020812	0.957755	398	4	1.31
Myocd	4	0.62689	0.70491	0.999564	13812	1	0.92934	0.0060204	0.020947	0.957755	399	3	0.92934
P4hb	4	0.91283	0.91267	0.999564	17896	0	1.7416	0.006022	0.02095	0.957755	400	3	1.7416
Evx1	4	0.99393	0.99396	0.999564	19564	0	1.0808	0.0060701	0.021116	0.957755	401	4	1.0808
Atp6v0b	4	0.39092	0.54199	0.999564	10619	1	0.76971	0.0060707	0.021117	0.957755	402	3	0.76971
Glra2	4	0.99392	0.99395	0.999564	19563	0	0.86219	0.0060778	0.021142	0.957755	403	4	0.86219
Pof1b	4	0.98698	0.98697	0.999564	19413	0	1.6128	0.0060983	0.021205	0.957755	404	4	1.6128
Smagp	4	0.99389	0.99392	0.999564	19562	0	1.0001	0.0061109	0.021245	0.957755	405	4	1.0001
Lpin2	4	0.99001	0.99	0.999564	19472	0	1.2136	0.0061209	0.021273	0.957755	406	4	1.2136
Nup35	4	0.5993	0.69198	0.999564	13535	1	0.85947	0.0061399	0.021333	0.957755	407	2	0.85947
Spata45	4	0.99385	0.99388	0.999564	19561	0	1.3301	0.0061474	0.021358	0.957755	408	4	1.3301
Car14	4	0.9569	0.95684	0.999564	18779	0	2.1938	0.0061611	0.0214	0.957755	409	3	2.1938
Tcl1b2	4	0.99384	0.99386	0.999564	19560	0	1.1272	0.0061624	0.021404	0.957755	410	4	1.1272
Zdhhc8	4	0.12661	0.26246	0.99085	5191	2	-0.36357	0.0061712	0.021437	0.957755	411	2	-0.36357
Ido2	3	0.99382	0.99394	0.999564	19559	0	1.4091	0.0061816	0.016932	0.957755	412	3	1.4091
Alms1	4	0.99381	0.99384	0.999564	19558	0	1.1679	0.0061863	0.021487	0.957755	413	4	1.1679
Ripk1	4	0.89008	0.88983	0.999564	17445	0	1.7728	0.0062181	0.021595	0.957755	414	3	1.7728
Hist1h2bj	4	0.041862	0.11004	0.958355	2257	3	-3.6563	0.0062215	0.021604	0.957755	415	1	-3.6563
Gm4724	4	0.15577	0.31055	0.996417	6074	2	-0.94585	0.0062717	0.021773	0.957755	416	1	-0.94585
Car10	4	0.18459	0.34554	0.996417	6745	2	0.64519	0.0062868	0.021821	0.957755	417	2	0.64519
Oplah	4	0.97074	0.97067	0.999564	19061	0	1.5334	0.0062908	0.021827	0.957755	418	3	1.5334
Mcpt2	4	0.85351	0.85313	0.999564	16724	1	1.7362	0.0063126	0.021894	0.957755	419	3	1.7362
Agt	4	0.27399	0.43033	0.996417	8390	1	0.025424	0.006322	0.021926	0.957755	420	1	0.025424
Arid3a	4	0.99364	0.99366	0.999564	19557	0	1.1698	0.0063596	0.022051	0.957755	421	4	1.1698
Strbp	4	0.99363	0.99365	0.999564	19556	0	1.1998	0.0063721	0.022093	0.957755	422	4	1.1998
Magee2	4	0.85132	0.85104	0.999564	16682	1	1.2412	0.0063722	0.022094	0.957755	423	3	1.2412
Taf5l	4	0.99351	0.99354	0.999564	19551	0	1.56	0.0063737	0.0221	0.957755	424	4	1.56
Cyfip1	4	0.21973	0.37897	0.996417	7394	1	1.4026	0.0063785	0.022115	0.957755	425	3	1.4026
Twistnb	4	0.10914	0.23281	0.988527	4611	2	-1.0133	0.0064068	0.022209	0.957755	426	2	-1.0133
Vmn1r37	4	0.07878	0.17918	0.982491	3560	2	0.16812	0.0064225	0.02226	0.957755	427	2	0.16812
Rnf7	4	0.01905	0.061182	0.943157	1252	1	1.0623	0.0064258	0.022273	0.957755	428	2	1.0623
Smdt1	4	0.99357	0.9936	0.999564	19555	0	0.88566	0.006435	0.022303	0.957755	429	4	0.88566
Kirrel2	4	0.99354	0.99357	0.999564	19554	0	1.5478	0.0064557	0.022371	0.957755	430	4	1.5478
Cypt12	4	0.99353	0.99355	0.999564	19553	0	1.3685	0.0064712	0.022424	0.957755	431	4	1.3685
Ptch2	4	0.99352	0.99354	0.999564	19552	0	1.261	0.0064833	0.022461	0.957755	432	4	1.261
Calcoco1	4	0.13175	0.27118	0.992455	5347	1	1.07	0.0064922	0.022489	0.957755	433	2	1.07
Mylk2	4	0.070584	0.16419	0.981571	3283	2	-2.5873	0.006523	0.022591	0.957755	434	2	-2.5873
Ints9	4	0.75525	0.77618	0.999564	15163	1	1.3948	0.0065278	0.022602	0.957755	435	3	1.3948
Tmem5	4	0.79397	0.80312	0.999564	15722	1	2.001	0.0065298	0.022606	0.957755	436	3	2.001
Sec11c	4	0.93881	0.93881	0.999564	18409	0	1.6937	0.0065377	0.022628	0.957755	437	3	1.6937
Aldh2	4	0.96137	0.96126	0.999564	18872	0	1.4073	0.0065554	0.022687	0.957755	438	3	1.4073
4930564B18Rik	4	0.99344	0.99347	0.999564	19550	0	1.3085	0.0065621	0.02271	0.957755	439	4	1.3085
Lrch2	4	0.8345	0.83572	0.999564	16376	1	1.4974	0.0065732	0.022752	0.957755	440	3	1.4974
Slc22a4	4	0.99342	0.99345	0.999564	19549	0	1.2961	0.0065761	0.022757	0.957755	441	4	1.2961
Zc3h7b	4	0.96272	0.96264	0.999564	18901	0	1.5127	0.0065969	0.022822	0.957755	442	3	1.5127
Ubtd2	4	0.9934	0.99343	0.999564	19548	0	1.2532	0.0065971	0.022822	0.957755	443	4	1.2532
Gm4177	4	0.99338	0.99342	0.999564	19547	0	0.93601	0.0066152	0.022881	0.957755	444	4	0.93601
H2-M10.3	4	0.34584	0.4987	0.997396	9823	1	1.5156	0.0066167	0.022889	0.957755	445	3	1.5156
Mgat4d	4	0.99336	0.99339	0.999564	19546	0	1.1792	0.0066393	0.022954	0.957755	446	4	1.1792
Fbxw21	4	0.56574	0.6772	0.999564	13246	1	1.5564	0.0066425	0.022966	0.957755	447	3	1.5564
Galnt2	4	0.99335	0.99337	0.999564	19545	0	0.84881	0.0066522	0.022995	0.957755	448	4	0.84881
Acyp1	4	0.96366	0.96359	0.999564	18919	0	1.4722	0.0066614	0.023028	0.957755	449	3	1.4722
Lrg1	4	0.34174	0.49477	0.997396	9727	1	1.4543	0.0066647	0.02304	0.957755	450	3	1.4543
Tbcel	4	0.99333	0.99336	0.999564	19544	0	1.013	0.0066663	0.023045	0.957755	451	4	1.013
Slc35a1	4	0.89701	0.89675	0.999564	17578	0	1.1046	0.0066737	0.02307	0.957755	452	3	1.1046
Zc3h4	4	0.4818	0.62939	0.999564	12289	2	0.092306	0.006724	0.023231	0.957755	453	2	0.092306
Plxdc2	4	0.77538	0.78974	0.999564	15435	1	1.4502	0.0067243	0.023231	0.957755	454	3	1.4502
Fam101a	4	0.99324	0.99327	0.999564	19543	0	1.5444	0.0067646	0.023367	0.957755	455	4	1.5444
Purg	4	0.99322	0.99326	0.999564	19542	0	1.2143	0.0067813	0.023414	0.957755	456	4	1.2143
Pafah1b2	4	0.99318	0.99321	0.999564	19541	0	1.3628	0.0068172	0.023526	0.957755	457	4	1.3628
Oasl1	4	0.63198	0.70733	0.999564	13852	1	-0.33291	0.0068244	0.023549	0.957755	458	1	-0.33291
Dnajc13	4	0.99316	0.99319	0.999564	19540	0	0.8012	0.0068388	0.023594	0.957755	459	4	0.8012
Kctd16	4	0.99314	0.99317	0.999564	19539	0	1.5857	0.006858	0.023653	0.957755	460	4	1.5857
Cdh9	4	0.34497	0.49787	0.997396	9800	2	-0.24494	0.0068747	0.023698	0.957755	461	2	-0.24494
Wasf2	4	0.99308	0.99311	0.999564	19538	0	1.1961	0.0069208	0.023843	0.957755	462	4	1.1961
Trpt1	4	0.12429	0.25864	0.990397	5108	3	-1.2294	0.0069249	0.023859	0.957755	463	1	-1.2294
Synpo2	4	0.99307	0.99309	0.999564	19537	0	1.5057	0.0069348	0.02389	0.957755	464	4	1.5057
Arl5c	4	0.99303	0.99306	0.999564	19536	0	1.063	0.00697	0.024007	0.957755	465	4	1.063
4930506M07Rik	4	0.061013	0.14636	0.972002	2952	1	0.54421	0.0069751	0.024022	0.957755	466	3	0.54421
Ccbl1	3	0.52641	0.58396	0.999564	12913	1	0.36535	0.0070086	0.01911	0.957755	467	2	0.36535
Mettl17	4	0.12661	0.26246	0.99085	5189	1	1.4966	0.0070209	0.024167	0.957755	468	3	1.4966
Clptm1	4	0.48483	0.63232	0.999564	12348	2	-0.51426	0.0070254	0.024179	0.957755	469	1	-0.51426
Rps6ka2	4	0.34769	0.50046	0.997396	9854	1	1.4337	0.0070259	0.02418	0.957755	470	3	1.4337
Zdhhc16	4	0.40545	0.55599	0.999564	10908	1	1.3366	0.0070308	0.024194	0.957755	471	2	1.3366
Stard3	4	0.99296	0.99299	0.999564	19535	0	1.1463	0.0070415	0.024232	0.957755	472	4	1.1463
Vmn1r43	4	0.99295	0.99299	0.999564	19534	0	1.2646	0.0070471	0.024252	0.957755	473	4	1.2646
F11r	4	0.85573	0.8553	0.999564	16772	1	1.2874	0.0070506	0.024266	0.957755	474	3	1.2874
Noxred1	4	0.10215	0.22065	0.986611	4370	2	0.79006	0.0070756	0.024333	0.957755	475	2	0.79006
Frat2	4	0.99292	0.99296	0.999564	19533	0	1.0357	0.0070797	0.024344	0.957755	476	4	1.0357
Rassf1	4	0.7833	0.79534	0.999564	15556	1	0.98664	0.0070952	0.024392	0.957755	477	2	0.98664
Uros	3	0.99289	0.993	0.999564	19532	0	1.378	0.0071126	0.019386	0.957755	478	3	1.378
Cyb561d2	4	0.027459	0.081625	0.949914	1671	3	-1.6303	0.0071258	0.0245	0.957755	479	1	-1.6303
Khdrbs3	4	0.99287	0.99291	0.999564	19531	0	1.7605	0.0071303	0.024515	0.957755	480	4	1.7605
Tpcn1	4	0.99287	0.99291	0.999564	19530	0	1.1669	0.0071316	0.024517	0.957755	481	4	1.1669
Hyal4	4	0.81152	0.81665	0.999564	15994	1	1.0999	0.007176	0.024671	0.957755	482	3	1.0999
Glg1	4	0.48955	0.63685	0.999564	12444	2	-0.27079	0.0072263	0.024829	0.957755	483	1	-0.27079
Igsf1	4	0.99277	0.99281	0.999564	19529	0	1.3238	0.007235	0.024862	0.957755	484	4	1.3238
March1.	4	0.78723	0.79816	0.999564	15618	1	1.4986	0.00726	0.024942	0.957755	485	3	1.4986
Atl2	4	0.97584	0.9758	0.999564	19169	0	1.3804	0.007265	0.024955	0.957755	486	4	1.3804
Fbll1	4	0.81431	0.81888	0.999564	16046	1	0.38784	0.0072765	0.024995	0.957755	487	2	0.38784
Pramel6	4	0.35356	0.50614	0.997396	9953	1	1.5167	0.0072984	0.025066	0.957755	488	3	1.5167
Olfr644	3	0.8817	0.88177	0.999564	17272	0	1.4862	0.0073101	0.019899	0.957755	489	2	1.4862
Gm5134	4	0.15018	0.30147	0.995872	5928	2	-0.3734	0.0073267	0.025163	0.957755	490	1	-0.3734
Nkiras1	4	0.4603	0.60876	0.999564	11903	1	1.4754	0.007391	0.025364	0.957755	491	3	1.4754
Bad	3	0.9926	0.99271	0.999564	19528	0	1.7726	0.0073979	0.020109	0.957755	492	3	1.7726
Tgm2	4	0.39069	0.54176	0.999564	10602	2	0.73439	0.0074265	0.0255	0.957755	493	2	0.73439
Tex101	4	0.75786	0.77786	0.999564	15205	1	0.92891	0.0074271	0.025503	0.957755	494	3	0.92891
Hsd17b2	4	0.97077	0.97071	0.999564	19062	0	1.3754	0.0074493	0.025575	0.957755	495	3	1.3754
Map4k5	4	0.99255	0.99259	0.999564	19527	0	0.95942	0.0074541	0.025586	0.957755	496	4	0.95942
Dgki	4	0.25048	0.40799	0.996417	7940	2	0.71987	0.007457	0.025594	0.957755	497	2	0.71987
Cd209c	4	0.53554	0.66458	0.999564	12999	1	1.4097	0.0074579	0.025601	0.957755	498	3	1.4097
Sirpa	4	0.087626	0.19496	0.982491	3878	2	0.1113	0.0074773	0.025656	0.957755	499	2	0.1113
Adamts16	4	0.6095	0.69663	0.999564	13639	1	1.4778	0.0074793	0.025661	0.957755	500	3	1.4778
Sept2.	4	0.99252	0.99257	0.999564	19526	0	1.2259	0.0074798	0.025662	0.957755	501	4	1.2259
Mtg1	4	0.99244	0.99248	0.999564	19524	0	1.4483	0.0074986	0.025726	0.957755	502	4	1.4483
Rnf207	4	0.9925	0.99255	0.999564	19525	0	1.7106	0.0075016	0.025737	0.957755	503	4	1.7106
E2f1	4	0.99243	0.99248	0.999564	19523	0	1.4902	0.0075714	0.025971	0.957755	504	4	1.4902
Csnk1a1	4	0.10606	0.22747	0.988527	4504	2	-0.60801	0.0075777	0.02599	0.957755	505	1	-0.60801
Actr2	4	0.76036	0.77952	0.999564	15247	1	1.145	0.0075794	0.025996	0.957755	506	2	1.145
Trank1	4	0.99241	0.99246	0.999564	19522	0	0.85418	0.0075857	0.026018	0.957755	507	4	0.85418
Hnrnph3	4	0.44122	0.59039	0.999564	11543	2	0.71534	0.0076051	0.026086	0.957755	508	2	0.71534
Fam210b	4	0.17641	0.33777	0.996417	6616	1	0.70327	0.007628	0.026147	0.957755	509	2	0.70327
Adm2	4	0.96645	0.96637	0.999564	18976	0	1.493	0.007641	0.026182	0.957755	510	3	1.493
Tex19.2	4	0.88744	0.88716	0.999564	17396	0	1.7285	0.0076462	0.026205	0.957755	511	3	1.7285
Vmn1r64	4	0.99232	0.99237	0.999564	19521	0	0.86591	0.0076795	0.026295	0.957755	512	4	0.86591
Grrp1	4	0.73957	0.76601	0.999564	14957	1	1.4711	0.0077023	0.026369	0.957755	513	3	1.4711
Cks1b	4	0.68334	0.7334	0.999564	14324	1	1.5338	0.0077184	0.026424	0.957755	514	3	1.5338
Rpe	4	0.82622	0.82861	0.999564	16230	1	1.5671	0.0077264	0.026454	0.957755	515	3	1.5671
Jrkl	4	0.79948	0.80732	0.999564	15812	1	1.6223	0.0077284	0.02646	0.957755	516	3	1.6223
Fen1	4	0.99225	0.99229	0.999564	19520	0	0.89565	0.0077532	0.026536	0.957755	517	4	0.89565
Crip1	4	0.25181	0.40925	0.996417	7954	2	0.45593	0.0077649	0.026584	0.957755	518	2	0.45593
Rbm15b	4	0.75528	0.7762	0.999564	15164	1	1.1063	0.0077701	0.026599	0.957755	519	2	1.1063
Foxl2	4	0.66153	0.7219	0.999564	14150	1	0.67051	0.0077786	0.026622	0.957755	520	2	0.67051
Atp6v1g1	4	0.82641	0.82878	0.999564	16233	1	1.4015	0.0077835	0.026636	0.957755	521	3	1.4015
Adcy2	4	0.93942	0.93942	0.999564	18420	0	1.4279	0.0077967	0.026676	0.957755	522	3	1.4279
Tagln3	4	0.94228	0.94224	0.999564	18475	0	0.40364	0.0078288	0.026779	0.957755	523	2	0.40364
Foxf1	4	0.9218	0.92165	0.999564	18094	0	1.176	0.0078377	0.026813	0.957755	524	2	1.176
Cdkn2d	4	0.99213	0.99217	0.999564	19519	0	1.0125	0.0078672	0.026905	0.957755	525	4	1.0125
Eid2b	4	0.4764	0.62423	0.999564	12202	2	-0.40261	0.007879	0.026939	0.957755	526	1	-0.40261
Kynu	4	0.95324	0.95312	0.999564	18693	0	0.62865	0.0079292	0.027109	0.957755	527	2	0.62865
Ppp5c	4	0.18611	0.34697	0.996417	6782	1	1.3312	0.0079764	0.027252	0.957755	528	3	1.3312
Cux2	4	0.99199	0.99203	0.999564	19518	0	1.0737	0.0080069	0.027353	0.957755	529	4	1.0737
Map3k5	4	0.97639	0.97638	0.999564	19183	0	1.2829	0.0080208	0.027394	0.957755	530	4	1.2829
Pcdha8	4	0.071271	0.16544	0.981801	3308	3	-1.0635	0.0080295	0.027418	0.957755	531	1	-1.0635
Cdadc1	4	0.99197	0.992	0.999564	19517	0	1.1678	0.0080333	0.027427	0.957755	532	4	1.1678
Ccl8	4	0.81002	0.81546	0.999564	15968	1	1.5501	0.0080369	0.027436	0.957755	533	3	1.5501
Huwe1	4	0.28174	0.43767	0.996417	8529	1	1.875	0.008063	0.027517	0.957755	534	3	1.875
E330021D16Rik	4	0.99193	0.99197	0.999564	19516	0	1.4825	0.0080733	0.027552	0.957755	535	4	1.4825
Sgsm3	4	0.61693	0.70016	0.999564	13702	1	0.29662	0.0080797	0.027573	0.957755	536	2	0.29662
Fmo9	4	0.24011	0.39812	0.996417	7726	1	0.90102	0.0081	0.027643	0.957755	537	2	0.90102
Fpgs	4	0.82569	0.82817	0.999564	16221	1	1.6972	0.0081045	0.027657	0.957755	538	3	1.6972
Sort1	4	0.060361	0.14514	0.971643	2938	2	-3.049	0.0081299	0.027737	0.957755	539	2	-3.049
Ascc2	4	0.57735	0.68213	0.999564	13345	1	1.1659	0.0081317	0.027743	0.957755	540	2	1.1659
Aass	4	0.99187	0.99191	0.999564	19513	0	1.0917	0.0081333	0.027751	0.957755	541	4	1.0917
Sema6b	4	0.9864	0.98637	0.999564	19395	0	1.4204	0.0081529	0.027815	0.957755	542	4	1.4204
Sec61a2	4	0.10803	0.23088	0.988527	4573	1	1.6269	0.0081588	0.027835	0.957755	543	3	1.6269
Clca4b	3	0.18291	0.29627	0.994305	6714	1	0.25972	0.0081766	0.022137	0.957755	544	1	0.25972
Timp4	4	0.067954	0.15927	0.975179	3189	1	0.40586	0.0081801	0.027901	0.957755	545	2	0.40586
Krt8	4	0.99182	0.99186	0.999564	19512	0	0.85475	0.0081847	0.027916	0.957755	546	4	0.85475
Vmn1r204	4	0.32005	0.47394	0.996417	9330	1	1.6162	0.0081997	0.027967	0.957755	547	3	1.6162
4930538K18Rik	4	0.27586	0.43209	0.996417	8421	1	1.5419	0.008206	0.027988	0.957755	548	3	1.5419
Myt1l	4	0.99161	0.99163	0.999564	19507	0	1.3685	0.0082088	0.027999	0.957755	549	4	1.3685
Nat10	4	0.21799	0.37731	0.996417	7360	2	-0.15629	0.0082303	0.028072	0.957755	550	2	-0.15629
Stk39	4	0.99176	0.99179	0.999564	19511	0	0.83623	0.0082391	0.028098	0.957755	551	4	0.83623
Bckdha	4	0.17445	0.33586	0.996417	6574	1	1.4495	0.0082476	0.028127	0.957755	552	3	1.4495
Olfr1487	4	0.95823	0.95818	0.999564	18811	0	1.4929	0.0082704	0.028193	0.957755	553	3	1.4929
Tnfrsf23	4	0.90569	0.90543	0.999564	17751	0	1.2934	0.0082805	0.02823	0.957755	554	3	1.2934
Cables2	4	0.316	0.47015	0.996417	9242	1	0.078738	0.0083306	0.028398	0.957755	555	2	0.078738
Olfr584	4	0.99166	0.99167	0.999564	19510	0	1.2229	0.0083432	0.02844	0.957755	556	4	1.2229
Olfr1410	4	0.99165	0.99167	0.999564	19509	0	1.2452	0.0083529	0.028466	0.957755	557	4	1.2452
Cep295	4	0.21973	0.37897	0.996417	7389	1	1.3813	0.0083556	0.028477	0.957755	558	3	1.3813
Slc9b2	4	0.99164	0.99166	0.999564	19508	0	0.94322	0.0083599	0.028492	0.957755	559	4	0.94322
Prom1	4	0.9824	0.98241	0.999564	19300	0	1.3342	0.008375	0.028543	0.957755	560	4	1.3342
Dmgdh	4	0.51955	0.65823	0.999564	12852	1	1.1486	0.0083808	0.028557	0.957755	561	3	1.1486
Lrrc72	4	0.99155	0.99157	0.999564	19506	0	0.81807	0.0084482	0.028771	0.957755	562	4	0.81807
Trappc3l	4	0.93617	0.93609	0.999564	18360	0	1.7283	0.0084571	0.028799	0.957755	563	3	1.7283
She	4	0.99152	0.99154	0.999564	19505	0	0.77969	0.0084778	0.028868	0.957755	564	4	0.77969
Slc16a5	4	0.2053	0.36515	0.996417	7120	1	0.77834	0.0084812	0.028881	0.957755	565	2	0.77834
Elac2	4	0.45447	0.60314	0.999564	11802	1	1.1229	0.0084902	0.02891	0.957755	566	2	1.1229
Gm2913	4	0.85542	0.85502	0.999564	16767	1	1.2652	0.0085119	0.028973	0.957755	567	3	1.2652
Trim27	4	0.87827	0.87786	0.999564	17205	0	1.4507	0.0085502	0.029098	0.957755	568	3	1.4507
Prickle2	4	0.22729	0.38612	0.996417	7531	1	1.358	0.0085736	0.029177	0.957755	569	3	1.358
Olfr555	4	0.2827	0.43855	0.996417	8550	2	-0.067306	0.0085815	0.029201	0.957755	570	2	-0.067306
D3Ertd751e	4	0.99137	0.99138	0.999564	19503	0	1.1392	0.0086283	0.029348	0.957755	571	4	1.1392
Arl4c	4	0.39656	0.54742	0.999564	10738	2	0.55498	0.0086317	0.029359	0.957755	572	2	0.55498
Olfr178	4	0.64968	0.71595	0.999564	14027	1	1.1937	0.0086695	0.029476	0.957755	573	2	1.1937
Stat3	4	0.04155	0.10942	0.956377	2244	2	-2.0493	0.008675	0.02949	0.957755	574	2	-2.0493
Vmn1r183	4	0.059495	0.14356	0.971643	2893	1	1.5617	0.0086817	0.029508	0.957755	575	3	1.5617
Rin2	4	0.92012	0.91996	0.999564	18064	0	0.37666	0.0086818	0.029508	0.957755	576	2	0.37666
Tbc1d5	4	0.99127	0.99128	0.999564	19502	0	0.9815	0.0087274	0.029655	0.957755	577	4	0.9815
Rnf121	4	0.069797	0.16272	0.979382	3263	1	1.3227	0.0087297	0.029661	0.957755	578	3	1.3227
4930452B06Rik	4	0.70721	0.74659	0.999564	14602	1	0.4872	0.008732	0.029669	0.957755	579	2	0.4872
Lin28b	4	0.067331	0.15813	0.975179	3176	1	1.4767	0.0087351	0.029682	0.957755	580	3	1.4767
Xrcc5	4	0.98237	0.98237	0.999564	19298	0	1.4942	0.0087788	0.029817	0.957755	581	4	1.4942
Rab11fip4	4	0.31825	0.47229	0.996417	9290	1	0.12573	0.0087822	0.029824	0.957755	582	1	0.12573
Lipe	4	0.72429	0.75665	0.999564	14776	1	1.2251	0.0088065	0.029897	0.957755	583	2	1.2251
Tmsb4x	4	0.71127	0.74889	0.999564	14642	1	1.2739	0.0088121	0.029916	0.957755	584	3	1.2739
Olfr970	4	0.99119	0.9912	0.999564	19500	0	1.4158	0.0088128	0.029917	0.957755	585	4	1.4158
Gli2	4	0.9793	0.97934	0.999564	19231	0	1.9409	0.0088175	0.029932	0.957755	586	4	1.9409
Rgs9bp	4	0.83388	0.83517	0.999564	16363	1	-0.029773	0.0088323	0.029973	0.957755	587	1	-0.029773
Cox6b2	4	0.99113	0.99114	0.999564	19499	0	0.95237	0.0088696	0.030095	0.957755	588	4	0.95237
Zfp869	4	0.80454	0.81119	0.999564	15881	1	0.62447	0.0088825	0.030141	0.957755	589	2	0.62447
Zbtb6	4	0.3274	0.481	0.996417	9468	1	1.4058	0.0089168	0.030245	0.957755	590	3	1.4058
Pigf	4	0.78061	0.79337	0.999564	15521	1	-0.17856	0.0089326	0.030294	0.957755	591	1	-0.17856
Zcwpw1	4	0.92235	0.92223	0.999564	18104	0	1.6646	0.008939	0.030312	0.957755	592	3	1.6646
Rabgap1	4	0.95596	0.95587	0.999564	18753	0	1.3198	0.0089655	0.030401	0.957755	593	3	1.3198
Gm5460	4	0.83877	0.83937	0.999564	16444	1	0.3199	0.0089828	0.030457	0.957755	594	1	0.3199
B4galnt3	4	0.99101	0.99103	0.999564	19498	0	1.0258	0.0089854	0.03046	0.957755	595	4	1.0258
Pitpnb	4	0.97033	0.97026	0.999564	19049	0	1.3086	0.0089944	0.030489	0.957755	596	3	1.3086
Lrrn4cl	4	0.42371	0.57353	0.999564	11236	1	1.1871	0.009033	0.030622	0.957755	597	3	1.1871
Sync	4	0.48604	0.63347	0.999564	12376	1	1.5865	0.0090612	0.030713	0.957755	598	3	1.5865
Arhgef2	4	0.45915	0.60766	0.999564	11888	2	-0.39083	0.0090831	0.030778	0.957755	599	1	-0.39083
Rasl11a	4	0.9909	0.99091	0.999564	19496	0	1.0565	0.0090994	0.030828	0.957755	600	4	1.0565
Olfr1128	4	0.99089	0.9909	0.999564	19495	0	1.22	0.0091084	0.030863	0.957755	601	4	1.22
Hspa1b	4	0.99088	0.99088	0.999564	19494	0	0.98088	0.0091247	0.030909	0.957755	602	4	0.98088
Calm5	4	0.7577	0.77775	0.999564	15201	1	1.348	0.0091333	0.030939	0.957755	603	3	1.348
Mcidas	4	0.99086	0.99088	0.999564	19493	0	1.2825	0.0091367	0.030948	0.957755	604	4	1.2825
Snrnp25	4	0.99086	0.99087	0.999564	19492	0	0.66793	0.0091382	0.030952	0.957755	605	4	0.66793
Osbpl9	4	0.99086	0.99087	0.999564	19491	0	0.91114	0.0091434	0.030968	0.957755	606	4	0.91114
Hao2	4	0.25767	0.41484	0.996417	8080	1	1.136	0.0091478	0.03098	0.957755	607	2	1.136
Snx13	4	0.10287	0.22186	0.986611	4409	1	1.5324	0.0091522	0.030997	0.957755	608	3	1.5324
Als2cr12	4	0.36335	0.51548	0.998382	10137	2	0.52191	0.0091562	0.031005	0.957755	609	2	0.52191
Glt1d1	4	0.95004	0.94999	0.999564	18633	0	1.8468	0.009179	0.03109	0.957755	610	3	1.8468
Crygb	4	0.77464	0.78922	0.999564	15423	1	1.1826	0.0091834	0.031103	0.957755	611	3	1.1826
Lmo1	4	0.9908	0.99081	0.999564	19490	0	1.5331	0.009201	0.03116	0.957755	612	4	1.5331
Zfp703	4	0.9908	0.9908	0.999564	19489	0	0.70149	0.009204	0.031168	0.957755	613	4	0.70149
Cdyl2	4	0.17641	0.33777	0.996417	6602	1	1.6787	0.0092292	0.031251	0.957755	614	3	1.6787
Dnttip1	4	0.74257	0.76795	0.999564	15012	1	0.67333	0.0092335	0.031267	0.957755	615	2	0.67333
Gm20736	4	0.13847	0.28242	0.994305	5544	1	1.0886	0.0092404	0.031285	0.957755	616	2	1.0886
Nrk	4	0.99071	0.99071	0.999564	19487	0	1.2448	0.0092868	0.031426	0.957755	617	4	1.2448
Defb26	4	0.99071	0.9907	0.999564	19486	0	1.3279	0.0092898	0.031436	0.957755	618	4	1.3279
Isg20l2	4	0.93268	0.93249	0.999564	18305	0	1.7474	0.009329	0.031559	0.957755	619	3	1.7474
Pcolce2	4	0.99066	0.99065	0.999564	19485	0	1.3166	0.0093398	0.031588	0.957755	620	4	1.3166
Olfr357	4	0.27575	0.43199	0.996417	8411	2	0.51342	0.0093589	0.031652	0.957755	621	2	0.51342
Wdr89	4	0.2344	0.39282	0.996417	7642	1	1.1026	0.0093759	0.031705	0.957755	622	2	1.1026
Apc	4	0.71639	0.75189	0.999564	14694	1	1.6102	0.0093816	0.031721	0.957755	623	3	1.6102
Capn12	4	0.50153	0.64832	0.999564	12671	2	0.49454	0.009384	0.031729	0.957755	624	2	0.49454
1700029I15Rik	4	0.99061	0.99059	0.999564	19484	0	1.3834	0.0093915	0.031748	0.957755	625	4	1.3834
Ostf1	4	0.77895	0.79219	0.999564	15501	1	1.2178	0.0094182	0.031832	0.957755	626	3	1.2178
1810043H04Rik	4	0.78835	0.79898	0.999564	15632	1	0.99483	0.0094341	0.031874	0.957755	627	2	0.99483
Suv420h1	4	0.98195	0.98197	0.999564	19283	0	1.4666	0.0094655	0.03196	0.957755	628	4	1.4666
Ccdc167	4	0.99052	0.9905	0.999564	19483	0	0.82143	0.0094832	0.032014	0.957755	629	4	0.82143
Slco3a1	4	0.84302	0.84324	0.999564	16523	1	1.085	0.0094842	0.032016	0.957755	630	3	1.085
Kif24	4	0.59907	0.69186	0.999564	13530	1	0.67677	0.0095344	0.032167	0.957755	631	3	0.67677
Ttc9b	4	0.73824	0.76518	0.999564	14945	1	1.6071	0.0095408	0.032188	0.957755	632	3	1.6071
Slc41a2	4	0.99046	0.99044	0.999564	19482	0	1.0548	0.0095417	0.032191	0.957755	633	4	1.0548
Ren1	4	0.58393	0.68499	0.999564	13391	1	1.3843	0.009548	0.032211	0.957755	634	3	1.3843
Ufsp2	4	0.98876	0.98878	0.999564	19444	0	1.5359	0.0095606	0.032257	0.957755	635	4	1.5359
Crot	4	0.16038	0.31793	0.996417	6236	2	-0.48299	0.0095845	0.032329	0.957755	636	2	-0.48299
Ccdc172	4	0.035593	0.097792	0.955712	1996	1	1.2531	0.0095923	0.032348	0.957755	637	2	1.2531
Gm11568	4	0.99037	0.99036	0.999564	19481	0	0.86963	0.0096314	0.032477	0.957755	638	4	0.86963
Olfr801	4	0.93344	0.93328	0.999564	18316	0	0.78777	0.0096346	0.032486	0.957755	639	2	0.78777
Aff2	4	0.99032	0.9903	0.999564	19479	0	1.3301	0.0096843	0.03265	0.957755	640	4	1.3301
H2afz	4	0.69575	0.74016	0.999564	14478	1	1.7575	0.0096848	0.032651	0.957755	641	3	1.7575
Acap2	4	0.87392	0.87351	0.999564	17111	0	1.4153	0.0097449	0.03286	0.957755	642	3	1.4153
B3galt5	4	0.18265	0.34367	0.996417	6710	2	-0.0071463	0.0097821	0.032985	0.957755	643	2	-0.0071463
Snx21	4	0.252	0.40943	0.996417	7960	1	0.96104	0.009785	0.032994	0.957755	644	2	0.96104
Wsb2	4	0.78919	0.79959	0.999564	15650	1	1.2194	0.0097983	0.033032	0.957755	645	3	1.2194
Drp2	4	0.97854	0.97858	0.999564	19218	0	1.3824	0.0098009	0.033039	0.957755	646	4	1.3824
Ints3	4	0.9902	0.99017	0.999564	19478	0	1.0546	0.0098017	0.03304	0.957755	647	4	1.0546
Nova2	4	0.98747	0.98747	0.999564	19423	0	1.3723	0.0098085	0.033065	0.957755	648	4	1.3723
Cthrc1	4	0.99018	0.99016	0.999564	19477	0	1.3074	0.009819	0.033099	0.957755	649	4	1.3074
Snx24	4	0.98221	0.98221	0.999564	19296	0	1.3919	0.0098264	0.033122	0.957755	650	4	1.3919
Taf1c	4	0.98731	0.98731	0.999564	19419	0	1.0311	0.0098351	0.033152	0.957755	651	4	1.0311
Olfr498	4	0.99016	0.99013	0.999564	19476	0	1.2973	0.0098387	0.033162	0.957755	652	4	1.2973
Tbx22	3	0.99016	0.99029	0.999564	19475	0	1.0437	0.0098404	0.026402	0.957755	653	3	1.0437
Prr12	4	0.86904	0.86862	0.999564	17025	0	0.0422	0.0098853	0.033304	0.957755	654	2	0.0422
Rdh8	4	0.065002	0.15384	0.975179	3090	2	-2.5588	0.009898	0.033344	0.957755	655	2	-2.5588
Slco1b2	4	0.99009	0.99008	0.999564	19474	0	1.0508	0.0099107	0.033382	0.957755	656	4	1.0508
Slc25a34	4	0.80849	0.81424	0.999564	15943	1	1.6129	0.0099213	0.033418	0.957755	657	3	1.6129
Sdc1	4	0.8745	0.87408	0.999564	17122	0	1.3663	0.0099263	0.033431	0.957755	658	3	1.3663
Gm13057	4	0.11959	0.25068	0.988527	4964	2	-0.96278	0.0099354	0.03345	0.957755	659	2	-0.96278
Zfp37	4	0.99006	0.99005	0.999564	19473	0	0.6724	0.0099377	0.033456	0.957755	660	4	0.6724
2610528A11Rik	4	0.12857	0.26584	0.991673	5250	2	-1.4162	0.0099855	0.033619	0.957755	661	1	-1.4162
Tnfrsf21	4	0.99001	0.99	0.999564	19471	0	0.77522	0.0099886	0.033629	0.957755	662	4	0.77522
Abi3bp	4	0.87766	0.87724	0.999564	17200	0	0.49403	0.010036	0.033761	0.957755	663	2	0.49403
Olfr312	4	0.98994	0.98993	0.999564	19470	0	1.1091	0.010059	0.03383	0.957755	664	4	1.1091
Thumpd2	4	0.98993	0.98992	0.999564	19469	0	1.1158	0.010065	0.033849	0.957755	665	4	1.1158
Gm13251	4	0.094126	0.20656	0.986137	4107	2	-1.9329	0.010085	0.033902	0.957755	666	2	-1.9329
Ints7	4	0.97187	0.97182	0.999564	19088	0	1.4564	0.010102	0.033957	0.957755	667	3	1.4564
Zeb2	4	0.96422	0.96417	0.999564	18933	0	1.5397	0.010107	0.03397	0.957755	668	3	1.5397
Agpat4	4	0.80286	0.80986	0.999564	15855	1	1.5348	0.010131	0.034039	0.957755	669	3	1.5348
Coq10a	4	0.60391	0.69411	0.999564	13579	1	0.28046	0.010136	0.034057	0.957755	670	2	0.28046
Krtap19-5	4	0.98986	0.98984	0.999564	19468	0	0.96539	0.010143	0.034087	0.957755	671	4	0.96539
Agxt	4	0.42475	0.57454	0.999564	11251	1	1.2436	0.010167	0.034168	0.957755	672	2	1.2436
Olfr508	4	0.82464	0.8273	0.999564	16202	1	0.39055	0.010186	0.034222	0.957755	673	2	0.39055
Mcfd2	4	0.75172	0.77392	0.999564	15120	1	1.4965	0.010193	0.034246	0.957755	674	3	1.4965
Nefl	4	0.37819	0.52976	0.999564	10394	1	1.3049	0.010233	0.034368	0.957755	675	3	1.3049
Gtf3c6	4	0.98977	0.98975	0.999564	19467	0	0.8828	0.010234	0.034371	0.957755	676	4	0.8828
Cpne1	4	0.79575	0.80448	0.999564	15748	1	0.30899	0.010236	0.034375	0.957755	677	2	0.30899
Tfec	4	0.98976	0.98974	0.999564	19466	0	1.1583	0.010241	0.034391	0.957755	678	4	1.1583
Gpr151	4	0.96231	0.96222	0.999564	18889	0	1.4552	0.010248	0.03441	0.957755	679	3	1.4552
Ifngr1	4	0.51122	0.65496	0.999564	12791	1	1.5991	0.010279	0.034514	0.957755	680	3	1.5991
Cmtm6	4	0.98971	0.9897	0.999564	19465	0	0.69567	0.010285	0.034534	0.957755	681	4	0.69567
Cst3	4	0.45698	0.60557	0.999564	11850	2	-0.012178	0.010286	0.034536	0.957755	682	2	-0.012178
Scn2b	4	0.063938	0.15181	0.975179	3047	2	-2.152	0.010336	0.034694	0.957755	683	2	-2.152
Cish	4	0.66656	0.72451	0.999564	14203	1	1.485	0.010356	0.034757	0.957755	684	3	1.485
Fam172a	4	0.98962	0.98961	0.999564	19463	0	0.84335	0.010382	0.034828	0.957755	685	4	0.84335
Rpap2	4	0.94041	0.94038	0.999564	18443	0	0.26068	0.010386	0.034846	0.957755	686	2	0.26068
Rnf216	4	0.96062	0.96054	0.999564	18856	0	1.0765	0.010392	0.034864	0.957755	687	2	1.0765
Hecw2	4	0.53506	0.66437	0.999564	12990	1	1.2439	0.010404	0.034902	0.957755	688	3	1.2439
Olfr1056	4	0.98957	0.98957	0.999564	19462	0	0.81798	0.010432	0.034989	0.957755	689	4	0.81798
Pole2	4	0.39948	0.55029	0.999564	10792	1	0.50439	0.010436	0.035004	0.957755	690	2	0.50439
Dclre1c	4	0.45431	0.60296	0.999564	11798	1	1.6767	0.010445	0.035033	0.957755	691	3	1.6767
Gstt2	4	0.98954	0.98954	0.999564	19461	0	1.5457	0.010459	0.035082	0.957755	692	4	1.5457
Slc30a5	4	0.62619	0.70459	0.999564	13803	1	1.3323	0.01046	0.035082	0.957755	693	3	1.3323
Pold4	3	0.8336	0.83361	0.999564	16360	0	1.9489	0.010464	0.028003	0.957755	694	2	1.9489
Il17re	4	0.97767	0.97771	0.999564	19202	0	1.5548	0.010474	0.035134	0.957755	695	4	1.5548
Porcn	4	0.016933	0.054925	0.943157	1122	1	0.25183	0.010487	0.035175	0.957755	696	2	0.25183
Gdf7	4	0.17265	0.33414	0.996417	6529	1	1.4315	0.010511	0.035237	0.957755	697	3	1.4315
Zcchc11	4	0.0040586	0.014325	0.917486	306	2	-2.6488	0.010529	0.035297	0.957755	698	2	-2.6488
Zfp61	4	0.73085	0.76063	0.999564	14859	1	-0.28215	0.010537	0.03532	0.957755	699	1	-0.28215
Ifngr2	4	0.41167	0.56193	0.999564	11018	2	0.67258	0.010587	0.035471	0.957755	700	2	0.67258
Serpini2	4	0.92511	0.92496	0.999564	18154	0	1.2012	0.010589	0.035479	0.957755	701	2	1.2012
Uap1l1	4	0.98941	0.98941	0.999564	19460	0	0.98129	0.010594	0.035498	0.957755	702	4	0.98129
Serpinb3b	4	0.98343	0.98342	0.999564	19318	0	1.3283	0.010625	0.035598	0.957755	703	4	1.3283
Sohlh1	4	0.98937	0.98938	0.999564	19459	0	0.61645	0.010629	0.035611	0.957755	704	4	0.61645
Ttc12	4	0.1042	0.22416	0.988029	4453	2	-1.2775	0.010637	0.03564	0.957755	705	2	-1.2775
Olfr1109	4	0.98934	0.98936	0.999564	19458	0	1.2199	0.010656	0.035693	0.957755	706	4	1.2199
Thada	4	0.063619	0.15122	0.975179	3043	2	-2.3548	0.010687	0.035781	0.957755	707	2	-2.3548
Rbm38	4	0.9456	0.94553	0.999564	18530	0	1.1694	0.010691	0.03579	0.957755	708	2	1.1694
Ssc5d	4	0.66094	0.7216	0.999564	14145	1	1.9474	0.010727	0.035908	0.957755	709	3	1.9474
Arrb1	4	0.5928	0.68905	0.999564	13477	1	1.2357	0.010737	0.035939	0.957755	710	3	1.2357
Syndig1l	4	0.54364	0.66787	0.999564	13075	1	1.2157	0.010745	0.035967	0.957755	711	2	1.2157
Nanog	4	0.98925	0.98925	0.999564	19457	0	1.4274	0.010755	0.035994	0.957755	712	4	1.4274
Mapk12	4	0.48447	0.63198	0.999564	12342	1	1.4354	0.010771	0.036041	0.957755	713	3	1.4354
Txnrd1	4	0.59534	0.6902	0.999564	13499	1	1.5291	0.010773	0.03605	0.957755	714	3	1.5291
Ccne1	4	0.359	0.51133	0.997396	10047	1	0.71391	0.010787	0.0361	0.957755	715	2	0.71391
Acpp	4	0.9892	0.98921	0.999564	19456	0	0.88112	0.010799	0.03614	0.957755	716	4	0.88112
Slc38a5	4	0.6663	0.72439	0.999564	14200	1	0.91621	0.010806	0.036166	0.957755	717	2	0.91621
Gsdmd	4	0.89988	0.8996	0.999564	17634	0	0.85856	0.010837	0.03626	0.957755	718	3	0.85856
Mgme1	4	0.32183	0.47565	0.996417	9368	1	1.4784	0.01086	0.036335	0.957755	719	3	1.4784
Fam83f	4	0.96818	0.9681	0.999564	19004	0	1.117	0.010891	0.036436	0.957755	720	2	1.117
Aff1	4	0.79747	0.80578	0.999564	15778	1	1.5222	0.010939	0.036583	0.957755	721	3	1.5222
Nkx2-2	4	0.98906	0.98907	0.999564	19455	0	0.95533	0.010945	0.036596	0.957755	722	4	0.95533
Cmtr2	4	0.98904	0.98906	0.999564	19454	0	1.0702	0.010961	0.036647	0.957755	723	4	1.0702
Arpc3	4	0.85439	0.85401	0.999564	16747	1	1.4588	0.01097	0.03668	0.957755	724	3	1.4588
Vmn2r67	4	0.98903	0.98905	0.999564	19453	0	1.6468	0.010971	0.036686	0.957755	725	4	1.6468
Lalba	4	0.12361	0.25751	0.990321	5092	2	-0.43338	0.010987	0.036736	0.957755	726	1	-0.43338
Tjp2	4	0.39799	0.54883	0.999564	10770	1	1.3722	0.011033	0.036875	0.957755	727	3	1.3722
Efr3b	4	0.81511	0.81953	0.999564	16057	1	0.74824	0.011037	0.036897	0.957755	728	2	0.74824
Rarg	4	0.94907	0.94901	0.999564	18616	0	1.654	0.011043	0.036914	0.957755	729	3	1.654
Cgref1	4	0.98894	0.98896	0.999564	19451	0	0.84775	0.011056	0.036956	0.957755	730	4	0.84775
Ercc5	4	0.056768	0.13846	0.966505	2811	1	1.3749	0.011057	0.036961	0.957755	731	3	1.3749
Colec10	4	0.07878	0.17918	0.982491	3563	2	-0.028044	0.011074	0.03701	0.957755	732	2	-0.028044
Gcm2	4	0.9889	0.98892	0.999564	19450	0	1.095	0.011096	0.037075	0.957755	733	4	1.095
Abr	4	0.91226	0.91211	0.999564	17885	0	1.632	0.011123	0.037173	0.957755	734	3	1.632
Guca1a	4	0.98886	0.98888	0.999564	19449	0	0.94386	0.011139	0.03723	0.957755	735	4	0.94386
Glcci1	4	0.98886	0.98887	0.999564	19448	0	1.3898	0.011141	0.037237	0.957755	736	4	1.3898
Usp49	4	0.4978	0.64477	0.999564	12605	1	1.4958	0.011162	0.037298	0.957755	737	3	1.4958
Cbfa2t3	4	0.98882	0.98884	0.999564	19447	0	1.1369	0.011177	0.037339	0.957755	738	4	1.1369
Atp10b	4	0.13236	0.2722	0.992472	5368	3	-0.83179	0.011188	0.037369	0.957755	739	1	-0.83179
Cma1	4	0.92942	0.92924	0.999564	18233	0	1.4388	0.011204	0.037426	0.957755	740	3	1.4388
Nono	4	0.91564	0.91547	0.999564	17961	0	1.3551	0.011215	0.037456	0.957755	741	3	1.3551
Cyp2b9	4	0.96127	0.96118	0.999564	18870	0	1.3389	0.011221	0.037472	0.957755	742	3	1.3389
Olfr466	4	0.98878	0.9888	0.999564	19446	0	1.2338	0.011221	0.037473	0.957755	743	4	1.2338
Satb2	4	0.45474	0.60339	0.999564	11806	2	0.69976	0.011221	0.037474	0.957755	744	2	0.69976
Olfr1249	4	0.25767	0.41484	0.996417	8085	1	0.86816	0.011227	0.037488	0.957755	745	2	0.86816
Rps6kb2	4	0.98876	0.98879	0.999564	19445	0	1.3657	0.011237	0.037506	0.957755	746	4	1.3657
Trp53i13	4	0.83653	0.83744	0.999564	16405	1	0.69265	0.011238	0.03751	0.957755	747	2	0.69265
Lao1	4	0.98875	0.98878	0.999564	19443	0	1.5524	0.01125	0.037554	0.957755	748	4	1.5524
Sox5	4	0.31299	0.46734	0.996417	9183	1	0.27232	0.011288	0.037674	0.957755	749	2	0.27232
Yap1	4	0.38553	0.5368	0.999564	10520	1	1.4964	0.011299	0.037708	0.957755	750	3	1.4964
Prpf3	4	0.038751	0.10402	0.955712	2132	2	-3.6417	0.011338	0.03782	0.957755	751	1	-3.6417
Ccdc42b	4	0.38272	0.53415	0.999564	10468	1	0.79221	0.011388	0.037969	0.957755	752	3	0.79221
Uba52	4	0.98858	0.98861	0.999564	19442	0	0.99667	0.01142	0.038056	0.957755	753	4	0.99667
Pramel5	4	0.98858	0.98859	0.999564	19441	0	1.3863	0.011424	0.038073	0.957755	754	4	1.3863
Gm17359	4	0.33822	0.49134	0.997396	9665	1	1.0307	0.011438	0.038112	0.957755	755	2	1.0307
Olfr806	4	0.077853	0.17746	0.982491	3537	1	0.67105	0.011438	0.038113	0.957755	756	2	0.67105
Klk1b8	4	0.98855	0.98857	0.999564	19440	0	1.1025	0.011445	0.038135	0.957755	757	4	1.1025
Cfp	4	0.98855	0.98856	0.999564	19439	0	0.89976	0.011454	0.038166	0.957755	758	4	0.89976
Sult2a3	4	0.98854	0.98856	0.999564	19438	0	1.2647	0.011458	0.038178	0.957755	759	4	1.2647
Bpgm	4	0.85406	0.85368	0.999564	16740	1	1.4705	0.011458	0.038179	0.957755	760	3	1.4705
Hspb6	4	0.96937	0.96929	0.999564	19031	0	1.3164	0.011467	0.038203	0.957755	761	3	1.3164
Jun	4	0.90778	0.90757	0.999564	17795	0	0.54342	0.011488	0.038264	0.957755	762	2	0.54342
Cyp2j6	4	0.89538	0.89513	0.999564	17548	0	1.2004	0.011513	0.038342	0.957755	763	3	1.2004
Cyp2a12	4	0.17467	0.33607	0.996417	6587	2	0.21154	0.011519	0.038368	0.957755	764	2	0.21154
Gem	4	0.10867	0.23198	0.988527	4599	2	0.044445	0.011525	0.038385	0.957755	765	2	0.044445
Crebl2	4	0.98847	0.98849	0.999564	19436	0	0.92358	0.011525	0.038385	0.957755	766	4	0.92358
Adss	4	0.97755	0.97758	0.999564	19201	0	1.5413	0.011531	0.038411	0.957755	767	4	1.5413
Krtap1-3	4	0.15549	0.31011	0.996417	6064	2	-1.2386	0.011538	0.038432	0.957755	768	1	-1.2386
Zfp663	4	0.044163	0.11452	0.95914	2334	2	-2.4356	0.011563	0.038499	0.957755	769	2	-2.4356
Adam30	4	0.54291	0.66759	0.999564	13067	1	1.5123	0.011583	0.038558	0.957755	770	3	1.5123
Wnk4	4	0.98841	0.98843	0.999564	19435	0	1.0329	0.011588	0.038575	0.957755	771	4	1.0329
B9d1	4	0.98841	0.98842	0.999564	19434	0	1.0694	0.011593	0.038586	0.957755	772	4	1.0694
Txnl4b	4	0.9884	0.98841	0.999564	19433	0	1.0431	0.011603	0.038617	0.957755	773	4	1.0431
Rsrc1	4	0.31183	0.46622	0.996417	9150	1	1.4667	0.01162	0.038669	0.957755	774	3	1.4667
Pcsk7	4	0.98836	0.98837	0.999564	19432	0	0.57766	0.011637	0.038727	0.957755	775	4	0.57766
Spice1	4	0.39384	0.54478	0.999564	10682	1	0.66973	0.011638	0.038728	0.957755	776	3	0.66973
Kcnj16	4	0.069797	0.16272	0.979382	3255	2	0.35653	0.011656	0.038779	0.957755	777	2	0.35653
Dnaic2	4	0.35478	0.50727	0.997396	9977	2	0.55426	0.011669	0.038811	0.957755	778	2	0.55426
Usp15	4	0.87224	0.87188	0.999564	17086	0	0.8798	0.011675	0.038829	0.957755	779	2	0.8798
Olfr1209	4	0.88028	0.87985	0.999564	17240	0	0.8265	0.011688	0.038873	0.957755	780	2	0.8265
Vmn1r49	3	0.8837	0.88378	0.999564	17311	0	2.0895	0.011694	0.031094	0.957755	781	2	2.0895
Uba1y	4	0.76032	0.7795	0.999564	15245	1	1.1802	0.011713	0.038945	0.957755	782	3	1.1802
Rai1	4	0.90431	0.90403	0.999564	17726	0	1.1226	0.011738	0.039017	0.957755	783	3	1.1226
Strc	4	0.98823	0.98824	0.999564	19431	0	1.1404	0.011769	0.039122	0.957755	784	4	1.1404
Olfr1336	4	0.96846	0.96839	0.999564	19013	0	1.3588	0.011771	0.039132	0.957755	785	3	1.3588
Myf5	4	0.97142	0.97137	0.999564	19073	0	1.6062	0.011776	0.039147	0.957755	786	3	1.6062
Fam221a	4	0.81419	0.81879	0.999564	16042	1	0.11127	0.011788	0.039187	0.957755	787	1	0.11127
Tmem121	4	0.44278	0.59186	0.999564	11577	1	1.3908	0.011801	0.039227	0.957755	788	3	1.3908
Zfp870	4	0.53934	0.66613	0.999564	13033	1	0.077127	0.011838	0.039345	0.957755	789	1	0.077127
Mtcp1	4	0.80646	0.81268	0.999564	15910	1	1.3225	0.01186	0.039409	0.957755	790	3	1.3225
Vsig2	4	0.98813	0.98814	0.999564	19430	0	1.0063	0.011872	0.039444	0.957755	791	4	1.0063
Gcfc2	4	0.12458	0.25912	0.990397	5120	2	-0.14126	0.011877	0.039458	0.957755	792	2	-0.14126
Phc2	4	0.068816	0.16089	0.975179	3232	1	0.37695	0.011889	0.039488	0.957755	793	2	0.37695
Pgk1	4	0.2437	0.40154	0.996417	7804	1	1.1921	0.01189	0.039491	0.957755	794	2	1.1921
Sufu	4	0.9881	0.98811	0.999564	19429	0	0.89411	0.011897	0.039517	0.957755	795	4	0.89411
Olfr340	4	0.63221	0.70745	0.999564	13854	1	0.93262	0.011909	0.039554	0.957755	796	2	0.93262
Afm	4	0.96536	0.96528	0.999564	18948	0	1.4497	0.011921	0.039589	0.957755	797	3	1.4497
Prg3	4	0.15708	0.3127	0.996417	6112	2	-0.36102	0.011939	0.039646	0.957755	798	2	-0.36102
Vsig1	4	0.62065	0.70195	0.999564	13743	1	1.3874	0.011949	0.03968	0.957755	799	3	1.3874
Sun1	4	0.71381	0.75036	0.999564	14668	1	1.3199	0.011952	0.039687	0.957755	800	3	1.3199
Olfr822	3	0.98804	0.98822	0.999564	19428	0	1.2066	0.011963	0.031775	0.957755	801	3	1.2066
Gm1587	4	0.70513	0.7454	0.999564	14589	1	1.3827	0.011964	0.039723	0.957755	802	3	1.3827
Gm3776	4	0.98384	0.98381	0.999564	19329	0	1.3698	0.011998	0.039836	0.957755	803	4	1.3698
Ccdc154	4	0.69829	0.74155	0.999564	14506	1	1.5035	0.012029	0.039928	0.957755	804	3	1.5035
Vmn2r68	4	0.21973	0.37897	0.996417	7381	1	1.1046	0.012036	0.039947	0.957755	805	2	1.1046
Pkn3	4	0.048008	0.12176	0.95914	2483	3	-1.4528	0.012039	0.039954	0.957755	806	1	-1.4528
Hoxa11	4	0.98792	0.98793	0.999564	19427	0	1.2175	0.012076	0.040061	0.957755	807	4	1.2175
Elavl1	3	0.54375	0.59473	0.999564	13076	1	0.020755	0.012089	0.032092	0.957755	808	1	0.020755
Dusp19	4	0.24638	0.40409	0.996417	7858	1	0.64637	0.012089	0.040101	0.957755	809	2	0.64637
Ccdc66	4	0.28774	0.44333	0.996417	8664	2	0.43799	0.012093	0.040116	0.957755	810	2	0.43799
Slc30a8	4	0.96568	0.96561	0.999564	18956	0	1.6017	0.012106	0.040158	0.957755	811	3	1.6017
Tchhl1	4	0.18922	0.3499	0.996417	6827	2	-0.2443	0.012139	0.04026	0.957755	812	1	-0.2443
Id1	4	0.98785	0.98787	0.999564	19426	0	1.2168	0.012146	0.040286	0.957755	813	4	1.2168
Dbil5	4	0.26547	0.4222	0.996417	8222	1	1.2858	0.012189	0.040408	0.957755	814	3	1.2858
Epc1	4	0.65707	0.71965	0.999564	14103	1	1.2285	0.012221	0.040509	0.957755	815	2	1.2285
Gm5901	4	0.60552	0.69483	0.999564	13593	1	0.666	0.012239	0.040566	0.957755	816	2	0.666
Man2b1	4	0.95958	0.95949	0.999564	18836	0	1.515	0.01225	0.040595	0.957755	817	3	1.515
Nup133	4	0.98774	0.98775	0.999564	19425	0	0.71783	0.012259	0.040625	0.957755	818	4	0.71783
Atp13a3	4	0.75987	0.7792	0.999564	15237	1	1.2974	0.012308	0.040767	0.957755	819	3	1.2974
Olfr850	4	0.015686	0.05114	0.943157	1060	1	0.64005	0.012339	0.040866	0.957755	820	3	0.64005
Myg1	4	0.96411	0.96405	0.999564	18929	0	1.4151	0.012361	0.040931	0.957755	821	3	1.4151
Vamp3	4	0.58065	0.68358	0.999564	13366	1	1.5804	0.012363	0.040934	0.957755	822	3	1.5804
Grk1	4	0.082312	0.18552	0.982491	3698	2	0.78495	0.012375	0.040964	0.957755	823	2	0.78495
Icam5	4	0.45604	0.60467	0.999564	11832	2	0.71564	0.012401	0.041036	0.957755	824	2	0.71564
Sec23a	4	0.65582	0.71899	0.999564	14092	1	0.66293	0.012439	0.041155	0.957755	825	2	0.66293
Grb10	4	0.79638	0.80496	0.999564	15755	1	1.3211	0.012446	0.041175	0.957755	826	3	1.3211
Rab6a	4	0.74714	0.77093	0.999564	15068	1	1.3165	0.012458	0.041212	0.957755	827	3	1.3165
Gemin4	4	0.98753	0.98753	0.999564	19424	0	0.94583	0.012475	0.041256	0.957755	828	4	0.94583
AI317395	4	0.39263	0.54363	0.999564	10653	1	1.5494	0.012513	0.041383	0.957755	829	3	1.5494
Defb39	4	0.9015	0.9012	0.999564	17670	0	0.22071	0.012539	0.041449	0.957755	830	2	0.22071
Pde3b	4	0.98744	0.98745	0.999564	19422	0	1.5453	0.012556	0.041505	0.957755	831	4	1.5453
Fbxw13	4	0.9874	0.9874	0.999564	19421	0	1.2525	0.012602	0.041647	0.957755	832	4	1.2525
Rtbdn	4	0.49606	0.64311	0.999564	12573	2	-0.39426	0.012639	0.041769	0.957755	833	1	-0.39426
C1rl	4	0.98735	0.98735	0.999564	19420	0	1.1978	0.012655	0.041825	0.957755	834	4	1.1978
Cst9	4	0.093715	0.20585	0.986137	4097	1	1.3545	0.012674	0.041878	0.957755	835	3	1.3545
Fancd2os	4	0.092683	0.20405	0.984048	4055	2	0.052381	0.012697	0.041955	0.957755	836	2	0.052381
Psmd11	4	0.98726	0.98726	0.999564	19418	0	0.88959	0.012735	0.042072	0.957755	837	4	0.88959
Ttc7b	4	0.98726	0.98726	0.999564	19417	0	1.3369	0.012737	0.042074	0.957755	838	4	1.3369
Saxo2	4	0.20003	0.36017	0.996417	7010	2	-0.73384	0.012739	0.042078	0.957755	839	1	-0.73384
Slc13a1	4	0.98337	0.98337	0.999564	19317	0	1.5625	0.012758	0.042139	0.957755	840	4	1.5625
Pnma5	4	0.98721	0.98721	0.999564	19416	0	1.0724	0.012789	0.042233	0.957755	841	4	1.0724
Il21r	4	0.49811	0.64506	0.999564	12612	2	-0.44042	0.012839	0.042406	0.957755	842	1	-0.44042
Gps2	4	0.31825	0.47229	0.996417	9283	2	0.58613	0.012851	0.04244	0.957755	843	2	0.58613
Mrpl18	4	0.98714	0.98714	0.999564	19415	0	0.72038	0.01286	0.042469	0.957755	844	4	0.72038
Ccdc153	4	0.74606	0.77021	0.999564	15055	1	0.81187	0.012889	0.042546	0.957755	845	3	0.81187
Prl8a2	4	0.54736	0.66942	0.999564	13111	1	0.17388	0.012989	0.042864	0.957755	846	1	0.17388
Dynlrb1	4	0.987	0.98699	0.999564	19414	0	1.1557	0.012999	0.042899	0.957755	847	4	1.1557
Cep78	4	0.92277	0.92268	0.999564	18113	0	1.0949	0.013032	0.042996	0.957755	848	2	1.0949
Eif4a3	4	0.98696	0.98695	0.999564	19412	0	1.0252	0.013038	0.043013	0.957755	849	4	1.0252
Vangl2	4	0.8091	0.81472	0.999564	15952	1	1.4091	0.013039	0.043017	0.957755	850	3	1.4091
1700016H13Rik	4	0.83239	0.83386	0.999564	16335	1	0.93155	0.013045	0.043035	0.957755	851	2	0.93155
Alpk3	4	0.24891	0.4065	0.996417	7909	1	1.1573	0.013061	0.043084	0.957755	852	2	1.1573
Olfr1049	4	0.90685	0.90664	0.999564	17772	0	1.3456	0.013074	0.04312	0.957755	853	3	1.3456
Spata1	4	0.98692	0.98692	0.999564	19411	0	0.76927	0.013075	0.043121	0.957755	854	4	0.76927
Gnb3	4	0.33942	0.49251	0.997396	9682	2	0.060231	0.013089	0.043159	0.957755	855	2	0.060231
Dnaaf5	4	0.97022	0.97014	0.999564	19045	0	1.3113	0.013133	0.043294	0.957755	856	3	1.3113
Taok3	4	0.98686	0.98684	0.999564	19410	0	1.0379	0.013138	0.04331	0.957755	857	4	1.0379
Olfr1181	4	0.98685	0.98683	0.999564	19409	0	1.1324	0.013146	0.043335	0.957755	858	4	1.1324
Strip1	4	0.98683	0.98681	0.999564	19408	0	0.5822	0.013167	0.043395	0.957755	859	4	0.5822
Tfeb	4	0.901	0.90069	0.999564	17653	0	1.1903	0.013167	0.043395	0.957755	860	2	1.1903
1600014C10Rik	4	0.98683	0.98681	0.999564	19407	0	1.0123	0.013171	0.043402	0.957755	861	4	1.0123
Gm4745	4	0.93226	0.93205	0.999564	18292	0	1.3042	0.013188	0.043458	0.957755	862	3	1.3042
Snx30	4	0.84934	0.84914	0.999564	16642	1	0.81426	0.013189	0.043463	0.957755	863	2	0.81426
Olfr1178	4	0.9868	0.98678	0.999564	19406	0	0.82918	0.0132	0.043497	0.957755	864	4	0.82918
Myh14	4	0.82717	0.82944	0.999564	16243	1	1.4142	0.013239	0.04362	0.957755	865	3	1.4142
Gm11127	4	0.98674	0.98672	0.999564	19405	0	0.89748	0.013258	0.043677	0.957755	866	4	0.89748
2010012O05Rik	4	0.95142	0.95132	0.999564	18657	0	1.3667	0.013289	0.043774	0.957755	867	3	1.3667
Cenpb	4	0.98669	0.98666	0.999564	19404	0	1.0174	0.013305	0.04383	0.957755	868	4	1.0174
S100z	4	0.98669	0.98666	0.999564	19403	0	1.5382	0.013309	0.043842	0.957755	869	4	1.5382
Thap4	4	0.8462	0.8462	0.999564	16583	1	1.0282	0.013321	0.04388	0.957755	870	2	1.0282
Spink3	4	0.98667	0.98664	0.999564	19402	0	1.1529	0.013331	0.043911	0.957755	871	4	1.1529
Fhl1	4	0.91971	0.91958	0.999564	18054	0	0.30577	0.013339	0.043933	0.957755	872	2	0.30577
Cnksr2	4	0.80621	0.81248	0.999564	15907	1	0.82288	0.013381	0.044073	0.957755	873	2	0.82288
Zfp787	4	0.77395	0.78874	0.999564	15410	1	1.4127	0.013383	0.044082	0.957755	874	3	1.4127
Gpr39	4	0.98661	0.98659	0.999564	19401	0	0.9855	0.013389	0.044102	0.957755	875	4	0.9855
Ampd2	4	0.40545	0.55599	0.999564	10904	1	0.79628	0.013389	0.044103	0.957755	876	3	0.79628
Olfr401	4	0.39384	0.54478	0.999564	10681	1	1.6014	0.013394	0.044128	0.957755	877	3	1.6014
Rbm6	4	0.9866	0.98657	0.999564	19400	0	1.2402	0.013405	0.044157	0.957755	878	4	1.2402
Papss2	4	0.24891	0.4065	0.996417	7908	1	1.0421	0.013439	0.04426	0.957755	879	2	1.0421
Zdhhc18	4	0.73424	0.76269	0.999564	14898	1	1.2752	0.01347	0.04434	0.957755	880	3	1.2752
Htatip2	3	0.33147	0.47391	0.996417	9551	1	0.53792	0.013478	0.035557	0.957755	881	2	0.53792
Trio	4	0.40417	0.55476	0.999564	10884	1	1.1971	0.013483	0.044378	0.957755	882	3	1.1971
Fam170a	4	0.98651	0.98649	0.999564	19399	0	0.70712	0.013486	0.04439	0.957755	883	4	0.70712
1700093K21Rik	4	0.82761	0.8298	0.999564	16255	1	0.47816	0.013489	0.044397	0.957755	884	2	0.47816
Fscn2	4	0.62195	0.70256	0.999564	13756	1	1.3626	0.013498	0.044437	0.957755	885	3	1.3626
Tssc4	4	0.98089	0.98091	0.999564	19265	0	1.2157	0.013505	0.044454	0.957755	886	4	1.2157
Efna2	4	0.96154	0.96144	0.999564	18878	0	1.3917	0.013511	0.044472	0.957755	887	3	1.3917
Epb4.1l5	4	0.98646	0.98644	0.999564	19398	0	1.1607	0.013538	0.044548	0.957755	888	4	1.1607
Gas6	4	0.86321	0.86278	0.999564	16902	0	1.242	0.013539	0.044551	0.957755	889	3	1.242
Lingo3	4	0.98641	0.98639	0.999564	19397	0	1.1402	0.013586	0.044693	0.957755	890	4	1.1402
Bmf	4	0.76852	0.78504	0.999564	15350	1	1.2637	0.013587	0.044695	0.957755	891	3	1.2637
Gins3	4	0.028028	0.082759	0.949914	1691	1	0.687	0.013589	0.044699	0.957755	892	3	0.687
Rad9b	4	0.22362	0.38264	0.996417	7463	2	0.61785	0.013596	0.044718	0.957755	893	2	0.61785
Cd46	4	0.9864	0.98637	0.999564	19396	0	0.74045	0.013603	0.044742	0.957755	894	4	0.74045
Alyref	4	0.98639	0.98636	0.999564	19394	0	0.71945	0.013607	0.044754	0.957755	895	4	0.71945
Hoxa7	4	0.85988	0.85944	0.999564	16847	1	1.5042	0.013608	0.044759	0.957755	896	3	1.5042
BC028528	4	0.98639	0.98636	0.999564	19393	0	0.74284	0.013609	0.04476	0.957755	897	4	0.74284
Zadh2	4	0.73461	0.76294	0.999564	14901	1	0.38407	0.013639	0.044858	0.957755	898	2	0.38407
Ddt	3	0.98636	0.98653	0.999564	19392	0	1.0017	0.013645	0.035967	0.957755	899	3	1.0017
Myo15	4	0.98635	0.98633	0.999564	19391	0	0.74246	0.013649	0.044887	0.957755	900	4	0.74246
Grm6	4	0.98633	0.98631	0.999564	19390	0	1.1089	0.013665	0.044937	0.957755	901	4	1.1089
Bcat1	4	0.64959	0.71591	0.999564	14026	1	0.98092	0.01367	0.044954	0.957755	902	2	0.98092
Mitf	4	0.86454	0.86413	0.999564	16934	0	1.4412	0.013687	0.045005	0.957755	903	3	1.4412
Psmb5	4	0.91738	0.91722	0.999564	17998	0	0.84387	0.013689	0.045009	0.957755	904	3	0.84387
Pth2r	4	0.93009	0.92992	0.999564	18249	0	1.0463	0.013731	0.045127	0.957755	905	2	1.0463
Map1lc3b	4	0.81531	0.8197	0.999564	16060	1	0.72118	0.013739	0.045156	0.957755	906	3	0.72118
Gm5169	4	0.45082	0.59963	0.999564	11721	1	1.4745	0.013784	0.045292	0.957755	907	3	1.4745
Apol10b	4	0.78193	0.79433	0.999564	15539	1	1.4245	0.013785	0.045293	0.957755	908	3	1.4245
Adamts14	4	0.8729	0.87252	0.999564	17095	0	0.30779	0.013789	0.04531	0.957755	909	2	0.30779
Defb42	4	0.87491	0.87449	0.999564	17135	0	1.2524	0.013798	0.045337	0.957755	910	3	1.2524
Olfr1472	4	0.9862	0.98617	0.999564	19388	0	1.3327	0.013804	0.045356	0.957755	911	4	1.3327
Ms4a15	4	0.70828	0.74719	0.999564	14612	1	1.1422	0.013809	0.045376	0.957755	912	3	1.1422
Itpkb	4	0.96454	0.96448	0.999564	18936	0	1.4618	0.013816	0.045404	0.957755	913	3	1.4618
Paqr9	4	0.98617	0.98615	0.999564	19387	0	0.65667	0.013825	0.045429	0.957755	914	4	0.65667
Wbscr27	4	0.40065	0.55142	0.999564	10814	2	-0.50159	0.013839	0.045478	0.957755	915	1	-0.50159
Abcc1	4	0.80139	0.80876	0.999564	15841	1	1.3348	0.013887	0.04563	0.957755	916	3	1.3348
Pde8a	4	0.30733	0.46189	0.996417	9050	2	0.49636	0.013894	0.045651	0.957755	917	2	0.49636
Npc1	4	0.36545	0.5175	0.998716	10173	1	1.4824	0.013907	0.04569	0.957755	918	3	1.4824
Tsku	4	0.93253	0.93233	0.999564	18300	0	1.0031	0.013939	0.045789	0.957755	919	3	1.0031
Vmn2r86	4	0.98606	0.98605	0.999564	19386	0	1.0587	0.013939	0.04579	0.957755	920	4	1.0587
E2f4	4	0.17309	0.33455	0.996417	6547	2	-0.043555	0.013941	0.045795	0.957755	921	2	-0.043555
Csn1s1	4	0.83825	0.83894	0.999564	16433	1	1.106	0.013969	0.045876	0.957755	922	2	1.106
Mea1	4	0.13667	0.27941	0.994305	5487	3	-1.1611	0.013989	0.045943	0.957755	923	1	-1.1611
Sirt6	4	0.84451	0.84462	0.999564	16550	1	1.2813	0.014001	0.045979	0.957755	924	3	1.2813
Ctnna1	4	0.98598	0.98595	0.999564	19385	0	1.0835	0.014025	0.046048	0.957755	925	4	1.0835
Slc25a11	4	0.45599	0.60462	0.999564	11831	1	1.2705	0.014033	0.046066	0.957755	926	3	1.2705
Sval3	4	0.36947	0.52137	0.999339	10243	2	0.15147	0.014039	0.04608	0.957755	927	2	0.15147
Cdyl	4	0.98596	0.98593	0.999564	19384	0	1.1899	0.014044	0.046101	0.957755	928	4	1.1899
Gpatch2	4	0.98593	0.98591	0.999564	19383	0	1.0415	0.014071	0.04619	0.957755	929	4	1.0415
Arl14	4	0.98592	0.9859	0.999564	19382	0	0.83177	0.014077	0.046208	0.957755	930	4	0.83177
Lama1	4	0.39506	0.54599	0.999564	10708	1	0.96481	0.014133	0.046379	0.957755	931	2	0.96481
Zfp868	4	0.8252	0.82775	0.999564	16210	1	0.55411	0.014139	0.046396	0.957755	932	2	0.55411
Itih5	4	0.98586	0.98583	0.999564	19381	0	0.80437	0.014141	0.046401	0.957755	933	4	0.80437
Olfr1391	4	0.96934	0.96926	0.999564	19029	0	1.4193	0.014155	0.04644	0.957755	934	3	1.4193
Tas2r123	4	0.65448	0.71832	0.999564	14077	1	1.666	0.014168	0.046482	0.957755	935	3	1.666
Gm5111	4	0.98581	0.98579	0.999564	19379	0	1.0969	0.014189	0.046546	0.957755	936	4	1.0969
Olfr1124	4	0.9858	0.98577	0.999564	19378	0	1.2737	0.014199	0.046582	0.957755	937	4	1.2737
Olfr1002	4	0.9858	0.98577	0.999564	19377	0	0.65851	0.014201	0.046586	0.957755	938	4	0.65851
Hsph1	4	0.89927	0.899	0.999564	17620	0	1.2612	0.014203	0.046592	0.957755	939	3	1.2612
Lmod2	4	0.95636	0.95629	0.999564	18766	0	1.1003	0.014215	0.046629	0.957755	940	2	1.1003
Lrrc48	4	0.98574	0.98572	0.999564	19376	0	1.0539	0.014256	0.046761	0.957755	941	4	1.0539
Pik3r5	4	0.09915	0.2154	0.986611	4263	2	-1.6355	0.014257	0.046764	0.957755	942	2	-1.6355
Srr	4	0.69383	0.73913	0.999564	14457	1	1.4027	0.014277	0.046831	0.957755	943	3	1.4027
Olfr668	4	0.7105	0.74846	0.999564	14634	1	1.3816	0.0143	0.046908	0.957755	944	3	1.3816
Mrpl34	4	0.98567	0.98565	0.999564	19375	0	0.67088	0.014333	0.047014	0.957755	945	4	0.67088
Rrp1b	4	0.98565	0.98564	0.999564	19374	0	0.7374	0.014346	0.047058	0.957755	946	4	0.7374
Tas2r130	4	0.98565	0.98564	0.999564	19373	0	1.207	0.014346	0.047058	0.957755	947	4	1.207
Flot2	4	0.98565	0.98563	0.999564	19372	0	1.1501	0.014354	0.04708	0.957755	948	4	1.1501
Cxxc5	4	0.44541	0.5944	0.999564	11631	1	1.3299	0.014364	0.047112	0.957755	949	3	1.3299
Lyg1	4	0.71634	0.75186	0.999564	14692	1	1.3021	0.014364	0.047112	0.957755	950	3	1.3021
Ms4a18	4	0.98562	0.98561	0.999564	19371	0	0.95568	0.014377	0.047153	0.957755	951	4	0.95568
Lmo3	4	0.91366	0.91349	0.999564	17917	0	0.47819	0.014388	0.047188	0.957755	952	3	0.47819
Sgk2	4	0.9856	0.98558	0.999564	19370	0	1.364	0.014403	0.047236	0.957755	953	4	1.364
Tenm3	4	0.8624	0.86199	0.999564	16882	0	0.92709	0.014408	0.047255	0.957755	954	2	0.92709
Fam131b	4	0.98558	0.98557	0.999564	19369	0	0.71457	0.014417	0.047287	0.957755	955	4	0.71457
Ccdc13	4	0.91307	0.9129	0.999564	17902	0	1.4729	0.014437	0.047346	0.957755	956	3	1.4729
Pcdhga2	4	0.45048	0.59931	0.999564	11709	2	-0.038087	0.014438	0.047353	0.957755	957	2	-0.038087
Klre1	4	0.97747	0.9775	0.999564	19199	0	1.3903	0.01445	0.047393	0.957755	958	4	1.3903
Tas1r2	4	0.98551	0.9855	0.999564	19368	0	1.1249	0.014495	0.047528	0.957755	959	4	1.1249
Rab9b	4	0.97851	0.97855	0.999564	19217	0	1.2404	0.014531	0.047651	0.957755	960	4	1.2404
Oma1	4	0.98546	0.98545	0.999564	19367	0	0.6753	0.014537	0.047667	0.957755	961	4	0.6753
Olfr297	4	0.61293	0.69828	0.999564	13670	1	1.212	0.014538	0.04767	0.957755	962	3	1.212
Zfyve19	4	0.98545	0.98544	0.999564	19366	0	0.76261	0.014545	0.047695	0.957755	963	4	0.76261
Patl1	4	0.98545	0.98543	0.999564	19365	0	0.93185	0.014554	0.047723	0.957755	964	4	0.93185
Sidt1	4	0.98544	0.98542	0.999564	19364	0	0.72556	0.014562	0.047746	0.957755	965	4	0.72556
Pxdc1	4	0.73472	0.763	0.999564	14902	1	1.266	0.014579	0.047792	0.957755	966	3	1.266
Phka2	4	0.44817	0.59708	0.999564	11666	2	0.070433	0.014588	0.047818	0.957755	967	2	0.070433
Defb19	4	0.98539	0.98537	0.999564	19363	0	1.3016	0.014611	0.047883	0.957755	968	4	1.3016
Gtdc1	4	0.96248	0.9624	0.999564	18892	0	1.4017	0.01462	0.047915	0.957755	969	3	1.4017
Rer1	4	0.47345	0.62138	0.999564	12136	1	0.12089	0.014638	0.047975	0.957755	970	2	0.12089
Cd226	4	0.98534	0.98532	0.999564	19361	0	1.0111	0.01466	0.048032	0.957755	971	4	1.0111
Plscr3	4	0.80717	0.81322	0.999564	15923	1	1.1197	0.014663	0.048046	0.957755	972	3	1.1197
Rnf186	4	0.44456	0.59359	0.999564	11609	1	1.2265	0.014699	0.048148	0.957755	973	3	1.2265
Olfr1263	4	0.96039	0.96031	0.999564	18851	0	1.7604	0.014711	0.048179	0.957755	974	3	1.7604
Setd8	4	0.1033	0.22262	0.986611	4419	2	-1.4315	0.014711	0.048182	0.957755	975	2	-1.4315
Vtcn1	4	0.63032	0.70653	0.999564	13837	1	0.9087	0.014736	0.048268	0.957755	976	2	0.9087
Cabp1	4	0.23149	0.39012	0.996417	7599	2	-0.02867	0.014738	0.048279	0.957755	977	2	-0.02867
Tbrg1	4	0.38414	0.5355	0.999564	10497	1	0.68933	0.014788	0.048423	0.957755	978	2	0.68933
Wfdc15b	4	0.98519	0.98519	0.999564	19360	0	1.0843	0.014809	0.048497	0.957755	979	4	1.0843
Npffr2	4	0.98379	0.98376	0.999564	19327	0	1.2556	0.014813	0.048507	0.957755	980	4	1.2556
Cyp2w1	4	0.23823	0.39638	0.996417	7690	2	-0.80237	0.014838	0.048585	0.957755	981	2	-0.80237
Lypla2	4	0.87216	0.87179	0.999564	17083	0	1.1827	0.014871	0.04871	0.957755	982	3	1.1827
Ppp1r3d	4	0.83888	0.83946	0.999564	16447	1	1.2307	0.014874	0.048719	0.957755	983	3	1.2307
Tars2	4	0.29769	0.45268	0.996417	8870	2	-0.13113	0.014888	0.048755	0.957755	984	2	-0.13113
Slc45a3	4	0.98511	0.98512	0.999564	19359	0	0.92458	0.014889	0.048757	0.957755	985	4	0.92458
Hsd17b6	4	0.31568	0.46985	0.996417	9235	2	0.64798	0.01489	0.048762	0.957755	986	2	0.64798
1700009N14Rik	4	0.95577	0.95568	0.999564	18746	0	1.3848	0.014897	0.048785	0.957755	987	3	1.3848
Lim2	4	0.89563	0.89536	0.999564	17551	0	0.99675	0.014911	0.048825	0.957755	988	2	0.99675
Stk24	4	0.60057	0.69258	0.999564	13548	1	0.13645	0.014938	0.048904	0.957755	989	2	0.13645
Ercc6	4	0.98505	0.98505	0.999564	19358	0	1.0734	0.014947	0.048936	0.957755	990	4	1.0734
Arhgap28	4	0.96075	0.96067	0.999564	18857	0	1.6293	0.014978	0.049032	0.957755	991	3	1.6293
Olfr722	4	0.83118	0.83284	0.999564	16311	1	0.7901	0.014988	0.049062	0.957755	992	2	0.7901
Unc119	4	0.98499	0.98499	0.999564	19357	0	0.935	0.01501	0.049127	0.957755	993	4	0.935
Ppp1r9a	4	0.13782	0.28132	0.994305	5524	1	1.3143	0.015028	0.049182	0.957755	994	3	1.3143
Cmc2	4	0.98497	0.98497	0.999564	19356	0	0.94918	0.015029	0.049186	0.957755	995	4	0.94918
Oxct1	4	0.65723	0.71974	0.999564	14105	1	0.44136	0.015037	0.049211	0.957755	996	2	0.44136
Rhou	3	0.98496	0.98515	0.999564	19355	0	1.0208	0.015039	0.039438	0.957755	997	3	1.0208
Mgea5	4	0.98496	0.98496	0.999564	19354	0	0.91454	0.01504	0.049221	0.957755	998	4	0.91454
Ptgdr2	4	0.87772	0.87731	0.999564	17201	0	1.306	0.015078	0.049336	0.957755	999	3	1.306
Smyd2	4	0.98492	0.98491	0.999564	19353	0	0.71913	0.015083	0.04935	0.957755	1000	4	0.71913
Stim2	4	0.93629	0.93622	0.999564	18365	0	1.4262	0.015085	0.049355	0.957755	1001	3	1.4262
Cyp2u1	4	0.12525	0.26024	0.990397	5136	3	-1.5558	0.015087	0.04936	0.957755	1002	1	-1.5558
Olfr152	4	0.81335	0.81813	0.999564	16024	1	1.398	0.015098	0.049393	0.957755	1003	3	1.398
Ppp4r4	4	0.067331	0.15813	0.975179	3173	1	1.4683	0.015137	0.049517	0.957755	1004	3	1.4683
Ccl7	4	0.46515	0.6134	0.999564	11999	2	-0.26815	0.015137	0.049518	0.957755	1005	1	-0.26815
Rgl1	4	0.98486	0.98486	0.999564	19352	0	1.0782	0.015138	0.049518	0.957755	1006	4	1.0782
Fam219a	4	0.98486	0.98485	0.999564	19351	0	0.8633	0.01514	0.049527	0.957755	1007	4	0.8633
Bcl10	4	0.18611	0.34697	0.996417	6786	1	1.1857	0.015152	0.049556	0.957755	1008	3	1.1857
Adam28	4	0.24011	0.39812	0.996417	7737	1	1.5287	0.015158	0.049574	0.957755	1009	3	1.5287
Ankra2	4	0.65305	0.71759	0.999564	14061	1	1.234	0.015159	0.049575	0.957755	1010	3	1.234
Olfr871	4	0.98484	0.98483	0.999564	19350	0	0.69494	0.015162	0.049585	0.957755	1011	4	0.69494
Casp7	4	0.98481	0.98479	0.999564	19349	0	1.3209	0.015188	0.04965	0.957755	1012	4	1.3209
Npbwr1	4	0.71606	0.7517	0.999564	14688	1	1.3536	0.015206	0.0497	0.957755	1013	3	1.3536
Igsf9	4	0.47064	0.61867	0.999564	12087	1	1.4595	0.015223	0.04975	0.957755	1014	3	1.4595
Asb15	4	0.87332	0.87292	0.999564	17099	0	0.61518	0.015237	0.049797	0.957755	1015	2	0.61518
Eri2	4	0.62287	0.70302	0.999564	13775	1	0.75198	0.015243	0.049818	0.957755	1016	2	0.75198
Ednra	4	0.10366	0.22325	0.986611	4439	1	1.3218	0.01525	0.049839	0.957755	1017	3	1.3218
1810009A15Rik	4	0.25909	0.41619	0.996417	8105	2	0.229	0.015257	0.049861	0.957755	1018	2	0.229
N4bp3	4	0.98473	0.98471	0.999564	19348	0	1.1608	0.015268	0.049893	0.957755	1019	4	1.1608
Npy	4	0.011738	0.039017	0.920526	821	1	0.83295	0.015287	0.049948	0.957755	1020	3	0.83295
9230110F15Rik	4	0.98471	0.98469	0.999564	19347	0	1.3121	0.015293	0.04996	0.957755	1021	4	1.3121
Hist2h2ab	4	0.073021	0.16862	0.982491	3355	1	1.2281	0.015307	0.050006	0.957755	1022	3	1.2281
Wdr95	4	0.98469	0.98467	0.999564	19346	0	0.97024	0.015314	0.050029	0.957755	1023	4	0.97024
Gorasp1	4	0.93732	0.93729	0.999564	18384	0	1.5072	0.015314	0.050029	0.957755	1024	3	1.5072
Hcn1	4	0.42498	0.57476	0.999564	11256	2	-0.25477	0.015337	0.050093	0.957755	1025	1	-0.25477
Olfr399	4	0.98466	0.98465	0.999564	19345	0	1.0525	0.015341	0.050107	0.957755	1026	4	1.0525
Cntn2	3	0.98462	0.98481	0.999564	19344	0	1.2598	0.015383	0.0403	0.957755	1027	3	1.2598
Tmem173	4	0.89797	0.89773	0.999564	17597	0	1.5748	0.015387	0.050235	0.957755	1028	3	1.5748
Tram1	4	0.83256	0.83401	0.999564	16340	1	1.1236	0.015395	0.050256	0.957755	1029	3	1.1236
Tbc1d20	4	0.54345	0.6678	0.999564	13071	1	1.4205	0.0154	0.050273	0.957755	1030	3	1.4205
Ier2	4	0.9846	0.9846	0.999564	19343	0	0.95811	0.015403	0.050285	0.957755	1031	4	0.95811
Kcnd1	4	0.14679	0.29604	0.994305	5825	2	-1.0397	0.015437	0.050386	0.95805	1032	2	-1.0397
Prss46	4	0.98455	0.98455	0.999564	19342	0	0.75076	0.015454	0.05044	0.95805	1033	4	0.75076
Adamts18	4	0.80617	0.81244	0.999564	15905	1	1.064	0.015457	0.050447	0.95805	1034	3	1.064
Ctla2b	4	0.30549	0.4601	0.996417	9023	1	1.3967	0.015478	0.050526	0.958398	1035	3	1.3967
Rab11a	4	0.43091	0.58055	0.999564	11370	2	0.58029	0.015493	0.050562	0.958398	1036	2	0.58029
Scube2	4	0.58272	0.68449	0.999564	13381	1	1.1659	0.015537	0.050695	0.959991	1037	3	1.1659
Elp4	4	0.98444	0.98443	0.999564	19341	0	0.55042	0.015565	0.050781	0.960686	1038	4	0.55042
Ugt1a7c	4	0.98441	0.9844	0.999564	19340	0	0.59745	0.015594	0.05087	0.961447	1039	4	0.59745
Olfr113	4	0.11529	0.24337	0.988527	4811	3	-1.341	0.015636	0.05099	0.962793	1040	1	-1.341
Fbxw18	4	0.98435	0.98433	0.999564	19339	0	0.9205	0.015652	0.051039	0.962793	1041	4	0.9205
Taar1	4	0.016011	0.05212	0.943157	1082	2	-2.985	0.015686	0.05114	0.963211	1042	2	-2.985
Add2	4	0.0047447	0.016664	0.920526	350	3	-4.0038	0.015736	0.051279	0.963211	1043	1	-4.0038
Tmem189	4	0.056212	0.13741	0.96523	2797	1	0.68414	0.015786	0.05143	0.963211	1044	2	0.68414
Apom	4	0.73396	0.76253	0.999564	14894	1	1.1872	0.015788	0.051436	0.963211	1045	3	1.1872
Aph1c	4	0.81162	0.81674	0.999564	15996	1	1.3958	0.015824	0.051547	0.963211	1046	3	1.3958
A930018P22Rik	4	0.48781	0.63519	0.999564	12412	1	1.3414	0.015836	0.051582	0.963211	1047	3	1.3414
Nags	4	0.20023	0.36036	0.996417	7017	1	1.3959	0.015838	0.051589	0.963211	1048	3	1.3959
Sorcs2	4	0.98416	0.98415	0.999564	19337	0	0.69547	0.01584	0.051592	0.963211	1049	4	0.69547
Ncam1	4	0.98416	0.98415	0.999564	19336	0	0.98998	0.015843	0.0516	0.963211	1050	4	0.98998
Arid4a	4	0.98415	0.98414	0.999564	19335	0	0.63265	0.015847	0.051613	0.963211	1051	4	0.63265
Vmn2r24	4	0.98352	0.98351	0.999564	19320	0	1.2224	0.015861	0.051655	0.963211	1052	4	1.2224
Ghdc	4	0.44167	0.59081	0.999564	11552	2	-0.43809	0.015886	0.051735	0.963211	1053	1	-0.43809
Neto1	4	0.96613	0.96605	0.999564	18965	0	1.2119	0.015889	0.051744	0.963211	1054	3	1.2119
Wnt2b	4	0.98411	0.98409	0.999564	19334	0	0.60537	0.01589	0.051747	0.963211	1055	4	0.60537
Sox1	4	0.98407	0.98405	0.999564	19333	0	0.80115	0.015931	0.051867	0.963888	1056	4	0.80115
Ciao1	4	0.9799	0.97996	0.999564	19244	0	1.2364	0.015936	0.051881	0.963888	1057	4	1.2364
Nrgn	4	0.98402	0.98401	0.999564	19332	0	1.1793	0.015983	0.052042	0.964242	1058	4	1.1793
Olfr262	4	0.065677	0.15506	0.975179	3113	2	0.10145	0.015983	0.052043	0.964242	1059	2	0.10145
Pafah1b1	4	0.92123	0.92108	0.999564	18081	0	0.56845	0.015986	0.052047	0.964242	1060	3	0.56845
Olfr132	4	0.97297	0.9729	0.999564	19117	0	1.4521	0.016014	0.052129	0.964245	1061	3	1.4521
Ifnar1	3	0.98399	0.98416	0.999564	19331	0	1.6541	0.016015	0.041847	0.957755	1062	3	1.6541
2010106E10Rik	4	0.89255	0.89229	0.999564	17498	0	0.5135	0.016036	0.052206	0.964245	1063	2	0.5135
Hoxa6	4	0.21627	0.37571	0.996417	7323	1	1.532	0.016107	0.052429	0.964245	1064	3	1.532
Olfr164	4	0.084747	0.18989	0.982491	3767	1	1.3337	0.016114	0.052453	0.964245	1065	3	1.3337
Gm9994	4	0.90388	0.90359	0.999564	17714	0	0.7724	0.016135	0.052521	0.964245	1066	2	0.7724
Thoc5	4	0.98386	0.98382	0.999564	19330	0	0.96277	0.016145	0.052545	0.964245	1067	4	0.96277
Acer1	4	0.97394	0.97385	0.999564	19135	0	1.4634	0.016178	0.052637	0.964245	1068	3	1.4634
Ptprk	4	0.88658	0.8863	0.999564	17374	0	0.15173	0.016185	0.052663	0.964245	1069	2	0.15173
Gipc1	4	0.98381	0.98378	0.999564	19328	0	0.71547	0.016193	0.052687	0.964245	1070	4	0.71547
Kif16b	4	0.98375	0.98373	0.999564	19326	0	0.65645	0.01625	0.052881	0.964245	1071	4	0.65645
Ptpn22	4	0.071671	0.16618	0.981921	3317	3	-0.94804	0.01626	0.052911	0.964245	1072	1	-0.94804
Sfxn5	4	0.63354	0.70809	0.999564	13869	1	1.3463	0.016287	0.052986	0.964245	1073	3	1.3463
Fetub	4	0.003832	0.013569	0.91446	290	1	1.4071	0.01629	0.053001	0.964245	1074	3	1.4071
Gdpgp1	4	0.98371	0.98369	0.999564	19325	0	0.86909	0.016292	0.053005	0.964245	1075	4	0.86909
Olfr911-ps1	4	0.68447	0.73404	0.999564	14340	1	1.3096	0.016296	0.053014	0.964245	1076	3	1.3096
Zfp616	4	0.67521	0.72903	0.999564	14260	1	1.1399	0.016297	0.053017	0.964245	1077	2	1.1399
Olfr1228	4	0.98367	0.98365	0.999564	19324	0	1.2279	0.016333	0.053116	0.964245	1078	4	1.2279
Mettl21c	4	0.46769	0.61583	0.999564	12043	2	0.68218	0.016333	0.053116	0.964245	1079	2	0.68218
Olfr406	4	0.93687	0.93682	0.999564	18377	0	1.1702	0.016335	0.053118	0.964245	1080	3	1.1702
Mroh1	4	0.95416	0.95404	0.999564	18708	0	1.2691	0.016341	0.053143	0.964245	1081	2	1.2691
Lrwd1	4	0.79715	0.80553	0.999564	15769	1	0.74202	0.016385	0.05327	0.964245	1082	3	0.74202
Gigyf2	4	0.9836	0.9836	0.999564	19323	0	0.82796	0.016395	0.053296	0.964245	1083	4	0.82796
Olfr1085	4	0.93734	0.93731	0.999564	18386	0	1.5747	0.016422	0.053376	0.964245	1084	3	1.5747
Olfr926	4	0.71242	0.74953	0.999564	14650	1	1.0835	0.016435	0.05342	0.964245	1085	3	1.0835
Pigv	4	0.98356	0.98355	0.999564	19322	0	0.72708	0.016444	0.053451	0.964245	1086	4	0.72708
H2-T24	4	0.95344	0.95332	0.999564	18699	0	1.5415	0.016446	0.053456	0.964245	1087	3	1.5415
Ptgdr	4	0.49305	0.64023	0.999564	12523	1	1.4017	0.016456	0.053492	0.964245	1088	3	1.4017
Cep164	4	0.98354	0.98353	0.999564	19321	0	0.93544	0.01646	0.05351	0.964245	1089	4	0.93544
Stxbp2	4	0.10243	0.22109	0.986611	4392	2	-1.3139	0.016462	0.053515	0.964245	1090	2	-1.3139
Olfr645	4	0.88785	0.88757	0.999564	17405	0	1.4497	0.016463	0.053517	0.964245	1091	3	1.4497
D730048I06Rik	4	0.98349	0.98349	0.999564	19319	0	0.91489	0.016511	0.053661	0.965293	1092	4	0.91489
P2rx2	4	0.083471	0.18762	0.982491	3726	1	0.672	0.016534	0.053725	0.965293	1093	2	0.672
Vmn1r18	4	0.91118	0.91101	0.999564	17864	0	1.6763	0.016562	0.053804	0.965293	1094	3	1.6763
Senp6	4	0.65282	0.71748	0.999564	14058	1	1.3288	0.01658	0.053866	0.965293	1095	3	1.3288
Slc12a3	4	0.027459	0.081625	0.949914	1674	1	0.97451	0.016584	0.053876	0.965293	1096	2	0.97451
2310057N15Rik	4	0.24891	0.4065	0.996417	7900	2	-0.37546	0.016584	0.053877	0.965293	1097	2	-0.37546
Elavl4	4	0.32929	0.48286	0.996417	9516	1	1.1608	0.016612	0.053959	0.965293	1098	3	1.1608
Rdh10	4	0.044091	0.11437	0.95914	2328	1	1.3526	0.016623	0.053994	0.965293	1099	3	1.3526
Gm1564	4	0.98333	0.98334	0.999564	19316	0	0.77052	0.016666	0.054115	0.965293	1100	4	0.77052
Atn1	4	0.98332	0.98333	0.999564	19315	0	1.0503	0.016676	0.054142	0.965293	1101	4	1.0503
Extl2	4	0.27474	0.43104	0.996417	8403	2	0.0085706	0.016684	0.054166	0.965293	1102	2	0.0085706
Mrpl35	4	0.98329	0.98329	0.999564	19314	0	0.85646	0.016712	0.054249	0.965293	1103	4	0.85646
Sntg1	4	0.98277	0.98278	0.999564	19309	0	1.4478	0.016716	0.054256	0.965293	1104	4	1.4478
Adipor2	4	0.98327	0.98327	0.999564	19313	0	0.73874	0.01673	0.054297	0.965293	1105	4	0.73874
Vmn1r224	4	0.1635	0.32289	0.996417	6322	1	1.0493	0.016734	0.054312	0.965293	1106	3	1.0493
Fam46c	4	0.98324	0.98324	0.999564	19312	0	1.0885	0.016764	0.05442	0.966016	1107	4	1.0885
Ms4a6b	4	0.11231	0.23832	0.988527	4722	2	-0.24323	0.016776	0.05445	0.966016	1108	2	-0.24323
Supt20	4	0.82523	0.82778	0.999564	16212	1	1.3971	0.016833	0.054619	0.966623	1109	3	1.3971
Paxbp1	4	0.97983	0.9799	0.999564	19241	0	1.2559	0.016834	0.054622	0.966623	1110	4	1.2559
Tbx19	4	0.98314	0.98314	0.999564	19311	0	1.2506	0.016863	0.054705	0.966623	1111	4	1.2506
Tceanc	4	0.081056	0.18325	0.982491	3647	1	1.1981	0.016877	0.054748	0.966623	1112	3	1.1981
Trpc2	4	0.17445	0.33586	0.996417	6581	1	0.71208	0.016883	0.054761	0.966623	1113	3	0.71208
Esx1	4	0.47608	0.62393	0.999564	12196	1	0.73031	0.01691	0.054845	0.966623	1114	2	0.73031
Serpina3b	4	0.69266	0.73846	0.999564	14439	1	1.3733	0.016933	0.054925	0.966623	1115	3	1.3733
Olfr1356	4	0.97022	0.97014	0.999564	19044	0	1.2958	0.016939	0.054939	0.966623	1116	3	1.2958
Tyms	4	0.37735	0.52896	0.999564	10375	2	0.45071	0.016983	0.055081	0.966623	1117	2	0.45071
Tfe3	4	0.98301	0.98302	0.999564	19310	0	0.94961	0.016991	0.055109	0.966623	1118	4	0.94961
Ing1	4	0.006724	0.023231	0.920526	490	3	-0.65575	0.017033	0.05524	0.966623	1119	1	-0.65575
Mgp	4	0.90783	0.90763	0.999564	17798	0	1.1908	0.017037	0.055254	0.966623	1120	2	1.1908
Per3	4	0.28353	0.43934	0.996417	8576	2	0.19674	0.017083	0.05539	0.966623	1121	2	0.19674
Vps37b	4	0.84053	0.84095	0.999564	16480	1	0.75581	0.017135	0.055558	0.966623	1122	2	0.75581
Fbxo6	4	0.21456	0.37407	0.996417	7285	2	0.47957	0.017142	0.05558	0.966623	1123	2	0.47957
Tmem91	4	0.24603	0.40376	0.996417	7851	1	1.3616	0.01718	0.055682	0.966623	1124	3	1.3616
Sltm	4	0.34501	0.49791	0.997396	9801	1	1.2519	0.017181	0.055686	0.966623	1125	3	1.2519
Rin1	4	0.75942	0.77889	0.999564	15228	1	0.61511	0.017182	0.055691	0.966623	1126	2	0.61511
Tfb1m	4	0.98275	0.98275	0.999564	19308	0	1.1561	0.017254	0.055899	0.966623	1127	4	1.1561
Nfyc	4	0.27095	0.42739	0.996417	8334	1	1.1569	0.017265	0.055933	0.966623	1128	3	1.1569
Dnajc18	4	0.98273	0.98274	0.999564	19307	0	1.0521	0.017266	0.055936	0.966623	1129	4	1.0521
Rps7	4	0.020003	0.063933	0.943157	1316	2	-3.6126	0.017282	0.055985	0.966623	1130	1	-3.6126
BC051665	4	0.98271	0.98272	0.999564	19306	0	1.0867	0.017292	0.056013	0.966623	1131	4	1.0867
Mepe	4	0.9827	0.98271	0.999564	19305	0	1.2671	0.0173	0.056032	0.966623	1132	4	1.2671
Pcid2	4	0.28174	0.43767	0.996417	8525	1	1.456	0.017318	0.05609	0.966623	1133	3	1.456
Olfr149	4	0.98266	0.98267	0.999564	19304	0	0.71432	0.017338	0.056155	0.966623	1134	4	0.71432
Tcf25	4	0.60257	0.69349	0.999564	13567	1	1.156	0.01739	0.056303	0.966623	1135	3	1.156
Setd1a	4	0.77655	0.79054	0.999564	15454	1	1.2887	0.017415	0.056377	0.966623	1136	3	1.2887
Tmem132c	4	0.67914	0.73115	0.999564	14294	1	0.78534	0.017443	0.056454	0.966623	1137	2	0.78534
P2rx7	4	0.70709	0.74653	0.999564	14600	1	1.2661	0.017459	0.0565	0.966623	1138	3	1.2661
Olfr963	4	0.98253	0.98254	0.999564	19303	0	0.89043	0.017467	0.056518	0.966623	1139	4	0.89043
Stbd1	4	0.61906	0.70117	0.999564	13723	1	1.3105	0.017474	0.056539	0.966623	1140	3	1.3105
Unc13c	4	0.74102	0.76695	0.999564	14984	1	0.1403	0.017481	0.056561	0.966623	1141	1	0.1403
Kifc2	4	0.98249	0.98249	0.999564	19302	0	0.64283	0.017513	0.056649	0.966623	1142	4	0.64283
Pigz	4	0.98248	0.98248	0.999564	19301	0	0.91129	0.017525	0.056684	0.966623	1143	4	0.91129
Prkch	4	0.28942	0.44494	0.996417	8697	2	-0.5289	0.017531	0.056702	0.966623	1144	1	-0.5289
Rbm43	4	0.95328	0.95315	0.999564	18694	0	1.2117	0.017562	0.056795	0.966623	1145	3	1.2117
Dpp3	4	0.76259	0.78108	0.999564	15274	1	0.78972	0.017581	0.056863	0.966623	1146	2	0.78972
Myrfl	4	0.68719	0.7355	0.999564	14381	1	1.3191	0.017592	0.056892	0.966623	1147	3	1.3191
Gm20815	4	0.9824	0.9824	0.999564	19299	0	0.60321	0.017603	0.056923	0.966623	1148	4	0.60321
Tnnt2	4	0.86097	0.86049	0.999564	16863	1	1.4472	0.017629	0.05699	0.966623	1149	3	1.4472
Unc45b	4	0.74264	0.76801	0.999564	15014	1	0.15299	0.017631	0.056994	0.966623	1150	2	0.15299
Prss40	4	0.88677	0.88648	0.999564	17382	0	0.8338	0.017655	0.057046	0.966623	1151	2	0.8338
Riok3	4	0.092683	0.20405	0.984048	4058	2	-0.28366	0.017681	0.057111	0.966623	1152	2	-0.28366
4930404N11Rik	4	0.63108	0.7069	0.999564	13845	1	1.2871	0.017699	0.05717	0.966623	1153	3	1.2871
Slc51b	4	0.95578	0.95569	0.999564	18747	0	1.1198	0.017709	0.057198	0.966623	1154	2	1.1198
Aagab	4	0.27815	0.43426	0.996417	8458	1	1.3146	0.01771	0.057204	0.966623	1155	3	1.3146
Scaper	4	0.10606	0.22747	0.988527	4510	2	0.26516	0.017731	0.057263	0.966623	1156	2	0.26516
Zfp963	4	0.98227	0.98227	0.999564	19297	0	0.79008	0.017735	0.057274	0.966623	1157	4	0.79008
Gm7168	4	0.18462	0.34557	0.996417	6764	2	-0.017503	0.017762	0.057361	0.966623	1158	2	-0.017503
9930012K11Rik	4	0.94924	0.94919	0.999564	18619	0	0.96456	0.01778	0.057413	0.966623	1159	3	0.96456
Tnfrsf22	4	0.98218	0.98218	0.999564	19295	0	1.014	0.017821	0.057534	0.966623	1160	4	1.014
Neurod1	4	0.18611	0.34697	0.996417	6778	1	-0.17273	0.01783	0.057566	0.966623	1161	1	-0.17273
Svs2	4	0.099634	0.21628	0.986611	4289	2	0.56904	0.017831	0.057569	0.966623	1162	2	0.56904
Nacc2	4	0.98216	0.98217	0.999564	19294	0	0.85737	0.017836	0.057582	0.966623	1163	4	0.85737
Fam3c	4	0.70776	0.7469	0.999564	14604	1	1.0574	0.017838	0.057589	0.966623	1164	2	1.0574
Cenpf	4	0.98214	0.98215	0.999564	19293	0	1.086	0.017858	0.05764	0.966623	1165	4	1.086
Cxcl16	4	0.13981	0.28461	0.994305	5590	2	-0.35883	0.01788	0.057708	0.966623	1166	1	-0.35883
C77370	4	0.023199	0.073064	0.943157	1513	1	1.0628	0.017889	0.057741	0.966623	1167	3	1.0628
BC051628	4	0.98211	0.98211	0.999564	19292	0	0.64598	0.017892	0.057751	0.966623	1168	4	0.64598
Smim12	4	0.88035	0.87992	0.999564	17241	0	1.3984	0.017915	0.057824	0.966623	1169	3	1.3984
Wif1	4	0.98206	0.98207	0.999564	19291	0	0.85835	0.017944	0.057903	0.966623	1170	4	0.85835
Bglap2	4	0.88104	0.8806	0.999564	17255	0	1.0849	0.017953	0.057925	0.966623	1171	2	1.0849
2410015M20Rik	4	0.98203	0.98204	0.999564	19290	0	1.07	0.017972	0.057969	0.966623	1172	4	1.07
Ercc6l	4	0.98203	0.98204	0.999564	19289	0	0.7219	0.017974	0.057976	0.966623	1173	4	0.7219
Hnrnpll	4	0.98202	0.98204	0.999564	19288	0	0.69663	0.017977	0.057985	0.966623	1174	4	0.69663
Olfr1065	4	0.98202	0.98203	0.999564	19287	0	0.78175	0.017979	0.057994	0.966623	1175	4	0.78175
Phactr4	4	0.47169	0.6197	0.999564	12105	2	0.10248	0.01798	0.057995	0.966623	1176	2	0.10248
Rbm20	4	0.98201	0.98202	0.999564	19286	0	0.82087	0.017994	0.05804	0.966623	1177	4	0.82087
Olfr308	4	0.982	0.98201	0.999564	19285	0	0.67406	0.018001	0.058061	0.966623	1178	4	0.67406
2700089E24Rik	4	0.33822	0.49134	0.997396	9666	1	1.3609	0.018014	0.058096	0.966623	1179	3	1.3609
Acvr1c	4	0.25945	0.41651	0.996417	8125	2	0.47919	0.01803	0.058143	0.966623	1180	2	0.47919
Tceb2	4	0.059495	0.14356	0.971643	2891	1	1.5844	0.018031	0.058146	0.966623	1181	3	1.5844
9230110C19Rik	4	0.98196	0.98198	0.999564	19284	0	1.1627	0.018044	0.058183	0.966623	1182	4	1.1627
Katnb1	4	0.95378	0.95366	0.999564	18705	0	1.1892	0.018072	0.058266	0.966623	1183	3	1.1892
Pin1	4	0.13596	0.27822	0.994305	5471	3	-1.4111	0.018079	0.058286	0.966623	1184	1	-1.4111
Cetn2	4	0.75857	0.77831	0.999564	15216	1	0.76779	0.018091	0.058317	0.966623	1185	2	0.76779
Usp26	4	0.15453	0.30857	0.996417	6039	2	0.086273	0.018145	0.058487	0.967489	1186	2	0.086273
Aldoa	4	0.85323	0.85285	0.999564	16717	1	1.5538	0.018151	0.058504	0.967489	1187	3	1.5538
Rorb	4	0.81873	0.82242	0.999564	16118	1	1.4808	0.018191	0.058632	0.968195	1188	3	1.4808
Slc9a6	4	0.94983	0.94977	0.999564	18627	0	1.2403	0.018232	0.058754	0.968195	1189	3	1.2403
Slc14a1	4	0.95856	0.95851	0.999564	18816	0	1.3985	0.018238	0.058771	0.968195	1190	3	1.3985
Surf1	4	0.38118	0.53268	0.999564	10442	2	0.61743	0.018253	0.058817	0.968195	1191	2	0.61743
Igbp1b	4	0.64924	0.71573	0.999564	14017	1	1.3365	0.018266	0.058868	0.968195	1192	3	1.3365
Fam107b	4	0.98169	0.98171	0.999564	19281	0	0.939	0.018314	0.059012	0.968195	1193	4	0.939
Depdc5	4	0.95487	0.95474	0.999564	18727	0	1.168	0.018374	0.059185	0.968195	1194	3	1.168
Nell1	4	0.98162	0.98164	0.999564	19280	0	0.97909	0.018377	0.059194	0.968195	1195	4	0.97909
Tg	4	0.98161	0.98164	0.999564	19279	0	1.0857	0.018385	0.059222	0.968195	1196	4	1.0857
Rras2	4	0.9816	0.98162	0.999564	19278	0	0.62185	0.018397	0.05926	0.968195	1197	4	0.62185
Ccdc9	4	0.98156	0.98158	0.999564	19277	0	0.75057	0.018442	0.059385	0.968195	1198	4	0.75057
Tbc1d19	4	0.89405	0.8938	0.999564	17526	0	1.0981	0.018462	0.059453	0.968195	1199	2	1.0981
Ugt1a6a	4	0.12577	0.2611	0.990675	5165	2	-0.59094	0.018478	0.059503	0.968195	1200	2	-0.59094
Cldn11	4	0.98151	0.98153	0.999564	19276	0	1.1612	0.018486	0.059526	0.968195	1201	4	1.1612
Olfr1451	4	0.46203	0.61042	0.999564	11940	2	0.0427	0.018527	0.059642	0.968195	1202	2	0.0427
Wdr59	4	0.53739	0.66533	0.999564	13017	1	1.2222	0.018538	0.059677	0.968195	1203	3	1.2222
Prss16	4	0.73581	0.76367	0.999564	14916	1	0.79773	0.018577	0.059799	0.968195	1204	3	0.79773
Sstr4	4	0.98142	0.98143	0.999564	19275	0	1.0069	0.018582	0.059809	0.968195	1205	4	1.0069
Olfr190	4	0.98138	0.9814	0.999564	19274	0	1.0473	0.018625	0.059932	0.968195	1206	4	1.0473
Slc16a11	4	0.047746	0.12128	0.95914	2475	2	-0.16894	0.018627	0.059936	0.968195	1207	2	-0.16894
Olfr705	4	0.98136	0.98138	0.999564	19273	0	0.73613	0.018637	0.059963	0.968195	1208	4	0.73613
Atp1a4	4	0.65362	0.71789	0.999564	14066	1	1.1831	0.018641	0.059973	0.968195	1209	2	1.1831
Ddo	4	0.98133	0.98136	0.999564	19272	0	0.75676	0.018668	0.060052	0.968195	1210	4	0.75676
Sos2	4	0.51923	0.6581	0.999564	12849	1	0.24956	0.018677	0.06007	0.968195	1211	2	0.24956
Gm3558	3	0.18461	0.2984	0.994305	6763	1	1.6541	0.018685	0.048408	0.957755	1212	2	1.6541
Tnpo1	4	0.012749	0.042105	0.928167	878	2	-2.9215	0.018727	0.060217	0.968195	1213	2	-2.9215
Olfr1023	4	0.81074	0.81602	0.999564	15982	1	1.3256	0.018737	0.060244	0.968195	1214	3	1.3256
Prtn3	4	0.85585	0.85543	0.999564	16774	1	1.0136	0.018776	0.060352	0.968195	1215	3	1.0136
Slc2a3	4	0.98119	0.98121	0.999564	19271	0	0.95163	0.018807	0.060447	0.968195	1216	4	0.95163
Fam175b	4	0.98119	0.98121	0.999564	19270	0	1.0117	0.018814	0.060477	0.968195	1217	4	1.0117
Msh2	4	0.11816	0.2482	0.988527	4909	2	-0.57215	0.018826	0.060515	0.968195	1218	2	-0.57215
1700019D03Rik	4	0.98117	0.98119	0.999564	19269	0	0.57683	0.018829	0.060523	0.968195	1219	4	0.57683
Rpl10l	4	0.93348	0.93332	0.999564	18317	0	1.0082	0.018876	0.060654	0.968195	1220	3	1.0082
Cpne4	4	0.64905	0.71563	0.999564	14015	1	1.4723	0.018891	0.0607	0.968195	1221	3	1.4723
Rpgrip1l	4	0.54218	0.66727	0.999564	13062	1	1.5714	0.018957	0.060912	0.968195	1222	3	1.5714
Endod1	4	0.98103	0.98105	0.999564	19268	0	1.1512	0.018966	0.060934	0.968195	1223	4	1.1512
Scyl2	4	0.98103	0.98105	0.999564	19267	0	0.83784	0.018973	0.060955	0.968195	1224	4	0.83784
Synj1	4	0.93692	0.93687	0.999564	18378	0	1.3033	0.01898	0.060974	0.968195	1225	3	1.3033
Fcrl5	4	0.42719	0.57689	0.999564	11306	2	0.75803	0.018985	0.060989	0.968195	1226	2	0.75803
Trim42	4	0.53498	0.66434	0.999564	12989	1	1.2799	0.018988	0.060995	0.968195	1227	3	1.2799
Mapk3	4	0.17738	0.33867	0.996417	6631	2	0.12482	0.018993	0.06101	0.968195	1228	2	0.12482
Hif1a	4	0.369	0.52091	0.999339	10234	1	1.2984	0.019023	0.061094	0.968195	1229	3	1.2984
Olfr31	4	0.13576	0.27791	0.994305	5452	2	-0.78738	0.019025	0.061104	0.968195	1230	1	-0.78738
Tasp1	4	0.69705	0.74088	0.999564	14494	1	1.2703	0.01903	0.06112	0.968195	1231	3	1.2703
Arih2	4	0.94524	0.94515	0.999564	18521	0	1.4865	0.019054	0.061192	0.968195	1232	3	1.4865
A3galt2	4	0.74004	0.76632	0.999564	14966	1	1.1197	0.019125	0.061413	0.968195	1233	3	1.1197
Rprm	4	0.84534	0.84538	0.999564	16567	1	1.0305	0.019127	0.061417	0.968195	1234	2	1.0305
Hoxa1	4	0.95998	0.95988	0.999564	18843	0	1.5365	0.019139	0.061457	0.968195	1235	3	1.5365
6030458C11Rik	4	0.49071	0.638	0.999564	12474	1	1.0975	0.019159	0.061505	0.968195	1236	3	1.0975
Mamstr	4	0.40998	0.56034	0.999564	10986	2	-0.062616	0.019175	0.061551	0.968195	1237	2	-0.062616
Pxylp1	4	0.39271	0.54371	0.999564	10659	2	0.37359	0.019224	0.061694	0.968195	1238	2	0.37359
Vmn1r137	4	0.84979	0.84958	0.999564	16651	1	0.96917	0.019229	0.061708	0.968195	1239	2	0.96917
Trim29	4	0.61282	0.69823	0.999564	13668	1	1.5042	0.019245	0.061763	0.968195	1240	3	1.5042
Diablo	4	0.98073	0.98077	0.999564	19264	0	1.0171	0.019269	0.061832	0.968195	1241	4	1.0171
Slc17a3	4	0.14107	0.28669	0.994305	5627	1	0.78862	0.019324	0.062005	0.968195	1242	3	0.78862
Ptgis	4	0.46174	0.61016	0.999564	11938	1	1.0869	0.019324	0.062006	0.968195	1243	2	1.0869
Thnsl1	4	0.8493	0.8491	0.999564	16640	1	0.82644	0.019374	0.062152	0.968195	1244	3	0.82644
Gpr132	4	0.29156	0.44695	0.996417	8740	1	0.87781	0.019423	0.062309	0.968195	1245	2	0.87781
Msh4	4	0.54123	0.6669	0.999564	13053	1	1.2551	0.019441	0.062347	0.968195	1246	3	1.2551
Gdpd3	4	0.98055	0.98058	0.999564	19263	0	0.93893	0.01945	0.062375	0.968195	1247	4	0.93893
Sppl3	4	0.86391	0.86349	0.999564	16917	0	1.2542	0.019452	0.062383	0.968195	1248	3	1.2542
Ctif	4	0.55357	0.67206	0.999564	13164	1	0.47932	0.019473	0.06244	0.968195	1249	2	0.47932
Zbtb26	4	0.98051	0.98055	0.999564	19262	0	0.65654	0.019491	0.062496	0.968195	1250	4	0.65654
Grip1	4	0.61892	0.70111	0.999564	13722	1	0.89827	0.019507	0.062527	0.968195	1251	2	0.89827
Glipr1	4	0.98049	0.98052	0.999564	19261	0	0.86454	0.019515	0.062545	0.968195	1252	4	0.86454
Taar8b	4	0.59371	0.68946	0.999564	13485	1	1.2147	0.019519	0.062556	0.968195	1253	3	1.2147
Olfr1101	4	0.48093	0.62856	0.999564	12276	1	0.095674	0.019523	0.062569	0.968195	1254	2	0.095674
Gnaz	4	0.75744	0.77758	0.999564	15199	1	1.3005	0.019527	0.062575	0.968195	1255	3	1.3005
Olfr509	4	0.29962	0.45454	0.996417	8913	1	1.1155	0.019579	0.062722	0.968195	1256	3	1.1155
Ap5b1	4	0.34174	0.49477	0.997396	9743	1	0.98162	0.019587	0.062738	0.968195	1257	2	0.98162
AW209491	4	0.98038	0.98042	0.999564	19260	0	1.2104	0.019622	0.062834	0.968195	1258	4	1.2104
Bsph2	4	0.71613	0.75174	0.999564	14690	1	-0.35323	0.019622	0.062836	0.968195	1259	1	-0.35323
Vmn2r14	4	0.26332	0.42016	0.996417	8177	2	0.57394	0.01965	0.06292	0.968195	1260	2	0.57394
Ccl21b	4	0.90398	0.9037	0.999564	17718	0	1.6533	0.019673	0.062976	0.968195	1261	3	1.6533
Ebf3	4	0.98031	0.98036	0.999564	19259	0	1.0873	0.019685	0.063009	0.968195	1262	4	1.0873
Tceal5	4	0.9803	0.98035	0.999564	19258	0	1.2745	0.019699	0.063045	0.968195	1263	4	1.2745
Igf2r	4	0.98028	0.98033	0.999564	19257	0	1.315	0.019723	0.063117	0.968195	1264	4	1.315
Arf4	4	0.98027	0.98032	0.999564	19256	0	0.8608	0.019732	0.063149	0.968195	1265	4	0.8608
Slc22a16	4	0.98026	0.98031	0.999564	19255	0	1.0459	0.01974	0.063167	0.968195	1266	4	1.0459
Glt8d2	4	0.97446	0.97439	0.999564	19142	0	1.4373	0.019746	0.063179	0.968195	1267	3	1.4373
2310035C23Rik	4	0.9577	0.95767	0.999564	18799	0	1.2049	0.019762	0.063228	0.968195	1268	3	1.2049
Olfr320	4	0.0090361	0.03063	0.920526	637	3	-4.8625	0.019772	0.063255	0.968195	1269	1	-4.8625
Olfr118	4	0.7394	0.76591	0.999564	14956	1	1.5678	0.019812	0.063376	0.968195	1270	3	1.5678
Apbb1ip	4	0.98018	0.98024	0.999564	19254	0	0.82616	0.019816	0.063384	0.968195	1271	4	0.82616
Rgma	4	0.31504	0.46927	0.996417	9216	2	0.3951	0.019822	0.063408	0.968195	1272	2	0.3951
Srcap	4	0.98017	0.98022	0.999564	19253	0	0.90911	0.019834	0.063438	0.968195	1273	4	0.90911
Scfd1	4	0.83529	0.8364	0.999564	16384	1	0.80307	0.019851	0.06349	0.968195	1274	2	0.80307
Prkd3	4	0.74483	0.76941	0.999564	15033	1	1.323	0.019864	0.063532	0.968195	1275	3	1.323
Paqr5	4	0.98013	0.98019	0.999564	19252	0	1.5219	0.019866	0.063539	0.968195	1276	4	1.5219
2310050C09Rik	4	0.19678	0.35717	0.996417	6946	2	-0.7095	0.019921	0.063708	0.968195	1277	1	-0.7095
Ifitm3	4	0.98005	0.98011	0.999564	19251	0	1.2537	0.019952	0.063801	0.968195	1278	4	1.2537
Pcdh10	4	0.98004	0.9801	0.999564	19250	0	1.0535	0.01996	0.063823	0.968195	1279	4	1.0535
Gm3500	4	0.19111	0.35174	0.996417	6871	1	0.86602	0.019971	0.063855	0.968195	1280	2	0.86602
Wfdc16	4	0.98001	0.98008	0.999564	19249	0	0.64061	0.019987	0.063894	0.968195	1281	4	0.64061
Gorasp2	4	0.6245	0.70378	0.999564	13788	1	1.5006	0.020003	0.063933	0.968195	1282	3	1.5006
Zfp458	4	0.97999	0.98006	0.999564	19248	0	0.94282	0.020006	0.063938	0.968195	1283	4	0.94282
Dsc1	4	0.84131	0.84163	0.999564	16495	1	-0.17339	0.02002	0.063982	0.968195	1284	1	-0.17339
Hnrnpr	4	0.97997	0.98004	0.999564	19247	0	0.87025	0.020026	0.064	0.968195	1285	4	0.87025
Art2b	4	0.91411	0.91394	0.999564	17934	0	1.5007	0.020031	0.064017	0.968195	1286	3	1.5007
Pgam2	4	0.97993	0.98	0.999564	19246	0	0.73381	0.020068	0.064122	0.968195	1287	4	0.73381
Alas2	4	0.96027	0.96016	0.999564	18849	0	1.0256	0.02007	0.06413	0.968195	1288	3	1.0256
Fastk	4	0.97629	0.97626	0.999564	19179	0	1.1408	0.020072	0.064133	0.968195	1289	4	1.1408
Tor4a	4	0.9799	0.97997	0.999564	19245	0	0.61697	0.020096	0.064224	0.968195	1290	4	0.61697
Slc34a1	4	0.58599	0.68593	0.999564	13410	1	0.83816	0.020108	0.064262	0.968195	1291	2	0.83816
Arhgap31	4	0.97989	0.97995	0.999564	19243	0	1.0026	0.020113	0.064275	0.968195	1292	4	1.0026
Clmn	4	0.96368	0.9636	0.999564	18921	0	0.67285	0.02012	0.064297	0.968195	1293	2	0.67285
Enoph1	4	0.97987	0.97994	0.999564	19242	0	1.1774	0.020126	0.064313	0.968195	1294	4	1.1774
Tmem260	4	0.94816	0.94814	0.999564	18586	0	1.2065	0.020132	0.064333	0.968195	1295	3	1.2065
Magohb	4	0.56975	0.67884	0.999564	13285	1	0.18544	0.02017	0.06443	0.968195	1296	2	0.18544
Klhl21	4	0.96791	0.96784	0.999564	19000	0	1.0252	0.02018	0.064458	0.968195	1297	3	1.0252
Gucy1a3	4	0.9137	0.91354	0.999564	17919	0	0.87803	0.020181	0.064458	0.968195	1298	2	0.87803
Zscan18	4	0.9798	0.97986	0.999564	19240	0	0.90633	0.020203	0.064524	0.968195	1299	4	0.90633
Zfp735	4	0.78573	0.79707	0.999564	15593	1	0.81316	0.020219	0.064569	0.968195	1300	2	0.81316
Hist2h2aa1	4	0.97977	0.97984	0.999564	19239	0	1.0079	0.02023	0.064602	0.968195	1301	4	1.0079
Nr2f6	4	0.49311	0.64028	0.999564	12525	1	0.98525	0.020319	0.064861	0.968195	1302	2	0.98525
Cpeb3	4	0.96847	0.96841	0.999564	19014	0	1.2331	0.02033	0.064895	0.968195	1303	3	1.2331
Zfp449	4	0.94001	0.94002	0.999564	18434	0	1.4469	0.020362	0.064997	0.968195	1304	3	1.4469
Olfr1052	4	0.89263	0.89236	0.999564	17501	0	0.22396	0.020368	0.065018	0.968195	1305	1	0.22396
Pbxip1	4	0.075094	0.17239	0.982491	3422	3	-1.2372	0.020418	0.065159	0.968195	1306	1	-1.2372
Neurod4	4	0.97958	0.97964	0.999564	19238	0	0.45745	0.02042	0.065168	0.968195	1307	4	0.45745
Lif	4	0.87374	0.87335	0.999564	17108	0	1.2426	0.020423	0.065172	0.968195	1308	3	1.2426
Cox10	4	0.93651	0.93645	0.999564	18369	0	1.372	0.020435	0.065211	0.968195	1309	3	1.372
A4gnt	4	0.97956	0.97961	0.999564	19237	0	0.86218	0.020442	0.065235	0.968195	1310	4	0.86218
Parpbp	4	0.38553	0.5368	0.999564	10522	1	0.95423	0.020448	0.065251	0.968195	1311	2	0.95423
Ccdc83	4	0.31505	0.46927	0.996417	9227	2	0.57972	0.020472	0.065313	0.968195	1312	2	0.57972
Morc4	4	0.97951	0.97957	0.999564	19236	0	0.89837	0.020491	0.06537	0.968195	1313	4	0.89837
Sh3pxd2b	4	0.9795	0.97956	0.999564	19235	0	0.59207	0.020496	0.065389	0.968195	1314	4	0.59207
Nckipsd	4	0.38731	0.53853	0.999564	10556	1	1.253	0.020497	0.065391	0.968195	1315	3	1.253
Lrch1	4	0.95994	0.95985	0.999564	18842	0	1.3387	0.020549	0.065538	0.968195	1316	3	1.3387
Abcc4	4	0.96623	0.96615	0.999564	18970	0	0.5263	0.020567	0.06559	0.968195	1317	3	0.5263
Slc35d2	4	0.97942	0.97947	0.999564	19234	0	0.84183	0.020579	0.065624	0.968195	1318	4	0.84183
Tgif2	4	0.97941	0.97946	0.999564	19233	0	0.65678	0.020589	0.065658	0.968195	1319	4	0.65678
Tas2r104	4	0.49615	0.64321	0.999564	12575	1	0.91134	0.020595	0.065671	0.968195	1320	2	0.91134
Shcbp1l	4	0.91997	0.91981	0.999564	18058	0	0.74281	0.020617	0.065739	0.968195	1321	2	0.74281
Olfr291	4	0.97934	0.9794	0.999564	19232	0	0.66501	0.020655	0.065839	0.968195	1322	4	0.66501
Atxn2l	4	0.2672	0.42383	0.996417	8258	1	0.75326	0.020667	0.065871	0.968195	1323	3	0.75326
Sqrdl	4	0.36789	0.51986	0.999339	10216	1	1.2511	0.020683	0.065923	0.968195	1324	3	1.2511
Nxph1	4	0.095571	0.20914	0.986552	4149	3	-0.86535	0.020716	0.06602	0.968195	1325	1	-0.86535
Phactr1	4	0.14384	0.29125	0.994305	5714	2	-0.84714	0.020766	0.066147	0.968195	1326	1	-0.84714
Rxfp4	4	0.26473	0.42149	0.996417	8216	2	0.37323	0.020774	0.066169	0.968195	1327	2	0.37323
Muc4	4	0.42525	0.57501	0.999564	11265	1	1.3187	0.020783	0.066192	0.968195	1328	3	1.3187
Vmn2r71	4	0.23612	0.39443	0.996417	7675	1	1.3381	0.020798	0.066232	0.968195	1329	3	1.3381
4930524N10Rik	4	0.82262	0.82564	0.999564	16169	1	1.1437	0.020814	0.066272	0.968195	1330	3	1.1437
P3h3	4	0.79113	0.80099	0.999564	15675	1	1.2051	0.020816	0.066278	0.968195	1331	3	1.2051
Tlr11	4	0.91915	0.919	0.999564	18038	0	1.1682	0.020836	0.066354	0.968195	1332	3	1.1682
Zfp668	4	0.97916	0.97921	0.999564	19230	0	0.79581	0.02084	0.066369	0.968195	1333	4	0.79581
Olfr1396	4	0.52382	0.65992	0.999564	12884	1	0.70688	0.020856	0.06641	0.968195	1334	2	0.70688
Lypd6	4	0.9698	0.96972	0.999564	19034	0	1.2884	0.02086	0.066416	0.968195	1335	3	1.2884
Tdrd1	4	0.029882	0.08644	0.949914	1767	3	-4.2201	0.020866	0.066429	0.968195	1336	1	-4.2201
Olfr828	4	0.12775	0.26441	0.991673	5222	1	1.3239	0.020873	0.066449	0.968195	1337	3	1.3239
Rala	4	0.11224	0.2382	0.988527	4710	2	-0.10111	0.020915	0.066573	0.968195	1338	2	-0.10111
Ube2b	4	0.89822	0.89796	0.999564	17600	0	1.1855	0.020934	0.066621	0.968195	1339	3	1.1855
Brwd3	4	0.032543	0.091732	0.949914	1891	1	0.78407	0.020938	0.06664	0.968195	1340	2	0.78407
Kcnip2	4	0.39948	0.55029	0.999564	10800	1	1.0686	0.020955	0.06669	0.968195	1341	3	1.0686
Ifit2	4	0.099634	0.21628	0.986611	4282	1	1.1851	0.02098	0.066754	0.968195	1342	3	1.1851
Sec14l4	4	0.48124	0.62886	0.999564	12283	1	1.3831	0.021006	0.066836	0.968195	1343	3	1.3831
Olfr1465	4	0.6348	0.70867	0.999564	13878	1	0.24962	0.021015	0.066863	0.968195	1344	2	0.24962
Neil1	4	0.78345	0.79546	0.999564	15561	1	1.3997	0.021016	0.066871	0.968195	1345	3	1.3997
Cpxm1	4	0.97894	0.97899	0.999564	19227	0	0.96413	0.021057	0.066991	0.968195	1346	4	0.96413
Ddit3	4	0.97891	0.97895	0.999564	19226	0	0.66028	0.021094	0.067106	0.968195	1347	4	0.66028
Cpq	4	0.97889	0.97893	0.999564	19225	0	0.86541	0.02111	0.067169	0.968195	1348	4	0.86541
Inpp5f	4	0.0059702	0.020777	0.920526	432	3	-4.0387	0.021114	0.067187	0.968195	1349	1	-4.0387
Ap5z1	4	0.34473	0.49762	0.997396	9795	2	0.49683	0.021136	0.067252	0.968195	1350	2	0.49683
Fam166b	4	0.91372	0.91355	0.999564	17921	0	1.1304	0.021136	0.067252	0.968195	1351	3	1.1304
Pdilt	4	0.97884	0.97888	0.999564	19224	0	0.47188	0.021158	0.067313	0.968195	1352	4	0.47188
Nrg4	4	0.49205	0.63929	0.999564	12502	2	0.14438	0.021164	0.067328	0.968195	1353	2	0.14438
Dek	4	0.97883	0.97887	0.999564	19223	0	0.99423	0.021171	0.067345	0.968195	1354	4	0.99423
Gtpbp3	4	0.97879	0.97882	0.999564	19222	0	0.7802	0.021206	0.067452	0.968195	1355	4	0.7802
Ero1lb	4	0.6386	0.71054	0.999564	13916	1	1.3092	0.021209	0.067458	0.968195	1356	3	1.3092
Cwf19l2	4	0.68818	0.73602	0.999564	14394	1	0.99411	0.021223	0.067493	0.968195	1357	2	0.99411
Olfr107	4	0.97874	0.97877	0.999564	19221	0	0.83132	0.021262	0.067595	0.968195	1358	4	0.83132
Arr3	4	0.97873	0.97876	0.999564	19220	0	1.1043	0.021273	0.067631	0.968195	1359	4	1.1043
Cd177	4	0.48696	0.63437	0.999564	12396	2	0.75218	0.021301	0.067704	0.968195	1360	2	0.75218
Hivep3	4	0.85121	0.85093	0.999564	16679	1	1.4054	0.021306	0.067724	0.968195	1361	3	1.4054
Mrps21	4	0.57451	0.68089	0.999564	13324	1	1.2368	0.021311	0.067735	0.968195	1362	3	1.2368
Sh3bgrl	4	0.42058	0.57051	0.999564	11179	2	0.52194	0.021313	0.067744	0.968195	1363	2	0.52194
Il1rl1	4	0.97868	0.97871	0.999564	19219	0	0.74465	0.021319	0.067762	0.968195	1364	4	0.74465
Mto1	4	0.9269	0.92673	0.999564	18188	0	1.1583	0.021327	0.06779	0.968195	1365	3	1.1583
Itgbl1	4	0.95459	0.95447	0.999564	18719	0	1.2452	0.021331	0.0678	0.968195	1366	3	1.2452
Ubxn1	4	0.10786	0.23059	0.988527	4568	2	-0.49959	0.021343	0.067831	0.968195	1367	2	-0.49959
Gla	4	0.18611	0.34697	0.996417	6788	1	0.12213	0.021362	0.067889	0.968195	1368	2	0.12213
Slc6a20a	4	0.90326	0.90297	0.999564	17702	0	1.4597	0.021363	0.067889	0.968195	1369	3	1.4597
Myom1	4	0.54443	0.6682	0.999564	13085	1	1.2062	0.021369	0.067905	0.968195	1370	3	1.2062
Vcam1	3	0.54065	0.59282	0.999564	13046	1	0.27782	0.021375	0.055022	0.966623	1371	1	0.27782
Hdx	4	0.27399	0.43033	0.996417	8385	1	0.72476	0.021376	0.06792	0.968195	1372	2	0.72476
Rras	4	0.68097	0.73212	0.999564	14306	1	-0.2228	0.021412	0.068017	0.968195	1373	1	-0.2228
Hdc	4	0.63856	0.71051	0.999564	13915	1	1.0873	0.021417	0.068036	0.968195	1374	3	1.0873
Vmn1r229	4	0.95139	0.95129	0.999564	18655	0	1.3359	0.021419	0.068041	0.968195	1375	3	1.3359
Gpr162	4	0.71744	0.75252	0.999564	14705	1	1.0701	0.021423	0.068055	0.968195	1376	3	1.0701
Elovl1	4	0.17141	0.33293	0.996417	6516	2	-0.50578	0.021462	0.068162	0.968195	1377	2	-0.50578
Mfap3	4	0.96485	0.96479	0.999564	18940	0	1.1904	0.021473	0.068193	0.968195	1378	3	1.1904
St6galnac3	4	0.65455	0.71836	0.999564	14078	1	1.3684	0.021484	0.068224	0.968195	1379	3	1.3684
Erf	4	0.4603	0.60876	0.999564	11907	1	1.1953	0.021507	0.068297	0.968195	1380	3	1.1953
Zfp28	4	0.1458	0.29441	0.994305	5780	2	-0.86486	0.021512	0.068311	0.968195	1381	2	-0.86486
Cyp19a1	4	0.83603	0.83701	0.999564	16396	1	0.86468	0.02155	0.068419	0.968195	1382	2	0.86468
Ccdc115	4	0.97845	0.97849	0.999564	19216	0	0.49319	0.021553	0.068426	0.968195	1383	4	0.49319
Bmp15	4	0.57658	0.68179	0.999564	13340	1	1.0516	0.021575	0.068504	0.968195	1384	2	1.0516
Sike1	4	0.97841	0.97845	0.999564	19215	0	0.56713	0.021588	0.068542	0.968195	1385	4	0.56713
Fez2	4	0.70856	0.74736	0.999564	14616	1	1.3153	0.021616	0.068623	0.968195	1386	3	1.3153
Olfr373	4	0.70259	0.74392	0.999564	14562	1	1.2269	0.021637	0.068675	0.968195	1387	3	1.2269
Ncapg2	4	0.50347	0.65017	0.999564	12701	2	-0.26233	0.021661	0.068742	0.968195	1388	1	-0.26233
Zfp235	4	0.037312	0.10121	0.955712	2056	1	0.70047	0.021684	0.068817	0.968195	1389	2	0.70047
Boll	4	0.47501	0.62291	0.999564	12173	2	0.76614	0.021692	0.068841	0.968195	1390	2	0.76614
Pgd	4	0.95552	0.95542	0.999564	18738	0	1.0016	0.021701	0.068863	0.968195	1391	2	1.0016
Rbm7	4	0.9783	0.97834	0.999564	19214	0	0.77258	0.021701	0.068864	0.968195	1392	4	0.77258
Syncrip	4	0.97827	0.97831	0.999564	19213	0	1.2046	0.021732	0.068955	0.968195	1393	4	1.2046
Tab3	4	0.74301	0.76824	0.999564	15016	1	1.3102	0.021755	0.069025	0.968195	1394	3	1.3102
Psmg4	4	0.85241	0.85206	0.999564	16700	1	0.37088	0.02176	0.069038	0.968195	1395	2	0.37088
Olfr912	4	0.71503	0.75108	0.999564	14681	1	1.1577	0.021767	0.069056	0.968195	1396	3	1.1577
Olfr1258	4	0.97822	0.97827	0.999564	19212	0	0.78635	0.021778	0.069097	0.968195	1397	4	0.78635
Csn3	4	0.9782	0.97824	0.999564	19211	0	1.2263	0.021801	0.069157	0.968195	1398	4	1.2263
Veph1	4	0.97819	0.97823	0.999564	19210	0	1.3424	0.021807	0.069175	0.968195	1399	4	1.3424
Olfr1164	4	0.87076	0.87035	0.999564	17057	0	1.5382	0.021834	0.06925	0.968195	1400	3	1.5382
Tgfbi	4	0.97816	0.9782	0.999564	19208	0	0.46362	0.021844	0.06927	0.968195	1401	4	0.46362
Fam73a	4	0.78138	0.79395	0.999564	15535	1	0.8909	0.021859	0.069314	0.968195	1402	3	0.8909
Arf1	4	0.97814	0.97818	0.999564	19207	0	0.93464	0.021864	0.069328	0.968195	1403	4	0.93464
Foxred1	4	0.27995	0.43597	0.996417	8492	1	1.0407	0.021876	0.069352	0.968195	1404	2	1.0407
Pdss1	4	0.95482	0.95469	0.999564	18726	0	1.1908	0.021899	0.069411	0.968195	1405	3	1.1908
Vmn2r97	4	0.9781	0.97814	0.999564	19206	0	1.1027	0.021904	0.069434	0.968195	1406	4	1.1027
Hypm	4	0.9094	0.9092	0.999564	17825	0	1.0712	0.021935	0.069521	0.968709	1407	3	1.0712
Acsm2	4	0.36391	0.51601	0.998382	10154	1	0.83778	0.021968	0.069612	0.969292	1408	2	0.83778
Rtn2	4	0.21283	0.37244	0.996417	7256	1	1.4879	0.021985	0.069668	0.96939	1409	3	1.4879
Slc30a1	4	0.97798	0.97802	0.999564	19205	0	0.75282	0.02202	0.069772	0.970154	1410	4	0.75282
Hspa4	4	0.76555	0.78302	0.999564	15311	1	0.27237	0.022058	0.069885	0.971035	1411	2	0.27237
Alx3	4	0.083471	0.18762	0.982491	3735	1	1.4822	0.022095	0.069994	0.971753	1412	3	1.4822
Coil	4	0.43526	0.58465	0.999564	11436	2	-0.60426	0.022108	0.070035	0.971753	1413	1	-0.60426
Pbx4	4	0.043707	0.11363	0.95914	2312	2	-3.084	0.022157	0.070185	0.972572	1414	1	-3.084
Nr5a2	4	0.013371	0.044048	0.928278	925	2	-2.9867	0.022179	0.070252	0.972572	1415	2	-2.9867
Pi16	4	0.65788	0.72009	0.999564	14115	1	1.397	0.022196	0.0703	0.972572	1416	3	1.397
Zfp212	4	0.97778	0.97782	0.999564	19204	0	1.0926	0.022219	0.070383	0.972572	1417	4	1.0926
C2cd2	4	0.7702	0.7862	0.999564	15371	1	1.2524	0.02223	0.070402	0.972572	1418	3	1.2524
Fam98b	4	0.97774	0.97778	0.999564	19203	0	0.7729	0.022264	0.070505	0.972572	1419	4	0.7729
Pcgf5	4	0.52788	0.66154	0.999564	12929	1	1.3917	0.022301	0.070599	0.972572	1420	3	1.3917
Psd2	4	0.11325	0.23995	0.988527	4747	2	-0.4321	0.022306	0.070613	0.972572	1421	2	-0.4321
B3gnt7	4	0.10622	0.22775	0.988527	4516	2	-0.5623	0.022348	0.070738	0.972572	1422	2	-0.5623
Cep55	4	0.66522	0.72383	0.999564	14189	1	1.2644	0.022385	0.070847	0.972572	1423	3	1.2644
Zfp322a	4	0.5331	0.6636	0.999564	12971	1	0.33635	0.022405	0.070905	0.972572	1424	2	0.33635
Kat8	4	0.94965	0.94959	0.999564	18626	0	0.86348	0.022455	0.071045	0.972572	1425	3	0.86348
Olfr771	4	0.97752	0.97755	0.999564	19200	0	0.99129	0.022482	0.071124	0.972572	1426	4	0.99129
Mcpt4	4	0.53476	0.66426	0.999564	12987	1	1.2279	0.022483	0.07113	0.972572	1427	3	1.2279
Tbl2	4	0.085075	0.19047	0.982491	3788	3	-1.1556	0.022505	0.071192	0.972572	1428	1	-1.1556
Sgol2b	4	0.10089	0.21845	0.986611	4331	2	-1.7147	0.022517	0.071225	0.972572	1429	2	-1.7147
Soga1	4	0.94298	0.94293	0.999564	18488	0	1.3663	0.022526	0.071249	0.972572	1430	3	1.3663
Igf2bp2	4	0.242	0.39992	0.996417	7777	2	0.21137	0.022554	0.071324	0.972572	1431	2	0.21137
Myh10	4	0.97743	0.97746	0.999564	19198	0	0.9101	0.02257	0.071369	0.972572	1432	4	0.9101
Syngr1	4	0.97742	0.97745	0.999564	19197	0	0.88442	0.022576	0.071385	0.972572	1433	4	0.88442
Usp43	4	0.07878	0.17918	0.982491	3564	1	1.2357	0.022596	0.07146	0.972572	1434	3	1.2357
BC107364	4	0.79267	0.80214	0.999564	15696	1	0.78832	0.022604	0.071484	0.972572	1435	2	0.78832
Gnas	4	0.92136	0.92121	0.999564	18085	0	1.6393	0.022619	0.071522	0.972572	1436	3	1.6393
Ly6i	4	0.97737	0.9774	0.999564	19196	0	0.62587	0.022629	0.071547	0.972572	1437	4	0.62587
Nek11	4	0.94533	0.94525	0.999564	18525	0	1.4922	0.022636	0.071569	0.972572	1438	3	1.4922
Lhx3	4	0.37332	0.52506	0.999564	10313	2	-0.45749	0.022654	0.071616	0.972572	1439	1	-0.45749
Fdx1l	4	0.96843	0.96837	0.999564	19011	0	1.1571	0.022666	0.071649	0.972572	1440	3	1.1571
Wdfy4	4	0.9133	0.91314	0.999564	17906	0	1.2344	0.022704	0.071755	0.972572	1441	3	1.2344
Ctss	4	0.8158	0.82012	0.999564	16073	1	0.67119	0.022705	0.071759	0.972572	1442	2	0.67119
D630023F18Rik	4	0.58815	0.68691	0.999564	13429	1	1.1215	0.02271	0.071777	0.972572	1443	3	1.1215
Ssbp2	4	0.97729	0.97732	0.999564	19195	0	0.62428	0.022712	0.071778	0.972572	1444	4	0.62428
Slfn9	4	0.087249	0.19429	0.982491	3866	3	-1.5343	0.022753	0.071898	0.972572	1445	1	-1.5343
Pclo	4	0.86372	0.86331	0.999564	16912	0	1.1289	0.022767	0.071943	0.972572	1446	3	1.1289
Gli1	4	0.97722	0.97726	0.999564	19194	0	1.2501	0.02278	0.071981	0.972572	1447	4	1.2501
Eddm3b	4	0.97721	0.97726	0.999564	19193	0	0.69561	0.022786	0.071994	0.972572	1448	4	0.69561
Olfr936	4	0.32005	0.47394	0.996417	9322	1	0.72668	0.022807	0.072059	0.972572	1449	2	0.72668
Gm5128	4	0.97718	0.97723	0.999564	19192	0	1.1002	0.022818	0.072099	0.972572	1450	4	1.1002
F8	3	0.73158	0.73394	0.999564	14867	1	0.15223	0.02283	0.058516	0.967489	1451	1	0.15223
Cyp24a1	4	0.17072	0.33227	0.996417	6497	2	0.0056512	0.022833	0.072141	0.972572	1452	2	0.0056512
Cul4b	4	0.97716	0.9772	0.999564	19191	0	0.65095	0.022843	0.072171	0.972572	1453	4	0.65095
Olfr1161	4	0.18762	0.3484	0.996417	6813	1	0.57965	0.022852	0.072191	0.972572	1454	3	0.57965
Olig1	4	0.93822	0.9382	0.999564	18403	0	1.2125	0.022878	0.072268	0.972572	1455	3	1.2125
Tstd2	4	0.87147	0.8711	0.999564	17069	0	1.1138	0.022891	0.072299	0.972572	1456	3	1.1138
Gm2863	4	0.9771	0.97714	0.999564	19190	0	0.74977	0.022898	0.072323	0.972572	1457	4	0.74977
Pacrg	4	0.9493	0.94927	0.999564	18621	0	0.96356	0.022902	0.07233	0.972572	1458	3	0.96356
Atp6v0a1	4	0.040413	0.10723	0.955712	2198	2	-3.7459	0.022951	0.072469	0.972572	1459	1	-3.7459
Slc13a5	4	0.4666	0.61481	0.999564	12024	2	0.53455	0.022952	0.072472	0.972572	1460	2	0.53455
Zfy2	4	0.22362	0.38264	0.996417	7468	1	1.2445	0.022954	0.072477	0.972572	1461	3	1.2445
Xrcc3	4	0.93551	0.9354	0.999564	18349	0	1.1371	0.022954	0.072477	0.972572	1462	3	1.1371
Adamts1	4	0.97701	0.97705	0.999564	19189	0	1.0478	0.022988	0.072582	0.972572	1463	4	1.0478
Arpc5l	4	0.21633	0.37577	0.996417	7331	2	0.15254	0.022999	0.072611	0.972572	1464	2	0.15254
Pawr	4	0.95457	0.95445	0.999564	18718	0	0.70395	0.023001	0.072615	0.972572	1465	2	0.70395
Rnf41	4	0.72963	0.75989	0.999564	14845	1	0.62602	0.023051	0.072753	0.973684	1466	3	0.62602
Atp8a2	4	0.97693	0.97694	0.999564	19188	0	0.90524	0.02307	0.072807	0.973684	1467	4	0.90524
Il22ra2	4	0.77565	0.78993	0.999564	15440	1	0.44167	0.0231	0.072895	0.973684	1468	2	0.44167
Ubl3	4	0.9769	0.97691	0.999564	19187	0	1.1947	0.023101	0.072897	0.973684	1469	4	1.1947
Pcdhb11	4	0.9486	0.94857	0.999564	18598	0	1.4784	0.023131	0.072985	0.973684	1470	3	1.4784
Gm5741	4	0.97686	0.97687	0.999564	19186	0	0.81677	0.023137	0.073009	0.973684	1471	4	0.81677
Pced1b	4	0.38731	0.53853	0.999564	10546	1	0.068929	0.02315	0.073053	0.973684	1472	2	0.068929
Ddn	4	0.75394	0.77534	0.999564	15146	1	1.1062	0.023214	0.073259	0.973684	1473	3	1.1062
Fmo6	4	0.93761	0.93759	0.999564	18392	0	1.3614	0.023232	0.073298	0.973684	1474	3	1.3614
Olfr558	4	0.12064	0.25244	0.988527	4996	2	0.1062	0.023249	0.073344	0.973684	1475	2	0.1062
Ift122	4	0.77265	0.78788	0.999564	15394	1	1.0443	0.023266	0.073386	0.973684	1476	2	1.0443
Tmem203	4	0.9735	0.97341	0.999564	19128	0	0.66557	0.023299	0.07348	0.973684	1477	3	0.66557
Zfp931	4	0.63731	0.70988	0.999564	13903	1	1.0967	0.023331	0.073573	0.973684	1478	2	1.0967
6330408A02Rik	4	0.92979	0.92961	0.999564	18239	0	1.2111	0.023382	0.073728	0.973684	1479	3	1.2111
Cs	4	0.39799	0.54883	0.999564	10769	1	0.20309	0.023398	0.073772	0.973684	1480	2	0.20309
1700029P11Rik	4	0.97659	0.97658	0.999564	19185	0	0.88127	0.023414	0.073813	0.973684	1481	4	0.88127
4921509C19Rik	4	0.48378	0.6313	0.999564	12324	1	0.06768	0.023448	0.073897	0.973684	1482	1	0.06768
S100a11	4	0.97655	0.97654	0.999564	19184	0	0.91094	0.023453	0.073915	0.973684	1483	4	0.91094
Zfp819	4	0.95191	0.95182	0.999564	18671	0	0.977	0.02346	0.073931	0.973684	1484	2	0.977
Tfam	4	0.64623	0.71424	0.999564	13990	1	-0.12371	0.023497	0.07404	0.973684	1485	1	-0.12371
Aldh1l1	4	0.22875	0.3875	0.996417	7553	2	0.14603	0.023538	0.074171	0.973684	1486	2	0.14603
Rbm45	4	0.70711	0.74654	0.999564	14601	1	1.3672	0.023541	0.07418	0.973684	1487	3	1.3672
1700010B08Rik	4	0.044091	0.11437	0.95914	2330	2	-0.36202	0.023547	0.074199	0.973684	1488	1	-0.36202
Luzp1	4	0.96835	0.96828	0.999564	19009	0	1.0652	0.023564	0.074252	0.973684	1489	2	1.0652
Olfr1173	4	0.42724	0.57694	0.999564	11307	2	0.50981	0.023573	0.074276	0.973684	1490	2	0.50981
Lce1a1	4	0.97636	0.97634	0.999564	19182	0	0.99745	0.023635	0.074455	0.973684	1491	4	0.99745
Gstm2	4	0.6727	0.72774	0.999564	14236	1	1.1542	0.023638	0.074466	0.973684	1492	3	1.1542
Ddx25	4	0.68297	0.73319	0.999564	14317	1	0.4235	0.023646	0.074482	0.973684	1493	2	0.4235
Ccdc114	4	0.97635	0.97633	0.999564	19181	0	0.95048	0.02365	0.074503	0.973684	1494	4	0.95048
Orai1	4	0.97632	0.9763	0.999564	19180	0	0.92311	0.023678	0.074585	0.973684	1495	4	0.92311
Clic1	4	0.36079	0.51304	0.997396	10097	1	1.3356	0.023683	0.074596	0.973684	1496	3	1.3356
Dram2	4	0.77287	0.78802	0.999564	15396	1	0.76714	0.023686	0.074604	0.973684	1497	2	0.76714
Serpinb2	4	0.92428	0.92415	0.999564	18139	0	1.2228	0.023694	0.074629	0.973684	1498	3	1.2228
Araf	4	0.51251	0.65545	0.999564	12800	1	0.77533	0.023773	0.074847	0.973684	1499	2	0.77533
Cfap52	4	0.89068	0.8904	0.999564	17456	0	0.96746	0.023781	0.074872	0.973684	1500	2	0.96746
Gpr3	4	0.96118	0.96107	0.999564	18865	0	1.0783	0.02379	0.07489	0.973684	1501	3	1.0783
Cox8b	4	0.97621	0.97618	0.999564	19178	0	0.83968	0.023794	0.074904	0.973684	1502	4	0.83968
Dnah9	4	0.49181	0.63905	0.999564	12498	1	0.7619	0.023795	0.074907	0.973684	1503	3	0.7619
Vcpkmt	4	0.88696	0.88667	0.999564	17389	0	1.3718	0.023803	0.074922	0.973684	1504	3	1.3718
Wbp2	4	0.97618	0.97616	0.999564	19177	0	0.7238	0.023818	0.074964	0.973684	1505	4	0.7238
Hook2	4	0.97616	0.97614	0.999564	19176	0	0.76936	0.023837	0.075014	0.973684	1506	4	0.76936
Mug2	4	0.86855	0.86813	0.999564	17018	0	0.5666	0.023844	0.075035	0.973684	1507	2	0.5666
Mcm5	4	0.38015	0.53168	0.999564	10430	2	0.51149	0.023868	0.075106	0.973684	1508	2	0.51149
Clcc1	4	0.97612	0.97609	0.999564	19175	0	0.64079	0.023878	0.075133	0.973684	1509	4	0.64079
Psmd7	4	0.36789	0.51986	0.999339	10215	1	0.21892	0.023894	0.07518	0.973684	1510	2	0.21892
Muc20	4	0.9761	0.97608	0.999564	19174	0	0.74276	0.023895	0.075184	0.973684	1511	4	0.74276
AW146154	4	0.8273	0.82954	0.999564	16246	1	1.1983	0.023897	0.075192	0.973684	1512	3	1.1983
Mak	4	0.12361	0.25751	0.990321	5083	1	1.2995	0.023924	0.07527	0.973684	1513	3	1.2995
Gad2	4	0.97607	0.97604	0.999564	19173	0	1.3167	0.023927	0.075279	0.973684	1514	4	1.3167
Cyp7b1	4	0.80152	0.80887	0.999564	15842	1	1.0749	0.023937	0.075309	0.973684	1515	3	1.0749
Scn11a	4	0.033375	0.093415	0.953663	1918	3	-3.9855	0.023993	0.075464	0.973684	1516	1	-3.9855
Slc24a1	4	0.97601	0.97598	0.999564	19171	0	0.53128	0.023995	0.075472	0.973684	1517	4	0.53128
Hhat	4	0.66225	0.72226	0.999564	14157	1	0.85525	0.024043	0.075604	0.973684	1518	2	0.85525
Lrrc9	4	0.34174	0.49477	0.997396	9728	1	0.85006	0.024052	0.075638	0.973684	1519	2	0.85006
Gpbp1	4	0.042009	0.11032	0.958355	2262	2	-2.6719	0.024092	0.075753	0.973684	1520	2	-2.6719
Aff3	4	0.97561	0.97555	0.999564	19165	0	1.1137	0.024112	0.075809	0.973684	1521	3	1.1137
LOC100861615	3	0.93588	0.93607	0.999564	18350	0	1.7052	0.02413	0.061612	0.968195	1522	2	1.7052
Med9	3	0.88117	0.88124	0.999564	17262	0	0.61857	0.024135	0.061625	0.968195	1523	2	0.61857
Gm4981	4	0.97586	0.97582	0.999564	19170	0	0.63479	0.024138	0.075877	0.973684	1524	4	0.63479
Gdf10	4	0.012896	0.042567	0.928167	889	3	-4.7123	0.024142	0.075894	0.973684	1525	1	-4.7123
Cd19	4	0.91304	0.91288	0.999564	17901	0	1.0572	0.024175	0.075993	0.973684	1526	3	1.0572
Pin4	4	0.87602	0.87561	0.999564	17162	0	1.3329	0.024201	0.076066	0.973684	1527	3	1.3329
Atm	4	0.37574	0.52741	0.999564	10350	2	0.32645	0.024209	0.076092	0.973684	1528	2	0.32645
Sv2c	4	0.83181	0.83337	0.999564	16321	1	1.2348	0.024234	0.076158	0.973684	1529	3	1.2348
8430408G22Rik	4	0.87797	0.87757	0.999564	17203	0	0.43614	0.024241	0.076175	0.973684	1530	2	0.43614
Hoxc10	3	0.88178	0.88184	0.999564	17274	0	1.5715	0.024289	0.06198	0.968195	1531	2	1.5715
Olfr653	4	0.60104	0.69279	0.999564	13552	1	0.64316	0.02429	0.076289	0.973684	1532	2	0.64316
Gm94	4	0.077853	0.17746	0.982491	3529	2	0.53208	0.024306	0.07632	0.973684	1533	2	0.53208
Tsc22d4	4	0.51627	0.65693	0.999564	12831	1	1.1457	0.024315	0.076333	0.973684	1534	2	1.1457
Zfp940	4	0.70305	0.74419	0.999564	14565	1	0.66531	0.024332	0.076372	0.973684	1535	2	0.66531
Defb15	4	0.78074	0.79345	0.999564	15524	1	0.78875	0.02434	0.076389	0.973684	1536	3	0.78875
Setd1b	4	0.10606	0.22747	0.988527	4503	1	0.72321	0.02435	0.076406	0.973684	1537	2	0.72321
Slc25a13	4	0.71123	0.74886	0.999564	14641	1	1.3012	0.024376	0.076464	0.973684	1538	3	1.3012
Hp	4	0.41976	0.56971	0.999564	11167	1	1.1069	0.024415	0.076537	0.973684	1539	3	1.1069
Lrrc45	4	0.96023	0.96011	0.999564	18848	0	0.40045	0.024439	0.076581	0.973684	1540	2	0.40045
Bcl2l1	4	0.61308	0.69834	0.999564	13671	1	-0.26349	0.024489	0.076671	0.973684	1541	1	-0.26349
Emcn	4	0.38124	0.53274	0.999564	10443	1	1.1752	0.02457	0.076843	0.973684	1542	3	1.1752
Insm2	4	0.95983	0.95973	0.999564	18838	0	1.327	0.024624	0.076959	0.973684	1543	3	1.327
Igfbp6	4	0.83653	0.83744	0.999564	16406	1	1.0713	0.024628	0.07697	0.973684	1544	3	1.0713
Car9	4	0.87075	0.87034	0.999564	17056	0	1.0177	0.024637	0.076988	0.973684	1545	3	1.0177
Kcnd3	4	0.35356	0.50614	0.997396	9957	1	1.2236	0.024642	0.076995	0.973684	1546	3	1.2236
Trim61	4	0.95887	0.95881	0.999564	18821	0	1.1193	0.02466	0.077032	0.973684	1547	3	1.1193
Sec22a	4	0.73781	0.76493	0.999564	14941	1	1.2725	0.024668	0.077044	0.973684	1548	3	1.2725
Vmn2r7	4	0.012739	0.042078	0.928167	877	1	1.3318	0.024676	0.07706	0.973684	1549	3	1.3318
Olfr1220	4	0.10089	0.21845	0.986611	4324	1	1.0673	0.024685	0.077078	0.973684	1550	2	1.0673
Tnfsf11	4	0.85168	0.85137	0.999564	16688	1	-0.099139	0.024687	0.077082	0.973684	1551	1	-0.099139
Aif1l	4	0.28846	0.444	0.996417	8674	2	0.32046	0.024703	0.077115	0.973684	1552	2	0.32046
Prss56	4	0.12361	0.25751	0.990321	5086	1	1.1579	0.02472	0.077151	0.973684	1553	3	1.1579
AF529169	4	0.23824	0.39639	0.996417	7699	2	-0.11992	0.024737	0.077187	0.973684	1554	1	-0.11992
Vmn2r107	4	0.12072	0.2526	0.988527	5005	3	-0.78779	0.024786	0.077289	0.973684	1555	1	-0.78779
Pik3cd	4	0.50166	0.64843	0.999564	12674	2	0.67539	0.024836	0.077377	0.973684	1556	2	0.67539
Arf5	4	0.82082	0.82416	0.999564	16148	1	1.236	0.024925	0.077578	0.973684	1557	3	1.236
Rinl	4	0.15638	0.31153	0.996417	6096	2	-0.85271	0.024935	0.077597	0.973684	1558	1	-0.85271
Slc45a1	4	0.94808	0.94806	0.999564	18583	0	1.1073	0.024951	0.077639	0.973684	1559	3	1.1073
Il1f10	4	0.60391	0.69411	0.999564	13578	1	1.1762	0.024984	0.077698	0.973684	1560	3	1.1762
Casp8ap2	4	0.78751	0.79836	0.999564	15620	1	1.1312	0.025005	0.077734	0.973684	1561	3	1.1312
Tmem252	4	0.94408	0.94402	0.999564	18497	0	1.0428	0.025049	0.077823	0.973684	1562	3	1.0428
Dlgap1	4	0.92133	0.92118	0.999564	18084	0	0.83973	0.025067	0.077863	0.973684	1563	2	0.83973
Pradc1	4	0.79337	0.80267	0.999564	15712	1	1.0973	0.025078	0.077894	0.973684	1564	3	1.0973
Olfr1287	4	0.061832	0.14791	0.974475	2978	2	0.53244	0.025103	0.077949	0.973684	1565	2	0.53244
Smarcb1	4	0.85268	0.85234	0.999564	16706	1	0.86205	0.025121	0.077981	0.973684	1566	2	0.86205
Tmx3	4	0.78611	0.79735	0.999564	15598	1	0.55801	0.025133	0.078007	0.973684	1567	2	0.55801
Lin7b	4	0.89587	0.89562	0.999564	17555	0	1.4039	0.025133	0.078007	0.973684	1568	3	1.4039
Flrt2	4	0.9701	0.97003	0.999564	19042	0	1.3654	0.025139	0.078018	0.973684	1569	3	1.3654
Phtf2	4	0.75239	0.77436	0.999564	15128	1	0.89631	0.025156	0.078056	0.973684	1570	2	0.89631
Olfr1309	4	0.29565	0.45071	0.996417	8819	2	0.11417	0.025182	0.078106	0.973684	1571	2	0.11417
Slx1b	4	0.45658	0.60517	0.999564	11844	1	1.0807	0.025219	0.07817	0.973684	1572	2	1.0807
Zfp719	4	0.63995	0.71118	0.999564	13931	1	1.139	0.025228	0.078188	0.973684	1573	3	1.139
Camk2d	4	0.88409	0.88372	0.999564	17318	0	1.0589	0.025282	0.078291	0.973684	1574	3	1.0589
Crabp1	4	0.25347	0.41091	0.996417	7991	2	0.35405	0.025308	0.078353	0.973684	1575	2	0.35405
Zgrf1	4	0.80882	0.81451	0.999564	15946	1	1.1497	0.025369	0.078471	0.973684	1576	3	1.1497
Olfr1295	4	0.75597	0.77663	0.999564	15172	1	0.71152	0.025371	0.078476	0.973684	1577	2	0.71152
Gm13271	4	0.78348	0.79548	0.999564	15562	1	1.3494	0.025374	0.078479	0.973684	1578	3	1.3494
Lhcgr	4	0.88411	0.88374	0.999564	17319	0	0.12712	0.025381	0.078491	0.973684	1579	1	0.12712
Grap2	4	0.91573	0.91557	0.999564	17965	0	0.56299	0.02543	0.078584	0.973684	1580	3	0.56299
Mrgbp	4	0.66588	0.72417	0.999564	14194	1	1.6159	0.025467	0.078662	0.973684	1581	3	1.6159
Aldh7a1	4	0.19683	0.3572	0.996417	6954	1	1.0834	0.025478	0.078682	0.973684	1582	3	1.0834
Synpo2l	4	0.0062969	0.021846	0.920526	457	1	0.13866	0.025529	0.078785	0.973684	1583	2	0.13866
Twist1	4	0.81338	0.81815	0.999564	16026	1	1.4316	0.025578	0.078875	0.973684	1584	3	1.4316
Efcab12	4	0.55285	0.67174	0.999564	13160	1	1.1437	0.025604	0.078928	0.973684	1585	3	1.1437
Fbp2	4	0.78972	0.79998	0.999564	15660	1	0.95603	0.025628	0.07898	0.973684	1586	3	0.95603
Olfr735	4	0.53104	0.66276	0.999564	12952	1	1.1998	0.025691	0.079111	0.973684	1587	3	1.1998
Slc13a4	4	0.63969	0.71106	0.999564	13930	1	0.39886	0.025727	0.079188	0.973684	1588	2	0.39886
Csgalnact1	4	0.51167	0.65513	0.999564	12794	1	0.99729	0.025751	0.079239	0.973684	1589	3	0.99729
Cd2bp2	4	0.4908	0.63808	0.999564	12476	1	-0.23245	0.025777	0.079284	0.973684	1590	1	-0.23245
Gm21693	4	0.96272	0.96265	0.999564	18902	0	1.046	0.025834	0.079408	0.973684	1591	2	1.046
Rilp	4	0.085036	0.19041	0.982491	3786	3	-1.2526	0.025876	0.079484	0.973684	1592	1	-1.2526
Eml3	4	0.97375	0.97366	0.999564	19131	0	1.3255	0.025883	0.079497	0.973684	1593	3	1.3255
Olfr814	4	0.37557	0.52724	0.999564	10347	1	1.1932	0.025911	0.079559	0.973684	1594	3	1.1932
Olfr961	4	0.56404	0.67647	0.999564	13232	1	0.3159	0.025925	0.079591	0.973684	1595	2	0.3159
Rnasek	4	0.96594	0.96587	0.999564	18960	0	1.1422	0.025946	0.079632	0.973684	1596	3	1.1422
Cd2ap	4	0.28932	0.44483	0.996417	8696	1	1.4145	0.025974	0.079679	0.973684	1597	3	1.4145
Spry4	4	0.10366	0.22325	0.986611	4437	2	0.055947	0.025975	0.07968	0.973684	1598	2	0.055947
Il23r	4	0.91111	0.91093	0.999564	17863	0	1.3813	0.025993	0.079715	0.973684	1599	3	1.3813
Olfr1448	4	0.26458	0.42136	0.996417	8214	2	0.36122	0.026002	0.079728	0.973684	1600	2	0.36122
Fxyd6	4	0.019769	0.063246	0.943157	1296	3	-4.104	0.026024	0.07977	0.973684	1601	1	-4.104
Fubp1	4	0.359	0.51133	0.997396	10057	1	1.3542	0.026038	0.079791	0.973684	1602	3	1.3542
Fscn3	4	0.77021	0.78621	0.999564	15372	1	0.827	0.026074	0.079858	0.973684	1603	2	0.827
Olfr589	4	0.78109	0.79373	0.999564	15531	1	1.2235	0.026095	0.079895	0.973684	1604	3	1.2235
Steap3	4	0.83499	0.83616	0.999564	16380	1	1.0394	0.026114	0.079928	0.973684	1605	3	1.0394
Wbp1l	4	0.13122	0.27026	0.992455	5331	3	-0.57144	0.026123	0.079942	0.973684	1606	1	-0.57144
Sox3	4	0.36762	0.5196	0.999339	10211	2	-0.28715	0.026173	0.080053	0.973684	1607	1	-0.28715
Sptssa	4	0.72732	0.75848	0.999564	14816	1	1.3652	0.02618	0.080063	0.973684	1608	3	1.3652
Nalcn	4	0.83085	0.83255	0.999564	16304	1	0.52821	0.026222	0.080152	0.973684	1609	2	0.52821
Ssfa2	4	0.63764	0.71005	0.999564	13906	1	1.0371	0.026272	0.080246	0.973684	1610	3	1.0371
Lingo4	4	0.96365	0.96358	0.999564	18918	0	1.1449	0.026274	0.080251	0.973684	1611	3	1.1449
Clec4b2	4	0.93118	0.931	0.999564	18267	0	0.98585	0.026292	0.080284	0.973684	1612	2	0.98585
Itgb1bp1	4	0.93882	0.93882	0.999564	18410	0	1.2904	0.02632	0.080341	0.973684	1613	3	1.2904
Mta3	4	0.97282	0.97274	0.999564	19114	0	1.1216	0.02636	0.080424	0.973684	1614	3	1.1216
Zfp457	4	0.03197	0.090596	0.949914	1858	2	-3.508	0.026371	0.080444	0.973684	1615	2	-3.508
1110004E09Rik	4	0.25293	0.41034	0.996417	7984	2	0.15643	0.026383	0.080465	0.973684	1616	2	0.15643
Topaz1	4	0.92576	0.92561	0.999564	18166	0	1.3567	0.026384	0.080467	0.973684	1617	3	1.3567
Ppa1	4	0.089863	0.19903	0.983553	3962	2	0.2947	0.026402	0.080505	0.973684	1618	2	0.2947
Xrcc2	4	0.71264	0.74966	0.999564	14654	1	0.90797	0.02642	0.080544	0.973684	1619	3	0.90797
Aars	4	0.96183	0.96173	0.999564	18883	0	0.58808	0.02647	0.080637	0.973684	1620	3	0.58808
Slurp1	4	0.73079	0.76059	0.999564	14858	1	1.1279	0.026511	0.080709	0.973684	1621	3	1.1279
Tm4sf1	4	0.0051629	0.018072	0.920526	377	2	-4.0533	0.026519	0.080723	0.973684	1622	1	-4.0533
G6b	4	0.88072	0.88028	0.999564	17247	0	0.98156	0.026557	0.080806	0.973684	1623	2	0.98156
Idh3b	4	0.9423	0.94226	0.999564	18476	0	1.0122	0.026565	0.080825	0.973684	1624	3	1.0122
Tmco5b	4	0.15088	0.30264	0.996417	5944	2	-0.54932	0.026569	0.080835	0.973684	1625	2	-0.54932
Tspan32	4	0.6753	0.72908	0.999564	14262	1	-0.20815	0.026618	0.08093	0.973684	1626	1	-0.20815
Zswim1	4	0.085694	0.19157	0.982491	3805	2	-2.2415	0.026668	0.081024	0.973684	1627	2	-2.2415
Slc7a10	4	0.70327	0.74432	0.999564	14566	1	1.2949	0.02668	0.081051	0.973684	1628	3	1.2949
Tada2b	4	0.19305	0.35358	0.996417	6897	2	0.63964	0.026722	0.081136	0.973684	1629	2	0.63964
Zfp961	4	0.52454	0.66022	0.999564	12894	1	1.333	0.026728	0.081149	0.973684	1630	3	1.333
Palld	4	0.29753	0.45252	0.996417	8859	1	0.055555	0.026767	0.081214	0.973684	1631	1	0.055555
Ezh1	4	0.38414	0.5355	0.999564	10498	1	1.0445	0.026781	0.081245	0.973684	1632	3	1.0445
Lmtk2	4	0.90483	0.90454	0.999564	17736	0	0.73438	0.026866	0.081403	0.973684	1633	2	0.73438
Cage1	4	0.92107	0.92091	0.999564	18077	0	1.2137	0.026911	0.081496	0.973684	1634	3	1.2137
Pdzd2	4	0.039249	0.10496	0.955712	2145	1	1.0505	0.026915	0.081504	0.973684	1635	3	1.0505
Mst1r	4	0.85765	0.85725	0.999564	16809	1	1.1153	0.026925	0.081519	0.973684	1636	3	1.1153
Gm14322	4	0.15172	0.30399	0.996417	5968	2	-0.37933	0.026965	0.081601	0.973684	1637	1	-0.37933
Snap25	4	0.30549	0.4601	0.996417	9027	1	1.0511	0.026978	0.081625	0.973684	1638	3	1.0511
Fcna	4	0.74072	0.76676	0.999564	14978	1	1.436	0.026993	0.081645	0.973684	1639	3	1.436
Sdr16c5	4	0.68607	0.73491	0.999564	14364	1	0.080577	0.027014	0.081686	0.973684	1640	1	0.080577
Bend4	4	0.82383	0.82664	0.999564	16185	1	0.67551	0.027025	0.081714	0.973684	1641	2	0.67551
Atp2b2	4	0.13429	0.27542	0.994125	5422	1	0.8611	0.027064	0.081785	0.973684	1642	3	0.8611
1700021K19Rik	4	0.79511	0.80401	0.999564	15741	1	0.79851	0.027099	0.081845	0.973684	1643	2	0.79851
Zw10	4	0.55887	0.67425	0.999564	13196	1	1.0604	0.027113	0.081882	0.973684	1644	3	1.0604
Nmbr	4	0.83952	0.84006	0.999564	16460	1	1.1239	0.027128	0.081916	0.973684	1645	3	1.1239
Sertad3	4	0.024538	0.07579	0.946915	1563	2	-2.0603	0.027136	0.081931	0.973684	1646	2	-2.0603
Fam179a	4	0.57395	0.68064	0.999564	13320	1	1.077	0.027145	0.081954	0.973684	1647	3	1.077
Acaa1a	4	0.2777	0.43383	0.996417	8444	2	-0.14712	0.027162	0.08199	0.973684	1648	2	-0.14712
Ift80	4	0.97314	0.97306	0.999564	19122	0	1.3375	0.0272	0.082071	0.973684	1649	3	1.3375
Sds	4	0.90613	0.90588	0.999564	17760	0	1.4868	0.027215	0.082103	0.973684	1650	3	1.4868
Fcnb	4	0.17991	0.34107	0.996417	6671	2	-0.14734	0.027228	0.082132	0.973684	1651	2	-0.14734
Prss27	4	0.12767	0.26427	0.991673	5215	2	-1.2581	0.027311	0.082287	0.973684	1652	1	-1.2581
Atp6v1e2	4	0.34865	0.50138	0.997396	9866	2	0.80448	0.02733	0.082323	0.973684	1653	2	0.80448
Tra2b	4	0.032543	0.091732	0.949914	1889	2	-2.6935	0.02736	0.082386	0.973684	1654	2	-2.6935
Capg	3	0.88293	0.883	0.999564	17295	0	0.26602	0.027373	0.069248	0.968195	1655	1	0.26602
Adck5	4	0.48668	0.6341	0.999564	12390	2	0.59563	0.027376	0.082422	0.973684	1656	2	0.59563
Olfr17	4	0.84521	0.84525	0.999564	16563	1	0.77035	0.02739	0.082453	0.973684	1657	2	0.77035
Ralgapa1	4	0.71866	0.75326	0.999564	14717	1	0.17294	0.02741	0.082485	0.973684	1658	1	0.17294
Dusp10	4	0.80006	0.80776	0.999564	15820	1	0.70118	0.027423	0.082507	0.973684	1659	2	0.70118
Nkx2-3	4	0.0027995	0.0099787	0.884092	220	1	1.2942	0.027451	0.082564	0.973684	1660	3	1.2942
Zfyve1	4	0.098407	0.21408	0.986611	4246	2	-2.5615	0.027459	0.082583	0.973684	1661	1	-2.5615
Zcchc7	4	0.28353	0.43934	0.996417	8568	2	-0.31097	0.027509	0.082678	0.973684	1662	1	-0.31097
Adora2a	4	0.48114	0.62876	0.999564	12281	2	0.70204	0.027636	0.082947	0.973684	1663	2	0.70204
Zak	4	0.73931	0.76585	0.999564	14955	1	0.53606	0.027657	0.082983	0.973684	1664	3	0.53606
Olfr1280	4	0.76232	0.7809	0.999564	15270	1	0.98533	0.027678	0.083024	0.973684	1665	2	0.98533
Inpp5k	4	0.4912	0.63845	0.999564	12482	2	-0.42654	0.027706	0.083079	0.973684	1666	1	-0.42654
Slco5a1	4	0.4392	0.58843	0.999564	11508	2	0.58704	0.027786	0.083228	0.973684	1667	2	0.58704
Tmed1	4	0.95101	0.95092	0.999564	18650	0	1.0453	0.027805	0.083269	0.973684	1668	3	1.0453
Slc23a2	4	0.12526	0.26025	0.990397	5141	1	1.2619	0.02785	0.083373	0.973684	1669	3	1.2619
Snx19	4	0.50373	0.65043	0.999564	12709	2	-0.104	0.027855	0.083382	0.973684	1670	1	-0.104
Tomm5	4	0.94751	0.94748	0.999564	18570	0	1.2922	0.02787	0.083412	0.973684	1671	2	1.2922
Hrk	4	0.89699	0.89673	0.999564	17577	0	1.2529	0.02787	0.083412	0.973684	1672	3	1.2529
Axl	4	0.61931	0.70129	0.999564	13728	1	0.095887	0.027904	0.083466	0.973684	1673	1	0.095887
Zfp93	4	0.84682	0.84677	0.999564	16595	1	0.71849	0.028001	0.083653	0.973684	1674	2	0.71849
Cdkl2	4	0.79919	0.80711	0.999564	15806	1	0.71892	0.028003	0.083658	0.973684	1675	2	0.71892
Vmn1r222	4	0.11696	0.2462	0.988527	4868	1	1.1953	0.028027	0.083714	0.973684	1676	3	1.1953
Olfr1102	4	0.54213	0.66725	0.999564	13061	1	1.0966	0.028029	0.083716	0.973684	1677	2	1.0966
Hal	4	0.89004	0.88978	0.999564	17443	0	1.3665	0.028042	0.083732	0.973684	1678	3	1.3665
Rbl1	4	0.24891	0.4065	0.996417	7903	1	0.8508	0.028102	0.083845	0.973684	1679	2	0.8508
Mrgprb2	4	0.80519	0.81168	0.999564	15890	1	1.0183	0.028179	0.08399	0.973684	1680	2	1.0183
Neurod2	4	0.87534	0.87492	0.999564	17147	0	1.1811	0.028188	0.084003	0.973684	1681	3	1.1811
Rpf1	4	0.077851	0.17746	0.982491	3521	2	-2.7734	0.028201	0.084027	0.973684	1682	2	-2.7734
Nceh1	4	0.099634	0.21628	0.986611	4280	2	0.38049	0.028226	0.084066	0.973684	1683	2	0.38049
Ccl1	4	0.088922	0.19734	0.982542	3922	1	1.0411	0.028235	0.084081	0.973684	1684	3	1.0411
Olfr251	4	0.36391	0.51601	0.998382	10148	1	1.161	0.02824	0.084097	0.973684	1685	3	1.161
Tuba3b	4	0.97466	0.97459	0.999564	19145	0	1.1867	0.028245	0.084109	0.973684	1686	3	1.1867
Apba3	4	0.69533	0.73995	0.999564	14472	1	0.85496	0.02825	0.08412	0.973684	1687	2	0.85496
Hsdl2	4	0.76995	0.78603	0.999564	15366	1	1.2606	0.02827	0.084161	0.973684	1688	3	1.2606
Fam171a2	4	0.92623	0.92609	0.999564	18173	0	1.1641	0.02833	0.084284	0.973684	1689	3	1.1641
Taf1b	4	0.0055428	0.019345	0.920526	403	2	-0.76165	0.028349	0.084333	0.973684	1690	2	-0.76165
A230065H16Rik	4	0.73294	0.76193	0.999564	14881	1	1.2586	0.028364	0.08437	0.973684	1691	3	1.2586
Rbm5	4	0.23824	0.39639	0.996417	7692	2	0.49526	0.028386	0.084411	0.973684	1692	2	0.49526
Ctsf	4	0.95585	0.95577	0.999564	18749	0	1.0337	0.028448	0.084543	0.973684	1693	3	1.0337
Gm4884	4	0.18762	0.3484	0.996417	6802	1	1.3354	0.028494	0.084616	0.973684	1694	3	1.3354
Batf2	4	0.71345	0.75016	0.999564	14663	1	0.86136	0.028527	0.084689	0.973684	1695	2	0.86136
Skap1	4	0.02012	0.064297	0.943157	1328	2	-0.22393	0.028547	0.084727	0.973684	1696	1	-0.22393
Otud1	4	0.85541	0.85501	0.999564	16766	1	1.3074	0.028549	0.084731	0.973684	1697	3	1.3074
Il4i1	4	0.8569	0.85649	0.999564	16794	1	1.1209	0.028565	0.084759	0.973684	1698	3	1.1209
Il9r	4	0.87242	0.87204	0.999564	17088	0	1.2904	0.028584	0.084801	0.973684	1699	3	1.2904
Cyp2j5	4	0.85115	0.85086	0.999564	16677	1	1.3455	0.028584	0.084801	0.973684	1700	3	1.3455
Gucy1b2	4	0.81559	0.81993	0.999564	16065	1	1.2024	0.028596	0.084828	0.973684	1701	3	1.2024
Scn3a	4	0.2209	0.38003	0.996417	7406	2	0.15139	0.028622	0.084882	0.973684	1702	2	0.15139
Chka	4	0.9611	0.96099	0.999564	18864	0	1.2041	0.02864	0.084929	0.973684	1703	3	1.2041
Lama4	4	0.089863	0.19903	0.983553	3966	1	0.1267	0.028645	0.084939	0.973684	1704	1	0.1267
Btbd7	4	0.91252	0.91237	0.999564	17889	0	1.0299	0.028694	0.085043	0.973684	1705	3	1.0299
Prss45	4	4.1817e-05	0.00015122	0.614569	4	2	-3.6599	0.028744	0.085144	0.973684	1706	2	-3.6599
Olfr517	4	0.13044	0.26891	0.992455	5300	3	-0.67842	0.028794	0.085251	0.973684	1707	1	-0.67842
Ppp1r27	4	0.97514	0.97508	0.999564	19155	0	1.3278	0.028799	0.085262	0.973684	1708	3	1.3278
Fads1	4	0.71776	0.75273	0.999564	14708	1	1.088	0.028832	0.085323	0.973684	1709	3	1.088
Vmn1r218	4	0.36033	0.51262	0.997396	10086	2	0.010209	0.028843	0.085344	0.973684	1710	2	0.010209
Zar1l	4	0.67045	0.72653	0.999564	14228	1	1.2653	0.028858	0.085373	0.973684	1711	3	1.2653
Acsm5	4	0.9076	0.9074	0.999564	17790	0	1.3426	0.028887	0.085427	0.973684	1712	3	1.3426
Pex16	4	0.80993	0.81538	0.999564	15966	1	0.87309	0.028892	0.085437	0.973684	1713	2	0.87309
Hs1bp3	4	0.38124	0.53274	0.999564	10450	1	1.0789	0.028895	0.085443	0.973684	1714	3	1.0789
Olfr1361	4	0.50362	0.65032	0.999564	12705	2	0.77637	0.028934	0.085521	0.973684	1715	2	0.77637
Sall2	4	0.93774	0.93772	0.999564	18394	0	1.2962	0.029001	0.085655	0.973684	1716	3	1.2962
Fam103a1	4	0.94021	0.9402	0.999564	18437	0	1.0565	0.029039	0.085719	0.973684	1717	2	1.0565
Tdo2	4	0.55706	0.6735	0.999564	13184	1	1.0777	0.029046	0.085735	0.973684	1718	3	1.0777
Olfr1037	4	0.89544	0.89519	0.999564	17549	0	1.288	0.029056	0.085757	0.973684	1719	3	1.288
Gtf2h3	4	0.68093	0.73209	0.999564	14305	1	1.1512	0.029081	0.085811	0.973684	1720	3	1.1512
Cpsf3l	4	0.28084	0.43681	0.996417	8508	2	0.35821	0.029125	0.085893	0.973684	1721	2	0.35821
Gbgt1	4	0.96125	0.96115	0.999564	18867	0	0.96926	0.029139	0.085922	0.973684	1722	3	0.96926
B020004J07Rik	4	0.49918	0.64609	0.999564	12629	1	1.34	0.029177	0.086	0.973684	1723	3	1.34
Zscan10	4	0.033601	0.093839	0.953663	1926	2	0.33139	0.029189	0.086025	0.973684	1724	2	0.33139
Etf1	4	0.22362	0.38264	0.996417	7474	1	0.68347	0.02923	0.086106	0.973684	1725	2	0.68347
Ergic3	4	0.25498	0.4123	0.996417	8028	1	0.78587	0.029238	0.086123	0.973684	1726	3	0.78587
D5Ertd579e	4	0.81738	0.82135	0.999564	16098	1	1.3571	0.029244	0.086129	0.973684	1727	3	1.3571
Muc5ac	4	0.37672	0.52835	0.999564	10363	1	0.73799	0.029288	0.086206	0.973684	1728	3	0.73799
Daf2	4	0.945	0.9449	0.999564	18517	0	1.1958	0.029289	0.086208	0.973684	1729	3	1.1958
Large	4	0.9714	0.97135	0.999564	19072	0	1.1778	0.029299	0.08623	0.973684	1730	3	1.1778
Olfr628	4	0.8035	0.81035	0.999564	15866	1	0.83936	0.029315	0.086268	0.973684	1731	2	0.83936
Arfgef2	4	0.72749	0.75859	0.999564	14820	1	1.1621	0.029325	0.086286	0.973684	1732	3	1.1621
Galp	4	0.022564	0.071356	0.943157	1474	2	-3.0297	0.029335	0.086311	0.973684	1733	2	-3.0297
Trpm4	4	0.0050902	0.017844	0.920526	374	1	0.15382	0.029337	0.086315	0.973684	1734	1	0.15382
Hsdl1	4	0.48441	0.63191	0.999564	12340	1	0.57917	0.029386	0.0864	0.973684	1735	2	0.57917
Hnf4g	4	0.369	0.52091	0.999339	10237	1	1.1358	0.029469	0.086558	0.973684	1736	3	1.1358
Glycam1	4	0.88639	0.88612	0.999564	17372	0	1.183	0.029478	0.086574	0.973684	1737	3	1.183
Olfr135	4	0.43109	0.58073	0.999564	11381	2	0.37097	0.029485	0.086588	0.973684	1738	2	0.37097
Gm20809	4	0.3274	0.481	0.996417	9472	1	1.1001	0.029518	0.086651	0.973684	1739	3	1.1001
Pnlip	4	0.87201	0.87165	0.999564	17078	0	1.2255	0.029571	0.08676	0.973684	1740	3	1.2255
Cttn	4	0.39948	0.55029	0.999564	10799	1	1.0005	0.029594	0.086807	0.973684	1741	3	1.0005
2010107G12Rik	4	0.9473	0.94729	0.999564	18566	0	1.1307	0.029656	0.086937	0.973684	1742	3	1.1307
Gapvd1	4	0.2053	0.36515	0.996417	7116	1	1.0109	0.02968	0.086982	0.973684	1743	2	1.0109
Mroh6	4	0.63391	0.70826	0.999564	13872	1	1.249	0.029683	0.086987	0.973684	1744	3	1.249
Fndc3c1	4	0.30938	0.46384	0.996417	9097	1	1.2109	0.029712	0.087047	0.973684	1745	3	1.2109
Pomc	4	0.10983	0.23402	0.988527	4631	1	0.83427	0.029732	0.087084	0.973684	1746	2	0.83427
Isl1	4	0.54513	0.6685	0.999564	13092	1	1.2116	0.029743	0.087105	0.973684	1747	3	1.2116
Slc15a5	4	0.15018	0.30147	0.995872	5923	1	1.0452	0.029774	0.08717	0.973684	1748	3	1.0452
Snx18	4	0.83401	0.8353	0.999564	16365	1	-0.041022	0.029781	0.087186	0.973684	1749	1	-0.041022
Wtip	4	0.94172	0.94169	0.999564	18466	0	1.1481	0.029795	0.08721	0.973684	1750	2	1.1481
Tekt4	4	0.87826	0.87786	0.999564	17204	0	1.1658	0.02982	0.087263	0.973684	1751	3	1.1658
Mzf1	4	0.81882	0.82249	0.999564	16120	1	1.4354	0.029824	0.087271	0.973684	1752	3	1.4354
Rarres1	4	0.4181	0.56815	0.999564	11143	1	1.1443	0.029845	0.087304	0.973684	1753	3	1.1443
Trim30a	4	0.84914	0.84896	0.999564	16636	1	0.65729	0.02988	0.087373	0.973684	1754	2	0.65729
Olfr570	4	0.43578	0.58515	0.999564	11455	2	0.62354	0.02992	0.087452	0.973684	1755	2	0.62354
Cox6a2	4	0.20023	0.36036	0.996417	7025	2	0.051565	0.029929	0.087467	0.973684	1756	2	0.051565
Gpr4	4	0.15844	0.31486	0.996417	6177	2	0.57116	0.029959	0.08752	0.973684	1757	2	0.57116
Scgb3a2	4	0.45789	0.60644	0.999564	11864	1	1.3796	0.029988	0.087578	0.973684	1758	3	1.3796
Cnn2	4	0.64018	0.7113	0.999564	13933	1	1.1294	0.029994	0.087589	0.973684	1759	3	1.1294
1700067P10Rik	4	0.41386	0.56405	0.999564	11062	2	0.49581	0.030003	0.087603	0.973684	1760	2	0.49581
Zfp830	4	0.70197	0.74359	0.999564	14551	1	1.3651	0.030007	0.087613	0.973684	1761	3	1.3651
Gm4861	4	0.21765	0.37699	0.996417	7346	2	-0.56967	0.030077	0.08774	0.973684	1762	1	-0.56967
Ksr2	4	0.89026	0.89001	0.999564	17450	0	1.2211	0.03009	0.087769	0.973684	1763	3	1.2211
Ffar1	4	0.30759	0.46213	0.996417	9069	2	-0.44844	0.030127	0.087848	0.973684	1764	1	-0.44844
Gpr179	4	0.20733	0.36714	0.996417	7161	1	1.3082	0.030162	0.08791	0.973684	1765	3	1.3082
Dusp8	4	0.43652	0.58583	0.999564	11465	2	0.42293	0.030176	0.087947	0.973684	1766	2	0.42293
Pcsk1n	4	0.69387	0.73915	0.999564	14458	1	1.1955	0.030196	0.087995	0.973684	1767	3	1.1955
Mrpl15	4	0.93993	0.93993	0.999564	18430	0	1.4163	0.030203	0.08801	0.973684	1768	3	1.4163
Caprin2	4	0.89982	0.89955	0.999564	17631	0	0.25828	0.030225	0.088055	0.973684	1769	2	0.25828
Vmn1r205	4	0.10865	0.23195	0.988527	4590	1	1.2436	0.030307	0.0882	0.973684	1770	3	1.2436
Wnt5a	4	0.70063	0.7428	0.999564	14538	1	0.85959	0.030317	0.088217	0.973684	1771	2	0.85959
Glrp1	4	0.83644	0.83737	0.999564	16404	1	1.0398	0.030374	0.088335	0.973684	1772	3	1.0398
Fgf12	4	0.030077	0.086807	0.949914	1780	1	1.3023	0.030377	0.08834	0.973684	1773	3	1.3023
Dyrk3	4	0.87066	0.87024	0.999564	17055	0	1.3089	0.030385	0.088355	0.973684	1774	3	1.3089
Mok	4	0.91156	0.91141	0.999564	17873	0	0.16212	0.030423	0.088428	0.973684	1775	2	0.16212
1700092M07Rik	4	0.25767	0.41484	0.996417	8086	2	0.34328	0.030433	0.088447	0.973684	1776	2	0.34328
A230046K03Rik	4	0.48878	0.63612	0.999564	12434	1	1.2987	0.030453	0.088482	0.973684	1777	3	1.2987
4931440F15Rik	4	0.44557	0.59456	0.999564	11633	2	-0.4474	0.030472	0.088516	0.973684	1778	1	-0.4474
Lrig3	4	0.16008	0.31747	0.996417	6220	1	1.0867	0.030492	0.088556	0.973684	1779	2	1.0867
Prss55	4	0.41502	0.56517	0.999564	11082	2	-0.39598	0.030522	0.08862	0.973684	1780	1	-0.39598
Hmgcs1	4	0.96935	0.96926	0.999564	19030	0	1.189	0.030559	0.088687	0.973684	1781	3	1.189
Anxa6	4	0.68727	0.73554	0.999564	14383	1	1.0413	0.030571	0.088703	0.973684	1782	3	1.0413
Lrp2bp	4	0.77352	0.78844	0.999564	15404	1	1.3334	0.030614	0.088793	0.973684	1783	3	1.3334
Hoxc6	4	0.73094	0.76068	0.999564	14860	1	0.41724	0.03062	0.088806	0.973684	1784	2	0.41724
Ly6e	4	0.82754	0.82975	0.999564	16252	1	1.0209	0.030658	0.088887	0.973684	1785	3	1.0209
Olfr944	4	0.093289	0.20512	0.986137	4081	3	-1.3266	0.03067	0.088907	0.973684	1786	1	-1.3266
Phox2b	4	0.12355	0.25739	0.990321	5076	2	-0.64252	0.030706	0.088989	0.973684	1787	2	-0.64252
Psg18	4	0.20733	0.36714	0.996417	7153	1	0.29614	0.030719	0.089009	0.973684	1788	2	0.29614
Adgre5	4	0.93747	0.93745	0.999564	18389	0	0.99718	0.030745	0.089059	0.973684	1789	3	0.99718
Ccdc150	4	0.0071258	0.0245	0.920526	508	2	-3.4348	0.030768	0.089103	0.973684	1790	1	-3.4348
1110008P14Rik	4	0.51027	0.6546	0.999564	12783	1	0.6243	0.030784	0.089132	0.973684	1791	2	0.6243
Olfr648	4	0.88811	0.88784	0.999564	17410	0	1.1709	0.030794	0.089152	0.973684	1792	3	1.1709
Haus4	4	0.91943	0.91928	0.999564	18046	0	1.1468	0.030807	0.089175	0.973684	1793	3	1.1468
Sec24b	4	0.030077	0.086807	0.949914	1774	1	1.2618	0.030813	0.089187	0.973684	1794	3	1.2618
Psme1	4	0.052895	0.13115	0.963964	2671	1	1.247	0.030841	0.089257	0.973684	1795	3	1.247
Rraga	4	0.14709	0.29649	0.994305	5834	2	-0.23805	0.030852	0.089282	0.973684	1796	2	-0.23805
Gabra6	4	0.050428	0.1264	0.959265	2589	2	-2.3691	0.030862	0.089302	0.973684	1797	2	-2.3691
S100a6	4	0.81036	0.81572	0.999564	15975	1	0.50681	0.030867	0.089319	0.973684	1798	2	0.50681
4933402E13Rik	4	0.95585	0.95577	0.999564	18750	0	1.1913	0.030872	0.089327	0.973684	1799	3	1.1913
Ticam1	4	0.43714	0.58644	0.999564	11476	1	0.45602	0.030916	0.089413	0.974088	1800	2	0.45602
Coro1c	4	0.48177	0.62936	0.999564	12288	1	1.2017	0.030962	0.089517	0.974245	1801	3	1.2017
Vmn1r209	4	0.90799	0.90777	0.999564	17801	0	1.1018	0.030972	0.08953	0.974245	1802	3	1.1018
Carns1	4	0.013371	0.044048	0.928278	922	3	-4.703	0.031015	0.089623	0.974245	1803	1	-4.703
Zfp618	4	0.053937	0.13314	0.964083	2710	2	0.55581	0.031028	0.089653	0.974245	1804	2	0.55581
Kcne3	4	0.96226	0.96216	0.999564	18887	0	1.2196	0.031048	0.089694	0.974245	1805	3	1.2196
Bbs5	4	0.11816	0.2482	0.988527	4906	1	-0.22223	0.031064	0.089725	0.974245	1806	1	-0.22223
Ncf2	3	0.96892	0.96912	0.999564	19022	0	0.7973	0.031076	0.077818	0.973684	1807	3	0.7973
Ulk4	4	0.69285	0.73856	0.999564	14443	1	0.91515	0.031113	0.089832	0.974872	1808	3	0.91515
Olfr1213	4	0.89117	0.89092	0.999564	17471	0	1.2441	0.031172	0.089972	0.974872	1809	3	1.2441
Grina	4	0.5325	0.66335	0.999564	12963	1	1.0141	0.031176	0.089975	0.974872	1810	3	1.0141
Eps8l1	4	0.69053	0.73734	0.999564	14420	1	0.90543	0.031185	0.089991	0.974872	1811	2	0.90543
Vil1	4	0.34769	0.50046	0.997396	9850	1	1.2045	0.031209	0.09003	0.974872	1812	3	1.2045
Golga2	4	0.82001	0.82349	0.999564	16139	1	0.79253	0.031294	0.090196	0.974928	1813	2	0.79253
Pus7	4	0.21627	0.37571	0.996417	7325	2	0.26107	0.031311	0.090232	0.974928	1814	2	0.26107
Igf1	4	0.9452	0.9451	0.999564	18520	0	1.0955	0.031352	0.090323	0.974928	1815	3	1.0955
Spink8	4	0.81787	0.82172	0.999564	16103	1	0.37554	0.03136	0.090338	0.974928	1816	2	0.37554
Fam19a4	4	0.42274	0.57259	0.999564	11213	1	1.2169	0.031362	0.090339	0.974928	1817	3	1.2169
Perp	4	0.32005	0.47394	0.996417	9332	1	1.2422	0.031402	0.090416	0.974928	1818	3	1.2422
Serf2	4	0.8825	0.8821	0.999564	17287	0	0.81286	0.031409	0.090432	0.974928	1819	3	0.81286
Mettl1	4	0.95515	0.95504	0.999564	18733	0	1.1407	0.031426	0.090467	0.974928	1820	3	1.1407
Ppp1r13b	4	0.91177	0.91164	0.999564	17876	0	1.0142	0.031445	0.090505	0.974928	1821	3	1.0142
Ttc8	4	0.86998	0.86957	0.999564	17040	0	0.59422	0.031459	0.090531	0.974928	1822	2	0.59422
Srek1	4	0.096755	0.21122	0.986611	4196	2	-2.2647	0.031508	0.090644	0.975608	1823	1	-2.2647
Tmx2	4	0.18307	0.34408	0.996417	6728	2	-0.40435	0.031557	0.09074	0.975624	1824	1	-0.40435
Cebpzos	4	0.67813	0.73056	0.999564	14282	1	0.99676	0.031579	0.090782	0.975624	1825	2	0.99676
Ddit4l	4	0.45658	0.60517	0.999564	11842	1	1.2043	0.031623	0.090858	0.975624	1826	3	1.2043
Tmsb15b1	3	0.43177	0.52935	0.999564	11389	1	0.29558	0.031642	0.079109	0.973684	1827	1	0.29558
Rsph4a	4	0.042593	0.11145	0.958546	2277	2	-2.8669	0.031656	0.090921	0.975624	1828	2	-2.8669
Rrnad1	3	0.96833	0.9685	0.999564	19008	0	0.61424	0.031668	0.079159	0.973684	1829	3	0.61424
Fhl5	4	0.29753	0.45252	0.996417	8864	1	1.2231	0.031729	0.091068	0.975624	1830	3	1.2231
Armcx5	4	0.77125	0.78694	0.999564	15383	1	1.1716	0.031738	0.091084	0.975624	1831	3	1.1716
Smc2	4	0.42437	0.57414	0.999564	11243	2	-0.40835	0.031804	0.091212	0.975624	1832	1	-0.40835
Ufm1	4	0.94651	0.94648	0.999564	18547	0	1.072	0.03182	0.091247	0.975624	1833	3	1.072
Slc9a7	4	0.045383	0.11678	0.95914	2382	2	0.34332	0.031851	0.091303	0.975624	1834	2	0.34332
Bok	4	0.35271	0.5053	0.997396	9940	2	-0.080928	0.031853	0.091304	0.975624	1835	2	-0.080928
Rnf5	4	0.74143	0.7672	0.999564	14990	1	1.224	0.031873	0.091333	0.975624	1836	3	1.224
Ankfy1	4	0.86816	0.86775	0.999564	17009	0	1.2582	0.031884	0.091358	0.975624	1837	3	1.2582
Ephx4	4	0.41077	0.56107	0.999564	11004	2	0.5352	0.031906	0.091396	0.975624	1838	2	0.5352
Dedd	4	0.78966	0.79994	0.999564	15657	1	0.29284	0.031951	0.091485	0.975624	1839	2	0.29284
Tbc1d2	4	0.045383	0.11678	0.95914	2378	1	0.30751	0.032001	0.091574	0.975624	1840	2	0.30751
Timm10b	4	0.77393	0.78873	0.999564	15409	1	0.89105	0.032015	0.0916	0.975624	1841	2	0.89105
Sgsh	4	0.36477	0.51685	0.998716	10163	1	1.2725	0.032071	0.091705	0.975624	1842	3	1.2725
Lect1	4	0.31674	0.47083	0.996417	9254	1	0.91814	0.032085	0.091735	0.975624	1843	2	0.91814
Gprin1	4	0.74428	0.76906	0.999564	15027	1	-0.21977	0.032099	0.091754	0.975624	1844	1	-0.21977
Phf1	4	0.85007	0.84985	0.999564	16656	1	1.2097	0.032104	0.091762	0.975624	1845	3	1.2097
Akr1b8	4	0.31299	0.46734	0.996417	9170	1	0.55125	0.032198	0.091955	0.975624	1846	2	0.55125
Prss12	4	0.93916	0.93916	0.999564	18416	0	0.98635	0.032214	0.091989	0.975624	1847	2	0.98635
Atg16l1	4	0.11581	0.24425	0.988527	4826	2	-0.044593	0.032247	0.09206	0.975624	1848	2	-0.044593
Tmcc2	4	0.94681	0.94679	0.999564	18555	0	1.2542	0.032281	0.09213	0.975624	1849	3	1.2542
Abcg2	4	0.37101	0.52286	0.999339	10273	1	0.65102	0.032296	0.092172	0.975624	1850	2	0.65102
Rab36	4	0.14505	0.29323	0.994305	5760	1	0.98775	0.032324	0.092232	0.975624	1851	3	0.98775
Papss1	4	0.81455	0.81908	0.999564	16050	1	0.7096	0.032346	0.092269	0.975624	1852	2	0.7096
Adam32	4	0.65275	0.71744	0.999564	14057	1	1.0022	0.032395	0.092355	0.975624	1853	2	1.0022
Smad9	4	0.86212	0.86171	0.999564	16879	0	1.292	0.032493	0.092561	0.975624	1854	3	1.292
Zglp1	4	0.90357	0.90328	0.999564	17709	0	1.291	0.032519	0.0926	0.975624	1855	3	1.291
Ear10	4	0.21383	0.37339	0.996417	7277	1	0.33624	0.032543	0.09265	0.975624	1856	2	0.33624
Btla	4	0.77443	0.78907	0.999564	15419	1	0.82459	0.032544	0.092652	0.975624	1857	2	0.82459
Tmem219	4	0.81822	0.82201	0.999564	16109	1	1.122	0.032573	0.092717	0.975624	1858	3	1.122
Naa10	4	0.83397	0.83526	0.999564	16364	1	0.67846	0.032584	0.092733	0.975624	1859	2	0.67846
Ctxn2	4	0.060361	0.14514	0.971643	2935	3	-3.9225	0.032592	0.092746	0.975624	1860	1	-3.9225
9430007A20Rik	4	0.93109	0.9309	0.999564	18263	0	0.94359	0.032641	0.092854	0.975624	1861	3	0.94359
3110021N24Rik	4	0.50104	0.64786	0.999564	12660	1	0.8351	0.03269	0.092942	0.975624	1862	2	0.8351
Dcun1d5	3	0.046742	0.11292	0.95914	2431	1	-0.10814	0.032717	0.081546	0.973684	1863	1	-0.10814
Abca9	4	0.1405	0.28578	0.994305	5607	1	1.2866	0.032724	0.093006	0.975624	1864	3	1.2866
Tmx1	4	0.40588	0.55639	0.999564	10913	2	0.56875	0.032734	0.093023	0.975624	1865	2	0.56875
Olfr338	4	0.4181	0.56815	0.999564	11146	1	-0.0041555	0.032789	0.093137	0.975624	1866	2	-0.0041555
Sphk1	4	0.25745	0.41463	0.996417	8077	2	0.42164	0.032789	0.093138	0.975624	1867	2	0.42164
Mzb1	3	0.96715	0.96735	0.999564	18991	0	0.718	0.032854	0.081851	0.973684	1868	3	0.718
Kti12	4	0.096076	0.21002	0.986611	4176	3	-0.94662	0.032887	0.093333	0.975624	1869	1	-0.94662
Sh3bp4	4	0.62017	0.70171	0.999564	13737	1	1.124	0.032888	0.093334	0.975624	1870	3	1.124
Cmtm5	4	0.4764	0.62423	0.999564	12201	2	0.15128	0.032937	0.093436	0.975624	1871	2	0.15128
Spryd4	4	0.31825	0.47229	0.996417	9284	1	0.73873	0.032985	0.093536	0.975624	1872	2	0.73873
Ktn1	4	0.038003	0.10256	0.955712	2093	3	-3.3278	0.032986	0.093537	0.975624	1873	1	-3.3278
Sftpd	4	0.93598	0.93589	0.999564	18352	0	1.0022	0.033015	0.09359	0.975624	1874	2	1.0022
Saraf	4	0.74972	0.7726	0.999564	15098	1	1.0509	0.033035	0.093625	0.975624	1875	3	1.0509
Olfr938	4	0.2671	0.42374	0.996417	8246	2	0.38665	0.033036	0.093626	0.975624	1876	2	0.38665
Vmn1r195	4	0.44057	0.58976	0.999564	11532	1	0.79777	0.033084	0.093725	0.975624	1877	3	0.79777
Mrpl48	4	0.61288	0.69825	0.999564	13669	1	1.2031	0.03312	0.0938	0.975624	1878	3	1.2031
Ect2	4	0.094583	0.20735	0.986137	4119	1	1.4517	0.033134	0.093828	0.975624	1879	3	1.4517
Gpr33	4	0.30182	0.45664	0.996417	8941	1	1.0216	0.033134	0.093829	0.975624	1880	3	1.0216
Abcg3	4	0.14841	0.29863	0.994305	5881	2	0.12705	0.033167	0.093887	0.975624	1881	2	0.12705
Zscan21	4	0.1635	0.32289	0.996417	6335	1	-0.14941	0.033183	0.09392	0.975624	1882	1	-0.14941
Ccr6	4	0.029016	0.08474	0.949914	1735	1	1.3796	0.033194	0.093944	0.975624	1883	3	1.3796
Lonrf1	4	0.82734	0.82958	0.999564	16248	1	1.0238	0.0332	0.093956	0.975624	1884	3	1.0238
Vmn1r84	4	0.4899	0.6372	0.999564	12453	2	-0.25043	0.033232	0.09402	0.975624	1885	1	-0.25043
Rad23a	4	0.94514	0.94504	0.999564	18519	0	0.48637	0.033281	0.09413	0.975624	1886	2	0.48637
Sgcg	4	0.97193	0.97188	0.999564	19091	0	1.1274	0.033282	0.094131	0.975624	1887	3	1.1274
Pla2g1b	4	0.3795	0.53106	0.999564	10412	2	0.46126	0.033298	0.094168	0.975624	1888	2	0.46126
Gjd4	4	0.71929	0.75364	0.999564	14722	1	1.1315	0.033326	0.09422	0.975624	1889	3	1.1315
Neu3	4	0.29771	0.45271	0.996417	8871	2	0.10877	0.03333	0.094229	0.975624	1890	2	0.10877
Gnat1	4	0.95475	0.95462	0.999564	18723	0	1.1561	0.033364	0.094302	0.975624	1891	3	1.1561
Slc4a10	4	0.69196	0.7381	0.999564	14435	1	-0.16559	0.033429	0.094423	0.975624	1892	1	-0.16559
Sdhb	4	0.82365	0.8265	0.999564	16183	1	1.0643	0.03347	0.094513	0.975624	1893	3	1.0643
Pdcd7	4	0.059114	0.14283	0.971643	2880	3	-1.4769	0.033527	0.094617	0.975624	1894	1	-1.4769
Podxl2	4	0.85084	0.85058	0.999564	16669	1	1.2099	0.033546	0.094656	0.975624	1895	3	1.2099
Rhot2	4	0.072186	0.16712	0.982491	3330	1	1.1104	0.033561	0.09468	0.975624	1896	2	1.1104
Slc35g3	4	0.4657	0.61396	0.999564	12011	1	0.98743	0.033579	0.094713	0.975624	1897	3	0.98743
D16Ertd472e	4	0.89934	0.89906	0.999564	17621	0	1.057	0.033602	0.094752	0.975624	1898	2	1.057
Zfp608	4	0.88818	0.88791	0.999564	17412	0	0.78412	0.033626	0.094803	0.975624	1899	3	0.78412
Ccl2	4	0.73764	0.76483	0.999564	14940	1	1.246	0.03364	0.094829	0.975624	1900	3	1.246
2310036O22Rik	4	0.10803	0.23088	0.988527	4572	1	0.7668	0.033653	0.094853	0.975624	1901	2	0.7668
Mrps18a	4	0.31421	0.46848	0.996417	9203	1	0.66931	0.033673	0.094893	0.975624	1902	2	0.66931
Rapgef4	4	0.9561	0.95602	0.999564	18761	0	0.45376	0.033675	0.094898	0.975624	1903	3	0.45376
Olfr1100	4	0.37308	0.52483	0.999564	10305	1	1.2352	0.033714	0.094974	0.975624	1904	3	1.2352
Zc3hav1l	4	0.7005	0.74274	0.999564	14537	1	1.0623	0.033723	0.094988	0.975624	1905	3	1.0623
Zmym4	4	0.96653	0.96645	0.999564	18979	0	0.83399	0.033724	0.09499	0.975624	1906	3	0.83399
Ezh2	4	0.29378	0.449	0.996417	8778	2	-0.19663	0.033773	0.095087	0.975624	1907	1	-0.19663
Usp53	4	0.69484	0.73969	0.999564	14465	1	0.32809	0.033823	0.09519	0.975624	1908	2	0.32809
Ciita	4	0.89132	0.89106	0.999564	17474	0	1.0757	0.033823	0.09519	0.975624	1909	3	1.0757
Olfr54	4	0.92548	0.92533	0.999564	18158	0	0.83863	0.033872	0.095278	0.975624	1910	2	0.83863
Rasgrp4	4	0.43033	0.57997	0.999564	11362	1	1.1269	0.033884	0.095297	0.975624	1911	3	1.1269
Nfam1	4	0.74016	0.7664	0.999564	14968	1	0.91879	0.0339	0.095334	0.975624	1912	3	0.91879
Prpf39	4	0.20973	0.36941	0.996417	7199	2	0.18077	0.033917	0.09537	0.975624	1913	2	0.18077
Gm4791	4	0.6744	0.72862	0.999564	14252	1	0.36312	0.033921	0.095374	0.975624	1914	2	0.36312
Perm1	4	0.19006	0.35074	0.996417	6848	1	1.0317	0.033939	0.095421	0.975624	1915	3	1.0317
Chodl	4	0.87262	0.87224	0.999564	17091	0	1.1134	0.033968	0.095469	0.975624	1916	3	1.1134
Sdr42e1	4	0.0092292	0.031251	0.920526	648	2	-3.6396	0.03397	0.095474	0.975624	1917	2	-3.6396
Arhgdib	4	0.94324	0.94317	0.999564	18491	0	1.3229	0.033992	0.095515	0.975624	1918	3	1.3229
Alg5	4	0.67321	0.728	0.999564	14242	1	1.1762	0.034014	0.09557	0.975624	1919	3	1.1762
Tnfrsf14	4	0.49175	0.63899	0.999564	12497	2	-0.35312	0.034019	0.09558	0.975624	1920	1	-0.35312
Gdf11	4	0.76275	0.78119	0.999564	15280	1	1.0578	0.034023	0.09559	0.975624	1921	3	1.0578
Brca2	4	0.6197	0.70148	0.999564	13732	1	0.4022	0.034118	0.095797	0.975624	1922	2	0.4022
Poc1b	4	0.038513	0.10357	0.955712	2122	3	-1.3741	0.034167	0.095907	0.975624	1923	1	-1.3741
1700006E09Rik	4	0.21627	0.37571	0.996417	7330	1	0.57407	0.034275	0.096117	0.975624	1924	2	0.57407
Olfr60	4	0.15963	0.31674	0.996417	6206	2	-0.56807	0.034315	0.09619	0.975624	1925	2	-0.56807
4930402K13Rik	3	0.96567	0.96585	0.999564	18955	0	0.84149	0.034328	0.085167	0.973684	1926	3	0.84149
Ccin	4	0.3274	0.481	0.996417	9465	1	-0.068407	0.034413	0.096394	0.975624	1927	1	-0.068407
1700001K19Rik	4	0.40117	0.55192	0.999564	10834	2	0.50842	0.034439	0.096446	0.975624	1928	2	0.50842
Olfr569	4	0.34174	0.49477	0.997396	9733	1	1.1842	0.034459	0.09648	0.975624	1929	3	1.1842
Spata7	4	0.63283	0.70774	0.999564	13859	1	0.42782	0.034462	0.096483	0.975624	1930	2	0.42782
Rbp2	4	0.16883	0.33047	0.996417	6468	2	-0.53524	0.034511	0.096574	0.975624	1931	2	-0.53524
Rbm42	4	0.4609	0.60933	0.999564	11917	1	1.3791	0.034554	0.096652	0.975624	1932	3	1.3791
Spire1	4	0.17016	0.33173	0.996417	6492	2	-0.78968	0.034561	0.096667	0.975624	1933	2	-0.78968
Adam3	4	0.92236	0.92224	0.999564	18105	0	0.89438	0.034571	0.096685	0.975624	1934	3	0.89438
Serpinb8	4	0.10505	0.22572	0.988029	4482	3	-1.2011	0.03461	0.096755	0.975624	1935	1	-1.2011
Fibin	4	0.053937	0.13314	0.964083	2708	2	0.64663	0.034613	0.096762	0.975624	1936	2	0.64663
Rhoh	4	0.96401	0.96394	0.999564	18928	0	1.0311	0.034633	0.0968	0.975624	1937	3	1.0311
Htr1f	4	0.029882	0.08644	0.949914	1771	2	-2.7581	0.034644	0.096827	0.975624	1938	2	-2.7581
Dvl1	4	0.53583	0.66469	0.999564	13002	1	0.67099	0.034654	0.096845	0.975624	1939	2	0.67099
Gclm	4	0.0035803	0.01269	0.901365	273	1	0.98799	0.034726	0.096996	0.975624	1940	2	0.98799
Rps6ka6	4	0.24722	0.40488	0.996417	7878	1	1.349	0.034747	0.097029	0.975624	1941	3	1.349
Trabd2b	4	0.02714	0.08098	0.949914	1663	2	-3.986	0.034757	0.097046	0.975624	1942	1	-3.986
Lipo1	4	0.85125	0.85097	0.999564	16680	1	1.3058	0.034788	0.097102	0.975624	1943	3	1.3058
Mink1	4	0.84719	0.8471	0.999564	16602	1	1.0241	0.034819	0.097155	0.975624	1944	3	1.0241
Gm15319	4	0.36426	0.51636	0.998716	10157	2	0.33185	0.034856	0.097238	0.975624	1945	2	0.33185
Mageh1	4	0.1305	0.26902	0.992455	5305	1	0.88866	0.034891	0.09731	0.975624	1946	2	0.88866
Fam13c	4	0.023888	0.074459	0.944475	1542	3	-4.4599	0.034905	0.097335	0.975624	1947	1	-4.4599
Cd59a	4	0.9059	0.90564	0.999564	17755	0	1.0796	0.034954	0.097423	0.975624	1948	3	1.0796
Zmym5	4	0.16494	0.32523	0.996417	6376	2	0.024549	0.034974	0.09746	0.975624	1949	2	0.024549
Trmt112	4	0.83194	0.83348	0.999564	16322	1	1.145	0.034984	0.097477	0.975624	1950	2	1.145
Snrpa	4	0.82221	0.82528	0.999564	16164	1	1.0148	0.034988	0.097483	0.975624	1951	3	1.0148
Gm5936	4	0.83225	0.83373	0.999564	16330	1	-0.066928	0.035003	0.097515	0.975624	1952	1	-0.066928
Mettl15	4	0.19683	0.3572	0.996417	6958	1	0.98774	0.035005	0.097517	0.975624	1953	3	0.98774
Ibsp	4	0.91076	0.91058	0.999564	17854	0	0.21506	0.035052	0.097615	0.975624	1954	1	0.21506
Sowahc	4	0.91266	0.9125	0.999564	17893	0	1.1106	0.035067	0.097648	0.975624	1955	3	1.1106
Klf14	4	0.3932	0.54415	0.999564	10665	2	0.52323	0.035077	0.097673	0.975624	1956	2	0.52323
Sardh	4	0.5507	0.67084	0.999564	13145	1	0.98809	0.035101	0.09771	0.975624	1957	3	0.98809
Fam227b	4	0.96542	0.96534	0.999564	18951	0	1.0067	0.03511	0.097731	0.975624	1958	3	1.0067
Rad52	4	0.96097	0.96087	0.999564	18861	0	0.74111	0.035151	0.097812	0.975624	1959	3	0.74111
Gm15308	4	0.19111	0.35174	0.996417	6862	1	1.3511	0.035158	0.097832	0.975624	1960	3	1.3511
Olfr495	4	0.91184	0.9117	0.999564	17877	0	1.0321	0.035164	0.097837	0.975624	1961	3	1.0321
Trpm6	4	0.86184	0.86143	0.999564	16875	0	1.0522	0.035181	0.09787	0.975624	1962	3	1.0522
Asf1b	4	0.20592	0.36578	0.996417	7131	2	-0.060347	0.0352	0.097917	0.975624	1963	2	-0.060347
Tap2	4	0.85787	0.85747	0.999564	16811	1	1.0778	0.035215	0.097951	0.975624	1964	3	1.0778
Olfr701	4	0.58025	0.68341	0.999564	13363	1	0.086206	0.035249	0.098013	0.975624	1965	2	0.086206
Jtb	4	0.30549	0.4601	0.996417	9011	1	1.0283	0.035249	0.098013	0.975624	1966	3	1.0283
Nbn	4	0.82007	0.82353	0.999564	16141	1	1.348	0.035272	0.09806	0.975624	1967	3	1.348
Pgpep1	4	0.52135	0.65895	0.999564	12863	1	0.36569	0.035298	0.098119	0.975624	1968	2	0.36569
Olfr857	4	0.44152	0.59069	0.999564	11549	1	0.34037	0.035347	0.098211	0.975624	1969	2	0.34037
Rrp9	4	0.27586	0.43209	0.996417	8417	1	1.0182	0.035396	0.098311	0.975624	1970	3	1.0182
Kif26b	4	0.89812	0.89788	0.999564	17598	0	0.8805	0.035409	0.098331	0.975624	1971	3	0.8805
Tubgcp5	4	0.57427	0.68078	0.999564	13322	1	1.3195	0.035417	0.098348	0.975624	1972	3	1.3195
Gpr160	4	0.41976	0.56971	0.999564	11166	1	0.049825	0.035446	0.098401	0.975624	1973	1	0.049825
Stk32b	4	0.81329	0.81807	0.999564	16022	1	0.95392	0.035512	0.098516	0.975624	1974	3	0.95392
Reg1	4	0.9331	0.93291	0.999564	18312	0	0.98531	0.035533	0.098563	0.975624	1975	2	0.98531
Zfp759	4	0.096442	0.21067	0.986611	4179	2	-1.7643	0.035544	0.098592	0.975624	1976	2	-1.7643
Rit2	4	0.4562	0.60484	0.999564	11835	2	0.4498	0.035544	0.098593	0.975624	1977	2	0.4498
Fgd3	4	0.90671	0.90648	0.999564	17770	0	0.94922	0.035593	0.098681	0.975624	1978	3	0.94922
C1qc	4	0.2108	0.37045	0.996417	7212	2	-0.44072	0.035642	0.098774	0.975624	1979	2	-0.44072
Pias4	4	0.65042	0.71632	0.999564	14037	1	0.79069	0.035669	0.098818	0.975624	1980	2	0.79069
Ptk6	4	0.51387	0.65596	0.999564	12814	1	0.49197	0.03574	0.098966	0.975624	1981	2	0.49197
Srp54b	4	0.19664	0.35704	0.996417	6945	2	-0.022963	0.035742	0.098968	0.975624	1982	2	-0.022963
Lce1i	4	0.47345	0.62138	0.999564	12140	1	1.0719	0.035758	0.098994	0.975624	1983	3	1.0719
Tsnaxip1	4	0.64515	0.71371	0.999564	13978	1	0.48747	0.035789	0.099059	0.975624	1984	2	0.48747
Mre11a	4	0.7405	0.76662	0.999564	14974	1	1.1442	0.035809	0.099103	0.975624	1985	3	1.1442
Tas2r124	4	0.55879	0.67421	0.999564	13194	1	1.4692	0.035838	0.099147	0.975624	1986	3	1.4692
Zfp27	4	0.20733	0.36714	0.996417	7149	1	0.4018	0.035888	0.099257	0.975624	1987	2	0.4018
Gmeb2	4	0.32351	0.47725	0.996417	9393	1	1.277	0.035898	0.099277	0.975624	1988	3	1.277
Tusc1	4	0.11816	0.2482	0.988527	4911	2	0.13818	0.035937	0.099364	0.975624	1989	2	0.13818
Cstl1	4	0.72021	0.75421	0.999564	14730	1	1.1946	0.035947	0.099385	0.975624	1990	3	1.1946
Crp	4	0.47157	0.6196	0.999564	12102	1	1.007	0.036035	0.099558	0.975624	1991	3	1.007
Wfdc17	4	0.91492	0.91474	0.999564	17952	0	0.94677	0.036107	0.099697	0.975624	1992	2	0.94677
Snrnp27	4	0.67903	0.73108	0.999564	14293	1	0.77699	0.036123	0.099722	0.975624	1993	2	0.77699
Man2a1	4	0.055579	0.1362	0.96523	2771	2	-2.8913	0.036133	0.099737	0.975624	1994	2	-2.8913
Atp6v1e1	4	0.93043	0.93025	0.999564	18254	0	1.2801	0.036175	0.099824	0.975624	1995	3	1.2801
Gpr26	4	0.61944	0.70136	0.999564	13729	1	-0.1556	0.036182	0.099841	0.975624	1996	1	-0.1556
Bdkrb2	4	0.24891	0.4065	0.996417	7910	1	1.2024	0.036228	0.099943	0.975624	1997	3	1.2024
9430015G10Rik	4	0.81116	0.81637	0.999564	15987	1	1.0346	0.03623	0.099947	0.975624	1998	3	1.0346
Gif	4	0.90704	0.90684	0.999564	17777	0	0.92504	0.036232	0.099949	0.975624	1999	3	0.92504
[truncated: 17,676 more rows]

## Sheet: Mageck sgRNA
sgrna	Gene	control_count	treatment_count	control_mean	treat_mean	LFC	control_var	adj_var	score	p.low	p.high	p.twosided	FDR	high_in_treatment
Mbip_56342267	Mbip	0	997.1	1.2161	997.1	8.815	497100	5.6783	417.93	1	0	0	0	TRUE
Snap29_17422495	Snap29	0	981.34	1.2161	981.34	8.7921	481510	5.6783	411.31	1	0	0	0	TRUE
Trim59_69037941	Trim59	0	756.54	1.2161	756.54	8.4171	286170	5.6783	316.97	1	0	0	0	TRUE
Med25_44892137	Med25	1.2161	735.8	1.2161	735.8	8.3771	269800	5.6783	308.27	1	0	0	0	TRUE
Cebpb_167689334	Cebpb	0	632.11	1.2161	632.11	8.1583	199780	5.6783	264.76	1	0	0	0	TRUE
Cnot1_95765069	Cnot1	0	599.75	1.2161	599.75	8.0826	179850	5.6783	251.18	1	0	0	0	TRUE
Ift88_57476114	Ift88	0	551.64	1.2161	551.64	7.9622	152150	5.6783	230.99	1	0	0	0	TRUE
Olfr577_102973872	Olfr577	0	540.86	1.2161	540.86	7.9337	146260	5.6783	226.46	1	0	0	0	TRUE
Oser1_163407072	Oser1	0	530.9	1.2161	530.9	7.907	140930	5.6783	222.28	1	0	0	0	TRUE
Ascl2_142968535	Ascl2	1.2161	514.31	1.2161	514.31	7.8613	131630	5.6783	215.32	1	0	0	0	TRUE
Gzmg_56158355	Gzmg	0	457.9	1.2161	457.9	7.694	104840	5.6783	191.65	1	0	0	0	TRUE
Fhod3_25090649	Fhod3	0	397.35	1.2161	397.35	7.4899	78942	5.6783	166.24	1	0	0	0	TRUE
Serinc2_130258755	Serinc2	0	393.2	1.2161	393.2	7.4748	77303	5.6783	164.5	1	0	0	0	TRUE
Gm5934_24493366	Gm5934	0	374.95	1.2161	374.95	7.4064	70294	5.6783	156.84	1	0	0	0	TRUE
Gdf3_122606771	Gdf3	0	373.29	1.2161	373.29	7.4	69673	5.6783	156.14	1	0	0	0	TRUE
Cyp21a1_34804209	Cyp21a1	0	362.51	1.2161	362.51	7.3578	65706	5.6783	151.62	1	0	0	0	TRUE
Ccdc55_77046716	Ccdc55	0	355.04	1.2161	355.04	7.3279	63027	5.6783	148.48	1	0	0	0	TRUE
Alk_71901326	Alk	0	339.28	1.2161	339.28	7.2626	57555	5.6783	141.87	1	0	0	0	TRUE
Rab43_87811435	Rab43	2.4322	545.83	2.4322	545.83	7.3158	147640	14.823	141.14	1	0	0	0	TRUE
Gm21951_32727072	Gm21951	0	326.01	1.2161	326.01	7.2052	53140	5.6783	136.3	1	0	0	0	TRUE
Ankrd33b_31367315	Ankrd33b	1.2161	304.44	1.2161	304.44	7.1067	45972	5.6783	127.25	1	0	0	0	TRUE
Acnat2_49381781	Acnat2	0	298.63	1.2161	298.63	7.079	44591	5.6783	124.81	1	0	0	0	TRUE
Zfp446_12978070	Zfp446	0	298.63	1.2161	298.63	7.079	44591	5.6783	124.81	1	0	0	0	TRUE
Wdr47_108624684	Wdr47	0	295.31	1.2161	295.31	7.063	43605	5.6783	123.42	1	0	0	0	TRUE
Kif27_58354567	Kif27	0	294.48	1.2161	294.48	7.0589	43361	5.6783	123.07	1	0	0	0	TRUE
Hspe1_55089131	Hspe1	0	293.66	1.2161	293.66	7.0549	43117	5.6783	122.72	1	0	0	0	TRUE
Vmn2r98_19065825	Vmn2r98	0	288.68	1.2161	288.68	7.0303	41668	5.6783	120.63	1	0	0	0	TRUE
Cd200_45397146	Cd200	1.2161	284.53	1.2161	284.53	7.0095	40133	5.6783	118.89	1	0	0	0	TRUE
Rnf220_117285953	Rnf220	0	281.21	1.2161	281.21	6.9926	39540	5.6783	117.5	1	0	0	0	TRUE
Lztr1_17521531	Lztr1	2.4322	435.51	2.4322	435.51	6.9907	93776	14.823	112.49	1	0	0	0	TRUE
Brsk2_141993129	Brsk2	0	266.28	1.2161	266.28	6.9142	35453	5.6783	111.24	1	0	0	0	TRUE
Ankk1_49416756	Ankk1	0	264.62	1.2161	264.62	6.9052	35012	5.6783	110.54	1	0	0	0	TRUE
BRDN0000738313	BRDN	4.8644	658.65	4.8644	658.65	6.8136	213720	39.27	104.33	1	0	0	0	TRUE
Zp2_120137142	Zp2	0	243.05	1.2161	243.05	6.783	29538	5.6783	101.49	1	0	0	0	TRUE
Mcm6_128348926	Mcm6	0	242.22	1.2161	242.22	6.7781	29336	5.6783	101.14	1	0	0	0	TRUE
Mettl4_94747643	Mettl4	2.4322	385.73	2.4322	385.73	6.8161	73460	14.823	99.558	1	0	0	0	TRUE
2610524H06Rik_114822612	2610524H06Rik	0	237.25	1.2161	237.25	6.7483	28143	5.6783	99.051	1	0	0	0	TRUE
Mesdc1_83882964	Mesdc1	2.4322	382.42	2.4322	382.42	6.8036	72194	14.823	98.697	1	0	0	0	TRUE
Gm4841_60270416	Gm4841	10.945	1079.2	10.945	1079.2	6.4988	570610	124.58	95.709	1	0	0	0	TRUE
Prkacb_146750529	Prkacb	0	226.46	1.2161	226.46	6.6815	25643	5.6783	94.526	1	0	0	0	TRUE
Hmg20a_56487623	Hmg20a	0	223.14	1.2161	223.14	6.6603	24897	5.6783	93.133	1	0	0	0	TRUE
Insl5_103026658	Insl5	0	222.32	1.2161	222.32	6.6549	24712	5.6783	92.785	1	0	0	0	TRUE
Vmn1r172_23659944	Vmn1r172	0	212.36	1.2161	212.36	6.5891	22549	5.6783	88.608	1	0	0	0	TRUE
Tmc2_130243040	Tmc2	0	210.7	1.2161	210.7	6.5779	22198	5.6783	87.912	1	0	0	0	TRUE
Spz1_92575857	Spz1	0	207.38	1.2161	207.38	6.5551	21504	5.6783	86.519	1	0	0	0	TRUE
Ifi204_173755995	Ifi204	0	206.55	1.2161	206.55	6.5493	21332	5.6783	86.171	1	0	0	0	TRUE
Mageb1_92016012	Mageb1	0	205.72	1.2161	205.72	6.5435	21161	5.6783	85.823	1	0	0	0	TRUE
Mreg_72164077	Mreg	0	204.07	1.2161	204.07	6.5319	20821	5.6783	85.127	1	0	0	0	TRUE
Tmem67_12069463	Tmem67	0	195.77	1.2161	195.77	6.4723	19163	5.6783	81.645	1	0	0	0	TRUE
Clrn2_45460085	Clrn2	1.2161	192.45	1.2161	192.45	6.4478	18286	5.6783	80.253	1	0	0	0	TRUE
Rps25_44408694	Rps25	0	188.3	1.2161	188.3	6.4165	17729	5.6783	78.512	1	0	0	0	TRUE
C330018D20Rik_56958528	C330018D20Rik	0	184.16	1.2161	184.16	6.3846	16957	5.6783	76.772	1	0	0	0	TRUE
Lca5_83400608	Lca5	0	184.16	1.2161	184.16	6.3846	16957	5.6783	76.772	1	0	0	0	TRUE
Gm766_142797947	Gm766	7.2966	646.21	7.2966	646.21	6.2856	204100	69.825	76.46	1	0	0	0	TRUE
Sema4g_44996489	Sema4g	2.4322	290.34	2.4322	290.34	6.4074	41445	14.823	74.78	1	0	0	0	TRUE
Hist1h2bf_23574161	Hist1h2bf	0	179.18	1.2161	179.18	6.3453	16053	5.6783	74.683	1	0	0	0	TRUE
Edn3_174778604	Edn3	3.6483	384.9	3.6483	384.9	6.3754	72678	26.167	74.532	1	0	0	0	TRUE
Sdsl_120463060	Sdsl	7.2966	628.79	7.2966	628.79	6.2462	193130	69.825	74.375	1	0	0	0	TRUE
Rhoq_86994705	Rhoq	0	176.69	1.2161	176.69	6.3252	15610	5.6783	73.639	1	0	0	0	TRUE
Tubgcp4_121183585	Tubgcp4	14.593	1014.5	14.593	1014.5	6.0252	499930	188.22	72.885	1	0	0	0	TRUE
Atg7_114701227	Atg7	0	173.37	1.2161	173.37	6.298	15029	5.6783	72.246	1	0	0	0	TRUE
Olfr620_103612224	Olfr620	0	173.37	1.2161	173.37	6.298	15029	5.6783	72.246	1	0	0	0	TRUE
Fbxl17_63499417	Fbxl17	21.89	1328.1	21.89	1328.1	5.8596	853070	337.44	71.107	1	0	0	0	TRUE
Cacul1_60563187	Cacul1	0	168.4	1.2161	168.4	6.2562	14179	5.6783	70.158	1	0	0	0	TRUE
Mmgt2_62664883	Mmgt2	0	167.57	1.2161	167.57	6.2491	14039	5.6783	69.809	1	0	0	0	TRUE
Cystm1_36366558	Cystm1	0	165.91	1.2161	165.91	6.2349	13763	5.6783	69.113	1	0	0	0	TRUE
Tprgl_154160470	Tprgl	4.8644	429.7	4.8644	429.7	6.1985	90242	39.27	67.794	1	0	0	0	TRUE
Nbr1_101566221	Nbr1	0	160.93	1.2161	160.93	6.1912	12949	5.6783	67.024	1	0	0	0	TRUE
Srsf3_29036358	Srsf3	15.809	939.03	15.809	939.03	5.8054	426170	211.17	63.532	1	0	0	0	TRUE
Vmn1r120_21053592	Vmn1r120	10.945	697.64	10.945	697.64	5.8701	235770	124.58	61.522	1	0	0	0	TRUE
Ccdc137_120458647	Ccdc137	0	144.34	1.2161	144.34	6.0353	10417	5.6783	60.062	1	0	0	0	TRUE
Ryk_102875775	Ryk	0	142.68	1.2161	142.68	6.0187	10179	5.6783	59.366	1	0	0	0	TRUE
Slc25a54_109094263	Slc25a54	20.674	1064.3	20.674	1064.3	5.6192	544570	310.74	59.203	1	0	0	0	TRUE
BRDN0000737637	BRDN	0	140.19	1.2161	140.19	5.9935	9826.8	5.6783	58.322	1	0	0	0	TRUE
Nckap1l_103474053	Nckap1l	125.26	3855.7	125.26	3855.7	4.9329	6958000	4248.8	57.23	1	0	0	0	TRUE
Tsc22d2_58416977	Tsc22d2	10.945	637.91	10.945	637.91	5.7411	196540	124.58	56.171	1	0	0	0	TRUE
Ppbp_90769145	Ppbp	1.2161	134.38	1.2161	134.38	5.9329	8866.9	5.6783	55.885	1	0	0	0	TRUE
Dynlt1a_6311734	Dynlt1a	0	132.73	1.2161	132.73	5.9151	8808	5.6783	55.188	1	0	0	0	TRUE
Gm10922_4370839	Gm10922	0	131.07	1.2161	131.07	5.8971	8589.2	5.6783	54.492	1	0	0	0	TRUE
Stat1_52123254	Stat1	9.7288	564.91	9.7288	564.91	5.721	154110	105.26	54.113	1	0	0	0	TRUE
Pfkm_98126368	Pfkm	7.2966	457.07	7.2966	457.07	5.7869	101150	69.825	53.826	1	0	0	0	TRUE
Tecpr2_110926390	Tecpr2	0	129.41	1.2161	129.41	5.8789	8373.1	5.6783	53.796	1	0	0	0	TRUE
Klk1b9_43978426	Klk1b9	0	126.09	1.2161	126.09	5.8417	7949.3	5.6783	52.404	1	0	0	0	TRUE
Vmn1r94_20168307	Vmn1r94	2.4322	204.07	2.4322	204.07	5.9008	20328	14.823	52.372	1	0	0	0	TRUE
Ccdc185_182748561	Ccdc185	121.61	3427.6	121.61	3427.6	4.8055	5464900	4069.4	51.825	1	0	0	0	TRUE
Gprc5a_135078951	Gprc5a	4.8644	329.33	4.8644	329.33	5.8158	52637	39.27	51.777	1	0	0	0	TRUE
Mup20_62053555	Mup20	14.593	708.42	14.593	708.42	5.5077	240700	188.22	50.573	1	0	0	0	TRUE
Clcnkb_141410573	Clcnkb	15.809	748.24	15.809	748.24	5.4781	268230	211.17	50.402	1	0	0	0	TRUE
Wnk1_119969534	Wnk1	10.945	565.74	10.945	565.74	5.5682	153900	124.58	49.705	1	0	0	0	TRUE
Ocm_144023924	Ocm	12.161	604.73	12.161	604.73	5.5243	175570	144.89	49.23	1	0	0	0	TRUE
Sar1a_61689805	Sar1a	0	117.79	1.2161	117.79	5.7443	6937.7	5.6783	48.922	1	0	0	0	TRUE
Rpl23a_78182926	Rpl23a	15.809	723.35	15.809	723.35	5.4294	250310	211.17	48.69	1	0	0	0	TRUE
Calr3_72434795	Calr3	2.4322	188.3	2.4322	188.3	5.7854	17274	14.823	48.278	1	0	0	0	TRUE
Arhgef39_43498016	Arhgef39	23.106	931.57	23.106	931.57	5.2737	412650	364.82	47.563	1	0	0	0	TRUE
Kcnc1_46427513	Kcnc1	0	113.65	1.2161	113.65	5.693	6457.7	5.6783	47.182	1	0	0	0	TRUE
1700057G04Rik_92351108	1700057G04Rik	2.4322	182.5	2.4322	182.5	5.7405	16212	14.823	46.77	1	0	0	0	TRUE
1700042G07Rik_116173538	1700042G07Rik	0	108.67	1.2161	108.67	5.629	5904.5	5.6783	45.093	1	0	0	0	TRUE
4921517D22Rik_59690621	4921517D22Rik	0	105.35	1.2161	105.35	5.5847	5549.4	5.6783	43.701	1	0	0	0	TRUE
Tmem72_116698352	Tmem72	14.593	610.54	14.593	610.54	5.2934	177570	188.22	43.438	1	0	0	0	TRUE
Nsun7_66278704	Nsun7	24.322	883.45	24.322	883.45	5.1263	369050	392.86	43.345	1	0	0	0	TRUE
Mpp5_78797146	Mpp5	10.945	491.91	10.945	491.91	5.3669	115670	124.58	43.091	1	0	0	0	TRUE
Gm1045_91994782	Gm1045	1.2161	102.86	1.2161	102.86	5.5505	5166	5.6783	42.656	1	0	0	0	TRUE
Hnf1a_114955335	Hnf1a	35.267	1134	35.267	1134	4.9679	603580	672.43	42.37	1	0	0	0	TRUE
Gba2_43569270	Gba2	13.377	559.11	13.377	559.11	5.2839	148910	166.11	42.343	1	0	0	0	TRUE
Tspyl4_34297665	Tspyl4	0	102.03	1.2161	102.03	5.5389	5205.3	5.6783	42.308	1	0	0	0	TRUE
V1ra8_90202974	V1ra8	2.4322	162.59	2.4322	162.59	5.5748	12825	14.823	41.599	1	0	0	0	TRUE
Slc13a3_165430256	Slc13a3	10.945	469.52	10.945	469.52	5.2998	105140	124.58	41.084	1	0	0	0	TRUE
Slx4_3986218	Slx4	0	98.715	1.2161	98.715	5.4917	4872.3	5.6783	40.916	1	0	0	0	TRUE
Ppp1r1b_98351276	Ppp1r1b	6.0805	304.44	6.0805	304.44	5.4309	44509	53.879	40.647	1	0	0	0	TRUE
Coq9_94844789	Coq9	0	97.056	1.2161	97.056	5.4675	4709.9	5.6783	40.219	1	0	0	0	TRUE
Retn_3656927	Retn	31.619	982.17	31.619	982.17	4.9137	451770	574.08	39.672	1	0	0	0	TRUE
Otos_92644486	Otos	24.322	796.35	24.322	796.35	4.9768	298020	392.86	38.951	1	0	0	0	TRUE
Slmap_26442605	Slmap	1.2161	92.908	1.2161	92.908	5.4051	4203.7	5.6783	38.479	1	0	0	0	TRUE
Kcnmb1_33964795	Kcnmb1	25.538	809.63	25.538	809.63	4.9329	307400	421.55	38.189	1	2.3866e-319	4.7732e-319	3.3168e-316	TRUE
Tubb4b_25223180	Tubb4b	10.945	434.68	10.945	434.68	5.1888	89774	124.58	37.963	1	1.419e-315	2.8381e-315	1.955e-312	TRUE
Fut1_45619369	Fut1	0	88.76	1.2161	88.76	5.34	3939.2	5.6783	36.738	1	1.2888e-295	2.5777e-295	1.7603e-292	TRUE
Smc1a_152029304	Smc1a	41.347	1105.8	41.347	1105.8	4.7079	566500	846.79	36.579	1	3.3926e-293	6.7851e-293	4.594e-290	TRUE
Msx2_53472524	Msx2	0	87.931	1.2161	87.931	5.3266	3865.9	5.6783	36.39	1	4.3884e-290	8.7767e-290	5.8921e-287	TRUE
Slc26a11_119374804	Slc26a11	4.8644	229.78	4.8644	229.78	5.2984	25294	39.27	35.892	1	2.6389e-282	5.2778e-282	3.5134e-279	TRUE
Myocd_65222052	Myocd	34.051	938.2	34.051	938.2	4.7439	408750	639.1	35.765	1	2.1361e-280	4.2722e-280	2.8203e-277	TRUE
Atp6v0b_117886337	Atp6v0b	20.674	639.57	20.674	639.57	4.8853	191520	310.74	35.109	1	2.767e-270	5.5341e-270	3.6231e-267	TRUE
Lpin2_71229409	Lpin2	68.102	1532.2	68.102	1532.2	4.4716	1071700	1748.2	35.016	1	6.871e-269	1.3742e-268	8.9229e-266	TRUE
Zdhhc8_18226521	Zdhhc8	21.89	656.16	21.89	656.16	4.8435	201150	337.44	34.528	1	1.6994e-261	3.3988e-261	2.189e-258	TRUE
Hist1h2bj_22043385	Hist1h2bj	13.377	455.41	13.377	455.41	4.9885	97699	166.11	34.297	1	5.0793e-258	1.0159e-257	6.4897e-255	TRUE
Gm4724_175424787	Gm4724	13.377	452.1	13.377	452.1	4.978	96237	166.11	34.04	1	3.384e-254	6.7679e-254	4.2891e-251	TRUE
Agt_124563872	Agt	0	82.124	1.2161	82.124	5.2292	3372.2	5.6783	33.953	1	7.8439e-253	1.5688e-252	9.8631e-250	TRUE
Magee2_104856568	Magee2	21.89	641.23	21.89	641.23	4.8103	191790	337.44	33.716	1	1.9329e-249	3.8657e-249	2.4113e-246	TRUE
Vmn1r37_66731598	Vmn1r37	4.8644	214.85	4.8644	214.85	5.2019	22047	39.27	33.509	1	2.2888e-246	4.5776e-246	2.833e-243	TRUE
Tulp1_28358636	Tulp1	9.7288	353.38	9.7288	353.38	5.0457	59049	105.26	33.495	1	3.4339e-246	6.8679e-246	4.2175e-243	TRUE
Mylk2_152917578	Mylk2	25.538	705.1	25.538	705.1	4.7337	230910	421.55	33.098	1	1.7533e-240	3.5066e-240	2.1368e-237	TRUE
Lrch2_147553876	Lrch2	38.915	958.94	38.915	958.94	4.5879	423220	775.53	33.037	1	1.2971e-239	2.5942e-239	1.5687e-236	TRUE
BRDN0000738274	BRDN	0	79.635	1.2161	79.635	5.1853	3170.9	5.6783	32.909	1	1.1776e-237	2.3551e-237	1.4134e-234	TRUE
Slc35a1_34671829	Slc35a1	18.242	544.17	18.242	544.17	4.8244	138300	259.46	32.651	1	4.4245e-234	8.849e-234	5.2706e-231	TRUE
Zc3h4_16420169	Zc3h4	32.835	830.36	32.835	830.36	4.6189	318030	606.32	32.389	1	2.1662e-230	4.3324e-230	2.5612e-227	TRUE
Lyzl1_4169191	Lyzl1	47.428	1085	47.428	1085	4.4871	538310	1033.3	32.279	1	7.493e-229	1.4986e-228	8.7937e-226	TRUE
Oasl1_114929901	Oasl1	68.102	1416.8	68.102	1416.8	4.3588	909550	1748.2	32.258	1	1.4404e-228	2.8807e-228	1.678e-225	TRUE
Cdh9_16832097	Cdh9	23.106	638.74	23.106	638.74	4.73	189500	364.82	32.232	1	3.5817e-228	7.1634e-228	4.142e-225	TRUE
Trpt1_6996514	Trpt1	9.7288	340.11	9.7288	340.11	4.9907	54576	105.26	32.201	1	1.018e-227	2.036e-227	1.1687e-224	TRUE
4930506M07Rik_59038318	4930506M07Rik	35.267	856.08	35.267	856.08	4.5627	336870	672.43	31.654	1	3.7164e-220	7.4328e-220	4.236e-217	TRUE
Clptm1_19635771	Clptm1	0	76.317	1.2161	76.317	5.1247	2912.2	5.6783	31.516	1	3.7163e-218	7.4326e-218	4.2056e-215	TRUE
Noxred1_87225024	Noxred1	19.458	548.32	19.458	548.32	4.7469	139850	284.74	31.342	1	7.1847e-216	1.4369e-215	8.073e-213	TRUE
Cyb561d2_107541547	Cyb561d2	26.754	677.73	26.754	677.73	4.6121	211880	450.86	30.658	1	1.1558e-206	2.3115e-206	1.2895e-203	TRUE
Hyal4_24756429	Hyal4	15.809	457.9	15.809	457.9	4.7709	97723	211.17	30.423	1	1.5903e-203	3.1807e-203	1.762e-200	TRUE
Glg1_111192592	Glg1	15.809	455.41	15.809	455.41	4.763	96626	211.17	30.252	1	2.8857e-201	5.7715e-201	3.175e-198	TRUE
Fbll1_35798048	Fbll1	26.754	668.6	26.754	668.6	4.5925	205990	450.86	30.228	1	5.6323e-201	1.1265e-200	6.1541e-198	TRUE
Gm5134_75986018	Gm5134	34.051	798.01	34.051	798.01	4.5107	291820	639.1	30.219	1	7.2317e-201	1.4463e-200	7.8476e-198	TRUE
P4hb_120563655	P4hb	37.699	851.1	37.699	851.1	4.4607	330810	740.65	29.888	1	1.5258e-196	3.0515e-196	1.6444e-193	TRUE
Tex101_24669882	Tex101	30.403	725.84	30.403	725.84	4.5327	241820	542.41	29.86	1	3.5524e-196	7.1048e-196	3.8028e-193	TRUE
Sirpa_129615693	Sirpa	55.941	1129.8	55.941	1129.8	4.3118	576620	1313.3	29.633	1	2.9876e-193	5.9753e-193	3.1768e-190	TRUE
Pik3r3_116270827	Pik3r3	139.85	2231.4	139.85	2231.4	3.9864	2187400	4990.3	29.608	1	5.987e-193	1.1974e-192	6.3236e-190	TRUE
Csnk1a1_61568374	Csnk1a1	2.4322	116.13	2.4322	116.13	5.0929	6464.1	14.823	29.533	1	7.3646e-192	1.4729e-191	7.7272e-189	TRUE
Fam210b_172351556	Fam210b	17.025	467.86	17.025	467.86	4.701	101620	234.92	29.414	1	2.1118e-190	4.2237e-190	2.2012e-187	TRUE
Mlst8_24476424	Mlst8	37.699	834.51	37.699	834.51	4.4323	317460	740.65	29.279	1	1.0587e-188	2.1173e-188	1.0963e-185	TRUE
Jrkl_13244836	Jrkl	36.483	813.77	36.483	813.77	4.4421	302090	706.28	29.248	1	2.6037e-188	5.2075e-188	2.6787e-185	TRUE
Foxl2_98956075	Foxl2	0	70.51	1.2161	70.51	5.0121	2485.9	5.6783	29.08	1	4.6707e-186	9.3414e-186	4.7742e-183	TRUE
Tagln3_45722974	Tagln3	30.403	705.93	30.403	705.93	4.4926	228170	542.41	29.006	1	3.0912e-185	6.1824e-185	3.1394e-182	TRUE
Eid2b_28278014	Eid2b	8.5127	278.72	8.5127	278.72	4.878	36507	86.985	28.972	1	9.0141e-185	1.8028e-184	9.0964e-182	TRUE
Kynu_43600749	Kynu	70.534	1312.3	70.534	1312.3	4.1985	771020	1839.8	28.951	1	1.4279e-184	2.8559e-184	1.4319e-181	TRUE
Actb_142904710	Actb	24.322	598.09	24.322	598.09	4.5643	164610	392.86	28.948	1	1.6721e-184	3.3442e-184	1.6662e-181	TRUE
Pcdha8_36993044	Pcdha8	68.102	1275.8	68.102	1275.8	4.2077	729300	1748.2	28.885	1	9.7026e-184	1.9405e-183	9.6077e-181	TRUE
Sgsm3_81008042	Sgsm3	27.97	657.82	27.97	657.82	4.5072	198360	480.78	28.725	1	1.0301e-181	2.0603e-181	1.0137e-178	TRUE
Sort1_108284436	Sort1	72.966	1328.1	72.966	1328.1	4.1674	787660	1932.8	28.549	1	1.525e-179	3.05e-179	1.4915e-176	TRUE
Timp4_115249928	Timp4	26.754	630.45	26.754	630.45	4.5079	182220	450.86	28.431	1	4.6568e-178	9.3136e-178	4.5263e-175	TRUE
Nat10_103743102	Nat10	25.538	604.73	25.538	604.73	4.5125	167730	421.55	28.21	1	2.4895e-175	4.9789e-175	2.405e-172	TRUE
Tnfrsf23_143680000	Tnfrsf23	26.754	623.81	26.754	623.81	4.4926	178240	450.86	28.119	1	3.2413e-174	6.4826e-174	3.1123e-171	TRUE
Cables2_180261175	Cables2	0	68.022	1.2161	68.022	4.961	2313.5	5.6783	28.035	1	4.3417e-173	8.6834e-173	4.1438e-170	TRUE
Dmgdh_93692036	Dmgdh	24.322	576.53	24.322	576.53	4.5114	152460	392.86	27.86	1	4.6008e-171	9.2016e-171	4.3648e-168	TRUE
Rab4a_123829017	Rab4a	27.97	637.08	27.97	637.08	4.4611	185510	480.78	27.779	1	4.2871e-170	8.5741e-170	4.043e-167	TRUE
Slc16a5_115469718	Slc16a5	63.237	1160.5	63.237	1160.5	4.1765	602010	1569.5	27.697	1	4.0164e-169	8.0329e-169	3.7653e-166	TRUE
C1ql3_13010709	C1ql3	48.644	953.14	48.644	953.14	4.2645	409050	1072	27.625	1	2.9673e-168	5.9346e-168	2.7654e-165	TRUE
Olfr555_102659343	Olfr555	62.021	1135.6	62.021	1135.6	4.1728	576320	1525.8	27.485	1	1.4106e-166	2.8211e-166	1.3069e-163	TRUE
Arl4c_88701501	Arl4c	53.509	1015.4	53.509	1015.4	4.2208	462570	1231.2	27.412	1	1.0411e-165	2.0823e-165	9.5902e-163	TRUE
Rin2_145861143	Rin2	113.1	1765.2	113.1	1765.2	3.9523	1364800	3660.5	27.307	1	1.7954e-164	3.5909e-164	1.6443e-161	TRUE
4930452B06Rik_8511172	4930452B06Rik	15.809	407.3	15.809	407.3	4.6023	76633	211.17	26.941	1	4.2576e-160	8.5152e-160	3.8767e-157	TRUE
Rab11fip4_79684240	Rab11fip4	7.2966	230.61	7.2966	230.61	4.803	24935	69.825	26.725	1	1.5088e-157	3.0175e-157	1.3659e-154	TRUE
Rgs9bp_35585016	Rgs9bp	17.025	426.38	17.025	426.38	4.5674	83786	234.92	26.708	1	2.2102e-157	4.4205e-157	1.9896e-154	TRUE
Zfp869_69707527	Zfp869	51.076	956.45	51.076	956.45	4.2005	409850	1150.7	26.69	1	3.2995e-157	6.599e-157	2.9534e-154	TRUE
Pigf_87021913	Pigf	41.347	817.09	41.347	817.09	4.2719	300890	846.79	26.658	1	7.7818e-157	1.5564e-156	6.9264e-154	TRUE
Gm5460_34043918	Gm5460	0	64.704	1.2161	64.704	4.8899	2093.3	5.6783	26.643	1	1.5589e-156	3.1178e-156	1.3798e-153	TRUE
Lrrn4cl_8852098	Lrrn4cl	8.5127	254.67	8.5127	254.67	4.7483	30296	86.985	26.393	1	1.0119e-153	2.0237e-153	8.9063e-151	TRUE
Arhgef2_88640338	Arhgef2	58.373	1044.4	58.373	1044.4	4.1381	486110	1397.1	26.38	1	1.2488e-153	2.4976e-153	1.0931e-150	TRUE
Calm5_3854504	Calm5	46.212	877.65	46.212	877.65	4.2181	345640	995.08	26.357	1	2.2811e-153	4.5622e-153	1.9857e-150	TRUE
Crygb_65080483	Crygb	0	63.874	1.2161	63.874	4.8715	2040	5.6783	26.295	1	1.5856e-152	3.1713e-152	1.3728e-149	TRUE
Dnttip1_164763080	Dnttip1	59.589	1054.3	59.589	1054.3	4.1225	494760	1439.6	26.217	1	8.9153e-152	1.7831e-151	7.6766e-149	TRUE
Gpr12_146583970	Gpr12	59.589	1046	59.589	1046	4.1111	486550	1439.6	25.999	1	2.7086e-149	5.4171e-149	2.3196e-146	TRUE
Ccbl1_30191960	Ccbl1	32.835	672.75	32.835	672.75	4.3156	204750	606.32	25.988	1	3.7209e-149	7.4417e-149	3.1694e-146	TRUE
Capn12_28885755	Capn12	8.5127	250.52	8.5127	250.52	4.7247	29284	86.985	25.948	1	1.1667e-148	2.3335e-148	9.885e-146	TRUE
1810043H04Rik_120099003	1810043H04Rik	14.593	369.97	14.593	369.97	4.5723	63147	188.22	25.904	1	3.5446e-148	7.0891e-148	2.9871e-145	TRUE
Slco3a1_74504520	Slco3a1	15.809	391.54	15.809	391.54	4.5455	70587	211.17	25.856	1	1.2068e-147	2.4137e-147	1.0117e-144	TRUE
Kif24_41423549	Kif24	17.025	413.11	17.025	413.11	4.5219	78441	234.92	25.842	1	1.7377e-147	3.4755e-147	1.449e-144	TRUE
Crot_8978253	Crot	195.79	2525.9	195.79	2525.9	3.6826	2714800	8159	25.797	1	4.9127e-147	9.8255e-147	4.0751e-144	TRUE
Olfr801_129670046	Olfr801	64.453	1091.7	64.453	1091.7	4.0612	527580	1613.6	25.572	1	1.6654e-144	3.3309e-144	1.3743e-141	TRUE
H2afz_137865632	H2afz	42.564	799.67	42.564	799.67	4.2	286610	883.15	25.477	1	1.9393e-143	3.8787e-143	1.592e-140	TRUE
Olfr644_104068461	Olfr644	68.102	1130.7	68.102	1130.7	4.0336	564510	1748.2	25.413	1	9.5385e-143	1.9077e-142	7.7898e-140	TRUE
Snx21_164786259	Snx21	156.88	2105.4	156.88	2105.4	3.7379	1898300	5901.9	25.363	1	3.3071e-142	6.6141e-142	2.6869e-139	TRUE
Taf1c_119601565	Taf1c	52.292	926.59	52.292	926.59	4.1215	382200	1190.7	25.337	1	6.681e-142	1.3362e-141	5.4005e-139	TRUE
Prr12_45048263	Prr12	49.86	890.92	49.86	890.92	4.1323	353690	1111.1	25.232	1	9.6789e-141	1.9358e-140	7.7841e-138	TRUE
Gm13057_143555544	Gm13057	14.593	360.02	14.593	360.02	4.5331	59659	188.22	25.178	1	4.0749e-140	8.1499e-140	3.2607e-137	TRUE
2610528A11Rik_37107379	2610528A11Rik	107.02	1567.8	107.02	1567.8	3.8603	1067000	3377.1	25.138	1	9.9986e-140	1.9997e-139	7.9604e-137	TRUE
Abi3bp_56556893	Abi3bp	26.754	559.94	26.754	559.94	4.3371	142140	450.86	25.11	1	2.137e-139	4.274e-139	1.6928e-136	TRUE
Aass_23107618	Aass	64.453	1070.1	64.453	1070.1	4.0325	505660	1613.6	25.035	1	1.3518e-138	2.7036e-138	1.0655e-135	TRUE
Coq10a_128365097	Coq10a	9.7288	265.45	9.7288	265.45	4.6343	32697	105.26	24.925	1	2.4273e-137	4.8546e-137	1.9038e-134	TRUE
Olfr508_108630382	Olfr508	0	60.556	1.2161	60.556	4.7958	1833.5	5.6783	24.902	1	5.061e-137	1.0122e-136	3.9499e-134	TRUE
Cpne1_156079378	Cpne1	86.343	1320.6	86.343	1320.6	3.9195	761720	2469.7	24.836	1	1.8962e-136	3.7925e-136	1.4727e-133	TRUE
Cst3_148875307	Cst3	14.593	354.21	14.593	354.21	4.5097	57670	188.22	24.755	1	1.6095e-135	3.219e-135	1.2439e-132	TRUE
Scn2b_45125513	Scn2b	424.42	4350.9	424.42	4350.9	3.3547	7708700	25322	24.675	1	9.9524e-135	1.9905e-134	7.6544e-132	TRUE
Rpap2_107620160	Rpap2	46.212	823.73	46.212	823.73	4.1267	302270	995.08	24.648	1	2.0837e-134	4.1674e-134	1.5948e-131	TRUE
Pole2_69222009	Pole2	2.4322	97.056	2.4322	97.056	4.8364	4476.8	14.823	24.577	1	1.4968e-133	2.9937e-133	1.1401e-130	TRUE
Porcn_8201553	Porcn	12.161	307.76	12.161	307.76	4.5521	43689	144.89	24.558	1	2.1221e-133	4.2442e-133	1.6087e-130	TRUE
Zfp61_24291948	Zfp61	10.945	284.53	10.945	284.53	4.5792	37425	124.58	24.511	1	6.7433e-133	1.3487e-132	5.0875e-130	TRUE
Ifngr2_91560064	Ifngr2	59.589	988.81	59.589	988.81	4.03	431720	1439.6	24.49	1	9.9489e-133	1.9898e-132	7.4703e-130	TRUE
Ttc12_49455866	Ttc12	27.97	564.08	27.97	564.08	4.2858	143710	480.78	24.45	1	2.7904e-132	5.5809e-132	2.0854e-129	TRUE
Thada_84426251	Thada	32.835	632.11	32.835	632.11	4.2259	179560	606.32	24.337	1	4.349e-131	8.698e-131	3.2349e-128	TRUE
Arrb1_99587255	Arrb1	21.89	467.86	21.89	467.86	4.3564	99444	337.44	24.278	1	1.9159e-130	3.8318e-130	1.4184e-127	TRUE
Ccne1_38103173	Ccne1	231.06	2696	231.06	2696	3.5388	3037900	10395	24.176	1	2.0011e-129	4.0022e-129	1.4746e-126	TRUE
Gsdmd_75865521	Gsdmd	97.288	1402.7	97.288	1402.7	3.8361	852110	2938.9	24.081	1	2.0653e-128	4.1306e-128	1.5149e-125	TRUE
Clca4b_144916763	Clca4b	81.479	1227.7	81.479	1227.7	3.897	656920	2269.7	24.06	1	3.4607e-128	6.9214e-128	2.5267e-125	TRUE
Tshz1_84014371	Tshz1	17.025	384.07	17.025	384.07	4.417	67363	234.92	23.947	1	5.6607e-127	1.1321e-126	4.114e-124	TRUE
Lalba_98482643	Lalba	150.8	1933.6	150.8	1933.6	3.6719	1589300	5570.8	23.887	1	2.1538e-126	4.3077e-126	1.5582e-123	TRUE
Efr3b_3977931	Efr3b	87.559	1282.5	87.559	1282.5	3.8572	713890	2520.6	23.8	1	1.7293e-125	3.4586e-125	1.2454e-122	TRUE
BRDN0000738317	BRDN	25.538	509.33	25.538	509.33	4.2653	117030	421.55	23.563	1	5.1235e-123	1.0247e-122	3.673e-120	TRUE
Khdrbs1_129725636	Khdrbs1	17.025	377.44	17.025	377.44	4.392	64949	234.92	23.515	1	1.6714e-122	3.3429e-122	1.1928e-119	TRUE
Atp10b_43172830	Atp10b	13.377	314.39	13.377	314.39	4.4553	45305	166.11	23.356	1	7.1177e-121	1.4235e-120	5.0569e-118	TRUE
Trp53i13_77508772	Trp53i13	12.161	292.83	12.161	292.83	4.4806	39386	144.89	23.317	1	1.759e-120	3.5179e-120	1.2441e-117	TRUE
Sox5_143907506	Sox5	54.725	878.48	54.725	878.48	3.9803	339280	1272	23.097	1	2.6634e-118	5.3268e-118	1.8754e-115	TRUE
Prpf3_95848993	Prpf3	18.242	387.39	18.242	387.39	4.3352	68136	259.46	22.918	1	1.7729e-116	3.5458e-116	1.2374e-113	TRUE
Ccdc42b_120631784	Ccdc42b	164.17	1984.2	164.17	1984.2	3.5873	1656300	6307.3	22.918	1	1.5826e-116	3.1652e-116	1.1095e-113	TRUE
Olfr806_129738682	Olfr806	63.237	968.9	63.237	968.9	3.9163	410110	1569.5	22.86	1	6.1285e-116	1.2257e-115	4.2586e-113	TRUE
Jun_95051108	Jun	37.699	658.65	37.699	658.65	4.0913	192790	740.65	22.817	1	1.7089e-115	3.4177e-115	1.1823e-112	TRUE
Krtap1-3_99591071	Krtap1-3	114.31	1503.9	114.31	1503.9	3.7061	965540	3718.1	22.79	1	2.9877e-115	5.9755e-115	2.0581e-112	TRUE
Tgm2_158129360	Tgm2	81.479	1165.5	81.479	1165.5	3.822	587550	2269.7	22.754	1	6.8922e-115	1.3784e-114	4.7271e-112	TRUE
Spice1_44369926	Spice1	26.754	509.33	26.754	509.33	4.2007	116440	450.86	22.727	1	1.3433e-114	2.6867e-114	9.1737e-112	TRUE
Olfr1209_88910236	Olfr1209	82.695	1163.8	82.695	1163.8	3.7988	584430	2319.2	22.45	1	6.7083e-112	1.3417e-111	4.5615e-109	TRUE
Rai1_60188706	Rai1	25.538	485.28	25.538	485.28	4.1956	105680	421.55	22.392	1	2.6535e-111	5.3071e-111	1.7966e-108	TRUE
Fam221a_49378465	Fam221a	68.102	1003.7	68.102	1003.7	3.862	437710	1748.2	22.378	1	3.4343e-111	6.8686e-111	2.3154e-108	TRUE
Zfp870_32883469	Zfp870	38.915	661.97	38.915	661.97	4.0539	194100	775.53	22.373	1	3.9135e-111	7.8269e-111	2.6272e-108	TRUE
Phc2_128743477	Phc2	7.2966	193.28	7.2966	193.28	4.5495	17295	69.825	22.257	1	5.9269e-110	1.1854e-109	3.9621e-107	TRUE
Prg3_84991422	Prg3	26.754	496.89	26.754	496.89	4.165	110510	450.86	22.141	1	7.0634e-109	1.4127e-108	4.702e-106	TRUE
Cep295_15334960	Cep295	76.614	1082.5	76.614	1082.5	3.8033	505950	2075.1	22.082	1	2.4418e-108	4.8835e-108	1.6187e-105	TRUE
Pkn3_30079656	Pkn3	81.479	1132.3	81.479	1132.3	3.7804	552130	2269.7	22.057	1	4.2559e-108	8.5118e-108	2.8095e-105	TRUE
Dusp19_80617591	Dusp19	125.26	1562	125.26	1562	3.6299	1032100	4248.8	22.042	1	5.8563e-108	1.1713e-107	3.85e-105	TRUE
Tchhl1_93471064	Tchhl1	24.322	460.39	24.322	460.39	4.1875	95078	392.86	22.001	1	1.5969e-107	3.1938e-107	1.0455e-104	TRUE
Dbil5_76218348	Dbil5	79.047	1104.1	79.047	1104.1	3.7872	525380	2171.7	21.996	1	1.634e-107	3.2679e-107	1.0653e-104	TRUE
Gm5901_105377170	Gm5901	155.66	1830	155.66	1830	3.5469	1401600	5835.2	21.918	1	8.9219e-107	1.7844e-106	5.7932e-104	TRUE
Cd274_29373749	Cd274	42.564	693.49	42.564	693.49	3.9948	211850	883.15	21.904	1	1.2983e-106	2.5965e-106	8.3955e-104	TRUE
Olfr850_19477743	Olfr850	24.322	457.9	24.322	457.9	4.1797	93996	392.86	21.875	1	2.5233e-106	5.0466e-106	1.6185e-103	TRUE
Pi4kb_94994177	Pi4kb	48.644	764.83	48.644	764.83	3.9473	256460	1072	21.874	1	2.4643e-106	4.9287e-106	1.5871e-103	TRUE
Sec23a_58991056	Sec23a	115.53	1459.2	115.53	1459.2	3.6473	902660	3775.9	21.866	1	2.8381e-106	5.6761e-106	1.8131e-103	TRUE
Spag7_70664620	Spag7	14.593	314.39	14.593	314.39	4.3382	44940	188.22	21.852	1	4.3033e-106	8.6066e-106	2.7272e-103	TRUE
Defb39_19064776	Defb39	34.051	586.48	34.051	586.48	4.067	152590	639.1	21.852	1	4.0816e-106	8.1632e-106	2.5971e-103	TRUE
Sh3yl1_30939649	Sh3yl1	74.182	1043.6	74.182	1043.6	3.7964	469840	1979.9	21.786	1	1.6677e-105	3.3353e-105	1.0526e-102	TRUE
Rtbdn_84952662	Rtbdn	26.754	488.6	26.754	488.6	4.1408	106650	450.86	21.751	1	3.8038e-105	7.6075e-105	2.382e-102	TRUE
BRDN0000738160	BRDN	57.157	857.74	57.157	857.74	3.8842	320470	1355	21.749	1	3.7654e-105	7.5309e-105	2.3674e-102	TRUE
Saxo2_82634900	Saxo2	44.996	717.55	44.996	717.55	3.9655	226160	957.3	21.737	1	4.9344e-105	9.8687e-105	3.0778e-102	TRUE
Slc31a1_62385651	Slc31a1	97.288	1275	97.288	1275	3.6985	693500	2938.9	21.724	1	6.2812e-105	1.2562e-104	3.9025e-102	TRUE
Il21r_125628192	Il21r	24.322	454.58	24.322	454.58	4.1693	92563	392.86	21.708	1	9.7635e-105	1.9527e-104	6.0425e-102	TRUE
Ccdc153_44245720	Ccdc153	10.945	253.01	10.945	253.01	4.4104	29297	124.58	21.687	1	1.6323e-104	3.2647e-104	1.0063e-101	TRUE
Adgra2_49979483	Adgra2	55.941	841.15	55.941	841.15	3.8865	308280	1313.3	21.667	1	2.229e-104	4.458e-104	1.3688e-101	TRUE
Prl8a2_27352815	Prl8a2	74.182	1036.9	74.182	1036.9	3.7872	463430	1979.9	21.636	1	4.2791e-104	8.5581e-104	2.6176e-101	TRUE
Vangl2_172009478	Vangl2	58.373	866.03	58.373	866.03	3.8682	326160	1397.1	21.608	1	8.0202e-104	1.604e-103	4.8872e-101	TRUE
Gnb3_124837436	Gnb3	24.322	452.1	24.322	452.1	4.1614	91495	392.86	21.582	1	1.4872e-103	2.9743e-103	9.0275e-101	TRUE
Glp1r_30909280	Glp1r	17.025	347.58	17.025	347.58	4.2734	54632	234.92	21.566	1	2.155e-103	4.31e-103	1.3032e-100	TRUE
Snx30_59885051	Snx30	34.051	577.36	34.051	577.36	4.0444	147590	639.1	21.491	1	1.0356e-102	2.0712e-102	6.2386e-100	TRUE
Myh14_44633480	Myh14	29.186	515.14	29.186	515.14	4.0958	118080	511.31	21.491	1	1.0492e-102	2.0985e-102	6.2968e-100	TRUE
2010012O05Rik_46690039	2010012O05Rik	63.237	912.49	63.237	912.49	3.8299	360610	1569.5	21.436	1	3.2418e-102	6.4836e-102	1.9382e-99	TRUE
Fhl1_56789165	Fhl1	25.538	465.37	25.538	465.37	4.1353	96726	421.55	21.422	1	4.66e-102	9.32e-102	2.7756e-99	TRUE
Ampd2_108078704	Ampd2	35.267	590.63	35.267	590.63	4.028	154210	672.43	21.417	1	5.1075e-102	1.0215e-101	3.0307e-99	TRUE
Papss2_32639294	Papss2	98.504	1266.7	98.504	1266.7	3.6713	682340	2992.6	21.355	1	1.8342e-101	3.6684e-101	1.0843e-98	TRUE
1700093K21Rik_23517379	1700093K21Rik	79.047	1071.8	79.047	1071.8	3.7443	492740	2171.7	21.302	1	5.6793e-101	1.1359e-100	3.345e-98	TRUE
Gas6_13475076	Gas6	18.242	360.85	18.242	360.85	4.2331	58689	259.46	21.27	1	1.2408e-100	2.4817e-100	7.2811e-98	TRUE
Gins3_95637969	Gins3	21.89	411.45	21.89	411.45	4.1714	75878	337.44	21.207	1	4.6784e-100	9.3568e-100	2.7351e-97	TRUE
Zadh2_84094480	Zadh2	12.161	266.28	12.161	266.28	4.344	32288	144.89	21.112	1	3.6679e-99	7.3358e-99	2.1365e-96	TRUE
Psmb5_54617862	Psmb5	58.373	846.13	58.373	846.13	3.8347	310280	1397.1	21.075	1	7.1085e-99	1.4217e-98	4.1254e-96	TRUE
Map1lc3b_121596063	Map1lc3b	46.212	710.91	46.212	710.91	3.9145	220910	995.08	21.072	1	7.8096e-99	1.5619e-98	4.5157e-96	TRUE
Adamts14_61249670	Adamts14	23.106	423.89	23.106	423.89	4.1396	80315	364.82	20.983	1	5.2639e-98	1.0528e-97	3.0327e-95	TRUE
Wbscr27_134935788	Wbscr27	24.322	439.65	24.322	439.65	4.1212	86250	392.86	20.954	1	9.6309e-98	1.9262e-97	5.5285e-95	TRUE
Calcoco1_102719061	Calcoco1	36.483	593.12	36.483	593.12	3.9864	154920	706.28	20.945	1	1.1365e-97	2.2729e-97	6.5001e-95	TRUE
Tsku_98352469	Tsku	81.479	1078.4	81.479	1078.4	3.7101	496920	2269.7	20.925	1	1.642e-97	3.284e-97	9.3578e-95	TRUE
Mea1_46682076	Mea1	184.85	1995	184.85	1995	3.4249	1638400	7501	20.901	1	2.6741e-97	5.3483e-97	1.5185e-94	TRUE
Sval3_41972438	Sval3	66.886	929.08	66.886	929.08	3.7762	371690	1703	20.893	1	3.2649e-97	6.5299e-97	1.8474e-94	TRUE
Hao2_98881877	Hao2	27.97	484.45	27.97	484.45	4.0667	104190	480.78	20.818	1	1.645e-96	3.2901e-96	9.2751e-94	TRUE
Zfp868_69611904	Zfp868	24.322	436.34	24.322	436.34	4.1103	84877	392.86	20.787	1	3.1953e-96	6.3905e-96	1.7952e-93	TRUE
Slitrk3_73050348	Slitrk3	29.186	497.72	29.186	497.72	4.0463	109760	511.31	20.721	1	1.2537e-95	2.5074e-95	7.0186e-93	TRUE
BRDN0000737586	BRDN	72.966	983	72.966	983	3.7337	414080	1932.8	20.7	1	1.8374e-95	3.6749e-95	1.0251e-92	TRUE
Med25_44885480	Med25	13.377	278.72	13.377	278.72	4.2822	35204	166.11	20.588	1	2.0695e-94	4.139e-94	1.1505e-91	TRUE
Nckap1l_103461597	Nckap1l	64.453	889.26	64.453	889.26	3.7657	340150	1613.6	20.533	1	5.7802e-94	1.156e-93	3.202e-91	TRUE
Lmo3_138416563	Lmo3	59.589	837.83	59.589	837.83	3.7912	302830	1439.6	20.511	1	9.0763e-94	1.8153e-93	5.0104e-91	TRUE
Pcdhga2_37670191	Pcdhga2	44.996	677.73	44.996	677.73	3.8833	200180	957.3	20.45	1	3.2278e-93	6.4557e-93	1.7757e-90	TRUE
Piwil1_128747840	Piwil1	63.237	872.67	63.237	872.67	3.7656	327590	1569.5	20.431	1	4.6661e-93	9.3321e-93	2.558e-90	TRUE
Olfr297_86527210	Olfr297	0	49.772	1.2161	49.772	4.5179	1238.6	5.6783	20.377	1	1.936e-92	3.872e-92	1.0577e-89	TRUE
Phka2_160576614	Phka2	69.318	929.91	69.318	929.91	3.7267	370310	1793.8	20.319	1	4.5669e-92	9.1338e-92	2.4864e-89	TRUE
Rer1_155080858	Rer1	36.483	575.7	36.483	575.7	3.9435	145380	706.28	20.29	1	8.6807e-92	1.7361e-91	4.71e-89	TRUE
Adam30_98161337	Adam30	49.86	723.35	49.86	723.35	3.8321	226800	1111.1	20.205	1	4.7792e-91	9.5585e-91	2.5843e-88	TRUE
Cabp1_115180929	Cabp1	8.5127	196.6	8.5127	196.6	4.3766	17688	86.985	20.167	1	1.1703e-90	2.3405e-90	6.3064e-88	TRUE
Tbrg1_37653070	Tbrg1	46.212	676.9	46.212	676.9	3.8439	198880	995.08	19.993	1	3.3853e-89	6.7706e-89	1.8181e-86	TRUE
Cyp2w1_139354330	Cyp2w1	54.725	764.83	54.725	764.83	3.7806	252130	1272	19.91	1	1.7682e-88	3.5364e-88	9.4642e-86	TRUE
Tars2_95748550	Tars2	96.072	1162.2	96.072	1162.2	3.5829	568290	2885.5	19.847	1	6.102e-88	1.2204e-87	3.2551e-85	TRUE
Stk24_121297244	Stk24	119.18	1363.8	119.18	1363.8	3.5054	774490	3951.2	19.8	1	1.5417e-87	3.0834e-87	8.1965e-85	TRUE
Olfr722_49895679	Olfr722	43.78	643.72	43.78	643.72	3.8478	179960	919.99	19.78	1	2.4133e-87	4.8266e-87	1.2787e-84	TRUE
Oxct1_4092424	Oxct1	26.754	445.46	26.754	445.46	4.0078	87657	450.86	19.719	1	8.247e-87	1.6494e-86	4.3554e-84	TRUE
Cyp2u1_131298365	Cyp2u1	37.699	574.04	37.699	574.04	3.8933	143830	740.65	19.708	1	1.012e-86	2.0239e-86	5.3266e-84	TRUE
Ccl7_82046568	Ccl7	43.78	639.57	43.78	639.57	3.8384	177480	919.99	19.643	1	3.5992e-86	7.1985e-86	1.8882e-83	TRUE
Cd274_29373591	Cd274	128.91	1432.6	128.91	1432.6	3.4641	849820	4430.6	19.586	1	1.0443e-85	2.0886e-85	5.4605e-83	TRUE
Asb15_24564343	Asb15	60.805	811.28	60.805	811.28	3.7162	281610	1482.5	19.491	1	6.9175e-85	1.3835e-84	3.6052e-82	TRUE
Npy_49823641	Npy	65.67	858.57	65.67	858.57	3.6885	314340	1658.1	19.472	1	1.0005e-84	2.0009e-84	5.197e-82	TRUE
Hcn1_117656700	Hcn1	88.775	1073.4	88.775	1073.4	3.5811	484760	2571.7	19.416	1	2.9322e-84	5.8643e-84	1.5181e-81	TRUE
Tmem173_35739098	Tmem173	47.428	669.43	47.428	669.43	3.7912	193450	1033.3	19.35	1	1.0977e-83	2.1953e-83	5.6647e-81	TRUE
Kcnd1_7824645	Kcnd1	70.534	900.05	70.534	900.05	3.6549	344040	1839.8	19.339	1	1.321e-83	2.642e-83	6.7952e-81	TRUE
Hectd3_116995538	Hectd3	134.99	1460	134.99	1460	3.4254	877800	4738.9	19.247	1	7.6049e-83	1.521e-82	3.8993e-80	TRUE
Scube2_109843911	Scube2	43.78	627.13	43.78	627.13	3.8101	170150	919.99	19.233	1	1.0676e-82	2.1352e-82	5.4564e-80	TRUE
Tmem204_25080275	Tmem204	69.318	883.45	69.318	883.45	3.6528	331410	1793.8	19.223	1	1.2629e-82	2.5258e-82	6.4336e-80	TRUE
Olfr113_37575018	Olfr113	68.102	870.18	68.102	870.18	3.6562	321670	1748.2	19.183	1	2.6902e-82	5.3805e-82	1.3661e-79	TRUE
Taar1_23920664	Taar1	91.208	1080.9	91.208	1080.9	3.5525	489730	2675.1	19.135	1	6.7262e-82	1.3452e-81	3.4047e-79	TRUE
Add2_86086989	Add2	69.318	879.31	69.318	879.31	3.646	328040	1793.8	19.125	1	8.2993e-82	1.6599e-81	4.1875e-79	TRUE
Tmem189_167661374	Tmem189	57.157	759.02	57.157	759.02	3.708	246310	1355	19.067	1	2.5177e-81	5.0353e-81	1.2663e-78	TRUE
A930018P22Rik_104122894	A930018P22Rik	53.509	721.7	53.509	721.7	3.7288	223240	1231.2	19.043	1	3.9891e-81	7.9782e-81	2e-78	TRUE
Ghdc_100768487	Ghdc	37.699	555.79	37.699	555.79	3.8468	134210	740.65	19.037	1	4.5911e-81	9.1822e-81	2.2946e-78	TRUE
Ciao1_127246617	Ciao1	66.886	851.93	66.886	851.93	3.6513	308150	1703	19.024	1	5.7345e-81	1.1469e-80	2.857e-78	TRUE
Pafah1b1_74689065	Pafah1b1	38.915	566.57	38.915	566.57	3.8298	139210	775.53	18.948	1	2.5175e-80	5.035e-80	1.2503e-77	TRUE
2010106E10Rik_112515278	2010106E10Rik	12.161	239.74	12.161	239.74	4.1931	25895	144.89	18.907	1	5.9718e-80	1.1944e-79	2.9567e-77	TRUE
Elavl1_4301699	Elavl1	38.915	563.25	38.915	563.25	3.8213	137470	775.53	18.828	1	2.4048e-79	4.8096e-79	1.1869e-76	TRUE
Gm9994_93938653	Gm9994	35.267	523.44	35.267	523.44	3.854	119150	672.43	18.826	1	2.5525e-79	5.1051e-79	1.2559e-76	TRUE
Ptprk_28493019	Ptprk	41.347	583.99	41.347	583.99	3.7881	147230	846.79	18.648	1	7.1247e-78	1.4249e-77	3.4947e-75	TRUE
Ptpn22_103885567	Ptpn22	12.161	236.42	12.161	236.42	4.1731	25145	144.89	18.631	1	1.0701e-77	2.1403e-77	5.2168e-75	TRUE
Rpl37_5117370	Rpl37	12.161	236.42	12.161	236.42	4.1731	25145	144.89	18.631	1	1.0701e-77	2.1403e-77	5.2168e-75	TRUE
Olfr406_74269508	Olfr406	30.403	463.71	30.403	463.71	3.8874	93878	542.41	18.605	1	1.6149e-77	3.2299e-77	7.8485e-75	TRUE
Lrwd1_136134573	Lrwd1	44.996	620.49	44.996	620.49	3.7562	165600	957.3	18.6	1	1.7253e-77	3.4506e-77	8.3593e-75	TRUE
Olfr926_38877486	Olfr926	31.619	476.98	31.619	476.98	3.8732	99174	574.08	18.588	1	2.2268e-77	4.4536e-77	1.0756e-74	TRUE
Ifngr1_19603923	Ifngr1	175.12	1721.3	175.12	1721.3	3.2897	1195300	6931	18.572	1	2.7595e-77	5.519e-77	1.3289e-74	TRUE
P2rx2_110342069	P2rx2	206.74	1951.9	206.74	1951.9	3.2328	1522800	8834.5	18.567	1	3.0065e-77	6.0131e-77	1.4434e-74	TRUE
2310057N15Rik_88773910	2310057N15Rik	41.347	581.5	41.347	581.5	3.7819	145880	846.79	18.562	1	3.5137e-77	7.0274e-77	1.6818e-74	TRUE
Defb19_152576343	Defb19	200.66	1907.1	200.66	1907.1	3.2422	1456000	8457.1	18.556	1	3.711e-77	7.4221e-77	1.771e-74	TRUE
Extl2_116024405	Extl2	162.96	1628.4	162.96	1628.4	3.3129	1073700	6239.1	18.552	1	3.9763e-77	7.9525e-77	1.8918e-74	TRUE
Vmn1r224_20419539	Vmn1r224	25.538	405.64	25.538	405.64	3.9376	72240	421.55	18.513	1	9.0706e-77	1.8141e-76	4.3027e-74	TRUE
Cd274_29373672	Cd274	104.58	1161.3	104.58	1161.3	3.4606	558370	3265.7	18.492	1	1.2342e-76	2.4685e-76	5.8372e-74	TRUE
Supt20_54707137	Supt20	70.534	862.72	70.534	862.72	3.5939	313780	1839.8	18.469	1	1.9313e-76	3.8626e-76	9.1068e-74	TRUE
Trpc2_102089931	Trpc2	46.212	627.96	46.212	627.96	3.7357	169210	995.08	18.442	1	3.2635e-76	6.5269e-76	1.5342e-73	TRUE
Serpina3b_104130825	Serpina3b	35.267	513.48	35.267	513.48	3.8264	114340	672.43	18.442	1	3.3296e-76	6.6593e-76	1.5607e-73	TRUE
Tyms_30073417	Tyms	34.051	500.21	34.051	500.21	3.8379	108650	639.1	18.439	1	3.4789e-76	6.9579e-76	1.6259e-73	TRUE
Ing1_11561688	Ing1	18.242	315.22	18.242	315.22	4.0386	44099	259.46	18.437	1	3.7832e-76	7.5663e-76	1.7629e-73	TRUE
Per3_151018940	Per3	8.5127	180.01	8.5127	180.01	4.2501	14705	86.985	18.388	1	1.002e-75	2.004e-75	4.6555e-73	TRUE
Grpel2_61726245	Grpel2	35.267	511.82	35.267	511.82	3.8217	113550	672.43	18.378	1	1.085e-75	2.17e-75	5.0264e-73	TRUE
Rin1_5052564	Rin1	42.564	586.48	42.564	586.48	3.7533	147920	883.15	18.303	1	4.2572e-75	8.5145e-75	1.9664e-72	TRUE
Osgep_50917277	Osgep	77.831	920.78	77.831	920.78	3.5476	355280	2123.2	18.294	1	4.8527e-75	9.7053e-75	2.235e-72	TRUE
Rps7_28635623	Rps7	12.161	232.27	12.161	232.27	4.1477	24224	144.89	18.286	1	6.307e-75	1.2614e-74	2.8964e-72	TRUE
Ptrh1_32776384	Ptrh1	83.911	969.73	83.911	969.73	3.515	392330	2369	18.199	1	2.726e-74	5.4521e-74	1.2483e-71	TRUE
BRDN0000737843	BRDN	124.04	1300.7	124.04	1300.7	3.3799	692270	4188.7	18.181	1	3.7629e-74	7.5258e-74	1.7181e-71	TRUE
Mcidas_112997420	Mcidas	53.509	691	53.509	691	3.6662	203200	1231.2	18.169	1	4.892e-74	9.784e-74	2.2208e-71	TRUE
Unc13c_73932789	Unc13c	141.07	1432.6	141.07	1432.6	3.335	834040	5053.8	18.168	1	4.7721e-74	9.5441e-74	2.1726e-71	TRUE
Prkch_73696199	Prkch	37.699	531.73	37.699	531.73	3.783	122030	740.65	18.153	1	6.6216e-74	1.3243e-73	2.9974e-71	TRUE
Dpp3_4921174	Dpp3	81.479	943.18	81.479	943.18	3.517	371270	2269.7	18.087	1	2.0985e-73	4.197e-73	9.4723e-71	TRUE
Unc45b_82915117	Unc45b	23.106	368.31	23.106	368.31	3.9374	59584	364.82	18.073	1	2.9122e-73	5.8243e-73	1.3084e-70	TRUE
Riok3_12143059	Riok3	138.64	1406.9	138.64	1406.9	3.3338	804240	4927.1	18.068	1	2.9152e-73	5.8304e-73	1.3084e-70	TRUE
Scaper_55874871	Scaper	51.076	663.63	51.076	663.63	3.6738	187610	1150.7	18.058	1	3.68e-73	7.36e-73	1.647e-70	TRUE
9930012K11Rik_70156729	9930012K11Rik	104.58	1135.6	104.58	1135.6	3.4283	531530	3265.7	18.042	1	4.699e-73	9.398e-73	2.0971e-70	TRUE
Neurod1_79454498	Neurod1	58.373	732.48	58.373	732.48	3.6269	227210	1397.1	18.035	1	5.5071e-73	1.1014e-72	2.4509e-70	TRUE
Cxcl16_70459158	Cxcl16	38.915	540.86	38.915	540.86	3.7629	125970	775.53	18.024	1	6.855e-73	1.371e-72	3.0422e-70	TRUE
Htatip2_49759789	Htatip2	48.644	637.91	48.644	637.91	3.6859	173620	1072	17.998	1	1.0914e-72	2.1827e-72	4.8299e-70	TRUE
Phactr4_132377185	Phactr4	85.127	966.41	85.127	966.41	3.4896	388330	2419.2	17.917	1	4.4977e-72	8.9955e-72	1.9849e-69	TRUE
Inpp5j_3502189	Inpp5j	70.534	838.66	70.534	838.66	3.5531	295010	1839.8	17.908	1	5.3637e-72	1.0727e-71	2.354e-69	TRUE
Pin1_20655473	Pin1	150.8	1487.4	150.8	1487.4	3.2935	893190	5570.8	17.907	1	5.2899e-72	1.058e-71	2.328e-69	TRUE
Adamtsl2_27089727	Adamtsl2	59.589	738.29	59.589	738.29	3.609	230310	1439.6	17.888	1	7.8147e-72	1.5629e-71	3.4202e-69	TRUE
Gps2_69914842	Gps2	17.025	291.17	17.025	291.17	4.0187	37577	234.92	17.886	1	8.7654e-72	1.7531e-71	3.8257e-69	TRUE
A530099J19Rik_19729772	A530099J19Rik	25.538	392.37	25.538	392.37	3.8897	67283	421.55	17.867	1	1.2015e-71	2.4029e-71	5.2294e-69	TRUE
Defb26_152511640	Defb26	89.992	1004.6	89.992	1004.6	3.4661	418220	2623.2	17.857	1	1.3354e-71	2.6708e-71	5.7964e-69	TRUE
Mcfd2_87257965	Mcfd2	179.98	1690.6	179.98	1690.6	3.2245	1141000	7214.2	17.785	1	4.6854e-71	9.3708e-71	2.0282e-68	TRUE
Olfr593_103211945	Olfr593	59.589	734.14	59.589	734.14	3.6009	227510	1439.6	17.778	1	5.5231e-71	1.1046e-70	2.3843e-68	TRUE
Nop2_125139828	Nop2	23.106	362.51	23.106	362.51	3.9145	57596	364.82	17.769	1	6.882e-71	1.3764e-70	2.9629e-68	TRUE
Ugt1a6a_88138626	Ugt1a6a	145.93	1439.2	145.93	1439.2	3.2931	836330	5310.3	17.748	1	9.1807e-71	1.8361e-70	3.9418e-68	TRUE
Olfr1451_12999482	Olfr1451	14.593	257.99	14.593	257.99	4.0539	29620	188.22	17.741	1	1.1848e-70	2.3696e-70	5.0734e-68	TRUE
Prss16_22009450	Prss16	130.12	1318.1	130.12	1318.1	3.3306	705680	4491.7	17.726	1	1.3545e-70	2.709e-70	5.7844e-68	TRUE
Slc16a11_70215348	Slc16a11	49.86	638.74	49.86	638.74	3.6529	173390	1111.1	17.666	1	4.0891e-70	8.1782e-70	1.7415e-67	TRUE
Sos2_69617341	Sos2	54.725	684.37	54.725	684.37	3.6205	198220	1272	17.654	1	5.0416e-70	1.0083e-69	2.1414e-67	TRUE
Tnpo1_98867051	Tnpo1	36.483	505.19	36.483	505.19	3.7554	109840	706.28	17.636	1	7.0695e-70	1.4139e-69	2.9948e-67	TRUE
Prtn3_79880479	Prtn3	172.69	1625.1	172.69	1625.1	3.2268	1054700	6790.8	17.625	1	8.1324e-70	1.6265e-69	3.4358e-67	TRUE
Msh2_87717512	Msh2	59.589	727.5	59.589	727.5	3.5878	223050	1439.6	17.603	1	1.231e-69	2.462e-69	5.187e-67	TRUE
Rpl10l_66283985	Rpl10l	53.509	671.09	53.509	671.09	3.6241	190710	1231.2	17.601	1	1.2893e-69	2.5785e-69	5.4181e-67	TRUE
Leng9_4148998	Leng9	89.992	991.29	89.992	991.29	3.447	406170	2623.2	17.598	1	1.3396e-69	2.6792e-69	5.6148e-67	TRUE
Iqcf5_106515748	Iqcf5	58.373	715.89	58.373	715.89	3.5939	216160	1397.1	17.591	1	1.5327e-69	3.0654e-69	6.4072e-67	TRUE
Olfr31_14328603	Olfr31	89.992	990.46	89.992	990.46	3.4458	405430	2623.2	17.581	1	1.7828e-69	3.5656e-69	7.433e-67	TRUE
Gpr151_42579301	Gpr151	57.157	704.27	57.157	704.27	3.6002	209380	1355	17.58	1	1.8707e-69	3.7413e-69	7.7789e-67	TRUE
A3galt2_128762067	A3galt2	37.699	515.97	37.699	515.97	3.7397	114370	740.65	17.574	1	2.1278e-69	4.2555e-69	8.8249e-67	TRUE
Mamstr_45642331	Mamstr	53.509	669.43	53.509	669.43	3.6205	189680	1231.2	17.554	1	2.9679e-69	5.9359e-69	1.2277e-66	TRUE
Pxylp1_96825305	Pxylp1	34.051	476.15	34.051	476.15	3.7669	97727	639.1	17.488	1	9.7299e-69	1.946e-68	4.0145e-66	TRUE
Aagab_63619227	Aagab	55.941	689.34	55.941	689.34	3.5998	200600	1313.3	17.478	1	1.1176e-68	2.2352e-68	4.599e-66	TRUE
Slc17a3_23855681	Slc17a3	116.75	1198.7	116.75	1198.7	3.3489	585290	3834.1	17.473	1	1.1836e-68	2.3672e-68	4.8582e-66	TRUE
Thnsl1_21212110	Thnsl1	19.458	313.56	19.458	313.56	3.9426	43249	284.74	17.429	1	2.8158e-68	5.6317e-68	1.1528e-65	TRUE
Gpr132_112852765	Gpr132	34.051	474.49	34.051	474.49	3.7619	96995	639.1	17.422	1	3.0706e-68	6.1412e-68	1.2538e-65	TRUE
Ctif_75611751	Ctif	284.57	2346.8	284.57	2346.8	3.0394	2126300	14100	17.367	1	7.408e-68	1.4816e-67	3.0172e-65	TRUE
Olfr1101_86988694	Olfr1101	12.161	220.66	12.161	220.66	4.074	21735	144.89	17.321	1	1.9204e-67	3.8409e-67	7.8016e-65	TRUE
Lmod2_24603641	Lmod2	65.67	770.64	65.67	770.64	3.5328	248490	1658.1	17.313	1	1.9938e-67	3.9877e-67	8.079e-65	TRUE
Bsph2_13556798	Bsph2	7.2966	151.8	7.2966	151.8	4.203	10441	69.825	17.294	1	3.2461e-67	6.4921e-67	1.3086e-64	TRUE
Mettl17_51886963	Mettl17	63.237	748.24	63.237	748.24	3.5439	234610	1569.5	17.29	1	2.9368e-67	5.8736e-67	1.187e-64	TRUE
Yipf6_98942905	Yipf6	120.39	1213.6	120.39	1213.6	3.3227	597560	4010.1	17.263	1	4.5685e-67	9.137e-67	1.8371e-64	TRUE
Olfr320_58683979	Olfr320	0	42.306	1.2161	42.306	4.2885	894.91	5.6783	17.244	1	8.9835e-67	1.7967e-66	3.5942e-64	TRUE
Abca6_110232149	Abca6	96.072	1022	96.072	1022	3.3976	428660	2885.5	17.237	1	7.2818e-67	1.4564e-66	2.9207e-64	TRUE
Mgme1_144276348	Mgme1	42.564	554.13	42.564	554.13	3.6716	130850	883.15	17.214	1	1.1261e-66	2.2522e-66	4.494e-64	TRUE
2310050C09Rik_92869137	2310050C09Rik	29.186	418.09	29.186	418.09	3.7953	75621	511.31	17.199	1	1.5048e-66	3.0095e-66	5.9901e-64	TRUE
Gm3500_5373335	Gm3500	21.89	336.79	21.89	336.79	3.8834	49581	337.44	17.143	1	4.0432e-66	8.0863e-66	1.6054e-63	TRUE
Dsc1_20108880	Dsc1	37.699	502.7	37.699	502.7	3.7022	108110	740.65	17.086	1	1.0248e-65	2.0496e-65	4.0591e-63	TRUE
Alas2_150558007	Alas2	177.55	1609.3	177.55	1609.3	3.1729	1024900	7072.2	17.025	1	2.7221e-65	5.4441e-65	1.0755e-62	TRUE
Clmn_104791897	Clmn	97.288	1017.8	97.288	1017.8	3.3738	423710	2938.9	16.981	1	5.9219e-65	1.1844e-64	2.3339e-62	TRUE
Magohb_131288069	Magohb	141.07	1344.7	141.07	1344.7	3.2437	724340	5053.8	16.931	1	1.368e-64	2.736e-64	5.378e-62	TRUE
Zfp735_73711615	Zfp735	133.77	1289.1	133.77	1289.1	3.2589	667390	4676.7	16.894	1	2.5548e-64	5.1096e-64	1.0019e-61	TRUE
Zcwpw1_137796759	Zcwpw1	126.47	1234.3	126.47	1234.3	3.2766	613690	4309.1	16.877	1	3.411e-64	6.822e-64	1.3344e-61	TRUE
Nr2f6_71376079	Nr2f6	111.88	1124.8	111.88	1124.8	3.3181	513050	3603.3	16.875	1	3.5377e-64	7.0754e-64	1.3805e-61	TRUE
Olfr1052_86298009	Olfr1052	48.644	599.75	48.644	599.75	3.5971	151860	1072	16.832	1	7.6107e-64	1.5221e-63	2.9626e-61	TRUE
Pbxip1_89447507	Pbxip1	92.424	970.56	92.424	970.56	3.3784	385560	2727.2	16.815	1	9.8215e-64	1.9643e-63	3.8139e-61	TRUE
D3Ertd751e_41746677	D3Ertd751e	43.78	553.3	43.78	553.3	3.6297	129810	919.99	16.798	1	1.3524e-63	2.7049e-63	5.2389e-61	TRUE
Tulp1_28362789	Tulp1	53.509	642.89	53.509	642.89	3.5623	173680	1231.2	16.797	1	1.3635e-63	2.7269e-63	5.2687e-61	TRUE
Abcc4_118596685	Abcc4	54.725	653.67	54.725	653.67	3.5544	179370	1272	16.794	1	1.4503e-63	2.9005e-63	5.5905e-61	TRUE
Shcbp1l_153425523	Shcbp1l	124.04	1209.5	124.04	1209.5	3.2751	589070	4188.7	16.771	1	2.0466e-63	4.0933e-63	7.8704e-61	TRUE
Atxn2l_126498207	Atxn2l	141.07	1333.1	141.07	1333.1	3.2312	710430	5053.8	16.767	1	2.166e-63	4.332e-63	8.3091e-61	TRUE
Nxph1_9247548	Nxph1	40.131	515.97	40.131	515.97	3.6518	113210	810.91	16.71	1	6.0292e-63	1.2058e-62	2.3073e-60	TRUE
Phactr1_42709818	Phactr1	68.102	765.66	68.102	765.66	3.4718	243290	1748.2	16.683	1	9.1135e-63	1.8227e-62	3.4793e-60	TRUE
P3h3_124857569	P3h3	31.619	430.53	31.619	430.53	3.7257	79565	574.08	16.649	1	1.6986e-62	3.3973e-62	6.4693e-60	TRUE
Tdrd1_56842249	Tdrd1	29.186	405.64	29.186	405.64	3.7518	70860	511.31	16.648	1	1.7218e-62	3.4435e-62	6.5416e-60	TRUE
Rala_17893189	Rala	76.614	832.85	76.614	832.85	3.4254	285950	2075.1	16.601	1	3.581e-62	7.162e-62	1.3573e-59	TRUE
Fam83f_80672291	Fam83f	30.403	416.43	30.403	416.43	3.7326	74507	542.41	16.575	1	5.8541e-62	1.1708e-61	2.2136e-59	TRUE
Olfr1465_13314044	Olfr1465	64.453	729.99	64.453	729.99	3.4813	221470	1613.6	16.568	1	6.2729e-62	1.2546e-61	2.3663e-59	TRUE
Sult1c2_53832145	Sult1c2	105.8	1060.1	105.8	1060.1	3.3126	455390	3321.2	16.56	1	7.0349e-62	1.407e-61	2.6474e-59	TRUE
Inpp5f_128685252	Inpp5f	17.025	270.43	17.025	270.43	3.9125	32107	234.92	16.533	1	1.2281e-61	2.4562e-61	4.6107e-59	TRUE
Nrg4_55242131	Nrg4	46.212	567.4	46.212	567.4	3.5897	135820	995.08	16.522	1	1.3677e-61	2.7355e-61	5.1228e-59	TRUE
Trank1_111366163	Trank1	30.403	414.77	30.403	414.77	3.7268	73868	542.41	16.504	1	1.9099e-61	3.8197e-61	7.1197e-59	TRUE
Vmn1r43_89870273	Vmn1r43	48.644	588.97	48.644	588.97	3.5709	145980	1072	16.503	1	1.8798e-61	3.7596e-61	7.0241e-59	TRUE
Sh3bgrl_109150049	Sh3bgrl	181.2	1588.6	181.2	1588.6	3.125	990330	7285.6	16.488	1	2.2681e-61	4.5363e-61	8.4354e-59	TRUE
Gla_134593717	Gla	134.99	1268.4	134.99	1268.4	3.2226	642270	4738.9	16.464	1	3.4213e-61	6.8426e-61	1.2694e-58	TRUE
Rras_45020100	Rras	125.26	1197	125.26	1197	3.2462	574330	4248.8	16.442	1	4.8843e-61	9.7686e-61	1.808e-58	TRUE
Elovl1_118430784	Elovl1	26.754	375.78	26.754	375.78	3.7629	60909	450.86	16.437	1	5.7553e-61	1.1511e-60	2.1255e-58	TRUE
Zfp28_6383583	Zfp28	15.809	254.67	15.809	254.67	3.9269	28527	211.17	16.437	1	6.023e-61	1.2046e-60	2.2192e-58	TRUE
Abcc1_14396385	Abcc1	79.047	844.47	79.047	844.47	3.4008	292930	2171.7	16.425	1	6.6576e-61	1.3315e-60	2.4473e-58	TRUE
Vmn2r71_85619321	Vmn2r71	148.36	1359.6	148.36	1359.6	3.1873	733550	5440.1	16.422	1	6.7921e-61	1.3584e-60	2.491e-58	TRUE
Ncapg2_116438663	Ncapg2	36.483	472.83	36.483	472.83	3.6601	95201	706.28	16.419	1	7.6302e-61	1.526e-60	2.7919e-58	TRUE
Rasa3_13586980	Rasa3	102.15	1022	102.15	1022	3.3099	423050	3155.6	16.375	1	1.5035e-60	3.0071e-60	5.4887e-58	TRUE
Psmg4_34163159	Psmg4	31.619	423.89	31.619	423.89	3.7033	76939	574.08	16.372	1	1.6724e-60	3.3448e-60	6.0911e-58	TRUE
Rnf207_152315627	Rnf207	31.619	422.23	31.619	422.23	3.6977	76290	574.08	16.303	1	5.2055e-60	1.0411e-59	1.8916e-57	TRUE
Fam73a_152333529	Fam73a	72.966	788.06	72.966	788.06	3.4152	255680	1932.8	16.265	1	9.1239e-60	1.8248e-59	3.3079e-57	TRUE
Adprm_67041962	Adprm	21.89	320.2	21.89	320.2	3.8107	44495	337.44	16.239	1	1.5028e-59	3.0057e-59	5.4361e-57	TRUE
Rcbtb1_59221440	Rcbtb1	47.428	569.06	47.428	569.06	3.5572	136050	1033.3	16.227	1	1.7356e-59	3.4712e-59	6.2637e-57	TRUE
Prickle3_7659702	Prickle3	25.538	358.36	25.538	358.36	3.7593	55385	421.55	16.21	1	2.3949e-59	4.7898e-59	8.6235e-57	TRUE
Hspa4_53286871	Hspa4	35.267	455.41	35.267	455.41	3.6536	88262	672.43	16.202	1	2.6554e-59	5.3108e-59	9.5399e-57	TRUE
Coil_88981907	Coil	142.28	1299.9	142.28	1299.9	3.1825	670020	5117.6	16.182	1	3.4724e-59	6.9449e-59	1.2447e-56	TRUE
Pbx4_69866475	Pbx4	58.373	661.97	58.373	661.97	3.4811	182160	1397.1	16.149	1	6.1832e-59	1.2366e-58	2.2114e-56	TRUE
Nckipsd_108811671	Nckipsd	86.343	885.94	86.343	885.94	3.3441	319680	2469.7	16.09	1	1.5718e-58	3.1435e-58	5.6086e-56	TRUE
Zfp119a_55866434	Zfp119a	38.915	486.94	38.915	486.94	3.6117	100360	775.53	16.088	1	1.6869e-58	3.3738e-58	6.0059e-56	TRUE
Psd2_35978545	Psd2	36.483	463.71	36.483	463.71	3.632	91261	706.28	16.076	1	2.0625e-58	4.125e-58	7.3267e-56	TRUE
Agmo_37357671	Agmo	55.941	637.91	55.941	637.91	3.4881	169350	1313.3	16.059	1	2.6315e-58	5.2629e-58	9.3269e-56	TRUE
Zfp322a_23356878	Zfp322a	26.754	367.48	26.754	367.48	3.7308	58048	450.86	16.047	1	3.3588e-58	6.7176e-58	1.1878e-55	TRUE
Kat8_127915388	Kat8	91.208	918.29	91.208	918.29	3.3176	342040	2675.1	15.991	1	7.6394e-58	1.5279e-57	2.6956e-55	TRUE
Tbl2_135156407	Tbl2	29.186	390.71	29.186	390.71	3.6978	65350	511.31	15.988	1	8.5745e-58	1.7149e-57	3.0189e-55	TRUE
Igf2bp2_22079510	Igf2bp2	134.99	1235.2	134.99	1235.2	3.1843	605210	4738.9	15.982	1	8.7696e-58	1.7539e-57	3.0807e-55	TRUE
BC107364_96442087	BC107364	217.68	1776	217.68	1776	3.0226	1214200	9526.8	15.966	1	1.1189e-57	2.2378e-57	3.9219e-55	TRUE
Lhx3_26206350	Lhx3	38.915	482.79	38.915	482.79	3.5994	98512	775.53	15.939	1	1.8488e-57	3.6977e-57	6.4662e-55	TRUE
Ifna2_88683407	Ifna2	71.75	762.34	71.75	762.34	3.3913	238460	1886.1	15.901	1	3.2546e-57	6.5093e-57	1.1358e-54	TRUE
Slfn9_82987615	Slfn9	83.911	857.74	83.911	857.74	3.3382	299400	2369	15.899	1	3.3859e-57	6.7718e-57	1.179e-54	TRUE
Sntb1_55906266	Sntb1	60.805	671.92	60.805	671.92	3.4446	186730	1482.5	15.872	1	5.2749e-57	1.055e-56	1.8327e-54	TRUE
Olfr1161_88024839	Olfr1161	49.86	578.19	49.86	578.19	3.5094	139560	1111.1	15.85	1	7.5837e-57	1.5167e-56	2.6291e-54	TRUE
Pacrg_10777268	Pacrg	226.2	1816.7	226.2	1816.7	3.0001	1264800	10077	15.844	1	7.7898e-57	1.558e-56	2.6947e-54	TRUE
Atp6v0a1_101027377	Atp6v0a1	15.809	245.54	15.809	245.54	3.8745	26389	211.17	15.809	1	1.5613e-56	3.1226e-56	5.3892e-54	TRUE
Pawr_108333252	Pawr	43.78	522.61	43.78	522.61	3.5476	114640	919.99	15.787	1	2.0796e-56	4.1592e-56	7.1626e-54	TRUE
Rnf41_128435433	Rnf41	99.72	969.73	99.72	969.73	3.2687	378450	3046.6	15.762	1	2.9418e-56	5.8837e-56	1.011e-53	TRUE
Il22ra2_19631631	Il22ra2	37.699	466.2	37.699	466.2	3.5937	91806	740.65	15.745	1	4.0488e-56	8.0977e-56	1.3885e-53	TRUE
Pced1b_97384311	Pced1b	41.347	499.38	41.347	499.38	3.5627	104900	846.79	15.74	1	4.349e-56	8.698e-56	1.4882e-53	TRUE
Sdc1_8790606	Sdc1	63.237	686.03	63.237	686.03	3.4189	193930	1569.5	15.72	1	5.8317e-56	1.1663e-55	1.9912e-53	TRUE
Olfr558_102709370	Olfr558	172.69	1467.4	172.69	1467.4	3.0797	838200	6790.8	15.712	1	6.3828e-56	1.2766e-55	2.1747e-53	TRUE
Tmem203_25255866	Tmem203	198.22	1630	198.22	1630	3.0333	1025000	8307.6	15.709	1	6.6675e-56	1.3335e-55	2.2669e-53	TRUE
Rps6ka2_7288943	Rps6ka2	52.292	593.95	52.292	593.95	3.4808	146690	1190.7	15.697	1	8.47e-56	1.694e-55	2.8735e-53	TRUE
Cs_128359282	Cs	31.619	407.3	31.619	407.3	3.6459	70569	574.08	15.68	1	1.1514e-55	2.3027e-55	3.8978e-53	TRUE
4921509C19Rik_151472879	4921509C19Rik	143.5	1271.7	143.5	1271.7	3.1387	636390	5181.6	15.673	1	1.1879e-55	2.3758e-55	4.0129e-53	TRUE
Tfam_71237902	Tfam	72.966	760.68	72.966	760.68	3.3643	236480	1932.8	15.643	1	1.9557e-55	3.9113e-55	6.5924e-53	TRUE
1700010B08Rik_173721793	1700010B08Rik	48.644	560.77	48.644	560.77	3.5003	131130	1072	15.641	1	2.0416e-55	4.0832e-55	6.8674e-53	TRUE
Tbc1d5_50800164	Tbc1d5	23.106	321.86	23.106	321.86	3.7434	44627	364.82	15.641	1	2.1482e-55	4.2964e-55	7.2107e-53	TRUE
Ddx25_35554532	Ddx25	70.534	740.77	70.534	740.77	3.3743	224610	1839.8	15.626	1	2.5477e-55	5.0955e-55	8.5338e-53	TRUE
Cgn_94779514	Cgn	83.911	843.64	83.911	843.64	3.3143	288590	2369	15.609	1	3.3103e-55	6.6206e-55	1.1065e-52	TRUE
Ap5z1_142474388	Ap5z1	66.886	710.91	66.886	710.91	3.3905	207380	1703	15.606	1	3.4776e-55	6.9551e-55	1.1599e-52	TRUE
Dnah9_66108530	Dnah9	31.619	404.81	31.619	404.81	3.637	69637	574.08	15.576	1	5.8749e-55	1.175e-54	1.9554e-52	TRUE
Mug2_122071814	Mug2	40.131	483.62	40.131	483.62	3.5585	98340	810.91	15.574	1	5.9561e-55	1.1912e-54	1.9783e-52	TRUE
Psmd7_107584933	Psmd7	12.161	199.09	12.161	199.09	3.9263	17471	144.89	15.53	1	1.2957e-54	2.5914e-54	4.2857e-52	TRUE
Lgr5_115456707	Lgr5	60.805	658.65	60.805	658.65	3.4159	178710	1482.5	15.527	1	1.2077e-54	2.4154e-54	4.0029e-52	TRUE
Scn11a_119805789	Scn11a	251.73	1933.6	251.73	1933.6	2.9364	1414400	11784	15.494	1	1.9251e-54	3.8502e-54	6.3543e-52	TRUE
Hhat_192726182	Hhat	38.915	470.35	38.915	470.35	3.5618	93066	775.53	15.492	1	2.1318e-54	4.2636e-54	7.0218e-52	TRUE
Gpbp1_111438071	Gpbp1	31.619	402.32	31.619	402.32	3.6282	68711	574.08	15.472	1	2.9657e-54	5.9314e-54	9.7483e-52	TRUE
Gdf10_33931985	Gdf10	184.85	1522.2	184.85	1522.2	3.0349	894250	7501	15.441	1	4.3842e-54	8.7684e-54	1.4381e-51	TRUE
Cd209c_3944142	Cd209c	181.2	1498.1	181.2	1498.1	3.0405	867170	7285.6	15.429	1	5.3231e-54	1.0646e-53	1.7425e-51	TRUE
8430408G22Rik_116652072	8430408G22Rik	82.695	823.73	82.695	823.73	3.3007	274560	2319.2	15.388	1	1.0373e-53	2.0746e-53	3.3885e-51	TRUE
Olfr653_104579695	Olfr653	58.373	632.93	58.373	632.93	3.4165	165060	1397.1	15.372	1	1.346e-53	2.692e-53	4.3879e-51	TRUE
Defb15_21930024	Defb15	117.96	1076.7	117.96	1076.7	3.1794	459620	3892.5	15.367	1	1.393e-53	2.786e-53	4.5318e-51	TRUE
Vsnl1_11386885	Vsnl1	66.886	700.96	66.886	700.96	3.3702	201020	1703	15.365	1	1.4801e-53	2.9601e-53	4.8052e-51	TRUE
Lrrc45_120714436	Lrrc45	44.996	520.12	44.996	520.12	3.502	112870	957.3	15.356	1	1.7382e-53	3.4763e-53	5.6201e-51	TRUE
Bcl2l1_152829888	Bcl2l1	92.424	894.24	92.424	894.24	3.2604	321450	2727.2	15.354	1	1.7367e-53	3.4734e-53	5.6201e-51	TRUE
Rab9b_136861294	Rab9b	49.86	561.59	49.86	561.59	3.4675	130940	1111.1	15.352	1	1.8442e-53	3.6884e-53	5.9508e-51	TRUE
Fam101a_125003624	Fam101a	47.428	540.86	47.428	540.86	3.484	121740	1033.3	15.35	1	1.9041e-53	3.8082e-53	6.1315e-51	TRUE
Car9_43509126	Car9	221.33	1737	221.33	1737	2.9667	1148700	9761.2	15.341	1	2.0463e-53	4.0926e-53	6.5761e-51	TRUE
Tnfsf11_78278914	Tnfsf11	49.86	560.77	49.86	560.77	3.4654	130510	1111.1	15.327	1	2.7058e-53	5.4116e-53	8.6604e-51	TRUE
AF529169_89602525	AF529169	138.64	1214.4	138.64	1214.4	3.1217	578680	4927.1	15.326	1	2.6143e-53	5.2287e-53	8.3846e-51	TRUE
Vmn2r107_20356900	Vmn2r107	72.966	746.58	72.966	746.58	3.3373	226880	1932.8	15.322	1	2.8643e-53	5.7285e-53	9.1492e-51	TRUE
Gm3558_7549792	Gm3558	2.4322	61.386	2.4322	61.386	4.184	1737.7	14.823	15.313	1	4.2847e-53	8.5693e-53	1.3604e-50	TRUE
Slc9a6_56620345	Slc9a6	171.47	1426.8	171.47	1426.8	3.0494	787930	6721	15.312	1	3.2242e-53	6.4484e-53	1.0278e-50	TRUE
Rinl_28796680	Rinl	113.1	1039.4	113.1	1039.4	3.1888	429020	3660.5	15.31	1	3.3667e-53	6.7334e-53	1.0711e-50	TRUE
Il1f10_24293580	Il1f10	117.96	1071.8	117.96	1071.8	3.1728	454860	3892.5	15.288	1	4.756e-53	9.512e-53	1.507e-50	TRUE
Olfr262_12241338	Olfr262	156.88	1330.6	156.88	1330.6	3.0763	688780	5901.9	15.278	1	5.4964e-53	1.0993e-52	1.7382e-50	TRUE
Vmn1r188_22088357	Vmn1r188	43.78	506.85	43.78	506.85	3.5035	107220	919.99	15.267	1	6.8609e-53	1.3722e-52	2.1653e-50	TRUE
Tmx3_90530083	Tmx3	41.347	485.28	41.347	485.28	3.5214	98537	846.79	15.256	1	8.1964e-53	1.6393e-52	2.5817e-50	TRUE
Olfr1309_111983556	Olfr1309	161.74	1356.3	161.74	1356.3	3.0601	713470	6171.2	15.206	1	1.6427e-52	3.2854e-52	5.1638e-50	TRUE
Atg9b_24389906	Atg9b	120.39	1081.7	120.39	1081.7	3.1569	462070	4010.1	15.181	1	2.4485e-52	4.8971e-52	7.6818e-50	TRUE
Camk2d_126729428	Camk2d	182.42	1484	182.42	1484	3.0173	847110	7357.1	15.175	1	2.6306e-52	5.2613e-52	8.2368e-50	TRUE
Slx1b_126695524	Slx1b	41.347	482.79	41.347	482.79	3.514	97435	846.79	15.17	1	3.0274e-52	6.0547e-52	9.4603e-50	TRUE
Lhcgr_88753793	Lhcgr	54.725	595.61	54.725	595.61	3.4204	146280	1272	15.165	1	3.1933e-52	6.3866e-52	9.9397e-50	TRUE
Grap2_80643687	Grap2	139.85	1211.1	139.85	1211.1	3.1053	573810	4990.3	15.165	1	3.1027e-52	6.2055e-52	9.6768e-50	TRUE
Atl2_79865129	Atl2	57.157	614.69	57.157	614.69	3.4042	155420	1355	15.146	1	4.2835e-52	8.567e-52	1.3307e-49	TRUE
Synpo2l_20666736	Synpo2l	60.805	643.72	60.805	643.72	3.3829	169890	1482.5	15.139	1	4.7341e-52	9.4681e-52	1.4678e-49	TRUE
Rasa3_13588897	Rasa3	92.424	882.62	92.424	882.62	3.2416	312210	2727.2	15.131	1	5.2257e-52	1.0451e-51	1.6171e-49	TRUE
Fbp2_62858238	Fbp2	23.106	311.91	23.106	311.91	3.6983	41702	364.82	15.12	1	6.7285e-52	1.3457e-51	2.078e-49	TRUE
Olfr69_103768117	Olfr69	41.347	481.13	41.347	481.13	3.5091	96704	846.79	15.113	1	7.2044e-52	1.4409e-51	2.2207e-49	TRUE
Slc13a4_35301817	Slc13a4	83.911	818.75	83.911	818.75	3.2712	269990	2369	15.098	1	8.7782e-52	1.7556e-51	2.7005e-49	TRUE
Cd2bp2_127194541	Cd2bp2	188.5	1512.2	188.5	1512.2	2.9974	876150	7718.4	15.068	1	1.3457e-51	2.6914e-51	4.1318e-49	TRUE
Tfec_16845398	Tfec	138.64	1196.2	138.64	1196.2	3.0999	559210	4927.1	15.066	1	1.3823e-51	2.7646e-51	4.236e-49	TRUE
Rilp_75510221	Rilp	54.725	591.46	54.725	591.46	3.4103	144040	1272	15.049	1	1.8645e-51	3.729e-51	5.7027e-49	TRUE
Olfr961_39646804	Olfr961	75.398	752.39	75.398	752.39	3.3018	229160	2027.3	15.036	1	2.251e-51	4.502e-51	6.8452e-49	TRUE
Spry4_38590382	Spry4	114.31	1031.1	114.31	1031.1	3.162	420260	3718.1	15.035	1	2.2217e-51	4.4434e-51	6.7821e-49	TRUE
Fxyd6_45390834	Fxyd6	162.96	1350.5	162.96	1350.5	3.0431	705110	6239.1	15.034	1	2.2341e-51	4.4682e-51	6.8069e-49	TRUE
Fscn3_28430188	Fscn3	85.127	824.56	85.127	824.56	3.2608	273380	2419.2	15.033	1	2.3127e-51	4.6253e-51	7.0192e-49	TRUE
Wbp1l_46652498	Wbp1l	43.78	499.38	43.78	499.38	3.4821	103790	919.99	15.021	1	2.8989e-51	5.7978e-51	8.7817e-49	TRUE
Sox3_60892628	Sox3	47.428	530.07	47.428	530.07	3.455	116470	1033.3	15.015	1	3.171e-51	6.3419e-51	9.5876e-49	TRUE
Nalcn_123308334	Nalcn	51.076	559.94	51.076	559.94	3.4291	129470	1150.7	15.001	1	3.8811e-51	7.7622e-51	1.1712e-48	TRUE
Ssfa2_79657941	Ssfa2	189.71	1513.1	189.71	1513.1	2.989	875640	7791.3	14.992	1	4.1767e-51	8.3534e-51	1.2581e-48	TRUE
Myrfl_116822845	Myrfl	65.67	676.07	65.67	676.07	3.3442	186290	1658.1	14.99	1	4.4888e-51	8.9776e-51	1.3495e-48	TRUE
Zfp457_67293529	Zfp457	36.483	434.68	36.483	434.68	3.5389	79279	706.28	14.983	1	5.1622e-51	1.0324e-50	1.5461e-48	TRUE
Xrcc2_25692640	Xrcc2	113.1	1019.5	113.1	1019.5	3.1609	410780	3660.5	14.981	1	5.0236e-51	1.0047e-50	1.5074e-48	TRUE
Aars_111042804	Aars	87.559	839.49	87.559	839.49	3.2465	282700	2520.6	14.977	1	5.4029e-51	1.0806e-50	1.6151e-48	TRUE
Tm4sf1_57292817	Tm4sf1	62.021	647.04	62.021	647.04	3.3622	171120	1525.8	14.977	1	5.5296e-51	1.1059e-50	1.6468e-48	TRUE
Tmco5b_113287523	Tmco5b	97.288	909.17	97.288	909.17	3.211	329580	2938.9	14.976	1	5.4543e-51	1.0909e-50	1.6274e-48	TRUE
Tspan32_143011034	Tspan32	96.072	900.05	96.072	900.05	3.2145	323190	2885.5	14.967	1	6.2761e-51	1.2552e-50	1.8656e-48	TRUE
Zswim1_164825000	Zswim1	76.614	758.19	76.614	758.19	3.2901	232280	2075.1	14.962	1	6.7894e-51	1.3579e-50	2.0144e-48	TRUE
Pik3cd_149655353	Pik3cd	37.699	444.63	37.699	444.63	3.5255	82797	740.65	14.953	1	8.1722e-51	1.6344e-50	2.4156e-48	TRUE
Palld_61684927	Palld	52.292	568.23	52.292	568.23	3.417	133100	1190.7	14.952	1	8.1021e-51	1.6204e-50	2.3994e-48	TRUE
4931423N10Rik_23212781	4931423N10Rik	98.504	915.81	98.504	915.81	3.2038	333990	2992.6	14.94	1	9.3507e-51	1.8701e-50	2.7588e-48	TRUE
Lmtk2_144174767	Lmtk2	141.07	1202.8	141.07	1202.8	3.083	563660	5053.8	14.935	1	9.9369e-51	1.9874e-50	2.9263e-48	TRUE
Pdzd2_12407323	Pdzd2	111.88	1007.9	111.88	1007.9	3.1599	401410	3603.3	14.927	1	1.1414e-50	2.2829e-50	3.3552e-48	TRUE
Gm14322_177770022	Gm14322	36.483	431.36	36.483	431.36	3.5279	77963	706.28	14.858	1	3.3535e-50	6.707e-50	9.8391e-48	TRUE
Sdr16c5_4016175	Sdr16c5	92.424	867.69	92.424	867.69	3.217	300520	2727.2	14.845	1	3.8686e-50	7.7371e-50	1.1329e-47	TRUE
Atp2b2_113812796	Atp2b2	93.64	875.99	93.64	875.99	3.212	306030	2779.6	14.839	1	4.2579e-50	8.5158e-50	1.2446e-47	TRUE
Lypd4_24865429	Lypd4	31.619	386.56	31.619	386.56	3.5707	62993	574.08	14.814	1	6.5601e-50	1.312e-49	1.9141e-47	TRUE
Acaa1a_119341600	Acaa1a	167.82	1362.9	167.82	1362.9	3.0142	714140	6513.1	14.809	1	6.5758e-50	1.3152e-49	1.9151e-47	TRUE
5730559C18Rik_136219811	5730559C18Rik	111.88	1000.4	111.88	1000.4	3.1492	394750	3603.3	14.802	1	7.3106e-50	1.4621e-49	2.1252e-47	TRUE
Mcpt2_56043471	Mcpt2	63.237	649.53	63.237	649.53	3.3401	171870	1569.5	14.799	1	7.8948e-50	1.579e-49	2.2909e-47	TRUE
Prss27_24044472	Prss27	34.051	408.13	34.051	408.13	3.545	69968	639.1	14.797	1	8.3839e-50	1.6768e-49	2.4283e-47	TRUE
Tra2b_22254501	Tra2b	48.644	532.56	48.644	532.56	3.426	117090	1072	14.78	1	1.0589e-49	2.1178e-49	3.0558e-47	TRUE
Ralgapa1_55719674	Ralgapa1	103.37	940.69	103.37	940.69	3.1736	350560	3210.5	14.778	1	1.0555e-49	2.111e-49	3.0516e-47	TRUE
Zfyve1_83574679	Zfyve1	19.458	268.77	19.458	268.77	3.721	31078	284.74	14.775	1	1.2161e-49	2.4323e-49	3.5032e-47	TRUE
Zcchc7_44895005	Zcchc7	93.64	871.84	93.64	871.84	3.2052	302800	2779.6	14.76	1	1.3713e-49	2.7426e-49	3.943e-47	TRUE
Ifit2_34573454	Ifit2	122.83	1070.1	122.83	1070.1	3.1127	448660	4128.9	14.742	1	1.7803e-49	3.5606e-49	5.1098e-47	TRUE
Ppa1_61659479	Ppa1	14.593	216.51	14.593	216.51	3.8021	20385	188.22	14.718	1	2.9022e-49	5.8044e-49	8.3148e-47	TRUE
Zak_72378716	Zak	49.86	539.2	49.86	539.2	3.4089	119730	1111.1	14.68	1	4.6438e-49	9.2876e-49	1.328e-46	TRUE
Inpp5k_75633558	Inpp5k	63.237	644.55	63.237	644.55	3.329	168960	1569.5	14.673	1	5.0702e-49	1.014e-48	1.4474e-46	TRUE
Gm17359_79405889	Gm17359	98.504	900.05	98.504	900.05	3.1788	321230	2992.6	14.652	1	6.7704e-49	1.3541e-48	1.9293e-46	TRUE
Tmed1_21509347	Tmed1	92.424	855.25	92.424	855.25	3.1962	290950	2727.2	14.607	1	1.3134e-48	2.6267e-48	3.7357e-46	TRUE
Snx19_30429016	Snx19	169.04	1353	169.04	1353	2.9933	700850	6582.2	14.593	1	1.5873e-48	3.1746e-48	4.5068e-46	TRUE
Axl_25764435	Axl	154.45	1261.7	154.45	1261.7	3.0221	613030	5768.8	14.579	1	1.9635e-48	3.927e-48	5.565e-46	TRUE
Fancd2os_113597785	Fancd2os	97.288	887.6	97.288	887.6	3.1764	312300	2938.9	14.578	1	2.0025e-48	4.0051e-48	5.6655e-46	TRUE
Cdkl2_92033640	Cdkl2	102.15	919.12	102.15	919.12	3.157	333720	3155.6	14.543	1	3.3263e-48	6.6526e-48	9.3939e-46	TRUE
Hgh1_76369176	Hgh1	41.347	464.54	41.347	464.54	3.4586	89546	846.79	14.543	1	3.5128e-48	7.0256e-48	9.9029e-46	TRUE
Rbl1_157174776	Rbl1	105.8	943.18	105.8	943.18	3.1441	350600	3321.2	14.53	1	4.0312e-48	8.0624e-48	1.1344e-45	TRUE
Smarcd2_106267141	Smarcd2	104.58	933.23	104.58	933.23	3.1454	343320	3265.7	14.5	1	6.2384e-48	1.2477e-47	1.7524e-45	TRUE
Rpf1_146521193	Rpf1	32.835	389.88	32.835	389.88	3.5302	63741	606.32	14.5	1	6.6462e-48	1.3292e-47	1.8637e-45	TRUE
Apba3_81269579	Apba3	80.263	763.17	80.263	763.17	3.2332	233180	2220.5	14.492	1	7.0991e-48	1.4198e-47	1.9872e-45	TRUE
F2rl1_95513745	F2rl1	124.04	1061	124.04	1061	3.0863	438920	4188.7	14.477	1	8.7486e-48	1.7497e-47	2.4446e-45	TRUE
Taf1b_24516900	Taf1b	108.23	956.45	108.23	956.45	3.1318	359740	3433.2	14.476	1	8.824e-48	1.7648e-47	2.4613e-45	TRUE
Vcam1_116120900	Vcam1	32.835	389.05	32.835	389.05	3.5271	63445	606.32	14.467	1	1.0851e-47	2.1702e-47	3.0161e-45	TRUE
Ctsf_4858226	Ctsf	131.34	1107.4	131.34	1107.4	3.0662	476380	4553.1	14.466	1	1.0267e-47	2.0535e-47	2.8589e-45	TRUE
Sec61a2_5886504	Sec61a2	38.915	441.31	38.915	441.31	3.4701	80962	775.53	14.45	1	1.3718e-47	2.7435e-47	3.8062e-45	TRUE
Skap1_96713044	Skap1	66.886	662.8	66.886	662.8	3.2896	177560	1703	14.44	1	1.5195e-47	3.039e-47	4.2014e-45	TRUE
Gucy1b2_62453393	Gucy1b2	150.8	1228.5	150.8	1228.5	3.0179	580770	5570.8	14.44	1	1.4888e-47	2.9776e-47	4.1238e-45	TRUE
Lama4_39067915	Lama4	113.1	985.49	113.1	985.49	3.112	380530	3660.5	14.419	1	2.0244e-47	4.0489e-47	5.5878e-45	TRUE
Layn_51074108	Layn	46.212	501.04	46.212	501.04	3.4106	103430	995.08	14.418	1	2.1337e-47	4.2674e-47	5.8792e-45	TRUE
Prss45_110839097	Prss45	7.2966	127.75	7.2966	127.75	3.9559	7254.3	69.825	14.415	1	2.5835e-47	5.167e-47	7.0938e-45	TRUE
Olfr517_108868623	Olfr517	89.992	827.88	89.992	827.88	3.1874	272240	2623.2	14.407	1	2.4392e-47	4.8784e-47	6.7093e-45	TRUE
Vmn1r218_23136628	Vmn1r218	66.886	661.14	66.886	661.14	3.286	176570	1703	14.4	1	2.7207e-47	5.4414e-47	7.4577e-45	TRUE
Pex16_92377534	Pex16	72.966	705.93	72.966	705.93	3.2566	200320	1932.8	14.397	1	2.8213e-47	5.6425e-47	7.7199e-45	TRUE
Vmn1r10_57113708	Vmn1r10	115.53	999.59	115.53	999.59	3.1021	390780	3775.9	14.387	1	3.2212e-47	6.4425e-47	8.7992e-45	TRUE
Fcrl5_87446451	Fcrl5	288.22	2011.6	288.22	2011.6	2.7989	1485100	14365	14.379	1	3.5268e-47	7.0536e-47	9.6173e-45	TRUE
Esx1_137118394	Esx1	111.88	973.87	111.88	973.87	3.1104	371520	3603.3	14.36	1	4.7573e-47	9.5146e-47	1.295e-44	TRUE
Yipf6_98940794	Yipf6	105.8	933.23	105.8	933.23	3.1288	342320	3321.2	14.358	1	4.9442e-47	9.8883e-47	1.3436e-44	TRUE
Gbgt1_28504878	Gbgt1	34.051	396.52	34.051	396.52	3.5035	65691	639.1	14.338	1	6.9719e-47	1.3944e-46	1.8882e-44	TRUE
Zscan10_23605953	Zscan10	233.49	1706.4	233.49	1706.4	2.8642	1084700	10556	14.336	1	6.6185e-47	1.3237e-46	1.7955e-44	TRUE
Ergic3_156008594	Ergic3	74.182	711.74	74.182	711.74	3.2449	203240	1979.9	14.328	1	7.6302e-47	1.526e-46	2.0629e-44	TRUE
Muc5ac_141807151	Muc5ac	71.75	693.49	71.75	693.49	3.2549	193280	1886.1	14.316	1	9.1273e-47	1.8255e-46	2.4635e-44	TRUE
Trpm4_45310568	Trpm4	17.025	236.42	17.025	236.42	3.7193	24066	234.92	14.314	1	1.0344e-46	2.0687e-46	2.7871e-44	TRUE
Hsdl1_119566423	Hsdl1	51.076	535.88	51.076	535.88	3.3659	117520	1150.7	14.292	1	1.3203e-46	2.6406e-46	3.5515e-44	TRUE
Hist1h1e_23622075	Hist1h1e	131.34	1095	131.34	1095	3.0499	464310	4553.1	14.281	1	1.4726e-46	2.9452e-46	3.9544e-44	TRUE
Olfr135_38208591	Olfr135	89.992	820.41	89.992	820.41	3.1743	266760	2623.2	14.261	1	1.9909e-46	3.9818e-46	5.3371e-44	TRUE
Slurp1_74727564	Slurp1	92.424	837	92.424	837	3.1651	277200	2727.2	14.258	1	2.0855e-46	4.171e-46	5.5813e-44	TRUE
Bcdin3d_99474602	Bcdin3d	83.911	777.27	83.911	777.27	3.1963	240380	2369	14.245	1	2.5009e-46	5.0018e-46	6.6817e-44	TRUE
Ube2b_51991428	Ube2b	85.127	785.57	85.127	785.57	3.191	245310	2419.2	14.241	1	2.6687e-46	5.3375e-46	7.1181e-44	TRUE
Mroh6_75886688	Mroh6	156.88	1250.1	156.88	1250.1	2.9863	597580	5901.9	14.23	1	3.0331e-46	6.0662e-46	8.0764e-44	TRUE
Pomc_3958193	Pomc	94.856	851.1	94.856	851.1	3.1521	285950	2832.4	14.21	1	4.1435e-46	8.287e-46	1.1015e-43	TRUE
Snx18_113618230	Snx18	76.614	723.35	76.614	723.35	3.2223	209140	2075.1	14.197	1	4.9805e-46	9.9611e-46	1.3218e-43	TRUE
Hnf4g_3651573	Hnf4g	100.94	890.92	100.94	890.92	3.1292	312040	3100.9	14.186	1	5.7644e-46	1.1529e-45	1.5272e-43	TRUE
Trim30a_104435855	Trim30a	115.53	986.32	115.53	986.32	3.0828	379130	3775.9	14.171	1	7.1444e-46	1.4289e-45	1.8897e-43	TRUE
Cox6a2_128205993	Cox6a2	142.28	1155.5	142.28	1155.5	3.0129	513350	5117.6	14.164	1	7.8255e-46	1.5651e-45	2.0664e-43	TRUE
1700067P10Rik_48090412	1700067P10Rik	83.911	773.13	83.911	773.13	3.1885	237510	2369	14.16	1	8.4392e-46	1.6878e-45	2.221e-43	TRUE
Gm94_43784650	Gm94	83.911	773.13	83.911	773.13	3.1885	237510	2369	14.16	1	8.4392e-46	1.6878e-45	2.221e-43	TRUE
Gm4861_137550654	Gm4861	30.403	360.02	30.403	360.02	3.5231	54323	542.41	14.153	1	9.9169e-46	1.9834e-45	2.6056e-43	TRUE
Ffar1_30861120	Ffar1	55.941	568.23	55.941	568.23	3.3215	131220	1313.3	14.136	1	1.2093e-45	2.4185e-45	3.172e-43	TRUE
Dusp8_142090047	Dusp8	145.93	1173.8	145.93	1173.8	2.9992	528250	5310.3	14.105	1	1.8093e-45	3.6187e-45	4.7382e-43	TRUE
Caprin2_148877842	Caprin2	89.992	812.11	89.992	812.11	3.1597	260730	2623.2	14.099	1	2.0016e-45	4.0032e-45	5.2331e-43	TRUE
Olfr1249_89630663	Olfr1249	37.699	421.4	37.699	421.4	3.4482	73615	740.65	14.099	1	2.0975e-45	4.1951e-45	5.4748e-43	TRUE
F8_75323043	F8	65.67	639.57	65.67	639.57	3.2643	164680	1658.1	14.094	1	2.1861e-45	4.3721e-45	5.6965e-43	TRUE
Glrp1_88509846	Glrp1	144.72	1164.7	144.72	1164.7	2.9999	520150	5245.8	14.082	1	2.4977e-45	4.9954e-45	6.4979e-43	TRUE
Mok_110826447	Mok	43.78	470.35	43.78	470.35	3.3959	90979	919.99	14.064	1	3.4354e-45	6.8707e-45	8.9226e-43	TRUE
4931440F15Rik_29824512	4931440F15Rik	198.22	1478.2	198.22	1478.2	2.8924	819210	8307.6	14.043	1	4.29e-45	8.5799e-45	1.1124e-42	TRUE
Prss55_64079295	Prss55	19.458	256.33	19.458	256.33	3.6529	28053	284.74	14.037	1	5.255e-45	1.051e-44	1.3604e-42	TRUE
Anxa6_55004014	Anxa6	40.131	438.82	40.131	438.82	3.4186	79478	810.91	14.001	1	8.3747e-45	1.6749e-44	2.161e-42	TRUE
Hoxc6_103009975	Hoxc6	330.78	2186.7	330.78	2186.7	2.7211	1722100	17575	13.999	1	7.9469e-45	1.5894e-44	2.0539e-42	TRUE
Olfr944_39217911	Olfr944	55.941	563.25	55.941	563.25	3.3088	128680	1313.3	13.999	1	8.4296e-45	1.6859e-44	2.1716e-42	TRUE
Psg18_18353595	Psg18	99.72	871.84	99.72	871.84	3.1154	298090	3046.6	13.989	1	9.4773e-45	1.8955e-44	2.4375e-42	TRUE
Ccdc150_54300347	Ccdc150	173.9	1332.2	173.9	1332.2	2.9303	670860	6860.8	13.984	1	9.8772e-45	1.9754e-44	2.5363e-42	TRUE
Crct1_93014671	Crct1	105.8	911.66	105.8	911.66	3.0952	324700	3321.2	13.983	1	1.02e-44	2.0401e-44	2.615e-42	TRUE
S100a6_90613801	S100a6	27.97	334.3	27.97	334.3	3.5328	46920	480.78	13.971	1	1.3094e-44	2.6188e-44	3.3514e-42	TRUE
Ticam1_56271639	Ticam1	103.37	894.24	103.37	894.24	3.1006	312740	3210.5	13.958	1	1.4581e-44	2.9162e-44	3.726e-42	TRUE
Ehhadh_21762929	Ehhadh	47.428	496.06	47.428	496.06	3.3595	100640	1033.3	13.956	1	1.5443e-44	3.0887e-44	3.9401e-42	TRUE
Carns1_4169748	Carns1	104.58	901.7	104.58	901.7	3.0959	317700	3265.7	13.949	1	1.6572e-44	3.3144e-44	4.2211e-42	TRUE
Bbs5_69652838	Bbs5	42.564	457.07	42.564	457.07	3.3944	85909	883.15	13.948	1	1.7457e-44	3.4915e-44	4.4324e-42	TRUE
Ulk4_121248935	Ulk4	134.99	1095	134.99	1095	3.0107	460800	4738.9	13.945	1	1.7217e-44	3.4434e-44	4.3784e-42	TRUE
Rbm38_173022076	Rbm38	19.458	254.67	19.458	254.67	3.6436	27662	284.74	13.939	1	2.0936e-44	4.1872e-44	5.2986e-42	TRUE
Phactr2_13261871	Phactr2	74.182	694.32	74.182	694.32	3.2092	192290	1979.9	13.937	1	1.9833e-44	3.9666e-44	5.0276e-42	TRUE
BRDN0000737799	BRDN	161.74	1255.9	161.74	1255.9	2.9492	598610	6171.2	13.928	1	2.1716e-44	4.3432e-44	5.4874e-42	TRUE
Pus7_23762363	Pus7	134.99	1093.3	134.99	1093.3	3.0085	459210	4738.9	13.921	1	2.4129e-44	4.8257e-44	6.0872e-42	TRUE
Spink8_109816823	Spink8	7.2966	123.6	7.2966	123.6	3.9086	6763.3	69.825	13.918	1	3.0278e-44	6.0557e-44	7.6145e-42	TRUE
Serf2_121450721	Serf2	60.805	596.44	60.805	596.44	3.273	143450	1482.5	13.911	1	2.8728e-44	5.7455e-44	7.236e-42	TRUE
Ttc8_98957309	Ttc8	55.941	559.94	55.941	559.94	3.3003	127010	1313.3	13.907	1	3.0442e-44	6.0884e-44	7.6435e-42	TRUE
Srek1_103752608	Srek1	32.835	374.95	32.835	374.95	3.474	58521	606.32	13.894	1	3.8e-44	7.6e-44	9.5262e-42	TRUE
Tmx2_84677856	Tmx2	38.915	425.55	38.915	425.55	3.4177	74744	775.53	13.884	1	4.3307e-44	8.6613e-44	1.0822e-41	TRUE
Art2b_101580257	Art2b	10.945	165.91	10.945	165.91	3.8046	12007	124.58	13.883	1	4.7796e-44	9.5591e-44	1.1925e-41	TRUE
Rsph4a_33905441	Rsph4a	160.53	1245.1	160.53	1245.1	2.9476	588190	6103.5	13.883	1	4.1007e-44	8.2014e-44	1.0264e-41	TRUE
Ehbp1_22095534	Ehbp1	3.6483	74.658	3.6483	74.658	4.0247	2521.2	26.167	13.882	1	5.3639e-44	1.0728e-43	1.3341e-41	TRUE
Gm4884_41042834	Gm4884	89.992	800.5	89.992	800.5	3.1389	252410	2623.2	13.872	1	4.8485e-44	9.6969e-44	1.2078e-41	TRUE
Smc2_52458570	Smc2	23.106	287.85	23.106	287.85	3.5829	35044	364.82	13.861	1	6.1854e-44	1.2371e-43	1.536e-41	TRUE
Bok_93689196	Bok	24.322	298.63	24.322	298.63	3.5647	37623	392.86	13.84	1	8.2692e-44	1.6538e-43	2.0471e-41	TRUE
Nfe2l2_75677684	Nfe2l2	111.88	942.35	111.88	942.35	3.063	344840	3603.3	13.835	1	8.1001e-44	1.62e-43	2.0083e-41	TRUE
Dedd_171338546	Dedd	51.076	520.12	51.076	520.12	3.3229	110000	1150.7	13.827	1	9.3727e-44	1.8745e-43	2.3166e-41	TRUE
Tbc1d2_46637679	Tbc1d2	125.26	1026.1	125.26	1026.1	3.0242	405790	4248.8	13.821	1	9.813e-44	1.9626e-43	2.4217e-41	TRUE
Med9_59948307	Med9	120.39	993.78	120.39	993.78	3.0347	381400	4010.1	13.792	1	1.4654e-43	2.9309e-43	3.6108e-41	TRUE
Gprin1_54739206	Gprin1	69.318	652.84	69.318	652.84	3.217	170250	1793.8	13.778	1	1.8312e-43	3.6624e-43	4.5051e-41	TRUE
Acap2_31127332	Acap2	77.831	712.57	77.831	712.57	3.1782	201450	2123.2	13.775	1	1.8831e-43	3.7661e-43	4.6183e-41	TRUE
Akr1b8_34358160	Akr1b8	201.87	1474.1	201.87	1474.1	2.8621	809260	8532.2	13.773	1	1.879e-43	3.7579e-43	4.6154e-41	TRUE
Atg16l1_87766967	Atg16l1	74.182	685.2	74.182	685.2	3.1902	186670	1979.9	13.732	1	3.4346e-43	6.8692e-43	8.4105e-41	TRUE
Abcg2_58678341	Abcg2	26.754	317.71	26.754	317.71	3.5215	42328	450.86	13.703	1	5.4537e-43	1.0907e-42	1.3334e-40	TRUE
Papss1_131582597	Papss1	18.242	238.91	18.242	238.91	3.6402	24346	259.46	13.699	1	5.8768e-43	1.1754e-42	1.4346e-40	TRUE
Adam32_24916308	Adam32	170.25	1286.6	170.25	1286.6	2.9105	623120	6651.5	13.688	1	6.0936e-43	1.2187e-42	1.4853e-40	TRUE
Defb7_19495122	Defb7	82.695	739.94	82.695	739.94	3.1462	215990	2319.2	13.648	1	1.0877e-42	2.1754e-42	2.6472e-40	TRUE
Smad9_54789285	Smad9	173.9	1304	173.9	1304	2.8995	638590	6860.8	13.644	1	1.1171e-42	2.2341e-42	2.7144e-40	TRUE
Ear10_43923331	Ear10	55.941	549.98	55.941	549.98	3.2745	122040	1313.3	13.633	1	1.3637e-42	2.7274e-42	3.3087e-40	TRUE
Ctxn2_125147474	Ctxn2	32.835	368.31	32.835	368.31	3.4483	56273	606.32	13.624	1	1.58e-42	3.16e-42	3.8217e-40	TRUE
9430007A20Rik_144520049	9430007A20Rik	238.36	1659.1	238.36	1659.1	2.794	1009200	10879	13.621	1	1.5156e-42	3.0311e-42	3.6715e-40	TRUE
3110021N24Rik_108780562	3110021N24Rik	54.725	540.03	54.725	540.03	3.2793	117760	1272	13.607	1	1.9375e-42	3.8749e-42	4.6793e-40	TRUE
Ccdc152_3282907	Ccdc152	51.076	512.65	51.076	512.65	3.3021	106530	1150.7	13.607	1	1.9493e-42	3.8985e-42	4.7006e-40	TRUE
Olfr338_36377158	Olfr338	36.483	397.35	36.483	397.35	3.4097	65111	706.28	13.579	1	2.9297e-42	5.8594e-42	7.0435e-40	TRUE
Slitrk3_73050586	Slitrk3	162.96	1235.2	162.96	1235.2	2.9145	574830	6239.1	13.574	1	2.8949e-42	5.7898e-42	6.9704e-40	TRUE
Kti12_108848157	Kti12	104.58	879.31	104.58	879.31	3.0596	300100	3265.7	13.557	1	3.737e-42	7.474e-42	8.9708e-40	TRUE
Cmtm5_54937977	Cmtm5	211.6	1506.4	211.6	1506.4	2.8259	838300	9140.1	13.544	1	4.373e-42	8.746e-42	1.0482e-39	TRUE
Ktn1_47664033	Ktn1	155.66	1188.7	155.66	1188.7	2.9249	533610	5835.2	13.524	1	5.7824e-42	1.1565e-41	1.3839e-39	TRUE
Saraf_34165157	Saraf	121.61	983.83	121.61	983.83	3.0058	371710	4069.4	13.516	1	6.4625e-42	1.2925e-41	1.5443e-39	TRUE
Vmn1r195_22278844	Vmn1r195	94.856	813.77	94.856	813.77	3.0875	258420	2832.4	13.508	1	7.2577e-42	1.4515e-41	1.7317e-39	TRUE
Ect2_27146019	Ect2	55.941	545	55.941	545	3.2614	119590	1313.3	13.495	1	8.8742e-42	1.7748e-41	2.1142e-39	TRUE
Zscan21_138126642	Zscan21	83.911	739.94	83.911	739.94	3.1253	215190	2369	13.478	1	1.0939e-41	2.1877e-41	2.6022e-39	TRUE
Vmn1r84_12362534	Vmn1r84	132.56	1047.7	132.56	1047.7	2.9731	418750	4614.8	13.471	1	1.1818e-41	2.3636e-41	2.8071e-39	TRUE
Rad23a_84838031	Rad23a	259.03	1749.5	259.03	1749.5	2.751	1110700	12287	13.446	1	1.6365e-41	3.2731e-41	3.8815e-39	TRUE
Neu3_99813767	Neu3	92.424	793.86	92.424	793.86	3.0888	246010	2727.2	13.432	1	2.0481e-41	4.0962e-41	4.8504e-39	TRUE
Vtcn1_100884088	Vtcn1	59.589	569.06	59.589	569.06	3.234	129780	1439.6	13.428	1	2.213e-41	4.4261e-41	5.2332e-39	TRUE
Slc4a10_62211460	Slc4a10	63.237	594.78	63.237	594.78	3.2133	141270	1569.5	13.417	1	2.5506e-41	5.1011e-41	6.0133e-39	TRUE
Psip1_83473059	Psip1	188.5	1367.1	188.5	1367.1	2.8519	694520	7718.4	13.415	1	2.5047e-41	5.0095e-41	5.9141e-39	TRUE
Pdcd7_65346847	Pdcd7	69.318	637.08	69.318	637.08	3.1818	161180	1793.8	13.405	1	2.9588e-41	5.9177e-41	6.9656e-39	TRUE
Zcchc11_108508424	Zcchc11	55.941	541.69	55.941	541.69	3.2526	117970	1313.3	13.404	1	3.0611e-41	6.1221e-41	7.1955e-39	TRUE
Zfp608_54899217	Zfp608	60.805	576.53	60.805	576.53	3.2241	132980	1482.5	13.394	1	3.4705e-41	6.9411e-41	8.1339e-39	TRUE
Rapgef4_72178239	Rapgef4	105.8	877.65	105.8	877.65	3.0404	297870	3321.2	13.393	1	3.4313e-41	6.8626e-41	8.0539e-39	TRUE
Zmym4_126910978	Zmym4	42.564	440.48	42.564	440.48	3.3412	79170	883.15	13.39	1	3.7469e-41	7.4939e-41	8.7558e-39	TRUE
Ezh2_47545853	Ezh2	57.157	549.98	57.157	549.98	3.244	121440	1355	13.388	1	3.7687e-41	7.5374e-41	8.7937e-39	TRUE
Usp53_122962889	Usp53	172.69	1275.8	172.69	1275.8	2.878	608460	6790.8	13.387	1	3.6892e-41	7.3783e-41	8.6335e-39	TRUE
Olfr54_51027338	Olfr54	96.072	814.6	96.072	814.6	3.0707	258140	2885.5	13.376	1	4.3208e-41	8.6416e-41	1.0067e-38	TRUE
Gm4791_46998976	Gm4791	27.97	321.03	27.97	321.03	3.4745	42942	480.78	13.365	1	5.3604e-41	1.0721e-40	1.2471e-38	TRUE
Sdr42e1_117663740	Sdr42e1	43.78	448.78	43.78	448.78	3.3283	82012	919.99	13.352	1	6.1879e-41	1.2376e-40	1.4312e-38	TRUE
Tnfrsf14_154926663	Tnfrsf14	160.53	1203.7	160.53	1203.7	2.8988	544060	6103.5	13.352	1	5.8799e-41	1.176e-40	1.3659e-38	TRUE
Agxt_93139322	Agxt	133.77	1046.9	133.77	1046.9	2.9589	416880	4676.7	13.352	1	5.9126e-41	1.1825e-40	1.3715e-38	TRUE
Brca2_150536765	Brca2	274.84	1820	274.84	1820	2.7228	1193800	13400	13.348	1	6.1151e-41	1.223e-40	1.4164e-38	TRUE
Poc1b_99124897	Poc1b	114.31	927.42	114.31	927.42	3.0092	330570	3718.1	13.335	1	7.4889e-41	1.4978e-40	1.7296e-38	TRUE
Smim12_127246975	Smim12	77.831	691.83	77.831	691.83	3.1357	188500	2123.2	13.325	1	8.663e-41	1.7326e-40	1.9978e-38	TRUE
Chrm5_112479947	Chrm5	269.97	1791	269.97	1791	2.7253	1156700	13054	13.312	1	9.904e-41	1.9808e-40	2.2807e-38	TRUE
Olfr60_140345780	Olfr60	36.483	389.88	36.483	389.88	3.3824	62445	706.28	13.298	1	1.3041e-40	2.6082e-40	2.9988e-38	TRUE
Rab43_87794669	Rab43	87.559	754.88	87.559	754.88	3.0934	222660	2520.6	13.292	1	1.347e-40	2.6939e-40	3.0928e-38	TRUE
Ccin_43983791	Ccin	172.69	1267.5	172.69	1267.5	2.8686	599340	6790.8	13.286	1	1.423e-40	2.846e-40	3.2627e-38	TRUE
Spata7_98659588	Spata7	47.428	474.49	47.428	474.49	3.2955	91193	1033.3	13.286	1	1.5099e-40	3.0199e-40	3.457e-38	TRUE
Rbp2_98490632	Rbp2	81.479	714.23	81.479	714.23	3.1163	200190	2269.7	13.282	1	1.5486e-40	3.0972e-40	3.5404e-38	TRUE
Spire1_67503476	Spire1	187.28	1348	187.28	1348	2.8409	673630	7645.7	13.274	1	1.6545e-40	3.3089e-40	3.777e-38	TRUE
Serpinb8_107604719	Serpinb8	128.91	1012	128.91	1012	2.9631	389960	4430.6	13.268	1	1.8329e-40	3.6658e-40	4.1783e-38	TRUE
Sult1c2_53838408	Sult1c2	41.347	427.21	41.347	427.21	3.338	74445	846.79	13.26	1	2.1383e-40	4.2767e-40	4.8536e-38	TRUE
Ubl3_148511899	Ubl3	130.12	1018.7	130.12	1018.7	2.9591	394760	4491.7	13.258	1	2.0864e-40	4.1728e-40	4.7494e-38	TRUE
Trabd2b_114409433	Trabd2b	98.504	823.73	98.504	823.73	3.0511	262970	2992.6	13.257	1	2.1299e-40	4.2597e-40	4.8414e-38	TRUE
Olfr1102_87002419	Olfr1102	119.18	952.31	119.18	952.31	2.9878	347050	3951.2	13.254	1	2.2012e-40	4.4023e-40	4.9891e-38	TRUE
Gm15319_20362864	Gm15319	32.835	359.19	32.835	359.19	3.4122	53253	606.32	13.254	1	2.3624e-40	4.7248e-40	5.347e-38	TRUE
Fam13c_70451153	Fam13c	143.5	1096.6	143.5	1096.6	2.9253	454240	5181.6	13.241	1	2.5952e-40	5.1905e-40	5.8655e-38	TRUE
Cd59a_104114015	Cd59a	142.28	1089.2	142.28	1089.2	2.9276	448310	5117.6	13.236	1	2.7682e-40	5.5364e-40	6.2475e-38	TRUE
Gm5936_74842323	Gm5936	109.45	889.26	109.45	889.26	3.0108	304050	3489.6	13.201	1	4.4777e-40	8.9554e-40	1.0091e-37	TRUE
Ibsp_104309312	Ibsp	83.911	725.84	83.911	725.84	3.0976	206040	2369	13.189	1	5.3217e-40	1.0643e-39	1.1976e-37	TRUE
Sardh_27228321	Sardh	141.07	1077.6	141.07	1077.6	2.9245	438510	5053.8	13.173	1	6.3958e-40	1.2792e-39	1.4373e-37	TRUE
Rad52_119914201	Rad52	109.45	887.6	109.45	887.6	3.0082	302760	3489.6	13.173	1	6.4985e-40	1.2997e-39	1.458e-37	TRUE
Asf1b_83965053	Asf1b	169.04	1237.7	169.04	1237.7	2.8649	570980	6582.2	13.172	1	6.5061e-40	1.3012e-39	1.458e-37	TRUE
Olfr701_106818557	Olfr701	102.15	841.98	102.15	841.98	3.0307	273670	3155.6	13.17	1	6.7499e-40	1.35e-39	1.5105e-37	TRUE
Pgpep1_70651362	Pgpep1	211.6	1469.9	211.6	1469.9	2.7905	791700	9140.1	13.162	1	7.3625e-40	1.4725e-39	1.6452e-37	TRUE
Olfr857_19713197	Olfr857	49.86	488.6	49.86	488.6	3.267	96245	1111.1	13.162	1	7.7897e-40	1.5579e-39	1.7358e-37	TRUE
Rrp9_106481186	Rrp9	119.18	946.5	119.18	946.5	2.979	342230	3951.2	13.162	1	7.5084e-40	1.5017e-39	1.6755e-37	TRUE
Gpr160_30895882	Gpr160	65.67	601.41	65.67	601.41	3.1757	143510	1658.1	13.157	1	8.2123e-40	1.6425e-39	1.8248e-37	TRUE
Olfr495_108395196	Olfr495	179.98	1297.4	179.98	1297.4	2.8428	624300	7214.2	13.156	1	8.015e-40	1.603e-39	1.7835e-37	TRUE
Zfp759_67139682	Zfp759	18.242	229.78	18.242	229.78	3.5842	22374	259.46	13.133	1	1.2246e-39	2.4492e-39	2.7173e-37	TRUE
Fgd3_49278574	Fgd3	143.5	1086.7	143.5	1086.7	2.9121	444800	5181.6	13.103	1	1.621e-39	3.2419e-39	3.5918e-37	TRUE
C1qc_136890422	C1qc	76.614	672.75	76.614	672.75	3.1178	177690	2075.1	13.087	1	2.0585e-39	4.117e-39	4.555e-37	TRUE
Taok1_77579824	Taok1	125.26	978.02	125.26	978.02	2.955	363600	4248.8	13.083	1	2.1259e-39	4.2517e-39	4.6975e-37	TRUE
Ptk6_181199718	Ptk6	192.14	1357.1	192.14	1357.1	2.8139	678580	7937.7	13.076	1	2.2994e-39	4.5989e-39	5.0739e-37	TRUE
Tsnaxip1_105840567	Tsnaxip1	182.42	1303.2	182.42	1303.2	2.83	628080	7357.1	13.067	1	2.5937e-39	5.1874e-39	5.7153e-37	TRUE
Nkx2-3_43614625	Nkx2-3	136.2	1041.1	136.2	1041.1	2.9251	409390	4801.4	13.059	1	2.9076e-39	5.8153e-39	6.3982e-37	TRUE
Zfp27_29895140	Zfp27	59.589	554.96	59.589	554.96	3.1978	122700	1439.6	13.056	1	3.1222e-39	6.2445e-39	6.8609e-37	TRUE
Tusc1_93335353	Tusc1	104.58	850.27	104.58	850.27	3.0112	278030	3265.7	13.049	1	3.3431e-39	6.6861e-39	7.3359e-37	TRUE
Rab3ip_116918858	Rab3ip	89.992	758.19	89.992	758.19	3.0607	223250	2623.2	13.046	1	3.4696e-39	6.9393e-39	7.6028e-37	TRUE
Crp_172698507	Crp	141.07	1068.4	141.07	1068.4	2.9122	430010	5053.8	13.045	1	3.4743e-39	6.9486e-39	7.6028e-37	TRUE
Atp6v1e2_86944728	Atp6v1e2	65.67	596.44	65.67	596.44	3.1637	140860	1658.1	13.035	1	4.1082e-39	8.2163e-39	8.9776e-37	TRUE
Man2a1_64710735	Man2a1	100.94	826.22	100.94	826.22	3.0206	263020	3100.9	13.024	1	4.6033e-39	9.2067e-39	1.0032e-36	TRUE
Gpr26_131967074	Gpr26	224.98	1527.2	224.98	1527.2	2.7575	847860	9997.4	13.024	1	4.5463e-39	9.0927e-39	9.9214e-37	TRUE
Gif_11752241	Gif	136.2	1038.6	136.2	1038.6	2.9216	407140	4801.4	13.023	1	4.6572e-39	9.3144e-39	1.0135e-36	TRUE
Olfr1387_49459814	Olfr1387	114.31	908.34	114.31	908.34	2.9793	315240	3718.1	13.022	1	4.736e-39	9.4721e-39	1.0293e-36	TRUE
Capg_72556119	Capg	169.04	1224.4	169.04	1224.4	2.8493	556890	6582.2	13.008	1	5.6066e-39	1.1213e-38	1.2168e-36	TRUE
Nampt_32840938	Nampt	13.377	180.84	13.377	180.84	3.6608	14022	166.11	12.993	1	7.8676e-39	1.5735e-38	1.7029e-36	TRUE
Ear1_43819116	Ear1	223.76	1517.2	223.76	1517.2	2.7559	836510	9918.5	12.988	1	7.2829e-39	1.4566e-38	1.5785e-36	TRUE
Lypla2_135969446	Lypla2	32.835	352.55	32.835	352.55	3.3853	51110	606.32	12.984	1	8.2738e-39	1.6548e-38	1.7859e-36	TRUE
Olfr826_130180340	Olfr826	40.131	409.79	40.131	409.79	3.3201	68324	810.91	12.981	1	8.4951e-39	1.699e-38	1.8312e-36	TRUE
Hvcn1_122238417	Hvcn1	155.66	1147.2	155.66	1147.2	2.8737	491620	5835.2	12.981	1	8.0298e-39	1.606e-38	1.7356e-36	TRUE
Nlrp12_3241236	Nlrp12	92.424	768.98	92.424	768.98	3.043	228860	2727.2	12.955	1	1.1412e-38	2.2824e-38	2.4566e-36	TRUE
Ankfy1_72732339	Ankfy1	189.71	1333.1	189.71	1333.1	2.8064	653620	7791.3	12.953	1	1.1457e-38	2.2914e-38	2.4629e-36	TRUE
Glipr1l1_112060503	Glipr1l1	175.12	1253.4	175.12	1253.4	2.8324	581370	6931	12.952	1	1.1619e-38	2.3239e-38	2.4945e-36	TRUE
Sec22a_35347756	Sec22a	57.157	533.39	57.157	533.39	3.1999	113400	1355	12.938	1	1.4703e-38	2.9406e-38	3.1522e-36	TRUE
Aoc1_48905773	Aoc1	154.45	1136.5	154.45	1136.5	2.8713	482180	5768.8	12.929	1	1.5692e-38	3.1385e-38	3.3597e-36	TRUE
Cfap52_67938992	Cfap52	18.242	226.46	18.242	226.46	3.5633	21678	259.46	12.927	1	1.8217e-38	3.6434e-38	3.8897e-36	TRUE
Eri2_119785999	Eri2	149.58	1108.3	149.58	1108.3	2.881	459530	5505.3	12.921	1	1.7614e-38	3.5228e-38	3.7661e-36	TRUE
Apobr_126587018	Apobr	194.58	1355.5	194.58	1355.5	2.794	673820	8085	12.911	1	1.9909e-38	3.9818e-38	4.2453e-36	TRUE
Bpifa5_154164248	Bpifa5	19.458	237.25	19.458	237.25	3.5417	23716	284.74	12.907	1	2.3556e-38	4.7113e-38	5.0163e-36	TRUE
Nit2_57166112	Nit2	119.18	929.91	119.18	929.91	2.9535	328640	3951.2	12.898	1	2.3867e-38	4.7734e-38	5.0756e-36	TRUE
Vps13c_67896108	Vps13c	41.347	416.43	41.347	416.43	3.3012	70342	846.79	12.889	1	2.7961e-38	5.5923e-38	5.9384e-36	TRUE
Mcm3_20816654	Mcm3	18.242	225.63	18.242	225.63	3.5581	21506	259.46	12.875	1	3.5541e-38	7.1083e-38	7.518e-36	TRUE
Neo1_58990242	Neo1	150.8	1111.6	150.8	1111.6	2.8737	461550	5570.8	12.873	1	3.2831e-38	6.5661e-38	6.9632e-36	TRUE
Tmprss6_78455003	Tmprss6	267.54	1727.9	267.54	1727.9	2.6866	1066400	12882	12.867	1	3.495e-38	6.9901e-38	7.4029e-36	TRUE
Smurf2_106852563	Smurf2	164.17	1183.7	164.17	1183.7	2.8425	519760	6307.3	12.838	1	5.1201e-38	1.024e-37	1.0816e-35	TRUE
Olfr593_103212323	Olfr593	41.347	413.94	41.347	413.94	3.2925	69412	846.79	12.804	1	8.4441e-38	1.6888e-37	1.7814e-35	TRUE
Fcgr2b_170968158	Fcgr2b	37.699	385.73	37.699	385.73	3.321	60564	740.65	12.788	1	1.0378e-37	2.0756e-37	2.1864e-35	TRUE
1600014C10Rik_38188772	1600014C10Rik	147.15	1084.2	147.15	1084.2	2.8728	439030	5375.1	12.781	1	1.0676e-37	2.1352e-37	2.2463e-35	TRUE
Milr1_106751345	Milr1	65.67	585.65	65.67	585.65	3.1374	135190	1658.1	12.77	1	1.2776e-37	2.5553e-37	2.6847e-35	TRUE
Ccdc173_69772115	Ccdc173	136.2	1020.3	136.2	1020.3	2.8961	390840	4801.4	12.759	1	1.4171e-37	2.8342e-37	2.9737e-35	TRUE
Arhgap6_169256547	Arhgap6	37.699	384.9	37.699	384.9	3.3179	60276	740.65	12.758	1	1.5354e-37	3.0708e-37	3.2134e-35	TRUE
Caml_55624814	Caml	122.83	942.35	122.83	942.35	2.9295	335810	4128.9	12.754	1	1.5242e-37	3.0485e-37	3.1943e-35	TRUE
Wrnip1_32806860	Wrnip1	83.911	704.27	83.911	704.27	3.0542	192430	2369	12.746	1	1.7226e-37	3.4451e-37	3.6004e-35	TRUE
Psg29_17208535	Psg29	128.91	976.36	128.91	976.36	2.9114	359090	4430.6	12.732	1	2.0243e-37	4.0486e-37	4.2255e-35	TRUE
Rnf31_55596758	Rnf31	94.856	772.3	94.856	772.3	3.0121	229460	2832.4	12.729	1	2.1206e-37	4.2413e-37	4.4208e-35	TRUE
Zbtb39_127742904	Zbtb39	132.56	997.1	132.56	997.1	2.9017	373720	4614.8	12.727	1	2.1601e-37	4.3201e-37	4.497e-35	TRUE
Spink5_43986367	Spink5	40.131	402.32	40.131	402.32	3.2936	65592	810.91	12.719	1	2.518e-37	5.0359e-37	5.2353e-35	TRUE
Serpina6_103651804	Serpina6	228.63	1514.7	228.63	1514.7	2.7226	827030	10235	12.712	1	2.5589e-37	5.1178e-37	5.3135e-35	TRUE
Mtx1_89214185	Mtx1	96.072	778.93	96.072	778.93	3.0062	233150	2885.5	12.712	1	2.6256e-37	5.2511e-37	5.4447e-35	TRUE
Pm20d1_131804086	Pm20d1	156.88	1133.1	156.88	1133.1	2.8447	476550	5901.9	12.708	1	2.7315e-37	5.463e-37	5.657e-35	TRUE
Mxd4_34187515	Mxd4	48.644	464.54	48.644	464.54	3.2292	86484	1072	12.702	1	3.0775e-37	6.1549e-37	6.3652e-35	TRUE
Olfr1323_50009784	Olfr1323	65.67	582.33	65.67	582.33	3.1292	133470	1658.1	12.688	1	3.6277e-37	7.2554e-37	7.4935e-35	TRUE
BRDN0000737503	BRDN	131.34	987.15	131.34	987.15	2.9005	366200	4553.1	12.683	1	3.7725e-37	7.545e-37	7.7824e-35	TRUE
Klhl41_69670843	Klhl41	96.072	777.27	96.072	777.27	3.0031	232020	2885.5	12.681	1	3.8956e-37	7.7912e-37	8.0259e-35	TRUE
Sgsh_119352725	Sgsh	13.377	176.69	13.377	176.69	3.6275	13336	166.11	12.671	1	5.0126e-37	1.0025e-36	1.03e-34	TRUE
Ankrd61_143891429	Ankrd61	186.06	1288.3	186.06	1288.3	2.7849	607430	7573.2	12.665	1	4.6686e-37	9.3372e-37	9.6061e-35	TRUE
Car2_14887994	Car2	66.886	588.97	66.886	588.97	3.1195	136290	1703	12.651	1	5.7994e-37	1.1599e-36	1.1856e-34	TRUE
Vmn1r63_5803337	Vmn1r63	113.1	878.48	113.1	878.48	2.9464	292900	3660.5	12.65	1	5.7414e-37	1.1483e-36	1.1768e-34	TRUE
Gfi1b_28612818	Gfi1b	108.23	849.44	108.23	849.44	2.9608	274700	3433.2	12.65	1	5.7736e-37	1.1547e-36	1.1818e-34	TRUE
Lins_66708345	Lins	252.95	1630.9	252.95	1630.9	2.6839	949330	11867	12.649	1	5.7356e-37	1.1471e-36	1.1768e-34	TRUE
Lta4h_93464509	Lta4h	121.61	928.25	121.61	928.25	2.922	325330	4069.4	12.645	1	6.1437e-37	1.2287e-36	1.2543e-34	TRUE
Fam159b_104863617	Fam159b	57.157	522.61	57.157	522.61	3.1705	108320	1355	12.645	1	6.3776e-37	1.2755e-36	1.2988e-34	TRUE
St6galnac3_153509342	St6galnac3	205.52	1388.6	205.52	1388.6	2.7503	699890	8758.6	12.642	1	6.29e-37	1.258e-36	1.2826e-34	TRUE
Homer3_70290116	Homer3	75.398	643.72	75.398	643.72	3.0771	161490	2027.3	12.622	1	8.3659e-37	1.6732e-36	1.7015e-34	TRUE
Il10ra_45256160	Il10ra	81.479	682.71	81.479	682.71	3.0513	180740	2269.7	12.62	1	8.5767e-37	1.7153e-36	1.7421e-34	TRUE
Tmem106a_101583767	Tmem106a	107.02	840.32	107.02	840.32	2.9614	268870	3377.1	12.619	1	8.6129e-37	1.7226e-36	1.7472e-34	TRUE
Clca3b_144827325	Clca3b	130.12	975.53	130.12	975.53	2.8967	357360	4491.7	12.614	1	9.0503e-37	1.8101e-36	1.8336e-34	TRUE
Zfp148_33496296	Zfp148	15.809	199.09	15.809	199.09	3.5733	16796	211.17	12.612	1	1.0468e-36	2.0936e-36	2.1154e-34	TRUE
Gnl2_125043615	Gnl2	93.64	758.19	93.64	758.19	3.0039	220820	2779.6	12.605	1	1.0325e-36	2.065e-36	2.0892e-34	TRUE
Megf8_25337842	Megf8	137.42	1016.2	137.42	1016.2	2.8775	386110	4864.1	12.6	1	1.083e-36	2.166e-36	2.1858e-34	TRUE
Pgr15l_97076686	Pgr15l	47.428	452.1	47.428	452.1	3.2259	81878	1033.3	12.589	1	1.3087e-36	2.6175e-36	2.638e-34	TRUE
Cul1_47508298	Cul1	116.75	895.9	116.75	895.9	2.9293	303540	3834.1	12.583	1	1.3457e-36	2.6914e-36	2.7091e-34	TRUE
Chac1_119353220	Chac1	86.343	710.91	86.343	710.91	3.0269	195040	2469.7	12.568	1	1.6583e-36	3.3166e-36	3.3342e-34	TRUE
Nmnat3_98354109	Nmnat3	47.428	451.27	47.428	451.27	3.2233	81543	1033.3	12.563	1	1.8142e-36	3.6283e-36	3.6429e-34	TRUE
Atp9a_168668109	Atp9a	173.9	1213.6	173.9	1213.6	2.7959	540490	6860.8	12.552	1	1.9657e-36	3.9315e-36	3.9423e-34	TRUE
Klhl41_69670494	Klhl41	62.021	551.64	62.021	551.64	3.1324	119860	1525.8	12.534	1	2.5627e-36	5.1255e-36	5.133e-34	TRUE
Golga2_32293361	Golga2	89.992	731.65	89.992	731.65	3.0093	205860	2623.2	12.528	1	2.7284e-36	5.4569e-36	5.4511e-34	TRUE
Itgb5_33900601	Itgb5	97.288	776.44	97.288	776.44	2.9836	230630	2938.9	12.528	1	2.7268e-36	5.4537e-36	5.4511e-34	TRUE
Nnmt_48592210	Nnmt	249.3	1599.3	249.3	1599.3	2.6766	911310	11617	12.525	1	2.7397e-36	5.4793e-36	5.4667e-34	TRUE
Gramd1c_43990759	Gramd1c	49.86	467.03	49.86	467.03	3.202	87014	1111.1	12.515	1	3.3172e-36	6.6345e-36	6.6109e-34	TRUE
Slc6a11_114162169	Slc6a11	94.856	760.68	94.856	760.68	2.9903	221660	2832.4	12.511	1	3.3874e-36	6.7747e-36	6.7421e-34	TRUE
BRDN0000737606	BRDN	148.36	1070.9	148.36	1070.9	2.8433	425560	5440.1	12.508	1	3.4427e-36	6.8853e-36	6.8436e-34	TRUE
BRDN0000737755	BRDN	91.208	737.46	91.208	737.46	3.0016	208820	2675.1	12.495	1	4.1404e-36	8.2808e-36	8.2203e-34	TRUE
Bmf_118549619	Bmf	58.373	525.1	58.373	525.1	3.1474	108910	1397.1	12.487	1	4.6941e-36	9.3882e-36	9.3079e-34	TRUE
Cat_103467809	Cat	36.483	367.48	36.483	367.48	3.2973	54781	706.28	12.455	1	7.1829e-36	1.4366e-35	1.4225e-33	TRUE
Zfp583_6316921	Zfp583	46.212	438.82	46.212	438.82	3.2197	77072	995.08	12.446	1	7.9019e-36	1.5804e-35	1.563e-33	TRUE
Sec11c_65809459	Sec11c	49.86	464.54	49.86	464.54	3.1943	85979	1111.1	12.44	1	8.4705e-36	1.6941e-35	1.6733e-33	TRUE
Fbxw21_109157650	Fbxw21	120.39	907.51	120.39	907.51	2.9038	309780	4010.1	12.43	1	9.2851e-36	1.857e-35	1.832e-33	TRUE
Cenpu_46556103	Cenpu	69.318	595.61	69.318	595.61	3.0848	138490	1793.8	12.426	1	9.9282e-36	1.9856e-35	1.9564e-33	TRUE
Grk1_13409330	Grk1	102.15	799.67	102.15	799.67	2.9564	243270	3155.6	12.417	1	1.0941e-35	2.1882e-35	2.1533e-33	TRUE
Olfr136_38335350	Olfr136	93.64	748.24	93.64	748.24	2.9849	214250	2779.6	12.416	1	1.1122e-35	2.2244e-35	2.1863e-33	TRUE
Izumo2_44708881	Izumo2	49.86	463.71	49.86	463.71	3.1917	85636	1111.1	12.415	1	1.1563e-35	2.3127e-35	2.2702e-33	TRUE
Ppfia4_134324159	Ppfia4	76.614	641.23	76.614	641.23	3.0487	159400	2075.1	12.395	1	1.4648e-35	2.9295e-35	2.8721e-33	TRUE
Vip_5643558	Vip	136.2	994.61	136.2	994.61	2.8593	368430	4801.4	12.388	1	1.5511e-35	3.1022e-35	3.0377e-33	TRUE
Filip1_79819099	Filip1	159.31	1121.5	159.31	1121.5	2.8078	462940	6036.1	12.385	1	1.6073e-35	3.2146e-35	3.1438e-33	TRUE
Nap1l2_103186073	Nap1l2	150.8	1075.1	150.8	1075.1	2.8256	427150	5570.8	12.384	1	1.64e-35	3.2799e-35	3.2038e-33	TRUE
C1rb_124571569	C1rb	126.47	939.03	126.47	939.03	2.8825	330130	4309.1	12.378	1	1.7599e-35	3.5199e-35	3.4339e-33	TRUE
Slc2a5_150139949	Slc2a5	149.58	1067.6	149.58	1067.6	2.8271	421390	5505.3	12.373	1	1.8763e-35	3.7525e-35	3.6564e-33	TRUE
Ces1a_93045069	Ces1a	234.71	1510.6	234.71	1510.6	2.681	813930	10636	12.371	1	1.8897e-35	3.7794e-35	3.678e-33	TRUE
Zmym2_56914026	Zmym2	49.86	462.05	49.86	462.05	3.1866	84951	1111.1	12.366	1	2.151e-35	4.3019e-35	4.1814e-33	TRUE
Sntb1_55676404	Sntb1	127.69	944.84	127.69	944.84	2.8777	333870	4369.7	12.362	1	2.1659e-35	4.3318e-35	4.2053e-33	TRUE
Olfr1066_86456155	Olfr1066	137.42	998.76	137.42	998.76	2.8525	370950	4864.1	12.35	1	2.4915e-35	4.9831e-35	4.8316e-33	TRUE
Pmpcb_21743456	Pmpcb	111.88	852.76	111.88	852.76	2.919	274450	3603.3	12.342	1	2.7624e-35	5.5248e-35	5.3504e-33	TRUE
BC048679_81495648	BC048679	38.915	382.42	38.915	382.42	3.2639	58996	775.53	12.335	1	3.2057e-35	6.4115e-35	6.1939e-33	TRUE
Kcmf1_72849551	Kcmf1	91.208	729.16	91.208	729.16	2.9853	203490	2675.1	12.335	1	3.0714e-35	6.1427e-35	5.9415e-33	TRUE
Ccl27b_42655308	Ccl27b	54.725	494.4	54.725	494.4	3.1522	96658	1272	12.328	1	3.4191e-35	6.8382e-35	6.598e-33	TRUE
Nanp_151030838	Nanp	127.69	942.35	127.69	942.35	2.8739	331840	4369.7	12.324	1	3.4574e-35	6.9148e-35	6.6639e-33	TRUE
Esp18_39409965	Esp18	29.186	307.76	29.186	307.76	3.3545	38801	511.31	12.32	1	3.9412e-35	7.8825e-35	7.578e-33	TRUE
Olfr1278_111292403	Olfr1278	147.15	1050.2	147.15	1050.2	2.8269	407740	5375.1	12.317	1	3.7374e-35	7.4748e-35	7.1948e-33	TRUE
Tns4_99078495	Tns4	32.835	335.96	32.835	335.96	3.316	45943	606.32	12.31	1	4.379e-35	8.758e-35	8.3993e-33	TRUE
Phf21a_92330711	Phf21a	58.373	518.46	58.373	518.46	3.1291	105840	1397.1	12.309	1	4.3019e-35	8.6037e-35	8.2613e-33	TRUE
Bbx_50224904	Bbx	98.504	771.47	98.504	771.47	2.9566	226440	2992.6	12.302	1	4.5974e-35	9.1948e-35	8.8075e-33	TRUE
Slc38a5_8273841	Slc38a5	75.398	628.79	75.398	628.79	3.0433	153120	2027.3	12.291	1	5.3447e-35	1.0689e-34	1.0227e-32	TRUE
Csta1_36125060	Csta1	55.941	501.04	55.941	501.04	3.1403	99056	1313.3	12.282	1	6.0173e-35	1.2035e-34	1.15e-32	TRUE
Snx24_53340205	Snx24	37.699	371.63	37.699	371.63	3.2674	55755	740.65	12.27	1	7.1361e-35	1.4272e-34	1.3622e-32	TRUE
Olfr814_129874210	Olfr814	53.509	483.62	53.509	483.62	3.1523	92497	1231.2	12.258	1	8.1164e-35	1.6233e-34	1.5456e-32	TRUE
Doc2b_75777126	Doc2b	182.42	1233.5	182.42	1233.5	2.7508	552410	7357.1	12.254	1	8.0957e-35	1.6191e-34	1.5435e-32	TRUE
Gm2863_33313883	Gm2863	207.95	1363.8	207.95	1363.8	2.7074	667940	8910.6	12.244	1	9.1473e-35	1.8295e-34	1.7398e-32	TRUE
Copb1_114237294	Copb1	75.398	626.3	75.398	626.3	3.0375	151750	2027.3	12.235	1	1.0573e-34	2.1147e-34	2.0086e-32	TRUE
1110059G10Rik_122950842	1110059G10Rik	99.72	774.79	99.72	774.79	2.9453	227860	3046.6	12.23	1	1.1103e-34	2.2206e-34	2.1067e-32	TRUE
R3hcc1_69705690	R3hcc1	143.5	1023.6	143.5	1023.6	2.826	387330	5181.6	12.227	1	1.1397e-34	2.2795e-34	2.16e-32	TRUE
Dclk1_55463017	Dclk1	147.15	1043.6	147.15	1043.6	2.8178	401770	5375.1	12.227	1	1.1433e-34	2.2866e-34	2.1642e-32	TRUE
Scgb2b7_31705180	Scgb2b7	51.076	465.37	51.076	465.37	3.1628	85819	1150.7	12.213	1	1.4172e-34	2.8343e-34	2.6761e-32	TRUE
Tas2r119_32177671	Tas2r119	133.77	968.9	133.77	968.9	2.8473	348720	4676.7	12.212	1	1.3791e-34	2.7583e-34	2.6074e-32	TRUE
2300003K06Rik_99837589	2300003K06Rik	113.1	851.1	113.1	851.1	2.9008	272330	3660.5	12.198	1	1.6443e-34	3.2886e-34	3.1013e-32	TRUE
Dao_114017691	Dao	85.127	684.37	85.127	684.37	2.9923	179540	2419.2	12.183	1	1.9929e-34	3.9858e-34	3.7544e-32	TRUE
Zfp354c_50815838	Zfp354c	46.212	430.53	46.212	430.53	3.1922	73850	995.08	12.183	1	2.0573e-34	4.1146e-34	3.8711e-32	TRUE
Gpr162_124860939	Gpr162	80.263	653.67	80.263	653.67	3.0101	164400	2220.5	12.169	1	2.3926e-34	4.7852e-34	4.4967e-32	TRUE
Hlx_184730001	Hlx	152.01	1065.1	152.01	1065.1	2.8006	416880	5636.5	12.162	1	2.5209e-34	5.0418e-34	4.7322e-32	TRUE
Tmsb15b1_136975405	Tmsb15b1	77.831	637.91	77.831	637.91	3.0188	156850	2123.2	12.155	1	2.8287e-34	5.6574e-34	5.3037e-32	TRUE
Ndufaf4_24901738	Ndufaf4	152.01	1064.3	152.01	1064.3	2.7995	416130	5636.5	12.151	1	2.8859e-34	5.7718e-34	5.4045e-32	TRUE
Obfc1_47524741	Obfc1	88.775	704.27	88.775	704.27	2.9738	189420	2571.7	12.137	1	3.4998e-34	6.9997e-34	6.5466e-32	TRUE
Tfcp2_100514115	Tfcp2	115.53	860.23	115.53	860.23	2.8857	277290	3775.9	12.119	1	4.3177e-34	8.6354e-34	8.0669e-32	TRUE
Ubxn10_138720910	Ubxn10	85.127	680.22	85.127	680.22	2.9836	177070	2419.2	12.099	1	5.586e-34	1.1172e-33	1.0424e-31	TRUE
Abcb5_118918231	Abcb5	80.263	650.36	80.263	650.36	3.0028	162500	2220.5	12.098	1	5.6547e-34	1.1309e-33	1.054e-31	TRUE
Zfyve28_34236076	Zfyve28	53.509	477.81	53.509	477.81	3.1349	90017	1231.2	12.093	1	6.1696e-34	1.2339e-33	1.1486e-31	TRUE
Atp2a2_122460932	Atp2a2	49.86	452.93	49.86	452.93	3.1578	81231	1111.1	12.092	1	6.2524e-34	1.2505e-33	1.1627e-31	TRUE
Ogfod2_124112806	Ogfod2	194.58	1280.8	194.58	1280.8	2.7124	589940	8085	12.08	1	6.8135e-34	1.3627e-33	1.2655e-31	TRUE
Lars2_123411983	Lars2	31.619	321.03	31.619	321.03	3.3034	41879	574.08	12.079	1	7.5305e-34	1.5061e-33	1.3922e-31	TRUE
Fmo9_166667312	Fmo9	172.69	1168	172.69	1168	2.7507	495310	6790.8	12.078	1	7.0341e-34	1.4068e-33	1.305e-31	TRUE
Sub1_11991032	Sub1	91.208	715.89	91.208	715.89	2.9588	195110	2675.1	12.078	1	7.1895e-34	1.4379e-33	1.3307e-31	TRUE
Rps5_12925529	Rps5	109.45	822.9	109.45	822.9	2.8991	254500	3489.6	12.077	1	7.1739e-34	1.4348e-33	1.3294e-31	TRUE
Fam188b_55224342	Fam188b	66.886	564.91	66.886	564.91	3.0594	124020	1703	12.068	1	8.1808e-34	1.6362e-33	1.5106e-31	TRUE
Olfr1331_118868991	Olfr1331	38.915	374.95	38.915	374.95	3.2355	56460	775.53	12.067	1	8.6271e-34	1.7254e-33	1.5912e-31	TRUE
Lemd2_27195384	Lemd2	82.695	663.63	82.695	663.63	2.9893	168740	2319.2	12.063	1	8.6503e-34	1.7301e-33	1.5936e-31	TRUE
Slc13a1_24100344	Slc13a1	192.14	1265.9	192.14	1265.9	2.7135	576440	7937.7	12.052	1	9.659e-34	1.9318e-33	1.7774e-31	TRUE
Tmem136_43113530	Tmem136	121.61	890.09	121.61	890.09	2.8615	295280	4069.4	12.047	1	1.0386e-33	2.0772e-33	1.9089e-31	TRUE
Edc3_57716205	Edc3	80.263	647.87	80.263	647.87	2.9973	161090	2220.5	12.045	1	1.0744e-33	2.1487e-33	1.9724e-31	TRUE
Uba1y_822523	Uba1y	128.91	929.08	128.91	929.08	2.8399	320140	4430.6	12.021	1	1.4097e-33	2.8193e-33	2.5849e-31	TRUE
Krt222_99238593	Krt222	51.076	458.73	51.076	458.73	3.1421	83092	1150.7	12.017	1	1.5406e-33	3.0811e-33	2.8217e-31	TRUE
Dgki_37149560	Dgki	203.09	1317.3	203.09	1317.3	2.6914	620730	8607.4	12.01	1	1.6033e-33	3.2066e-33	2.9333e-31	TRUE
Fastkd5_130616421	Fastkd5	55.941	491.08	55.941	491.08	3.1114	94675	1313.3	12.007	1	1.7294e-33	3.4588e-33	3.1603e-31	TRUE
Rcan2_44017833	Rcan2	47.428	433.02	47.428	433.02	3.1638	74339	1033.3	11.995	1	2.0233e-33	4.0466e-33	3.6888e-31	TRUE
Hadhb_30172709	Hadhb	109.45	817.92	109.45	817.92	2.8903	250970	3489.6	11.993	1	1.9914e-33	3.9827e-33	3.6348e-31	TRUE
1700019B03Rik_3479241	1700019B03Rik	183.63	1216.9	183.63	1216.9	2.7217	533850	7428.9	11.988	1	2.0781e-33	4.1562e-33	3.7844e-31	TRUE
Insig1_28073665	Insig1	125.26	906.68	125.26	906.68	2.8458	305310	4248.8	11.988	1	2.1055e-33	4.2111e-33	3.8299e-31	TRUE
Slfn8_83016692	Slfn8	197.01	1284.1	197.01	1284.1	2.6983	590910	8233.2	11.981	1	2.2717e-33	4.5435e-33	4.1275e-31	TRUE
C1s2_124630042	C1s2	44.996	415.6	44.996	415.6	3.1791	68673	957.3	11.978	1	2.5004e-33	5.0009e-33	4.5327e-31	TRUE
Dcun1d5_7189250	Dcun1d5	114.31	844.47	114.31	844.47	2.8742	266560	3718.1	11.974	1	2.4959e-33	4.9918e-33	4.5296e-31	TRUE
2310002L09Rik_73950605	2310002L09Rik	260.25	1591.9	260.25	1591.9	2.6082	886620	12371	11.972	1	2.508e-33	5.0161e-33	4.5413e-31	TRUE
Fam92a_12170995	Fam92a	107.02	802.16	107.02	802.16	2.8944	241610	3377.1	11.962	1	2.9035e-33	5.8071e-33	5.2514e-31	TRUE
Ang_51101528	Ang	183.63	1214.4	183.63	1214.4	2.7188	531280	7428.9	11.96	1	2.9434e-33	5.8868e-33	5.3174e-31	TRUE
Frzb_80446475	Frzb	115.53	849.44	115.53	849.44	2.8675	269310	3775.9	11.944	1	3.6181e-33	7.2363e-33	6.5289e-31	TRUE
Fbl_28174986	Fbl	111.88	828.71	111.88	828.71	2.8778	256920	3603.3	11.942	1	3.7045e-33	7.4091e-33	6.6772e-31	TRUE
Nsun2_69618146	Nsun2	65.67	551.64	65.67	551.64	3.0512	118080	1658.1	11.935	1	4.131e-33	8.2619e-33	7.4373e-31	TRUE
Snx6_54783465	Snx6	167.82	1130.7	167.82	1130.7	2.7449	463520	6513.1	11.93	1	4.1841e-33	8.3682e-33	7.5244e-31	TRUE
Trim2_84208286	Trim2	127.69	915.81	127.69	915.81	2.8327	310560	4369.7	11.922	1	4.6474e-33	9.2948e-33	8.3482e-31	TRUE
Pcdhgb1_37681455	Pcdhgb1	116.75	854.42	116.75	854.42	2.861	272080	3834.1	11.913	1	5.1947e-33	1.0389e-32	9.3206e-31	TRUE
Sorcs3_48645783	Sorcs3	105.8	792.21	105.8	792.21	2.8928	235580	3321.2	11.911	1	5.3959e-33	1.0792e-32	9.6707e-31	TRUE
Ddhd2_25746879	Ddhd2	58.373	503.53	58.373	503.53	3.0871	99081	1397.1	11.91	1	5.6061e-33	1.1212e-32	1.0036e-30	TRUE
Pde3b_114494730	Pde3b	94.856	728.33	94.856	728.33	2.9276	200650	2832.4	11.903	1	5.9404e-33	1.1881e-32	1.0623e-30	TRUE
Ifna2_88683566	Ifna2	86.343	677.73	86.343	677.73	2.9581	174870	2469.7	11.9	1	6.1732e-33	1.2346e-32	1.1026e-30	TRUE
G3bp1_55485726	G3bp1	88.775	691.83	88.775	691.83	2.9481	181840	2571.7	11.892	1	6.8086e-33	1.3617e-32	1.2134e-30	TRUE
Sowahb_93044572	Sowahb	142.28	992.95	142.28	992.95	2.7943	361820	5117.6	11.891	1	6.725e-33	1.345e-32	1.1998e-30	TRUE
Car3_14868389	Car3	92.424	713.4	92.424	713.4	2.9349	192810	2727.2	11.891	1	6.8574e-33	1.3715e-32	1.2207e-30	TRUE
Ust_8307457	Ust	27.97	288.68	27.97	288.68	3.3218	33984	480.78	11.89	1	7.4284e-33	1.4857e-32	1.3209e-30	TRUE
Gtsf1l_163087505	Gtsf1l	114.31	838.66	114.31	838.66	2.8642	262340	3718.1	11.879	1	7.8327e-33	1.5665e-32	1.3912e-30	TRUE
Rbms1_60763263	Rbms1	19.458	219.83	19.458	219.83	3.4322	20074	284.74	11.874	1	9.1867e-33	1.8373e-32	1.6262e-30	TRUE
Trim13_61604994	Trim13	192.14	1249.3	192.14	1249.3	2.6945	558770	7937.7	11.865	1	9.0932e-33	1.8186e-32	1.6133e-30	TRUE
Fam210a_68275866	Fam210a	280.92	1676.5	280.92	1676.5	2.5729	973810	13836	11.864	1	9.131e-33	1.8262e-32	1.6182e-30	TRUE
Olfr1085_86658089	Olfr1085	27.97	287.85	27.97	287.85	3.3177	33768	480.78	11.852	1	1.1676e-32	2.3352e-32	2.0623e-30	TRUE
Olfr1162_88050502	Olfr1162	155.66	1061	155.66	1061	2.761	409800	5835.2	11.851	1	1.0805e-32	2.1609e-32	1.9105e-30	TRUE
Pfn1_70654360	Pfn1	127.69	910	127.69	910	2.8235	306000	4369.7	11.835	1	1.329e-32	2.6581e-32	2.3448e-30	TRUE
Ypel4_84737425	Ypel4	93.64	717.55	93.64	717.55	2.9246	194630	2779.6	11.834	1	1.3561e-32	2.7122e-32	2.3873e-30	TRUE
Slitrk1_108912840	Slitrk1	107.02	794.69	107.02	794.69	2.881	236450	3377.1	11.834	1	1.3533e-32	2.7066e-32	2.3849e-30	TRUE
Hgh1_76369479	Hgh1	100.94	759.85	100.94	759.85	2.8999	217090	3100.9	11.833	1	1.3702e-32	2.7404e-32	2.4043e-30	TRUE
Sox17_4492371	Sox17	176.33	1166.3	176.33	1166.3	2.7187	490040	7001.5	11.831	1	1.3671e-32	2.7342e-32	2.4039e-30	TRUE
Hoxc13_102921447	Hoxc13	173.9	1153.9	173.9	1153.9	2.7231	480180	6860.8	11.831	1	1.3704e-32	2.7407e-32	2.4043e-30	TRUE
Wbscr22_135059166	Wbscr22	124.04	889.26	124.04	889.26	2.8318	292780	4188.7	11.824	1	1.5176e-32	3.0351e-32	2.6597e-30	TRUE
Kif15_122963527	Kif15	169.04	1128.2	169.04	1128.2	2.7313	459960	6582.2	11.822	1	1.5301e-32	3.0601e-32	2.6786e-30	TRUE
Zfp658_43572989	Zfp658	55.941	483.62	55.941	483.62	3.0893	91454	1313.3	11.801	1	2.0436e-32	4.0873e-32	3.5738e-30	TRUE
BRDN0000737412	BRDN	99.72	750.73	99.72	750.73	2.8999	211910	3046.6	11.794	1	2.1612e-32	4.3224e-32	3.7752e-30	TRUE
Vsig8_172561981	Vsig8	43.78	401.49	43.78	401.49	3.1681	63980	919.99	11.794	1	2.2752e-32	4.5504e-32	3.97e-30	TRUE
Olfr107_37405622	Olfr107	46.212	418.09	46.212	418.09	3.15	69145	995.08	11.789	1	2.4028e-32	4.8056e-32	4.1787e-30	TRUE
Trp53i11_93197667	Trp53i11	250.52	1525.5	250.52	1525.5	2.6015	812810	11701	11.787	1	2.2983e-32	4.5966e-32	4.0058e-30	TRUE
Mrpl9_94443462	Mrpl9	199.44	1278.3	199.44	1278.3	2.6741	581980	8382.3	11.784	1	2.3979e-32	4.7959e-32	4.1749e-30	TRUE
Ano5_51537801	Ano5	149.58	1023.6	149.58	1023.6	2.7665	381990	5505.3	11.78	1	2.5238e-32	5.0477e-32	4.3844e-30	TRUE
Myo1f_33590873	Myo1f	27.97	286.19	27.97	286.19	3.3094	33339	480.78	11.776	1	2.8725e-32	5.7451e-32	4.963e-30	TRUE
Rab17_90964246	Rab17	234.71	1449.2	234.71	1449.2	2.6212	737490	10636	11.776	1	2.6216e-32	5.2431e-32	4.5492e-30	TRUE
Dcaf6_165392218	Dcaf6	91.208	700.13	91.208	700.13	2.9267	185390	2675.1	11.773	1	2.7921e-32	5.5842e-32	4.8345e-30	TRUE
Fap_62533013	Fap	100.94	756.54	100.94	756.54	2.8936	214910	3100.9	11.773	1	2.7821e-32	5.5643e-32	4.8226e-30	TRUE
Rps6ka6_111417147	Rps6ka6	98.504	742.43	98.504	742.43	2.9014	207320	2992.6	11.771	1	2.8558e-32	5.7117e-32	4.9395e-30	TRUE
E2f1_154564104	E2f1	89.992	692.66	89.992	692.66	2.9304	181610	2623.2	11.767	1	3.0108e-32	6.0216e-32	5.1962e-30	TRUE
Ppfia4_134317825	Ppfia4	53.509	466.2	53.509	466.2	3.0995	85157	1231.2	11.762	1	3.2855e-32	6.5711e-32	5.6642e-30	TRUE
Ndufb4_37654245	Ndufb4	35.267	340.11	35.267	340.11	3.2335	46464	672.43	11.756	1	3.6098e-32	7.2195e-32	6.2096e-30	TRUE
Acad11_104081285	Acad11	147.15	1008.7	147.15	1008.7	2.7688	371150	5375.1	11.752	1	3.5443e-32	7.0886e-32	6.1037e-30	TRUE
Cecr5_120523505	Cecr5	138.64	963.09	138.64	963.09	2.7875	339860	4927.1	11.745	1	3.8168e-32	7.6336e-32	6.5587e-30	TRUE
Fmod_134040930	Fmod	142.28	981.34	142.28	981.34	2.7773	352010	5117.6	11.729	1	4.6371e-32	9.2741e-32	7.9596e-30	TRUE
P4ha1_59343777	P4ha1	268.76	1603.5	268.76	1603.5	2.5724	890750	12968	11.721	1	5.034e-32	1.0068e-31	8.6316e-30	TRUE
Efnb3_69556694	Efnb3	89.992	690.17	89.992	690.17	2.9252	180110	2623.2	11.718	1	5.3487e-32	1.0697e-31	9.1513e-30	TRUE
Rasal3_32396531	Rasal3	89.992	690.17	89.992	690.17	2.9252	180110	2623.2	11.718	1	5.3487e-32	1.0697e-31	9.1513e-30	TRUE
Ranbp10_105776052	Ranbp10	156.88	1056.8	156.88	1056.8	2.7442	404950	5901.9	11.714	1	5.4893e-32	1.0979e-31	9.3818e-30	TRUE
Gm5885_133530148	Gm5885	255.38	1539.6	255.38	1539.6	2.5871	824630	12034	11.707	1	5.9539e-32	1.1908e-31	1.0165e-29	TRUE
Gipc3_81341266	Gipc3	147.15	1005.4	147.15	1005.4	2.7641	368290	5375.1	11.706	1	6.0496e-32	1.2099e-31	1.0317e-29	TRUE
Tpte_22327732	Tpte	77.831	617.17	77.831	617.17	2.9712	145450	2123.2	11.705	1	6.3036e-32	1.2607e-31	1.0739e-29	TRUE
Zfp281_136626805	Zfp281	144.72	992.12	144.72	992.12	2.7688	359050	5245.8	11.7	1	6.5216e-32	1.3043e-31	1.1098e-29	TRUE
BRDN0000737655	BRDN	122.83	874.33	122.83	874.33	2.8215	282380	4128.9	11.695	1	6.9247e-32	1.3849e-31	1.1772e-29	TRUE
Spaca7_12585702	Spaca7	143.5	984.66	143.5	984.66	2.77	353770	5181.6	11.685	1	7.7386e-32	1.5477e-31	1.3141e-29	TRUE
Fam57a_76207219	Fam57a	63.237	525.92	63.237	525.92	3.0361	107040	1569.5	11.679	1	8.6461e-32	1.7292e-31	1.4651e-29	TRUE
Chsy1_66171343	Chsy1	19.458	216.51	19.458	216.51	3.4104	19415	284.74	11.678	1	9.462e-32	1.8924e-31	1.5982e-29	TRUE
Romo1_156144515	Romo1	93.64	709.25	93.64	709.25	2.9078	189490	2779.6	11.676	1	8.7353e-32	1.7471e-31	1.4786e-29	TRUE
Ppib_66063024	Ppib	132.56	925.76	132.56	925.76	2.7948	314590	4614.8	11.676	1	8.6342e-32	1.7268e-31	1.4646e-29	TRUE
Layn_51076906	Layn	32.835	320.2	32.835	320.2	3.2469	41289	606.32	11.67	1	9.9403e-32	1.9881e-31	1.6736e-29	TRUE
Vmn1r78_12152819	Vmn1r78	77.831	615.51	77.831	615.51	2.9673	144550	2123.2	11.669	1	9.6306e-32	1.9261e-31	1.6232e-29	TRUE
Higd2a_54590773	Higd2a	169.04	1115.7	169.04	1115.7	2.7153	448110	6582.2	11.669	1	9.3892e-32	1.8778e-31	1.5876e-29	TRUE
BRDN0000738200	BRDN	284.57	1669.9	284.57	1669.9	2.5487	959510	14100	11.666	1	9.5509e-32	1.9102e-31	1.6115e-29	TRUE
Hspa12b_131143084	Hspa12b	109.45	798.01	109.45	798.01	2.8548	237060	3489.6	11.656	1	1.1018e-31	2.2036e-31	1.8531e-29	TRUE
Ldb1_46035507	Ldb1	131.34	917.47	131.34	917.47	2.795	309000	4553.1	11.65	1	1.1736e-31	2.3472e-31	1.9717e-29	TRUE
Olfr1454_13063751	Olfr1454	128.91	904.19	128.91	904.19	2.8007	300530	4430.6	11.647	1	1.214e-31	2.428e-31	2.0375e-29	TRUE
Rdh19_127859511	Rdh19	122.83	871.01	122.83	871.01	2.816	279890	4128.9	11.644	1	1.2706e-31	2.5412e-31	2.1302e-29	TRUE
Vmn1r188_22088105	Vmn1r188	64.453	531.73	64.453	531.73	3.0249	109170	1613.6	11.633	1	1.4889e-31	2.9779e-31	2.491e-29	TRUE
Vmn2r67_85152092	Vmn2r67	284.57	1665.7	284.57	1665.7	2.5451	953770	14100	11.631	1	1.4389e-31	2.8779e-31	2.4099e-29	TRUE
Map3k5_20026258	Map3k5	119.18	849.44	119.18	849.44	2.823	266640	3951.2	11.618	1	1.7264e-31	3.4528e-31	2.8852e-29	TRUE
Olfr204_59315065	Olfr204	145.93	992.12	145.93	992.12	2.7568	358020	5310.3	11.612	1	1.8313e-31	3.6625e-31	3.0572e-29	TRUE
Cd63_128911529	Cd63	173.9	1135.6	173.9	1135.6	2.7001	462460	6860.8	11.611	1	1.8469e-31	3.6938e-31	3.0801e-29	TRUE
1700011A15Rik_101452537	1700011A15Rik	115.53	828.71	115.53	828.71	2.8319	254310	3775.9	11.606	1	1.9797e-31	3.9594e-31	3.2981e-29	TRUE
Grip1_119931276	Grip1	89.992	684.37	89.992	684.37	2.9131	176640	2623.2	11.605	1	2.0258e-31	4.0516e-31	3.3714e-29	TRUE
Scfd1_51415577	Scfd1	46.212	412.28	46.212	412.28	3.1299	67002	995.08	11.605	1	2.1015e-31	4.2031e-31	3.4901e-29	TRUE
Olfr1034_86046909	Olfr1034	25.538	263.79	25.538	263.79	3.3187	28382	421.55	11.604	1	2.1961e-31	4.3923e-31	3.6396e-29	TRUE
Tapbp_33925544	Tapbp	98.504	733.31	98.504	733.31	2.8836	201490	2992.6	11.604	1	2.0347e-31	4.0695e-31	3.3827e-29	TRUE
Ankrd29_12290765	Ankrd29	197.01	1249.3	197.01	1249.3	2.6586	553640	8233.2	11.597	1	2.1686e-31	4.3372e-31	3.5977e-29	TRUE
Reps1_18093252	Reps1	105.8	773.96	105.8	773.96	2.8592	223220	3321.2	11.594	1	2.2901e-31	4.5802e-31	3.7874e-29	TRUE
Prl3d1_27098651	Prl3d1	176.33	1146.4	176.33	1146.4	2.6938	470530	7001.5	11.593	1	2.2634e-31	4.5269e-31	3.7472e-29	TRUE
1810009A15Rik_8889211	1810009A15Rik	30.403	300.29	30.403	300.29	3.2622	36420	542.41	11.588	1	2.611e-31	5.222e-31	4.2867e-29	TRUE
Dfna5_50222817	Dfna5	190.93	1218.6	190.93	1218.6	2.6678	528040	7864.4	11.588	1	2.4022e-31	4.8044e-31	3.9686e-29	TRUE
Ash1l_89007739	Ash1l	187.28	1200.3	187.28	1200.3	2.6737	513140	7645.7	11.586	1	2.472e-31	4.944e-31	4.0797e-29	TRUE
Trim42_97363389	Trim42	96.072	718.38	96.072	718.38	2.8896	193630	2885.5	11.585	1	2.5516e-31	5.1032e-31	4.2023e-29	TRUE
Zfp410_84331724	Zfp410	68.102	552.47	68.102	552.47	3.0017	117310	1748.2	11.585	1	2.6003e-31	5.2006e-31	4.2736e-29	TRUE
Dalrd3_108570731	Dalrd3	159.31	1059.3	159.31	1059.3	2.7256	405010	6036.1	11.584	1	2.5277e-31	5.0554e-31	4.1673e-29	TRUE
Corin_72435307	Corin	139.85	958.11	139.85	958.11	2.7675	334780	4990.3	11.583	1	2.5694e-31	5.1388e-31	4.2272e-29	TRUE
Speer4c_15711622	Speer4c	94.856	710.91	94.856	710.91	2.8928	189760	2832.4	11.576	1	2.8479e-31	5.6958e-31	4.666e-29	TRUE
3830417A13Rik_64178000	3830417A13Rik	102.15	752.39	102.15	752.39	2.8686	211400	3155.6	11.575	1	2.8472e-31	5.6944e-31	4.666e-29	TRUE
Disc1_125088268	Disc1	98.504	731.65	98.504	731.65	2.8803	200440	2992.6	11.574	1	2.8992e-31	5.7983e-31	4.7451e-29	TRUE
Rps6kb2_4161179	Rps6kb2	37.699	352.55	37.699	352.55	3.1915	49566	740.65	11.569	1	3.2198e-31	6.4395e-31	5.259e-29	TRUE
Aff1_103784235	Aff1	235.92	1433.4	235.92	1433.4	2.598	717020	10717	11.568	1	3.0388e-31	6.0776e-31	4.9685e-29	TRUE
Unc93b1_3941606	Unc93b1	184.85	1186.2	184.85	1186.2	2.6754	501390	7501	11.562	1	3.253e-31	6.5059e-31	5.3077e-29	TRUE
Kmt2b_30585821	Kmt2b	54.725	467.03	54.725	467.03	3.0702	84997	1272	11.56	1	3.4905e-31	6.981e-31	5.6895e-29	TRUE
Tmprss3_31193954	Tmprss3	113.1	811.28	113.1	811.28	2.8317	243730	3660.5	11.54	1	4.2861e-31	8.5722e-31	6.9791e-29	TRUE
Emilin3_160909188	Emilin3	8.5127	116.13	8.5127	116.13	3.6222	5791.3	86.985	11.539	1	5.1025e-31	1.0205e-30	8.2828e-29	TRUE
Susd2_75640880	Susd2	171.47	1117.4	171.47	1117.4	2.697	447380	6721	11.538	1	4.319e-31	8.6381e-31	7.0255e-29	TRUE
Nob1_107418417	Nob1	82.695	637.91	82.695	637.91	2.9324	154130	2319.2	11.529	1	4.9203e-31	9.8405e-31	7.9952e-29	TRUE
Nfam1_83022940	Nfam1	31.619	307.76	31.619	307.76	3.2427	38126	574.08	11.525	1	5.4473e-31	1.0895e-30	8.8064e-29	TRUE
Casp8ap2_32643827	Casp8ap2	81.479	630.45	81.479	630.45	2.9366	150680	2269.7	11.523	1	5.2864e-31	1.0573e-30	8.5551e-29	TRUE
Gm21943_57531886	Gm21943	226.2	1382.8	226.2	1382.8	2.6067	668910	10077	11.522	1	5.1518e-31	1.0304e-30	8.3458e-29	TRUE
Pax2_44790728	Pax2	407.39	2186.7	407.39	2186.7	2.4213	1582900	23847	11.522	1	5.144e-31	1.0288e-30	8.3416e-29	TRUE
Dapl1_59484762	Dapl1	75.398	593.95	75.398	593.95	2.9611	134450	2027.3	11.517	1	5.7019e-31	1.1404e-30	9.2087e-29	TRUE
Cyp3a16_145451860	Cyp3a16	23.106	243.05	23.106	243.05	3.3397	24188	364.82	11.515	1	6.2223e-31	1.2445e-30	1.0008e-28	TRUE
Mrpl17_105810828	Mrpl17	201.87	1265	201.87	1265	2.6417	565160	8532.2	11.51	1	5.9657e-31	1.1931e-30	9.625e-29	TRUE
Snap25_136770133	Snap25	127.69	888.43	127.69	888.43	2.789	289360	4369.7	11.508	1	6.1565e-31	1.2313e-30	9.9126e-29	TRUE
D5Ertd579e_36616450	D5Ertd579e	133.77	920.78	133.77	920.78	2.7739	309690	4676.7	11.508	1	6.1488e-31	1.2298e-30	9.9103e-29	TRUE
Slc30a5_100812762	Slc30a5	125.26	875.16	125.26	875.16	2.7948	281180	4248.8	11.505	1	6.4274e-31	1.2855e-30	1.0328e-28	TRUE
Sphk1_116535815	Sphk1	59.589	496.06	59.589	496.06	3.0363	95254	1439.6	11.504	1	6.7156e-31	1.3431e-30	1.078e-28	TRUE
Npr3_11905498	Npr3	21.89	233.1	21.89	233.1	3.3543	22305	337.44	11.498	1	7.66e-31	1.532e-30	1.2246e-28	TRUE
Polr1a_71950884	Polr1a	171.47	1114.1	171.47	1114.1	2.6927	444240	6721	11.498	1	6.9079e-31	1.3816e-30	1.1077e-28	TRUE
Olfr543_102477261	Olfr543	24.322	252.18	24.322	252.18	3.3217	25959	392.86	11.496	1	7.7782e-31	1.5556e-30	1.2423e-28	TRUE
Tmem39a_38586231	Tmem39a	74.182	585.65	74.182	585.65	2.964	130800	1979.9	11.495	1	7.3623e-31	1.4725e-30	1.1794e-28	TRUE
Vmn2r75_86165341	Vmn2r75	143.5	970.56	143.5	970.56	2.7492	342010	5181.6	11.49	1	7.6171e-31	1.5234e-30	1.219e-28	TRUE
Gem_11705988	Gem	76.614	599.75	76.614	599.75	2.9524	136840	2075.1	11.484	1	8.3108e-31	1.6622e-30	1.326e-28	TRUE
Tmem19_115347203	Tmem19	141.07	957.28	141.07	957.28	2.7539	333100	5053.8	11.481	1	8.3784e-31	1.6757e-30	1.3354e-28	TRUE
4833423E24Rik_85502159	4833423E24Rik	53.509	456.24	53.509	456.24	3.0684	81098	1231.2	11.478	1	9.0934e-31	1.8187e-30	1.4479e-28	TRUE
Hdac11_91168849	Hdac11	37.699	350.06	37.699	350.06	3.1814	48786	740.65	11.478	1	9.3079e-31	1.8616e-30	1.4806e-28	TRUE
Pcdhac2_37144782	Pcdhac2	23.106	242.22	23.106	242.22	3.3348	24006	364.82	11.472	1	1.0289e-30	2.0577e-30	1.6317e-28	TRUE
Pdha2_141211089	Pdha2	126.47	879.31	126.47	879.31	2.7878	283380	4309.1	11.468	1	9.7653e-31	1.9531e-30	1.5518e-28	TRUE
Nbl1_139085566	Nbl1	54.725	463.71	54.725	463.71	3.0599	83634	1272	11.467	1	1.027e-30	2.054e-30	1.6303e-28	TRUE
Rgs21_144536856	Rgs21	120.39	846.13	120.39	846.13	2.8029	263340	4010.1	11.46	1	1.0747e-30	2.1494e-30	1.7027e-28	TRUE
Mterf3_66917069	Mterf3	117.96	832.02	117.96	832.02	2.8079	254940	3892.5	11.445	1	1.2806e-30	2.5613e-30	2.0269e-28	TRUE
Abcd4_84613906	Abcd4	115.53	818.75	115.53	818.75	2.8145	247260	3775.9	11.444	1	1.2985e-30	2.597e-30	2.0531e-28	TRUE
Vmn1r178_23893735	Vmn1r178	27.97	278.72	27.97	278.72	3.2714	31439	480.78	11.436	1	1.5383e-30	3.0767e-30	2.4227e-28	TRUE
Car14_95900019	Car14	48.644	423.06	48.644	423.06	3.0946	70095	1072	11.436	1	1.4899e-30	2.9798e-30	2.3511e-28	TRUE
Ptgfr_151835547	Ptgfr	260.25	1532.2	260.25	1532.2	2.553	808870	12371	11.435	1	1.4073e-30	2.8146e-30	2.2229e-28	TRUE
Abca17_24334241	Abca17	126.47	876.82	126.47	876.82	2.7837	281510	4309.1	11.431	1	1.5122e-30	3.0244e-30	2.3839e-28	TRUE
Fcrl6_172598757	Fcrl6	110.67	790.55	110.67	790.55	2.8255	231120	3546.3	11.417	1	1.7783e-30	3.5565e-30	2.7978e-28	TRUE
Mup14_61303850	Mup14	243.22	1450.9	243.22	1450.9	2.5716	729190	11205	11.408	1	1.9186e-30	3.8372e-30	3.0156e-28	TRUE
Strbp_37626534	Strbp	115.53	816.26	115.53	816.26	2.8101	245510	3775.9	11.404	1	2.0696e-30	4.1392e-30	3.2497e-28	TRUE
Olfr887_38085118	Olfr887	144.72	969.73	144.72	969.73	2.7359	340320	5245.8	11.391	1	2.3788e-30	4.7577e-30	3.7316e-28	TRUE
Olfr994_85430730	Olfr994	141.07	948.16	141.07	948.16	2.7401	325700	5053.8	11.353	1	3.6679e-30	7.3358e-30	5.748e-28	TRUE
Nell1_50279546	Nell1	132.56	903.36	132.56	903.36	2.7595	297070	4614.8	11.347	1	3.9518e-30	7.9035e-30	6.1867e-28	TRUE
Akr1c18_4144300	Akr1c18	131.34	896.73	131.34	896.73	2.762	292910	4553.1	11.343	1	4.1255e-30	8.2511e-30	6.4524e-28	TRUE
Zdhhc16_41937685	Zdhhc16	30.403	294.48	30.403	294.48	3.2341	34870	542.41	11.339	1	4.6496e-30	9.2992e-30	7.2505e-28	TRUE
Prrx2_30879512	Prrx2	108.23	772.3	108.23	772.3	2.8236	220490	3433.2	11.333	1	4.6301e-30	9.2601e-30	7.2272e-28	TRUE
Bpgm_34487725	Bpgm	51.076	435.51	51.076	435.51	3.0673	73893	1150.7	11.333	1	4.8372e-30	9.6744e-30	7.5357e-28	TRUE
C2cd2_97922119	C2cd2	351.45	1922	351.45	1922	2.4479	1233400	19207	11.333	1	4.5498e-30	9.0996e-30	7.1089e-28	TRUE
Boll_55340479	Boll	43.78	387.39	43.78	387.39	3.1166	59035	919.99	11.329	1	5.1127e-30	1.0225e-29	7.9492e-28	TRUE
Inhbe_127351364	Inhbe	43.78	387.39	43.78	387.39	3.1166	59035	919.99	11.329	1	5.1127e-30	1.0225e-29	7.9492e-28	TRUE
Trim31_36907274	Trim31	42.564	379.1	42.564	379.1	3.1252	56627	883.15	11.324	1	5.3816e-30	1.0763e-29	8.3592e-28	TRUE
Trim75_64983049	Trim75	51.076	434.68	51.076	434.68	3.0646	73574	1150.7	11.308	1	6.3936e-30	1.2787e-29	9.9213e-28	TRUE
Adam1b_121501669	Adam1b	35.267	328.5	35.267	328.5	3.1835	42992	672.43	11.308	1	6.5627e-30	1.3125e-29	1.0174e-27	TRUE
Olfr1056_86355829	Olfr1056	93.64	689.34	93.64	689.34	2.8668	177430	2779.6	11.299	1	6.907e-30	1.3814e-29	1.0697e-27	TRUE
Adamtsl4_95681771	Adamtsl4	103.37	743.26	103.37	743.26	2.8341	204730	3210.5	11.293	1	7.3263e-30	1.4653e-29	1.1335e-27	TRUE
Ttll8_88933957	Ttll8	77.831	598.09	77.831	598.09	2.926	135340	2123.2	11.291	1	7.6313e-30	1.5263e-29	1.1796e-27	TRUE
P3h1_119233087	P3h1	82.695	626.3	82.695	626.3	2.9059	147750	2319.2	11.288	1	7.8679e-30	1.5736e-29	1.215e-27	TRUE
Tnfrsf1a_125356859	Tnfrsf1a	89.992	667.78	89.992	667.78	2.8777	166920	2623.2	11.281	1	8.4819e-30	1.6964e-29	1.3085e-27	TRUE
Scnn1b_121899516	Scnn1b	26.754	266.28	26.754	266.28	3.2676	28686	450.86	11.281	1	9.131e-30	1.8262e-29	1.4045e-27	TRUE
Nol4l_153420560	Nol4l	113.1	795.52	113.1	795.52	2.8034	232850	3660.5	11.279	1	8.5638e-30	1.7128e-29	1.3198e-27	TRUE
Psmd8_29180384	Psmd8	108.23	768.98	108.23	768.98	2.8174	218290	3433.2	11.277	1	8.8261e-30	1.7652e-29	1.3589e-27	TRUE
Uggt1_36192493	Uggt1	110.67	781.42	110.67	781.42	2.8088	224960	3546.3	11.264	1	1.0243e-29	2.0486e-29	1.5741e-27	TRUE
Lvrn_46881303	Lvrn	81.479	618	81.479	618	2.9079	143930	2269.7	11.262	1	1.0597e-29	2.1195e-29	1.6269e-27	TRUE
Vps36_22207939	Vps36	68.102	538.37	68.102	538.37	2.9645	110580	1748.2	11.247	1	1.2585e-29	2.517e-29	1.9283e-27	TRUE
Chadl_81694388	Chadl	158.09	1027	158.09	1027	2.6918	377470	5968.9	11.246	1	1.2333e-29	2.4666e-29	1.8916e-27	TRUE
Plcd3_103077794	Plcd3	74.182	574.04	74.182	574.04	2.9352	124930	1979.9	11.234	1	1.4621e-29	2.9243e-29	2.2382e-27	TRUE
Angpt1_42468236	Angpt1	171.47	1091.7	171.47	1091.7	2.6634	423380	6721	11.224	1	1.5762e-29	3.1524e-29	2.4081e-27	TRUE
Cep290_100516235	Cep290	395.23	2090.4	395.23	2090.4	2.4001	1436800	22811	11.224	1	1.5635e-29	3.127e-29	2.391e-27	TRUE
Sprr2i_92408806	Sprr2i	152.01	993.78	152.01	993.78	2.7007	354290	5636.5	11.212	1	1.8173e-29	3.6347e-29	2.7739e-27	TRUE
Cish_107300133	Cish	125.26	856.08	125.26	856.08	2.763	267050	4248.8	11.212	1	1.832e-29	3.664e-29	2.7936e-27	TRUE
Reep3_67063010	Reep3	57.157	469.52	57.157	469.52	3.0162	85020	1355	11.202	1	2.1135e-29	4.227e-29	3.2167e-27	TRUE
Olfr1039_86131465	Olfr1039	77.831	593.95	77.831	593.95	2.9159	133190	2123.2	11.201	1	2.1166e-29	4.2333e-29	3.2183e-27	TRUE
Tfeb_47789713	Tfeb	167.82	1071.8	167.82	1071.8	2.6677	408550	6513.1	11.201	1	2.0619e-29	4.1238e-29	3.1411e-27	TRUE
Trmt112_6910411	Trmt112	96.072	697.64	96.072	697.64	2.8474	180940	2885.5	11.199	1	2.1447e-29	4.2893e-29	3.2578e-27	TRUE
3425401B19Rik_32662781	3425401B19Rik	127.69	867.69	127.69	867.69	2.7549	273800	4369.7	11.195	1	2.2273e-29	4.4546e-29	3.38e-27	TRUE
Tmprss11g_86499611	Tmprss11g	103.37	737.46	103.37	737.46	2.8228	201030	3210.5	11.191	1	2.3396e-29	4.6792e-29	3.5471e-27	TRUE
Maneal_124857225	Maneal	46.212	399.01	46.212	399.01	3.0828	62232	995.08	11.184	1	2.6328e-29	5.2656e-29	3.9878e-27	TRUE
Tbc1d13_30137158	Tbc1d13	35.267	325.18	35.267	325.18	3.1689	42024	672.43	11.18	1	2.7977e-29	5.5954e-29	4.2335e-27	TRUE
Svs3a_164289728	Svs3a	47.428	406.47	47.428	406.47	3.0728	64456	1033.3	11.169	1	3.0933e-29	6.1867e-29	4.6764e-27	TRUE
Iqcb1_36851266	Iqcb1	172.69	1090	172.69	1090	2.6511	420740	6790.8	11.132	1	4.4782e-29	8.9563e-29	6.7635e-27	TRUE
9230104L09Rik_148850727	9230104L09Rik	124.04	844.47	124.04	844.47	2.7573	259510	4188.7	11.131	1	4.5389e-29	9.0779e-29	6.8488e-27	TRUE
Stat5b_100808401	Stat5b	190.93	1177.9	190.93	1177.9	2.6189	487100	7864.4	11.13	1	4.5604e-29	9.1207e-29	6.8746e-27	TRUE
Slc35f4_49306285	Slc35f4	158.09	1017.8	158.09	1017.8	2.679	369580	5968.9	11.128	1	4.6711e-29	9.3422e-29	7.0348e-27	TRUE
Tdrd12_35508912	Tdrd12	243.22	1420.2	243.22	1420.2	2.5408	692600	11205	11.118	1	5.1562e-29	1.0312e-28	7.7581e-27	TRUE
Ebna1bp2_118621121	Ebna1bp2	38.915	348.4	38.915	348.4	3.1299	47892	775.53	11.113	1	5.8751e-29	1.175e-28	8.8145e-27	TRUE
Ppp1r35_137779384	Ppp1r35	143.5	943.18	143.5	943.18	2.708	319740	5181.6	11.109	1	5.7862e-29	1.1572e-28	8.6976e-27	TRUE
Actb_142905434	Actb	141.07	930.74	141.07	930.74	2.7133	311790	5053.8	11.108	1	5.8737e-29	1.1747e-28	8.8145e-27	TRUE
Gm8898_175921087	Gm8898	167.82	1063.5	167.82	1063.5	2.6566	401090	6513.1	11.098	1	6.545e-29	1.309e-28	9.8104e-27	TRUE
Olfr692_105368488	Olfr692	121.61	829.53	121.61	829.53	2.76	250580	4069.4	11.097	1	6.6428e-29	1.3286e-28	9.9475e-27	TRUE
Olfr193_59110161	Olfr193	110.67	771.47	110.67	771.47	2.7903	218330	3546.3	11.096	1	6.7369e-29	1.3474e-28	1.0079e-26	TRUE
Serpine1_137071144	Serpine1	44.996	388.22	44.996	388.22	3.081	58902	957.3	11.093	1	7.3005e-29	1.4601e-28	1.0912e-26	TRUE
BRDN0000738291	BRDN	116.75	802.99	116.75	802.99	2.7715	235470	3834.1	11.083	1	7.8373e-29	1.5675e-28	1.1703e-26	TRUE
Tor1aip1_156033738	Tor1aip1	132.56	885.11	132.56	885.11	2.7301	283170	4614.8	11.078	1	8.2262e-29	1.6452e-28	1.2272e-26	TRUE
Usp50_126780074	Usp50	105.8	744.09	105.8	744.09	2.8025	203710	3321.2	11.076	1	8.5164e-29	1.7033e-28	1.2693e-26	TRUE
Cebpb_167689413	Cebpb	55.941	457.07	55.941	457.07	3.008	80454	1313.3	11.069	1	9.4527e-29	1.8905e-28	1.4075e-26	TRUE
Il9r_32193303	Il9r	41.347	363.34	41.347	363.34	3.1049	51838	846.79	11.065	1	1.0047e-28	2.0094e-28	1.4942e-26	TRUE
Vmn2r98_19066193	Vmn2r98	94.856	683.54	94.856	683.54	2.8362	173270	2832.4	11.061	1	1.0054e-28	2.0107e-28	1.4942e-26	TRUE
Serpinb3b_107155962	Serpinb3b	75.398	573.21	75.398	573.21	2.91	123910	2027.3	11.056	1	1.0743e-28	2.1485e-28	1.5951e-26	TRUE
Ptpn13_103525820	Ptpn13	89.992	656.16	89.992	656.16	2.8524	160270	2623.2	11.054	1	1.0887e-28	2.1774e-28	1.6135e-26	TRUE
Nt5c_115491356	Nt5c	132.56	883.45	132.56	883.45	2.7274	281920	4614.8	11.054	1	1.0802e-28	2.1605e-28	1.6025e-26	TRUE
Brdt_107358838	Brdt	37.699	338.45	37.699	338.45	3.1328	45226	740.65	11.051	1	1.1821e-28	2.3642e-28	1.7503e-26	TRUE
Emcn_137379909	Emcn	197.01	1198.7	197.01	1198.7	2.599	501670	8233.2	11.039	1	1.2544e-28	2.5088e-28	1.8556e-26	TRUE
Mobp_120167920	Mobp	81.479	607.22	81.479	607.22	2.8825	138200	2269.7	11.035	1	1.3485e-28	2.697e-28	1.9911e-26	TRUE
Olfr1047_86228540	Olfr1047	148.36	962.26	148.36	962.26	2.6891	331210	5440.1	11.035	1	1.3266e-28	2.6533e-28	1.9607e-26	TRUE
Cyp2b23_26674401	Cyp2b23	71.75	550.81	71.75	550.81	2.9232	114750	1886.1	11.031	1	1.4277e-28	2.8554e-28	2.1041e-26	TRUE
Nans_46500068	Nans	71.75	550.81	71.75	550.81	2.9232	114750	1886.1	11.031	1	1.4277e-28	2.8554e-28	2.1041e-26	TRUE
Pth2r_65363311	Pth2r	250.52	1441.7	250.52	1441.7	2.5201	709500	11701	11.013	1	1.6797e-28	3.3594e-28	2.4732e-26	TRUE
Olfr1280_111315593	Olfr1280	116.75	798.01	116.75	798.01	2.7625	232060	3834.1	11.002	1	1.9176e-28	3.8353e-28	2.821e-26	TRUE
Atp1a4_172251318	Atp1a4	43.78	377.44	43.78	377.44	3.0791	55664	919.99	11	1	2.0536e-28	4.1072e-28	3.0154e-26	TRUE
Icam1_21019177	Icam1	57.157	462.05	57.157	462.05	2.9932	81970	1355	10.999	1	2.0447e-28	4.0893e-28	3.005e-26	TRUE
Fxr2_69651016	Fxr2	114.31	784.74	114.31	784.74	2.7685	224740	3718.1	10.995	1	2.0856e-28	4.1713e-28	3.0596e-26	TRUE
Slc22a1_12666733	Slc22a1	192.14	1171.3	192.14	1171.3	2.6016	479380	7937.7	10.99	1	2.1638e-28	4.3276e-28	3.1713e-26	TRUE
Prss34_25298850	Prss34	110.67	764.83	110.67	764.83	2.7778	213970	3546.3	10.985	1	2.3287e-28	4.6574e-28	3.4099e-26	TRUE
Clip1_123630325	Clip1	138.64	909.17	138.64	909.17	2.7045	296860	4927.1	10.977	1	2.5171e-28	5.0341e-28	3.6822e-26	TRUE
Nkd1_88585245	Nkd1	105.8	738.29	105.8	738.29	2.7912	200020	3321.2	10.975	1	2.6099e-28	5.2197e-28	3.8145e-26	TRUE
Trmu_85885131	Trmu	94.856	678.56	94.856	678.56	2.8257	170350	2832.4	10.968	1	2.8399e-28	5.6798e-28	4.1469e-26	TRUE
Vav3_109341222	Vav3	161.74	1022.8	161.74	1022.8	2.6533	370720	6171.2	10.961	1	2.9968e-28	5.9935e-28	4.3719e-26	TRUE
Akr1d1_37557503	Akr1d1	44.996	384.07	44.996	384.07	3.0656	57487	957.3	10.959	1	3.2395e-28	6.479e-28	4.7174e-26	TRUE
Trim39_36263866	Trim39	300.38	1654.1	300.38	1654.1	2.4573	916270	15261	10.958	1	3.062e-28	6.1241e-28	4.463e-26	TRUE
Rfx1_84087999	Rfx1	160.53	1016.2	160.53	1016.2	2.6547	366070	6103.5	10.952	1	3.3027e-28	6.6054e-28	4.805e-26	TRUE
C7_5049598	C7	105.8	736.63	105.8	736.63	2.788	198970	3321.2	10.946	1	3.5874e-28	7.1747e-28	5.2143e-26	TRUE
Zfp354b_50923135	Zfp354b	69.318	532.56	69.318	532.56	2.9237	107300	1793.8	10.938	1	4.0128e-28	8.0255e-28	5.8273e-26	TRUE
Zfp960_17087751	Zfp960	74.182	560.77	74.182	560.77	2.9015	118380	1979.9	10.935	1	4.0967e-28	8.1935e-28	5.9438e-26	TRUE
Satb2_56871551	Satb2	139.85	911.66	139.85	911.66	2.6959	297840	4990.3	10.926	1	4.4561e-28	8.9122e-28	6.4593e-26	TRUE
Pik3cg_32204557	Pik3cg	100.94	709.25	100.94	709.25	2.8007	185020	3100.9	10.924	1	4.5849e-28	9.1698e-28	6.6399e-26	TRUE
Espnl_91342610	Espnl	381.86	1990.1	381.86	1990.1	2.3787	1293100	21689	10.92	1	4.6535e-28	9.307e-28	6.7331e-26	TRUE
Cyp2c40_39807580	Cyp2c40	8.5127	110.33	8.5127	110.33	3.5488	5183.2	86.985	10.917	1	5.8541e-28	1.1708e-27	8.4344e-26	TRUE
Ppp2r3c_55297845	Ppp2r3c	260.25	1474.1	260.25	1474.1	2.4973	736700	12371	10.913	1	5.0337e-28	1.0067e-27	7.2765e-26	TRUE
[truncated: 78,120 more rows]
