# Supplementary material for: Systematic identification of gene combinations to target in innate immune cells to enhance T cell activation
Source: Nat Commun. 2023 Oct 9;14:6295. doi: 10.1038/s41467-023-41792-8 (PMC10562403; doi:10.1038/s41467-023-41792-8)
Supplement: Supplementary file 7 — Supplementary Data 4 [file 41467_2023_41792_MOESM7_ESM.xlsx]

## Sheet: Reads
sgRNA	Gene	CD274_Secondary_2_H	CD274_Secondary_2_L	CD274_Secondary_1_H	CD274_Secondary_1_L
1110037F02Rik_1	1110037F02Rik	1929	2072	397	407
1110037F02Rik_10	1110037F02Rik	1086	610	325	337
1110037F02Rik_2	1110037F02Rik	1818	858	412	431
1110037F02Rik_3	1110037F02Rik	1006	2142	779	234
1110037F02Rik_4	1110037F02Rik	659	1273	440	81
1110037F02Rik_5	1110037F02Rik	574	502	150	346
1110037F02Rik_6	1110037F02Rik	1595	2204	342	209
1110037F02Rik_7	1110037F02Rik	3191	2334	418	341
1110037F02Rik_8	1110037F02Rik	906	1687	281	166
1110037F02Rik_9	1110037F02Rik	1939	2124	413	653
1110059E24Rik_1	1110059E24Rik	3015	2386	1251	1015
1110059E24Rik_10	1110059E24Rik	2032	515	460	423
1110059E24Rik_2	1110059E24Rik	1240	1368	508	170
1110059E24Rik_3	1110059E24Rik	684	804	204	130
1110059E24Rik_4	1110059E24Rik	3348	2551	820	1019
1110059E24Rik_5	1110059E24Rik	1943	1508	506	592
1110059E24Rik_6	1110059E24Rik	1548	854	340	173
1110059E24Rik_7	1110059E24Rik	2294	2463	906	237
1110059E24Rik_8	1110059E24Rik	728	1467	265	300
1110059E24Rik_9	1110059E24Rik	1507	167	405	329
1600002K03Rik_1	1600002K03Rik	845	771	221	295
1600002K03Rik_10	1600002K03Rik	822	591	83	126
1600002K03Rik_2	1600002K03Rik	926	566	319	88
1600002K03Rik_3	1600002K03Rik	1214	1346	316	592
1600002K03Rik_4	1600002K03Rik	798	486	339	200
1600002K03Rik_5	1600002K03Rik	1063	459	201	126
1600002K03Rik_6	1600002K03Rik	571	2204	187	156
1600002K03Rik_7	1600002K03Rik	2462	2088	418	324
1600002K03Rik_8	1600002K03Rik	673	157	298	107
1600002K03Rik_9	1600002K03Rik	2263	1378	603	338
1600014C10Rik_1	1600014C10Rik	2426	1182	676	427
1600014C10Rik_10	1600014C10Rik	671	1663	194	462
1600014C10Rik_2	1600014C10Rik	411	318	160	144
1600014C10Rik_3	1600014C10Rik	733	528	216	290
1600014C10Rik_4	1600014C10Rik	1107	744	239	249
1600014C10Rik_5	1600014C10Rik	1167	1014	347	241
1600014C10Rik_6	1600014C10Rik	3411	2036	651	889
1600014C10Rik_7	1600014C10Rik	2089	1498	384	481
1600014C10Rik_8	1600014C10Rik	1232	1825	605	730
1600014C10Rik_9	1600014C10Rik	2258	1183	725	337
1700001L19Rik_1	1700001L19Rik	526	967	234	83
1700001L19Rik_10	1700001L19Rik	698	728	276	106
1700001L19Rik_2	1700001L19Rik	848	925	469	287
1700001L19Rik_3	1700001L19Rik	1928	991	391	386
1700001L19Rik_4	1700001L19Rik	2114	1606	552	302
1700001L19Rik_5	1700001L19Rik	242	492	30	200
1700001L19Rik_6	1700001L19Rik	860	66	267	178
1700001L19Rik_7	1700001L19Rik	1627	2318	429	100
1700001L19Rik_8	1700001L19Rik	1296	546	477	224
1700001L19Rik_9	1700001L19Rik	3448	1640	1313	392
1700009N14Rik_1	1700009N14Rik	439	432	176	132
1700009N14Rik_10	1700009N14Rik	1929	1533	647	160
1700009N14Rik_2	1700009N14Rik	1090	1614	276	669
1700009N14Rik_3	1700009N14Rik	635	730	268	519
1700009N14Rik_4	1700009N14Rik	1342	907	317	175
1700009N14Rik_5	1700009N14Rik	1084	2839	611	247
1700009N14Rik_6	1700009N14Rik	1087	766	512	115
1700009N14Rik_7	1700009N14Rik	522	360	432	94
1700009N14Rik_8	1700009N14Rik	1131	1240	279	290
1700009N14Rik_9	1700009N14Rik	870	519	339	49
1700011I03Rik_1	1700011I03Rik	2166	862	639	601
1700011I03Rik_10	1700011I03Rik	527	1314	300	57
1700011I03Rik_2	1700011I03Rik	1993	1348	480	504
1700011I03Rik_3	1700011I03Rik	1729	1100	501	283
1700011I03Rik_4	1700011I03Rik	947	384	182	154
1700011I03Rik_5	1700011I03Rik	1218	1207	451	213
1700011I03Rik_6	1700011I03Rik	1242	1199	261	192
1700011I03Rik_7	1700011I03Rik	1353	668	468	319
1700011I03Rik_8	1700011I03Rik	1943	2277	463	319
1700011I03Rik_9	1700011I03Rik	694	579	217	261
1700012P22Rik_1	1700012P22Rik	1445	1831	613	393
1700012P22Rik_10	1700012P22Rik	1843	1508	633	164
1700012P22Rik_2	1700012P22Rik	1546	2247	632	589
1700012P22Rik_3	1700012P22Rik	2062	1322	912	556
1700012P22Rik_4	1700012P22Rik	1116	665	294	208
1700012P22Rik_5	1700012P22Rik	1100	1204	151	151
1700012P22Rik_6	1700012P22Rik	3344	4345	1085	568
1700012P22Rik_7	1700012P22Rik	1249	2029	340	358
1700012P22Rik_8	1700012P22Rik	3124	2179	650	395
1700012P22Rik_9	1700012P22Rik	1351	1629	324	346
1700015F17Rik_1	1700015F17Rik	650	48	188	65
1700015F17Rik_10	1700015F17Rik	975	744	382	382
1700015F17Rik_2	1700015F17Rik	2321	780	723	280
1700015F17Rik_3	1700015F17Rik	1320	444	402	320
1700015F17Rik_4	1700015F17Rik	1951	2261	716	901
1700015F17Rik_5	1700015F17Rik	1905	1987	431	241
1700015F17Rik_6	1700015F17Rik	2402	1218	408	530
1700015F17Rik_7	1700015F17Rik	816	939	275	22
1700015F17Rik_8	1700015F17Rik	949	475	415	196
1700015F17Rik_9	1700015F17Rik	538	1078	422	259
1700016H13Rik_1	1700016H13Rik	1058	826	303	267
1700016H13Rik_10	1700016H13Rik	1953	1769	495	137
1700016H13Rik_2	1700016H13Rik	967	1641	231	272
1700016H13Rik_3	1700016H13Rik	969	2441	372	311
1700016H13Rik_4	1700016H13Rik	994	631	317	160
1700016H13Rik_5	1700016H13Rik	2796	2998	551	332
1700016H13Rik_6	1700016H13Rik	2201	2837	823	388
1700016H13Rik_7	1700016H13Rik	884	619	279	89
1700016H13Rik_8	1700016H13Rik	963	1310	654	416
1700016H13Rik_9	1700016H13Rik	1181	1109	147	55
1700020D05Rik_1	1700020D05Rik	2033	2107	659	461
1700020D05Rik_10	1700020D05Rik	1357	705	239	168
1700020D05Rik_2	1700020D05Rik	592	1018	213	38
1700020D05Rik_3	1700020D05Rik	621	1129	294	214
1700020D05Rik_4	1700020D05Rik	972	1313	474	222
1700020D05Rik_5	1700020D05Rik	357	225	104	149
1700020D05Rik_6	1700020D05Rik	862	1013	217	155
1700020D05Rik_7	1700020D05Rik	767	996	198	36
1700020D05Rik_8	1700020D05Rik	1160	1623	263	567
1700020D05Rik_9	1700020D05Rik	1821	574	424	476
1700022P22Rik_1	1700022P22Rik	1428	2373	460	250
1700022P22Rik_10	1700022P22Rik	1700	1226	356	280
1700022P22Rik_2	1700022P22Rik	1786	1783	430	333
1700022P22Rik_3	1700022P22Rik	1030	144	253	310
1700022P22Rik_4	1700022P22Rik	2927	2100	763	504
1700022P22Rik_5	1700022P22Rik	2033	1974	644	434
1700022P22Rik_6	1700022P22Rik	2416	1316	577	271
1700022P22Rik_7	1700022P22Rik	2165	2568	583	336
1700022P22Rik_8	1700022P22Rik	1994	2664	309	321
1700022P22Rik_9	1700022P22Rik	1045	419	190	148
1700024P04Rik_1	1700024P04Rik	1492	838	471	423
1700024P04Rik_10	1700024P04Rik	1397	556	303	626
1700024P04Rik_2	1700024P04Rik	949	1231	314	335
1700024P04Rik_3	1700024P04Rik	1986	1601	465	366
1700024P04Rik_4	1700024P04Rik	2258	1512	522	244
1700024P04Rik_5	1700024P04Rik	1010	389	343	60
1700024P04Rik_6	1700024P04Rik	1867	2708	785	779
1700024P04Rik_7	1700024P04Rik	708	1181	132	479
1700024P04Rik_8	1700024P04Rik	976	569	273	58
1700024P04Rik_9	1700024P04Rik	942	469	451	159
1700029I15Rik_1	1700029I15Rik	958	1478	319	96
1700029I15Rik_10	1700029I15Rik	706	46	211	81
1700029I15Rik_2	1700029I15Rik	912	1123	219	445
1700029I15Rik_3	1700029I15Rik	536	696	200	41
1700029I15Rik_4	1700029I15Rik	595	855	177	146
1700029I15Rik_5	1700029I15Rik	1807	592	263	176
1700029I15Rik_6	1700029I15Rik	899	828	337	535
1700029I15Rik_7	1700029I15Rik	1439	730	235	205
1700029I15Rik_8	1700029I15Rik	1445	972	385	485
1700029I15Rik_9	1700029I15Rik	636	706	186	81
1700034E13Rik_1	1700034E13Rik	1948	1368	1038	319
1700034E13Rik_10	1700034E13Rik	1559	1920	516	329
1700034E13Rik_2	1700034E13Rik	2141	1849	805	488
1700034E13Rik_3	1700034E13Rik	1651	1031	500	355
1700034E13Rik_4	1700034E13Rik	2645	3003	740	692
1700034E13Rik_5	1700034E13Rik	1338	1169	270	241
1700034E13Rik_6	1700034E13Rik	925	1107	280	507
1700034E13Rik_7	1700034E13Rik	2047	2327	685	547
1700034E13Rik_8	1700034E13Rik	912	733	420	438
1700034E13Rik_9	1700034E13Rik	1580	613	269	191
1700042G07Rik_1	1700042G07Rik	1174	932	275	28
1700042G07Rik_10	1700042G07Rik	1822	1452	437	157
1700042G07Rik_2	1700042G07Rik	544	1414	226	31
1700042G07Rik_3	1700042G07Rik	2299	1490	571	824
1700042G07Rik_4	1700042G07Rik	1099	695	578	210
1700042G07Rik_5	1700042G07Rik	1212	820	293	148
1700042G07Rik_6	1700042G07Rik	1155	768	423	136
1700042G07Rik_7	1700042G07Rik	1055	739	340	261
1700042G07Rik_8	1700042G07Rik	527	850	201	93
1700042G07Rik_9	1700042G07Rik	1695	433	334	250
1700057G04Rik_1	1700057G04Rik	1353	936	181	311
1700057G04Rik_10	1700057G04Rik	2838	1862	716	614
1700057G04Rik_2	1700057G04Rik	2082	461	562	400
1700057G04Rik_3	1700057G04Rik	457	1278	111	100
1700057G04Rik_4	1700057G04Rik	562	898	238	35
1700057G04Rik_5	1700057G04Rik	1738	2570	617	465
1700057G04Rik_6	1700057G04Rik	820	641	273	253
1700057G04Rik_7	1700057G04Rik	1794	2691	626	382
1700057G04Rik_8	1700057G04Rik	1012	857	274	231
1700057G04Rik_9	1700057G04Rik	220	239	199	97
1700093K21Rik_1	1700093K21Rik	1897	1251	769	511
1700093K21Rik_10	1700093K21Rik	1597	2695	647	262
1700093K21Rik_2	1700093K21Rik	2172	1851	730	239
1700093K21Rik_3	1700093K21Rik	1292	1229	387	279
1700093K21Rik_4	1700093K21Rik	839	687	193	33
1700093K21Rik_5	1700093K21Rik	1860	549	407	533
1700093K21Rik_6	1700093K21Rik	635	648	153	91
1700093K21Rik_7	1700093K21Rik	2089	2127	720	394
1700093K21Rik_8	1700093K21Rik	1198	828	219	318
1700093K21Rik_9	1700093K21Rik	1143	1198	482	174
1700106J16Rik_1	1700106J16Rik	1585	434	292	695
1700106J16Rik_10	1700106J16Rik	1340	870	244	398
1700106J16Rik_2	1700106J16Rik	789	354	302	112
1700106J16Rik_3	1700106J16Rik	1587	1337	540	251
1700106J16Rik_4	1700106J16Rik	1605	913	525	296
1700106J16Rik_5	1700106J16Rik	1119	1094	363	199
1700106J16Rik_6	1700106J16Rik	1546	1325	584	247
1700106J16Rik_7	1700106J16Rik	582	0	107	112
1700106J16Rik_8	1700106J16Rik	1474	1408	515	184
1700106J16Rik_9	1700106J16Rik	400	955	186	30
1700129C05Rik_1	1700129C05Rik	1014	499	444	237
1700129C05Rik_10	1700129C05Rik	2456	2294	734	306
1700129C05Rik_2	1700129C05Rik	2790	2349	768	532
1700129C05Rik_3	1700129C05Rik	1698	1578	500	238
1700129C05Rik_4	1700129C05Rik	2325	2765	495	403
1700129C05Rik_5	1700129C05Rik	1377	1454	322	207
1700129C05Rik_6	1700129C05Rik	1275	1889	313	406
1700129C05Rik_7	1700129C05Rik	1392	496	492	358
1700129C05Rik_8	1700129C05Rik	1997	515	304	330
1700129C05Rik_9	1700129C05Rik	757	465	249	157
1810030O07Rik_1	1810030O07Rik	1129	306	287	302
1810030O07Rik_10	1810030O07Rik	775	879	179	80
1810030O07Rik_2	1810030O07Rik	680	1653	312	121
1810030O07Rik_3	1810030O07Rik	1462	672	471	205
1810030O07Rik_4	1810030O07Rik	472	446	122	91
1810030O07Rik_5	1810030O07Rik	1872	551	366	197
1810030O07Rik_6	1810030O07Rik	1499	1187	329	500
1810030O07Rik_7	1810030O07Rik	2219	1728	723	375
1810030O07Rik_8	1810030O07Rik	992	428	442	181
1810030O07Rik_9	1810030O07Rik	2660	1812	1031	375
1810043H04Rik_1	1810043H04Rik	759	917	348	210
1810043H04Rik_10	1810043H04Rik	2129	1162	448	329
1810043H04Rik_2	1810043H04Rik	2167	1786	401	378
1810043H04Rik_3	1810043H04Rik	909	1031	194	26
1810043H04Rik_4	1810043H04Rik	1170	277	320	441
1810043H04Rik_5	1810043H04Rik	878	597	346	160
1810043H04Rik_6	1810043H04Rik	981	1901	292	301
1810043H04Rik_7	1810043H04Rik	1121	1140	447	214
1810043H04Rik_8	1810043H04Rik	216	0	82	47
1810043H04Rik_9	1810043H04Rik	1131	1531	446	411
2010012O05Rik_1	2010012O05Rik	864	1216	318	422
2010012O05Rik_10	2010012O05Rik	1896	1869	848	513
2010012O05Rik_2	2010012O05Rik	1246	1627	392	377
2010012O05Rik_3	2010012O05Rik	1509	1256	330	405
2010012O05Rik_4	2010012O05Rik	1550	1680	746	217
2010012O05Rik_5	2010012O05Rik	241	387	98	30
2010012O05Rik_6	2010012O05Rik	325	263	153	228
2010012O05Rik_7	2010012O05Rik	1155	1254	414	256
2010012O05Rik_8	2010012O05Rik	1042	1189	310	383
2010012O05Rik_9	2010012O05Rik	577	1309	337	238
2200002J24Rik_1	2200002J24Rik	1415	1664	551	147
2200002J24Rik_10	2200002J24Rik	2725	1053	885	497
2200002J24Rik_2	2200002J24Rik	1104	1696	426	197
2200002J24Rik_3	2200002J24Rik	1117	1111	353	144
2200002J24Rik_4	2200002J24Rik	516	74	202	131
2200002J24Rik_5	2200002J24Rik	1762	843	251	363
2200002J24Rik_6	2200002J24Rik	1170	915	315	206
2200002J24Rik_7	2200002J24Rik	2582	2659	861	629
2200002J24Rik_8	2200002J24Rik	1549	1539	479	267
2200002J24Rik_9	2200002J24Rik	810	919	274	404
2300005B03Rik_1	2300005B03Rik	1260	2289	250	192
2300005B03Rik_10	2300005B03Rik	2287	2863	669	395
2300005B03Rik_2	2300005B03Rik	1602	917	328	248
2300005B03Rik_3	2300005B03Rik	2823	2840	640	434
2300005B03Rik_4	2300005B03Rik	826	883	146	131
2300005B03Rik_5	2300005B03Rik	1002	1190	417	74
2300005B03Rik_6	2300005B03Rik	1956	1602	408	511
2300005B03Rik_7	2300005B03Rik	1772	1434	527	479
2300005B03Rik_8	2300005B03Rik	1504	532	560	337
2300005B03Rik_9	2300005B03Rik	1485	345	261	135
2310014L17Rik_1	2310014L17Rik	1179	537	452	70
2310014L17Rik_10	2310014L17Rik	738	638	212	172
2310014L17Rik_2	2310014L17Rik	760	821	239	359
2310014L17Rik_3	2310014L17Rik	1073	465	221	71
2310014L17Rik_4	2310014L17Rik	1759	2444	474	222
2310014L17Rik_5	2310014L17Rik	974	622	449	207
2310014L17Rik_6	2310014L17Rik	837	509	278	66
2310014L17Rik_7	2310014L17Rik	365	136	69	267
2310014L17Rik_8	2310014L17Rik	479	341	185	0
2310014L17Rik_9	2310014L17Rik	707	624	242	53
2310057N15Rik_1	2310057N15Rik	1156	415	90	360
2310057N15Rik_10	2310057N15Rik	701	559	224	297
2310057N15Rik_2	2310057N15Rik	579	696	321	131
2310057N15Rik_3	2310057N15Rik	888	962	115	179
2310057N15Rik_4	2310057N15Rik	1336	705	319	114
2310057N15Rik_5	2310057N15Rik	2368	1193	485	226
2310057N15Rik_6	2310057N15Rik	1619	1278	620	480
2310057N15Rik_7	2310057N15Rik	1583	1281	387	254
2310057N15Rik_8	2310057N15Rik	1187	361	235	284
2310057N15Rik_9	2310057N15Rik	1014	963	465	137
2410002F23Rik_1	2410002F23Rik	1171	1041	321	251
2410002F23Rik_10	2410002F23Rik	955	791	590	337
2410002F23Rik_2	2410002F23Rik	1048	1138	270	205
2410002F23Rik_3	2410002F23Rik	733	718	259	120
2410002F23Rik_4	2410002F23Rik	1147	894	272	57
2410002F23Rik_5	2410002F23Rik	861	1467	280	172
2410002F23Rik_6	2410002F23Rik	1615	717	422	136
2410002F23Rik_7	2410002F23Rik	2485	2228	413	314
2410002F23Rik_8	2410002F23Rik	2447	3503	468	91
2410002F23Rik_9	2410002F23Rik	2010	1479	543	257
2610034M16Rik_1	2610034M16Rik	1289	2026	245	221
2610034M16Rik_10	2610034M16Rik	1470	1610	380	434
2610034M16Rik_2	2610034M16Rik	1439	2143	728	161
2610034M16Rik_3	2610034M16Rik	1715	336	350	332
2610034M16Rik_4	2610034M16Rik	1520	1402	448	533
2610034M16Rik_5	2610034M16Rik	1653	1475	361	434
2610034M16Rik_6	2610034M16Rik	1771	517	473	520
2610034M16Rik_7	2610034M16Rik	1895	703	517	361
2610034M16Rik_8	2610034M16Rik	443	488	186	262
2610034M16Rik_9	2610034M16Rik	287	158	102	0
2610524H06Rik_1	2610524H06Rik	863	2379	456	413
2610524H06Rik_10	2610524H06Rik	515	439	226	178
2610524H06Rik_2	2610524H06Rik	575	213	15	75
2610524H06Rik_3	2610524H06Rik	1000	904	214	4
2610524H06Rik_4	2610524H06Rik	436	890	247	225
2610524H06Rik_5	2610524H06Rik	1295	1234	365	231
2610524H06Rik_6	2610524H06Rik	1015	783	420	182
2610524H06Rik_7	2610524H06Rik	754	476	341	177
2610524H06Rik_8	2610524H06Rik	764	921	202	261
2610524H06Rik_9	2610524H06Rik	1342	976	532	371
2610528A11Rik_1	2610528A11Rik	1541	1929	567	379
2610528A11Rik_10	2610528A11Rik	915	438	290	251
2610528A11Rik_2	2610528A11Rik	1670	427	434	237
2610528A11Rik_3	2610528A11Rik	1059	1637	414	215
2610528A11Rik_4	2610528A11Rik	928	869	323	163
2610528A11Rik_5	2610528A11Rik	1408	1174	377	401
2610528A11Rik_6	2610528A11Rik	2091	2413	451	451
2610528A11Rik_7	2610528A11Rik	1653	1468	811	335
2610528A11Rik_8	2610528A11Rik	2502	1413	497	162
2610528A11Rik_9	2610528A11Rik	1114	1486	364	364
2700050L05Rik_1	2700050L05Rik	979	970	445	510
2700050L05Rik_10	2700050L05Rik	811	1399	531	174
2700050L05Rik_2	2700050L05Rik	1524	583	426	207
2700050L05Rik_3	2700050L05Rik	1721	997	612	237
2700050L05Rik_4	2700050L05Rik	2332	1670	665	881
2700050L05Rik_5	2700050L05Rik	2518	720	572	169
2700050L05Rik_6	2700050L05Rik	1776	744	480	215
2700050L05Rik_7	2700050L05Rik	1481	811	313	176
2700050L05Rik_8	2700050L05Rik	1365	191	408	279
2700050L05Rik_9	2700050L05Rik	728	0	149	99
2810403A07Rik_1	2810403A07Rik	1956	1461	596	296
2810403A07Rik_10	2810403A07Rik	1981	1419	586	504
2810403A07Rik_2	2810403A07Rik	1376	988	377	393
2810403A07Rik_3	2810403A07Rik	1400	1605	441	223
2810403A07Rik_4	2810403A07Rik	538	522	128	152
2810403A07Rik_5	2810403A07Rik	1313	2192	300	188
2810403A07Rik_6	2810403A07Rik	546	141	125	108
2810403A07Rik_7	2810403A07Rik	568	253	145	120
2810403A07Rik_8	2810403A07Rik	1088	825	249	181
2810403A07Rik_9	2810403A07Rik	1198	730	336	109
2810474O19Rik_1	2810474O19Rik	1717	1232	358	377
2810474O19Rik_10	2810474O19Rik	1213	1627	612	208
2810474O19Rik_2	2810474O19Rik	1586	1638	580	264
2810474O19Rik_3	2810474O19Rik	2438	864	669	624
2810474O19Rik_4	2810474O19Rik	1160	1220	383	288
2810474O19Rik_5	2810474O19Rik	1377	1197	349	114
2810474O19Rik_6	2810474O19Rik	995	1120	336	367
2810474O19Rik_7	2810474O19Rik	2129	2040	475	326
2810474O19Rik_8	2810474O19Rik	1528	987	486	240
2810474O19Rik_9	2810474O19Rik	929	988	274	97
3110062M04Rik_1	3110062M04Rik	718	525	305	86
3110062M04Rik_10	3110062M04Rik	2687	3822	634	498
3110062M04Rik_2	3110062M04Rik	383	249	145	178
3110062M04Rik_3	3110062M04Rik	323	326	213	166
3110062M04Rik_4	3110062M04Rik	1642	2818	566	300
3110062M04Rik_5	3110062M04Rik	909	238	319	175
3110062M04Rik_6	3110062M04Rik	737	309	87	0
3110062M04Rik_7	3110062M04Rik	905	1209	317	177
3110062M04Rik_8	3110062M04Rik	2714	1972	368	319
3110062M04Rik_9	3110062M04Rik	1664	1302	569	391
4430402I18Rik_1	4430402I18Rik	1426	1071	556	186
4430402I18Rik_10	4430402I18Rik	1482	1696	390	117
4430402I18Rik_2	4430402I18Rik	1471	1481	288	309
4430402I18Rik_3	4430402I18Rik	869	1060	298	314
4430402I18Rik_4	4430402I18Rik	1052	461	278	180
4430402I18Rik_5	4430402I18Rik	1829	2200	379	405
4430402I18Rik_6	4430402I18Rik	1390	1319	336	512
4430402I18Rik_7	4430402I18Rik	1813	2169	731	324
4430402I18Rik_8	4430402I18Rik	2019	2452	626	152
4430402I18Rik_9	4430402I18Rik	3109	1505	700	591
4921517D22Rik_1	4921517D22Rik	1396	1384	408	342
4921517D22Rik_10	4921517D22Rik	775	517	298	117
4921517D22Rik_2	4921517D22Rik	1205	1044	341	208
4921517D22Rik_3	4921517D22Rik	1263	516	415	125
4921517D22Rik_4	4921517D22Rik	820	894	250	225
4921517D22Rik_5	4921517D22Rik	2521	1380	638	579
4921517D22Rik_6	4921517D22Rik	3316	1623	792	663
4921517D22Rik_7	4921517D22Rik	1075	385	403	302
4921517D22Rik_8	4921517D22Rik	838	1008	203	242
4921517D22Rik_9	4921517D22Rik	1039	1037	205	73
4921539E11Rik_1	4921539E11Rik	677	361	88	77
4921539E11Rik_10	4921539E11Rik	3002	2113	954	250
4921539E11Rik_2	4921539E11Rik	1123	313	367	228
4921539E11Rik_3	4921539E11Rik	1740	1668	355	104
4921539E11Rik_4	4921539E11Rik	1173	505	278	226
4921539E11Rik_5	4921539E11Rik	1495	945	482	170
4921539E11Rik_6	4921539E11Rik	1636	1481	270	496
4921539E11Rik_7	4921539E11Rik	1042	975	412	705
4921539E11Rik_8	4921539E11Rik	1625	1356	551	309
4921539E11Rik_9	4921539E11Rik	1729	684	566	562
4922505E12Rik_1	4922505E12Rik	833	628	195	342
4922505E12Rik_10	4922505E12Rik	1479	861	262	72
4922505E12Rik_2	4922505E12Rik	1240	1556	345	171
4922505E12Rik_3	4922505E12Rik	156	0	122	30
4922505E12Rik_4	4922505E12Rik	1638	610	422	200
4922505E12Rik_5	4922505E12Rik	494	499	307	60
4922505E12Rik_6	4922505E12Rik	551	598	209	0
4922505E12Rik_7	4922505E12Rik	1155	487	300	216
4922505E12Rik_8	4922505E12Rik	676	2508	325	470
4922505E12Rik_9	4922505E12Rik	1891	1303	438	308
4930435E12Rik_1	4930435E12Rik	1372	1533	428	326
4930435E12Rik_10	4930435E12Rik	2336	1480	739	465
4930435E12Rik_2	4930435E12Rik	1878	1956	484	214
4930435E12Rik_3	4930435E12Rik	1800	1126	389	226
4930435E12Rik_4	4930435E12Rik	1411	1291	330	123
4930435E12Rik_5	4930435E12Rik	2005	1543	488	580
4930435E12Rik_6	4930435E12Rik	2048	1412	450	521
4930435E12Rik_7	4930435E12Rik	1051	785	189	120
4930435E12Rik_8	4930435E12Rik	1048	1267	321	96
4930435E12Rik_9	4930435E12Rik	1137	1102	417	312
4930451C15Rik_1	4930451C15Rik	926	1245	243	390
4930451C15Rik_10	4930451C15Rik	799	275	149	141
4930451C15Rik_2	4930451C15Rik	1153	530	433	233
4930451C15Rik_3	4930451C15Rik	1989	1122	684	472
4930451C15Rik_4	4930451C15Rik	658	1311	229	173
4930451C15Rik_5	4930451C15Rik	1123	902	379	125
4930451C15Rik_6	4930451C15Rik	1168	1947	604	325
4930451C15Rik_7	4930451C15Rik	2144	1511	805	553
4930451C15Rik_8	4930451C15Rik	2096	1505	467	115
4930451C15Rik_9	4930451C15Rik	1817	1104	565	424
4930452B06Rik_1	4930452B06Rik	1395	1098	199	229
4930452B06Rik_10	4930452B06Rik	1740	1838	1018	615
4930452B06Rik_2	4930452B06Rik	2376	1386	862	438
4930452B06Rik_3	4930452B06Rik	327	254	154	29
4930452B06Rik_4	4930452B06Rik	1197	873	496	375
4930452B06Rik_5	4930452B06Rik	2342	1215	380	272
4930452B06Rik_6	4930452B06Rik	1000	937	211	157
4930452B06Rik_7	4930452B06Rik	1281	1978	235	323
4930452B06Rik_8	4930452B06Rik	1534	691	267	352
4930452B06Rik_9	4930452B06Rik	1179	814	476	299
4930503L19Rik_1	4930503L19Rik	1280	1210	175	182
4930503L19Rik_10	4930503L19Rik	976	1151	276	138
4930503L19Rik_2	4930503L19Rik	1893	1339	607	238
4930503L19Rik_3	4930503L19Rik	765	1042	219	276
4930503L19Rik_4	4930503L19Rik	915	705	317	23
4930503L19Rik_5	4930503L19Rik	2329	1842	740	520
4930503L19Rik_6	4930503L19Rik	1369	1444	587	109
4930503L19Rik_7	4930503L19Rik	1644	1672	441	204
4930503L19Rik_8	4930503L19Rik	1502	1250	383	215
4930503L19Rik_9	4930503L19Rik	1439	1468	395	132
4930506M07Rik_1	4930506M07Rik	1055	500	164	225
4930506M07Rik_10	4930506M07Rik	884	740	293	373
4930506M07Rik_2	4930506M07Rik	1944	2181	474	349
4930506M07Rik_3	4930506M07Rik	1142	486	312	43
4930506M07Rik_4	4930506M07Rik	1453	2477	389	269
4930506M07Rik_5	4930506M07Rik	1017	1030	370	177
4930506M07Rik_6	4930506M07Rik	1783	3319	625	337
4930506M07Rik_7	4930506M07Rik	2360	2329	710	591
4930506M07Rik_8	4930506M07Rik	1456	2215	641	370
4930506M07Rik_9	4930506M07Rik	1864	3254	688	511
4930538K18Rik_1	4930538K18Rik	1360	538	221	173
4930538K18Rik_10	4930538K18Rik	1855	2694	669	734
4930538K18Rik_2	4930538K18Rik	1481	352	534	224
4930538K18Rik_3	4930538K18Rik	1510	1269	243	293
4930538K18Rik_4	4930538K18Rik	1829	1878	454	477
4930538K18Rik_5	4930538K18Rik	887	280	163	279
4930538K18Rik_6	4930538K18Rik	1849	2171	550	290
4930538K18Rik_7	4930538K18Rik	629	510	207	21
4930538K18Rik_8	4930538K18Rik	823	211	295	152
4930538K18Rik_9	4930538K18Rik	1734	760	614	300
4930544D05Rik_1	4930544D05Rik	1904	1006	554	284
4930544D05Rik_10	4930544D05Rik	436	247	202	159
4930544D05Rik_2	4930544D05Rik	2119	2561	614	167
4930544D05Rik_3	4930544D05Rik	1227	1470	187	202
4930544D05Rik_4	4930544D05Rik	1958	1693	356	311
4930544D05Rik_5	4930544D05Rik	979	414	175	35
4930544D05Rik_6	4930544D05Rik	1064	531	252	146
4930544D05Rik_7	4930544D05Rik	1390	502	335	268
4930544D05Rik_8	4930544D05Rik	777	487	272	125
4930544D05Rik_9	4930544D05Rik	710	713	130	255
4930555G01Rik_1	4930555G01Rik	924	730	251	187
4930555G01Rik_2	4930555G01Rik	1385	1247	245	162
4930555G01Rik_3	4930555G01Rik	1756	1574	556	247
4930555G01Rik_4	4930555G01Rik	2442	1846	527	337
4930564B18Rik_1	4930564B18Rik	694	454	36	212
4930564B18Rik_10	4930564B18Rik	1380	722	223	154
4930564B18Rik_2	4930564B18Rik	1964	1234	743	437
4930564B18Rik_3	4930564B18Rik	2725	2439	610	476
4930564B18Rik_4	4930564B18Rik	2020	1171	285	148
4930564B18Rik_5	4930564B18Rik	488	467	168	107
4930564B18Rik_6	4930564B18Rik	1894	1713	479	669
4930564B18Rik_7	4930564B18Rik	1283	379	318	226
4930564B18Rik_8	4930564B18Rik	2303	1456	438	380
4930564B18Rik_9	4930564B18Rik	1378	562	418	71
4930578I06Rik_1	4930578I06Rik	474	418	185	78
4930578I06Rik_10	4930578I06Rik	1314	1929	527	377
4930578I06Rik_2	4930578I06Rik	1243	2294	304	264
4930578I06Rik_3	4930578I06Rik	1186	1382	369	760
4930578I06Rik_4	4930578I06Rik	1580	488	624	448
4930578I06Rik_5	4930578I06Rik	1344	1385	527	200
4930578I06Rik_6	4930578I06Rik	2562	2827	804	213
4930578I06Rik_7	4930578I06Rik	1773	1024	474	338
4930578I06Rik_8	4930578I06Rik	1489	1355	456	205
4930578I06Rik_9	4930578I06Rik	2237	1926	459	300
4930596D02Rik_1	4930596D02Rik	815	346	224	243
4930596D02Rik_10	4930596D02Rik	980	1061	298	187
4930596D02Rik_2	4930596D02Rik	1970	1733	857	412
4930596D02Rik_3	4930596D02Rik	1303	171	304	222
4930596D02Rik_4	4930596D02Rik	1039	490	299	100
4930596D02Rik_5	4930596D02Rik	817	663	140	145
4930596D02Rik_6	4930596D02Rik	557	594	254	302
4930596D02Rik_7	4930596D02Rik	1492	1238	289	414
4930596D02Rik_8	4930596D02Rik	1312	827	391	431
4930596D02Rik_9	4930596D02Rik	1061	932	207	302
4931423N10Rik_1	4931423N10Rik	1041	55	377	170
4931423N10Rik_10	4931423N10Rik	1832	1679	641	512
4931423N10Rik_2	4931423N10Rik	1091	961	366	287
4931423N10Rik_3	4931423N10Rik	650	592	71	164
4931423N10Rik_4	4931423N10Rik	1190	861	219	123
4931423N10Rik_5	4931423N10Rik	1727	1896	451	244
4931423N10Rik_6	4931423N10Rik	1428	1351	289	290
4931423N10Rik_7	4931423N10Rik	1079	1378	491	235
4931423N10Rik_8	4931423N10Rik	1303	488	358	304
4931423N10Rik_9	4931423N10Rik	1108	855	246	88
4931429I11Rik_1	4931429I11Rik	355	624	167	36
4931429I11Rik_10	4931429I11Rik	1266	708	561	293
4931429I11Rik_2	4931429I11Rik	1617	1240	525	286
4931429I11Rik_3	4931429I11Rik	1320	314	393	93
4931429I11Rik_4	4931429I11Rik	1774	1160	373	321
4931429I11Rik_5	4931429I11Rik	2378	1461	549	533
4931429I11Rik_6	4931429I11Rik	1221	1367	564	143
4931429I11Rik_7	4931429I11Rik	1600	796	436	266
4931429I11Rik_8	4931429I11Rik	859	1048	438	193
4931429I11Rik_9	4931429I11Rik	1708	1281	511	257
4931429L15Rik_1	4931429L15Rik	929	1067	312	174
4931429L15Rik_10	4931429L15Rik	873	1076	172	176
4931429L15Rik_2	4931429L15Rik	1295	654	195	277
4931429L15Rik_3	4931429L15Rik	1286	1407	232	72
4931429L15Rik_4	4931429L15Rik	1522	1250	513	309
4931429L15Rik_5	4931429L15Rik	1578	985	303	27
4931429L15Rik_6	4931429L15Rik	1546	851	593	259
4931429L15Rik_7	4931429L15Rik	1465	978	547	488
4931429L15Rik_8	4931429L15Rik	831	1491	259	203
4931429L15Rik_9	4931429L15Rik	2626	2255	753	781
4932414N04Rik_1	4932414N04Rik	1583	1485	445	173
4932414N04Rik_10	4932414N04Rik	688	328	359	29
4932414N04Rik_2	4932414N04Rik	1566	2392	662	197
4932414N04Rik_3	4932414N04Rik	2323	1854	681	398
4932414N04Rik_4	4932414N04Rik	1225	899	292	298
4932414N04Rik_5	4932414N04Rik	1430	1986	358	461
4932414N04Rik_6	4932414N04Rik	1407	935	299	81
4932414N04Rik_7	4932414N04Rik	1731	2311	545	125
4932414N04Rik_8	4932414N04Rik	1157	1262	420	201
4932414N04Rik_9	4932414N04Rik	1506	549	147	312
4933403O08Rik_1	4933403O08Rik	2105	3325	1072	1007
4933403O08Rik_10	4933403O08Rik	1644	1712	674	304
4933403O08Rik_2	4933403O08Rik	1560	2255	611	213
4933403O08Rik_3	4933403O08Rik	1967	1831	483	504
4933403O08Rik_4	4933403O08Rik	2444	2577	510	512
4933403O08Rik_5	4933403O08Rik	1128	1214	321	385
4933403O08Rik_6	4933403O08Rik	2328	2604	560	444
4933403O08Rik_7	4933403O08Rik	914	1272	664	467
4933403O08Rik_8	4933403O08Rik	505	291	220	218
4933403O08Rik_9	4933403O08Rik	780	132	275	110
4933426M11Rik_1	4933426M11Rik	2788	1691	403	428
4933426M11Rik_10	4933426M11Rik	778	0	285	127
4933426M11Rik_2	4933426M11Rik	711	290	231	106
4933426M11Rik_3	4933426M11Rik	871	0	146	35
4933426M11Rik_4	4933426M11Rik	2414	3028	629	438
4933426M11Rik_5	4933426M11Rik	591	220	118	149
4933426M11Rik_6	4933426M11Rik	1438	525	542	342
4933426M11Rik_7	4933426M11Rik	1189	1112	571	152
4933426M11Rik_8	4933426M11Rik	715	449	324	410
4933426M11Rik_9	4933426M11Rik	412	265	60	39
4933427D06Rik_1	4933427D06Rik	1378	1635	156	295
4933427D06Rik_10	4933427D06Rik	1259	669	369	259
4933427D06Rik_2	4933427D06Rik	1879	722	403	218
4933427D06Rik_3	4933427D06Rik	1672	946	642	314
4933427D06Rik_4	4933427D06Rik	1015	1191	472	285
4933427D06Rik_5	4933427D06Rik	2103	1168	570	277
4933427D06Rik_6	4933427D06Rik	2186	1693	733	593
4933427D06Rik_7	4933427D06Rik	845	610	194	171
4933427D06Rik_8	4933427D06Rik	1020	620	326	0
4933427D06Rik_9	4933427D06Rik	641	146	76	147
4933430I17Rik_1	4933430I17Rik	1644	888	396	202
4933430I17Rik_10	4933430I17Rik	411	1030	318	231
4933430I17Rik_2	4933430I17Rik	1467	129	166	167
4933430I17Rik_3	4933430I17Rik	1785	2095	446	215
4933430I17Rik_4	4933430I17Rik	783	500	209	160
4933430I17Rik_5	4933430I17Rik	1688	1891	474	421
4933430I17Rik_6	4933430I17Rik	1774	2768	631	143
4933430I17Rik_7	4933430I17Rik	414	0	170	154
4933430I17Rik_8	4933430I17Rik	951	298	292	213
4933430I17Rik_9	4933430I17Rik	1836	500	820	448
4933434I20Rik_1	4933434I20Rik	1604	916	485	163
4933434I20Rik_10	4933434I20Rik	1193	1920	193	302
4933434I20Rik_2	4933434I20Rik	1556	1664	334	134
4933434I20Rik_3	4933434I20Rik	1289	1529	471	495
4933434I20Rik_4	4933434I20Rik	1609	1218	705	304
4933434I20Rik_5	4933434I20Rik	1053	1129	184	61
4933434I20Rik_6	4933434I20Rik	983	734	333	206
4933434I20Rik_7	4933434I20Rik	1089	1418	218	126
4933434I20Rik_8	4933434I20Rik	2170	1703	741	600
4933434I20Rik_9	4933434I20Rik	901	705	451	342
5430421N21Rik_1	5430421N21Rik	1568	225	477	344
5430421N21Rik_10	5430421N21Rik	881	1671	149	172
5430421N21Rik_2	5430421N21Rik	1458	1536	290	893
5430421N21Rik_3	5430421N21Rik	752	681	317	283
5430421N21Rik_4	5430421N21Rik	1541	2052	317	371
5430421N21Rik_5	5430421N21Rik	1693	607	250	158
5430421N21Rik_6	5430421N21Rik	807	818	287	153
5430421N21Rik_7	5430421N21Rik	1656	838	471	395
5430421N21Rik_8	5430421N21Rik	1709	1625	354	204
5430421N21Rik_9	5430421N21Rik	1469	1113	326	436
5730559C18Rik_1	5730559C18Rik	802	729	285	324
5730559C18Rik_10	5730559C18Rik	1149	694	233	154
5730559C18Rik_2	5730559C18Rik	387	435	129	167
5730559C18Rik_3	5730559C18Rik	848	309	282	53
5730559C18Rik_4	5730559C18Rik	1401	949	561	375
5730559C18Rik_5	5730559C18Rik	1082	776	448	196
5730559C18Rik_6	5730559C18Rik	1619	1336	632	381
5730559C18Rik_7	5730559C18Rik	2646	3459	955	410
5730559C18Rik_8	5730559C18Rik	1461	1280	292	70
5730559C18Rik_9	5730559C18Rik	522	0	239	19
5830411N06Rik_1	5830411N06Rik	760	464	175	193
5830411N06Rik_10	5830411N06Rik	1493	939	342	66
5830411N06Rik_2	5830411N06Rik	1388	1257	543	617
5830411N06Rik_3	5830411N06Rik	1032	1095	289	214
5830411N06Rik_4	5830411N06Rik	1336	1893	440	445
5830411N06Rik_5	5830411N06Rik	1864	1690	475	144
5830411N06Rik_6	5830411N06Rik	1937	2081	411	265
5830411N06Rik_7	5830411N06Rik	1756	948	337	491
5830411N06Rik_8	5830411N06Rik	697	561	241	126
5830411N06Rik_9	5830411N06Rik	846	863	149	42
5830418K08Rik_1	5830418K08Rik	1383	281	448	400
5830418K08Rik_10	5830418K08Rik	1343	1314	544	411
5830418K08Rik_2	5830418K08Rik	642	1533	363	202
5830418K08Rik_3	5830418K08Rik	691	325	343	147
5830418K08Rik_4	5830418K08Rik	1722	850	494	134
5830418K08Rik_5	5830418K08Rik	2370	1352	988	1283
5830418K08Rik_6	5830418K08Rik	741	202	229	328
5830418K08Rik_7	5830418K08Rik	993	1686	447	315
5830418K08Rik_8	5830418K08Rik	1825	1180	336	506
5830418K08Rik_9	5830418K08Rik	1441	458	510	345
6030458C11Rik_1	6030458C11Rik	1269	456	260	272
6030458C11Rik_10	6030458C11Rik	1388	940	320	332
6030458C11Rik_2	6030458C11Rik	673	148	194	139
6030458C11Rik_3	6030458C11Rik	898	1765	290	204
6030458C11Rik_4	6030458C11Rik	2360	2293	950	547
6030458C11Rik_5	6030458C11Rik	623	1339	346	375
6030458C11Rik_6	6030458C11Rik	376	782	106	61
6030458C11Rik_7	6030458C11Rik	1615	648	293	128
6030458C11Rik_8	6030458C11Rik	959	772	221	103
6030458C11Rik_9	6030458C11Rik	780	1274	222	169
8430419L09Rik_1	8430419L09Rik	670	1639	350	125
8430419L09Rik_10	8430419L09Rik	936	1123	307	390
8430419L09Rik_2	8430419L09Rik	3593	1141	792	683
8430419L09Rik_3	8430419L09Rik	909	927	288	196
8430419L09Rik_4	8430419L09Rik	690	126	216	104
8430419L09Rik_5	8430419L09Rik	1076	903	418	263
8430419L09Rik_6	8430419L09Rik	816	685	312	89
8430419L09Rik_7	8430419L09Rik	1017	462	401	190
8430419L09Rik_8	8430419L09Rik	538	128	172	155
8430419L09Rik_9	8430419L09Rik	695	611	252	191
8430427H17Rik_1	8430427H17Rik	1121	1289	262	130
8430427H17Rik_10	8430427H17Rik	509	196	107	125
8430427H17Rik_2	8430427H17Rik	280	241	169	68
8430427H17Rik_3	8430427H17Rik	1415	1771	983	612
8430427H17Rik_4	8430427H17Rik	1534	1271	526	544
8430427H17Rik_5	8430427H17Rik	1297	738	216	111
8430427H17Rik_6	8430427H17Rik	991	1512	395	281
8430427H17Rik_7	8430427H17Rik	384	856	136	136
8430427H17Rik_8	8430427H17Rik	517	231	349	190
8430427H17Rik_9	8430427H17Rik	1216	571	166	379
9130008F23Rik_1	9130008F23Rik	761	86	496	147
9130008F23Rik_10	9130008F23Rik	971	1522	344	36
9130008F23Rik_2	9130008F23Rik	788	431	320	188
9130008F23Rik_3	9130008F23Rik	841	0	393	193
9130008F23Rik_4	9130008F23Rik	656	299	262	86
9130008F23Rik_5	9130008F23Rik	350	573	146	104
9130008F23Rik_6	9130008F23Rik	723	651	105	80
9130008F23Rik_7	9130008F23Rik	1871	1149	629	523
9130008F23Rik_8	9130008F23Rik	1092	960	79	220
9130008F23Rik_9	9130008F23Rik	779	200	283	152
9330182O14Rik_1	9330182O14Rik	1998	2089	393	103
9330182O14Rik_10	9330182O14Rik	2074	1580	954	289
9330182O14Rik_2	9330182O14Rik	1858	1307	269	225
9330182O14Rik_3	9330182O14Rik	1736	2807	831	223
9330182O14Rik_4	9330182O14Rik	2323	641	516	415
9330182O14Rik_5	9330182O14Rik	2200	939	529	386
9330182O14Rik_6	9330182O14Rik	1214	861	422	305
9330182O14Rik_7	9330182O14Rik	2842	2827	826	537
9330182O14Rik_8	9330182O14Rik	999	838	313	158
9330182O14Rik_9	9330182O14Rik	1289	1558	432	102
9430038I01Rik_1	9430038I01Rik	954	742	204	46
9430038I01Rik_10	9430038I01Rik	737	600	334	31
9430038I01Rik_2	9430038I01Rik	406	206	238	128
9430038I01Rik_3	9430038I01Rik	944	1158	437	220
9430038I01Rik_4	9430038I01Rik	1054	448	155	115
9430038I01Rik_5	9430038I01Rik	2055	1286	488	577
9430038I01Rik_6	9430038I01Rik	2855	2245	578	364
9430038I01Rik_7	9430038I01Rik	62	285	100	26
9430038I01Rik_8	9430038I01Rik	2072	1024	600	174
9430038I01Rik_9	9430038I01Rik	1614	851	316	210
9830107B12Rik_1	9830107B12Rik	1353	947	773	288
9830107B12Rik_10	9830107B12Rik	2588	1735	516	424
9830107B12Rik_2	9830107B12Rik	1070	696	319	250
9830107B12Rik_3	9830107B12Rik	1668	1051	429	313
9830107B12Rik_4	9830107B12Rik	808	1139	218	438
9830107B12Rik_5	9830107B12Rik	1278	1575	334	356
9830107B12Rik_6	9830107B12Rik	1872	1735	440	145
9830107B12Rik_7	9830107B12Rik	1231	1778	420	575
9830107B12Rik_8	9830107B12Rik	1246	1093	539	139
9830107B12Rik_9	9830107B12Rik	1969	2120	571	552
A530099J19Rik_1	A530099J19Rik	1178	676	292	224
A530099J19Rik_10	A530099J19Rik	1370	1140	441	210
A530099J19Rik_2	A530099J19Rik	1097	1588	418	410
A530099J19Rik_3	A530099J19Rik	1022	666	585	137
A530099J19Rik_4	A530099J19Rik	1917	1691	336	303
A530099J19Rik_5	A530099J19Rik	2192	1994	591	218
A530099J19Rik_6	A530099J19Rik	1386	2138	481	214
A530099J19Rik_7	A530099J19Rik	2209	1976	822	322
A530099J19Rik_8	A530099J19Rik	1096	444	358	191
A530099J19Rik_9	A530099J19Rik	1893	1027	600	465
A630007B06Rik_1	A630007B06Rik	2207	1317	465	376
A630007B06Rik_10	A630007B06Rik	1130	653	338	233
A630007B06Rik_2	A630007B06Rik	507	212	132	161
A630007B06Rik_3	A630007B06Rik	816	812	355	107
A630007B06Rik_4	A630007B06Rik	2898	1225	606	148
A630007B06Rik_5	A630007B06Rik	2394	1596	761	404
A630007B06Rik_6	A630007B06Rik	1507	828	334	390
A630007B06Rik_7	A630007B06Rik	1038	946	243	384
A630007B06Rik_8	A630007B06Rik	1499	1248	382	74
A630007B06Rik_9	A630007B06Rik	1681	950	474	169
A630095E13Rik_1	A630095E13Rik	640	923	319	39
A630095E13Rik_2	A630095E13Rik	1766	2176	544	315
A630095E13Rik_3	A630095E13Rik	1518	1182	356	559
A630095E13Rik_4	A630095E13Rik	1951	1212	543	205
A630095E13Rik_5	A630095E13Rik	1504	1426	213	155
A630095E13Rik_6	A630095E13Rik	1787	1542	874	777
A630095E13Rik_7	A630095E13Rik	1246	376	351	210
A630095E13Rik_8	A630095E13Rik	1103	1483	400	284
A630095E13Rik_9	A630095E13Rik	1417	862	450	345
AA792892_1	AA792892	2013	1315	897	199
AA792892_10	AA792892	3260	1639	754	544
AA792892_2	AA792892	577	268	207	204
AA792892_3	AA792892	1501	222	232	124
AA792892_4	AA792892	793	373	178	35
AA792892_5	AA792892	959	1250	120	473
AA792892_6	AA792892	948	727	448	62
AA792892_7	AA792892	2678	1138	465	824
AA792892_8	AA792892	249	0	182	0
AA792892_9	AA792892	1227	1003	392	452
Aaed1_1	Aaed1	1178	348	417	57
Aaed1_10	Aaed1	261	319	135	87
Aaed1_2	Aaed1	959	0	277	254
Aaed1_3	Aaed1	1119	1321	375	294
Aaed1_4	Aaed1	550	930	187	70
Aaed1_5	Aaed1	767	720	221	116
Aaed1_6	Aaed1	747	677	136	116
Aaed1_7	Aaed1	1148	469	99	129
Aaed1_8	Aaed1	1807	2489	463	214
Aaed1_9	Aaed1	2188	822	512	256
Aamp_1	Aamp	1684	544	451	133
Aamp_10	Aamp	448	93	277	0
Aamp_2	Aamp	729	681	316	232
Aamp_3	Aamp	1028	102	241	234
Aamp_4	Aamp	1631	373	284	227
Aamp_5	Aamp	945	208	184	203
Aamp_6	Aamp	948	255	282	50
Aamp_7	Aamp	1631	97	196	131
Aamp_8	Aamp	665	204	443	273
Aamp_9	Aamp	1130	336	386	204
Aar2_1	Aar2	1364	1489	593	475
Aar2_10	Aar2	1744	269	437	417
Aar2_2	Aar2	1094	954	499	460
Aar2_3	Aar2	1228	1085	302	299
Aar2_4	Aar2	1427	1031	601	377
Aar2_5	Aar2	2244	1605	433	353
Aar2_6	Aar2	864	89	248	297
Aar2_7	Aar2	2102	1425	503	120
Aar2_8	Aar2	2280	1571	553	389
Aar2_9	Aar2	739	728	198	195
Aasdh_1	Aasdh	887	857	345	126
Aasdh_10	Aasdh	855	894	452	279
Aasdh_2	Aasdh	1025	606	137	181
Aasdh_3	Aasdh	2274	1149	407	196
Aasdh_4	Aasdh	1588	1051	467	361
Aasdh_5	Aasdh	1276	1414	353	261
Aasdh_6	Aasdh	1340	440	522	252
Aasdh_7	Aasdh	388	20	196	183
Aasdh_8	Aasdh	611	277	113	0
Aasdh_9	Aasdh	1349	2496	382	316
Aass_1	Aass	1518	736	377	190
Aass_10	Aass	4500	3250	1170	585
Aass_2	Aass	996	869	187	55
Aass_3	Aass	1098	469	353	122
Aass_4	Aass	1550	1813	322	210
Aass_5	Aass	1646	2043	486	448
Aass_6	Aass	1761	994	471	475
Aass_7	Aass	440	567	42	24
Aass_8	Aass	1736	1268	392	243
Aass_9	Aass	1912	1393	626	499
Abca3_1	Abca3	1352	1650	783	249
Abca3_10	Abca3	2182	1684	581	643
Abca3_2	Abca3	1547	762	357	407
Abca3_3	Abca3	1446	2257	441	399
Abca3_4	Abca3	322	287	185	154
Abca3_5	Abca3	768	376	241	59
Abca3_6	Abca3	1827	1699	457	498
Abca3_7	Abca3	1128	701	342	72
Abca3_8	Abca3	3121	1709	879	373
Abca3_9	Abca3	2172	605	473	322
Abca6_1	Abca6	1462	778	467	329
Abca6_10	Abca6	674	435	356	26
Abca6_2	Abca6	1465	1748	217	285
Abca6_3	Abca6	1316	2160	299	299
Abca6_4	Abca6	1805	2006	680	741
Abca6_5	Abca6	1355	463	393	260
Abca6_6	Abca6	1827	626	503	119
Abca6_7	Abca6	2243	1957	529	251
Abca6_8	Abca6	1365	703	504	227
Abca6_9	Abca6	2059	1461	466	323
Abcc1_1	Abcc1	1660	1119	391	97
Abcc1_10	Abcc1	205	369	119	102
Abcc1_2	Abcc1	2361	829	1060	399
Abcc1_3	Abcc1	1427	921	360	269
Abcc1_4	Abcc1	2315	1385	453	401
Abcc1_5	Abcc1	2421	1075	853	751
Abcc1_6	Abcc1	2590	3064	855	521
Abcc1_7	Abcc1	929	1466	252	73
Abcc1_8	Abcc1	907	153	582	156
Abcc1_9	Abcc1	217	196	54	28
Abcc5_1	Abcc5	558	703	289	74
Abcc5_10	Abcc5	1776	1829	651	393
Abcc5_2	Abcc5	2736	1762	753	474
Abcc5_3	Abcc5	869	1171	519	230
Abcc5_4	Abcc5	851	324	310	121
Abcc5_5	Abcc5	1780	1515	598	174
Abcc5_6	Abcc5	1672	580	364	173
Abcc5_7	Abcc5	939	739	389	24
Abcc5_8	Abcc5	1698	1438	499	278
Abcc5_9	Abcc5	420	320	220	0
Abcc9_1	Abcc9	1393	994	478	121
Abcc9_10	Abcc9	1042	950	185	156
Abcc9_2	Abcc9	1545	872	313	349
Abcc9_3	Abcc9	1144	1080	703	163
Abcc9_4	Abcc9	2072	2197	559	520
Abcc9_5	Abcc9	1284	815	295	149
Abcc9_6	Abcc9	670	532	242	103
Abcc9_7	Abcc9	1381	1509	471	119
Abcc9_8	Abcc9	1201	1204	274	179
Abcc9_9	Abcc9	2061	2667	721	214
Abce1_1	Abce1	1200	1175	372	196
Abce1_10	Abce1	1265	383	301	125
Abce1_2	Abce1	1228	1776	293	91
Abce1_3	Abce1	1622	1425	467	312
Abce1_4	Abce1	1234	1514	328	205
Abce1_5	Abce1	916	593	306	124
Abce1_6	Abce1	2175	2647	528	250
Abce1_7	Abce1	1220	83	276	192
Abce1_8	Abce1	1318	1446	655	209
Abce1_9	Abce1	2544	2024	847	420
Abcf1_1	Abcf1	1350	1447	324	110
Abcf1_10	Abcf1	594	486	141	200
Abcf1_2	Abcf1	1907	868	839	237
Abcf1_3	Abcf1	1167	608	225	389
Abcf1_4	Abcf1	1915	1475	541	241
Abcf1_5	Abcf1	1020	719	383	100
Abcf1_6	Abcf1	1488	228	420	76
Abcf1_7	Abcf1	1210	265	281	94
Abcf1_8	Abcf1	1825	899	471	340
Abcf1_9	Abcf1	781	404	216	155
Abhd10_1	Abhd10	2765	1376	724	231
Abhd10_10	Abhd10	3686	3109	890	450
Abhd10_2	Abhd10	237	622	19	0
Abhd10_3	Abhd10	1324	772	346	123
Abhd10_4	Abhd10	1151	1518	323	398
Abhd10_5	Abhd10	729	1294	204	83
Abhd10_6	Abhd10	1242	588	183	313
Abhd10_7	Abhd10	1983	1926	633	211
Abhd10_8	Abhd10	1234	661	278	144
Abhd10_9	Abhd10	692	162	141	15
Abhd2_1	Abhd2	1695	2045	729	271
Abhd2_10	Abhd2	1120	1067	338	217
Abhd2_2	Abhd2	1601	2705	634	367
Abhd2_3	Abhd2	1010	667	269	107
Abhd2_4	Abhd2	543	1677	460	139
Abhd2_5	Abhd2	1855	958	322	494
Abhd2_6	Abhd2	1316	1322	458	448
Abhd2_7	Abhd2	1241	1119	274	423
Abhd2_8	Abhd2	1476	831	596	84
Abhd2_9	Abhd2	1248	1203	571	527
Abhd5_1	Abhd5	729	1163	344	32
Abhd5_10	Abhd5	1631	2151	345	558
Abhd5_2	Abhd5	619	253	123	0
Abhd5_3	Abhd5	668	107	116	222
Abhd5_4	Abhd5	729	967	217	89
Abhd5_5	Abhd5	1036	313	231	127
Abhd5_6	Abhd5	1407	900	391	379
Abhd5_7	Abhd5	654	195	170	149
Abhd5_8	Abhd5	1278	458	123	82
Abhd5_9	Abhd5	2470	1179	820	590
Abi1_1	Abi1	1812	2426	567	809
Abi1_10	Abi1	1225	443	256	114
Abi1_2	Abi1	1041	658	273	239
Abi1_3	Abi1	414	244	134	330
Abi1_4	Abi1	860	1206	237	200
Abi1_5	Abi1	965	690	236	152
Abi1_6	Abi1	1229	819	186	502
Abi1_7	Abi1	813	660	289	621
Abi1_8	Abi1	293	358	249	138
Abi1_9	Abi1	1950	2361	624	190
Abi3bp_1	Abi3bp	965	385	519	224
Abi3bp_10	Abi3bp	2913	1946	765	745
Abi3bp_2	Abi3bp	955	423	315	208
Abi3bp_3	Abi3bp	704	658	258	194
Abi3bp_4	Abi3bp	1930	2167	409	556
Abi3bp_5	Abi3bp	1236	1839	693	303
Abi3bp_6	Abi3bp	2248	1804	676	325
Abi3bp_7	Abi3bp	1043	128	353	152
Abi3bp_8	Abi3bp	1121	292	275	407
Abi3bp_9	Abi3bp	891	206	194	354
Abr_1	Abr	1647	1287	692	406
Abr_10	Abr	1525	1880	428	227
Abr_2	Abr	1032	932	300	158
Abr_3	Abr	580	891	236	239
Abr_4	Abr	857	1426	325	219
Abr_5	Abr	717	1014	375	169
Abr_6	Abr	1221	994	399	466
Abr_7	Abr	1093	1122	262	383
Abr_8	Abr	764	1045	273	126
Abr_9	Abr	319	377	89	228
Acad8_1	Acad8	2112	1076	540	716
Acad8_10	Acad8	1849	887	540	316
Acad8_2	Acad8	1930	1481	806	557
Acad8_3	Acad8	2405	2082	743	880
Acad8_4	Acad8	1377	1659	452	685
Acad8_5	Acad8	804	469	150	21
Acad8_6	Acad8	1357	1772	633	377
Acad8_7	Acad8	1545	2712	507	683
Acad8_8	Acad8	1109	753	419	577
Acad8_9	Acad8	1372	2779	832	314
Acads_1	Acads	1263	795	107	70
Acads_10	Acads	1214	829	236	287
Acads_2	Acads	604	406	250	60
Acads_3	Acads	2049	1183	691	247
Acads_4	Acads	1473	2179	389	157
Acads_5	Acads	1315	527	307	403
Acads_6	Acads	831	81	612	389
Acads_7	Acads	248	663	117	166
Acads_8	Acads	551	1268	191	107
Acads_9	Acads	904	534	361	214
Acap2_1	Acap2	308	802	165	45
Acap2_10	Acap2	1409	1838	424	407
Acap2_2	Acap2	2261	1228	519	361
Acap2_3	Acap2	1206	1426	659	354
Acap2_4	Acap2	1015	884	251	0
Acap2_5	Acap2	889	956	253	306
Acap2_6	Acap2	874	437	247	283
Acap2_7	Acap2	1291	1068	427	37
Acap2_8	Acap2	459	510	176	0
Acap2_9	Acap2	1341	1921	346	247
Ace_1	Ace	682	718	161	190
Ace_10	Ace	1705	1947	462	246
Ace_2	Ace	1195	356	351	292
Ace_3	Ace	1953	1462	354	750
Ace_4	Ace	1765	2502	660	149
Ace_5	Ace	757	1176	339	129
Ace_6	Ace	1176	877	397	172
Ace_7	Ace	1209	1260	298	182
Ace_8	Ace	966	265	53	82
Ace_9	Ace	1305	1126	446	394
Acnat2_1	Acnat2	1827	2234	751	664
Acnat2_10	Acnat2	1747	1655	555	151
Acnat2_2	Acnat2	1344	1901	213	223
Acnat2_3	Acnat2	1850	1999	686	730
Acnat2_4	Acnat2	1335	1726	424	183
Acnat2_5	Acnat2	1709	1391	272	247
Acnat2_6	Acnat2	912	1289	190	84
Acnat2_7	Acnat2	713	781	85	146
Acnat2_8	Acnat2	2646	2249	743	365
Acnat2_9	Acnat2	2332	1342	645	663
Acot11_1	Acot11	873	647	219	162
Acot11_10	Acot11	418	260	105	92
Acot11_2	Acot11	852	787	145	0
Acot11_3	Acot11	2838	1692	760	680
Acot11_4	Acot11	1216	679	329	426
Acot11_5	Acot11	1315	1064	300	554
Acot11_6	Acot11	1264	1586	340	138
Acot11_7	Acot11	1726	746	530	152
Acot11_8	Acot11	754	1160	367	314
Acot11_9	Acot11	635	977	214	195
Acpp_1	Acpp	728	295	129	325
Acpp_10	Acpp	1223	1973	554	545
Acpp_2	Acpp	1196	687	148	287
Acpp_3	Acpp	1504	1210	317	432
Acpp_4	Acpp	852	333	187	542
Acpp_5	Acpp	474	253	139	68
Acpp_6	Acpp	1620	1578	452	205
Acpp_7	Acpp	787	487	347	151
Acpp_8	Acpp	225	184	100	75
Acpp_9	Acpp	570	576	131	73
Acsf3_1	Acsf3	436	262	72	31
Acsf3_10	Acsf3	2140	1962	663	288
Acsf3_2	Acsf3	1194	1562	218	68
Acsf3_3	Acsf3	1835	1381	330	188
Acsf3_4	Acsf3	459	388	227	244
Acsf3_5	Acsf3	2092	1241	683	528
Acsf3_6	Acsf3	1587	1058	452	223
Acsf3_7	Acsf3	958	1710	396	222
Acsf3_8	Acsf3	1017	345	250	276
Acsf3_9	Acsf3	1236	1720	456	310
Actb_1	Actb	445	253	123	0
Actb_10	Actb	847	137	187	253
Actb_2	Actb	952	615	365	229
Actb_3	Actb	1111	1263	259	351
Actb_4	Actb	628	701	111	0
Actb_5	Actb	1213	727	316	273
Actb_6	Actb	66	0	9	26
Actb_7	Actb	355	714	188	88
Actb_8	Actb	480	304	65	33
Actb_9	Actb	1133	781	141	53
Actbl2_1	Actbl2	2074	1363	910	1005
Actbl2_10	Actbl2	1578	951	605	419
Actbl2_2	Actbl2	1688	2371	623	458
Actbl2_3	Actbl2	1200	1141	455	437
Actbl2_4	Actbl2	528	796	203	192
Actbl2_5	Actbl2	1417	1511	554	205
Actbl2_6	Actbl2	2069	1547	582	133
Actbl2_7	Actbl2	868	259	178	310
Actbl2_8	Actbl2	1411	1190	492	239
Actbl2_9	Actbl2	1147	694	445	419
Actg1_1	Actg1	1213	210	276	202
Actg1_10	Actg1	2481	1621	768	259
Actg1_2	Actg1	2547	422	302	136
Actg1_3	Actg1	2160	797	630	639
Actg1_4	Actg1	542	688	69	12
Actg1_5	Actg1	1577	1266	519	703
Actg1_6	Actg1	1625	854	379	248
Actg1_7	Actg1	628	1194	243	156
Actg1_8	Actg1	580	396	189	80
Actg1_9	Actg1	949	289	203	0
Actl10_1	Actl10	886	898	213	254
Actl10_10	Actl10	1029	693	297	386
Actl10_2	Actl10	907	1308	379	123
Actl10_3	Actl10	560	338	115	0
Actl10_4	Actl10	1321	481	363	655
Actl10_5	Actl10	1690	1681	426	650
Actl10_6	Actl10	1490	1603	425	587
Actl10_7	Actl10	1792	1484	607	275
Actl10_8	Actl10	1106	1535	182	140
Actl10_9	Actl10	761	786	362	0
Actl7b_1	Actl7b	1014	1172	293	315
Actl7b_10	Actl7b	964	739	204	161
Actl7b_2	Actl7b	854	306	130	299
Actl7b_3	Actl7b	875	633	184	136
Actl7b_4	Actl7b	219	259	67	96
Actl7b_5	Actl7b	1626	1528	370	349
Actl7b_6	Actl7b	734	807	149	42
Actl7b_7	Actl7b	841	678	254	277
Actl7b_8	Actl7b	1327	628	382	111
Actl7b_9	Actl7b	932	586	200	144
Actr2_1	Actr2	1385	3138	427	860
Actr2_10	Actr2	2045	961	511	282
Actr2_2	Actr2	819	1671	287	383
Actr2_3	Actr2	1685	2090	607	736
Actr2_4	Actr2	2264	1590	493	575
Actr2_5	Actr2	1522	1117	546	874
Actr2_6	Actr2	1121	2869	283	349
Actr2_7	Actr2	1068	612	323	502
Actr2_8	Actr2	1847	1675	640	458
Actr2_9	Actr2	1951	2165	722	820
Acyp1_1	Acyp1	1037	1105	463	129
Acyp1_10	Acyp1	1266	623	273	106
Acyp1_2	Acyp1	972	481	314	341
Acyp1_3	Acyp1	1689	624	357	225
Acyp1_4	Acyp1	1012	1646	444	294
Acyp1_5	Acyp1	876	340	170	101
Acyp1_6	Acyp1	1066	463	313	306
Acyp1_7	Acyp1	1787	2040	648	256
Acyp1_8	Acyp1	1473	974	152	228
Acyp1_9	Acyp1	1545	547	260	348
Adam30_1	Adam30	1052	1189	352	160
Adam30_10	Adam30	3389	2677	1537	1039
Adam30_2	Adam30	1139	443	367	151
Adam30_3	Adam30	1408	550	536	354
Adam30_4	Adam30	1292	881	85	173
Adam30_5	Adam30	2119	2296	576	175
Adam30_6	Adam30	674	838	162	154
Adam30_7	Adam30	1274	1669	655	349
Adam30_8	Adam30	1051	1384	607	364
Adam30_9	Adam30	997	798	304	394
Adam6a_1	Adam6a	1172	2038	352	256
Adam6a_10	Adam6a	1829	1540	560	328
Adam6a_2	Adam6a	1788	1231	400	469
Adam6a_3	Adam6a	1234	1602	425	118
Adam6a_4	Adam6a	3496	2129	714	343
Adam6a_5	Adam6a	1754	1478	519	225
Adam6a_6	Adam6a	1721	1046	376	367
Adam6a_7	Adam6a	1524	1647	277	210
Adam6a_8	Adam6a	3018	1292	866	522
Adam6a_9	Adam6a	1571	1408	442	177
Adam7_1	Adam7	1354	1045	467	377
Adam7_10	Adam7	1672	1312	708	314
Adam7_2	Adam7	1899	1533	418	636
Adam7_3	Adam7	1276	1122	475	347
Adam7_4	Adam7	2090	1340	696	511
Adam7_5	Adam7	1127	2293	255	168
Adam7_6	Adam7	1732	2252	477	514
Adam7_7	Adam7	1075	0	217	130
Adam7_8	Adam7	2218	1969	824	365
Adam7_9	Adam7	1100	1060	228	204
Adamts14_1	Adamts14	787	1458	219	112
Adamts14_10	Adamts14	919	418	280	179
Adamts14_2	Adamts14	613	1221	318	202
Adamts14_3	Adamts14	486	440	158	244
Adamts14_4	Adamts14	1352	525	323	99
Adamts14_5	Adamts14	1255	492	452	162
Adamts14_6	Adamts14	2062	2060	389	392
Adamts14_7	Adamts14	681	807	256	298
Adamts14_8	Adamts14	1258	2440	352	276
Adamts14_9	Adamts14	1989	889	344	200
Adamts16_1	Adamts16	985	229	274	161
Adamts16_10	Adamts16	881	643	211	386
Adamts16_2	Adamts16	1656	1149	365	215
Adamts16_3	Adamts16	2019	1819	320	167
Adamts16_4	Adamts16	1412	1060	251	181
Adamts16_5	Adamts16	2085	1364	488	191
Adamts16_6	Adamts16	692	270	181	326
Adamts16_7	Adamts16	1588	940	219	175
Adamts16_8	Adamts16	1371	1757	590	252
Adamts16_9	Adamts16	2347	1130	650	511
Adamts3_1	Adamts3	2439	893	745	509
Adamts3_10	Adamts3	1706	499	444	88
Adamts3_2	Adamts3	1930	426	743	655
Adamts3_3	Adamts3	2356	1781	710	770
Adamts3_4	Adamts3	1087	352	198	128
Adamts3_5	Adamts3	1971	1657	810	433
Adamts3_6	Adamts3	1362	1138	385	148
Adamts3_7	Adamts3	1031	1335	275	206
Adamts3_8	Adamts3	1148	595	146	97
Adamts3_9	Adamts3	2045	1685	749	336
Adamtsl1_1	Adamtsl1	1068	732	255	209
Adamtsl1_10	Adamtsl1	1299	343	383	295
Adamtsl1_2	Adamtsl1	1678	1581	540	505
Adamtsl1_3	Adamtsl1	939	525	405	146
Adamtsl1_4	Adamtsl1	672	473	208	50
Adamtsl1_5	Adamtsl1	1230	1369	452	394
Adamtsl1_6	Adamtsl1	2263	1878	928	530
Adamtsl1_7	Adamtsl1	969	733	297	280
Adamtsl1_8	Adamtsl1	1239	1659	454	287
Adamtsl1_9	Adamtsl1	1067	640	325	70
Adamtsl2_1	Adamtsl2	1602	1026	267	39
Adamtsl2_10	Adamtsl2	1152	1116	290	200
Adamtsl2_2	Adamtsl2	828	1184	238	422
Adamtsl2_3	Adamtsl2	974	631	292	113
Adamtsl2_4	Adamtsl2	1306	1156	261	224
Adamtsl2_5	Adamtsl2	2079	1280	507	246
Adamtsl2_6	Adamtsl2	1635	819	489	541
Adamtsl2_7	Adamtsl2	2401	1776	515	189
Adamtsl2_8	Adamtsl2	1016	615	259	308
Adcy2_1	Adcy2	1610	935	591	142
Adcy2_10	Adcy2	1647	1148	386	390
Adcy2_2	Adcy2	2673	2824	596	889
Adcy2_3	Adcy2	1075	348	381	256
Adcy2_4	Adcy2	1608	1429	447	379
Adcy2_5	Adcy2	1574	998	400	362
Adcy2_6	Adcy2	1365	1705	386	189
Adcy2_7	Adcy2	2979	4161	825	599
Adcy2_8	Adcy2	1811	1266	846	675
Adcy2_9	Adcy2	1418	890	457	260
Add2_1	Add2	167	193	82	69
Add2_10	Add2	1734	575	393	185
Add2_2	Add2	944	1453	184	383
Add2_3	Add2	1321	2096	494	444
Add2_4	Add2	2240	570	778	396
Add2_5	Add2	1686	958	692	150
Add2_6	Add2	1391	962	424	747
Add2_7	Add2	1088	314	543	257
Add2_8	Add2	1184	1621	314	144
Add2_9	Add2	969	842	342	329
Add3_1	Add3	667	943	218	188
Add3_10	Add3	2035	2450	347	332
Add3_2	Add3	1657	435	483	316
Add3_3	Add3	900	488	246	250
Add3_4	Add3	1541	1187	520	316
Add3_5	Add3	783	982	350	492
Add3_6	Add3	736	567	158	176
Add3_7	Add3	1382	1096	434	211
Add3_8	Add3	2139	2207	767	527
Add3_9	Add3	2582	1990	1036	807
Adh5_1	Adh5	435	388	130	108
Adh5_10	Adh5	1508	3954	728	465
Adh5_2	Adh5	1713	903	446	250
Adh5_3	Adh5	1156	2292	449	453
Adh5_4	Adh5	868	910	545	317
Adh5_5	Adh5	1093	897	315	189
Adh5_6	Adh5	1496	1131	372	207
Adh5_7	Adh5	1091	2038	482	483
Adh5_8	Adh5	1853	1158	506	380
Adh5_9	Adh5	2185	2447	534	364
Adhfe1_1	Adhfe1	2017	2015	994	508
Adhfe1_10	Adhfe1	935	858	159	151
Adhfe1_2	Adhfe1	1265	1894	336	304
Adhfe1_3	Adhfe1	401	1024	252	85
Adhfe1_4	Adhfe1	1378	988	620	148
Adhfe1_5	Adhfe1	1124	1578	272	146
Adhfe1_6	Adhfe1	1187	513	291	312
Adhfe1_7	Adhfe1	1272	1379	639	324
Adhfe1_8	Adhfe1	810	209	259	159
Adhfe1_9	Adhfe1	886	605	137	223
Adm2_1	Adm2	1544	789	563	583
Adm2_10	Adm2	901	1216	576	352
Adm2_2	Adm2	1608	1590	335	525
Adm2_3	Adm2	3523	2645	866	574
Adm2_4	Adm2	723	680	70	315
Adm2_5	Adm2	866	687	248	145
Adm2_6	Adm2	1668	837	469	362
Adm2_7	Adm2	1656	811	448	409
Adm2_8	Adm2	1444	2665	350	163
Adm2_9	Adm2	1077	1019	305	180
Adnp_1	Adnp	1674	1695	511	611
Adnp_10	Adnp	3244	2487	1168	895
Adnp_2	Adnp	2459	2861	991	769
Adnp_3	Adnp	1813	1517	427	630
Adnp_4	Adnp	2806	3075	1085	304
Adnp_5	Adnp	1483	731	290	119
Adnp_6	Adnp	1348	1228	479	439
Adnp_7	Adnp	2547	2117	1076	786
Adnp_8	Adnp	1055	472	465	177
Adnp_9	Adnp	2611	1287	768	745
Ado_1	Ado	246	970	402	228
Ado_10	Ado	2623	2225	373	606
Ado_2	Ado	1196	746	426	222
Ado_3	Ado	1363	1073	613	519
Ado_4	Ado	1453	1076	565	400
Ado_5	Ado	709	585	358	54
Ado_6	Ado	506	479	109	108
Ado_7	Ado	594	958	432	140
Ado_8	Ado	1318	696	119	164
Ado_9	Ado	366	111	151	100
Adora2a_1	Adora2a	1274	1761	273	136
Adora2a_10	Adora2a	1601	1993	347	163
Adora2a_2	Adora2a	1780	2172	595	614
Adora2a_3	Adora2a	1517	790	473	599
Adora2a_4	Adora2a	508	704	112	56
Adora2a_5	Adora2a	1134	638	250	224
Adora2a_6	Adora2a	1948	1563	669	336
Adora2a_7	Adora2a	352	245	101	111
Adora2a_8	Adora2a	778	499	526	110
Adora2a_9	Adora2a	1847	2078	468	364
Adprh_1	Adprh	559	281	159	138
Adprh_10	Adprh	825	872	151	467
Adprh_2	Adprh	1249	1130	468	375
Adprh_3	Adprh	462	445	118	74
Adprh_4	Adprh	511	558	78	58
Adprh_5	Adprh	1055	1207	266	408
Adprh_6	Adprh	1734	414	610	430
Adprh_7	Adprh	1168	1307	257	114
Adprh_8	Adprh	1045	773	173	161
Adprh_9	Adprh	563	722	338	299
Adprm_1	Adprm	1206	2496	362	138
Adprm_10	Adprm	2668	2833	806	646
Adprm_2	Adprm	947	472	309	149
Adprm_3	Adprm	1817	1703	353	89
Adprm_4	Adprm	1871	1466	610	205
Adprm_5	Adprm	961	772	487	153
Adprm_6	Adprm	1423	1994	307	61
Adprm_7	Adprm	1466	1302	621	298
Adprm_8	Adprm	1002	627	314	360
Adprm_9	Adprm	1534	1440	476	385
Adss_1	Adss	1131	951	222	109
Adss_10	Adss	1385	523	313	336
Adss_2	Adss	1136	922	417	201
Adss_3	Adss	1371	263	192	299
Adss_4	Adss	692	560	306	234
Adss_5	Adss	1035	928	230	218
Adss_6	Adss	711	328	324	234
Adss_7	Adss	488	1091	78	461
Adss_8	Adss	2369	1684	483	420
Adss_9	Adss	2396	1690	759	833
Aen_1	Aen	2302	1325	416	192
Aen_10	Aen	846	354	112	208
Aen_2	Aen	3056	1597	534	285
Aen_3	Aen	911	1119	194	72
Aen_4	Aen	2521	2481	620	390
Aen_5	Aen	764	191	309	204
Aen_6	Aen	946	235	336	157
Aen_7	Aen	1548	430	479	152
Aen_8	Aen	1424	1037	278	194
Aen_9	Aen	173	204	118	40
Afap1_1	Afap1	850	656	266	224
Afap1_10	Afap1	2953	1766	721	291
Afap1_2	Afap1	1131	1287	278	418
Afap1_3	Afap1	463	508	177	167
Afap1_4	Afap1	1038	465	235	58
Afap1_5	Afap1	2311	2119	981	350
Afap1_6	Afap1	1121	833	239	357
Afap1_7	Afap1	1637	511	748	891
Afap1_8	Afap1	1856	828	640	414
Afap1_9	Afap1	2095	2185	641	550
Aff1_1	Aff1	1291	1531	467	293
Aff1_10	Aff1	796	301	220	176
Aff1_2	Aff1	818	1468	287	384
Aff1_3	Aff1	1572	1338	561	424
Aff1_4	Aff1	1456	1325	265	299
Aff1_5	Aff1	945	1461	290	96
Aff1_6	Aff1	1141	1201	182	179
Aff1_7	Aff1	1130	1133	324	423
Aff1_8	Aff1	944	241	322	150
Aff1_9	Aff1	1283	1329	278	411
Aff2_1	Aff2	1554	1340	607	363
Aff2_10	Aff2	1303	487	131	212
Aff2_2	Aff2	2420	1086	535	359
Aff2_3	Aff2	1618	1361	523	595
Aff2_4	Aff2	2157	1394	577	463
Aff2_5	Aff2	1606	1801	558	331
Aff2_6	Aff2	1459	1543	347	241
Aff2_7	Aff2	2001	1893	611	784
Aff2_8	Aff2	1085	1131	413	29
Aff2_9	Aff2	2163	1720	568	455
Aff4_1	Aff4	410	140	171	0
Aff4_10	Aff4	1821	1857	790	516
Aff4_2	Aff4	1214	584	263	174
Aff4_3	Aff4	1473	1060	809	524
Aff4_4	Aff4	1362	763	549	542
Aff4_5	Aff4	637	1396	285	63
Aff4_6	Aff4	411	1113	204	24
Aff4_7	Aff4	1694	763	673	409
Aff4_8	Aff4	3592	2247	1266	883
Aff4_9	Aff4	1147	360	346	422
Afm_1	Afm	662	195	378	204
Afm_10	Afm	1831	2476	576	87
Afm_2	Afm	1660	1786	734	160
Afm_3	Afm	1030	1209	338	85
Afm_4	Afm	671	291	264	190
Afm_5	Afm	1900	2072	472	322
Afm_6	Afm	1401	779	354	264
Afm_7	Afm	1920	2190	1005	185
Afm_8	Afm	2755	2959	747	294
Afm_9	Afm	956	734	200	116
Agbl4_1	Agbl4	1537	1747	510	224
Agbl4_10	Agbl4	1710	1182	562	323
Agbl4_2	Agbl4	758	287	407	300
Agbl4_3	Agbl4	72	124	87	0
Agbl4_4	Agbl4	508	506	150	101
Agbl4_5	Agbl4	1648	900	527	205
Agbl4_6	Agbl4	2509	1777	708	425
Agbl4_7	Agbl4	1119	128	399	186
Agbl4_8	Agbl4	1060	563	192	57
Agbl4_9	Agbl4	1002	1270	163	87
Agbl5_1	Agbl5	1884	690	520	132
Agbl5_10	Agbl5	1129	1491	373	213
Agbl5_2	Agbl5	754	226	230	232
Agbl5_3	Agbl5	1925	651	488	359
Agbl5_4	Agbl5	834	289	357	39
Agbl5_5	Agbl5	1648	1587	327	341
Agbl5_6	Agbl5	786	982	205	398
Agbl5_7	Agbl5	789	1654	313	172
Agbl5_8	Agbl5	924	212	277	194
Agbl5_9	Agbl5	1693	3344	400	464
Agmo_1	Agmo	1619	595	475	99
Agmo_10	Agmo	2589	3110	702	638
Agmo_2	Agmo	2222	2614	587	521
Agmo_3	Agmo	3040	3242	1195	784
Agmo_4	Agmo	2942	2455	807	1020
Agmo_5	Agmo	1812	853	173	106
Agmo_6	Agmo	1759	1247	527	268
Agmo_7	Agmo	1236	335	351	264
Agmo_8	Agmo	1460	629	397	205
Agmo_9	Agmo	707	1394	346	149
Agpat4_1	Agpat4	2118	1778	885	440
Agpat4_10	Agpat4	2016	2171	410	556
Agpat4_2	Agpat4	1129	2260	443	423
Agpat4_3	Agpat4	828	849	174	390
Agpat4_4	Agpat4	943	988	435	357
Agpat4_5	Agpat4	663	501	169	102
Agpat4_6	Agpat4	1236	1105	338	152
Agpat4_7	Agpat4	1235	740	385	124
Agpat4_8	Agpat4	1940	500	367	181
Agpat4_9	Agpat4	912	624	267	82
Agt_1	Agt	662	481	230	102
Agt_10	Agt	1069	1948	237	386
Agt_2	Agt	1378	1634	483	203
Agt_3	Agt	1197	831	554	138
Agt_4	Agt	243	937	120	108
Agt_5	Agt	1261	634	280	367
Agt_6	Agt	1055	356	239	31
Agt_7	Agt	1551	1252	505	297
Agt_8	Agt	554	825	124	83
Agt_9	Agt	2151	1249	588	206
Agtr1a_1	Agtr1a	1358	366	400	127
Agtr1a_10	Agtr1a	925	598	219	188
Agtr1a_2	Agtr1a	1334	809	421	238
Agtr1a_3	Agtr1a	1210	312	458	540
Agtr1a_4	Agtr1a	1512	1472	577	430
Agtr1a_5	Agtr1a	1081	952	267	225
Agtr1a_6	Agtr1a	394	336	58	83
Agtr1a_7	Agtr1a	1746	1250	275	504
Agtr1a_8	Agtr1a	630	357	167	11
Agtr1a_9	Agtr1a	817	1012	302	148
Agxt_1	Agxt	667	953	499	15
Agxt_10	Agxt	2082	399	692	275
Agxt_2	Agxt	1818	2515	363	343
Agxt_3	Agxt	1307	778	429	118
Agxt_4	Agxt	1170	167	366	245
Agxt_5	Agxt	1429	285	232	310
Agxt_6	Agxt	464	185	91	204
Agxt_7	Agxt	1920	1925	555	108
Agxt_8	Agxt	381	0	178	72
Agxt_9	Agxt	1824	600	402	323
Ahr_1	Ahr	1138	979	442	206
Ahr_10	Ahr	881	188	306	213
Ahr_2	Ahr	942	739	720	96
Ahr_3	Ahr	1018	1082	206	97
Ahr_4	Ahr	527	180	277	75
Ahr_5	Ahr	841	195	205	0
Ahr_6	Ahr	1783	1868	698	284
Ahr_7	Ahr	737	409	199	88
Ahr_8	Ahr	1222	1011	291	182
Ahr_9	Ahr	1256	1011	748	0
AI317395_1	AI317395	994	923	352	523
AI317395_10	AI317395	675	1070	259	39
AI317395_2	AI317395	736	622	212	62
AI317395_3	AI317395	713	1050	246	102
AI317395_4	AI317395	559	598	220	240
AI317395_5	AI317395	1245	840	304	273
AI317395_6	AI317395	584	525	380	218
AI317395_7	AI317395	2017	1410	475	153
AI317395_8	AI317395	1422	1736	453	82
AI317395_9	AI317395	2604	1697	496	422
AI747448_1	AI747448	2618	1061	494	592
AI747448_10	AI747448	1725	2517	744	301
AI747448_2	AI747448	1215	991	438	95
AI747448_3	AI747448	1166	1146	115	170
AI747448_4	AI747448	2088	1395	552	221
AI747448_5	AI747448	1928	1784	456	254
AI747448_6	AI747448	583	738	206	209
AI747448_7	AI747448	1094	1923	364	0
AI747448_8	AI747448	486	229	167	0
AI747448_9	AI747448	1776	2661	558	266
Aicda_1	Aicda	2018	322	553	417
Aicda_10	Aicda	2811	1436	646	472
Aicda_2	Aicda	1150	1247	245	148
Aicda_3	Aicda	1498	1198	312	158
Aicda_4	Aicda	1990	758	541	350
Aicda_5	Aicda	1360	1522	433	208
Aicda_6	Aicda	1768	634	233	285
Aicda_7	Aicda	1651	2477	378	194
Aicda_8	Aicda	661	1531	126	81
Aicda_9	Aicda	79	0	44	29
Aida_1	Aida	1767	1900	897	134
Aida_10	Aida	1956	1007	726	438
Aida_2	Aida	814	757	288	204
Aida_3	Aida	1986	1300	700	671
Aida_4	Aida	1154	1569	458	266
Aida_5	Aida	533	985	213	204
Aida_6	Aida	1816	1562	532	405
Aida_7	Aida	984	452	235	279
Aida_8	Aida	1562	607	202	400
Aida_9	Aida	1734	1199	485	389
Aifm2_1	Aifm2	1028	1662	487	360
Aifm2_10	Aifm2	1664	1910	455	577
Aifm2_2	Aifm2	1137	726	356	205
Aifm2_3	Aifm2	1506	1005	363	207
Aifm2_4	Aifm2	1783	953	469	360
Aifm2_5	Aifm2	1105	461	304	162
Aifm2_6	Aifm2	1147	938	508	51
Aifm2_7	Aifm2	933	243	537	324
Aifm2_8	Aifm2	572	660	167	121
Aifm2_9	Aifm2	1139	538	150	159
Ak4_1	Ak4	1601	1453	503	143
Ak4_10	Ak4	920	573	302	280
Ak4_2	Ak4	1312	892	531	272
Ak4_3	Ak4	1608	2182	433	199
Ak4_4	Ak4	1427	1086	372	209
Ak4_5	Ak4	1495	861	358	274
Ak4_6	Ak4	2585	2040	878	387
Ak4_7	Ak4	1071	743	318	93
Ak4_8	Ak4	1846	940	449	128
Ak4_9	Ak4	1639	1828	715	717
Akap8l_1	Akap8l	2110	2200	396	365
Akap8l_10	Akap8l	1516	1428	444	28
Akap8l_2	Akap8l	1105	1396	328	146
Akap8l_3	Akap8l	2683	1578	456	389
Akap8l_4	Akap8l	536	328	251	173
Akap8l_5	Akap8l	2029	1007	607	281
Akap8l_6	Akap8l	1019	53	352	34
Akap8l_7	Akap8l	1423	667	463	187
Akap8l_8	Akap8l	1484	1575	555	346
Akap8l_9	Akap8l	1241	1203	449	135
Akirin2_1	Akirin2	1729	849	705	362
Akirin2_10	Akirin2	1928	1289	427	170
Akirin2_2	Akirin2	1374	1049	406	166
Akirin2_3	Akirin2	340	191	108	47
Akirin2_4	Akirin2	84	0	16	0
Akirin2_5	Akirin2	1052	1169	554	309
Akirin2_6	Akirin2	1516	416	484	443
Akirin2_7	Akirin2	2025	1201	607	209
Akirin2_8	Akirin2	1318	555	321	293
Akirin2_9	Akirin2	842	755	264	0
Akr1b7_1	Akr1b7	1023	287	208	126
Akr1b7_10	Akr1b7	1994	2035	727	563
Akr1b7_2	Akr1b7	1893	1808	542	313
Akr1b7_3	Akr1b7	1666	831	482	289
Akr1b7_4	Akr1b7	2856	1704	892	348
Akr1b7_5	Akr1b7	626	639	277	168
Akr1b7_6	Akr1b7	2366	1723	610	630
Akr1b7_7	Akr1b7	1897	2375	445	193
Akr1b7_8	Akr1b7	1405	1853	252	160
Akr1b7_9	Akr1b7	1083	48	293	140
Akr1c14_1	Akr1c14	470	609	180	181
Akr1c14_10	Akr1c14	1216	1204	431	56
Akr1c14_2	Akr1c14	1299	2039	338	450
Akr1c14_3	Akr1c14	388	437	138	126
Akr1c14_4	Akr1c14	1718	601	661	267
Akr1c14_5	Akr1c14	1939	265	439	317
Akr1c14_6	Akr1c14	1293	1076	778	467
Akr1c14_7	Akr1c14	3166	2156	618	506
Akr1c14_8	Akr1c14	1883	3173	927	517
Akr1c14_9	Akr1c14	972	1387	447	205
Akr1cl_1	Akr1cl	961	1453	788	500
Akr1cl_10	Akr1cl	2514	2426	828	332
Akr1cl_2	Akr1cl	915	965	305	200
Akr1cl_3	Akr1cl	1190	793	529	179
Akr1cl_4	Akr1cl	855	718	366	78
Akr1cl_5	Akr1cl	1497	944	287	505
Akr1cl_6	Akr1cl	2442	1651	755	436
Akr1cl_7	Akr1cl	1941	1527	603	417
Akr1cl_8	Akr1cl	1311	430	374	265
Akr1cl_9	Akr1cl	1213	0	129	50
Alcam_1	Alcam	1245	1315	411	449
Alcam_10	Alcam	1601	725	449	189
Alcam_2	Alcam	1223	777	226	264
Alcam_3	Alcam	1756	1909	474	101
Alcam_4	Alcam	1302	1591	442	143
Alcam_5	Alcam	1063	2186	452	234
Alcam_6	Alcam	1167	986	317	278
Alcam_7	Alcam	2566	2114	471	304
Alcam_8	Alcam	1258	999	459	286
Alcam_9	Alcam	1043	1516	240	189
Aldh1a7_1	Aldh1a7	2574	3473	467	444
Aldh1a7_10	Aldh1a7	1106	514	434	269
Aldh1a7_2	Aldh1a7	1446	1165	949	684
Aldh1a7_3	Aldh1a7	893	1044	251	149
Aldh1a7_4	Aldh1a7	1216	1166	367	312
Aldh1a7_5	Aldh1a7	1129	698	378	149
Aldh1a7_6	Aldh1a7	2169	2768	711	467
Aldh1a7_7	Aldh1a7	1117	1014	153	290
Aldh1a7_8	Aldh1a7	1538	682	579	496
Aldh1a7_9	Aldh1a7	2247	2093	699	225
Aldh2_1	Aldh2	303	549	177	433
Aldh2_10	Aldh2	547	635	235	174
Aldh2_2	Aldh2	1710	1415	670	324
Aldh2_3	Aldh2	957	1834	492	413
Aldh2_4	Aldh2	1215	463	287	289
Aldh2_5	Aldh2	349	234	217	173
Aldh2_6	Aldh2	1556	1304	474	66
Aldh2_7	Aldh2	965	992	311	321
Aldh2_8	Aldh2	1241	515	330	135
Aldh2_9	Aldh2	2589	4079	794	858
Alg11_1	Alg11	1305	939	470	174
Alg11_10	Alg11	1497	498	633	158
Alg11_2	Alg11	1275	432	389	309
Alg11_3	Alg11	2621	2044	1157	611
Alg11_4	Alg11	1968	1102	743	330
Alg11_5	Alg11	709	463	216	150
Alg11_6	Alg11	2452	1330	560	242
Alg11_7	Alg11	2012	638	405	106
Alg11_8	Alg11	1503	420	460	266
Alg11_9	Alg11	1131	400	329	239
Alk_1	Alk	416	526	217	138
Alk_10	Alk	880	1579	376	133
Alk_2	Alk	1787	1105	487	430
Alk_3	Alk	1095	379	521	409
Alk_4	Alk	782	1311	270	148
Alk_5	Alk	1541	1245	752	506
Alk_6	Alk	1108	589	364	319
Alk_7	Alk	1439	744	326	179
Alk_8	Alk	1300	1198	404	167
Alk_9	Alk	1340	446	408	187
Alkbh8_1	Alkbh8	1463	644	494	54
Alkbh8_10	Alkbh8	1447	1545	537	315
Alkbh8_2	Alkbh8	2257	2312	774	276
Alkbh8_3	Alkbh8	1327	970	177	476
Alkbh8_4	Alkbh8	953	1365	302	311
Alkbh8_5	Alkbh8	745	663	50	51
Alkbh8_6	Alkbh8	1822	1051	333	131
Alkbh8_7	Alkbh8	1079	1343	473	368
Alkbh8_8	Alkbh8	1948	1523	418	265
Alkbh8_9	Alkbh8	849	1215	134	89
Allc_1	Allc	1399	630	350	438
Allc_10	Allc	928	357	327	144
Allc_2	Allc	1486	988	317	151
Allc_3	Allc	1618	1513	450	407
Allc_4	Allc	1738	1362	330	369
Allc_5	Allc	1537	1359	517	156
Allc_6	Allc	1004	1238	370	194
Allc_7	Allc	2730	2234	644	534
Allc_8	Allc	1994	2585	644	388
Allc_9	Allc	1199	1061	560	509
Alms1_1	Alms1	709	657	142	322
Alms1_10	Alms1	1919	786	610	210
Alms1_2	Alms1	1791	1522	494	222
Alms1_3	Alms1	961	860	434	195
Alms1_4	Alms1	1018	639	348	160
Alms1_5	Alms1	585	679	297	132
Alms1_6	Alms1	1299	661	227	132
Alms1_7	Alms1	1314	969	151	90
Alms1_8	Alms1	442	879	373	110
Alms1_9	Alms1	1713	1865	518	692
Alpk3_1	Alpk3	1267	895	262	168
Alpk3_10	Alpk3	1849	1431	564	166
Alpk3_2	Alpk3	3164	1099	541	348
Alpk3_3	Alpk3	1137	2056	382	565
Alpk3_4	Alpk3	2050	1842	857	430
Alpk3_5	Alpk3	1024	293	330	48
Alpk3_6	Alpk3	949	659	256	108
Alpk3_7	Alpk3	933	1762	559	189
Alpk3_8	Alpk3	996	1421	231	407
Alpk3_9	Alpk3	608	298	179	560
Als2cr12_1	Als2cr12	949	1129	284	17
Als2cr12_10	Als2cr12	3811	1741	1096	810
Als2cr12_2	Als2cr12	2205	1659	664	230
Als2cr12_3	Als2cr12	1645	2431	519	181
Als2cr12_4	Als2cr12	743	1113	250	31
Als2cr12_5	Als2cr12	947	265	220	144
Als2cr12_6	Als2cr12	713	396	409	479
Als2cr12_7	Als2cr12	1919	1597	536	352
Als2cr12_8	Als2cr12	779	269	300	203
Als2cr12_9	Als2cr12	1809	1164	386	819
Alyref_1	Alyref	1087	784	371	102
Alyref_10	Alyref	1055	364	310	96
Alyref_2	Alyref	544	167	87	89
Alyref_3	Alyref	1503	375	495	106
Alyref_4	Alyref	2667	2040	500	220
Alyref_5	Alyref	840	597	252	148
Alyref_6	Alyref	1258	396	428	189
Alyref_7	Alyref	1624	590	606	692
Alyref_8	Alyref	438	937	37	28
Alyref_9	Alyref	1143	719	181	168
Amd2_1	Amd2	1057	624	236	294
Amd2_10	Amd2	1321	785	351	327
Amd2_2	Amd2	926	284	194	183
Amd2_3	Amd2	2395	1552	472	548
Amd2_4	Amd2	2105	2197	497	282
Amd2_5	Amd2	1449	553	298	250
Amd2_6	Amd2	1691	640	355	171
Amd2_7	Amd2	1007	950	215	118
Amd2_8	Amd2	1434	742	444	441
Amd2_9	Amd2	2316	2280	862	428
Ammecr1l_1	Ammecr1l	919	351	574	143
Ammecr1l_10	Ammecr1l	2062	648	452	347
Ammecr1l_2	Ammecr1l	2559	2563	637	455
Ammecr1l_3	Ammecr1l	1111	1297	356	91
Ammecr1l_4	Ammecr1l	422	348	128	110
Ammecr1l_5	Ammecr1l	1507	1767	463	257
Ammecr1l_6	Ammecr1l	1679	1779	393	449
Ammecr1l_7	Ammecr1l	1291	900	347	256
Ammecr1l_8	Ammecr1l	1578	1210	798	387
Ammecr1l_9	Ammecr1l	2548	1038	485	649
Ampd2_1	Ampd2	2475	686	645	85
Ampd2_10	Ampd2	991	479	166	96
Ampd2_2	Ampd2	1410	1086	504	280
Ampd2_3	Ampd2	2297	913	621	251
Ampd2_4	Ampd2	1841	643	316	473
Ampd2_5	Ampd2	1588	1581	428	199
Ampd2_6	Ampd2	1856	1	418	464
Ampd2_7	Ampd2	3065	2641	1054	786
Ampd2_8	Ampd2	863	605	229	0
Ampd2_9	Ampd2	809	955	241	117
Anapc11_1	Anapc11	1562	1270	613	121
Anapc11_10	Anapc11	328	92	199	0
Anapc11_2	Anapc11	1256	505	331	229
Anapc11_3	Anapc11	581	687	262	0
Anapc11_4	Anapc11	1020	442	428	39
Anapc11_5	Anapc11	802	651	359	36
Anapc11_6	Anapc11	1178	1557	487	287
Anapc11_7	Anapc11	844	852	256	318
Anapc11_8	Anapc11	1167	688	445	127
Anapc11_9	Anapc11	1499	782	317	347
Angptl1_1	Angptl1	2267	1794	842	571
Angptl1_10	Angptl1	1811	1136	598	324
Angptl1_2	Angptl1	2366	1402	690	387
Angptl1_3	Angptl1	1320	1477	228	352
Angptl1_4	Angptl1	1912	1331	367	179
Angptl1_5	Angptl1	1082	1429	409	236
Angptl1_6	Angptl1	1367	999	507	209
Angptl1_7	Angptl1	2656	2039	571	481
Angptl1_8	Angptl1	1353	1069	571	400
Angptl1_9	Angptl1	1121	2175	653	295
Ankk1_1	Ankk1	1572	1004	558	481
Ankk1_10	Ankk1	461	525	213	100
Ankk1_2	Ankk1	1383	627	408	250
Ankk1_3	Ankk1	1230	848	317	157
Ankk1_4	Ankk1	1476	744	597	285
Ankk1_5	Ankk1	2148	2264	608	453
Ankk1_6	Ankk1	673	320	334	158
Ankk1_7	Ankk1	1328	1867	286	371
Ankk1_8	Ankk1	1516	595	523	222
Ankk1_9	Ankk1	1319	1155	377	247
Ankle1_1	Ankle1	1500	640	326	63
Ankle1_10	Ankle1	250	0	86	0
Ankle1_2	Ankle1	206	0	77	343
Ankle1_3	Ankle1	825	430	164	153
Ankle1_4	Ankle1	892	0	168	94
Ankle1_5	Ankle1	2098	766	455	207
Ankle1_6	Ankle1	1704	629	294	103
Ankle1_7	Ankle1	1108	552	380	286
Ankle1_8	Ankle1	655	1115	322	267
Ankle1_9	Ankle1	1838	332	416	384
Ankmy2_1	Ankmy2	1670	1771	684	219
Ankmy2_10	Ankmy2	1387	2478	396	15
Ankmy2_2	Ankmy2	1913	2754	784	394
Ankmy2_3	Ankmy2	937	772	247	103
Ankmy2_4	Ankmy2	1619	552	346	373
Ankmy2_5	Ankmy2	816	921	328	197
Ankmy2_6	Ankmy2	1681	1514	538	382
Ankmy2_7	Ankmy2	1426	1574	245	293
Ankmy2_8	Ankmy2	2256	2019	481	463
Ankmy2_9	Ankmy2	1852	871	311	153
Ankrd10_1	Ankrd10	1527	917	366	434
Ankrd10_10	Ankrd10	741	154	288	89
Ankrd10_2	Ankrd10	2070	1172	266	695
Ankrd10_3	Ankrd10	1874	340	556	150
Ankrd10_4	Ankrd10	2604	2110	667	879
Ankrd10_5	Ankrd10	681	932	315	166
Ankrd10_6	Ankrd10	1558	1951	340	271
Ankrd10_7	Ankrd10	2467	1263	525	610
Ankrd10_8	Ankrd10	681	900	148	194
Ankrd10_9	Ankrd10	1076	1399	446	341
Ankrd11_1	Ankrd11	2090	918	600	215
Ankrd11_10	Ankrd11	927	483	419	183
Ankrd11_2	Ankrd11	3023	504	814	296
Ankrd11_3	Ankrd11	1067	1138	405	323
Ankrd11_4	Ankrd11	1401	712	332	167
Ankrd11_5	Ankrd11	1609	832	481	79
Ankrd11_6	Ankrd11	2771	292	689	195
Ankrd11_7	Ankrd11	1928	634	560	363
Ankrd11_8	Ankrd11	1952	724	503	325
Ankrd11_9	Ankrd11	2857	370	570	357
Ankrd2_1	Ankrd2	513	739	124	113
Ankrd2_10	Ankrd2	566	965	160	62
Ankrd2_2	Ankrd2	1240	1202	287	85
Ankrd2_3	Ankrd2	1664	917	564	523
Ankrd2_4	Ankrd2	308	282	170	71
Ankrd2_5	Ankrd2	2670	1685	733	405
Ankrd2_6	Ankrd2	1249	688	203	124
Ankrd2_7	Ankrd2	473	0	233	55
Ankrd2_8	Ankrd2	2204	1723	379	170
Ankrd2_9	Ankrd2	1083	148	282	215
Ankrd24_1	Ankrd24	1108	651	323	246
Ankrd24_10	Ankrd24	880	149	291	91
Ankrd24_2	Ankrd24	1632	985	456	136
Ankrd24_3	Ankrd24	3322	1524	797	322
Ankrd24_4	Ankrd24	1863	1773	427	183
Ankrd24_5	Ankrd24	1144	1441	275	126
Ankrd24_6	Ankrd24	1242	699	383	123
Ankrd24_7	Ankrd24	1623	1249	804	330
Ankrd24_8	Ankrd24	1182	699	481	13
Ankrd24_9	Ankrd24	2679	854	1000	770
Ankrd33b_1	Ankrd33b	1122	1211	275	161
Ankrd33b_10	Ankrd33b	1163	411	291	191
Ankrd33b_2	Ankrd33b	477	708	130	101
Ankrd33b_3	Ankrd33b	763	1245	228	182
Ankrd33b_4	Ankrd33b	1122	659	314	162
Ankrd33b_5	Ankrd33b	536	194	199	82
Ankrd33b_6	Ankrd33b	1215	1493	404	98
Ankrd33b_7	Ankrd33b	408	121	38	138
Ankrd33b_8	Ankrd33b	1032	1470	280	330
Ankrd33b_9	Ankrd33b	890	663	209	23
Ankrd34b_1	Ankrd34b	332	807	202	193
Ankrd34b_10	Ankrd34b	37	0	18	7
Ankrd34b_2	Ankrd34b	1592	859	537	370
Ankrd34b_3	Ankrd34b	324	477	85	17
Ankrd34b_4	Ankrd34b	691	365	329	244
Ankrd34b_5	Ankrd34b	1410	1688	629	73
Ankrd34b_6	Ankrd34b	922	617	356	129
Ankrd34b_7	Ankrd34b	1093	324	272	311
Ankrd34b_8	Ankrd34b	1662	1611	730	253
Ankrd34b_9	Ankrd34b	1094	1217	225	202
Ankrd66_1	Ankrd66	644	1226	209	106
Ankrd66_10	Ankrd66	2193	1199	876	678
Ankrd66_2	Ankrd66	608	463	487	180
Ankrd66_3	Ankrd66	2165	1721	669	230
Ankrd66_4	Ankrd66	1915	2106	974	293
Ankrd66_5	Ankrd66	3160	1757	903	518
Ankrd66_6	Ankrd66	537	1420	84	64
Ankrd66_7	Ankrd66	1014	191	310	102
Ankrd66_8	Ankrd66	1220	930	401	167
Ankrd66_9	Ankrd66	1190	1525	766	305
Ankrd7_1	Ankrd7	437	849	315	185
Ankrd7_10	Ankrd7	2082	1713	795	378
Ankrd7_2	Ankrd7	775	2005	295	147
Ankrd7_3	Ankrd7	1098	628	354	232
Ankrd7_4	Ankrd7	1593	922	354	536
Ankrd7_5	Ankrd7	2360	2549	476	396
Ankrd7_6	Ankrd7	1446	1658	528	325
Ankrd7_7	Ankrd7	2915	1678	747	454
Ankrd7_8	Ankrd7	1357	1090	336	156
Ankrd7_9	Ankrd7	2126	2085	717	286
Ankrd9_1	Ankrd9	968	724	261	281
Ankrd9_10	Ankrd9	1184	916	608	348
Ankrd9_2	Ankrd9	699	200	125	77
Ankrd9_3	Ankrd9	306	817	123	137
Ankrd9_4	Ankrd9	1234	325	367	266
Ankrd9_5	Ankrd9	1411	1138	276	227
Ankrd9_6	Ankrd9	1138	717	281	168
Ankrd9_7	Ankrd9	1346	2043	543	312
Ankrd9_8	Ankrd9	646	445	152	122
Ankrd9_9	Ankrd9	2018	760	575	430
Anxa1_1	Anxa1	936	1242	567	328
Anxa1_10	Anxa1	1033	1808	428	343
Anxa1_2	Anxa1	800	429	488	288
Anxa1_3	Anxa1	902	1144	272	123
Anxa1_4	Anxa1	2576	2978	783	353
Anxa1_5	Anxa1	838	880	145	226
Anxa1_6	Anxa1	1587	742	380	209
Anxa1_7	Anxa1	1929	2527	455	620
Anxa1_8	Anxa1	1220	998	467	226
Anxa1_9	Anxa1	1023	1498	200	190
Apba1_1	Apba1	855	615	251	346
Apba1_10	Apba1	926	1332	430	220
Apba1_2	Apba1	473	1109	464	150
Apba1_3	Apba1	921	835	169	151
Apba1_4	Apba1	771	587	168	68
Apba1_5	Apba1	3166	3076	750	488
Apba1_6	Apba1	87	0	93	24
Apba1_7	Apba1	1223	1103	299	352
Apba1_8	Apba1	2843	1008	714	575
Apba1_9	Apba1	1257	536	446	314
Apc_1	Apc	1990	2101	626	320
Apc_10	Apc	2298	1305	671	280
Apc_2	Apc	1336	1083	584	205
Apc_3	Apc	886	943	246	438
Apc_4	Apc	1314	745	247	57
Apc_5	Apc	1275	1383	264	396
Apc_6	Apc	939	1158	448	153
Apc_7	Apc	836	219	108	114
Apc_8	Apc	931	1072	236	0
Apc_9	Apc	1594	1024	320	230
Apol10b_1	Apol10b	2056	3509	702	488
Apol10b_10	Apol10b	838	845	586	219
Apol10b_2	Apol10b	2175	1433	760	348
Apol10b_3	Apol10b	2156	2284	622	489
Apol10b_4	Apol10b	2364	1528	780	804
Apol10b_5	Apol10b	2133	2078	613	483
Apol10b_6	Apol10b	1408	1381	461	186
Apol10b_7	Apol10b	1788	1581	593	192
Apol10b_8	Apol10b	1958	2116	1028	579
Apol10b_9	Apol10b	2106	1868	781	467
Aqp1_1	Aqp1	1430	371	720	38
Aqp1_10	Aqp1	724	1677	237	129
Aqp1_2	Aqp1	285	0	58	99
Aqp1_3	Aqp1	862	878	196	123
Aqp1_4	Aqp1	2143	1051	601	577
Aqp1_5	Aqp1	2093	1602	465	128
Aqp1_6	Aqp1	837	662	257	169
Aqp1_7	Aqp1	935	779	254	60
Aqp1_8	Aqp1	707	1118	380	302
Aqp1_9	Aqp1	643	624	149	164
Aqp11_1	Aqp11	831	1188	320	219
Aqp11_10	Aqp11	969	1821	380	281
Aqp11_2	Aqp11	1118	1183	474	372
Aqp11_3	Aqp11	516	983	126	160
Aqp11_4	Aqp11	1785	2012	496	134
Aqp11_5	Aqp11	811	374	250	234
Aqp11_6	Aqp11	1129	0	234	204
Aqp11_7	Aqp11	556	343	306	91
Aqp11_8	Aqp11	926	1487	379	316
Aqp11_9	Aqp11	86	0	18	39
Arfip2_1	Arfip2	1002	595	283	177
Arfip2_10	Arfip2	1984	1592	422	388
Arfip2_2	Arfip2	1242	470	507	562
Arfip2_3	Arfip2	1438	928	632	464
Arfip2_4	Arfip2	2915	2664	979	453
Arfip2_5	Arfip2	1174	897	304	207
Arfip2_6	Arfip2	968	792	258	194
Arfip2_7	Arfip2	1825	1253	341	271
Arfip2_8	Arfip2	645	594	187	237
Arfip2_9	Arfip2	1861	2612	745	738
Arhgap1_1	Arhgap1	769	449	287	110
Arhgap1_10	Arhgap1	1506	680	250	154
Arhgap1_2	Arhgap1	620	859	169	165
Arhgap1_3	Arhgap1	593	362	241	79
Arhgap1_4	Arhgap1	703	804	293	303
Arhgap1_5	Arhgap1	1677	755	354	186
Arhgap1_6	Arhgap1	201	520	97	22
Arhgap1_7	Arhgap1	1316	866	425	195
Arhgap1_8	Arhgap1	820	601	234	135
Arhgap1_9	Arhgap1	477	456	153	174
Arhgap11a_1	Arhgap11a	1072	1063	540	583
Arhgap11a_10	Arhgap11a	1174	1280	213	227
Arhgap11a_2	Arhgap11a	1686	394	437	826
Arhgap11a_3	Arhgap11a	1474	1611	332	161
Arhgap11a_4	Arhgap11a	755	597	192	74
Arhgap11a_5	Arhgap11a	2061	862	413	375
Arhgap11a_6	Arhgap11a	1255	594	236	152
Arhgap11a_7	Arhgap11a	950	546	240	189
Arhgap11a_8	Arhgap11a	2241	1084	511	548
Arhgap11a_9	Arhgap11a	933	2397	232	345
Arhgap15_1	Arhgap15	2231	1427	622	267
Arhgap15_10	Arhgap15	1353	1269	294	217
Arhgap15_2	Arhgap15	1940	1020	573	261
Arhgap15_3	Arhgap15	1049	1907	323	184
Arhgap15_4	Arhgap15	2653	2299	604	383
Arhgap15_5	Arhgap15	2316	2477	508	355
Arhgap15_6	Arhgap15	1148	178	270	109
Arhgap15_7	Arhgap15	1309	393	331	102
Arhgap15_8	Arhgap15	1097	1414	504	308
Arhgap15_9	Arhgap15	2424	1477	653	546
Arhgap25_1	Arhgap25	582	0	158	290
Arhgap25_10	Arhgap25	1454	869	458	227
Arhgap25_2	Arhgap25	1750	213	291	91
Arhgap25_3	Arhgap25	1223	1729	390	310
Arhgap25_4	Arhgap25	1310	489	120	197
Arhgap25_5	Arhgap25	483	653	275	110
Arhgap25_6	Arhgap25	1531	573	586	61
Arhgap25_7	Arhgap25	906	283	368	348
Arhgap25_8	Arhgap25	1058	711	231	95
Arhgap25_9	Arhgap25	1842	1408	687	364
Arhgap26_1	Arhgap26	1579	1279	543	273
Arhgap26_10	Arhgap26	2146	3703	932	369
Arhgap26_2	Arhgap26	853	578	244	210
Arhgap26_3	Arhgap26	1343	1085	422	286
Arhgap26_4	Arhgap26	1851	2804	711	394
Arhgap26_5	Arhgap26	910	1175	130	586
Arhgap26_6	Arhgap26	2496	635	482	848
Arhgap26_7	Arhgap26	1444	557	616	120
Arhgap26_8	Arhgap26	657	416	173	83
Arhgap26_9	Arhgap26	2200	1041	653	566
Arhgap28_1	Arhgap28	1323	1533	487	140
Arhgap28_10	Arhgap28	1953	1686	379	245
Arhgap28_2	Arhgap28	1549	2504	530	224
Arhgap28_3	Arhgap28	1336	823	212	107
Arhgap28_4	Arhgap28	838	1092	293	71
Arhgap28_5	Arhgap28	1783	1892	602	226
Arhgap28_6	Arhgap28	1784	863	541	479
Arhgap28_7	Arhgap28	1432	696	589	415
Arhgap28_8	Arhgap28	1677	1449	346	228
Arhgap28_9	Arhgap28	3497	3532	720	442
Arhgef10l_1	Arhgef10l	596	860	244	102
Arhgef10l_10	Arhgef10l	2139	1636	535	280
Arhgef10l_2	Arhgef10l	1104	1226	301	178
Arhgef10l_3	Arhgef10l	717	847	377	182
Arhgef10l_4	Arhgef10l	2752	2553	742	539
Arhgef10l_5	Arhgef10l	873	1879	252	250
Arhgef10l_6	Arhgef10l	870	337	187	238
Arhgef10l_7	Arhgef10l	1048	2425	333	367
Arhgef10l_8	Arhgef10l	1559	1080	264	209
Arhgef10l_9	Arhgef10l	947	278	256	152
Arhgef2_1	Arhgef2	1582	1745	403	108
Arhgef2_10	Arhgef2	870	991	255	302
Arhgef2_2	Arhgef2	1434	953	399	164
Arhgef2_3	Arhgef2	884	1597	440	395
Arhgef2_4	Arhgef2	165	0	70	0
Arhgef2_5	Arhgef2	1778	1072	511	513
Arhgef2_6	Arhgef2	1696	530	318	214
Arhgef2_7	Arhgef2	1768	1282	880	748
Arhgef2_8	Arhgef2	1159	277	295	232
Arhgef2_9	Arhgef2	248	546	144	135
Arhgef25_1	Arhgef25	1409	905	318	129
Arhgef25_10	Arhgef25	1392	783	267	63
Arhgef25_2	Arhgef25	1029	1611	452	124
Arhgef25_3	Arhgef25	663	1280	274	53
Arhgef25_4	Arhgef25	2046	3467	651	536
Arhgef25_5	Arhgef25	1021	1380	393	224
Arhgef25_6	Arhgef25	1112	713	398	54
Arhgef25_7	Arhgef25	948	60	340	95
Arhgef25_8	Arhgef25	619	0	305	137
Arhgef25_9	Arhgef25	1602	805	681	795
Arhgef39_1	Arhgef39	1530	1767	323	198
Arhgef39_10	Arhgef39	984	718	174	320
Arhgef39_2	Arhgef39	895	1161	560	282
Arhgef39_3	Arhgef39	1089	2025	464	315
Arhgef39_4	Arhgef39	1197	533	314	132
Arhgef39_5	Arhgef39	375	1182	136	134
Arhgef39_6	Arhgef39	1003	393	232	204
Arhgef39_7	Arhgef39	242	1507	248	161
Arhgef39_8	Arhgef39	1468	1113	253	341
Arhgef39_9	Arhgef39	1348	1595	289	123
Arid3a_1	Arid3a	1216	326	299	211
Arid3a_10	Arid3a	692	697	155	108
Arid3a_2	Arid3a	1079	971	189	300
Arid3a_3	Arid3a	1219	1007	282	91
Arid3a_4	Arid3a	1480	690	571	183
Arid3a_5	Arid3a	1315	1581	467	341
Arid3a_6	Arid3a	474	424	198	0
Arid3a_7	Arid3a	1948	2038	716	608
Arid3a_8	Arid3a	1758	258	392	151
Arid3a_9	Arid3a	1201	1067	424	155
Arid3b_1	Arid3b	1111	1318	391	324
Arid3b_10	Arid3b	1978	1677	549	313
Arid3b_2	Arid3b	777	902	184	104
Arid3b_3	Arid3b	1197	1963	309	170
Arid3b_4	Arid3b	1532	756	430	355
Arid3b_5	Arid3b	846	550	518	210
Arid3b_6	Arid3b	1505	1719	469	421
Arid3b_7	Arid3b	1176	362	452	73
Arid3b_8	Arid3b	792	2137	227	182
Arid3b_9	Arid3b	1439	521	555	479
Arl13b_1	Arl13b	2435	2549	1077	560
Arl13b_10	Arl13b	2120	1557	706	296
Arl13b_2	Arl13b	2677	2864	789	526
Arl13b_3	Arl13b	647	361	117	159
Arl13b_4	Arl13b	1646	1471	300	256
Arl13b_5	Arl13b	1293	1189	515	196
Arl13b_6	Arl13b	2944	2092	527	409
Arl13b_7	Arl13b	1418	699	342	174
Arl13b_8	Arl13b	1196	1780	383	132
Arl13b_9	Arl13b	1546	2143	477	414
Arl14_1	Arl14	1640	2258	562	399
Arl14_10	Arl14	1646	2079	711	614
Arl14_2	Arl14	1019	217	295	79
Arl14_3	Arl14	1047	511	332	334
Arl14_4	Arl14	2185	1607	728	501
Arl14_5	Arl14	700	1694	261	105
Arl14_6	Arl14	1124	1523	481	331
[truncated: 20,509 more rows]

## Sheet: Mageck genes
id	num	neg|score	neg|p-value	neg|fdr	neg|rank	neg|goodsgrna	neg|lfc	pos|score	pos|p-value	pos|fdr	pos|rank	pos|goodsgrna	pos|lfc
Cd274	10	1	1	1	2258	0	3.1768	6.3243e-31	4.4267e-09	3e-06	1	10	3.1768
Cebpb	10	1	1	1	2259	0	2.6388	1.0594e-29	4.4267e-09	3e-06	2	10	2.6388
Zeb2	9	1	1	1	2257	0	1.2535	1.162e-13	2.2133e-09	3e-06	3	9	1.2535
Sptlc2	10	0.99985	0.99985	1	2254	0	1.2961	3.9807e-09	1.992e-08	1.1e-05	4	10	1.2961
Trp53	10	1	1	1	2256	0	0.7669	1.0869e-07	9.9158e-07	0.000448	5	10	0.7669
Rbpj	10	0.94218	0.96816	1	2157	1	1.1072	1.8162e-07	1.6047e-06	0.000604	6	8	1.1072
Nckap1l	10	0.98565	0.9859	1	2209	1	0.81429	2.1967e-07	1.9655e-06	0.000634	7	9	0.81429
Cmtm6	10	0.85571	0.93283	1	2055	1	0.6976	3.6274e-06	3.28e-05	0.009262	8	7	0.6976
Pi4kb	10	0.99989	0.99989	1	2255	0	0.77814	5.5246e-06	4.9559e-05	0.012439	9	10	0.77814
Actr2	10	0.85563	0.9328	1	2054	1	0.76951	8.073e-06	7.1356e-05	0.016119	10	9	0.76951
Arpc3	10	0.96488	0.97479	1	2173	1	0.79563	3.0585e-05	0.00026281	0.045693	12	9	0.79563
Fcgr2b	10	0.82696	0.92191	1	2020	1	0.8006	2.9396e-05	0.00025265	0.045693	11	9	0.8006
Grtp1	10	0.88191	0.94386	1	2086	1	0.42806	3.0609e-05	0.00026295	0.045693	13	9	0.42806
Cenpb	10	0.76374	0.90102	1	1963	2	0.55274	3.5321e-05	0.00030147	0.048645	14	6	0.55274
Pcdhb12	10	0.82326	0.92058	1	2017	1	0.70935	4.2932e-05	0.00036447	0.054889	15	9	0.70935
Smarcd2	10	0.99792	0.99792	1	2246	0	0.46022	9.4109e-05	0.00078067	0.11022	16	8	0.46022
Ddt	10	0.99712	0.99713	1	2242	0	0.58252	0.00015648	0.0012738	0.169271	17	9	0.58252
Cdkn1a	10	0.99125	0.99125	1	2223	0	0.75709	0.00017061	0.0013848	0.173795	18	8	0.75709
Vtcn1	10	0.91767	0.96124	1	2137	1	0.61099	0.00018713	0.0015052	0.17896	19	9	0.61099
Hmgxb3	10	0.99871	0.99871	1	2249	0	0.72875	0.00023227	0.0018146	0.204956	20	9	0.72875
Ctnna1	10	0.91483	0.95974	1	2133	2	0.66193	0.00024878	0.0019268	0.207274	21	7	0.66193
Rbm47	10	0.99138	0.99138	1	2225	0	0.77252	0.0003151	0.0023724	0.243606	22	9	0.77252
Wasf2	10	0.20969	0.46486	1	964	3	0.58174	0.00036761	0.0027248	0.267623	23	7	0.58174
Slc35d3	10	0.12419	0.33459	1	694	1	0.55591	0.0003962	0.0029147	0.274347	24	8	0.55591
Tfeb	10	0.016099	0.071363	0.89994	176	1	0.62058	0.00045194	0.003282	0.296562	25	8	0.62058
Nme7	10	0.93792	0.96719	1	2152	1	0.52593	0.00050816	0.0036528	0.317375	26	7	0.52593
Abi1	10	0.71274	0.87281	1	1895	1	0.38588	0.00061414	0.0043456	0.363583	27	5	0.38588
Uba1y	10	0.97509	0.97917	1	2189	1	0.6434	0.00064498	0.0045444	0.366633	28	8	0.6434
Lpin2	10	0.99965	0.99965	1	2252	0	0.73997	0.00069881	0.0048921	0.381078	29	9	0.73997
Il19	10	0.42978	0.69297	1	1463	3	0.38223	0.0007287	0.0050848	0.382883	30	5	0.38223
Rin2	10	0.87183	0.93948	1	2074	2	0.12676	0.00076421	0.0053128	0.387146	31	5	0.12676
Lztr1	10	0.21128	0.46715	1	972	3	0.66398	0.0008427	0.0058127	0.397906	33	6	0.66398
Tada2b	10	0.29834	0.57461	1	1209	3	0.57747	0.00082511	0.0057015	0.397906	32	6	0.57747
Sult2a3	10	0.60787	0.81417	1	1760	1	0.40638	0.00087176	0.0059967	0.398429	34	9	0.40638
Stat5b	10	0.89166	0.9483	1	2102	1	0.68002	0.00092503	0.0063348	0.408866	35	7	0.68002
Mcam	10	0.89945	0.95199	1	2111	1	0.5237	0.0010018	0.006819	0.427894	36	8	0.5237
Pik3r5	10	0.68773	0.85853	1	1855	2	0.1829	0.0011503	0.0077479	0.460591	38	5	0.1829
Ppp1r3d	10	0.82735	0.92205	1	2021	2	0.95666	0.0011276	0.007607	0.460591	37	7	0.95666
Alpk3	10	0.19519	0.44383	1	911	4	-0.07729	0.0012006	0.0080631	0.467038	39	4	-0.07729
Arpc2	10	0.92162	0.96338	1	2143	1	0.53923	0.0013868	0.0092148	0.508477	40	9	0.53923
Dnajc13	10	0.99982	0.99982	1	2253	0	0.56787	0.0013895	0.0092311	0.508477	41	9	0.56787
Nfe2l2	10	0.97529	0.97926	1	2190	1	0.5573	0.0014626	0.0096788	0.508477	43	7	0.5573
Suv420h1	10	0.55754	0.78709	1	1699	1	0.4398	0.0014396	0.0095401	0.508477	42	9	0.4398
Porcn	10	0.71647	0.87496	1	1899	1	0.7212	0.0015271	0.010074	0.517191	44	8	0.7212
Gm17455	10	0.78706	0.9083	1	1986	1	0.39476	0.0015816	0.010407	0.522446	45	9	0.39476
Cyfip1	10	0.84833	0.92992	1	2043	2	0.57136	0.0017445	0.011395	0.544631	47	8	0.57136
Nt5c	10	0.98636	0.9865	1	2210	1	0.49202	0.0017093	0.011181	0.544631	46	6	0.49202
Zc3h13	9	0.97342	0.97478	1	2185	1	0.55903	0.0019124	0.011573	0.544631	48	7	0.55903
Cth	10	0.4979	0.75135	1	1609	1	0.269	0.0019486	0.012625	0.559207	51	9	0.269
Fmo9	10	0.92798	0.96513	1	2145	1	0.41276	0.0019417	0.012583	0.559207	50	8	0.41276
Plekha3	10	0.65096	0.83788	1	1807	3	0.21294	0.0019141	0.012417	0.559207	49	6	0.21294
Gjd2	10	0.21364	0.47053	1	981	3	0.47851	0.0019975	0.012919	0.561233	52	7	0.47851
4930506M07Rik	10	0.33276	0.60631	1	1273	1	0.40313	0.002113	0.013608	0.569273	53	8	0.40313
Zgpat	9	0.71016	0.86329	1	1893	1	0.46548	0.0022683	0.013522	0.569273	56	8	0.46548
B4galnt3	10	0.33245	0.60603	1	1272	3	0.33591	0.0022012	0.01413	0.570006	55	5	0.33591
Gga1	10	0.34401	0.61657	1	1296	4	0.65177	0.0021976	0.01411	0.570006	54	6	0.65177
Brsk2	10	0.27739	0.55505	1	1166	2	0.44988	0.0023583	0.015059	0.596812	57	8	0.44988
Epc1	10	0.97695	0.98013	1	2192	1	0.60508	0.0025411	0.016132	0.62832	58	9	0.60508
Gps2	10	0.75716	0.89868	1	1957	2	0.51011	0.0026534	0.016762	0.641775	59	7	0.51011
Ifngr1	10	0.95048	0.97025	1	2164	1	0.50686	0.0028196	0.017599	0.662594	60	6	0.50686
Tm4sf20	10	0.094976	0.28023	1	597	3	0.35214	0.0031593	0.019297	0.71462	61	5	0.35214
Adamts14	10	0.17466	0.41334	1	856	4	0.56843	0.0035423	0.021188	0.743905	63	6	0.56843
F11r	10	0.63072	0.82668	1	1788	2	0.14112	0.0035771	0.02136	0.743905	64	5	0.14112
Paxip1	10	0.82797	0.92228	1	2023	1	0.65896	0.0034229	0.020606	0.743905	62	6	0.65896
Sult1c2	10	0.69749	0.86408	1	1867	2	0.447	0.0035861	0.021405	0.743905	65	8	0.447
2010012O05Rik	10	0.94538	0.96893	1	2159	1	0.60274	0.0039049	0.022969	0.753498	68	7	0.60274
Ica1	10	0.63796	0.83068	1	1791	2	0.2567	0.0039145	0.023015	0.753498	69	6	0.2567
Steap4	10	0.6612	0.84359	1	1818	3	0.46192	0.0038738	0.022816	0.753498	67	6	0.46192
Tmeff2	10	0.73743	0.88711	1	1927	2	0.1354	0.0037097	0.022015	0.753498	66	5	0.1354
Pcdhb1	10	0.5846	0.80156	1	1730	2	0.4144	0.004097	0.023905	0.77145	70	6	0.4144
Jmjd1c	10	0.81763	0.91859	1	2013	2	0.48781	0.004226	0.024532	0.780536	71	7	0.48781
Ube2e2	10	0.56495	0.79104	1	1705	2	0.47136	0.0044161	0.025452	0.798561	72	7	0.47136
Bpifa3	10	0.97506	0.97915	1	2188	1	0.60426	0.0047342	0.026988	0.835153	73	6	0.60426
Fcgr3	10	0.87152	0.93935	1	2073	1	0.45351	0.0048755	0.027664	0.844494	74	6	0.45351
Adh5	10	0.93309	0.96615	1	2148	1	0.19163	0.0050429	0.028464	0.857328	75	5	0.19163
Ndufb3	10	0.32729	0.6013	1	1264	4	0.32083	0.005318	0.029775	0.877795	76	6	0.32083
Tprgl	10	0.30156	0.5776	1	1219	3	0.40836	0.0053483	0.02992	0.877795	77	6	0.40836
1700009N14Rik	10	0.028557	0.11556	0.979703	261	5	0.044412	0.012227	0.060941	0.883938	141	5	0.044412
2610034M16Rik	10	0.43752	0.69971	1	1477	3	0.29932	0.013261	0.065375	0.883938	155	5	0.29932
4933403O08Rik	10	0.56621	0.79171	1	1709	1	0.41381	0.014871	0.07219	0.883938	173	8	0.41381
Abhd2	10	0.20753	0.46175	1	954	2	0.43051	0.016892	0.080591	0.883938	204	6	0.43051
Abr	10	0.99607	0.99607	1	2237	0	0.42137	0.016714	0.079858	0.883938	202	7	0.42137
Acad8	10	0.6821	0.85535	1	1848	2	0.36735	0.010847	0.054943	0.883938	129	7	0.36735
Acnat2	10	0.94749	0.96946	1	2160	1	0.33616	0.0094448	0.048752	0.883938	117	8	0.33616
Actl10	10	0.42919	0.69245	1	1462	3	0.59648	0.0059819	0.03291	0.883938	82	6	0.59648
Adss	10	0.98878	0.98878	1	2216	0	0.083142	0.010392	0.052943	0.883938	125	5	0.083142
Aff1	10	0.69688	0.86373	1	1865	1	0.39756	0.0072162	0.038643	0.883938	94	8	0.39756
Aldh2	10	0.34389	0.61646	1	1295	3	0.28391	0.010711	0.054349	0.883938	128	5	0.28391
Ankrd10	10	0.053111	0.18126	1	395	2	0.41688	0.008354	0.04384	0.883938	108	8	0.41688
Atp10b	10	0.13517	0.35222	1	723	2	0.41958	0.015562	0.075085	0.883938	186	6	0.41958
Bin1	10	0.86602	0.93703	1	2066	2	0.61889	0.012649	0.062757	0.883938	146	6	0.61889
Ccdc101	10	0.29182	0.56855	1	1192	4	0.21649	0.016536	0.079126	0.883938	201	5	0.21649
Ccl7	10	0.90292	0.95369	1	2114	2	0.35385	0.015763	0.075922	0.883938	189	8	0.35385
Cd36	10	0.87849	0.94235	1	2081	2	0.41669	0.01235	0.061476	0.883938	143	7	0.41669
Cdc25a	10	0.82297	0.92048	1	2016	2	0.41105	0.0098059	0.050355	0.883938	119	6	0.41105
Cdh22	10	0.74628	0.89228	1	1942	2	0.37962	0.011116	0.05612	0.883938	130	7	0.37962
Cdyl	10	0.23236	0.49698	1	1042	4	0.10144	0.0081895	0.043091	0.883938	105	4	0.10144
Cish	10	0.7707	0.90315	1	1968	2	0.36438	0.0091558	0.047454	0.883938	115	5	0.36438
Cntnap1	10	0.1234	0.33331	1	693	4	-0.042655	0.01526	0.073822	0.883938	179	4	-0.042655
Crim1	10	0.97341	0.97834	1	2184	1	0.28266	0.0098403	0.05051	0.883938	120	6	0.28266
Cst3	10	0.56534	0.79125	1	1706	3	0.3836	0.016954	0.080845	0.883938	205	7	0.3836
Ctps2	10	0.52074	0.76767	1	1660	3	0.39834	0.014702	0.071475	0.883938	169	6	0.39834
Cyp2b13	9	0.65707	0.8356	1	1812	2	0.49795	0.0069083	0.036354	0.883938	92	7	0.49795
Dbp	10	0.84509	0.92867	1	2037	2	0.48419	0.015762	0.075917	0.883938	188	6	0.48419
Dcaf15	10	0.98532	0.98563	1	2207	1	0.36751	0.0069521	0.037424	0.883938	93	7	0.36751
Dhrs3	10	0.6158	0.8185	1	1771	3	0.3855	0.013966	0.068376	0.883938	160	7	0.3855
Dlk2	10	0.2448	0.5142	1	1078	3	0.4267	0.015404	0.074425	0.883938	184	6	0.4267
Edn3	10	0.77155	0.90341	1	1970	2	0.4823	0.009374	0.048431	0.883938	116	6	0.4823
Elac1	10	0.33399	0.60744	1	1276	2	0.39426	0.013869	0.067965	0.883938	157	7	0.39426
Elmo2	10	0.46494	0.72337	1	1542	2	0.50014	0.0077979	0.041309	0.883938	99	7	0.50014
Elovl4	10	0.39397	0.66146	1	1398	2	0.35615	0.0078219	0.04142	0.883938	100	5	0.35615
Epm2aip1	10	0.20674	0.46061	1	952	3	0.072636	0.015393	0.07438	0.883938	183	5	0.072636
Esrp2	10	0.016543	0.073008	0.89994	181	4	-0.045317	0.016464	0.07883	0.883938	198	4	-0.045317
Fam210b	10	0.97319	0.97824	1	2183	1	0.18525	0.0067096	0.0363	0.883938	90	5	0.18525
Fam84b	10	0.032671	0.12792	0.987383	288	2	0.041038	0.016099	0.077313	0.883938	193	4	0.041038
Fastkd2	10	0.53597	0.77567	1	1677	2	0.031419	0.0054767	0.030527	0.883938	78	4	0.031419
Fbxl17	10	0.89238	0.94863	1	2103	2	0.28716	0.016364	0.078416	0.883938	195	6	0.28716
Fignl2	10	0.21596	0.47385	1	986	2	0.41133	0.011292	0.056885	0.883938	132	7	0.41133
Fkbp15	10	0.74473	0.89137	1	1940	2	0.35161	0.012734	0.063123	0.883938	148	7	0.35161
Fndc1	10	0.31766	0.59246	1	1244	4	-0.075688	0.013907	0.068126	0.883938	159	4	-0.075688
Fubp1	10	0.92093	0.96301	1	2142	2	0.2836	0.012895	0.063814	0.883938	150	6	0.2836
Galnt2	10	0.98918	0.98918	1	2219	0	0.27148	0.010165	0.051941	0.883938	122	8	0.27148
Gm11568	10	0.22147	0.48167	1	1008	2	0.20076	0.014784	0.071826	0.883938	171	5	0.20076
Gm5901	10	0.97714	0.98024	1	2193	1	0.36966	0.007956	0.042027	0.883938	101	7	0.36966
Hmx1	10	0.99129	0.99128	1	2224	0	0.11701	0.0077479	0.041079	0.883938	97	5	0.11701
Hoxd13	10	0.12655	0.33841	1	703	3	0.34032	0.012131	0.060528	0.883938	140	5	0.34032
Hspa1b	9	0.42565	0.68409	1	1451	3	0.16706	0.0081673	0.041542	0.883938	103	3	0.16706
Igdcc4	10	0.91465	0.95965	1	2132	2	0.41997	0.0084422	0.04424	0.883938	109	8	0.41997
Il15	10	0.79132	0.90968	1	1988	2	0.26167	0.015984	0.076841	0.883938	192	8	0.26167
Il3ra	10	0.84142	0.92727	1	2035	2	0.42926	0.0077228	0.040964	0.883938	96	8	0.42926
Itih5	9	0.071775	0.22162	1	484	2	0.41776	0.011469	0.054757	0.883938	134	7	0.41776
Kcnk5	10	0.038631	0.1439	0.989768	327	5	-0.015719	0.01523	0.073697	0.883938	178	5	-0.015719
Khdrbs1	10	0.9644	0.97461	1	2172	1	0.35162	0.016446	0.078756	0.883938	197	8	0.35162
Khk	10	0.99844	0.99844	1	2248	0	0.55947	0.014	0.068523	0.883938	161	8	0.55947
Lcn9	10	0.94387	0.96856	1	2158	1	0.32905	0.0088029	0.045871	0.883938	112	8	0.32905
Lmo4	10	0.99793	0.99793	1	2247	0	0.25332	0.015284	0.073919	0.883938	180	8	0.25332
Lrrfip1	10	0.37851	0.64767	1	1365	4	0.4774	0.0091439	0.047401	0.883938	114	6	0.4774
Mau2	10	0.74183	0.88968	1	1936	2	0.36117	0.0089254	0.046419	0.883938	113	8	0.36117
Mkl1	10	0.51461	0.76447	1	1649	2	-0.15084	0.015194	0.073545	0.883938	175	3	-0.15084
Mlx	10	0.73679	0.88674	1	1924	2	0.32277	0.014474	0.070519	0.883938	165	8	0.32277
Mrgprb1	10	0.18003	0.4214	1	873	4	0.12656	0.01689	0.080581	0.883938	203	5	0.12656
Mrps26	10	0.43777	0.69993	1	1478	3	0.52856	0.006813	0.036783	0.883938	91	7	0.52856
Nepn	10	0.3759	0.64534	1	1356	1	0.47053	0.0057779	0.031953	0.883938	80	8	0.47053
Nkpd1	10	0.91567	0.96018	1	2134	2	0.24931	0.015223	0.073667	0.883938	177	6	0.24931
Npy	10	0.5849	0.80173	1	1731	2	0.49597	0.0064784	0.035223	0.883938	85	6	0.49597
Npy5r	10	0.063633	0.2073	1	446	2	0.38023	0.0080423	0.042423	0.883938	102	7	0.38023
Orm3	10	0.59661	0.80805	1	1750	2	0.31326	0.015017	0.072806	0.883938	174	7	0.31326
Osr1	10	0.33615	0.6094	1	1280	3	0.21134	0.011272	0.056796	0.883938	131	6	0.21134
P4ha1	10	0.52529	0.77005	1	1666	3	0.42484	0.012799	0.063396	0.883938	149	7	0.42484
Pcdhgb1	9	0.48069	0.71944	1	1570	2	0.30284	0.0073749	0.038286	0.883938	95	6	0.30284
Pdcd1lg2	10	0.4807	0.73682	1	1571	4	0.36921	0.012032	0.060099	0.883938	139	6	0.36921
Pfkm	10	0.04547	0.16178	1	354	4	0.34375	0.011987	0.059907	0.883938	137	6	0.34375
Pigf	10	0.59781	0.8087	1	1752	3	0.34372	0.014409	0.070248	0.883938	164	6	0.34372
Pik3r6	10	0.082203	0.25128	1	533	3	0.55164	0.0057886	0.032002	0.883938	81	6	0.55164
Piwil1	10	0.15064	0.37658	1	789	2	0.47976	0.014797	0.071883	0.883938	172	7	0.47976
Plekhb1	10	0.9198	0.96239	1	2140	2	0.3507	0.015215	0.073634	0.883938	176	7	0.3507
Plin4	10	0.13828	0.35716	1	740	4	-0.16366	0.013896	0.068081	0.883938	158	2	-0.16366
Pof1b	10	0.29658	0.57298	1	1205	4	0.38597	0.01017	0.051964	0.883938	123	6	0.38597
Prss45	10	0.93904	0.96743	1	2153	1	0.29084	0.014652	0.071269	0.883938	168	8	0.29084
Psip1	10	0.76196	0.90048	1	1960	2	0.33278	0.015868	0.076353	0.883938	191	8	0.33278
Psmb5	10	0.85555	0.93277	1	2053	2	0.32732	0.012626	0.062658	0.883938	145	7	0.32732
Ptpre	10	0.9816	0.98291	1	2200	1	0.26489	0.0064554	0.035116	0.883938	84	8	0.26489
Pydc3	10	0.74117	0.88929	1	1933	1	0.34217	0.014074	0.068829	0.883938	162	8	0.34217
Ren1	10	0.19811	0.4481	1	922	2	0.41981	0.015553	0.075044	0.883938	185	7	0.41981
Rgs9bp	10	0.90449	0.95446	1	2118	2	0.35977	0.012339	0.06143	0.883938	142	7	0.35977
Rhoj	10	0.49554	0.74937	1	1606	4	0.039893	0.016337	0.078303	0.883938	194	4	0.039893
Rnf115	10	0.97619	0.97973	1	2191	1	0.35501	0.010207	0.052129	0.883938	124	7	0.35501
Rnf7	10	0.97075	0.97714	1	2182	1	0.50767	0.006663	0.036084	0.883938	89	8	0.50767
Rtbdn	10	0.25554	0.52885	1	1113	2	0.22717	0.0077597	0.041133	0.883938	98	6	0.22717
Rundc1	10	0.10536	0.30305	1	635	3	0.31552	0.013029	0.064387	0.883938	151	6	0.31552
Scai	10	0.44067	0.70245	1	1484	2	0.37872	0.016423	0.078661	0.883938	196	7	0.37872
Sec31b	10	0.038335	0.14311	0.989343	325	5	-0.12094	0.016502	0.078982	0.883938	199	5	-0.12094
Sgsm3	10	0.3965	0.6637	1	1403	4	0.41488	0.0056181	0.031195	0.883938	79	6	0.41488
Shpk	10	0.48565	0.74102	1	1587	4	0.13739	0.0083049	0.043614	0.883938	106	5	0.13739
Slamf8	10	0.90598	0.9552	1	2121	2	0.36915	0.011458	0.057606	0.883938	133	7	0.36915
Slc1a7	10	0.87672	0.94158	1	2079	2	0.53868	0.010574	0.053745	0.883938	126	6	0.53868
Slc32a1	10	0.19446	0.44276	1	906	3	0.46136	0.015794	0.076049	0.883938	190	6	0.46136
Slco1b2	10	0.92995	0.96552	1	2146	1	0.49948	0.012016	0.060031	0.883938	138	8	0.49948
Smarca4	10	0.69779	0.86425	1	1868	2	0.38814	0.0065364	0.035496	0.883938	86	6	0.38814
Sntb1	10	0.91587	0.96029	1	2135	1	0.45753	0.015364	0.074258	0.883938	182	7	0.45753
Sohlh1	10	0.68582	0.85745	1	1853	2	0.33191	0.0099516	0.051	0.883938	121	6	0.33191
Stat1	10	0.83512	0.92491	1	2028	1	0.37271	0.01458	0.070966	0.883938	167	7	0.37271
Stat3	10	0.068646	0.21941	1	471	3	0.35399	0.013089	0.064642	0.883938	152	6	0.35399
Stk30	10	0.94143	0.96798	1	2156	1	0.36807	0.0084631	0.044334	0.883938	110	8	0.36807
Sufu	10	0.49431	0.74832	1	1604	1	0.32298	0.011815	0.059161	0.883938	136	8	0.32298
Sync	10	0.99594	0.99594	1	2236	0	0.33375	0.0096982	0.049878	0.883938	118	8	0.33375
Sytl3	10	0.98858	0.98858	1	2215	0	0.40782	0.0083403	0.043776	0.883938	107	8	0.40782
Tacr3	10	0.90641	0.95542	1	2123	2	0.39936	0.016511	0.079017	0.883938	200	6	0.39936
Taok3	10	0.75311	0.89629	1	1954	2	0.20743	0.0066493	0.036021	0.883938	88	6	0.20743
Tbc1d5	10	0.79423	0.91063	1	1992	2	0.30964	0.013833	0.067809	0.883938	156	7	0.30964
Tfec	10	0.055317	0.18679	1	406	3	0.29132	0.0066292	0.035926	0.883938	87	6	0.29132
Tmem40	10	0.17971	0.42093	1	870	4	0.30019	0.016991	0.080998	0.883938	206	6	0.30019
Tmem5	10	0.19702	0.4465	1	918	3	0.25454	0.014154	0.06917	0.883938	163	6	0.25454
Trim52	10	0.60997	0.81531	1	1764	3	-0.028591	0.014539	0.070791	0.883938	166	4	-0.028591
Trmt11	10	0.58651	0.80259	1	1734	1	0.23816	0.013101	0.064694	0.883938	153	8	0.23816
Tubb1	10	0.40909	0.67483	1	1424	3	0.11414	0.012362	0.06153	0.883938	144	5	0.11414
Unc5b	10	0.091701	0.2729	1	584	6	-0.2778	0.011751	0.058883	0.883938	135	3	-0.2778
Wdr18	10	0.89112	0.94805	1	2100	2	0.28397	0.012711	0.063025	0.883938	147	6	0.28397
Wfdc15b	10	0.99774	0.99774	1	2245	0	0.40748	0.0081704	0.043003	0.883938	104	8	0.40748
Wnt8a	10	0.85264	0.93161	1	2049	1	0.41209	0.015303	0.074	0.883938	181	6	0.41209
Xaf1	9	0.35463	0.61562	1	1307	3	0.12579	0.017654	0.07839	0.883938	212	4	0.12579
Xpo1	9	0.38603	0.64805	1	1377	3	0.60048	0.0060958	0.032962	0.883938	83	6	0.60048
Zbtb6	9	0.9952	0.9952	1	2234	0	0.21008	0.013111	0.061163	0.883938	154	5	0.21008
Zc2hc1b	9	0.32824	0.5878	1	1266	4	0.10303	0.0086123	0.043345	0.883938	111	3	0.10303
Zfp37	9	0.44242	0.69482	1	1490	2	0.53146	0.0107	0.051714	0.883938	127	6	0.53146
Zfp446	9	0.0025961	0.014519	0.437304	75	1	0.51429	0.014727	0.067368	0.883938	170	6	0.51429
Zfp516	9	0.9976	0.9976	1	2244	0	0.3346	0.015669	0.070946	0.883938	187	7	0.3346
Tnmd	10	0.64767	0.83605	1	1803	3	0.42787	0.017166	0.081715	0.884843	207	7	0.42787
Tshz1	10	0.036055	0.13704	0.987383	306	4	0.14978	0.017202	0.081865	0.884843	208	5	0.14978
1600002K03Rik	10	0.26995	0.54805	1	1151	4	-0.0028848	0.017376	0.082579	0.886459	209	5	-0.0028848
R3hdml	10	0.13535	0.35252	1	724	2	0.40417	0.017429	0.082799	0.886459	210	7	0.40417
Fam169a	10	0.29185	0.56857	1	1193	2	0.41543	0.017554	0.083306	0.887679	211	7	0.41543
Stc1	10	0.38542	0.65385	1	1375	4	0.15315	0.017849	0.084399	0.89092	213	5	0.15315
Zfyve19	9	0.047182	0.16239	1	367	5	-0.39153	0.019227	0.08421	0.89092	222	1	-0.39153
1700024P04Rik	10	0.10269	0.29724	1	625	4	0.14826	0.018136	0.085373	0.895145	214	5	0.14826
Cnga1	10	0.78495	0.90763	1	1984	2	0.33041	0.018431	0.086384	0.895145	217	7	0.33041
Slc15a1	10	0.99759	0.99759	1	2243	0	0.13622	0.01843	0.086382	0.895145	216	4	0.13622
Tnfrsf1a	10	0.90999	0.95723	1	2127	1	0.29613	0.018345	0.086086	0.895145	215	7	0.29613
Whamm	10	0.52107	0.76785	1	1661	3	0.26922	0.018723	0.087369	0.901218	218	6	0.26922
Ccpg1	10	0.72814	0.8817	1	1912	2	0.37026	0.019629	0.090431	0.903912	224	7	0.37026
Cdh15	10	0.85121	0.93105	1	2045	1	0.17481	0.01905	0.088483	0.903912	220	5	0.17481
Cpne1	10	0.40017	0.66695	1	1408	1	0.51008	0.019512	0.090039	0.903912	223	7	0.51008
Ovol2	10	0.9706	0.97707	1	2181	1	0.29411	0.019159	0.088847	0.903912	221	5	0.29411
Ubtd2	10	0.56554	0.79135	1	1707	3	0.29405	0.019021	0.088382	0.903912	219	5	0.29405
Zfp345	9	0.12002	0.31394	1	683	4	-0.13751	0.020627	0.089329	0.903912	230	4	-0.13751
Zfp663	9	0.56266	0.77285	1	1704	3	0.39166	0.020721	0.089667	0.903912	231	5	0.39166
Slc23a1	10	0.70095	0.86605	1	1877	3	0.34523	0.019982	0.091618	0.911739	225	6	0.34523
Pom121l2	10	0.88198	0.94389	1	2087	1	0.52343	0.02018	0.092281	0.914309	226	7	0.52343
Ifnar2	10	0.89161	0.94827	1	2101	2	0.24641	0.020468	0.093254	0.915749	228	6	0.24641
Ky	10	0.20791	0.4623	1	956	2	0.42315	0.020586	0.093642	0.915749	229	7	0.42315
Mgea5	10	0.10909	0.30985	1	647	1	0.3591	0.020367	0.092909	0.915749	227	6	0.3591
Agpat4	10	0.3604	0.63141	1	1317	4	-0.073195	0.021639	0.097154	0.929963	236	4	-0.073195
Crct1	10	0.50503	0.75734	1	1624	1	0.39619	0.021189	0.095656	0.929963	232	6	0.39619
Hyal4	10	0.80026	0.91263	1	1997	2	0.3908	0.021635	0.097141	0.929963	235	6	0.3908
Med13	10	0.30188	0.5779	1	1220	2	0.44247	0.021631	0.097127	0.929963	234	7	0.44247
Rasal3	10	0.37289	0.64264	1	1349	3	0.24304	0.021467	0.096585	0.929963	233	6	0.24304
4922505E12Rik	10	0.031889	0.12579	0.985289	285	6	-0.47294	0.022211	0.099053	0.937631	238	3	-0.47294
Arl14	10	0.30669	0.58234	1	1230	1	0.389	0.022442	0.099816	0.937631	239	7	0.389
Pbrm1	10	0.13948	0.35906	1	747	2	0.3577	0.022506	0.10003	0.937631	240	7	0.3577
Serpinb3b	10	0.25949	0.53418	1	1129	4	0.048754	0.022043	0.098496	0.937631	237	4	0.048754
Zfp612	9	0.26407	0.51804	1	1142	4	0.029289	0.023542	0.099812	0.937631	245	3	0.029289
Fbxl21	10	0.10935	0.31029	1	649	4	-0.11383	0.02267	0.10057	0.938785	241	3	-0.11383
1110037F02Rik	10	0.99653	0.99653	1	2239	0	0.38343	0.023256	0.1025	0.949144	242	6	0.38343
1600014C10Rik	10	0.7251	0.87994	1	1910	2	0.35611	0.023517	0.10336	0.949144	244	7	0.35611
5430421N21Rik	10	0.44327	0.7047	1	1493	2	0.26015	0.023418	0.10303	0.949144	243	5	0.26015
Cst9	10	0.86998	0.9387	1	2070	2	0.33722	0.023645	0.10378	0.949144	247	6	0.33722
Ttc7b	10	0.4582	0.71758	1	1520	4	-0.0012173	0.023546	0.10346	0.949144	246	5	-0.0012173
Msantd3	10	0.31083	0.58618	1	1236	1	0.41046	0.023804	0.1043	0.950066	248	7	0.41046
Brat1	10	0.13165	0.3466	1	715	1	0.25733	0.023951	0.10479	0.950654	249	6	0.25733
9830107B12Rik	10	0.52905	0.77203	1	1669	3	0.057511	0.025916	0.11118	0.95511	262	4	0.057511
Anxa1	10	0.8931	0.94897	1	2105	2	0.22601	0.025797	0.1108	0.95511	261	7	0.22601
Arhgap26	10	0.11667	0.32234	1	672	2	0.11872	0.024386	0.10621	0.95511	251	4	0.11872
Arhgef39	10	0.78056	0.90623	1	1978	1	0.41512	0.0255	0.10983	0.95511	257	7	0.41512
Crym	10	0.9055	0.95496	1	2120	2	0.38197	0.024957	0.10807	0.95511	253	7	0.38197
Fam181a	10	0.058667	0.19512	1	422	5	-0.19885	0.025749	0.11064	0.95511	260	3	-0.19885
Kmt2a	10	0.053957	0.18339	1	397	5	-0.086473	0.025689	0.11044	0.95511	258	4	-0.086473
Lyg1	10	0.91809	0.96147	1	2138	1	0.28151	0.024795	0.10754	0.95511	252	5	0.28151
Prkacb	10	0.88506	0.94527	1	2090	2	0.38532	0.024385	0.1062	0.95511	250	6	0.38532
Slc6a6	10	0.16469	0.39824	1	826	3	0.39955	0.025458	0.10969	0.95511	256	7	0.39955
Taf5l	10	0.99647	0.99647	1	2238	0	0.17458	0.025999	0.11146	0.95511	263	6	0.17458
Tlr13	10	0.74005	0.88864	1	1929	2	0.3539	0.025384	0.10946	0.95511	255	7	0.3539
Ufsp2	10	0.66893	0.84792	1	1830	3	0.21446	0.026051	0.11162	0.95511	264	5	0.21446
Vash2	10	0.74532	0.89172	1	1941	3	0.34191	0.025255	0.10904	0.95511	254	7	0.34191
Vwc2l	10	0.42736	0.69085	1	1455	2	0.32391	0.025734	0.11059	0.95511	259	7	0.32391
Huwe1	10	0.74099	0.88919	1	1932	2	0.39107	0.026202	0.11211	0.955713	265	6	0.39107
1700012P22Rik	10	0.79605	0.91123	1	1993	2	0.31764	0.028389	0.11913	0.957733	278	6	0.31764
Agbl5	10	0.019317	0.08316	0.920312	202	4	0.18069	0.027265	0.11553	0.957733	270	5	0.18069
C5ar2	10	0.36444	0.63505	1	1325	4	0.044363	0.027693	0.1169	0.957733	274	5	0.044363
Cdyl2	10	0.6415	0.83263	1	1794	3	0.23832	0.026686	0.11367	0.957733	267	5	0.23832
Egfem1	10	0.42344	0.68743	1	1446	3	0.32232	0.028275	0.11876	0.957733	277	7	0.32232
Esx1	10	0.9135	0.95904	1	2131	2	0.086389	0.027637	0.11672	0.957733	273	4	0.086389
Galk2	10	0.94934	0.96994	1	2161	1	0.39559	0.027297	0.11563	0.957733	271	7	0.39559
Gm10639	9	0.16059	0.38547	1	815	2	0.14031	0.028959	0.11875	0.957733	282	4	0.14031
Gm15140	8	0.48097	0.70121	1	1573	1	0.37726	0.030046	0.11458	0.957733	289	5	0.37726
Lias	10	0.077219	0.2397	1	510	4	0.39705	0.027522	0.11636	0.957733	272	6	0.39705
Pacs1	10	0.12756	0.34003	1	706	3	0.3823	0.026947	0.11451	0.957733	269	6	0.3823
Relb	10	0.70954	0.87097	1	1892	1	0.11394	0.028037	0.118	0.957733	276	4	0.11394
Spata1	10	0.9916	0.9916	1	2228	0	0.35299	0.026657	0.11358	0.957733	266	6	0.35299
Tars2	10	0.70335	0.86742	1	1882	1	0.36311	0.026742	0.11385	0.957733	268	7	0.36311
Tulp3	10	0.99492	0.99493	1	2233	0	0.45745	0.027768	0.11715	0.957733	275	6	0.45745
Zfp869	9	0.62206	0.81216	1	1778	2	0.44479	0.028755	0.11805	0.957733	281	6	0.44479
Cx3cr1	10	0.84798	0.92979	1	2042	2	0.25537	0.028723	0.12019	0.959415	280	5	0.25537
Pacsin2	10	0.24508	0.51457	1	1080	4	0.15729	0.028658	0.11998	0.959415	279	5	0.15729
Gpatch2	10	0.86747	0.93764	1	2068	1	0.42969	0.029155	0.12157	0.960557	283	6	0.42969
Hspa1a	9	0.19158	0.43536	1	899	4	0.22221	0.029614	0.121	0.960557	285	5	0.22221
Itih1	10	0.49421	0.74825	1	1603	4	-0.08104	0.029168	0.12161	0.960557	284	4	-0.08104
Add2	10	0.018488	0.080157	0.915482	196	4	0.38137	0.030555	0.126	0.964866	295	6	0.38137
Cyp2j12	10	0.16473	0.39829	1	827	4	-0.05741	0.030452	0.12568	0.964866	294	4	-0.05741
Def8	10	0.20414	0.45685	1	943	3	0.31472	0.030083	0.12451	0.964866	290	5	0.31472
Icosl	10	0.68452	0.85671	1	1850	2	0.38025	0.030123	0.12463	0.964866	291	6	0.38025
Lrp12	10	0.51178	0.76298	1	1644	2	0.37634	0.03036	0.12538	0.964866	293	7	0.37634
Otud5	10	0.6638	0.84505	1	1824	2	0.11361	0.029871	0.12384	0.964866	286	3	0.11361
Ppp1r21	10	0.11642	0.32194	1	671	2	0.32597	0.030277	0.12512	0.964866	292	5	0.32597
Prtn3	10	0.48289	0.73867	1	1581	2	0.42201	0.030022	0.12432	0.964866	288	7	0.42201
Slc37a3	10	0.83167	0.92363	1	2025	1	0.3534	0.029875	0.12385	0.964866	287	7	0.3534
Myg1	10	0.63244	0.82763	1	1790	3	0.34866	0.030896	0.12707	0.966986	296	6	0.34866
Tanc1	10	0.58688	0.80279	1	1736	2	0.27254	0.030915	0.12713	0.966986	297	7	0.27254
Adora2a	10	0.45138	0.71171	1	1504	2	0.41078	0.031456	0.12883	0.967132	300	7	0.41078
Atp6v1g1	10	0.63144	0.82708	1	1789	3	0.33279	0.031316	0.12839	0.967132	298	5	0.33279
Ccdc32	10	0.99198	0.99198	1	2229	0	0.27713	0.03174	0.12972	0.967132	303	7	0.27713
Lrrc49	10	0.90868	0.95656	1	2126	2	0.38156	0.031687	0.12955	0.967132	302	7	0.38156
Nanog	10	0.29251	0.56919	1	1196	4	-0.0069582	0.031395	0.12864	0.967132	299	4	-0.0069582
Wsb2	10	0.44443	0.7057	1	1495	2	0.4107	0.031602	0.1293	0.967132	301	6	0.4107
Lpar4	10	0.98338	0.98414	1	2202	1	0.35011	0.032207	0.13119	0.97485	304	5	0.35011
Gprin3	10	0.80213	0.91326	1	1998	1	0.25223	0.032604	0.13243	0.979611	305	7	0.25223
Nsun7	10	0.15523	0.3837	1	804	4	-0.11164	0.032691	0.1327	0.979611	306	4	-0.11164
1700001L19Rik	10	0.077361	0.24004	1	511	3	-0.034695	0.036055	0.1431	0.982714	325	4	-0.034695
Arhgef10l	10	0.87647	0.94148	1	2078	1	0.20187	0.036433	0.14425	0.982714	329	5	0.20187
Arl5c	10	0.89973	0.95213	1	2112	1	0.41706	0.033819	0.13621	0.982714	311	6	0.41706
Atp2a2	10	0.19848	0.44862	1	923	2	0.24901	0.036341	0.14397	0.982714	327	6	0.24901
Chrm5	10	0.45903	0.7183	1	1527	4	0.38075	0.034816	0.13928	0.982714	318	6	0.38075
Csta	10	0.50193	0.75474	1	1616	2	0.44832	0.036918	0.14573	0.982714	334	6	0.44832
Cyp2a5	10	0.59249	0.80582	1	1743	3	-0.077848	0.035214	0.14051	0.982714	320	4	-0.077848
Glt1d1	10	0.98339	0.98415	1	2203	1	0.1942	0.034475	0.13823	0.982714	315	5	0.1942
Gm15085	5	0.047092	0.13321	0.987383	366	3	-0.49388	0.048032	0.13797	0.982714	396	2	-0.49388
H2-Ab1	10	0.48259	0.73842	1	1578	2	0.19374	0.035963	0.14281	0.982714	323	5	0.19374
Kcnc1	10	0.44063	0.70241	1	1483	3	0.36744	0.033563	0.13541	0.982714	309	6	0.36744
Klhl7	10	0.13932	0.35881	1	746	3	0.0564	0.033503	0.13522	0.982714	308	5	0.0564
Luzp1	10	0.59407	0.80668	1	1746	2	0.36856	0.036822	0.14545	0.982714	331	7	0.36856
Mcpt2	10	0.28334	0.56063	1	1177	3	0.13764	0.034513	0.13835	0.982714	317	5	0.13764
Mill1	10	0.56726	0.79227	1	1711	2	0.36712	0.034492	0.13828	0.982714	316	6	0.36712
Nell2	10	0.4032	0.66962	1	1412	2	0.27986	0.036411	0.14419	0.982714	328	5	0.27986
Nfkbid	10	0.71963	0.87678	1	1903	3	0.35108	0.036485	0.14441	0.982714	330	7	0.35108
Ppp1r9a	10	0.30956	0.585	1	1233	3	0.17221	0.035195	0.14045	0.982714	319	5	0.17221
Rhbdd3	10	0.93726	0.96704	1	2151	1	0.12547	0.035625	0.14178	0.982714	322	4	0.12547
Rhob	10	0.96981	0.97673	1	2180	1	0.24856	0.036876	0.14561	0.982714	332	7	0.24856
Sec61b	10	0.024243	0.10067	0.968336	234	6	-0.41887	0.033904	0.13647	0.982714	312	2	-0.41887
Slc25a11	10	0.69784	0.86428	1	1869	3	0.28588	0.034246	0.13753	0.982714	314	7	0.28588
Taok1	10	0.38147	0.65032	1	1367	3	0.12456	0.036914	0.14572	0.982714	333	5	0.12456
Tbcel	10	0.03906	0.14503	0.991515	329	3	0.3784	0.036241	0.14367	0.982714	326	6	0.3784
Tbrg1	10	0.53241	0.77379	1	1673	3	0.092897	0.033473	0.13513	0.982714	307	4	0.092897
Tmem207	10	0.50551	0.75774	1	1625	4	0.10355	0.033782	0.13609	0.982714	310	5	0.10355
Tpst1	10	0.46926	0.72707	1	1551	3	0.15487	0.036049	0.14308	0.982714	324	5	0.15487
Ulk3	10	0.33337	0.60687	1	1275	4	0.38032	0.034154	0.13724	0.982714	313	6	0.38032
Zdhhc16	9	0.1977	0.44251	1	920	4	0.11361	0.035223	0.13922	0.982714	321	4	0.11361
Agt	10	0.074911	0.23429	1	498	4	0.025817	0.039561	0.15374	0.984458	347	4	0.025817
Arl4c	10	0.99143	0.99143	1	2226	0	0.28006	0.040773	0.15739	0.984458	355	6	0.28006
Bcdin3d	10	0.48092	0.737	1	1572	2	-0.03075	0.037773	0.14834	0.984458	338	4	-0.03075
Clptm1	10	0.29407	0.57064	1	1199	3	-0.058106	0.038486	0.15049	0.984458	342	4	-0.058106
Col15a1	10	0.5138	0.76404	1	1646	2	0.40152	0.039025	0.15213	0.984458	344	7	0.40152
Colec10	10	0.17897	0.41981	1	867	3	0.10559	0.04145	0.15942	0.984458	360	5	0.10559
Cystm1	10	0.026622	0.10893	0.973131	249	5	-0.13867	0.04066	0.15705	0.984458	354	4	-0.13867
Defb40	7	0.59443	0.75938	1	1747	1	0.35999	0.049764	0.16131	0.984458	408	5	0.35999
Dhrs13	10	0.61047	0.81559	1	1766	2	0.20647	0.042859	0.16361	0.984458	372	6	0.20647
Dusp7	10	0.99696	0.99696	1	2241	0	0.34713	0.038196	0.14962	0.984458	339	7	0.34713
Epb4.1l5	10	0.0020461	0.012194	0.405076	68	6	-0.45299	0.042056	0.16122	0.984458	367	2	-0.45299
Flt4	10	0.19576	0.44466	1	914	3	0.24293	0.039917	0.15481	0.984458	349	6	0.24293
Gdf10	10	0.023951	0.099655	0.96618	233	3	0.27311	0.040345	0.1561	0.984458	353	6	0.27311
Gm5549	10	0.94988	0.97009	1	2162	1	0.33062	0.040327	0.15605	0.984458	352	7	0.33062
Gna13	10	0.39872	0.66567	1	1405	3	0.28845	0.039058	0.15223	0.984458	345	5	0.28845
Henmt1	10	0.48698	0.74214	1	1589	4	0.16717	0.042586	0.16279	0.984458	370	5	0.16717
Hist1h2bh	8	0.15004	0.35445	1	784	3	0.017649	0.046476	0.16285	0.984458	391	2	0.017649
Ifngr2	10	0.33753	0.61066	1	1283	4	-0.092798	0.041467	0.15947	0.984458	361	3	-0.092798
Lrg1	10	0.034765	0.13357	0.987383	300	4	-0.045977	0.037344	0.14703	0.984458	335	3	-0.045977
Lrrk1	10	0.23798	0.50478	1	1058	4	-0.03641	0.041628	0.15995	0.984458	364	3	-0.03641
Myo15	10	0.3281	0.60205	1	1265	3	0.37229	0.038207	0.14965	0.984458	340	6	0.37229
Oplah	10	0.81609	0.91805	1	2010	2	0.25606	0.037741	0.14824	0.984458	337	6	0.25606
Patl1	10	0.17487	0.41366	1	857	2	0.34561	0.04197	0.16096	0.984458	366	7	0.34561
Phactr2	10	0.0058028	0.031262	0.630549	111	3	0.27405	0.039223	0.15273	0.984458	346	5	0.27405
Ptp4a1	10	0.092944	0.27569	1	589	4	0.15464	0.041568	0.15977	0.984458	363	5	0.15464
Rgs8	10	0.20982	0.46505	1	965	4	0.035373	0.040259	0.15585	0.984458	351	3	0.035373
Sgk2	10	0.27772	0.55536	1	1167	3	0.38798	0.041314	0.159	0.984458	359	6	0.38798
Sgsm2	10	0.14602	0.36937	1	771	2	0.10543	0.041062	0.15826	0.984458	358	5	0.10543
She	10	0.09213	0.27386	1	585	2	0.15929	0.037691	0.14809	0.984458	336	4	0.15929
Spice1	10	0.091083	0.27152	1	582	4	-0.085669	0.038631	0.15094	0.984458	343	2	-0.085669
Spty2d1	10	0.71246	0.87265	1	1894	3	0.24537	0.040813	0.15751	0.984458	356	5	0.24537
Srebf2	10	0.54502	0.78045	1	1689	2	0.37971	0.040926	0.15784	0.984458	357	6	0.37971
Srsf3	10	0.91275	0.95865	1	2130	1	0.27908	0.042753	0.16329	0.984458	371	7	0.27908
Tifab	10	0.40895	0.67471	1	1423	4	0.066763	0.03976	0.15434	0.984458	348	4	0.066763
Tmem33	10	0.14425	0.36658	1	765	3	0.38148	0.042569	0.16274	0.984458	369	6	0.38148
Tmub2	10	0.93456	0.96646	1	2149	1	0.40976	0.03999	0.15504	0.984458	350	6	0.40976
Usp15	10	0.49183	0.74624	1	1598	2	0.30798	0.04153	0.15965	0.984458	362	7	0.30798
Vsig1	10	0.07405	0.23226	1	492	5	-0.070876	0.038474	0.15046	0.984458	341	4	-0.070876
Wdr34	10	0.5776	0.7978	1	1721	2	0.36782	0.042946	0.16386	0.984458	373	6	0.36782
Yap1	9	0.032936	0.12159	0.979703	289	5	-0.4568	0.042173	0.15763	0.984458	368	2	-0.4568
Zfp128	9	0.034451	0.12605	0.985289	297	3	0.22117	0.041788	0.15662	0.984458	365	5	0.22117
Lime1	10	0.72993	0.88274	1	1916	3	0.27444	0.043277	0.16484	0.986083	374	7	0.27444
Mesdc1	10	0.47895	0.73532	1	1568	3	0.3103	0.043333	0.165	0.986083	375	7	0.3103
Tmem204	10	0.62445	0.82323	1	1780	3	0.32249	0.043511	0.16553	0.986613	376	7	0.32249
Adam7	10	0.42844	0.6918	1	1456	3	0.1984	0.044958	0.16979	0.990049	384	6	0.1984
Allc	10	0.58103	0.79964	1	1724	3	0.26032	0.044879	0.16956	0.990049	383	7	0.26032
Arhgap11a	10	0.90395	0.95419	1	2117	2	0.15064	0.045044	0.17005	0.990049	385	5	0.15064
Arrb1	10	0.49933	0.75256	1	1612	3	0.10257	0.044191	0.16754	0.990049	378	4	0.10257
Mettl4	10	0.23253	0.49722	1	1043	2	0.19473	0.044617	0.16879	0.990049	381	7	0.19473
Mrpl18	10	0.99913	0.99913	1	2251	0	0.33646	0.044143	0.16739	0.990049	377	7	0.33646
Nkain3	10	0.99663	0.99663	1	2240	0	0.30384	0.044776	0.16926	0.990049	382	6	0.30384
Pin1rt1	10	0.71495	0.87408	1	1897	2	0.41883	0.044523	0.16851	0.990049	380	7	0.41883
Taf1c	10	0.60825	0.81438	1	1761	2	0.35918	0.044478	0.16838	0.990049	379	6	0.35918
Kcnq2	10	0.54179	0.77874	1	1686	2	0.39166	0.045315	0.17084	0.992081	386	6	0.39166
AA792892	10	0.0029684	0.017037	0.481073	80	6	-0.54119	0.045896	0.17254	0.999388	387	3	-0.54119
March1.	10	0.39011	0.65803	1	1386	4	0.13079	0.13247	0.36394	1	797	5	0.13079
Sept2.	9	0.36382	0.62519	1	1322	4	-0.04618	0.27046	0.55381	1	1249	3	-0.04618
Sept4.	10	0.28663	0.5637	1	1183	4	0.21938	0.1253	0.35071	1	764	6	0.21938
1110059E24Rik	10	0.27395	0.55182	1	1161	4	0.040975	0.24361	0.53287	1	1173	5	0.040975
1700011I03Rik	10	0.73731	0.88704	1	1926	3	0.13961	0.2583	0.5496	1	1209	5	0.13961
1700015F17Rik	10	0.12676	0.33874	1	704	5	-0.016393	0.28859	0.58329	1	1291	5	-0.016393
1700016H13Rik	10	0.61485	0.81798	1	1770	3	0.22835	0.07199	0.24493	1	538	6	0.22835
1700020D05Rik	10	0.9793	0.98146	1	2195	1	0.23693	0.08764	0.27765	1	599	6	0.23693
1700022P22Rik	10	0.80429	0.91399	1	2000	2	0.14515	0.26258	0.55442	1	1224	5	0.14515
1700029I15Rik	10	0.39253	0.66018	1	1393	2	0.15829	0.087215	0.27679	1	597	5	0.15829
1700034E13Rik	10	0.49407	0.74812	1	1602	2	0.33241	0.068869	0.23665	1	521	6	0.33241
1700042G07Rik	10	0.064145	0.20854	1	449	6	-0.27235	0.67823	0.87956	1	1915	3	-0.27235
1700057G04Rik	10	0.76584	0.90166	1	1966	1	0.2982	0.10727	0.31649	1	686	6	0.2982
1700093K21Rik	10	0.74874	0.89372	1	1945	3	0.12192	0.66244	0.87183	1	1898	4	0.12192
1700106J16Rik	10	0.10417	0.30047	1	629	6	-0.1816	0.52905	0.7888	1	1723	3	-0.1816
1700129C05Rik	10	0.62666	0.82445	1	1782	3	-0.074702	0.31779	0.61479	1	1351	4	-0.074702
1810030O07Rik	10	0.029712	0.11947	0.979703	268	5	-0.097153	0.48115	0.75814	1	1654	3	-0.097153
1810043H04Rik	10	0.74361	0.89072	1	1939	3	0.11818	0.30531	0.60144	1	1319	5	0.11818
2200002J24Rik	10	0.68625	0.85769	1	1854	3	0.0657	0.47048	0.75126	1	1636	4	0.0657
2300005B03Rik	10	0.51946	0.767	1	1656	3	0.28573	0.048273	0.17945	1	398	6	0.28573
2310014L17Rik	10	0.01953	0.083924	0.920312	205	6	-0.43875	0.16405	0.42001	1	917	4	-0.43875
2310057N15Rik	10	0.42168	0.68589	1	1442	3	0.033352	0.24386	0.53316	1	1174	4	0.033352
2410002F23Rik	10	0.51392	0.7641	1	1647	3	0.091869	0.28087	0.5748	1	1272	5	0.091869
2610524H06Rik	10	0.65861	0.84215	1	1813	3	0.13632	0.086707	0.27576	1	593	5	0.13632
2610528A11Rik	10	0.23508	0.50076	1	1050	3	0.19796	0.091404	0.28524	1	616	5	0.19796
2700050L05Rik	10	0.00077889	0.0052596	0.244212	48	7	-0.60825	0.32471	0.62211	1	1370	2	-0.60825
2810403A07Rik	10	0.70395	0.86777	1	1884	3	0.12058	0.38723	0.68596	1	1500	5	0.12058
2810474O19Rik	10	0.87022	0.9388	1	2071	2	-0.026522	0.48722	0.76205	1	1663	4	-0.026522
3110062M04Rik	10	0.29751	0.57384	1	1206	3	0.21418	0.28632	0.58079	1	1286	5	0.21418
4430402I18Rik	10	0.82044	0.91958	1	2014	2	0.035269	0.092772	0.28798	1	622	4	0.035269
4921517D22Rik	10	0.47796	0.73449	1	1566	3	0.022131	0.51606	0.78051	1	1703	3	0.022131
4921539E11Rik	10	0.2999	0.57606	1	1215	3	-0.14053	0.12333	0.34704	1	751	2	-0.14053
4930435E12Rik	10	0.92081	0.96294	1	2141	2	0.026626	0.45309	0.74	1	1609	4	0.026626
4930451C15Rik	10	0.46351	0.72214	1	1537	3	-0.061373	0.26833	0.56086	1	1243	3	-0.061373
4930452B06Rik	10	0.5696	0.79352	1	1713	3	0.12733	0.28761	0.58221	1	1289	5	0.12733
4930503L19Rik	10	0.32595	0.60008	1	1260	3	0.011163	0.58369	0.82327	1	1799	3	0.011163
4930538K18Rik	10	0.07682	0.23877	1	508	5	-0.076317	0.24955	0.53967	1	1191	5	-0.076317
4930544D05Rik	10	0.15957	0.3904	1	813	5	-0.14104	0.44722	0.73619	1	1603	3	-0.14104
4930555G01Rik	4	0.85153	0.85151	1	2046	0	0.0569	0.89368	0.89366	1	2095	0	0.0569
4930564B18Rik	10	0.19042	0.43683	1	895	5	-0.06924	0.21009	0.49373	1	1070	3	-0.06924
4930578I06Rik	10	0.90322	0.95383	1	2115	2	-0.10225	0.077549	0.25696	1	561	3	-0.10225
4930596D02Rik	10	0.39015	0.65806	1	1387	3	0.29212	0.12587	0.35177	1	767	6	0.29212
4931423N10Rik	10	0.38485	0.65334	1	1374	2	0.17094	0.31464	0.61143	1	1339	5	0.17094
4931429I11Rik	10	0.17225	0.40972	1	847	5	-0.15164	0.99303	0.99363	1	2211	1	-0.15164
4931429L15Rik	10	0.47409	0.73119	1	1559	2	0.2204	0.16074	0.4143	1	908	6	0.2204
4932414N04Rik	10	0.25418	0.527	1	1107	2	0.0407	0.33921	0.6373	1	1398	3	0.0407
4933426M11Rik	10	0.055726	0.18781	1	407	5	-0.26982	0.53711	0.79392	1	1737	2	-0.26982
4933427D06Rik	10	0.12244	0.33174	1	689	4	-0.012657	0.43406	0.72762	1	1588	3	-0.012657
4933430I17Rik	10	0.26178	0.53727	1	1136	4	-0.1173	0.53317	0.79141	1	1731	4	-0.1173
4933434I20Rik	10	0.70066	0.86588	1	1876	2	0.13069	0.21863	0.50384	1	1101	5	0.13069
5730559C18Rik	10	0.0907	0.27066	1	580	4	-0.10027	0.57571	0.81827	1	1789	3	-0.10027
5830411N06Rik	10	0.66959	0.84829	1	1833	2	0.2848	0.1373	0.37276	1	815	6	0.2848
5830418K08Rik	10	0.42873	0.69204	1	1460	4	0.35638	0.056836	0.20382	1	437	6	0.35638
6030458C11Rik	10	0.66926	0.84811	1	1832	2	0.17673	0.072251	0.24563	1	540	5	0.17673
8430419L09Rik	10	0.20041	0.45145	1	927	4	-0.056817	0.56914	0.81414	1	1777	4	-0.056817
8430427H17Rik	10	0.72361	0.87909	1	1907	3	0.22728	0.11568	0.33262	1	721	6	0.22728
9130008F23Rik	10	0.077988	0.2415	1	515	5	-0.12873	0.71172	0.89204	1	1937	3	-0.12873
9330182O14Rik	10	0.51723	0.76583	1	1654	3	-0.07303	0.98336	0.98962	1	2197	1	-0.07303
9430038I01Rik	10	0.064034	0.20827	1	447	6	-0.30734	0.94293	0.97677	1	2142	2	-0.30734
A530099J19Rik	10	0.45091	0.71131	1	1502	4	-0.10393	0.60306	0.83535	1	1821	3	-0.10393
A630007B06Rik	10	0.13974	0.35947	1	751	5	-0.17777	0.62125	0.84661	1	1853	3	-0.17777
A630095E13Rik	9	0.459	0.70547	1	1526	3	0.25562	0.19154	0.44739	1	1010	5	0.25562
Aaed1	10	0.10548	0.30332	1	637	3	0.15745	0.38847	0.68719	1	1504	5	0.15745
Aamp	10	0.00018184	0.0013488	0.101563	29	8	-0.63577	0.99237	0.99323	1	2209	1	-0.63577
Aar2	10	0.68073	0.85457	1	1844	2	0.053726	0.24809	0.53801	1	1188	4	0.053726
Aasdh	10	0.16663	0.4012	1	832	4	0.0025887	0.39227	0.69094	1	1515	3	0.0025887
Aass	10	0.48738	0.74248	1	1591	3	0.043609	0.38148	0.68026	1	1488	5	0.043609
Abca3	10	0.025266	0.10424	0.969001	242	5	-0.0056171	0.28945	0.58422	1	1295	5	-0.0056171
Abca6	10	0.074247	0.23273	1	496	4	-0.1004	0.057288	0.20508	1	441	3	-0.1004
Abcc1	10	0.018156	0.07894	0.909823	195	3	0.018912	0.67452	0.8782	1	1911	3	0.018912
Abcc5	10	0.027265	0.11114	0.973131	257	7	-0.32525	0.99349	0.99393	1	2215	1	-0.32525
Abcc9	10	0.22556	0.48744	1	1018	5	-0.098053	0.58598	0.82469	1	1802	4	-0.098053
Abce1	10	0.21357	0.47043	1	979	5	-0.050517	0.68415	0.88173	1	1918	3	-0.050517
Abcf1	10	0.0069541	0.03599	0.656503	123	6	-0.21494	0.6335	0.85416	1	1872	2	-0.21494
Abhd10	10	0.084829	0.25732	1	550	5	-0.13233	0.24002	0.52875	1	1159	4	-0.13233
Abhd5	10	0.22294	0.48373	1	1013	4	-0.17722	0.19153	0.46604	1	1009	4	-0.17722
Abi3bp	10	0.36796	0.63822	1	1335	4	0.19742	0.18338	0.45265	1	983	6	0.19742
Acads	10	0.26297	0.53887	1	1140	5	0.033637	0.23566	0.52372	1	1151	5	0.033637
Acap2	10	0.38322	0.65188	1	1370	4	0.20293	0.19671	0.47446	1	1029	5	0.20293
Ace	10	0.69959	0.86528	1	1873	3	0.21308	0.1731	0.43544	1	945	6	0.21308
Acot11	10	0.34561	0.61803	1	1300	2	0.15274	0.16239	0.41715	1	913	5	0.15274
Acpp	10	0.84742	0.92957	1	2039	2	0.34974	0.054371	0.19689	1	425	5	0.34974
Acsf3	10	0.885	0.94525	1	2089	2	0.032242	0.43468	0.72803	1	1592	4	0.032242
Actb	10	0.71875	0.87628	1	1901	2	-0.025954	0.59585	0.83086	1	1811	3	-0.025954
Actbl2	10	0.70557	0.8687	1	1887	1	0.34808	0.10218	0.30658	1	662	6	0.34808
Actg1	10	0.022277	0.093754	0.94549	224	6	-0.31826	0.48977	0.76368	1	1667	3	-0.31826
Actl7b	10	0.56137	0.78912	1	1702	1	0.27287	0.08051	0.26308	1	569	5	0.27287
Acyp1	10	0.30576	0.58149	1	1226	4	0.04025	0.75383	0.90829	1	1981	3	0.04025
Adam30	10	0.70021	0.86563	1	1875	2	0.14301	0.30099	0.59678	1	1310	5	0.14301
Adam6a	10	0.53847	0.77699	1	1681	3	0.0041254	0.52113	0.78376	1	1714	4	0.0041254
Adamts16	10	0.59268	0.80592	1	1744	2	-0.034566	0.54089	0.79631	1	1742	2	-0.034566
Adamts3	10	0.061491	0.20207	1	433	6	-0.22577	0.66308	0.87222	1	1901	2	-0.22577
Adamtsl1	10	0.24809	0.5187	1	1090	4	0.028302	0.44569	0.7352	1	1602	4	0.028302
Adamtsl2	9	0.13635	0.34333	1	732	4	0.23075	0.17551	0.42438	1	956	5	0.23075
Adcy2	10	0.42871	0.69203	1	1459	3	0.21442	0.13558	0.36963	1	810	6	0.21442
Add3	10	0.81074	0.91619	1	2006	2	0.22305	0.069231	0.23762	1	524	7	0.22305
Adhfe1	10	0.57637	0.79714	1	1719	2	0.24165	0.18452	0.45454	1	987	5	0.24165
Adm2	10	0.99347	0.99347	1	2230	0	0.1884	0.076579	0.25494	1	557	5	0.1884
Adnp	10	0.44541	0.70655	1	1499	3	0.16059	0.068723	0.23626	1	520	7	0.16059
Ado	10	0.69795	0.86434	1	1870	3	0.058031	0.40677	0.70508	1	1544	4	0.058031
Adprh	10	0.89051	0.94777	1	2099	1	0.23927	0.10479	0.31169	1	678	6	0.23927
Adprm	10	0.38458	0.6531	1	1373	4	0.047908	0.31603	0.61291	1	1345	5	0.047908
Aen	10	0.086402	0.2609	1	561	5	-0.34436	0.84711	0.94716	1	2057	3	-0.34436
Afap1	10	0.24626	0.5162	1	1084	4	0.30885	0.089022	0.28045	1	607	6	0.30885
Aff2	10	0.68462	0.85677	1	1851	2	0.12341	0.30362	0.59962	1	1318	5	0.12341
Aff4	10	0.37619	0.6456	1	1359	3	0.094237	0.28921	0.58396	1	1293	5	0.094237
Afm	10	0.36963	0.63971	1	1343	3	-0.11108	0.96289	0.98484	1	2182	1	-0.11108
Agbl4	10	0.1715	0.40858	1	843	5	-0.12735	0.9642	0.98544	1	2184	2	-0.12735
Agmo	10	0.173	0.41084	1	849	5	0.0097365	0.12605	0.35211	1	768	5	0.0097365
Agtr1a	10	0.29926	0.57547	1	1214	3	0.22473	0.19791	0.4764	1	1035	6	0.22473
Agxt	10	0.0034541	0.019543	0.521806	84	7	-0.49317	0.56851	0.81375	1	1775	2	-0.49317
Ahr	10	0.0016	0.0097942	0.362705	61	6	-0.47919	0.99706	0.99706	1	2228	0	-0.47919
AI317395	10	0.84777	0.92971	1	2041	2	0.03734	0.4846	0.76037	1	1660	4	0.03734
AI747448	10	0.30375	0.57962	1	1224	3	0.080755	0.39967	0.69818	1	1531	4	0.080755
Aicda	10	0.49891	0.7522	1	1611	4	-0.11039	0.41897	0.7168	1	1562	3	-0.11039
Aida	10	0.60499	0.8126	1	1757	2	0.21904	0.058459	0.20835	1	451	7	0.21904
Aifm2	10	0.24614	0.51604	1	1083	5	-0.13955	0.43451	0.72791	1	1591	3	-0.13955
Ak4	10	0.15066	0.37661	1	790	5	-0.16929	0.65589	0.86785	1	1893	3	-0.16929
Akap8l	10	0.031316	0.12423	0.985289	281	5	-0.16208	0.81676	0.93402	1	2035	3	-0.16208
Akirin2	10	0.01141	0.053621	0.796903	152	7	-0.41616	0.99744	0.99744	1	2230	0	-0.41616
Akr1b7	10	0.2158	0.47361	1	985	4	0.12001	0.43428	0.72777	1	1590	4	0.12001
Akr1c14	10	0.2163	0.47433	1	987	3	0.13579	0.2317	0.51912	1	1138	5	0.13579
Akr1cl	10	0.12813	0.34094	1	707	5	-0.14234	0.72409	0.89674	1	1950	3	-0.14234
Alcam	10	0.69643	0.86348	1	1863	2	0.17195	0.17685	0.44174	1	958	5	0.17195
Aldh1a7	10	0.6024	0.81119	1	1755	3	0.22349	0.15813	0.40977	1	895	6	0.22349
Alg11	10	0.00034912	0.002498	0.148499	37	9	-0.46399	0.99966	0.99966	1	2245	0	-0.46399
Alk	10	0.64642	0.83536	1	1800	2	0.081291	0.79464	0.92476	1	2010	3	0.081291
Alkbh8	10	0.11984	0.32752	1	681	3	0.23174	0.1461	0.38859	1	852	6	0.23174
Alms1	10	0.36565	0.63614	1	1329	3	-0.11191	0.089355	0.28112	1	609	2	-0.11191
Als2cr12	10	0.16131	0.39306	1	817	5	-0.095663	0.28136	0.57534	1	1275	3	-0.095663
Alyref	10	0.054764	0.1854	1	400	5	-0.23548	0.53441	0.7922	1	1732	2	-0.23548
Amd2	10	0.67171	0.84948	1	1836	3	0.11729	0.61104	0.8403	1	1838	4	0.11729
Ammecr1l	10	0.28662	0.56369	1	1182	3	0.12269	0.3761	0.67489	1	1482	5	0.12269
Ampd2	10	0.0095112	0.04622	0.751158	139	5	-0.24196	0.86514	0.95522	1	2074	3	-0.24196
Anapc11	10	0.0018963	0.01139	0.405076	63	7	-0.7106	0.77389	0.91629	1	1996	3	-0.7106
Angptl1	10	0.36946	0.63956	1	1341	4	0.086122	0.52267	0.78474	1	1717	4	0.086122
Ankk1	10	0.18776	0.4329	1	889	5	-0.11055	0.38399	0.68277	1	1492	3	-0.11055
Ankle1	10	0.00031954	0.0022959	0.145321	35	6	-0.58447	0.06656	0.23046	1	502	2	-0.58447
Ankmy2	10	0.80459	0.91409	1	2001	2	0.20327	0.15871	0.41078	1	900	6	0.20327
Ankrd11	10	6.1012e-06	5.4692e-05	0.008237	15	9	-0.68266	0.95619	0.98191	1	2165	1	-0.68266
Ankrd2	10	0.25593	0.52937	1	1115	5	-0.20459	0.8152	0.93336	1	2032	3	-0.20459
Ankrd24	10	0.0046323	0.025491	0.572716	100	7	-0.51797	0.98678	0.99072	1	2200	1	-0.51797
Ankrd33b	10	0.28707	0.56412	1	1184	4	0.073589	0.19108	0.4653	1	1008	5	0.073589
Ankrd34b	10	0.2908	0.5676	1	1189	4	-0.077392	0.57698	0.81907	1	1790	2	-0.077392
Ankrd66	10	0.0375	0.14089	0.987383	319	6	-0.29519	0.25826	0.54956	1	1208	2	-0.29519
Ankrd7	10	0.88741	0.94634	1	2097	2	0.072022	0.21393	0.4983	1	1084	5	0.072022
Ankrd9	10	0.50623	0.75835	1	1628	4	-0.003971	0.39113	0.68982	1	1514	4	-0.003971
Apba1	10	0.47792	0.73446	1	1565	4	0.16119	0.23366	0.5214	1	1140	5	0.16119
Apc	10	0.1438	0.36587	1	762	5	-0.21631	0.15455	0.40352	1	883	2	-0.21631
Apol10b	10	0.53123	0.77318	1	1671	3	0.073114	0.2641	0.55613	1	1233	4	0.073114
Aqp1	10	0.0046552	0.025606	0.572716	101	3	0.12438	0.46873	0.75013	1	1630	4	0.12438
Aqp11	10	0.48547	0.74086	1	1585	2	0.432	0.10379	0.30975	1	672	6	0.432
Arfip2	10	0.98886	0.98886	1	2217	0	0.10321	0.3994	0.69791	1	1530	4	0.10321
Arhgap1	10	0.084482	0.25652	1	547	5	-0.22921	0.38181	0.68059	1	1490	4	-0.22921
Arhgap15	10	0.076273	0.23749	1	506	4	0.076213	0.5194	0.78265	1	1711	4	0.076213
Arhgap25	10	0.0031447	0.01795	0.500619	81	5	-0.084327	0.79327	0.92419	1	2009	2	-0.084327
Arhgap28	10	0.96587	0.97516	1	2176	1	-0.0067495	0.88472	0.95976	1	2087	2	-0.0067495
Arhgef2	10	0.21297	0.46957	1	977	4	0.08517	0.1343	0.36729	1	806	5	0.08517
Arhgef25	10	0.022863	0.095824	0.94939	227	5	-0.16736	0.3627	0.6614	1	1450	4	-0.16736
Arid3a	10	0.053208	0.1815	1	396	6	-0.27645	0.43657	0.72926	1	1594	4	-0.27645
Arid3b	10	0.12301	0.33266	1	692	2	0.14383	0.13364	0.36608	1	801	5	0.14383
Arl13b	10	0.64983	0.83725	1	1805	3	0.15203	0.27455	0.5678	1	1259	5	0.15203
Arl4d	10	0.017849	0.077818	0.905553	192	5	-0.132	0.52464	0.78599	1	1719	4	-0.132
Arl6	10	0.47247	0.72981	1	1556	3	0.27065	0.0966	0.29561	1	643	6	0.27065
Armc2	10	0.48778	0.74281	1	1592	3	-0.039597	0.97036	0.98677	1	2187	1	-0.039597
Armc4	10	0.034968	0.13412	0.987383	303	5	-0.2031	0.83256	0.9408	1	2044	1	-0.2031
Armcx1	10	0.37942	0.64849	1	1366	3	0.26664	0.11853	0.33801	1	732	6	0.26664
Armcx2	10	0.68797	0.85867	1	1856	2	0.19976	0.092302	0.28704	1	620	5	0.19976
Art3	10	0.0457	0.16237	1	356	5	-0.24117	0.56055	0.80873	1	1767	2	-0.24117
Asah2	10	0.13952	0.35913	1	748	5	-0.19251	0.81834	0.93469	1	2036	2	-0.19251
Asb3	10	0.45891	0.7182	1	1525	4	-0.034003	0.67256	0.87748	1	1908	3	-0.034003
Ascc2	10	0.60841	0.81447	1	1762	3	-0.029051	0.75662	0.9094	1	1983	2	-0.029051
Ascl2	10	0.34141	0.61421	1	1289	4	-0.03672	0.10371	0.30958	1	671	4	-0.03672
Aspscr1	10	0.025169	0.1039	0.969001	240	2	0.31221	0.069336	0.2379	1	525	6	0.31221
Atad2	10	0.23843	0.5054	1	1061	5	-0.15214	0.1872	0.45895	1	995	4	-0.15214
Atcay	10	0.20071	0.45188	1	929	4	-0.0011338	0.94505	0.97754	1	2148	2	-0.0011338
Atf4	10	0.20241	0.45435	1	936	4	0.01163	0.11872	0.33837	1	736	4	0.01163
Atg2a	10	0.019045	0.082177	0.920312	200	7	-0.35867	0.6249	0.84887	1	1858	3	-0.35867
Atg4c	10	0.20393	0.45654	1	942	5	-0.059001	0.057333	0.2052	1	443	5	-0.059001
Atg7	10	0.086877	0.26199	1	564	5	-0.16166	0.90135	0.96398	1	2104	2	-0.16166
Atg9b	10	0.34189	0.61464	1	1290	4	-0.056201	0.15752	0.40869	1	892	3	-0.056201
Atl2	10	0.082719	0.25247	1	537	4	0.011649	0.61497	0.84273	1	1844	3	0.011649
Atox1	10	0.19556	0.44436	1	913	1	0.23168	0.1206	0.34191	1	740	6	0.23168
Atp13a3	10	0.051077	0.17612	1	383	5	-0.21917	0.66827	0.87536	1	1905	2	-0.21917
Atp1b3	10	0.024386	0.10117	0.968336	235	6	-0.24977	0.69726	0.8866	1	1928	3	-0.24977
Atp5e	6	0.80626	0.85322	1	2002	1	0.14471	0.3336	0.56122	1	1382	3	0.14471
Atp5g1	10	0.011195	0.052788	0.794983	150	7	-0.61942	0.92375	0.97037	1	2123	1	-0.61942
Atp6ap1l	10	0.53508	0.77521	1	1675	3	0.094506	0.37173	0.67052	1	1471	5	0.094506
Atp6v0b	10	0.087567	0.26355	1	568	5	0.046141	0.048555	0.18027	1	402	5	0.046141
Atp7a	10	0.15255	0.37955	1	792	2	-0.0089679	0.59124	0.82798	1	1807	4	-0.0089679
Atr	10	0.28826	0.56523	1	1186	3	0.2187	0.21658	0.50143	1	1093	5	0.2187
Atraid	10	0.18669	0.43131	1	885	4	0.03485	0.10628	0.31458	1	681	4	0.03485
Atxn7l2	10	0.0019975	0.011933	0.405076	66	6	-0.36107	0.3842	0.68297	1	1493	4	-0.36107
Aurka	10	0.0028637	0.016495	0.480884	77	5	-0.208	0.79466	0.92477	1	2011	2	-0.208
AV320801	10	0.024506	0.10159	0.968336	237	5	-0.29755	0.56069	0.80883	1	1768	3	-0.29755
Awat2	10	0.41997	0.68439	1	1440	4	0.030398	0.26345	0.55541	1	1229	4	0.030398
AY074887	10	0.30761	0.5832	1	1232	3	-0.042807	0.15856	0.41052	1	898	4	-0.042807
AY761184	10	0.42303	0.68707	1	1445	4	-0.035035	0.59875	0.83267	1	1814	4	-0.035035
Azi1	10	0.74152	0.8895	1	1935	3	0.14266	0.11595	0.33313	1	723	5	0.14266
B3galt5	10	0.42852	0.69187	1	1457	3	0.21543	0.13879	0.37547	1	820	5	0.21543
B3gnt8	10	0.0039354	0.021987	0.564423	88	6	-0.56279	0.55242	0.8036	1	1758	2	-0.56279
B430306N03Rik	10	0.0062515	0.033122	0.653511	114	5	-0.14741	0.31716	0.61412	1	1349	4	-0.14741
B4galt1	10	7.707e-08	6.463e-07	0.000243	6	9	-1.1129	0.93715	0.97473	1	2132	1	-1.1129
B9d1	10	0.05733	0.19181	1	416	5	-0.23962	0.60593	0.83713	1	1828	3	-0.23962
Bace2	10	0.048448	0.16943	1	373	4	0.097812	0.70625	0.88997	1	1935	3	0.097812
Bad	10	0.32675	0.60081	1	1262	3	-0.104	0.51577	0.78034	1	1701	3	-0.104
Batf3	10	0.038374	0.14321	0.989343	326	4	0.21213	0.11264	0.32683	1	706	5	0.21213
Baz2a	10	0.0067697	0.035243	0.656503	119	5	-0.28397	0.41693	0.71486	1	1558	3	-0.28397
BC005561	10	0.069929	0.22248	1	477	5	-0.22692	0.95873	0.98299	1	2173	1	-0.22692
BC017158	10	0.53863	0.77708	1	1682	1	0.22827	0.15677	0.40739	1	890	6	0.22827
BC017643	10	0.388	0.65615	1	1381	3	0.036379	0.1468	0.38983	1	856	3	0.036379
BC028528	10	0.04679	0.16518	1	364	5	-0.071714	0.14327	0.38354	1	836	5	-0.071714
BC030307	10	0.83608	0.92527	1	2030	1	0.22431	0.17888	0.44516	1	968	5	0.22431
BC051142	10	0.21647	0.47456	1	990	4	0.02801	0.59049	0.82752	1	1804	3	0.02801
BC053393	10	0.5836	0.80103	1	1727	3	0.067538	0.095737	0.29389	1	639	4	0.067538
Bcat1	10	0.84394	0.92823	1	2036	2	-0.020043	0.72935	0.89875	1	1957	2	-0.020043
Bckdha	10	0.69656	0.86355	1	1864	2	0.22149	0.12061	0.34194	1	741	5	0.22149
Bcl2a1b	10	0.323	0.59738	1	1255	4	-0.025234	0.34712	0.64549	1	1418	4	-0.025234
Bcl2l10	10	0.90616	0.95529	1	2122	2	0.20663	0.2187	0.50392	1	1102	5	0.20663
Bdh2	10	0.83103	0.9234	1	2024	2	0.09112	0.58503	0.8241	1	1801	3	0.09112
Bex2	10	0.60083	0.81034	1	1753	3	0.27994	0.065578	0.22782	1	495	6	0.27994
Bex6	10	0.21067	0.46627	1	970	4	0.094623	0.37139	0.67018	1	1470	5	0.094623
Bik	10	0.99149	0.99149	1	2227	0	0.25913	0.080934	0.26395	1	572	6	0.25913
Bin3	10	0.28432	0.56155	1	1180	3	0.0345	0.51647	0.78078	1	1705	3	0.0345
Birc3	10	0.11176	0.31428	1	656	4	-0.08076	0.95744	0.98244	1	2169	2	-0.08076
Bloc1s4	10	0.02699	0.1102	0.973131	253	5	-0.23338	0.62899	0.85138	1	1865	3	-0.23338
Bmf	9	0.15584	0.37735	1	807	5	-0.17769	0.2187	0.48526	1	1103	3	-0.17769
Bms1	10	0.02548	0.10498	0.971896	243	6	-0.37568	0.66247	0.87185	1	1899	1	-0.37568
Bpgm	10	0.45867	0.71799	1	1524	4	0.052572	0.81485	0.93321	1	2031	3	0.052572
Bpifa5	10	0.08417	0.2558	1	545	3	-0.025093	0.52119	0.78379	1	1715	4	-0.025093
Bpifb3	10	0.83673	0.92551	1	2031	2	0.28985	0.061569	0.21692	1	470	6	0.28985
Bpifb9b	10	0.16449	0.39793	1	825	5	-0.14694	0.33698	0.63498	1	1392	4	-0.14694
Bptf	10	2.7817e-06	2.465e-05	0.004634	12	6	-0.21311	0.80564	0.92933	1	2018	3	-0.21311
Brd2	10	0.009143	0.044767	0.738159	137	6	-0.50526	0.93371	0.97357	1	2128	2	-0.50526
Brd7	10	0.1514	0.37778	1	791	1	0.15181	0.11862	0.33818	1	733	5	0.15181
Bri3	10	0.14498	0.36773	1	769	4	-0.16018	0.50834	0.77559	1	1694	4	-0.16018
Bscl2	10	0.26421	0.54051	1	1143	4	-0.052311	0.76907	0.91436	1	1993	3	-0.052311
Bsph1	10	0.086347	0.26078	1	560	5	-0.13804	0.5351	0.79264	1	1734	3	-0.13804
Btf3	10	0.41041	0.676	1	1427	4	-0.049147	0.32353	0.62086	1	1366	4	-0.049147
Btg1	10	0.23728	0.50381	1	1057	5	-0.19331	0.10864	0.31914	1	691	4	-0.19331
C130026I21Rik	9	0.066259	0.21046	1	460	5	-0.34894	0.48426	0.74636	1	1659	2	-0.34894
C1ql3	10	0.17456	0.41319	1	855	3	0.38017	0.1063	0.31462	1	682	6	0.38017
C1rl	10	0.16887	0.4046	1	837	3	0.11082	0.21558	0.50024	1	1087	5	0.11082
C2cd4a	10	0.17365	0.41182	1	852	4	-0.045482	0.11468	0.33072	1	718	4	-0.045482
C330018D20Rik	10	0.27195	0.54994	1	1154	4	-0.058935	0.51175	0.77776	1	1698	3	-0.058935
C87499	10	0.02773	0.11273	0.97948	259	6	-0.22429	0.26165	0.55338	1	1220	4	-0.22429
C87977	10	0.80927	0.91568	1	2003	2	0.23205	0.084772	0.27182	1	587	6	0.23205
Cab39	10	0.7922	0.90997	1	1990	2	0.12795	0.38171	0.68049	1	1489	5	0.12795
Cables2	10	0.46633	0.72456	1	1545	3	0.16192	0.35009	0.64855	1	1425	5	0.16192
Cabp1	10	0.73344	0.88479	1	1919	3	0.28811	0.1144	0.33019	1	717	6	0.28811
Cabp5	10	0.21665	0.47483	1	992	4	0.24706	0.081197	0.2645	1	574	5	0.24706
Cacna2d2	9	0.96083	0.96728	1	2170	1	0.018747	0.58116	0.81714	1	1796	3	0.018747
Cacna2d3	10	0.20933	0.46435	1	962	3	-0.018728	0.612	0.84089	1	1840	3	-0.018728
Cacul1	10	0.075293	0.23519	1	500	4	0.046594	0.34219	0.64039	1	1407	5	0.046594
Cadm1	10	0.26869	0.54649	1	1148	5	-0.11974	0.60124	0.83422	1	1818	4	-0.11974
Calcoco1	10	0.16434	0.39771	1	824	2	0.21526	0.11627	0.33375	1	726	5	0.21526
Calhm2	10	0.89047	0.94775	1	2098	2	0.1698	0.21311	0.49732	1	1080	5	0.1698
Calm5	10	0.66904	0.84798	1	1831	3	-0.04612	0.49151	0.7648	1	1669	3	-0.04612
Calr	10	0.36596	0.63642	1	1330	4	-0.0077321	0.77671	0.91743	1	1999	3	-0.0077321
Calr3	10	0.035598	0.13581	0.987383	305	5	-0.20773	0.20717	0.49026	1	1063	2	-0.20773
Camsap2	10	0.12245	0.33175	1	690	3	0.24752	0.057976	0.207	1	448	7	0.24752
Cand1	10	0.045358	0.16149	1	353	6	-0.25067	0.77557	0.91697	1	1998	3	-0.25067
Capn12	10	0.21006	0.4654	1	966	3	0.0029386	0.51632	0.78068	1	1704	3	0.0029386
Capn15	10	0.39356	0.66109	1	1396	4	-0.11804	0.40185	0.7003	1	1533	3	-0.11804
Car10	10	0.015868	0.070506	0.89994	173	6	-0.42841	0.50663	0.7745	1	1690	2	-0.42841
Car14	10	0.033436	0.12999	0.987383	293	6	-0.3434	0.49742	0.7686	1	1678	2	-0.3434
Car7	10	0.26351	0.53958	1	1141	4	0.032306	0.25486	0.5457	1	1203	4	0.032306
Carns1	10	0.40665	0.67268	1	1418	4	-0.087569	0.70864	0.89087	1	1936	2	-0.087569
Casp7	10	0.49999	0.7531	1	1613	4	0.037805	0.66613	0.87406	1	1902	4	0.037805
Cav1	10	0.77308	0.90388	1	1971	2	0.24966	0.14899	0.39372	1	868	6	0.24966
Cbfa2t3	10	0.13323	0.34912	1	720	4	0.068424	0.42385	0.72096	1	1571	4	0.068424
Cbfb	10	0.0062883	0.033274	0.653511	115	7	-0.49839	0.91545	0.96789	1	2119	2	-0.49839
Ccbl1	10	0.53164	0.7734	1	1672	3	0.01044	0.062739	0.22012	1	476	4	0.01044
Ccbl2	10	0.14872	0.37359	1	778	3	0.045964	0.19942	0.47882	1	1040	4	0.045964
Ccdc103	10	0.078391	0.24244	1	516	6	-0.2855	0.12222	0.34495	1	745	3	-0.2855
Ccdc110	10	0.11745	0.32361	1	674	4	0.049218	0.12103	0.34273	1	742	5	0.049218
Ccdc112	10	0.063334	0.20657	1	444	4	0.030017	0.27907	0.57281	1	1270	4	0.030017
Ccdc13	10	0.052265	0.17912	1	391	5	-0.095783	0.15942	0.412	1	903	3	-0.095783
Ccdc137	10	0.040411	0.1486	0.996547	335	5	-0.21847	0.30117	0.59697	1	1312	2	-0.21847
Ccdc138	10	0.22135	0.4815	1	1007	3	-0.062346	0.7389	0.90245	1	1968	3	-0.062346
Ccdc144b	10	0.33776	0.61088	1	1284	4	-0.10734	0.22603	0.51253	1	1124	4	-0.10734
Ccdc150	10	0.46909	0.72692	1	1550	4	0.070027	0.18494	0.45522	1	988	4	0.070027
Ccdc152	10	0.097815	0.28653	1	609	3	0.10771	0.32219	0.61944	1	1360	5	0.10771
Ccdc153	10	0.27639	0.55411	1	1164	3	0.020109	0.95028	0.97953	1	2160	2	0.020109
Ccdc154	10	0.060265	0.19906	1	426	3	0.18979	0.16965	0.42959	1	932	5	0.18979
Ccdc167	10	0.14574	0.36892	1	770	5	-0.18108	0.28231	0.57639	1	1279	2	-0.18108
Ccdc172	10	0.3927	0.66033	1	1394	2	0.11005	0.41747	0.71537	1	1559	4	0.11005
Ccdc30	10	0.099123	0.28942	1	618	6	-0.26891	0.60717	0.8379	1	1830	3	-0.26891
Ccdc42b	10	0.66074	0.84333	1	1817	3	0.22415	0.12195	0.34445	1	744	6	0.22415
Ccdc43	10	0.65161	0.83824	1	1808	3	0.20687	0.12189	0.34433	1	743	6	0.20687
Ccdc55	10	0.43603	0.69842	1	1474	3	0.20798	0.21613	0.50089	1	1090	5	0.20798
Ccdc66	10	0.25131	0.5231	1	1099	4	-0.11861	0.086816	0.27598	1	594	3	-0.11861
Ccdc73	10	0.36958	0.63967	1	1342	4	-0.14174	0.60676	0.83764	1	1829	3	-0.14174
Ccdc85a	10	0.081896	0.25057	1	532	2	0.14233	0.07612	0.25398	1	556	5	0.14233
Ccdc88b	10	0.97348	0.97838	1	2187	1	0.31164	0.054495	0.19724	1	426	6	0.31164
Ccdc94	10	0.17913	0.42006	1	868	5	-0.056771	0.10789	0.3177	1	688	4	-0.056771
Cchcr1	10	0.742	0.88978	1	1938	3	-0.043077	0.36574	0.66448	1	1460	3	-0.043077
Ccl17	10	0.25826	0.53252	1	1125	4	-0.071921	0.34306	0.64129	1	1409	3	-0.071921
Ccl27b	10	0.039329	0.14574	0.991515	330	4	-0.10618	0.60384	0.83584	1	1822	3	-0.10618
Ccl4	10	0.43938	0.70132	1	1481	4	0.26379	0.095076	0.29258	1	636	6	0.26379
Ccl8	10	0.35615	0.62757	1	1310	4	0.064359	0.33576	0.63371	1	1390	4	0.064359
Ccne1	10	0.20066	0.45181	1	928	4	-0.016269	0.75961	0.91058	1	1988	3	-0.016269
Ccne2	10	0.32111	0.59564	1	1252	3	0.21822	0.13908	0.37599	1	821	6	0.21822
Ccnt1	10	0.57868	0.79838	1	1723	3	-0.045049	0.67648	0.87891	1	1912	3	-0.045049
Ccr7	10	0.089355	0.26761	1	575	4	0.087793	0.33647	0.63444	1	1391	4	0.087793
Ccrl2	10	0.52992	0.77249	1	1670	3	0.091327	0.62397	0.8483	1	1857	4	0.091327
Cd151	10	0.61664	0.81895	1	1773	3	0.078612	0.66257	0.87191	1	1900	3	0.078612
Cd200	10	0.60937	0.81499	1	1763	3	0.14732	0.2196	0.50498	1	1106	5	0.14732
Cd200r2	10	0.042056	0.15292	1	341	4	0.28188	0.068269	0.23504	1	515	6	0.28188
Cd209c	10	0.48155	0.73754	1	1575	4	0.12938	0.24469	0.53411	1	1177	5	0.12938
Cd226	10	0.057754	0.19286	1	418	3	0.10038	0.1375	0.37314	1	818	5	0.10038
Cd4	10	0.015186	0.067965	0.89994	168	6	-0.26024	0.4802	0.75753	1	1652	4	-0.26024
Cd46	10	0.50863	0.76035	1	1638	4	-0.0091682	0.083541	0.2693	1	583	4	-0.0091682
Cdadc1	10	0.72087	0.8775	1	1904	3	0.050576	0.073635	0.24878	1	547	4	0.050576
Cdc123	10	0.52295	0.76883	1	1663	3	0.081204	0.39231	0.69098	1	1517	5	0.081204
Cdc23	10	0.77863	0.90562	1	1976	2	0.066905	0.053957	0.19573	1	422	4	0.066905
Cdc37	10	0.53329	0.77427	1	1674	2	0.26096	0.1827	0.45151	1	981	6	0.26096
Cdc37l1	10	0.098839	0.2888	1	616	5	-0.22687	0.88282	0.9593	1	2085	2	-0.22687
Cdcp1	10	0.17562	0.41478	1	859	3	0.23649	0.11845	0.33787	1	731	5	0.23649
Cdh7	10	0.48167	0.73764	1	1576	4	-0.087084	0.24019	0.52895	1	1161	4	-0.087084
Cdh9	10	0.44228	0.70384	1	1489	4	-0.0012186	0.65266	0.86588	1	1888	3	-0.0012186
Cdk5r1	10	0.20764	0.4619	1	955	5	-0.1443	0.26591	0.55816	1	1236	4	-0.1443
Cdkn2aip	10	0.44435	0.70563	1	1494	3	0.054955	0.3648	0.66353	1	1456	4	0.054955
Cdkn2c	10	0.88043	0.9432	1	2083	2	0.162	0.18813	0.46048	1	1000	6	0.162
Cdkn2d	10	0.78096	0.90635	1	1979	2	0.13517	0.093412	0.28926	1	629	5	0.13517
Cdr1	10	0.21824	0.47709	1	996	5	-0.15957	0.38914	0.68786	1	1507	2	-0.15957
Cecr2	10	0.014811	0.06656	0.89994	165	6	-0.43694	0.66771	0.87502	1	1903	4	-0.43694
Cecr5	10	0.3165	0.59139	1	1242	4	0.11187	0.39626	0.69485	1	1523	4	0.11187
Cenph	10	0.47845	0.73491	1	1567	3	0.2427	0.058887	0.20952	1	455	6	0.2427
Cep78	10	0.020885	0.088803	0.925777	212	6	-0.44311	0.92344	0.97028	1	2122	1	-0.44311
Cep97	10	0.38825	0.65637	1	1382	3	0.10257	0.23423	0.52206	1	1146	5	0.10257
Ces2b	10	0.55154	0.7839	1	1694	3	0.1955	0.087984	0.27835	1	601	6	0.1955
Cfd	10	0.22997	0.49364	1	1031	5	-0.14334	0.55849	0.80743	1	1765	4	-0.14334
Cfi	10	0.40242	0.66894	1	1410	4	-0.014124	0.17057	0.43116	1	937	4	-0.014124
Cflar	10	0.45657	0.71618	1	1518	3	0.067845	0.54926	0.80161	1	1751	4	0.067845
Cfp	10	0.20873	0.46348	1	959	3	0.37405	0.07105	0.24245	1	532	7	0.37405
Cgn	10	0.16395	0.3971	1	823	5	-0.046251	0.11428	0.32996	1	716	4	-0.046251
Cgref1	10	0.88072	0.94333	1	2084	2	-0.0095951	0.46945	0.7506	1	1633	4	-0.0095951
Chchd3	10	0.13204	0.34723	1	717	3	0.0061147	0.44108	0.7322	1	1599	4	0.0061147
Chd1	10	0.39313	0.6607	1	1395	4	-0.13749	0.20789	0.49112	1	1065	3	-0.13749
Chmp1a	10	0.26061	0.5357	1	1133	4	-0.0086488	0.26196	0.55372	1	1223	3	-0.0086488
Chmp3	10	0.0049923	0.02728	0.591927	104	4	0.050021	0.18943	0.46261	1	1004	5	0.050021
Chrna3	10	0.77517	0.90453	1	1975	1	0.080395	0.087082	0.27652	1	595	4	0.080395
Cinp	10	0.26127	0.53658	1	1135	4	0.003539	0.78723	0.92171	1	2006	3	0.003539
Ckb	10	0.36456	0.63516	1	1326	4	0.089748	0.06647	0.23023	1	501	5	0.089748
Cks1b	10	0.020468	0.087309	0.925777	210	6	-0.45264	0.28597	0.58041	1	1284	1	-0.45264
Clca2	10	0.62699	0.82463	1	1783	2	0.15649	0.17024	0.43059	1	935	4	0.15649
Clcn1	10	0.051456	0.17708	1	387	6	-0.36434	0.73208	0.89981	1	1962	3	-0.36434
Clcnkb	10	0.081412	0.24945	1	531	5	-0.20546	0.35095	0.64943	1	1427	3	-0.20546
Cldn16	10	0.19957	0.45022	1	924	4	-0.022002	0.93637	0.97446	1	2129	1	-0.022002
Cldn22	9	0.55926	0.77061	1	1701	2	0.041995	0.11095	0.31873	1	702	4	0.041995
Cldn23	10	0.06478	0.21008	1	454	5	-0.12944	0.082719	0.26763	1	579	5	-0.12944
Cldn24	9	0.35823	0.61938	1	1312	2	0.093817	0.5363	0.7864	1	1736	4	0.093817
Cldn9	10	0.5387	0.77711	1	1683	3	0.16602	0.17547	0.43944	1	955	5	0.16602
Clec12b	10	0.26708	0.54435	1	1145	5	0.082967	0.19441	0.47072	1	1020	5	0.082967
Clec4a4	10	0.87293	0.93995	1	2075	2	0.037016	0.72451	0.8969	1	1951	2	0.037016
Clec4n	10	0.044414	0.15905	1	350	6	-0.29242	0.22989	0.51703	1	1131	3	-0.29242
Clec5a	10	0.20591	0.45941	1	949	3	0.06661	0.283	0.57715	1	1281	3	0.06661
Clec9a	10	0.077495	0.24035	1	512	5	-0.15514	0.33059	0.6283	1	1379	3	-0.15514
Clic4	10	0.13632	0.35405	1	730	5	-0.21772	0.92531	0.97086	1	2124	2	-0.21772
Clk1	10	0.062238	0.2039	1	438	6	-0.25428	0.2654	0.55758	1	1235	3	-0.25428
Clmp	10	0.47073	0.72833	1	1554	3	-0.030929	0.62794	0.85074	1	1864	3	-0.030929
Clnk	10	0.045813	0.16267	1	357	5	-0.10588	0.22713	0.51381	1	1126	4	-0.10588
Clrn2	10	0.85856	0.93398	1	2059	1	0.077348	0.41391	0.71195	1	1551	5	0.077348
Clvs2	10	0.022211	0.093517	0.94549	222	3	-0.0054944	0.33799	0.63602	1	1395	3	-0.0054944
Cma1	10	0.43162	0.69457	1	1468	4	-0.075882	0.15376	0.40214	1	880	2	-0.075882
Cmc2	10	0.34117	0.61399	1	1288	4	-0.060001	0.35105	0.64953	1	1428	2	-0.060001
Cmss1	10	0.24111	0.50911	1	1067	3	0.2406	0.13749	0.37312	1	817	6	0.2406
Cmtm4	10	0.51697	0.7657	1	1653	3	0.038065	0.69915	0.88731	1	1929	3	0.038065
Cmtm7	10	0.95186	0.97063	1	2165	1	0.2028	0.063532	0.22228	1	483	7	0.2028
Cmtr2	10	0.31897	0.59367	1	1247	3	-0.091627	0.48022	0.75754	1	1653	4	-0.091627
Cnfn	10	0.58971	0.80432	1	1741	3	0.21252	0.083652	0.26954	1	584	5	0.21252
Cnksr2	10	0.23503	0.50068	1	1049	3	0.19298	0.18819	0.46058	1	1001	5	0.19298
Cnot1	10	0.12616	0.33777	1	701	2	0.22087	0.064975	0.22619	1	492	5	0.22087
Cnot3	10	0.25544	0.52871	1	1112	5	-0.11939	0.16472	0.42116	1	918	3	-0.11939
Cnpy4	10	0.36707	0.63741	1	1333	4	0.17025	0.079074	0.26012	1	565	5	0.17025
Cog4	10	0.016347	0.072286	0.89994	179	6	-0.2479	0.71459	0.89312	1	1941	3	-0.2479
Col27a1	10	0.30238	0.57835	1	1223	4	0.083887	0.11262	0.32679	1	705	4	0.083887
Col2a1	10	0.25791	0.53205	1	1124	3	0.1282	0.27394	0.56712	1	1257	5	0.1282
Col4a3	10	0.14147	0.36221	1	756	4	-0.12463	0.25076	0.54105	1	1195	4	-0.12463
Col6a2	10	0.64027	0.83195	1	1793	3	0.074277	0.11638	0.33395	1	727	5	0.074277
Colgalt2	10	0.047716	0.16756	1	370	3	0.12396	0.090091	0.2826	1	612	4	0.12396
Commd2	10	0.30037	0.5765	1	1217	4	-0.1706	0.15866	0.41068	1	899	2	-0.1706
Comtd1	10	0.25121	0.52296	1	1098	5	-0.15266	0.43485	0.72814	1	1593	3	-0.15266
Copb1	10	0.071053	0.22516	1	479	6	-0.261	0.8848	0.95978	1	2088	1	-0.261
Coprs	10	0.44198	0.70357	1	1488	3	0.21963	0.19279	0.46809	1	1015	6	0.21963
Coq10a	10	0.068058	0.218	1	467	6	-0.25041	0.22541	0.51179	1	1122	3	-0.25041
Coq9	10	0.017178	0.075349	0.89994	187	4	0.22046	0.1293	0.35812	1	783	6	0.22046
Coro1b	10	0.079086	0.24406	1	521	6	-0.21963	0.2344	0.52226	1	1147	2	-0.21963
Coro2a	10	0.056567	0.18991	1	412	4	-0.03334	0.4703	0.75115	1	1635	4	-0.03334
Coro2b	10	0.34225	0.61497	1	1291	3	0.19397	0.15407	0.4027	1	881	5	0.19397
Cox6b2	10	0.033898	0.13123	0.987383	294	4	-0.076361	0.88917	0.96086	1	2094	2	-0.076361
Cox7a1	10	0.054428	0.18456	1	399	5	-0.024741	0.27451	0.56775	1	1258	5	-0.024741
Cpne5	10	0.14435	0.36673	1	766	4	-0.16014	0.2951	0.59039	1	1304	3	-0.16014
Cpz	10	0.58251	0.80043	1	1726	3	0.074819	0.13837	0.3747	1	819	4	0.074819
Crcp	10	0.10226	0.29631	1	623	2	-0.08121	0.92734	0.9715	1	2126	2	-0.08121
Creb3l4	10	0.24459	0.5139	1	1076	5	-0.012817	0.27273	0.56578	1	1254	5	-0.012817
Crebl2	10	0.50071	0.75371	1	1614	4	0.22917	0.053873	0.19549	1	421	5	0.22917
Crip1	10	0.34287	0.61554	1	1293	3	0.11665	0.26006	0.55159	1	1214	5	0.11665
Crlf2	10	0.90218	0.95332	1	2113	2	0.18926	0.31013	0.60662	1	1330	5	0.18926
Crnkl1	10	0.038728	0.14415	0.989768	328	5	-0.20134	0.83295	0.94097	1	2047	3	-0.20134
Crot	10	0.49722	0.75078	1	1608	4	-0.05283	0.18657	0.45791	1	994	3	-0.05283
Crtc1	9	0.23004	0.47976	1	1032	4	-0.12366	0.70126	0.8741	1	1931	3	-0.12366
Crtc2	10	0.0967	0.28407	1	606	2	0.134	0.14872	0.39325	1	866	5	0.134
Crygb	10	0.44566	0.70677	1	1500	4	-0.11329	0.61271	0.84133	1	1842	3	-0.11329
Cryz	10	0.84128	0.92722	1	2034	2	0.09675	0.25702	0.54815	1	1206	5	0.09675
Csf2rb	10	0.0036182	0.020377	0.535262	86	7	-0.65659	0.9467	0.97816	1	2154	1	-0.65659
Csn1s1	10	0.071685	0.22666	1	483	6	-0.26666	0.14525	0.38708	1	846	3	-0.26666
Csn1s2b	10	0.10141	0.29444	1	622	5	-0.031784	0.05543	0.19987	1	432	5	-0.031784
Csnk1a1	10	0.068229	0.21841	1	470	6	-0.3282	0.89516	0.96236	1	2098	2	-0.3282
Csnk2a1	10	0.1788	0.41956	1	866	5	-0.18901	0.40932	0.70755	1	1548	4	-0.18901
Cst6	10	0.17449	0.4131	1	854	4	-0.14691	0.69298	0.885	1	1924	3	-0.14691
Cstf3	10	0.77378	0.9041	1	1973	2	0.1127	0.14664	0.38956	1	854	5	0.1127
Ctdp1	10	0.031748	0.1254	0.985289	283	6	-0.26844	0.9593	0.98324	1	2176	2	-0.26844
Cthrc1	10	0.13596	0.35348	1	729	3	0.32568	0.12353	0.3474	1	754	6	0.32568
Ctns	10	0.36922	0.63934	1	1338	4	-0.11863	0.32263	0.61992	1	1361	2	-0.11863
Ctsd	10	0.76415	0.90114	1	1965	2	0.074705	0.39759	0.69614	1	1526	4	0.074705
Cul1	10	0.095788	0.28204	1	602	3	0.16186	0.070728	0.24161	1	531	5	0.16186
Cul3	10	0.0099798	0.04806	0.759669	142	6	-0.3516	0.95685	0.98219	1	2167	1	-0.3516
Cux2	10	0.27695	0.55463	1	1165	3	-0.056943	0.65058	0.86462	1	1884	3	-0.056943
Cwh43	10	0.0055397	0.029978	0.62128	108	5	-0.2467	0.48393	0.75993	1	1658	3	-0.2467
Cxcl15	10	0.025255	0.1042	0.969001	241	4	0.17937	0.12426	0.34876	1	759	5	0.17937
Cxxc5	10	0.75705	0.89862	1	1956	3	0.24042	0.10704	0.31605	1	684	6	0.24042
Cyb561d2	10	0.99351	0.99351	1	2231	0	0.23977	0.11895	0.33881	1	737	6	0.23977
Cyp21a1	10	0.094755	0.27974	1	596	5	-0.042003	0.47086	0.75151	1	1637	3	-0.042003
Cyp2a12	10	0.91653	0.96064	1	2136	1	0.26261	0.12499	0.35012	1	763	6	0.26261
Cyp2b9	10	0.48215	0.73804	1	1577	3	0.0084865	0.23613	0.52426	1	1153	4	0.0084865
Cyp2j6	10	0.13439	0.35098	1	721	2	0.1075	0.27473	0.568	1	1260	5	0.1075
Cyp2u1	10	0.79229	0.91	1	1991	2	0.045721	0.23528	0.52327	1	1150	4	0.045721
Cyp2w1	10	0.49484	0.74877	1	1605	2	0.17498	0.068357	0.23528	1	518	5	0.17498
Cyp3a13	10	0.52542	0.77012	1	1667	3	-0.021295	0.34366	0.64191	1	1410	4	-0.021295
Cypt12	10	0.09797	0.28688	1	612	5	-0.14108	0.51089	0.77722	1	1697	4	-0.14108
Cypt14	10	0.17928	0.42027	1	869	5	-0.17229	0.16776	0.42636	1	927	4	-0.17229
D130040H23Rik	10	0.24704	0.51726	1	1088	4	0.096624	0.2057	0.48851	1	1059	4	0.096624
D15Ertd621e	10	0.39369	0.6612	1	1397	3	0.1712	0.18041	0.44771	1	974	6	0.1712
D17Wsu92e	10	0.79615	0.91127	1	1994	2	0.10105	0.43307	0.72698	1	1584	4	0.10105
D230025D16Rik	10	0.33065	0.60438	1	1271	3	0.089689	0.36048	0.65916	1	1448	5	0.089689
D3Ertd254e	10	0.37615	0.64556	1	1358	4	0.2213	0.12753	0.35485	1	776	5	0.2213
D3Ertd751e	10	0.017411	0.07621	0.89994	189	4	-0.089021	0.62574	0.84939	1	1862	4	-0.089021
D630003M21Rik	10	0.89662	0.95063	1	2108	2	0.23468	0.19371	0.46959	1	1018	5	0.23468
Dach1	10	0.22678	0.48915	1	1023	4	0.083328	0.12465	0.3495	1	762	4	0.083328
Dagla	10	0.19147	0.43836	1	898	4	-0.12717	0.57473	0.81766	1	1786	3	-0.12717
Dbh	10	0.045044	0.16069	1	351	4	-0.029914	0.52175	0.78415	1	1716	4	-0.029914
Dbil5	10	0.25199	0.52403	1	1103	5	0.059981	0.17758	0.44297	1	963	5	0.059981
Dcaf6	10	0.052688	0.18019	1	393	5	-0.1939	0.93996	0.97571	1	2137	2	-0.1939
Dck	10	0.015062	0.067498	0.89994	166	4	0.2323	0.30285	0.59878	1	1316	5	0.2323
Dclre1c	10	0.41449	0.67958	1	1431	3	0.035329	0.25452	0.54532	1	1202	4	0.035329
Dcn	10	0.96527	0.97493	1	2175	1	0.22094	0.20079	0.48102	1	1045	6	0.22094
Dcp2	10	0.37094	0.64089	1	1345	2	0.20712	0.093071	0.28858	1	624	5	0.20712
Dcpp3	10	0.048338	0.16915	1	372	5	-0.17265	0.56539	0.81178	1	1774	3	-0.17265
Dcstamp	10	0.10628	0.30506	1	640	3	-0.0061629	0.65041	0.86451	1	1883	3	-0.0061629
Dctn4	10	0.70739	0.86974	1	1890	2	0.040642	0.48577	0.76112	1	1661	4	0.040642
Ddb2	10	0.69446	0.86235	1	1860	3	-0.021805	0.26144	0.55315	1	1218	3	-0.021805
Ddx11	10	0.0034717	0.019634	0.521806	85	6	-0.54901	0.97837	0.98835	1	2192	1	-0.54901
Ddx19a	10	0.62701	0.82464	1	1784	3	-0.081548	0.50808	0.77543	1	1692	3	-0.081548
Ddx21	10	0.078507	0.24271	1	517	4	-0.060811	0.43004	0.725	1	1580	4	-0.060811
Ddx3x	10	2.2011e-08	1.6821e-07	0.000127	3	9	-1.1181	0.99647	0.99647	1	2225	0	-1.1181
Ddx42	10	0.047581	0.16722	1	368	6	-0.25383	0.86314	0.95431	1	2073	2	-0.25383
Ddx5	10	0.021045	0.089373	0.926112	217	7	-0.25183	0.64186	0.85929	1	1877	2	-0.25183
Ddx6	10	5.8281e-07	5.3519e-06	0.001272	9	9	-1.2102	0.93278	0.97326	1	2127	1	-1.2102
Defa20	10	0.010183	0.048854	0.766405	144	6	-0.51593	0.82195	0.93623	1	2039	2	-0.51593
Defb19	10	0.12458	0.33523	1	696	3	0.15563	0.30794	0.60427	1	1325	5	0.15563
Defb26	10	0.88735	0.94631	1	2096	2	0.20803	0.051133	0.18769	1	415	7	0.20803
Defb39	8	0.16276	0.3724	1	821	4	-0.088633	0.24431	0.50784	1	1175	2	-0.088633
Defb4	9	0.046624	0.16083	1	362	3	-0.13287	0.36992	0.65456	1	1467	4	-0.13287
Defb42	8	0.39809	0.63593	1	1404	3	0.30962	0.068278	0.21988	1	516	5	0.30962
Defb46	6	0.11328	0.27286	1	661	1	0.038135	0.1602	0.35952	1	907	2	0.038135
Defb50	7	0.034877	0.11635	0.979703	301	5	-0.37525	0.19834	0.42695	1	1037	2	-0.37525
Defb7	8	0.95199	0.95624	1	2166	1	0.097204	0.42926	0.69546	1	1579	3	0.097204
Degs1	10	0.046307	0.16393	1	360	6	-0.29504	0.47827	0.75628	1	1648	3	-0.29504
Dgkd	10	0.42009	0.6845	1	1441	4	-0.11191	0.44383	0.73398	1	1601	2	-0.11191
Dgke	10	0.17127	0.40823	1	842	3	0.097016	0.27006	0.5628	1	1247	4	0.097016
Dgki	10	0.10242	0.29664	1	624	3	-0.077422	0.87347	0.95711	1	2082	2	-0.077422
Dhdh	10	0.0077479	0.039198	0.69095	127	4	-0.057626	0.34448	0.64276	1	1412	4	-0.057626
Dhx32	10	0.12289	0.33248	1	691	4	-0.029331	0.40556	0.7039	1	1541	4	-0.029331
Diap1	10	0.3351	0.60845	1	1278	4	-0.091641	0.59815	0.83229	1	1813	3	-0.091641
Diexf	10	0.0053599	0.029096	0.614276	106	7	-0.28172	0.57528	0.818	1	1787	2	-0.28172
Disp1	10	0.012755	0.05879	0.845907	157	7	-0.35568	0.45707	0.74258	1	1616	3	-0.35568
Dkk2	10	0.23117	0.49531	1	1036	3	-0.0024798	0.31086	0.6074	1	1332	3	-0.0024798
Dld	10	0.030043	0.1206	0.979703	272	7	-0.35542	0.99686	0.99686	1	2227	0	-0.35542
Dlec1	10	0.071474	0.22616	1	480	5	-0.16855	0.13087	0.36101	1	790	2	-0.16855
Dmgdh	10	0.48843	0.74336	1	1594	4	0.020807	0.094233	0.29089	1	631	3	0.020807
Dnaic2	10	0.062833	0.20535	1	441	6	-0.22089	0.2809	0.57484	1	1273	3	-0.22089
Dnajb13	10	0.16821	0.4036	1	835	4	-0.063792	0.075293	0.25225	1	554	3	-0.063792
Dnajb2	10	0.23066	0.4946	1	1034	2	0.042548	0.12276	0.34596	1	747	4	0.042548
Dnajc5b	10	0.46243	0.72122	1	1533	3	0.1741	0.17158	0.43287	1	941	6	0.1741
Dnase1l3	10	0.1072	0.30672	1	641	4	0.040746	0.1032	0.3086	1	669	5	0.040746
Dnm3	10	0.036485	0.13818	0.987383	310	5	-0.21086	0.26371	0.5557	1	1231	4	-0.21086
Dnttip1	10	0.10453	0.30126	1	632	5	-0.25478	0.16849	0.42762	1	930	4	-0.25478
Doc2a	10	0.037598	0.14115	0.987383	320	4	0.1142	0.055376	0.19971	1	431	4	0.1142
Dok2	10	0.17337	0.4114	1	851	2	0.26718	0.065882	0.22865	1	498	7	0.26718
Dpagt1	10	0.055883	0.1882	1	408	6	-0.3346	0.22041	0.50593	1	1110	2	-0.3346
Dpp4	10	0.49326	0.74744	1	1601	3	0.024168	0.54502	0.79892	1	1745	2	0.024168
Dpy19l4	10	0.21934	0.47865	1	1002	5	-0.12883	0.11279	0.32712	1	708	3	-0.12883
Dpy30	10	0.50611	0.75825	1	1627	4	0.037496	0.61652	0.84369	1	1846	3	0.037496
Drp2	10	0.4537	0.71372	1	1510	2	0.22155	0.11366	0.32877	1	713	5	0.22155
Dscr3	10	0.15359	0.38116	1	795	4	0.049836	0.63147	0.85291	1	1868	4	0.049836
Dtx3	10	0.27207	0.55005	1	1155	3	0.23828	0.20091	0.4812	1	1047	5	0.23828
Dus4l	10	0.83555	0.92507	1	2029	2	0.15617	0.40206	0.70051	1	1535	5	0.15617
Dusp11	10	0.28021	0.55769	1	1172	4	0.04103	0.67415	0.87806	1	1910	3	0.04103
Dusp18	10	0.48915	0.74398	1	1595	4	0.023147	0.066578	0.23051	1	503	5	0.023147
Dusp19	10	0.47373	0.73089	1	1558	1	0.24568	0.059295	0.21066	1	459	7	0.24568
Dusp6	10	0.31779	0.59258	1	1245	1	0.29249	0.14471	0.38611	1	843	6	0.29249
Dut	10	0.12222	0.33138	1	688	4	-0.0039227	0.21292	0.4971	1	1079	3	-0.0039227
Dxo	10	0.33854	0.61159	1	1285	3	0.10573	0.36895	0.66772	1	1464	4	0.10573
Dync2h1	10	0.11746	0.32364	1	675	3	0.060781	0.6506	0.86463	1	1885	4	0.060781
Dynlrb1	10	0.25035	0.52179	1	1095	3	0.11586	0.2067	0.4897	1	1060	5	0.11586
Dynlt1a	1	0.63975	0.63979	1	1792	0	0.35689	0.36025	0.36028	1	1447	1	0.35689
Dynlt1b	2	0.36134	0.38652	1	1318	1	-0.13765	0.67196	0.67193	1	1907	0	-0.13765
Dynlt1f	4	0.89802	0.89799	1	2109	0	0.31685	0.43069	0.58719	1	1581	2	0.31685
Dyrk1a	10	0.054802	0.1855	1	401	4	-0.00058112	0.52522	0.78636	1	1720	4	-0.00058112
Dyrk2	10	0.44853	0.70925	1	1501	3	0.19284	0.1089	0.31964	1	692	5	0.19284
E030002O03Rik	10	0.3837	0.65232	1	1371	3	0.060038	0.39228	0.69095	1	1516	4	0.060038
E230025N22Rik	10	0.036341	0.1378	0.987383	309	5	-0.16251	0.12891	0.3574	1	780	2	-0.16251
E2f1	10	0.075638	0.236	1	504	6	-0.27449	0.1238	0.3479	1	755	4	-0.27449
E2f3	10	0.11905	0.32624	1	679	2	0.047317	0.071144	0.24271	1	533	5	0.047317
E2f4	10	0.0049869	0.027253	0.591927	103	7	-0.39133	0.96218	0.98451	1	2181	2	-0.39133
E330021D16Rik	10	0.040345	0.14842	0.996547	334	4	0.0065262	0.2412	0.53011	1	1163	5	0.0065262
Ear2	10	0.069853	0.2223	1	475	6	-0.41652	0.46364	0.74684	1	1624	3	-0.41652
Ebag9	10	0.19502	0.44358	1	910	5	-0.21088	0.45084	0.73854	1	1606	2	-0.21088
Ebf2	10	0.23227	0.49685	1	1041	3	-0.088349	0.55369	0.80441	1	1760	3	-0.088349
Ebna1bp2	10	0.014536	0.065527	0.89994	163	6	-0.26492	0.98295	0.98951	1	2196	1	-0.26492
Edem1	10	0.51647	0.76543	1	1652	3	-0.068771	0.4991	0.76967	1	1681	3	-0.068771
Edil3	10	0.044169	0.15842	1	349	6	-0.22892	0.13984	0.37735	1	823	3	-0.22892
Eepd1	10	0.6809	0.85466	1	1845	2	0.30208	0.048365	0.17972	1	400	7	0.30208
Efna2	10	0.21631	0.47434	1	988	5	-0.13849	0.94157	0.97628	1	2140	1	-0.13849
Efnb3	9	0.17988	0.41782	1	871	4	-0.096276	0.34102	0.63054	1	1403	3	-0.096276
Efr3b	10	0.046227	0.16373	1	359	4	0.15375	0.35417	0.65273	1	1437	5	0.15375
Egflam	10	0.2987	0.57495	1	1211	4	-0.049411	0.4167	0.71464	1	1557	4	-0.049411
Egln1	10	0.031062	0.12353	0.985289	280	6	-0.43147	0.85962	0.95273	1	2070	1	-0.43147
Egln3	10	0.74193	0.88974	1	1937	2	0.13888	0.098357	0.29908	1	650	5	0.13888
Ehbp1	10	0.80944	0.91574	1	2004	1	0.29483	0.053635	0.19481	1	420	7	0.29483
Ehbp1l1	10	0.016831	0.074076	0.89994	182	6	-0.38801	0.99917	0.99917	1	2240	0	-0.38801
Ehhadh	10	0.1528	0.37994	1	793	4	-0.063024	0.68374	0.88158	1	1917	3	-0.063024
Eid2b	10	0.10488	0.30202	1	634	5	-0.25501	0.65585	0.86783	1	1892	4	-0.25501
Eif2s1	10	0.062858	0.20541	1	442	3	0.019918	0.57142	0.81558	1	1780	2	0.019918
Eif2s2	10	0.0021759	0.012883	0.415747	70	5	-0.20711	0.31917	0.61625	1	1354	3	-0.20711
Eif3a	10	0.002859	0.01647	0.480884	76	8	-0.41088	0.85948	0.95267	1	2069	2	-0.41088
Eif3d	10	3.5058e-05	0.00029945	0.030315	21	7	-0.75727	0.9959	0.9959	1	2223	0	-0.75727
Eif3e	10	2.4237e-05	0.00020919	0.024872	19	10	-0.56395	0.99998	0.99998	1	2254	0	-0.56395
Eif3l	10	0.50263	0.75532	1	1618	4	0.0046642	0.64694	0.86239	1	1880	3	0.0046642
Eif4a2	10	0.15865	0.38898	1	810	5	-0.026917	0.22059	0.50614	1	1112	4	-0.026917
Eif4a3	10	0.04291	0.15514	1	344	5	-0.29134	0.72242	0.8961	1	1949	1	-0.29134
Eif4ebp1	10	0.19	0.43619	1	892	4	-0.017594	0.46973	0.75078	1	1634	3	-0.017594
Eif4g2	10	0.0023951	0.01404	0.437304	72	4	0.30256	0.082642	0.26746	1	578	6	0.30256
Eif5a2	10	0.97345	0.97836	1	2186	1	0.23167	0.13397	0.36668	1	804	6	0.23167
Elac2	10	0.299	0.57522	1	1212	4	-0.066367	0.34094	0.63909	1	1402	4	-0.066367
Elavl1	10	0.55903	0.78789	1	1700	2	0.14087	0.24672	0.53644	1	1182	5	0.14087
Elmo1	10	0.18305	0.4259	1	878	2	0.15078	0.29672	0.59215	1	1305	5	0.15078
Emc3	10	0.6472	0.83579	1	1801	2	0.15286	0.2017	0.48247	1	1051	6	0.15286
Emc6	10	0.080352	0.247	1	527	5	-0.2593	0.19802	0.47657	1	1036	4	-0.2593
Eme1	10	0.59743	0.8085	1	1751	3	0.028974	0.13439	0.36746	1	807	3	0.028974
Eml4	10	0.22575	0.4877	1	1020	4	-0.086927	0.51007	0.7767	1	1696	4	-0.086927
Enox1	10	0.22866	0.49179	1	1026	5	-0.12569	0.5776	0.81945	1	1792	2	-0.12569
Enox2	10	0.74973	0.89431	1	1947	3	0.069179	0.080786	0.26366	1	570	4	0.069179
Entpd2	10	0.22609	0.48818	1	1021	4	0.23031	0.18307	0.45212	1	982	6	0.23031
Entpd8	10	0.04076	0.14951	0.996547	337	6	-0.2812	0.53819	0.7946	1	1739	3	-0.2812
Eogt	10	0.41978	0.68422	1	1439	4	0.034388	0.62375	0.84816	1	1856	4	0.034388
Ep300	10	7.1239e-06	6.3461e-05	0.00896	16	8	-0.80674	0.34105	0.63921	1	1404	2	-0.80674
Epas1	10	0.29801	0.57431	1	1208	2	0.14767	0.20274	0.48413	1	1054	4	0.14767
Epb4.1l1	10	0.0045502	0.02508	0.572716	98	6	-0.64736	0.97847	0.98837	1	2193	1	-0.64736
Epb4.1l3	10	0.66563	0.84607	1	1825	1	0.16009	0.31305	0.60974	1	1335	5	0.16009
Epcam	10	0.019171	0.082631	0.920312	201	6	-0.6524	0.60441	0.83619	1	1825	3	-0.6524
Epha1	10	0.090221	0.26957	1	577	6	-0.23951	0.54973	0.80191	1	1752	3	-0.23951
Epm2a	10	0.66213	0.84411	1	1823	1	0.15083	0.34043	0.63857	1	1400	4	0.15083
Epn2	10	0.75067	0.89486	1	1951	3	0.10936	0.16161	0.4158	1	910	5	0.10936
Ercc5	10	0.11794	0.32442	1	677	4	-0.16043	0.53908	0.79517	1	1740	3	-0.16043
Ercc6	10	0.0068312	0.035489	0.656503	122	4	-0.12279	0.21973	0.50513	1	1107	4	-0.12279
Eri1	10	0.060672	0.20006	1	428	5	-0.28365	0.91063	0.96651	1	2116	2	-0.28365
Esr2	10	0.55182	0.78405	1	1695	3	0.12162	0.31164	0.60822	1	1334	4	0.12162
Evpl	10	0.44094	0.70268	1	1485	3	-0.042791	0.95784	0.98261	1	2171	2	-0.042791
Evx1	10	0.68469	0.85681	1	1852	3	0.19936	0.27151	0.56442	1	1251	5	0.19936
Exoc7	10	0.056836	0.19058	1	414	6	-0.24157	0.83968	0.9439	1	2050	2	-0.24157
Exosc2	10	0.085466	0.25877	1	556	5	-0.14609	0.57917	0.82044	1	1794	3	-0.14609
Exosc3	10	0.42575	0.68945	1	1452	3	0.024134	0.31558	0.61244	1	1343	4	0.024134
Exosc4	9	0.079711	0.23743	1	525	5	-0.24899	0.7783	0.91284	1	2000	3	-0.24899
F2rl1	10	0.74095	0.88916	1	1931	3	0.18537	0.35263	0.65115	1	1433	5	0.18537
F2rl3	10	0.069896	0.2224	1	476	5	-0.20826	0.44326	0.73362	1	1600	4	-0.20826
F7	10	0.98953	0.98953	1	2220	0	0.18604	0.081161	0.26443	1	573	5	0.18604
Faf1	10	0.12565	0.33696	1	700	4	0.008551	0.84542	0.94641	1	2054	3	0.008551
Faf2	10	0.16548	0.39943	1	829	4	0.057563	0.66991	0.87635	1	1906	4	0.057563
Fam101a	10	0.46752	0.72558	1	1548	4	-0.073699	0.62567	0.84935	1	1861	2	-0.073699
Fam102a	10	0.36705	0.6374	1	1332	4	-0.011111	0.14718	0.39051	1	859	3	-0.011111
Fam102b	10	0.37305	0.64278	1	1350	4	0.01447	0.46848	0.74997	1	1629	4	0.01447
Fam115e	10	0.0029261	0.016817	0.480884	79	5	-0.44935	0.42168	0.71939	1	1568	4	-0.44935
Fam117a	10	0.018896	0.081638	0.920312	198	5	-0.11076	0.07412	0.24979	1	551	5	-0.11076
Fam131b	10	0.34531	0.61776	1	1299	4	-0.069552	0.17696	0.44195	1	959	4	-0.069552
Fam134a	10	0.98497	0.98535	1	2206	1	0.21244	0.049331	0.18252	1	405	5	0.21244
Fam150b	10	0.26906	0.54698	1	1149	3	0.2382	0.099718	0.30176	1	655	6	0.2382
Fam154b	10	0.0054534	0.029553	0.618146	107	6	-0.36005	0.24284	0.53198	1	1169	2	-0.36005
Fam170a	10	0.14969	0.37511	1	782	5	-0.050497	0.37792	0.67671	1	1485	4	-0.050497
Fam172a	10	0.099029	0.28921	1	617	4	-0.0074347	0.80011	0.92703	1	2015	3	-0.0074347
Fam186b	10	0.18753	0.43256	1	888	3	0.14294	0.31528	0.61212	1	1341	5	0.14294
Fam189b	10	0.70115	0.86617	1	1878	3	-0.022242	0.24347	0.53271	1	1171	4	-0.022242
Fam198a	10	0.027265	0.11114	0.973131	256	3	-0.030407	0.067673	0.23345	1	513	4	-0.030407
Fam19a3	10	0.040773	0.14955	0.996547	338	3	0.30585	0.050994	0.1873	1	414	5	0.30585
Fam203a	10	0.51969	0.76712	1	1657	3	0.22461	0.1928	0.46811	1	1016	5	0.22461
Fam211b	10	0.53741	0.77643	1	1679	3	0.11027	0.25682	0.54793	1	1205	5	0.11027
Fam214a	10	0.38456	0.65308	1	1372	2	0.18431	0.20211	0.48313	1	1052	5	0.18431
Fam219a	10	0.11397	0.31791	1	663	3	0.19822	0.32266	0.61994	1	1362	5	0.19822
Fam221a	10	0.86689	0.93739	1	2067	2	0.074923	0.37328	0.67207	1	1475	3	0.074923
Fam63a	10	0.41666	0.68149	1	1435	4	0.020681	0.71378	0.89281	1	1940	3	0.020681
Fam69b	10	0.068153	0.21822	1	469	5	-0.18016	0.93674	0.97459	1	2130	1	-0.18016
Fam83f	10	0.0079891	0.040167	0.692656	130	6	-0.59369	0.6552	0.86744	1	1891	4	-0.59369
Fam84a	10	0.95643	0.97196	1	2169	1	0.19678	0.22501	0.51134	1	1120	5	0.19678
Fam86	10	0.39567	0.66296	1	1401	4	-0.033248	0.26178	0.55353	1	1222	3	-0.033248
Fancd2os	10	0.35585	0.62731	1	1309	3	0.1703	0.087302	0.27697	1	598	5	0.1703
Fbll1	10	0.50867	0.76038	1	1639	2	0.15536	0.20861	0.49197	1	1068	5	0.15536
Fbxl2	10	0.022255	0.093674	0.94549	223	7	-0.35866	0.95711	0.9823	1	2168	1	-0.35866
Fbxw13	10	0.6943	0.86226	1	1859	2	0.23704	0.15334	0.40141	1	879	6	0.23704
Fbxw21	10	0.24266	0.51124	1	1073	5	-0.127	0.90253	0.96429	1	2106	2	-0.127
Fbxw5	10	0.48336	0.73908	1	1582	4	0.13188	0.1579	0.40936	1	894	5	0.13188
Fbxw9	10	0.051526	0.17726	1	388	6	-0.31656	0.16533	0.4222	1	920	3	-0.31656
Fem1b	10	0.7012	0.8662	1	1879	2	0.32885	0.049759	0.18375	1	407	6	0.32885
Fen1	10	0.08855	0.26579	1	572	4	0.075673	0.14193	0.38113	1	830	3	0.075673
Fetub	10	0.010445	0.049878	0.766487	147	7	-0.34335	0.99823	0.99823	1	2234	0	-0.34335
Fgd6	10	0.28099	0.55842	1	1174	4	0.12875	0.47505	0.75421	1	1644	4	0.12875
Fgf16	10	0.13913	0.3585	1	744	5	-0.080404	0.43299	0.72693	1	1583	4	-0.080404
Fgf17	10	0.12082	0.32912	1	685	5	-0.15537	0.19592	0.47317	1	1025	2	-0.15537
Fhl1	10	0.19432	0.44256	1	905	5	-0.036162	0.058537	0.20855	1	453	5	-0.036162
Fhod3	10	0.77886	0.90569	1	1977	2	0.17659	0.37666	0.67545	1	1484	5	0.17659
Fiz1	10	0.2369	0.50328	1	1055	5	-0.18932	0.95349	0.98081	1	2163	2	-0.18932
Fkbp1a	10	0.009929	0.04786	0.759669	141	6	-0.59936	0.48387	0.75989	1	1657	3	-0.59936
Flnb	10	0.25642	0.53004	1	1119	5	-0.16378	0.55182	0.80323	1	1757	3	-0.16378
Flot2	10	0.074795	0.23402	1	497	6	-0.28743	0.94336	0.97692	1	2145	2	-0.28743
Fmo2	10	0.88718	0.94624	1	2095	2	0.10373	0.4973	0.76852	1	1677	4	0.10373
Fnbp1l	10	0.31432	0.58939	1	1239	3	0.23074	0.1291	0.35774	1	782	6	0.23074
Fnbp4	10	0.031498	0.12472	0.985289	282	6	-0.38596	0.12695	0.35377	1	773	3	-0.38596
Folr4	10	0.061178	0.20131	1	431	6	-0.2996	0.5515	0.80302	1	1755	4	-0.2996
Fopnl	10	0.15025	0.37598	1	786	3	0.070948	0.21364	0.49794	1	1083	4	0.070948
Foxa2	10	0.083716	0.25476	1	542	5	-0.11691	0.16708	0.4252	1	925	4	-0.11691
Foxb2	10	0.22152	0.48174	1	1009	5	-0.037732	0.51294	0.77853	1	1699	4	-0.037732
Foxc2	10	0.21077	0.46641	1	971	3	0.19406	0.14776	0.39155	1	861	5	0.19406
Foxd2	10	0.38857	0.65665	1	1383	3	0.15856	0.095382	0.29319	1	637	5	0.15856
Foxf1	10	0.02342	0.097783	0.957318	230	4	-0.091964	0.83277	0.94089	1	2046	2	-0.091964
Foxj2	10	0.4626	0.72136	1	1534	4	0.051715	0.34509	0.64339	1	1413	4	0.051715
Foxl2	10	0.32156	0.59605	1	1253	3	0.29056	0.068278	0.23507	1	517	6	0.29056
Foxp3	10	0.040259	0.1482	0.996547	333	6	-0.30789	0.97348	0.98733	1	2188	1	-0.30789
Fpgs	10	0.0048876	0.02676	0.591927	102	7	-0.64772	0.99742	0.99742	1	2229	0	-0.64772
Fpgt	10	0.19016	0.43643	1	894	4	0.037481	0.44879	0.7372	1	1604	3	0.037481
Fpr-rs6	10	0.35484	0.62639	1	1308	3	0.1578	0.32396	0.62132	1	1369	5	0.1578
Frat2	10	0.45559	0.71533	1	1514	2	-0.091456	0.11005	0.32187	1	697	4	-0.091456
Frzb	10	0.35645	0.62784	1	1311	2	0.042293	0.32394	0.6213	1	1368	4	0.042293
Fscn2	10	0.0064869	0.034085	0.656219	116	6	-0.52201	0.33768	0.6357	1	1393	2	-0.52201
Fthl17	10	0.0013428	0.0083946	0.332689	57	6	-0.21346	0.50762	0.77513	1	1691	3	-0.21346
Fundc2	10	0.082674	0.25236	1	536	6	-0.21249	0.43326	0.7271	1	1585	2	-0.21249
Fut1	10	0.30622	0.58191	1	1229	4	-0.083485	0.451	0.73864	1	1607	3	-0.083485
Fut11	10	0.75502	0.89742	1	1955	2	-0.029528	0.1941	0.47022	1	1019	2	-0.029528
Fut8	10	0.0004313	0.0030503	0.172266	40	8	-0.7233	0.99453	0.99469	1	2219	1	-0.7233
Fxyd4	10	0.87505	0.94086	1	2077	2	0.17391	0.18424	0.45407	1	986	5	0.17391
Fyttd1	10	0.54084	0.77824	1	1684	2	-0.032984	0.61723	0.84413	1	1847	3	-0.032984
Fzd1	10	0.61282	0.81687	1	1767	2	0.39464	0.049442	0.18284	1	406	7	0.39464
Fzd3	10	0.29283	0.56948	1	1197	3	0.20839	0.20697	0.49001	1	1061	5	0.20839
Fzd4	10	0.41213	0.6775	1	1429	3	0.016934	0.32687	0.62438	1	1373	2	0.016934
G0s2	10	0.48517	0.74061	1	1584	4	-0.11441	0.3102	0.60669	1	1331	4	-0.11441
G6pc3	10	0.29217	0.56887	1	1194	3	0.053288	0.49599	0.76768	1	1675	3	0.053288
Gabpa	10	0.39914	0.66604	1	1406	4	0.039464	0.96048	0.98375	1	2179	1	0.039464
Gabra1	10	0.20245	0.45441	1	938	4	0.093737	0.23899	0.52756	1	1157	5	0.093737
Gabrq	10	0.25758	0.5316	1	1122	2	0.032546	0.78393	0.92036	1	2002	3	0.032546
Gal3st2	10	0.32488	0.5991	1	1258	3	0.17881	0.3011	0.59689	1	1311	5	0.17881
Galc	10	0.095283	0.28092	1	598	5	-0.186	0.36505	0.66378	1	1457	2	-0.186
Galnt1	10	0.70408	0.86784	1	1885	2	0.22255	0.27317	0.56627	1	1255	5	0.22255
Gas6	10	0.19784	0.4477	1	921	4	0.039641	0.32339	0.62072	1	1365	3	0.039641
Gba2	10	0.090835	0.27095	1	581	3	0.26601	0.14306	0.38315	1	833	6	0.26601
Gbx2	10	0.029645	0.11925	0.979703	267	7	-0.30002	0.8684	0.95596	1	2080	2	-0.30002
Gc	10	0.46097	0.71997	1	1530	4	-0.016543	0.99221	0.99314	1	2208	1	-0.016543
Gca	10	0.25144	0.52328	1	1101	3	0.14358	0.11424	0.32989	1	715	5	0.14358
Gcat	10	0.24678	0.51691	1	1086	4	-0.082901	0.55316	0.80407	1	1759	2	-0.082901
Gcfc2	10	0.026101	0.10714	0.973131	244	5	-0.30453	0.94813	0.9787	1	2155	2	-0.30453
Gcgr	10	0.2045	0.45738	1	945	5	-0.19761	0.60519	0.83667	1	1826	1	-0.19761
Gclm	10	0.51038	0.76182	1	1643	3	0.019142	0.66074	0.8708	1	1896	4	0.019142
Gcm2	10	0.048873	0.17052	1	374	3	0.2493	0.18394	0.45356	1	985	5	0.2493
Gcnt4	10	0.0082467	0.0412	0.70509	131	7	-0.3377	0.26704	0.55942	1	1239	3	-0.3377
Gdf3	10	0.058488	0.19468	1	421	5	-0.23457	0.134	0.36674	1	805	3	-0.23457
Gdf7	10	0.74915	0.89396	1	1946	2	0.12938	0.087685	0.27774	1	600	5	0.12938
Gem	10	0.48817	0.74315	1	1593	3	0.18787	0.24766	0.53751	1	1187	5	0.18787
Gemin4	10	0.15509	0.38349	1	803	4	0.12063	0.37377	0.67256	1	1476	4	0.12063
Ggnbp2	10	0.04941	0.1719	1	378	5	-0.051308	0.10141	0.30508	1	659	5	-0.051308
Ggta1	10	0.45515	0.71496	1	1513	4	0.068628	0.086152	0.27464	1	592	4	0.068628
Gimap8	10	0.2032	0.45549	1	940	5	-0.075898	0.060278	0.21337	1	464	4	-0.075898
Gins3	10	0.063214	0.20627	1	443	5	-0.019734	0.22064	0.50619	1	1113	5	-0.019734
Gipc1	10	0.33517	0.60852	1	1279	4	0.18234	0.056398	0.20259	1	436	5	0.18234
Git1	10	0.24076	0.50863	1	1065	1	0.20313	0.18049	0.44783	1	975	6	0.20313
Glcci1	10	0.98082	0.9824	1	2199	1	0.29596	0.05063	0.18625	1	413	7	0.29596
Glg1	10	0.148	0.37247	1	777	5	0.043151	0.23671	0.52492	1	1154	5	0.043151
Gli2	10	0.50668	0.75872	1	1630	2	-0.027704	0.52312	0.78502	1	1718	2	-0.027704
Glipr2	10	0.91013	0.9573	1	2128	2	-0.026046	0.24891	0.53894	1	1189	3	-0.026046
Glp1r	10	0.2909	0.56768	1	1190	3	0.2367	0.15219	0.39937	1	875	5	0.2367
Glp2r	10	0.013496	0.061605	0.875252	159	7	-0.34043	0.86861	0.95601	1	2081	2	-0.34043
Glra2	10	0.81632	0.91813	1	2012	1	0.20119	0.046439	0.17413	1	390	6	0.20119
Glrx	10	0.14913	0.37422	1	780	4	0.093448	0.12746	0.35472	1	775	5	0.093448
Glyr1	10	0.62759	0.82496	1	1786	3	0.32908	0.066653	0.23072	1	505	6	0.32908
Gm1045	10	0.678	0.85303	1	1841	3	0.025615	0.21649	0.50132	1	1092	4	0.025615
Gm11127	8	0.046135	0.15146	1	358	3	0.24629	0.12876	0.33503	1	779	4	0.24629
Gm11437	10	0.32068	0.59524	1	1250	4	-0.082033	0.84551	0.94645	1	2055	2	-0.082033
Gm11563	10	0.98491	0.9853	1	2205	1	0.23	0.070171	0.24013	1	528	5	0.23
Gm12185	10	0.015769	0.070139	0.89994	172	7	-0.2639	0.46012	0.74455	1	1619	2	-0.2639
Gm12429	10	0.059857	0.19806	1	425	4	0.047951	0.32312	0.62043	1	1363	4	0.047951
Gm12695	10	0.44266	0.70417	1	1491	4	0.0085395	0.25144	0.54183	1	1196	4	0.0085395
Gm12886	10	0.093957	0.27797	1	592	4	-0.091041	0.27886	0.57258	1	1269	4	-0.091041
Gm13057	10	0.85359	0.93199	1	2050	1	0.056518	0.263	0.5549	1	1226	4	0.056518
Gm13251	10	0.010416	0.049769	0.766487	146	7	-0.5765	0.99951	0.99951	1	2243	0	-0.5765
Gm14496	10	0.24698	0.51719	1	1087	2	0.24205	0.08818	0.27874	1	603	6	0.24205
Gm1587	10	0.088866	0.2665	1	573	4	0.31251	0.10335	0.30887	1	670	6	0.31251
Gm16451	9	0.01259	0.057657	0.834924	156	6	-0.40263	0.50346	0.76127	1	1687	3	-0.40263
Gm1661	10	0.086949	0.26215	1	565	4	-0.079194	0.087093	0.27655	1	596	4	-0.079194
Gm17019	4	0.10546	0.22502	1	636	3	-0.48228	0.94303	0.943	1	2143	0	-0.48228
Gm17359	10	0.25534	0.52857	1	1111	5	-0.13896	0.73692	0.90168	1	1967	3	-0.13896
Gm21119	8	0.075544	0.21915	1	503	5	-0.28461	0.72017	0.87937	1	1947	1	-0.28461
Gm21951	5	0.020978	0.066642	0.89994	216	4	-0.27752	0.98407	0.98406	1	2199	0	-0.27752
Gm2696	10	0.13183	0.34689	1	716	5	-0.18407	0.99087	0.99242	1	2205	1	-0.18407
Gm2863	4	0.74148	0.75541	1	1934	1	0.00019212	0.90249	0.90247	1	2105	0	0.00019212
Gm3139	10	0.47634	0.73311	1	1563	4	-0.095449	0.50832	0.77558	1	1693	2	-0.095449
Gm3238	10	0.085136	0.25801	1	552	4	-0.11883	0.9954	0.99542	1	2222	1	-0.11883
Gm3776	9	0.44104	0.69394	1	1486	3	0.042796	0.20761	0.46997	1	1064	4	0.042796
Gm4745	10	0.28707	0.56412	1	1185	4	0.088479	0.4206	0.71836	1	1565	4	0.088479
Gm4841	10	0.18285	0.4256	1	877	5	-0.097959	0.386	0.68476	1	1497	3	-0.097959
Gm4846	10	0.080661	0.24771	1	528	5	-0.17488	0.69435	0.88552	1	1925	3	-0.17488
Gm4937	10	0.017319	0.075867	0.89994	188	7	-0.40357	0.24634	0.53601	1	1181	3	-0.40357
Gm4975	10	0.72488	0.87982	1	1909	2	0.24903	0.16626	0.4238	1	921	6	0.24903
Gm5111	10	0.11307	0.31644	1	660	5	-0.17473	0.75346	0.90815	1	1980	3	-0.17473
Gm5114	10	0.026494	0.10849	0.973131	247	5	-0.025297	0.074595	0.25079	1	552	5	-0.025297
Gm5134	10	0.16744	0.40242	1	833	4	0.021604	0.42033	0.7181	1	1564	4	0.021604
Gm525	10	0.2916	0.56834	1	1191	4	-0.031819	0.91128	0.96669	1	2117	2	-0.031819
Gm5415	10	0.21792	0.47664	1	994	3	0.19355	0.23404	0.52184	1	1143	5	0.19355
Gm5460	10	0.01609	0.071331	0.89994	175	5	-0.21012	0.35348	0.65202	1	1436	3	-0.21012
Gm572	10	0.32402	0.59831	1	1257	3	-0.0032235	0.32111	0.61831	1	1356	4	-0.0032235
Gm6034	8	0.030828	0.11376	0.979703	278	5	-0.40769	0.47482	0.73173	1	1643	3	-0.40769
Gm608	10	0.027607	0.11232	0.97948	258	4	0.12266	0.067395	0.23271	1	511	4	0.12266
Gm6588	10	0.82195	0.92012	1	2015	1	0.26501	0.09576	0.29394	1	640	6	0.26501
Gm684	10	0.15442	0.38246	1	800	5	-0.10461	0.25042	0.54065	1	1194	3	-0.10461
Gm6902	7	0.70417	0.8244	1	1886	1	0.20496	0.15513	0.36708	1	885	4	0.20496
Gm7030	10	0.41817	0.68281	1	1436	3	-0.0034596	0.22	0.50545	1	1108	4	-0.0034596
Gm7534	10	0.42676	0.69033	1	1454	4	0.02643	0.23415	0.52196	1	1145	5	0.02643
Gm766	10	0.097877	0.28667	1	610	4	-0.049823	0.075707	0.25312	1	555	4	-0.049823
Gm9513	10	0.50385	0.75634	1	1620	1	0.16646	0.19254	0.46769	1	1013	6	0.16646
Gm960	10	0.15944	0.39019	1	812	3	0.091498	0.24146	0.5304	1	1164	4	0.091498
Gm9758	9	0.14886	0.36529	1	779	4	0.031221	0.28647	0.57407	1	1288	3	0.031221
Gmds	10	0.33716	0.61033	1	1282	2	0.083386	0.58303	0.82285	1	1797	3	0.083386
Gmeb1	10	0.87797	0.94213	1	2080	2	0.087395	0.49165	0.7649	1	1670	3	0.087395
Gnb3	10	0.1092	0.31005	1	648	4	0.0054234	0.64909	0.8637	1	1882	4	0.0054234
Gng5	9	0.26941	0.52397	1	1150	2	0.34769	0.10961	0.31588	1	696	5	0.34769
Gngt1	8	0.31017	0.56489	1	1235	4	0.12087	0.093221	0.26915	1	626	4	0.12087
Gnpda2	10	0.077942	0.24139	1	513	5	-0.1617	0.81183	0.93193	1	2025	2	-0.1617
Gon4l	10	0.23996	0.50752	1	1063	5	-0.15417	0.94628	0.978	1	2151	2	-0.15417
Gpa33	10	0.6914	0.86061	1	1858	3	0.19655	0.11353	0.32852	1	712	5	0.19655
Gpd1l	10	0.28465	0.56185	1	1181	2	-0.00016052	0.40944	0.70765	1	1549	4	-0.00016052
Gpr12	10	0.89475	0.94975	1	2106	1	0.19314	0.17204	0.43365	1	942	6	0.19314
Gpr124	10	0.020921	0.08893	0.925777	215	6	-0.44641	0.60745	0.83808	1	1831	3	-0.44641
Gpr137b	10	0.051252	0.17656	1	385	5	-0.037662	0.48166	0.75847	1	1655	3	-0.037662
Gpr142	10	0.075469	0.2356	1	501	6	-0.18815	0.9482	0.97873	1	2156	2	-0.18815
Gpr151	10	0.4244	0.68827	1	1449	3	0.21195	0.094409	0.29125	1	633	6	0.21195
Gpr19	10	0.29995	0.57611	1	1216	3	-0.053126	0.79906	0.92659	1	2013	3	-0.053126
Gpr39	10	0.50361	0.75614	1	1619	2	0.13012	0.12676	0.35341	1	771	5	0.13012
Gpr56	10	0.23054	0.49443	1	1033	4	0.15406	0.057599	0.20594	1	446	5	0.15406
Gpr81	10	0.87469	0.9407	1	2076	2	0.31599	0.047614	0.17755	1	394	6	0.31599
Gpr85	10	0.74985	0.89438	1	1948	2	0.16792	0.17106	0.43198	1	938	6	0.16792
Gprc5a	10	0.46037	0.71945	1	1529	4	-0.10561	0.65127	0.86503	1	1886	2	-0.10561
Gprc5b	10	0.11468	0.31908	1	665	3	-0.087534	0.32921	0.62685	1	1376	3	-0.087534
Gpsm2	10	0.25268	0.52497	1	1104	5	-0.13672	0.52749	0.7878	1	1721	3	-0.13672
Gramd1c	10	0.76647	0.90185	1	1967	2	0.027108	0.46109	0.74519	1	1622	3	0.027108
Grb10	10	0.086862	0.26196	1	563	6	-0.30405	0.31685	0.61378	1	1348	2	-0.30405
Gria4	10	0.18793	0.43315	1	890	5	-0.081833	0.27851	0.57218	1	1268	3	-0.081833
Grk1	10	0.73248	0.88423	1	1918	2	0.0046018	0.81467	0.93314	1	2030	3	0.0046018
Grm2	10	0.072673	0.229	1	485	5	-0.2975	0.67689	0.87907	1	1913	2	-0.2975
Grm3	10	0.097179	0.28513	1	607	4	-0.06934	0.60422	0.83607	1	1824	3	-0.06934
Grm6	10	0.35405	0.62568	1	1306	3	0.21313	0.17708	0.44214	1	960	6	0.21313
Grpel2	10	0.07322	0.2303	1	489	6	-0.21156	0.9444	0.9773	1	2147	2	-0.21156
Grrp1	10	0.58878	0.80381	1	1739	3	-0.0283	0.81881	0.93489	1	2038	3	-0.0283
Grwd1	10	0.68057	0.85448	1	1843	2	-0.0066851	0.11039	0.32251	1	699	4	-0.0066851
Gsdmd	10	0.16956	0.40564	1	838	5	-0.070729	0.29077	0.58566	1	1297	4	-0.070729
Gsr	10	0.3621	0.63294	1	1319	4	0.18676	0.14055	0.37863	1	824	5	0.18676
Gstt2	10	0.52015	0.76736	1	1659	2	0.31698	0.078668	0.25928	1	563	6	0.31698
Gsx2	10	0.76209	0.90052	1	1961	1	0.16482	0.10588	0.31381	1	679	6	0.16482
Gtdc1	10	0.70728	0.86967	1	1889	2	0.29409	0.10439	0.31091	1	676	6	0.29409
Gtf2f2	10	0.50791	0.75975	1	1636	4	0.019511	0.47634	0.75504	1	1647	4	0.019511
Gtf2h5	10	0.074069	0.23231	1	493	5	-0.26889	0.46037	0.74472	1	1620	3	-0.26889
Gtf3c6	10	0.10863	0.30909	1	645	5	-0.069912	0.40552	0.70386	1	1540	4	-0.069912
Gtpbp4	10	0.0032359	0.018422	0.501381	83	7	-0.44769	0.81658	0.93394	1	2034	2	-0.44769
Guca1a	10	0.54524	0.78056	1	1690	2	0.10366	0.29897	0.59459	1	1307	5	0.10366
Gucy2c	10	0.1559	0.38473	1	808	5	-0.15641	0.94119	0.97614	1	2139	1	-0.15641
Gzf1	10	0.52381	0.76928	1	1664	1	0.15591	0.16258	0.41747	1	914	5	0.15591
Gzmb	10	0.29923	0.57543	1	1213	4	-0.043045	0.4271	0.72308	1	1576	4	-0.043045
Gzmd	10	0.37281	0.64257	1	1348	4	-0.05363	0.26656	0.55889	1	1238	4	-0.05363
Gzmg	10	0.06893	0.22009	1	472	4	0.11864	0.33532	0.63325	1	1388	5	0.11864
H2afz	10	0.78326	0.90709	1	1980	2	0.20805	0.18957	0.46285	1	1006	6	0.20805
H2-M10.3	10	0.50209	0.75487	1	1617	3	0.066282	0.8621	0.95384	1	2072	3	0.066282
H2-T3	10	0.33447	0.60787	1	1277	4	0.21437	0.17724	0.4424	1	961	6	0.21437
Hace1	10	0.43139	0.69437	1	1466	2	0.03222	0.4965	0.76801	1	1676	4	0.03222
Hagh	10	0.041742	0.15209	1	340	6	-0.24197	0.40548	0.70383	1	1539	3	-0.24197
Hao2	10	0.84976	0.93048	1	2044	2	0.17747	0.11776	0.33656	1	730	6	0.17747
Hba-a1	10	0.037496	0.14088	0.987383	318	2	0.23006	0.14319	0.38338	1	835	6	0.23006
Hbb-bh2	10	0.096562	0.28376	1	604	4	-0.11662	0.80826	0.93043	1	2021	2	-0.11662
Heatr1	10	0.60653	0.81344	1	1759	3	0.066881	0.20221	0.48329	1	1053	3	0.066881
Heatr2	10	0.57694	0.79745	1	1720	3	-0.013187	0.60418	0.83604	1	1823	4	-0.013187
Hectd3	10	0.99881	0.9988	1	2250	0	0.22483	0.048873	0.18119	1	404	7	0.22483
Hecw2	10	0.85994	0.93454	1	2062	2	0.13357	0.3718	0.67059	1	1472	4	0.13357
Hemt1	10	0.055256	0.18663	1	404	6	-0.3195	0.84244	0.9451	1	2052	2	-0.3195
Hexb	10	0.25045	0.52193	1	1096	3	0.38153	0.067106	0.23193	1	509	6	0.38153
Hexim1	10	0.14396	0.36612	1	764	5	-0.1226	0.1766	0.44134	1	957	3	-0.1226
Hgs	10	0.12182	0.33075	1	686	4	0.18509	0.050023	0.18451	1	410	5	0.18509
Hic2	10	0.21922	0.47847	1	1000	4	0.27212	0.090832	0.28409	1	615	6	0.27212
Hist1h1a	10	0.13908	0.35842	1	743	5	-0.16655	0.90337	0.96452	1	2109	2	-0.16655
Hist1h1e	10	0.40881	0.67458	1	1422	2	0.18394	0.30828	0.60463	1	1327	5	0.18394
Hist1h2ap	6	0.0001833	0.0009945	0.080235	30	6	-1.0661	0.99982	0.99982	1	2249	0	-1.0661
Hist1h2bf	7	0.11866	0.28756	1	678	3	0.020644	0.90329	0.94224	1	2108	1	0.020644
Hist1h2bj	4	0.079368	0.17778	1	523	2	-0.5349	0.63302	0.73341	1	1871	1	-0.5349
Hist1h3h	8	0.00038371	0.0024541	0.148499	38	5	-1.1365	0.9385	0.96546	1	2134	1	-1.1365
Hist1h4h	10	0.011751	0.05494	0.809221	153	6	-0.32534	0.2586	0.54994	1	1211	2	-0.32534
Hist2h3c1	10	0.026455	0.10836	0.973131	246	7	-0.37742	0.98388	0.98978	1	2198	1	-0.37742
Hmbox1	10	0.24907	0.52005	1	1092	3	-0.063548	0.26597	0.55823	1	1237	4	-0.063548
Hmbs	10	0.67274	0.85006	1	1837	2	0.34789	0.11582	0.33288	1	722	6	0.34789
Hmg20a	10	0.50479	0.75714	1	1623	4	-0.021495	0.3679	0.66667	1	1463	4	-0.021495
Hmgn5	10	0.73919	0.88813	1	1928	1	0.1727	0.10468	0.31147	1	677	6	0.1727
Hnf1a	9	0.55066	0.76496	1	1692	2	0.021549	0.48213	0.7447	1	1656	4	0.021549
Hnrnpf	10	0.0044451	0.024556	0.572716	95	7	-0.38796	0.98932	0.99171	1	2202	1	-0.38796
Hnrnph3	10	0.24249	0.51101	1	1071	3	0.0049086	0.74152	0.90346	1	1970	3	0.0049086
Hoxa11	10	0.24551	0.51517	1	1082	3	0.12434	0.39084	0.68953	1	1512	5	0.12434
Hoxa3	10	0.20897	0.46383	1	960	2	0.14922	0.34197	0.64016	1	1406	5	0.14922
Hoxa7	10	0.56642	0.79182	1	1710	2	0.056368	0.19489	0.4715	1	1023	4	0.056368
Hpgds	10	0.85695	0.93333	1	2058	1	0.2501	0.11322	0.32793	1	711	6	0.2501
Hr	10	0.09842	0.28787	1	614	5	-0.22165	0.6438	0.86047	1	1879	4	-0.22165
Hs2st1	10	0.95606	0.97184	1	2168	1	0.23594	0.10174	0.30572	1	661	6	0.23594
Hsd17b2	10	0.66145	0.84373	1	1819	3	-0.072016	0.73357	0.90038	1	1963	3	-0.072016
Hsd17b6	10	0.22959	0.49311	1	1029	2	0.080349	0.53127	0.79021	1	1728	4	0.080349
Hspa5	10	1.4674e-07	1.297e-06	0.000419	7	10	-0.71382	1	1	1	2259	0	-0.71382
Hspa8	10	6.1928e-07	5.633e-06	0.001272	10	9	-0.91108	0.99505	0.99511	1	2220	1	-0.91108
Hspb6	10	0.26771	0.54519	1	1146	2	0.098894	0.39718	0.69574	1	1525	5	0.098894
Hspe1	10	0.093301	0.27649	1	590	6	-0.31393	0.59071	0.82765	1	1806	3	-0.31393
Hsph1	10	0.72875	0.88206	1	1914	3	0.30058	0.071747	0.2443	1	536	6	0.30058
Htatip2	10	0.20021	0.45116	1	926	4	0.036946	0.54208	0.79706	1	1744	4	0.036946
Hvcn1	10	0.06065	0.20001	1	427	3	0.14017	0.24208	0.53111	1	1166	5	0.14017
Icam5	10	0.64528	0.83472	1	1799	3	0.16023	0.31581	0.61269	1	1344	5	0.16023
Id1	10	0.051297	0.17668	1	386	4	0.042607	0.34531	0.64362	1	1414	4	0.042607
Ido2	10	0.21641	0.47449	1	989	5	-0.10934	0.34074	0.63889	1	1401	3	-0.10934
Ifi204	10	0.14756	0.37178	1	775	3	0.22484	0.14704	0.39027	1	858	6	0.22484
Ifitm3	10	0.25281	0.52514	1	1105	2	0.35136	0.057117	0.2046	1	438	6	0.35136
Ifna2	10	0.47744	0.73404	1	1564	4	-0.038251	0.59025	0.82736	1	1803	3	-0.038251
Ifnar1	10	0.02509	0.10362	0.969001	239	7	-0.21697	0.84765	0.9474	1	2058	2	-0.21697
Ift140	10	0.0083389	0.041567	0.706015	133	7	-0.38797	0.94015	0.97577	1	2138	2	-0.38797
Ift88	10	0.10426	0.30067	1	631	5	-0.22911	0.30189	0.59775	1	1314	4	-0.22911
Igll1	10	0.3586	0.62979	1	1314	4	-0.093417	0.18215	0.4506	1	978	4	-0.093417
Igsf1	10	0.45588	0.71559	1	1516	4	-0.043449	0.42702	0.72303	1	1575	3	-0.043449
Igsf6	10	0.036914	0.13933	0.987383	312	3	0.23729	0.13102	0.36129	1	791	6	0.23729
Ikzf5	10	0.0084168	0.04188	0.706027	134	6	-0.37615	0.99354	0.99396	1	2216	1	-0.37615
Il13ra1	10	0.12215	0.33128	1	687	3	0.033462	0.21018	0.49385	1	1071	4	0.033462
Il17re	10	0.46621	0.72446	1	1544	2	0.31036	0.074625	0.25086	1	553	6	0.31036
Il1rapl1	10	0.99108	0.99108	1	2222	0	0.11117	0.059017	0.20989	1	457	5	0.11117
Il20rb	10	0.67724	0.8526	1	1840	3	0.24736	0.14852	0.3929	1	865	5	0.24736
Il21r	10	0.02681	0.10959	0.973131	250	6	-0.45243	0.94596	0.97788	1	2150	1	-0.45243
Il22	10	0.3191	0.59379	1	1248	4	0.0016594	0.3164	0.61331	1	1346	3	0.0016594
Il3	10	0.16107	0.3927	1	816	5	-0.17063	0.91946	0.96908	1	2121	2	-0.17063
Ildr2	10	0.90699	0.95571	1	2124	2	0.20551	0.19677	0.47454	1	1030	6	0.20551
Ilkap	10	0.41179	0.67721	1	1428	4	0.21088	0.22005	0.50551	1	1109	5	0.21088
Immp1l	10	0.75036	0.89468	1	1950	2	0.2382	0.063315	0.22168	1	481	5	0.2382
Ing1	10	0.08655	0.26125	1	562	4	0.011108	0.7469	0.90557	1	1977	3	0.011108
Inmt	10	0.03002	0.12052	0.979703	270	3	0.18616	0.23699	0.52525	1	1155	5	0.18616
Ino80	10	0.0021403	0.012693	0.415561	69	8	-0.40945	0.99256	0.99334	1	2210	1	-0.40945
Inpp5d	10	0.083154	0.25347	1	540	6	-0.22729	0.63389	0.8544	1	1874	2	-0.22729
Inpp5f	10	0.1351	0.3521	1	722	5	-0.19393	0.51693	0.78107	1	1707	4	-0.19393
Inpp5j	10	0.65399	0.83956	1	1810	2	0.28114	0.11684	0.33482	1	729	6	0.28114
Insl5	10	0.96208	0.97378	1	2171	1	0.20088	0.17486	0.4384	1	953	6	0.20088
INTERGENIC	199	0.51346	0.76386	1	1645	69	0.058404	0.28098	0.57492	1	1274	87	0.058404
Ints10	10	0.42264	0.68673	1	1444	4	0.027865	0.13066	0.36062	1	789	4	0.027865
Ints3	10	0.16288	0.39547	1	822	5	-0.053698	0.36417	0.6629	1	1454	5	-0.053698
Ints7	10	0.93239	0.96601	1	2147	1	0.19224	0.25384	0.54455	1	1201	5	0.19224
Ints9	10	0.05057	0.17484	1	382	4	0.053424	0.42122	0.71895	1	1567	5	0.053424
Invs	10	0.64746	0.83593	1	1802	3	-0.034384	0.22981	0.51693	1	1130	4	-0.034384
Ipo11	10	0.59573	0.80757	1	1748	3	0.058979	0.41565	0.71364	1	1554	4	0.058979
Iqca	10	0.37561	0.64507	1	1355	4	-0.10707	0.74248	0.90384	1	1971	3	-0.10707
Iqce	10	0.14488	0.36757	1	767	4	-0.063489	0.32161	0.61883	1	1358	4	-0.063489
Iqcf1	10	0.96899	0.97639	1	2179	1	0.25672	0.11642	0.33403	1	728	6	0.25672
Iqcf5	10	0.40853	0.67434	1	1421	2	0.23807	0.16397	0.41987	1	915	6	0.23807
Iqgap1	10	0.004066	0.022647	0.568433	90	8	-0.38376	0.82266	0.93653	1	2041	2	-0.38376
Irak1bp1	10	0.37099	0.64093	1	1346	4	0.24242	0.070312	0.2405	1	529	6	0.24242
Irf2	10	1.6373e-06	1.4593e-05	0.002997	11	10	-0.79108	1	1	1	2258	0	-0.79108
Irf4	10	7.2656e-11	4.4267e-09	7e-06	1	9	-1.5986	0.94667	0.97815	1	2153	1	-1.5986
Irf9	10	0.62454	0.82329	1	1781	3	0.095878	0.42725	0.72318	1	1577	4	0.095878
Irx2	10	0.0041801	0.023223	0.572716	91	6	-0.34104	0.18268	0.45149	1	980	4	-0.34104
Isca1	10	0.0094691	0.046059	0.751158	138	6	-0.38031	0.39236	0.69103	1	1518	2	-0.38031
Isg20l2	10	0.01512	0.067717	0.89994	167	6	-0.41699	0.66823	0.87534	1	1904	4	-0.41699
Itpk1	10	0.0077614	0.039253	0.69095	128	7	-0.76127	0.94851	0.97885	1	2157	1	-0.76127
Itpkb	10	0.47006	0.72776	1	1553	4	0.1489	0.34257	0.64078	1	1408	4	0.1489
Itpr1	10	0.33685	0.61005	1	1281	4	0.072451	0.3458	0.64413	1	1415	5	0.072451
Jade3	10	0.19537	0.44409	1	912	5	-0.22389	0.73136	0.89953	1	1961	2	-0.22389
Jak1	10	0.13111	0.34573	1	713	5	-0.10474	0.14403	0.38489	1	840	4	-0.10474
Jak2	10	0.00066623	0.0046094	0.226362	46	6	-0.79531	0.94991	0.97939	1	2159	1	-0.79531
Josd1	10	0.037173	0.14002	0.987383	314	5	-0.31832	0.24433	0.5337	1	1176	4	-0.31832
Jrkl	10	0.41	0.67564	1	1426	4	0.099514	0.071706	0.24419	1	535	5	0.099514
Jun	10	0.084772	0.25718	1	548	4	-0.02402	0.99862	0.99862	1	2236	0	-0.02402
Kank4	10	0.2383	0.50522	1	1060	3	0.009153	0.18638	0.4576	1	992	4	0.009153
Kars	10	0.040641	0.1492	0.996547	336	6	-0.2503	0.83266	0.94085	1	2045	3	-0.2503
Kbtbd13	10	0.094056	0.27818	1	593	5	-0.11176	0.37618	0.67498	1	1483	4	-0.11176
Kbtbd3	10	0.68311	0.85591	1	1849	2	0.28705	0.10251	0.30723	1	664	6	0.28705
Kcne4	10	0.13918	0.35859	1	745	5	-0.15856	0.82251	0.93647	1	2040	3	-0.15856
Kcng1	10	0.37593	0.64536	1	1357	4	0.1183	0.10902	0.31987	1	693	5	0.1183
Kcnh8	10	0.13595	0.35346	1	727	2	0.26835	0.094342	0.29112	1	632	6	0.26835
Kcnip1	10	0.020641	0.087926	0.925777	211	5	-0.33921	0.61006	0.8397	1	1836	3	-0.33921
Kcnj16	10	0.17639	0.41595	1	861	4	0.31126	0.056145	0.20188	1	435	6	0.31126
Kcnk4	10	0.11584	0.32098	1	669	4	-0.067614	0.85816	0.95207	1	2068	2	-0.067614
Kcnk7	10	0.090566	0.27035	1	579	3	-0.029456	0.9383	0.97513	1	2133	2	-0.029456
Kcnmb1	10	0.48671	0.74191	1	1588	3	0.34707	0.059097	0.21011	1	458	6	0.34707
Kcns1	10	0.21292	0.46951	1	976	2	0.15028	0.11189	0.32539	1	704	5	0.15028
Kctd16	10	0.1505	0.37638	1	787	5	-0.28304	0.12691	0.35369	1	772	3	-0.28304
Kctd21	10	0.43517	0.69766	1	1471	3	0.21883	0.25371	0.54441	1	1200	5	0.21883
Kdr	10	0.2925	0.56918	1	1195	3	0.10765	0.35302	0.65155	1	1434	5	0.10765
Kera	10	0.052513	0.17975	1	392	3	0.069798	0.27551	0.56886	1	1261	5	0.069798
Khdrbs3	10	0.20498	0.45807	1	946	3	-0.056649	0.4077	0.70598	1	1545	4	-0.056649
Kif15	10	0.22894	0.49219	1	1027	5	-0.089009	0.28542	0.57981	1	1283	3	-0.089009
Kif24	10	0.83442	0.92465	1	2026	2	0.24947	0.062799	0.22028	1	478	7	0.24947
Kif27	10	0.017946	0.078169	0.905553	193	7	-0.31149	0.46822	0.7498	1	1628	2	-0.31149
Kirrel2	10	0.58374	0.8011	1	1728	3	0.031828	0.57191	0.81589	1	1782	4	0.031828
Kit	10	0.48131	0.73734	1	1574	3	0.11695	0.12286	0.34615	1	749	5	0.11695
Klc1	10	0.11121	0.31337	1	654	5	-0.11993	0.60066	0.83386	1	1816	3	-0.11993
Klf11	10	0.13687	0.35492	1	734	5	-0.16744	0.14286	0.38279	1	832	4	-0.16744
Klhdc7b	10	0.036818	0.13908	0.987383	311	3	0.1938	0.2295	0.51657	1	1129	5	0.1938
Klhl10	10	0.3907	0.65855	1	1388	4	0.12469	0.15633	0.40664	1	889	5	0.12469
Klhl14	10	0.35836	0.62957	1	1313	3	0.018466	0.31418	0.61094	1	1336	4	0.018466
Klhl23	10	0.085337	0.25847	1	554	6	-0.23418	0.36624	0.66499	1	1461	3	-0.23418
Klhl41	10	0.47454	0.73157	1	1560	4	0.13037	0.1712	0.43223	1	939	5	0.13037
Klk1b27	10	0.45418	0.71413	1	1511	4	0.21446	0.058562	0.20862	1	454	6	0.21446
Klk1b8	10	0.23824	0.50514	1	1059	5	-0.14609	0.6143	0.84232	1	1843	2	-0.14609
Klk1b9	10	0.24251	0.51103	1	1072	4	0.11804	0.55056	0.80243	1	1753	4	0.11804
Klre1	10	0.90346	0.95395	1	2116	2	0.27298	0.057586	0.20591	1	445	5	0.27298
Kmt2b	10	0.45321	0.71329	1	1509	4	0.0084534	0.32938	0.62703	1	1377	4	0.0084534
Krt18	10	0.0078525	0.039619	0.69095	129	4	0.058823	0.22501	0.51133	1	1119	4	0.058823
Krt77	10	0.88696	0.94614	1	2094	2	0.22576	0.15003	0.39557	1	870	6	0.22576
Krt8	10	0.22331	0.48426	1	1014	4	0.28682	0.11867	0.33828	1	735	5	0.28682
Krt83	10	0.14795	0.37238	1	776	4	-0.079059	0.2418	0.5308	1	1165	4	-0.079059
Krtap10-4	10	0.43592	0.69831	1	1472	4	0.10365	0.26138	0.55308	1	1217	5	0.10365
Krtap1-3	10	0.95286	0.97091	1	2167	1	0.076805	0.33399	0.63186	1	1383	5	0.076805
Krtap16-1	10	0.051842	0.17805	1	389	1	0.23413	0.1238	0.34792	1	756	6	0.23413
Krtap19-5	10	0.38255	0.65129	1	1369	4	0.17254	0.057833	0.2066	1	447	5	0.17254
Krtap3-3	10	0.04667	0.16487	1	363	6	-0.36882	0.93682	0.97462	1	2131	2	-0.36882
Krtap5-4	10	0.0024572	0.014367	0.437304	74	7	-0.47058	0.84184	0.94484	1	2051	2	-0.47058
Krtap7-1	10	0.45841	0.71776	1	1522	3	0.14822	0.34121	0.63937	1	1405	5	0.14822
Kynu	10	0.11587	0.32105	1	670	4	-0.098242	0.60074	0.8339	1	1817	3	-0.098242
L1cam	10	0.5907	0.80486	1	1742	2	0.089241	0.50023	0.7704	1	1683	4	0.089241
Lalba	10	0.6954	0.86289	1	1862	3	0.13683	0.38869	0.68742	1	1505	5	0.13683
Lama1	10	0.85962	0.93441	1	2060	1	0.08873	0.26527	0.55744	1	1234	5	0.08873
Lao1	10	0.096691	0.28405	1	605	5	-0.065703	0.33894	0.63701	1	1397	4	-0.065703
Larp7	10	0.36642	0.63683	1	1331	3	0.046857	0.36426	0.66299	1	1455	5	0.046857
Lasp1	10	0.2416	0.50978	1	1070	5	-0.078179	0.53095	0.79	1	1727	4	-0.078179
Layn	10	0.51992	0.76724	1	1658	2	0.24035	0.058928	0.20964	1	456	5	0.24035
Lca5	10	0.44472	0.70596	1	1498	4	-0.058952	0.15523	0.40471	1	886	3	-0.058952
Lce1b	10	0.20174	0.45338	1	932	4	0.089922	0.2968	0.59224	1	1306	5	0.089922
Lce1e	9	0.67882	0.85026	1	1842	2	0.024787	0.32152	0.61413	1	1357	3	0.024787
Lce1f	9	0.17989	0.41785	1	872	2	0.28572	0.16797	0.41337	1	928	5	0.28572
Lclat1	10	0.024821	0.10268	0.969001	238	2	0.16011	0.18241	0.45103	1	979	5	0.16011
Lcn8	10	0.48509	0.74054	1	1583	2	0.25178	0.046543	0.17442	1	392	6	0.25178
Lemd2	10	0.30117	0.57723	1	1218	4	-0.022417	0.31842	0.61545	1	1352	3	-0.022417
Leng9	10	0.056061	0.18865	1	409	6	-0.41247	0.67278	0.87756	1	1909	3	-0.41247
Lepr	10	0.17336	0.41139	1	850	3	-0.041572	0.50926	0.77617	1	1695	3	-0.041572
Letmd1	10	0.066098	0.21328	1	458	4	0.059861	0.66082	0.87085	1	1897	3	0.059861
Lgals2	10	0.47367	0.73084	1	1557	4	-0.089102	0.56472	0.81135	1	1773	3	-0.089102
Lgals3bp	10	0.31623	0.59115	1	1241	3	0.17026	0.19669	0.47441	1	1028	6	0.17026
Lgals7	10	0.7473	0.89288	1	1943	3	0.14741	0.31432	0.61109	1	1337	4	0.14741
Lgals9	10	0.98818	0.98818	1	2212	1	0.15299	0.05057	0.18608	1	412	5	0.15299
Lgr5	10	0.60171	0.81082	1	1754	2	0.15264	0.066821	0.23117	1	506	5	0.15264
Lhfpl4	10	0.75076	0.89491	1	1952	3	0.093203	0.3444	0.64267	1	1411	4	0.093203
Lhfpl5	10	0.079289	0.24453	1	522	5	-0.039264	0.45928	0.74401	1	1618	4	-0.039264
Lhx8	10	0.16018	0.39132	1	814	4	-0.026876	0.35687	0.65548	1	1441	3	-0.026876
Lifr	10	0.46284	0.72156	1	1535	3	0.19119	0.17401	0.43698	1	950	6	0.19119
Lim2	10	0.064457	0.2093	1	451	5	-0.1985	0.35171	0.6502	1	1431	4	-0.1985
Lin28b	10	0.13821	0.35704	1	739	5	-0.066773	0.2536	0.54428	1	1199	4	-0.066773
Lingo3	10	0.86391	0.93616	1	2065	2	0.34636	0.090628	0.28368	1	614	6	0.34636
Lipe	9	0.04957	0.16899	1	379	5	-0.4762	0.71503	0.88089	1	1943	2	-0.4762
Llgl2	10	0.12858	0.34167	1	708	3	0.066824	0.18009	0.44717	1	971	3	0.066824
Lmf1	10	0.02699	0.1102	0.973131	254	4	0.030717	0.12393	0.34815	1	757	4	0.030717
Lmo1	10	0.24007	0.50767	1	1064	4	0.19086	0.16832	0.42732	1	929	5	0.19086
Lmo3	10	0.047713	0.16755	1	369	6	-0.26067	0.48865	0.76297	1	1665	2	-0.26067
Lmod2	10	0.28905	0.56597	1	1187	3	0.13208	0.059449	0.21109	1	461	5	0.13208
LOC100862015	9	0.031791	0.11821	0.979703	284	6	-0.39357	0.5692	0.81108	1	1778	2	-0.39357
Loxl3	10	0.73666	0.88666	1	1923	2	0.14449	0.13741	0.37295	1	816	5	0.14449
Lpar2	10	0.40593	0.67204	1	1416	4	0.28171	0.046227	0.17351	1	388	5	0.28171
Lpgat1	10	0.009661	0.046813	0.755368	140	3	0.0089822	0.72129	0.89567	1	1948	2	0.0089822
Lphn1	10	0.36934	0.63945	1	1339	4	0.071476	0.20474	0.48732	1	1057	5	0.071476
Lrch2	10	0.58611	0.80238	1	1733	3	0.21958	0.16228	0.41695	1	912	6	0.21958
Lrguk	10	0.65951	0.84265	1	1816	3	0.071147	0.13126	0.36173	1	792	4	0.071147
Lrig1	10	0.46645	0.72466	1	1546	3	0.20209	0.21897	0.50424	1	1104	5	0.20209
Lrp6	10	0.084809	0.25727	1	549	5	-0.14529	0.45706	0.74257	1	1615	4	-0.14529
Lrrc2	10	0.31499	0.59001	1	1240	4	-0.022181	0.79992	0.92695	1	2014	3	-0.022181
Lrrc3b	10	0.48264	0.73846	1	1579	4	-0.037327	0.79	0.92285	1	2007	3	-0.037327
Lrrc40	10	0.82558	0.92142	1	2019	2	-0.12115	0.50162	0.77128	1	1686	2	-0.12115
Lrrc48	10	0.11288	0.31612	1	659	5	-0.14223	0.78439	0.92055	1	2003	3	-0.14223
Lrrc58	10	0.34448	0.617	1	1297	4	-0.091978	0.067105	0.23193	1	508	4	-0.091978
Lrrc72	10	0.087756	0.26398	1	570	6	-0.1985	0.94551	0.97771	1	2149	1	-0.1985
Lrriq4	10	0.52699	0.77095	1	1668	3	0.22833	0.055267	0.19941	1	430	5	0.22833
Lrrn4cl	10	0.14626	0.36974	1	772	4	-0.017297	0.61973	0.84568	1	1851	3	-0.017297
Lrrtm1	10	0.034462	0.13276	0.987383	298	5	-0.33281	0.088049	0.27848	1	602	3	-0.33281
Ltbp4	10	0.50855	0.76029	1	1637	3	0.16812	0.31677	0.61371	1	1347	5	0.16812
Ltk	10	0.25457	0.52753	1	1109	4	-0.058047	0.51999	0.78303	1	1712	4	-0.058047
Ly6c1	10	0.32713	0.60116	1	1263	3	0.13264	0.26973	0.56242	1	1245	5	0.13264
Ly6g5b	10	0.13634	0.35408	1	731	2	0.11711	0.14558	0.38767	1	849	4	0.11711
Ly96	10	0.15056	0.37645	1	788	3	-0.012045	0.45758	0.74291	1	1617	4	-0.012045
Lypd4	10	0.98003	0.98191	1	2198	1	0.22958	0.14781	0.39163	1	862	6	0.22958
Lypla2	10	0.24526	0.51482	1	1081	2	0.057691	0.3089	0.6053	1	1329	5	0.057691
Lyzl1	10	0.022842	0.095749	0.94939	226	6	-0.29244	0.14477	0.38622	1	844	4	-0.29244
Lzic	10	0.12425	0.33468	1	695	5	-0.13399	0.42871	0.72413	1	1578	4	-0.13399
Lzts1	10	0.85974	0.93446	1	2061	2	0.34366	0.23101	0.51832	1	1134	5	0.34366
Mael	10	0.41876	0.68333	1	1438	4	0.21682	0.19628	0.47375	1	1027	6	0.21682
Mag	10	0.18822	0.43358	1	891	5	-0.17233	0.6901	0.88393	1	1922	3	-0.17233
Magea3	10	0.10037	0.29216	1	621	6	-0.21881	0.9593	0.98324	1	2177	1	-0.21881
Mageb1	10	0.013907	0.063162	0.88076	162	5	-0.18196	0.79265	0.92394	1	2008	2	-0.18196
Mageb3	10	0.436	0.69839	1	1473	3	0.034714	0.15951	0.41216	1	904	3	0.034714
Magee2	10	0.56788	0.79261	1	1712	2	0.015223	0.19186	0.46657	1	1011	4	0.015223
Magoh	10	0.037344	0.14048	0.987383	317	4	-0.10722	0.81209	0.93204	1	2026	3	-0.10722
Mamdc2	10	0.96681	0.97552	1	2177	1	0.2454	0.17348	0.43609	1	948	6	0.2454
Maml1	10	0.061792	0.20281	1	435	5	-0.26834	0.68594	0.88239	1	1919	2	-0.26834
Man2b1	10	0.12537	0.33649	1	699	4	-0.063742	0.21825	0.50339	1	1099	4	-0.063742
Man2b2	10	0.61789	0.81964	1	1774	2	0.33812	0.048805	0.181	1	403	7	0.33812
Map1lc3b	10	0.030416	0.12177	0.979703	276	5	-0.35195	0.95958	0.98335	1	2178	2	-0.35195
Map2k3	10	0.46122	0.72018	1	1531	4	0.077254	0.72727	0.89796	1	1954	2	0.077254
Map3k5	10	0.24507	0.51457	1	1079	5	-0.14145	0.40017	0.69867	1	1532	4	-0.14145
Map4k5	10	0.022982	0.096242	0.94939	229	7	-0.32813	0.41487	0.71288	1	1553	2	-0.32813
Map7	10	0.10028	0.29197	1	620	5	-0.22236	0.5315	0.79035	1	1730	2	-0.22236
Mapk12	10	0.6242	0.8231	1	1779	2	0.29549	0.067176	0.23212	1	510	7	0.29549
Marcks	10	0.24122	0.50926	1	1069	2	0.041007	0.086002	0.27432	1	590	4	0.041007
Mark4	10	0.10278	0.29745	1	626	5	-0.18453	0.22504	0.51136	1	1121	3	-0.18453
Marveld2	10	0.11388	0.31777	1	662	4	0.060576	0.10706	0.31609	1	685	4	0.060576
Maz	10	0.035267	0.13493	0.987383	304	6	-0.30241	0.58309	0.82289	1	1798	4	-0.30241
Mbd1	10	0.38226	0.65103	1	1368	4	0.17914	0.12261	0.34568	1	746	5	0.17914
Mbd2	10	0.029588	0.11906	0.979703	266	6	-0.36802	0.78487	0.92074	1	2004	3	-0.36802
Mbd5	10	0.68121	0.85484	1	1846	2	0.27286	0.088754	0.2799	1	604	6	0.27286
Mbip	10	0.14139	0.36207	1	755	3	-0.020636	0.90641	0.96534	1	2112	2	-0.020636
Mc4r	10	0.27228	0.55024	1	1157	4	0.021564	0.12949	0.35846	1	784	5	0.021564
Mcfd2	10	0.40548	0.67164	1	1415	3	0.17951	0.14834	0.39259	1	864	5	0.17951
Mcidas	10	0.52522	0.77002	1	1665	3	-0.023177	0.5062	0.77423	1	1689	3	-0.023177
Mcm6	10	0.27217	0.55014	1	1156	4	-0.084232	0.19483	0.47141	1	1022	2	-0.084232
Mcrs1	10	0.099838	0.29099	1	619	5	-0.12933	0.33121	0.62895	1	1380	3	-0.12933
Mdga1	10	0.2187	0.47774	1	998	4	0.21478	0.16525	0.42206	1	919	6	0.21478
Mea1	10	0.020892	0.088823	0.925777	213	5	-0.2732	0.54633	0.79975	1	1747	3	-0.2732
Med11	10	0.85582	0.93287	1	2056	2	0.062344	0.39771	0.69626	1	1528	4	0.062344
Med13l	10	0.18013	0.42154	1	874	4	-0.0030723	0.14669	0.38964	1	855	3	-0.0030723
Med15	10	0.082482	0.25193	1	535	6	-0.25314	0.79574	0.92522	1	2012	3	-0.25314
Med21	10	0.11945	0.32688	1	680	3	0.022567	0.22294	0.50889	1	1118	4	0.022567
Med25	10	0.32562	0.59978	1	1259	3	0.19363	0.13204	0.36317	1	795	5	0.19363
Med29	10	0.26126	0.53657	1	1134	4	0.062535	0.43817	0.7303	1	1596	4	0.062535
Med30	10	0.098157	0.28729	1	613	5	-0.081512	0.27626	0.5697	1	1263	5	-0.081512
Metap2	10	0.0011776	0.0074854	0.307446	55	7	-0.6012	0.57729	0.81926	1	1791	3	-0.6012
Mettl10	10	0.10613	0.30472	1	639	5	-0.17312	0.2894	0.58417	1	1294	3	-0.17312
Mettl13	10	0.99565	0.99566	1	2235	0	0.34833	0.064438	0.22473	1	489	6	0.34833
Mettl17	10	0.70385	0.86771	1	1883	3	0.008807	0.072805	0.24704	1	545	4	0.008807
Mettl20	10	0.030384	0.12168	0.979703	274	6	-0.306	0.97461	0.98755	1	2189	1	-0.306
Mettl7a3	10	0.27506	0.55286	1	1163	2	0.34156	0.05729	0.20509	1	442	7	0.34156
Mgat3	10	0.69498	0.86265	1	1861	3	0.014145	0.25903	0.55043	1	1213	3	0.014145
Mgme1	10	0.092551	0.27481	1	587	5	-0.24645	0.11309	0.32768	1	709	4	-0.24645
Mgst3	10	0.55691	0.78675	1	1698	3	0.13133	0.20102	0.48138	1	1048	4	0.13133
Mitf	10	0.31	0.5854	1	1234	2	0.10303	0.37248	0.67127	1	1474	4	0.10303
Mlana	10	0.42902	0.69231	1	1461	3	0.26269	0.14551	0.38754	1	848	5	0.26269
Mlkl	10	0.24395	0.51302	1	1075	3	0.32065	0.076647	0.25508	1	558	6	0.32065
Mllt1	10	0.90737	0.9559	1	2125	2	0.1732	0.14307	0.38318	1	834	5	0.1732
Mllt6	10	0.2734	0.55129	1	1159	3	-0.0048089	0.17342	0.43597	1	947	4	-0.0048089
Mlph	10	0.46727	0.72537	1	1547	4	-0.14063	0.4787	0.75656	1	1649	2	-0.14063
Mlst8	10	0.85166	0.93123	1	2048	2	0.15832	0.18757	0.45956	1	997	6	0.15832
Mmgt2	10	0.49313	0.74734	1	1600	4	0.21597	0.25209	0.54256	1	1197	5	0.21597
Mmp20	10	0.27358	0.55146	1	1160	4	-0.038059	0.30162	0.59746	1	1313	3	-0.038059
Mmp25	10	0.0008442	0.0056263	0.24921	50	7	-0.67713	0.72742	0.89802	1	1955	2	-0.67713
Mmp8	10	0.15561	0.38429	1	805	2	0.20086	0.18033	0.44758	1	972	6	0.20086
Mnt	10	0.051084	0.17614	1	384	4	-0.11142	0.9534	0.98077	1	2162	2	-0.11142
Mospd3	10	0.25082	0.52243	1	1097	5	-0.15947	0.11526	0.33182	1	719	3	-0.15947
Moxd2	10	0.66207	0.84408	1	1822	2	0.17529	0.23987	0.52857	1	1158	5	0.17529
Mpp2	10	0.19116	0.43791	1	897	2	0.34936	0.056061	0.20164	1	434	6	0.34936
Mpp5	10	0.6617	0.84387	1	1820	2	0.14416	0.35749	0.65611	1	1442	5	0.14416
Mptx1	10	0.034631	0.13322	0.987383	299	3	0.10963	0.23135	0.51872	1	1137	5	0.10963
Mreg	10	0.42552	0.68926	1	1450	3	0.30646	0.16111	0.41493	1	909	6	0.30646
Mrpl3	10	0.69842	0.86461	1	1871	3	0.14739	0.19103	0.46523	1	1007	5	0.14739
Mrpl34	10	0.25007	0.5214	1	1094	1	0.27221	0.067858	0.23396	1	514	6	0.27221
Mrps22	10	0.70155	0.86639	1	1880	2	0.19508	0.18749	0.45942	1	996	5	0.19508
Ms4a10	10	0.095382	0.28114	1	599	5	-0.1996	0.26127	0.55295	1	1216	3	-0.1996
Ms4a15	10	0.028644	0.11585	0.979703	263	3	0.13691	0.17961	0.44636	1	970	4	0.13691
Ms4a18	10	0.039442	0.14604	0.991515	331	4	-0.017869	0.096896	0.29619	1	645	5	-0.017869
Msh6	10	0.25921	0.5338	1	1128	2	0.10517	0.21359	0.49789	1	1082	5	0.10517
Msn	10	0.13963	0.3593	1	749	4	0.070345	0.063633	0.22255	1	485	4	0.070345
Mst1	10	0.002046	0.012193	0.405076	67	5	0.036435	0.12631	0.35258	1	769	5	0.036435
Msx2	10	0.72836	0.88183	1	1913	3	0.33747	0.084848	0.27198	1	588	6	0.33747
Mtcp1	10	0.36859	0.63878	1	1336	3	0.031807	0.4902	0.76396	1	1668	3	0.031807
Mtg1	10	0.52152	0.76808	1	1662	3	-0.031333	0.14116	0.37975	1	826	4	-0.031333
Mtx2	10	0.21934	0.47865	1	1001	5	-0.15093	0.39796	0.6965	1	1529	4	-0.15093
Mug1	10	0.98554	0.98581	1	2208	1	0.063531	0.54611	0.79962	1	1746	4	0.063531
Mup20	8	0.068079	0.20247	1	468	2	0.28903	0.13372	0.34386	1	803	4	0.28903
Mup4	7	0.30212	0.52631	1	1222	3	-0.082508	0.27254	0.52347	1	1253	3	-0.082508
Mup6	5	0.56617	0.70622	1	1708	2	-0.13899	0.8881	0.89786	1	2091	1	-0.13899
Mup8	4	0.074071	0.16794	1	494	3	-0.31429	0.60908	0.72382	1	1835	1	-0.31429
Murc	10	0.34596	0.61834	1	1301	3	0.11255	0.21338	0.49764	1	1081	5	0.11255
Mvk	10	0.25486	0.52792	1	1110	1	0.2957	0.060055	0.21276	1	463	6	0.2957
Mycbpap	10	0.069101	0.2205	1	473	3	0.052149	0.41653	0.71448	1	1556	5	0.052149
Myf5	10	0.56202	0.78947	1	1703	2	0.27378	0.058221	0.20768	1	450	6	0.27378
Myh10	10	0.2439	0.51296	1	1074	4	0.082636	0.25009	0.54029	1	1193	4	0.082636
Myh14	10	0.23661	0.50288	1	1054	5	-0.031202	0.36982	0.66859	1	1466	5	-0.031202
Mylk2	10	0.15376	0.38142	1	797	2	-1.3347e-05	0.81024	0.93126	1	2023	3	-1.3347e-05
Myo1c	10	0.10834	0.30862	1	644	3	0.083322	0.24358	0.53284	1	1172	4	0.083322
Myocd	10	0.256	0.52946	1	1116	4	0.012618	0.53035	0.78963	1	1726	4	0.012618
Myt1l	10	0.22528	0.48704	1	1017	5	-0.0090684	0.22812	0.51496	1	1128	5	-0.0090684
Naa60	10	0.37749	0.64676	1	1363	4	-0.092005	0.60538	0.83679	1	1827	2	-0.092005
Nadk2	10	0.015584	0.069453	0.89994	171	5	-0.21204	0.1525	0.39993	1	877	4	-0.21204
Nanp	10	0.71297	0.87294	1	1896	3	0.042556	0.62652	0.84986	1	1863	4	0.042556
Napg	10	0.073415	0.23076	1	491	6	-0.23349	0.59535	0.83054	1	1810	3	-0.23349
Nasp	10	0.083106	0.25337	1	539	6	-0.23128	0.47264	0.75265	1	1639	3	-0.23128
Nat10	10	0.074121	0.23242	1	495	5	-0.27127	0.71461	0.89313	1	1942	2	-0.27127
Nbr1	10	0.088156	0.26489	1	571	6	-0.24114	0.31719	0.61415	1	1350	4	-0.24114
Ndc80	10	0.010881	0.051576	0.781951	149	6	-0.36359	0.95921	0.98319	1	2174	2	-0.36359
Ndrg1	10	0.14984	0.37534	1	783	5	-0.020995	0.10016	0.30264	1	657	5	-0.020995
Ndufaf6	10	0.22897	0.49223	1	1028	4	-0.01488	0.21647	0.50129	1	1091	3	-0.01488
Necap2	10	0.083541	0.25435	1	541	5	-0.16296	0.13932	0.37643	1	822	3	-0.16296
Nedd9	10	0.16762	0.4027	1	834	5	-0.13514	0.19842	0.47721	1	1038	3	-0.13514
Nefl	10	0.88282	0.94427	1	2088	2	0.16669	0.27328	0.56639	1	1256	5	0.16669
Nek6	10	0.40117	0.66784	1	1409	4	0.050295	0.37503	0.67382	1	1480	4	0.050295
Nelfcd	10	0.019861	0.085126	0.925777	206	5	-0.26824	0.30082	0.5966	1	1309	3	-0.26824
Nfxl1	10	0.14193	0.36294	1	758	3	0.048184	0.16182	0.41617	1	911	3	0.048184
Nkd1	10	0.36436	0.63498	1	1324	2	0.18351	0.14546	0.38745	1	847	6	0.18351
Nkiras1	10	0.88089	0.94341	1	2085	2	0.24789	0.15166	0.39844	1	872	6	0.24789
Nkx2-2	10	0.48937	0.74416	1	1596	3	0.0073787	0.62497	0.84891	1	1859	4	0.0073787
Nkx2-3	10	0.70305	0.86725	1	1881	2	0.051206	0.22148	0.50719	1	1114	4	0.051206
Nkx2-5	10	0.026938	0.11002	0.973131	252	6	-0.4238	0.5921	0.82852	1	1808	2	-0.4238
Nkx2-9	10	0.22709	0.48959	1	1024	4	0.060984	0.23457	0.52245	1	1148	5	0.060984
Nkx6-1	10	0.094164	0.27842	1	594	4	0.0088566	0.48963	0.7636	1	1666	4	0.0088566
Nlrp12	10	0.40973	0.6754	1	1425	4	-0.018304	0.18564	0.45638	1	990	3	-0.018304
Nmb	10	0.39454	0.66195	1	1399	2	0.1638	0.19775	0.47613	1	1033	5	0.1638
Nme1	10	0.31268	0.58787	1	1237	4	-0.102	0.70602	0.88988	1	1934	3	-0.102
Nnmt	10	0.98909	0.98909	1	2218	0	0.1745	0.31475	0.61154	1	1340	5	0.1745
Nol6	10	0.037268	0.14028	0.987383	316	4	0.020471	0.99672	0.99672	1	2226	0	0.020471
Nol7	10	0.15447	0.38253	1	801	5	-0.19904	0.8569	0.95151	1	2065	3	-0.19904
Nol8	10	0.013723	0.062469	0.879583	160	6	-0.52398	0.061439	0.21656	1	469	2	-0.52398
Nono	10	0.19346	0.44128	1	904	4	0.052849	0.42202	0.71971	1	1569	4	0.052849
Nop2	10	0.84551	0.92883	1	2038	2	0.22119	0.14355	0.38402	1	838	6	0.22119
Notch2	9	0.39487	0.65703	1	1400	3	0.25862	0.096863	0.28828	1	644	6	0.25862
Nova2	10	0.92175	0.96346	1	2144	1	0.24119	0.15179	0.39867	1	873	6	0.24119
Noxred1	10	0.1848	0.4285	1	881	5	-0.011771	0.13314	0.36518	1	800	5	-0.011771
Npat	10	0.62806	0.82522	1	1787	3	0.13649	0.23414	0.52195	1	1144	5	0.13649
Npc1	10	0.0069655	0.036036	0.656503	124	7	-0.44656	0.86682	0.95561	1	2076	1	-0.44656
Npffr2	10	0.20437	0.45719	1	944	5	-0.10224	0.61912	0.8453	1	1848	4	-0.10224
Npl	10	0.10965	0.31077	1	650	4	0.032301	0.40659	0.7049	1	1543	3	0.032301
Nploc4	10	0.24463	0.51396	1	1077	4	-0.078974	0.36516	0.66389	1	1458	4	-0.078974
Npw	10	0.21066	0.46626	1	969	5	-0.2037	0.76924	0.91442	1	1994	3	-0.2037
Npy1r	10	0.222	0.48242	1	1010	4	0.099247	0.2357	0.52376	1	1152	5	0.099247
Npy2r	10	0.98638	0.98651	1	2211	1	0.090405	0.33523	0.63316	1	1387	4	0.090405
Nr0b1	10	0.01706	0.074918	0.89994	186	3	0.02651	0.25656	0.54764	1	1204	4	0.02651
Nr1d2	10	0.83937	0.9265	1	2033	2	0.28373	0.068567	0.23585	1	519	7	0.28373
Nr1h4	10	0.084995	0.2577	1	551	6	-0.2204	0.47563	0.75458	1	1645	4	-0.2204
Nr5a2	10	0.2116	0.4676	1	973	4	0.069326	0.11269	0.32692	1	707	4	0.069326
Nrk	10	0.056111	0.18878	1	410	4	0.048679	0.21578	0.50048	1	1088	4	0.048679
Nrm	10	0.2251	0.48678	1	1016	5	-0.20371	0.53924	0.79527	1	1741	4	-0.20371
Nrp2	10	0.19103	0.43772	1	896	3	0.11697	0.36392	0.66265	1	1453	5	0.11697
Nsfl1c	10	0.21471	0.47206	1	983	3	0.15731	0.2822	0.57627	1	1277	5	0.15731
Nsl1	10	0.47478	0.73178	1	1561	4	0.30627	0.12961	0.35868	1	785	6	0.30627
Nt5m	10	0.19479	0.44324	1	908	4	-0.025534	0.063599	0.22245	1	484	4	-0.025534
Nudcd3	10	0.061118	0.20116	1	429	5	-0.088119	0.32697	0.6245	1	1374	4	-0.088119
Nup133	10	0.44169	0.70332	1	1487	4	0.14354	0.091866	0.28617	1	617	4	0.14354
Nup155	10	0.019463	0.083686	0.920312	203	7	-0.35798	0.99916	0.99916	1	2239	0	-0.35798
Nup35	10	0.57122	0.79439	1	1715	2	0.023435	0.43962	0.73124	1	1597	3	0.023435
Nup98	10	0.067148	0.2158	1	464	6	-0.2584	0.46601	0.74836	1	1626	2	-0.2584
Oasl1	10	0.97942	0.98154	1	2196	1	0.18611	0.065587	0.22784	1	496	5	0.18611
Ocm	10	0.32627	0.60037	1	1261	2	0.15478	0.18837	0.46088	1	1002	6	0.15478
Odf2l	10	0.81203	0.91663	1	2007	2	0.21817	0.27022	0.56298	1	1248	5	0.21817
Ofcc1	10	0.021895	0.092398	0.94549	220	6	-0.28904	0.94652	0.97809	1	2152	2	-0.28904
Ogdh	10	0.090342	0.26985	1	578	6	-0.27916	0.93982	0.97566	1	2136	2	-0.27916
Ogdhl	10	0.042445	0.15393	1	342	3	0.11927	0.34998	0.64843	1	1424	5	0.11927
Olfml2a	10	0.075707	0.23616	1	505	4	-0.20084	0.70406	0.88914	1	1933	3	-0.20084
Olig3	10	0.34283	0.6155	1	1292	4	0.050066	0.61217	0.841	1	1841	4	0.050066
Oma1	10	0.030452	0.12187	0.979703	277	2	0.28912	0.11865	0.33824	1	734	6	0.28912
Omg	10	0.50952	0.7611	1	1641	3	0.22871	0.10436	0.31085	1	675	5	0.22871
Oraov1	10	0.0086299	0.042729	0.714992	135	6	-0.42466	0.90933	0.96615	1	2115	2	-0.42466
Orc4	10	0.96514	0.97488	1	2174	1	0.23614	0.046361	0.17389	1	389	6	0.23614
Orc5	10	0.022172	0.093378	0.94549	221	5	-0.27087	0.91724	0.96842	1	2120	2	-0.27087
Osbpl9	10	0.45112	0.71149	1	1503	2	0.082512	0.49253	0.76546	1	1671	4	0.082512
Oser1	10	0.029071	0.1173	0.979703	265	5	-0.11489	0.38971	0.68842	1	1508	4	-0.11489
Osgep	10	0.24101	0.50898	1	1066	4	0.23907	0.29004	0.58487	1	1296	5	0.23907
Osmr	10	0.33281	0.60635	1	1274	4	-0.0060326	0.81316	0.93249	1	2027	2	-0.0060326
Ost4	8	0.13561	0.3338	1	726	4	-0.21379	0.94343	0.96673	1	2146	1	-0.21379
Ostf1	10	0.35195	0.62378	1	1304	4	0.01195	0.15229	0.39956	1	876	4	0.01195
Otos	10	0.62087	0.82128	1	1776	3	0.28717	0.062689	0.21998	1	475	7	0.28717
Otx1	10	0.23709	0.50354	1	1056	5	-0.075197	0.10949	0.32077	1	694	4	-0.075197
Oxct1	10	0.50573	0.75793	1	1626	3	0.18634	0.16634	0.42394	1	922	5	0.18634
P2rx7	10	0.2027	0.45477	1	939	4	0.076633	0.077361	0.25656	1	559	5	0.076633
P2ry14	10	0.77506	0.9045	1	1974	1	0.22594	0.099741	0.3018	1	656	5	0.22594
P4hb	10	0.25603	0.52951	1	1117	5	-0.064567	0.10427	0.31068	1	674	4	-0.064567
P4htm	10	0.25996	0.53481	1	1132	4	-0.10592	0.35242	0.65093	1	1432	4	-0.10592
Pafah1b2	10	0.072772	0.22923	1	487	5	-0.13263	0.76666	0.91339	1	1990	3	-0.13263
Paip2	10	0.91921	0.96207	1	2139	1	0.038291	0.28245	0.57655	1	1280	4	0.038291
Panx1	10	0.17701	0.41688	1	862	4	-0.10247	0.84892	0.94796	1	2060	3	-0.10247
Papss2	10	0.19215	0.43937	1	901	5	-0.13653	0.80053	0.9272	1	2016	2	-0.13653
Paqr9	10	0.022872	0.095856	0.94939	228	4	0.052674	0.1234	0.34717	1	752	3	0.052674
Pard6a	10	0.85419	0.93223	1	2051	2	0.021347	0.18507	0.45545	1	989	3	0.021347
Parm1	10	0.06447	0.20933	1	452	5	-0.23827	0.26771	0.56018	1	1241	2	-0.23827
Parn	10	0.027174	0.11083	0.973131	255	4	-0.028408	0.15607	0.40617	1	888	4	-0.028408
Parp11	10	0.43856	0.70062	1	1480	4	-0.014305	0.68915	0.88358	1	1921	2	-0.014305
Parp14	10	0.46592	0.72421	1	1543	3	-0.10376	0.55114	0.8028	1	1754	4	-0.10376
Pcdh19	10	0.28404	0.56127	1	1178	3	0.096392	0.27719	0.57073	1	1264	5	0.096392
Pcdha1	9	0.19471	0.43903	1	907	3	0.11273	0.51689	0.7716	1	1706	3	0.11273
Pcdha8	9	0.79882	0.89902	1	1996	2	0.07666	0.16773	0.41302	1	926	3	0.07666
Pcdhb16	10	0.20942	0.46447	1	963	3	0.35759	0.060982	0.21531	1	466	6	0.35759
Pcdhga2	9	0.046825	0.16139	1	365	5	-0.27543	0.21734	0.4834	1	1094	3	-0.27543
Pcdhga9	9	0.078861	0.23575	1	520	3	-0.15343	0.73488	0.89077	1	1965	3	-0.15343
Pcgf2	10	0.6999	0.86546	1	1874	3	0.091712	0.27782	0.57142	1	1265	5	0.091712
Pcolce2	10	0.43157	0.69453	1	1467	3	-0.014946	0.30797	0.60429	1	1326	4	-0.014946
Pcp4l1	10	0.51593	0.76515	1	1651	3	-0.027168	0.099412	0.30116	1	653	3	-0.027168
Pcsk7	10	0.64151	0.83264	1	1795	3	0.090045	0.41608	0.71404	1	1555	5	0.090045
Pcsk9	10	0.41856	0.68315	1	1437	4	-0.1118	0.84659	0.94693	1	2056	2	-0.1118
Pctp	10	0.34475	0.61725	1	1298	3	0.22142	0.13709	0.37239	1	814	5	0.22142
Pcyt1b	10	0.27838	0.55598	1	1168	4	0.10953	0.12585	0.35174	1	766	5	0.10953
Pdcd11	10	0.13091	0.34542	1	712	5	-0.1613	0.74005	0.9029	1	1969	2	-0.1613
Pdcd6ip	10	0.20573	0.45915	1	948	2	0.24684	0.12821	0.3561	1	778	6	0.24684
Pde3b	10	0.042471	0.154	1	343	4	0.065254	0.069896	0.23939	1	526	5	0.065254
Pde6b	10	0.28189	0.55927	1	1175	4	-0.043731	0.64767	0.86284	1	1881	4	-0.043731
Pde8a	10	0.23134	0.49555	1	1037	2	-0.0023341	0.21243	0.49652	1	1076	4	-0.0023341
Peli2	10	0.47969	0.73595	1	1569	2	0.055375	0.26351	0.55547	1	1230	4	0.055375
Per1	10	0.00066192	0.0045819	0.226362	45	8	-0.55096	0.81458	0.93309	1	2029	2	-0.55096
Pgap2	10	0.29854	0.5748	1	1210	4	0.33822	0.054977	0.1986	1	429	6	0.33822
Pgk1	10	0.36742	0.63773	1	1334	2	0.055188	0.38421	0.68298	1	1494	4	0.055188
Pglyrp1	10	0.03492	0.13398	0.987383	302	5	-0.22201	0.80709	0.92994	1	2020	3	-0.22201
Phc2	10	0.20922	0.46418	1	961	5	-0.11396	0.39035	0.68905	1	1510	4	-0.11396
Phka2	10	0.66673	0.84669	1	1828	3	0.057369	0.30588	0.60205	1	1321	3	0.057369
Phlpp1	10	0.057471	0.19216	1	417	5	-0.18614	0.3459	0.64423	1	1416	4	-0.18614
Phpt1	10	0.11189	0.31449	1	657	2	0.1538	0.20858	0.49194	1	1067	5	0.1538
Phtf1	10	0.093768	0.27754	1	591	6	-0.23871	0.84778	0.94745	1	2059	3	-0.23871
Pik3c2g	10	0.74089	0.88913	1	1930	2	0.10482	0.081682	0.26549	1	576	5	0.10482
Pik3r1	10	0.54195	0.77882	1	1687	3	0.14968	0.2699	0.56262	1	1246	5	0.14968
Pik3r3	10	0.23205	0.49654	1	1039	3	0.062874	0.35111	0.64959	1	1429	4	0.062874
Pitpnb	10	0.98379	0.98444	1	2204	1	0.14389	0.18845	0.46101	1	1003	6	0.14389
Pkd1	10	0.054929	0.18582	1	403	6	-0.24422	0.38373	0.68251	1	1491	4	-0.24422
Pkmyt1	10	0.0059817	0.032017	0.640051	112	4	-0.20865	0.89626	0.96265	1	2100	1	-0.20865
Pkn3	10	0.0099873	0.048089	0.759669	143	6	-0.28031	0.36074	0.65942	1	1449	4	-0.28031
Pknox1	10	0.12892	0.34223	1	709	5	-0.18381	0.12419	0.34864	1	758	3	-0.18381
Pkp2	10	0.59604	0.80774	1	1749	3	0.11138	0.46364	0.74684	1	1623	4	0.11138
Pkp4	10	0.78871	0.90884	1	1987	2	0.10765	0.24526	0.53476	1	1179	4	0.10765
Pla2g2e	10	0.2052	0.45839	1	947	5	-0.16677	0.088866	0.28013	1	606	4	-0.16677
Plcd3	10	0.033279	0.12956	0.987383	291	5	-0.089226	0.29261	0.58768	1	1301	5	-0.089226
Plekhb2	10	0.29513	0.57163	1	1202	3	-0.077007	0.13048	0.36029	1	788	3	-0.077007
Plekhg5	10	0.62196	0.82187	1	1777	3	0.031656	0.55648	0.80617	1	1763	2	0.031656
Plet1	10	0.00019339	0.0014295	0.104112	31	7	-0.87129	0.47473	0.754	1	1642	2	-0.87129
Plg	10	0.464	0.72256	1	1539	4	-0.12779	0.21828	0.50342	1	1100	3	-0.12779
Plp1	10	0.36348	0.63419	1	1321	4	-0.029554	0.54703	0.8002	1	1748	4	-0.029554
Plxdc2	10	0.75011	0.89453	1	1949	3	0.11242	0.2584	0.54971	1	1210	5	0.11242
Pnma5	10	0.036242	0.13754	0.987383	308	6	-0.2928	0.19776	0.47615	1	1034	4	-0.2928
Podnl1	10	0.037237	0.14019	0.987383	315	5	-0.13037	0.65328	0.86626	1	1889	4	-0.13037
Pola1	10	0.27407	0.55192	1	1162	4	-0.081304	0.27106	0.56391	1	1250	4	-0.081304
Pold4	10	0.66596	0.84626	1	1826	3	0.044259	0.2338	0.52156	1	1141	2	0.044259
Pole2	10	0.37545	0.64493	1	1354	4	-0.080093	0.751	0.90718	1	1979	3	-0.080093
Pole4	10	0.1699	0.40616	1	840	5	-0.19598	0.44063	0.7319	1	1598	2	-0.19598
Polk	10	0.3917	0.65944	1	1390	3	-0.032103	0.50131	0.77109	1	1684	4	-0.032103
Polr1b	10	0.049836	0.17298	1	380	5	-0.231	0.61953	0.84555	1	1850	4	-0.231
Polr2d	10	5.4174e-06	4.8674e-05	0.007854	14	9	-0.77331	0.95925	0.98322	1	2175	1	-0.77331
Polr2f	10	0.0024325	0.014237	0.437304	73	7	-0.50498	0.99382	0.99416	1	2217	1	-0.50498
Polr2k	10	0.61417	0.8176	1	1769	3	-0.011087	0.76764	0.91379	1	1991	2	-0.011087
Polr2l	10	0.034129	0.13186	0.987383	295	6	-0.4652	0.97793	0.98825	1	2190	1	-0.4652
Polr3a	10	0.00065822	0.0045571	0.226362	44	7	-0.66179	0.98077	0.98892	1	2195	1	-0.66179
Pop1	10	0.082914	0.25292	1	538	6	-0.21287	0.24617	0.53582	1	1180	3	-0.21287
Pou5f1	10	0.41481	0.67987	1	1432	2	0.25172	0.11053	0.32279	1	700	6	0.25172
Pou6f1	10	0.85477	0.93246	1	2052	1	0.032496	0.47442	0.7538	1	1640	4	0.032496
Ppap2c	10	0.3627	0.63348	1	1320	4	-0.13282	0.20161	0.48233	1	1050	4	-0.13282
Ppapdc1b	10	0.16661	0.40116	1	831	3	0.080609	0.72904	0.89864	1	1956	3	0.080609
Ppbp	10	0.062276	0.20399	1	439	5	-0.14888	0.36352	0.66224	1	1452	4	-0.14888
Ppfia4	10	0.8276	0.92215	1	2022	1	0.021022	0.88917	0.96085	1	2093	2	0.021022
Ppm1d	10	0.012089	0.056241	0.819665	155	7	-0.38273	0.99946	0.99946	1	2242	0	-0.38273
Ppm1e	10	0.25388	0.5266	1	1106	3	0.22622	0.07754	0.25694	1	560	5	0.22622
Ppm1g	10	0.50726	0.75921	1	1633	3	0.072047	0.28838	0.58306	1	1290	5	0.072047
Ppm1k	10	0.36432	0.63494	1	1323	4	0.14321	0.24036	0.52915	1	1162	5	0.14321
Ppp1r11	10	0.48553	0.74092	1	1586	4	0.037429	0.43414	0.72768	1	1589	3	0.037429
Ppp1r14b	10	0.037764	0.14159	0.987383	321	6	-0.32355	0.95232	0.98034	1	2161	2	-0.32355
Ppp1r16a	10	0.55067	0.78344	1	1693	3	0.042068	0.47457	0.7539	1	1641	3	0.042068
Ppp1r1b	10	0.067429	0.21649	1	465	5	0.033201	0.28605	0.58051	1	1285	5	0.033201
Ppp1r2	10	0.043639	0.15704	1	346	6	-0.22501	0.46923	0.75045	1	1632	2	-0.22501
Ppp2cb	10	0.0051313	0.027968	0.596043	105	7	-0.56872	0.56334	0.81048	1	1771	3	-0.56872
Ppp2r3c	10	0.53552	0.77544	1	1676	3	-0.02815	0.3599	0.65857	1	1446	3	-0.02815
Ppp5c	10	0.53787	0.77668	1	1680	2	0.13905	0.18655	0.45787	1	993	4	0.13905
Pramel5	10	0.01692	0.074398	0.89994	184	3	0.21698	0.070365	0.24065	1	530	5	0.21698
Pramel6	10	0.087259	0.26286	1	566	6	-0.20601	0.46088	0.74505	1	1621	2	-0.20601
Prdm5	10	0.19162	0.43859	1	900	3	0.26617	0.13589	0.3702	1	811	5	0.26617
Prg3	10	0.47151	0.72899	1	1555	4	-0.061762	0.46897	0.75028	1	1631	4	-0.061762
Prickle2	10	0.83487	0.92482	1	2027	2	0.26971	0.048245	0.17937	1	397	7	0.26971
Prickle3	10	0.26228	0.53793	1	1139	5	-0.17384	0.39539	0.69399	1	1521	4	-0.17384
Prkce	10	0.50959	0.76116	1	1642	4	-0.054902	0.33284	0.63065	1	1381	3	-0.054902
Prl3d1	7	0.0060542	0.027513	0.591927	113	2	0.35986	0.11602	0.3087	1	724	4	0.35986
Prl3d3	7	0.061604	0.18614	1	434	4	-0.29814	0.38734	0.63809	1	1501	3	-0.29814
Prl8a2	10	0.22643	0.48865	1	1022	2	0.23287	0.060937	0.21518	1	465	5	0.23287
Procr	10	0.2587	0.53311	1	1126	5	-0.18076	0.13165	0.36245	1	794	3	-0.18076
Prom1	10	0.50762	0.7595	1	1635	3	0.17252	0.094164	0.29076	1	630	5	0.17252
Prpf19	10	0.0056482	0.030506	0.626492	109	7	-0.55288	0.062795	0.22027	1	477	1	-0.55288
Prpf3	10	0.0010254	0.0066427	0.283127	53	6	-0.5339	0.71307	0.89254	1	1939	3	-0.5339
Prph	10	0.21549	0.47317	1	984	5	-0.14168	0.16697	0.42502	1	923	3	-0.14168
Prph2	10	0.45836	0.71773	1	1521	4	-0.12459	0.82745	0.93859	1	2042	3	-0.12459
Prr12	10	0.045202	0.16109	1	352	4	0.035432	0.57793	0.81966	1	1793	4	0.035432
Prr5	10	0.020155	0.086178	0.925777	207	6	-0.42427	0.99149	0.99274	1	2206	1	-0.42427
Prss21	10	0.11526	0.32003	1	667	5	-0.20261	0.048448	0.17996	1	401	4	-0.20261
Prss43	10	0.37425	0.64386	1	1353	4	0.080173	0.35837	0.65702	1	1443	5	0.080173
Prss56	10	0.0019888	0.011886	0.405076	64	8	-0.54796	0.29087	0.58579	1	1298	1	-0.54796
Psma2	10	0.00080485	0.0054053	0.244212	49	7	-0.64048	0.98783	0.9911	1	2201	1	-0.64048
Psma7	10	0.00032241	0.0023159	0.145321	36	6	-0.90814	0.43777	0.73004	1	1595	2	-0.90814
Psmb10	10	0.17725	0.41724	1	863	4	0.026495	0.079994	0.26202	1	568	5	0.026495
Psmb4	10	0.00014132	0.0010634	0.082832	28	8	-0.83729	0.95643	0.98201	1	2166	2	-0.83729
Psmc2	10	0.051925	0.17827	1	390	6	-0.28693	0.30829	0.60464	1	1328	4	-0.28693
Psmd11	10	0.0032192	0.018337	0.501381	82	8	-0.55857	0.99993	0.99993	1	2251	0	-0.55857
Psmd13	10	0.08627	0.2606	1	559	6	-0.30289	0.94927	0.97914	1	2158	2	-0.30289
Psmd4	10	0.21359	0.47046	1	980	4	0.15908	0.15745	0.40859	1	891	5	0.15908
Psmg2	10	0.0044722	0.024692	0.572716	96	6	-0.23455	0.096194	0.29481	1	642	4	-0.23455
Ptbp1	10	0.27841	0.55601	1	1169	4	0.21287	0.31453	0.61132	1	1338	5	0.21287
Ptch2	10	0.82438	0.92098	1	2018	1	0.12075	0.21055	0.49428	1	1074	4	0.12075
Pth2r	10	0.25583	0.52924	1	1114	5	-0.12266	0.99619	0.99619	1	2224	0	-0.12266
Ptpn2	10	0.066172	0.21345	1	459	6	-0.26372	0.26165	0.55338	1	1221	4	-0.26372
Ptprcap	10	0.031049	0.1235	0.985289	279	4	-0.040929	0.62217	0.84719	1	1854	2	-0.040929
Ptrh1	10	0.15752	0.38723	1	809	3	0.1701	0.13368	0.36617	1	802	5	0.1701
Ptrhd1	10	0.0057876	0.031189	0.630549	110	8	-0.30914	0.4885	0.76287	1	1664	2	-0.30914
Purg	10	0.069446	0.22132	1	474	5	-0.22677	0.10266	0.30754	1	665	3	-0.22677
Pxdc1	10	0.07691	0.23899	1	509	4	0.093225	0.10852	0.3189	1	689	5	0.093225
Pycr1	10	0.004371	0.024184	0.572716	93	6	-0.49598	0.90258	0.96431	1	2107	2	-0.49598
Pygo2	10	0.084071	0.25558	1	544	6	-0.30715	0.20075	0.48094	1	1044	4	-0.30715
Pyhin1	10	0.58187	0.8001	1	1725	2	0.18722	0.079724	0.26146	1	566	5	0.18722
Pyroxd2	10	0.40674	0.67276	1	1419	3	-0.03449	0.16919	0.4288	1	931	4	-0.03449
Rab11fip4	10	0.0566	0.18999	1	413	3	0.105	0.083951	0.27014	1	586	3	0.105
Rab24	10	0.036134	0.13725	0.987383	307	6	-0.33549	0.37601	0.67481	1	1481	3	-0.33549
Rab26	10	0.42359	0.68755	1	1447	1	0.24384	0.15196	0.39897	1	874	6	0.24384
Rab3b	10	0.19296	0.44056	1	903	5	-0.05284	0.18564	0.45638	1	991	3	-0.05284
Rab3ip	10	0.50178	0.75461	1	1615	3	-0.071159	0.21788	0.50295	1	1098	4	-0.071159
Rab43	10	0.54392	0.77987	1	1688	3	-0.0026199	0.42683	0.7229	1	1574	3	-0.0026199
Rab4a	10	0.45908	0.71834	1	1528	3	0.10234	0.17319	0.43559	1	946	5	0.10234
Rab6a	10	0.43616	0.69853	1	1475	4	0.024563	0.21579	0.50049	1	1089	3	0.024563
Rab7l1	10	0.70684	0.86942	1	1888	3	-0.062469	0.47167	0.75203	1	1638	4	-0.062469
Rab9b	10	0.17	0.4063	1	841	2	0.04423	0.33459	0.63248	1	1384	4	0.04423
Rabep1	10	0.18319	0.42612	1	879	4	-0.092935	0.99338	0.99385	1	2214	1	-0.092935
Rabgap1	10	0.23525	0.501	1	1051	3	0.0072384	0.17934	0.44592	1	969	4	0.0072384
Rabgap1l	10	0.15388	0.38162	1	798	5	-0.17385	0.38998	0.68869	1	1509	3	-0.17385
Racgap1	10	0.66892	0.84792	1	1829	2	0.44571	0.077803	0.25748	1	562	6	0.44571
Rad9b	10	0.029962	0.12032	0.979703	269	3	0.28193	0.089411	0.28123	1	610	6	0.28193
Rai1	10	0.88568	0.94555	1	2092	2	0.3031	0.062681	0.21996	1	474	5	0.3031
Ran	10	0.000216	0.0015868	0.108622	33	9	-0.53906	0.99994	0.99994	1	2252	0	-0.53906
Rangrf	10	0.01181	0.055166	0.809221	154	5	-0.18598	0.5931	0.82914	1	1809	3	-0.18598
Rarg	10	0.30445	0.58028	1	1225	3	0.1545	0.30671	0.60294	1	1323	5	0.1545
Rasa3	10	0.063432	0.2068	1	445	6	-0.2544	0.84987	0.94838	1	2062	2	-0.2544
Rasip1	10	0.16853	0.40409	1	836	4	0.068421	0.2998	0.59549	1	1308	5	0.068421
Rasl11a	10	0.40786	0.67375	1	1420	4	-0.083713	0.90007	0.96364	1	2102	2	-0.083713
Rassf1	10	0.31865	0.59338	1	1246	4	-0.091191	0.35432	0.65288	1	1438	4	-0.091191
Rbbp6	10	0.38771	0.65589	1	1380	4	0.19044	0.22605	0.51254	1	1125	5	0.19044
Rbfox2	10	0.73022	0.88291	1	1917	3	0.12055	0.15599	0.40604	1	887	5	0.12055
Rbm15	10	0.21866	0.47768	1	997	5	-0.16193	0.066978	0.23159	1	507	3	-0.16193
Rbm15b	10	0.033316	0.12966	0.987383	292	5	-0.37999	0.32562	0.62308	1	1371	3	-0.37999
Rbm17	10	0.024491	0.10154	0.968336	236	7	-0.39551	0.86696	0.95564	1	2077	2	-0.39551
Rbm28	10	0.023517	0.098129	0.957318	231	5	-0.21827	0.69658	0.88635	1	1927	3	-0.21827
Rbm34	10	0.20082	0.45204	1	930	5	-0.14429	0.45679	0.7424	1	1614	3	-0.14429
Rbm38	10	0.8477	0.92968	1	2040	2	0.26072	0.094581	0.29159	1	635	5	0.26072
Rbm48	10	0.18065	0.42232	1	875	4	-0.073844	0.54705	0.80021	1	1749	2	-0.073844
Rbm6	10	0.022556	0.094742	0.94939	225	6	-0.2969	0.092189	0.28681	1	619	3	-0.2969
Rbm7	10	0.001519	0.0093539	0.3578	58	4	0.091299	0.064622	0.22523	1	490	5	0.091299
Rcbtb1	10	0.58659	0.80264	1	1735	2	0.21529	0.05933	0.21075	1	460	7	0.21529
Rdh8	10	0.23327	0.49824	1	1045	3	0.15241	0.064052	0.22368	1	488	5	0.15241
Reep4	10	0.33888	0.6119	1	1286	4	-0.04106	0.63005	0.85204	1	1866	2	-0.04106
Rer1	10	0.64926	0.83693	1	1804	3	0.03584	0.22558	0.51199	1	1123	5	0.03584
Retn	10	0.46487	0.72331	1	1541	3	-0.040984	0.13308	0.36505	1	799	2	-0.040984
Retnlg	10	0.40647	0.67252	1	1417	3	0.15744	0.28444	0.57874	1	1282	5	0.15744
Rexo2	10	0.45855	0.71788	1	1523	4	0.057399	0.37466	0.67345	1	1479	4	0.057399
Rfx1	10	0.98294	0.98383	1	2201	1	0.34013	0.054894	0.19836	1	428	5	0.34013
Rgn	10	0.20706	0.46107	1	953	5	-0.0070543	0.58106	0.82162	1	1795	4	-0.0070543
Rgs17	10	0.86181	0.9353	1	2063	2	0.1709	0.054226	0.19648	1	423	5	0.1709
Rhag	10	0.12626	0.33792	1	702	4	0.1592	0.09213	0.28669	1	618	5	0.1592
Rhbdl2	10	0.056911	0.19077	1	415	3	-0.095056	0.74484	0.90476	1	1973	3	-0.095056
Rhoa	10	0.73721	0.88698	1	1925	2	0.11579	0.15849	0.4104	1	897	5	0.11579
Rhoq	10	0.14922	0.37437	1	781	4	-0.024976	0.48704	0.76193	1	1662	3	-0.024976
Rhox2b	10	9.2456e-05	0.00071726	0.064276	25	7	-0.82401	0.38743	0.68617	1	1502	2	-0.82401
Rhox4g	10	0.043821	0.15751	1	348	5	-0.068946	0.40581	0.70414	1	1542	4	-0.068946
Ripk1	10	3.8e-05	0.00032207	0.030315	23	7	-0.92032	0.61939	0.84546	1	1849	2	-0.92032
Rmi1	10	0.10973	0.31091	1	651	5	-0.19872	0.18378	0.45329	1	984	4	-0.19872
Rnf121	10	0.0042127	0.023389	0.572716	92	2	-0.021706	0.33482	0.63272	1	1386	4	-0.021706
Rnf144a	10	0.066815	0.21501	1	462	6	-0.4103	0.23065	0.5179	1	1133	3	-0.4103
Rnf180	10	0.18601	0.4303	1	884	4	-0.042959	0.30238	0.59827	1	1315	3	-0.042959
Rnf186	10	0.80977	0.91585	1	2005	2	0.26787	0.13267	0.3643	1	798	5	0.26787
Rnf207	10	0.88685	0.94608	1	2093	2	0.16925	0.1007	0.30369	1	658	5	0.16925
Rnf216	10	0.37677	0.64611	1	1360	2	0.17207	0.2374	0.52572	1	1156	5	0.17207
Rnf220	10	0.2942	0.57076	1	1200	4	-0.094453	0.61157	0.84063	1	1839	4	-0.094453
Rnf222	10	0.1537	0.38134	1	796	4	-0.022554	0.45411	0.74066	1	1611	4	-0.022554
Robo3	10	0.0068123	0.035416	0.656503	120	5	-0.15978	0.16699	0.42504	1	924	4	-0.15978
Ror1	10	0.2103	0.46574	1	967	5	-0.18555	0.49981	0.77013	1	1682	2	-0.18555
Rpap2	10	0.65345	0.83926	1	1809	3	0.16974	0.21741	0.50241	1	1096	5	0.16974
Rpe	10	0.67568	0.85172	1	1838	2	-0.0063809	0.14564	0.38777	1	850	3	-0.0063809
Rpgrip1l	10	0.20208	0.45386	1	934	3	0.23383	0.065613	0.22791	1	497	5	0.23383
Rpl15	4	8.1945e-05	0.00031672	0.030315	24	4	-1.4706	0.99992	0.99992	1	2250	0	-1.4706
Rpl18a	10	0.0019905	0.011896	0.405076	65	5	-0.47523	0.83487	0.9418	1	2049	3	-0.47523
Rpl23a	10	0.0015232	0.0093771	0.3578	59	8	-0.44216	0.99813	0.99813	1	2232	0	-0.44216
Rpl28	10	0.00038667	0.0027526	0.159438	39	8	-0.57894	0.84917	0.94807	1	2061	2	-0.57894
Rpl35	10	1.7134e-07	1.5272e-06	0.000431	8	10	-1.2664	0.99999	0.99999	1	2256	0	-1.2664
Rpl37	9	0.00085803	0.005397	0.244212	51	7	-0.65241	0.8683	0.94558	1	2079	1	-0.65241
Rpl37a	10	0.00050008	0.0035117	0.193485	41	6	-0.60325	0.5978	0.83207	1	1812	3	-0.60325
Rpl5	10	9.9715e-10	6.64e-09	7e-06	2	9	-1.1115	0.97862	0.98841	1	2194	1	-1.1115
Rpl9	6	0.00013548	0.00073978	0.064276	27	6	-1.0909	0.99972	0.99972	1	2247	0	-1.0909
Rplp1	10	0.075244	0.23507	1	499	6	-0.26074	0.28646	0.58095	1	1287	2	-0.26074
Rpn1	10	6.4423e-08	5.2899e-07	0.000239	5	9	-0.92965	0.96053	0.98378	1	2180	1	-0.92965
Rprd2	10	0.55433	0.78539	1	1697	3	0.27306	0.15839	0.41022	1	896	6	0.27306
Rps13	10	3.6977e-05	0.00031447	0.030315	22	9	-0.77374	0.99968	0.99968	1	2246	0	-0.77374
Rps15a	8	6.3212e-08	5.2235e-07	0.000239	4	8	-1.5573	0.99998	0.99998	1	2255	0	-1.5573
Rps17	10	0.0001999	0.0014748	0.104112	32	8	-0.75057	0.99871	0.99871	1	2237	0	-0.75057
Rps25	10	0.00011925	0.00090852	0.076013	26	5	-0.32918	0.7195	0.89499	1	1946	3	-0.32918
Rps27l	10	0.00063599	0.0044112	0.226362	43	9	-0.38875	0.94235	0.97656	1	2141	1	-0.38875
Rps6ka2	10	0.49847	0.75183	1	1610	3	0.059915	0.41436	0.7124	1	1552	5	0.059915
Rps6kb2	10	0.40325	0.66967	1	1413	3	0.032888	0.10949	0.32078	1	695	4	0.032888
Rps6kc1	10	0.49638	0.75007	1	1607	4	-0.047251	0.09457	0.29157	1	634	3	-0.047251
Rps6kl1	10	0.04549	0.16183	1	355	3	0.033316	0.06549	0.22758	1	494	3	0.033316
Rrm1	10	0.0045941	0.025298	0.572716	99	8	-0.46737	0.88113	0.9589	1	2084	1	-0.46737
Rrp1b	10	0.81603	0.91803	1	2009	2	0.31569	0.061638	0.2171	1	471	7	0.31569
Rsl1	10	0.20645	0.46019	1	950	1	0.23106	0.0954	0.29322	1	638	5	0.23106
Rsph3b	10	0.02357	0.098317	0.957318	232	7	-0.32019	0.78111	0.91921	1	2001	3	-0.32019
Rsrc1	10	0.46292	0.72163	1	1536	3	-0.080883	0.96646	0.98614	1	2185	1	-0.080883
Runx1	10	0.061805	0.20285	1	436	6	-0.26516	0.9983	0.9983	1	2235	0	-0.26516
Rxfp2	10	0.73383	0.88501	1	1920	3	0.11803	0.11069	0.32309	1	701	5	0.11803
Ryk	10	0.90488	0.95465	1	2119	1	0.18756	0.28879	0.58351	1	1292	5	0.18756
S100a14	10	0.14381	0.3659	1	763	4	0.14162	0.20437	0.48673	1	1056	5	0.14162
S100a7a	10	0.29338	0.56999	1	1198	4	-0.075803	0.75613	0.90921	1	1982	3	-0.075803
S100z	10	0.39168	0.65942	1	1389	4	0.34718	0.066172	0.22942	1	499	6	0.34718
Sac3d1	10	0.029028	0.11716	0.979703	264	6	-0.48176	0.60825	0.83857	1	1832	3	-0.48176
Sall2	10	0.016255	0.071942	0.89994	177	6	-0.41966	0.21469	0.4992	1	1086	3	-0.41966
Sall3	10	0.71732	0.87545	1	1900	3	0.036093	0.13517	0.36889	1	809	5	0.036093
Samd14	10	0.19738	0.44703	1	919	5	-0.18949	0.05715	0.20469	1	439	4	-0.18949
Sap30	10	0.06137	0.20178	1	432	5	0.041596	0.34945	0.64788	1	1421	5	0.041596
Sar1a	10	0.5046	0.75697	1	1622	3	0.10632	0.21409	0.49849	1	1085	5	0.10632
Sardh	10	0.62714	0.82471	1	1785	1	0.32203	0.047729	0.17788	1	395	6	0.32203
Sarm1	10	0.93596	0.96676	1	2150	1	0.35934	0.14702	0.39023	1	857	6	0.35934
Sart3	10	0.095513	0.28143	1	600	4	0.053124	0.24507	0.53455	1	1178	5	0.053124
Satb2	10	0.60408	0.81211	1	1756	3	0.19681	0.21256	0.49667	1	1078	5	0.19681
Sbpl	10	0.0045484	0.025072	0.572716	97	8	-0.37249	0.45396	0.74057	1	1610	2	-0.37249
Sbsn	10	0.16652	0.40102	1	830	3	0.34886	0.062515	0.21951	1	473	6	0.34886
Scd1	10	0.1449	0.3676	1	768	4	0.023594	0.17207	0.43371	1	944	3	0.023594
Scfd2	10	0.25004	0.52136	1	1093	5	-0.1647	0.99432	0.99453	1	2218	1	-0.1647
Scgb1b27	10	0.28957	0.56644	1	1188	3	-0.081152	0.25883	0.5502	1	1212	4	-0.081152
Scgb2b17	6	0.5856	0.73096	1	1732	2	-0.0070492	0.12895	0.30699	1	781	2	-0.0070492
Scly	10	0.66196	0.84402	1	1821	1	0.13152	0.24984	0.54	1	1192	5	0.13152
Scn2b	10	0.69703	0.86381	1	1866	2	0.2125	0.093276	0.28899	1	627	6	0.2125
Scn4b	10	0.1966	0.44589	1	916	2	0.20576	0.18786	0.46003	1	998	5	0.20576
Scp2	10	0.98829	0.98829	1	2214	1	0.13183	0.43331	0.72713	1	1586	4	0.13183
Scube3	10	0.22456	0.48603	1	1015	4	0.072737	0.18164	0.44976	1	977	5	0.072737
Sdc1	10	0.89558	0.95014	1	2107	2	0.19521	0.23359	0.52132	1	1139	5	0.19521
Sdr42e1	10	0.043731	0.15727	1	347	6	-0.27522	0.80624	0.92958	1	2019	3	-0.27522
Sdsl	10	0.052961	0.18088	1	394	6	-0.26188	0.080901	0.26388	1	571	4	-0.26188
Sec11c	10	0.88562	0.94553	1	2091	2	0.21919	0.18948	0.46269	1	1005	5	0.21919
Sec23a	10	0.083907	0.2552	1	543	4	-0.081889	0.07322	0.24792	1	546	3	-0.081889
Sec61a2	10	0.32834	0.60227	1	1267	3	0.080151	0.31104	0.60758	1	1333	3	0.080151
Sema4g	10	0.0038955	0.021788	0.564423	87	8	-0.70719	0.88886	0.96078	1	2092	1	-0.70719
Sema6b	10	0.085395	0.25861	1	555	5	-0.14722	0.25354	0.54421	1	1198	3	-0.14722
Sephs1	10	0.016862	0.074189	0.89994	183	5	-0.30353	0.3055	0.60164	1	1320	4	-0.30353
Serinc2	10	0.49141	0.74589	1	1597	1	0.27246	0.062376	0.21913	1	472	6	0.27246
Serpina1a	6	0.094642	0.23674	1	595	2	0.13392	0.13216	0.3125	1	796	3	0.13392
Serpina1b	10	0.21888	0.478	1	999	5	-0.10118	0.24007	0.5288	1	1160	3	-0.10118
Serpina1c	6	0.78379	0.84414	1	1982	1	0.15559	0.11953	0.29062	1	739	3	0.15559
Serpina9	10	0.34945	0.62151	1	1303	4	-0.12358	0.24215	0.5312	1	1167	3	-0.12358
Serpinb5	10	0.13267	0.34822	1	718	5	-0.042612	0.37856	0.67736	1	1486	5	-0.042612
Serpinf2	10	0.4871	0.74224	1	1590	4	0.016455	0.55526	0.80541	1	1762	4	0.016455
Serpinh1	10	0.57018	0.79383	1	1714	2	0.16851	0.097942	0.29827	1	648	5	0.16851
Serpini2	10	0.59388	0.80657	1	1745	3	0.33775	0.064826	0.22578	1	491	6	0.33775
Sertad1	10	0.061148	0.20123	1	430	3	0.17808	0.099139	0.30062	1	651	5	0.17808
Sesn3	10	0.19006	0.4363	1	893	5	0.018914	0.25781	0.54905	1	1207	5	0.018914
Setbp1	10	0.94056	0.96778	1	2155	1	0.02708	0.13595	0.3703	1	812	4	0.02708
Setd5	10	2.6999e-05	0.0002327	0.026283	20	7	-0.73348	0.99327	0.99378	1	2213	1	-0.73348
Setd8	10	0.065307	0.21137	1	455	5	-0.27426	0.81876	0.93487	1	2037	3	-0.27426
Sez6	10	0.10588	0.30419	1	638	5	-0.15943	0.10278	0.30777	1	666	4	-0.15943
Sf3b1	10	0.014592	0.065739	0.89994	164	7	-0.42695	0.9071	0.96553	1	2113	2	-0.42695
Sfmbt1	10	0.37735	0.64663	1	1362	2	0.26593	0.093404	0.28925	1	628	6	0.26593
Sfpq	10	0.064155	0.20857	1	450	6	-0.29846	0.9044	0.9648	1	2110	1	-0.29846
Sft2d1	10	0.21649	0.47461	1	991	4	-0.080781	0.60158	0.83443	1	1819	4	-0.080781
Sgcb	10	0.13984	0.35963	1	752	2	0.193	0.24336	0.53259	1	1170	5	0.193
Sh2d7	10	0.22761	0.49032	1	1025	2	0.30922	0.086122	0.27457	1	591	6	0.30922
Sh3yl1	10	0.19624	0.44536	1	915	5	-0.13967	0.34649	0.64484	1	1417	4	-0.13967
Shank3	10	0.55184	0.78406	1	1696	3	0.0076598	0.67898	0.87983	1	1916	2	0.0076598
Shmt2	10	0.37357	0.64325	1	1351	3	-0.015333	0.73489	0.90089	1	1966	3	-0.015333
Shoc2	10	0.0018853	0.011331	0.405076	62	7	-0.506	0.81331	0.93256	1	2028	3	-0.506
Sidt1	10	0.67106	0.84912	1	1834	2	0.27037	0.20983	0.49342	1	1069	5	0.27037
Sigmar1	10	0.0066558	0.034777	0.656503	118	6	-0.53278	0.72629	0.89758	1	1953	2	-0.53278
Sil1	10	0.096182	0.28292	1	603	5	-0.15466	0.60869	0.83884	1	1833	4	-0.15466
Sipa1l3	10	0.21764	0.47623	1	993	3	0.29884	0.051418	0.18851	1	416	6	0.29884
Sirpa	10	0.17636	0.4159	1	860	4	0.044657	0.57282	0.81646	1	1784	3	0.044657
Sirt6	10	0.93925	0.96748	1	2154	1	0.18521	0.10734	0.31665	1	687	5	0.18521
Ska1	10	0.31742	0.59225	1	1243	4	-0.082617	0.73041	0.89917	1	1958	3	-0.082617
Slamf6	10	0.37772	0.64696	1	1364	4	0.067566	0.20029	0.48022	1	1042	4	0.067566
Slbp	10	0.77318	0.90391	1	1972	2	0.013663	0.65626	0.86808	1	1894	3	0.013663
Slc10a3	10	0.073379	0.23067	1	490	5	-0.13693	0.90472	0.96488	1	2111	1	-0.13693
Slc11a1	10	0.43401	0.69665	1	1470	3	0.22322	0.083451	0.26912	1	581	5	0.22322
Slc12a8	10	0.49228	0.74661	1	1599	3	-0.072386	0.57534	0.81804	1	1788	4	-0.072386
Slc13a1	10	0.78639	0.90809	1	1985	1	0.090107	0.35511	0.65368	1	1440	5	0.090107
Slc13a3	10	0.37156	0.64145	1	1347	4	0.21064	0.21248	0.49656	1	1077	5	0.21064
Slc16a5	10	0.35972	0.6308	1	1315	3	0.048119	0.11907	0.33904	1	738	4	0.048119
Slc16a9	10	0.21256	0.46899	1	975	2	0.048573	0.49479	0.76691	1	1673	4	0.048573
Slc17a6	10	0.11548	0.32039	1	668	3	0.048638	0.52936	0.78899	1	1724	3	0.048638
Slc18b1	10	0.50719	0.75915	1	1632	4	0.021016	0.17127	0.43234	1	940	3	0.021016
Slc1a1	10	0.13642	0.35421	1	733	5	-0.070765	0.60275	0.83516	1	1820	3	-0.070765
Slc22a30	10	0.2222	0.4827	1	1011	4	-0.034124	0.58417	0.82357	1	1800	4	-0.034124
Slc22a4	10	0.46418	0.72272	1	1540	2	0.11985	0.12441	0.34905	1	761	5	0.11985
Slc22a6	10	0.23151	0.49579	1	1038	3	0.12548	0.12283	0.3461	1	748	4	0.12548
Slc24a3	10	0.57801	0.79802	1	1722	3	-0.070206	0.89867	0.96327	1	2101	2	-0.070206
Slc25a19	10	0.17547	0.41457	1	858	4	-0.051852	0.14061	0.37876	1	825	4	-0.051852
Slc25a34	10	0.33059	0.60433	1	1270	4	0.20949	0.095874	0.29417	1	641	5	0.20949
Slc25a5	10	0.15871	0.38907	1	811	5	-0.091219	0.2938	0.58898	1	1303	3	-0.091219
Slc25a54	10	0.231	0.49507	1	1035	4	0.10369	0.11029	0.32232	1	698	4	0.10369
Slc26a11	10	0.78338	0.90713	1	1981	2	0.099184	0.38714	0.68588	1	1499	4	0.099184
Slc26a4	10	0.45224	0.71246	1	1507	4	-0.13857	0.38096	0.67974	1	1487	2	-0.13857
Slc27a4	10	0.11109	0.31317	1	653	2	0.067377	0.26311	0.55502	1	1227	5	0.067377
Slc2a1	10	0.36936	0.63947	1	1340	4	0.021721	0.71861	0.89465	1	1944	2	0.021721
Slc2a9	10	0.11157	0.31397	1	655	5	-0.17339	0.57101	0.81532	1	1779	3	-0.17339
Slc30a5	10	0.09741	0.28564	1	608	5	-0.21631	0.89556	0.96247	1	2099	1	-0.21631
Slc30a6	10	0.13994	0.35978	1	753	3	0.298	0.088857	0.28011	1	605	6	0.298
Slc30a8	10	0.03195	0.12595	0.985289	286	4	-0.11007	0.31874	0.61579	1	1353	1	-0.11007
Slc31a1	10	0.25176	0.52372	1	1102	4	0.03389	0.44887	0.73726	1	1605	4	0.03389
Slc34a2	10	0.065824	0.21262	1	456	6	-0.21215	0.99082	0.9924	1	2204	1	-0.21215
Slc35a1	10	0.041452	0.15134	1	339	6	-0.31237	0.90039	0.96372	1	2103	2	-0.31237
Slc35c1	10	0.32852	0.60243	1	1269	4	0.0178	0.069063	0.23717	1	523	4	0.0178
Slc36a2	10	0.091315	0.27204	1	583	2	0.0099362	0.73478	0.90085	1	1964	3	0.0099362
Slc37a1	10	0.13695	0.35506	1	735	5	-0.21327	0.77452	0.91655	1	1997	3	-0.21327
Slc38a4	10	0.30605	0.58175	1	1227	3	0.3202	0.048336	0.17964	1	399	6	0.3202
Slc38a5	10	0.11994	0.32768	1	682	4	0.24412	0.14121	0.37982	1	827	5	0.24412
Slc38a9	10	0.25949	0.53418	1	1130	5	-0.1241	0.082565	0.2673	1	577	4	-0.1241
Slc39a2	10	0.25632	0.52991	1	1118	5	-0.18408	0.55776	0.80698	1	1764	2	-0.18408
Slc3a1	10	0.386	0.65437	1	1376	2	0.1297	0.15411	0.40276	1	882	5	0.1297
Slc41a2	10	0.13879	0.35798	1	742	4	-0.08293	0.40505	0.70341	1	1537	3	-0.08293
Slc44a5	10	0.74823	0.89343	1	1944	3	0.063389	0.11613	0.33347	1	725	3	0.063389
Slc45a3	10	0.69057	0.86014	1	1857	3	0.012278	0.097251	0.29689	1	647	4	0.012278
Slc51a	10	0.075544	0.23578	1	502	4	-0.057419	0.498	0.76897	1	1679	3	-0.057419
Slc6a1	10	0.23412	0.49942	1	1047	4	0.069574	0.53549	0.79289	1	1735	4	0.069574
Slc6a12	10	0.20667	0.46051	1	951	4	-0.024382	0.13478	0.36817	1	808	4	-0.024382
Slc6a3	10	0.36886	0.63902	1	1337	4	0.018844	0.3843	0.68307	1	1495	5	0.018844
Slc6a7	10	0.071559	0.22636	1	481	3	0.11185	0.36994	0.66872	1	1468	5	0.11185
Slc8b1	10	0.2619	0.53744	1	1137	3	0.21274	0.19603	0.47336	1	1026	6	0.21274
Slc9b2	10	0.3235	0.59783	1	1256	3	0.18979	0.072336	0.24585	1	541	7	0.18979
Slco3a1	10	0.17839	0.41894	1	865	3	0.0025522	0.3472	0.64557	1	1419	4	0.0025522
Slitrk3	10	0.11406	0.31807	1	664	5	-0.24239	0.30733	0.6036	1	1324	2	-0.24239
Slmap	10	0.10347	0.29894	1	627	3	0.14329	0.37072	0.66951	1	1469	5	0.14329
Slmo2	10	0.0043848	0.024252	0.572716	94	6	-0.42522	0.85772	0.95188	1	2067	2	-0.42522
Sln	7	0.38742	0.60812	1	1379	3	-0.053334	0.64343	0.82447	1	1878	2	-0.053334
Slx4	10	0.00073948	0.0050359	0.242045	47	8	-0.64215	0.99527	0.9953	1	2221	1	-0.64215
Slx4ip	10	0.97913	0.98137	1	2194	1	0.35567	0.052855	0.1926	1	419	6	0.35567
Smad3	10	0.71517	0.87421	1	1898	2	0.050095	0.65514	0.86739	1	1890	3	0.050095
Smagp	10	0.27241	0.55037	1	1158	3	0.17284	0.26126	0.55294	1	1215	5	0.17284
Smc1a	10	0.17159	0.40871	1	844	2	0.21614	0.19718	0.4752	1	1031	6	0.21614
Smdt1	10	0.22221	0.48272	1	1012	5	-0.18852	0.33982	0.63793	1	1399	4	-0.18852
Smg1	10	0.062795	0.20526	1	440	4	-0.081292	0.49382	0.76629	1	1672	3	-0.081292
Smyd2	10	0.41632	0.68119	1	1434	3	0.15198	0.09822	0.29881	1	649	5	0.15198
Snap29	10	0.13855	0.35759	1	741	4	-0.082044	0.84447	0.94599	1	2053	3	-0.082044
Sncb	10	0.026557	0.10871	0.973131	248	4	-0.075404	0.85697	0.95154	1	2066	3	-0.075404
Sned1	10	0.24789	0.51843	1	1089	5	-0.078973	0.18157	0.44964	1	976	4	-0.078973
Snrnp200	10	0.078777	0.24334	1	519	5	-0.30723	0.89479	0.96227	1	2097	2	-0.30723
Snrnp25	10	0.20017	0.4511	1	925	3	0.14586	0.41996	0.71775	1	1563	5	0.14586
Snrnp48	10	0.00060898	0.0042347	0.226362	42	7	-0.53709	0.47586	0.75473	1	1646	2	-0.53709
Snrpd2	10	0.001177	0.0074823	0.307446	54	8	-0.48386	0.9988	0.99879	1	2238	0	-0.48386
Snrpe	10	0.10481	0.30187	1	633	4	-0.059333	0.65221	0.86561	1	1887	4	-0.059333
Sntn	10	0.057769	0.1929	1	419	6	-0.28638	0.63223	0.85338	1	1870	2	-0.28638
Snw1	10	0.018513	0.080241	0.915482	197	5	-0.18377	0.71932	0.89492	1	1945	1	-0.18377
Snx10	10	0.1502	0.37589	1	785	5	-0.023014	0.27556	0.56892	1	1262	5	-0.023014
Snx12	10	0.010649	0.050676	0.773486	148	7	-0.36471	0.75705	0.90957	1	1985	3	-0.36471
Snx13	10	0.67164	0.84944	1	1835	3	0.17684	0.073869	0.24928	1	548	5	0.17684
Snx15	10	0.25663	0.53031	1	1120	3	0.21387	0.058079	0.20729	1	449	7	0.21387
Snx21	10	0.10414	0.3004	1	628	5	-0.1723	0.36542	0.66416	1	1459	4	-0.1723
Snx24	10	0.049297	0.1716	1	377	3	0.30576	0.092494	0.28742	1	621	6	0.30576
Snx30	10	0.3225	0.59691	1	1254	2	0.060327	0.17448	0.43776	1	952	4	0.060327
Snx8	10	0.12513	0.33611	1	698	5	-0.1404	0.87518	0.95751	1	2083	2	-0.1404
Sorbs2	10	0.085247	0.25827	1	553	5	-0.22151	0.26812	0.56062	1	1242	4	-0.22151
Sort1	10	0.18344	0.42647	1	880	4	0.025382	0.10398	0.31011	1	673	4	0.025382
Sos1	10	0.0075197	0.03828	0.686299	125	7	-0.50682	0.99151	0.99275	1	2207	1	-0.50682
Sowahd	10	0.23554	0.5014	1	1053	4	-0.077046	0.09284	0.28812	1	623	4	-0.077046
Sox18	10	0.22068	0.48055	1	1005	5	-0.16548	0.60877	0.8389	1	1834	3	-0.16548
Sox5	10	0.23264	0.49736	1	1044	4	0.088385	0.049983	0.1844	1	409	5	0.088385
Sp140	9	0.015582	0.067914	0.89994	170	6	-0.41926	0.94333	0.97536	1	2144	2	-0.41926
Spag7	10	0.72212	0.87822	1	1905	3	0.1261	0.15008	0.39566	1	871	4	0.1261
Spata17	10	0.06656	0.21439	1	461	3	-0.1163	0.89374	0.962	1	2096	2	-0.1163
Spata20	10	0.071573	0.22639	1	482	6	-0.23935	0.63388	0.8544	1	1873	3	-0.23935
Spata31d1c	10	0.036986	0.13952	0.987383	313	5	-0.29909	0.058467	0.20837	1	452	3	-0.29909
Speer4e	9	0.0076715	0.037186	0.672028	126	5	-0.58156	0.47878	0.74208	1	1650	4	-0.58156
Spink12	10	0.028591	0.11567	0.979703	262	5	-0.33393	0.39764	0.6962	1	1527	4	-0.33393
Spink3	10	0.11482	0.31931	1	666	3	0.075495	0.32093	0.61812	1	1355	4	0.075495
Spire2	10	0.61864	0.82005	1	1775	2	0.041952	0.32743	0.62497	1	1375	4	0.041952
Sprr2a1	10	0.049025	0.17091	1	375	5	-0.26486	0.96312	0.98494	1	2183	2	-0.26486
Sprr2i	10	0.50929	0.76091	1	1640	3	-0.11265	0.61508	0.8428	1	1845	4	-0.11265
Sprr2k	10	0.65039	0.83756	1	1806	3	-0.034705	0.37207	0.67086	1	1473	4	-0.034705
Spt1	10	0.4446	0.70585	1	1496	4	-0.0822	0.48019	0.75752	1	1651	3	-0.0822
Spz1	10	0.64293	0.83342	1	1796	2	0.032773	0.51378	0.77906	1	1700	4	0.032773
Srf	10	0.44304	0.7045	1	1492	4	-0.15352	0.56086	0.80893	1	1769	4	-0.15352
Srpk2	10	0.033005	0.12882	0.987383	290	6	-0.39301	0.35135	0.64984	1	1430	4	-0.39301
Srr	10	0.83836	0.92612	1	2032	2	0.17856	0.24246	0.53156	1	1168	5	0.17856
Srsf1	10	0.00090361	0.0059596	0.258897	52	7	-0.76305	0.86015	0.95297	1	2071	2	-0.76305
Ssbp3	10	0.38676	0.65504	1	1378	3	0.027231	0.40909	0.70732	1	1547	2	0.027231
Ssc5d	10	0.10765	0.30747	1	642	4	-0.13597	0.15316	0.40108	1	878	4	-0.13597
Ssh1	10	0.89849	0.95153	1	2110	2	0.20241	0.24692	0.53667	1	1185	5	0.20241
Ssxb1	8	0.18592	0.40448	1	883	4	-0.071449	0.72533	0.88256	1	1952	3	-0.071449
Ssxb3	10	0.078669	0.2431	1	518	5	-0.13577	0.75778	0.90986	1	1986	3	-0.13577
Ssxb8	9	0.050313	0.17103	1	381	5	-0.23142	0.52037	0.77426	1	1713	3	-0.23142
Stag2	10	0.96769	0.97586	1	2178	1	0.22781	0.10664	0.31528	1	683	6	0.22781
Stam	10	0.013781	0.062688	0.879583	161	5	-0.14773	0.68761	0.88301	1	1920	3	-0.14773
Stard3	10	0.45628	0.71592	1	1517	1	0.17972	0.38892	0.68764	1	1506	5	0.17972
Stfa2l1	5	0.45564	0.61132	1	1515	2	0.32816	0.1594	0.33486	1	902	3	0.32816
Stk16	10	0.91151	0.95801	1	2129	2	0.13468	0.36704	0.6658	1	1462	5	0.13468
Stk32c	10	0.08095	0.24839	1	529	3	0.1948	0.085655	0.27362	1	589	5	0.1948
Stk36	10	0.4127	0.67801	1	1430	4	-0.1378	0.62098	0.84645	1	1852	4	-0.1378
Stk39	10	0.14298	0.36459	1	760	5	-0.070876	0.19519	0.472	1	1024	5	-0.070876
Stk4	10	0.4529	0.71302	1	1508	4	-0.10264	0.35335	0.65188	1	1435	3	-0.10264
Ston1	10	0.24887	0.51976	1	1091	5	-0.010965	0.3905	0.6892	1	1511	5	-0.010965
Strada	10	0.43062	0.6937	1	1465	3	0.38151	0.06664	0.23068	1	504	6	0.38151
Strbp	10	0.24629	0.51624	1	1085	2	0.1727	0.21039	0.4941	1	1073	5	0.1727
Strc	10	0.18675	0.4314	1	886	4	-0.14128	0.30358	0.59957	1	1317	4	-0.14128
Strip1	10	0.16207	0.39423	1	818	4	0.026697	0.38509	0.68385	1	1496	5	0.026697
Strn3	10	0.12734	0.33968	1	705	4	0.14207	0.31535	0.61219	1	1342	4	0.14207
Stx18	10	0.020413	0.087106	0.925777	208	7	-0.30108	0.08313	0.26846	1	580	2	-0.30108
Sub1	10	0.98981	0.98981	1	2221	0	0.11659	0.42065	0.7184	1	1566	5	0.11659
Sulf2	10	0.23903	0.50623	1	1062	4	0.31837	0.050317	0.18535	1	411	6	0.31837
Sult1e1	10	0.89268	0.94877	1	2104	2	-0.01822	0.56343	0.81054	1	1772	4	-0.01822
Sult2a5	10	0.055292	0.18673	1	405	6	-0.29429	0.73112	0.89944	1	1959	1	-0.29429
Sumf1	10	0.048207	0.16882	1	371	6	-0.33239	0.85385	0.95015	1	2064	3	-0.33239
Sumf2	10	0.57431	0.79604	1	1718	1	0.20042	0.15994	0.41292	1	905	6	0.20042
Sun1	10	0.21193	0.46808	1	974	2	0.23611	0.17846	0.44446	1	966	5	0.23611
Supt16	10	0.017526	0.076628	0.89994	190	7	-0.31911	0.99817	0.99816	1	2233	0	-0.31911
Supt20	10	0.26626	0.54325	1	1144	3	0.135	0.12996	0.35932	1	786	5	0.135
Supt3	10	0.30619	0.58188	1	1228	4	-0.14674	0.96857	0.98647	1	2186	1	-0.14674
Supt6	10	0.087557	0.26353	1	567	3	0.044405	0.46722	0.74915	1	1627	4	0.044405
Sval3	10	0.97951	0.98159	1	2197	1	0.28536	0.051845	0.18972	1	417	6	0.28536
Svip	10	0.45787	0.7173	1	1519	2	0.22645	0.059787	0.21202	1	462	7	0.22645
Swap70	10	0.077975	0.24147	1	514	6	-0.28372	0.99309	0.99367	1	2212	1	-0.28372
Sycp2	10	0.75262	0.89601	1	1953	3	0.041216	0.29152	0.58649	1	1299	3	0.041216
[truncated: 260 more rows]

## Sheet: Mageck sgRNA
sgrna	Gene	control_count	treatment_count	control_mean	treat_mean	LFC	control_var	adj_var	score	p.low	p.high	p.twosided	FDR	high_in_treatment
Cd274_1	Cd274	230.63/253.81	4248.7/2781.1	242.22	3514.9	3.8535	268.64	3454.6	55.681	1	0	0	0	TRUE
Cd274_7	Cd274	235.16/79.428	3125.2/1461.6	157.29	2293.4	3.8575	12126	2093	46.692	1	0	0	0	TRUE
Cd274_9	Cd274	64.819/130.9	2153.2/1281	97.86	1717.1	4.1193	2183.4	1207.1	46.606	1	0	0	0	TRUE
Cd274_3	Cd274	238.17/336.79	3647.3/2567	287.48	3107.1	3.4295	4863	4214.9	43.431	1	0	0	0	TRUE
Gjd2_10	Gjd2	0/1.7749	40.899/139.88	0.88746	90.387	5.5975	1.5752	5.341	38.727	1	0	0	0	TRUE
Cd274_4	Cd274	248.72/414	2622.4/3100.5	331.36	2861.4	3.1064	13658	4971	35.885	1	2.6583e-282	5.3166e-282	1.7095e-278	TRUE
Cebpb_8	Cebpb	25.626/164.62	1299.2/1299.7	95.125	1299.4	3.7579	9660.2	1168.1	35.237	1	2.7639e-272	5.5278e-272	1.5552e-268	TRUE
Cd274_2	Cd274	354.24/264.02	2487.7/2736.3	309.13	2612	3.0748	4070.1	4585.8	34.007	1	8.9119e-254	1.7824e-253	4.4575e-250	TRUE
Cd274_8	Cd274	610.5/847.97	4289.6/4065.4	729.24	4177.5	2.5166	28195	12435	30.923	1	2.9366e-210	5.8733e-210	1.322e-206	TRUE
Cd274_5	Cd274	313.54/331.91	2013.7/2895.5	322.73	2454.6	2.9232	168.7	4820.9	30.704	1	2.5102e-207	5.0204e-207	1.0273e-203	TRUE
Cebpb_4	Cebpb	280.38/152.2	887.76/2263.5	216.29	1575.6	2.8591	8215	3029	24.699	1	5.4949e-135	1.099e-134	2.0613e-131	TRUE
Cebpb_10	Cebpb	351.23/258.69	2903.9/1015.9	304.96	1959.9	2.6801	4281.1	4514	24.632	1	2.8639e-134	5.7278e-134	9.917e-131	TRUE
Cebpb_3	Cebpb	64.819/116.7	454.71/1177.3	90.76	816.02	3.1544	1345.9	1106.2	21.806	1	1.0146e-105	2.0292e-105	3.2624e-102	TRUE
Cebpb_9	Cebpb	266.81/347	1477.2/1645.7	306.9	1561.4	2.3432	3214.8	4547.4	18.603	1	1.5051e-77	3.0102e-77	4.5169e-74	TRUE
Cebpb_6	Cebpb	85.923/162.85	911.82/758.27	124.39	835.04	2.7372	2958.8	1594.1	17.799	1	3.5801e-71	7.1602e-71	1.0073e-67	TRUE
Cebpb_1	Cebpb	131.15/175.27	1547/317.69	153.21	932.33	2.5975	973.66	2030.1	17.292	1	2.6951e-67	5.3902e-67	7.1367e-64	TRUE
Hmx1_5	Hmx1	0/23.961	120.29/257.66	11.981	188.98	3.8714	287.08	106.36	17.163	1	2.8868e-66	5.7735e-66	7.2195e-63	TRUE
Zeb2_4	Zeb2	319.57/462.81	2244.7/1176.2	391.19	1710.4	2.1256	10259	6028.4	16.991	1	4.7772e-65	9.5545e-65	1.1319e-61	TRUE
Cebpb_2	Cebpb	429.61/279.11	1036.9/2116.8	354.36	1576.9	2.1506	11326	5374.1	16.676	1	9.741e-63	1.9482e-62	2.1925e-59	TRUE
Hspa1b_7	Hspa1b	16.582/40.823	358.47/261.06	28.702	309.77	3.3872	293.83	291.76	16.455	1	4.0518e-61	8.1036e-61	8.6855e-58	TRUE
Cd274_10	Cd274	268.32/291.53	1133.2/1446.3	279.93	1289.7	2.1999	269.38	4086.5	15.797	1	1.6405e-56	3.281e-56	3.3568e-53	TRUE
Sohlh1_3	Sohlh1	40.7/13.756	202.09/339.78	27.228	270.93	3.2681	363	274.5	14.709	1	2.9492e-49	5.8984e-49	5.7722e-46	TRUE
Adss_7	Adss	117.58/216.54	1109.1/617.83	167.06	863.46	2.3628	4896.8	2244.5	14.7	1	3.2472e-49	6.4945e-49	6.0907e-46	TRUE
Cebpb_5	Cebpb	309.02/268.46	998.43/1479.7	288.74	1239.1	2.0976	822.68	4236.3	14.601	1	1.3814e-48	2.7627e-48	2.4873e-45	TRUE
Osr1_8	Osr1	0/0	0/67.956	0.88746	33.978	4.2119	0	5.341	14.318	1	1.296e-46	2.592e-46	2.2439e-43	TRUE
Zeb2_1	Zeb2	227.62/431.31	1777.9/871.53	329.46	1324.7	2.0042	20744	4938	14.163	1	7.7272e-46	1.5454e-45	1.2883e-42	TRUE
Sptlc2_5	Sptlc2	84.415/322.59	1465.2/438.88	203.5	952.02	2.2204	28364	2822.1	14.09	1	2.1859e-45	4.3717e-45	3.5143e-42	TRUE
Cebpb_7	Cebpb	90.445/304.4	692.89/1161.5	197.42	927.18	2.2258	22888	2724.5	13.981	1	1.0188e-44	2.0376e-44	1.5815e-41	TRUE
Rundc1_4	Rundc1	224.6/337.68	1157.2/1163.2	281.14	1160.2	2.0411	6392.9	4107.1	13.717	1	4.0412e-43	8.0823e-43	6.0639e-40	TRUE
Cmtm6_1	Cmtm6	173.35/272.89	1518.1/460.97	223.12	989.53	2.1439	4954.3	3140.4	13.676	1	7.0357e-43	1.4071e-42	1.0217e-39	TRUE
Fndc1_6	Fndc1	422.08/424.21	2263.9/770.16	423.14	1517	1.8396	2.2693	6604.3	13.461	1	1.3345e-41	2.669e-41	1.8773e-38	TRUE
Zeb2_9	Zeb2	432.63/488.55	1445.9/1734	460.59	1590	1.7852	1563.5	7288.3	13.229	1	2.9876e-40	5.9752e-40	4.0755e-37	TRUE
Gm11568_8	Gm11568	125.12/189.92	846.86/677.86	157.52	762.36	2.2677	2099.6	2096.4	13.21	1	3.8403e-40	7.6806e-40	5.0845e-37	TRUE
Nkpd1_9	Nkpd1	144.71/188.14	947.91/618.4	166.43	783.15	2.2276	943.08	2234.6	13.046	1	3.3351e-39	6.6702e-39	4.2895e-36	TRUE
Trp53_10	Trp53	477.85/314.16	1758.7/1040.9	396.01	1399.8	1.819	13397	6114.7	12.836	1	5.1285e-38	1.0257e-37	6.4129e-35	TRUE
Fam84b_6	Fam84b	360.27/500.08	1332.8/1625.3	430.18	1479.1	1.7793	9773.7	6732.1	12.784	1	1.0133e-37	2.0267e-37	1.2329e-34	TRUE
Ccdc101_3	Ccdc101	153.76/464.59	680.86/1666	309.17	1173.4	1.9208	48308	4586.5	12.762	1	1.3381e-37	2.6761e-37	1.5851e-34	TRUE
Actr2_1	Actr2	643.67/614.57	2069/1777	629.12	1923	1.6104	423.38	10473	12.644	1	6.0539e-37	1.2108e-36	6.9877e-34	TRUE
Rbpj_3	Rbpj	699.44/521.83	1255.9/2486.6	610.63	1871.2	1.614	15773	10116	12.534	1	2.4445e-36	4.889e-36	2.751e-33	TRUE
Stc1_3	Stc1	557.74/406.46	1587.9/1488.2	482.1	1538	1.6716	11444	7685.4	12.045	1	1.0305e-33	2.0609e-33	1.1314e-30	TRUE
Pi4kb_9	Pi4kb	268.32/212.55	1267.9/618.96	240.43	943.42	1.9678	1555.3	3425	12.012	1	1.5336e-33	3.0673e-33	1.6438e-30	TRUE
Whamm_6	Whamm	165.82/75.878	317.57/850.01	120.85	583.79	2.2629	4044.4	1541.6	11.791	1	2.181e-32	4.3619e-32	2.2832e-29	TRUE
Ovol2_10	Ovol2	262.29/321.26	1174.1/935.52	291.78	1054.8	1.8505	1738.8	4288.1	11.652	1	1.1211e-31	2.2422e-31	1.147e-28	TRUE
Xaf1_6	Xaf1	179.38/821.35	2102.7/977.99	500.36	1540.4	1.6203	206060	8024.9	11.609	1	1.8463e-31	3.6926e-31	1.847e-28	TRUE
Rbpj_1	Rbpj	369.32/630.99	1424.3/1645.1	500.15	1534.7	1.6156	34235	8020.9	11.551	1	3.6374e-31	7.2748e-31	3.5596e-28	TRUE
Ifnar2_6	Ifnar2	348.21/319.93	882.95/1412.3	334.07	1147.6	1.7774	399.96	5018.3	11.485	1	7.8748e-31	1.575e-30	7.5424e-28	TRUE
Cmtm6_6	Cmtm6	257.77/214.77	728.97/1071.4	236.27	900.2	1.9253	924.6	3356.1	11.461	1	1.0407e-30	2.0815e-30	9.7604e-28	TRUE
Zfyve19_8	Zfyve19	131.15/112.26	596.65/544.78	121.7	570.71	2.2201	178.25	1554.3	11.389	1	2.374e-30	4.7479e-30	2.1809e-27	TRUE
Galnt2_10	Galnt2	726.57/831.55	2920.7/1252.6	779.06	2086.7	1.4202	5510.1	13429	11.284	1	7.8754e-30	1.5751e-29	7.0904e-27	TRUE
4922505E12Rik_8	4922505E12Rik	489.91/299.96	1130.8/1420.3	394.94	1275.5	1.6889	18040	6095.5	11.279	1	8.3531e-30	1.6706e-29	7.373e-27	TRUE
Sptlc2_9	Sptlc2	672.31/703.76	2090.7/1700	688.03	1895.4	1.4606	494.55	11622	11.199	1	2.0569e-29	4.1138e-29	1.7806e-26	TRUE
1600014C10Rik_10	1600014C10Rik	292.44/297.74	1111.5/941.75	295.09	1026.6	1.7952	14.071	4344.7	11.098	1	6.3978e-29	1.2796e-28	5.3846e-26	TRUE
Pi4kb_2	Pi4kb	0/89.19	488.39/90.041	44.595	289.21	2.6702	3977.4	485.72	11.099	1	6.4592e-29	1.2918e-28	5.3846e-26	TRUE
Brat1_6	Brat1	82.908/120.25	810.77/180.08	101.58	495.43	2.2748	697.26	1260.4	11.094	1	6.7583e-29	1.3517e-28	5.5315e-26	TRUE
Arhgap26_5	Arhgap26	195.96/403.79	1409.8/665.4	299.88	1037.6	1.7874	21597	4426.7	11.088	1	7.1638e-29	1.4328e-28	5.7587e-26	TRUE
Fubp1_4	Fubp1	696.43/753.45	2273.5/1636.6	724.94	1955.1	1.43	1626.2	12350	11.069	1	8.8484e-29	1.7697e-28	6.98e-26	TRUE
Pcdhb12_7	Pcdhb12	25.626/235.18	334.41/834.72	130.4	584.57	2.1559	21956	1683.9	11.068	1	8.9932e-29	1.7986e-28	6.98e-26	TRUE
Kmt2a_4	Kmt2a	269.83/143.77	1017.7/575.92	206.8	796.8	1.9408	7945.4	2875.2	11.003	1	1.8456e-28	3.6912e-28	1.4081e-25	TRUE
Zfp612_3	Zfp612	408.51/611.46	1289.5/1717	509.99	1503.3	1.5577	20595	8204.6	10.966	1	2.7845e-28	5.569e-28	2.0891e-25	TRUE
Arpc3_6	Arpc3	327.11/327.47	664.01/1509.2	327.29	1086.6	1.7281	0.06633	4900.2	10.847	1	1.0298e-27	2.0596e-27	7.5996e-25	TRUE
Cdyl_9	Cdyl	342.18/343.45	1429.1/813.2	342.82	1121.1	1.7065	0.79933	5171.2	10.823	1	1.3333e-27	2.6665e-27	9.6804e-25	TRUE
1700024P04Rik_7	1700024P04Rik	198.98/314.16	1152.4/668.8	256.57	910.6	1.8234	6633.5	3693.3	10.762	1	2.6029e-27	5.2058e-27	1.8599e-24	TRUE
Shpk_2	Shpk	200.49/313.27	1349.7/471.16	256.88	910.42	1.8214	6360.5	3698.5	10.746	1	3.082e-27	6.1641e-27	2.1678e-24	TRUE
Tada2b_9	Tada2b	171.85/201.45	695.29/755.44	186.65	725.37	1.9527	438.33	2552.7	10.663	1	7.6221e-27	1.5244e-26	5.2787e-24	TRUE
Cx3cr1_8	Cx3cr1	993.39/687.78	2687.3/1570.3	840.58	2128.8	1.3396	46697	14670	10.636	1	1.0116e-26	2.0233e-26	6.9e-24	TRUE
Gpatch2_1	Gpatch2	140.19/361.64	868.51/908.91	250.92	888.71	1.8204	24520	3598.9	10.631	1	1.0635e-26	2.1271e-26	7.1456e-24	TRUE
Zeb2_8	Zeb2	357.26/287.09	726.57/1388	322.18	1057.3	1.7113	2461.5	4811.3	10.598	1	1.5246e-26	3.0493e-26	1.0093e-23	TRUE
Rnf7_7	Rnf7	81.4/113.6	709.73/216.33	97.498	463.03	2.236	518.25	1201.9	10.544	1	2.7281e-26	5.4562e-26	1.7798e-23	TRUE
Cyp2j12_7	Cyp2j12	81.4/285.76	769.87/649.54	183.58	709.71	1.945	20882	2504.1	10.514	1	3.7254e-26	7.4508e-26	2.3958e-23	TRUE
Cmtm6_8	Cmtm6	393.44/375.4	1142.8/1222.6	384.42	1182.7	1.6188	162.7	5907.2	10.387	1	1.4282e-25	2.8564e-25	9.0553e-23	TRUE
Atp6v1g1_6	Atp6v1g1	372.33/192.58	1607.1/287.68	282.46	947.39	1.7424	16155	4129.4	10.348	1	2.1473e-25	4.2946e-25	1.3425e-22	TRUE
Dnajc13_9	Dnajc13	378.36/395.81	919.04/1451.4	387.08	1185.2	1.6119	152.19	5954.9	10.343	1	2.2533e-25	4.5066e-25	1.3895e-22	TRUE
5430421N21Rik_2	5430421N21Rik	437.15/646.96	2148.4/869.83	542.05	1509.1	1.4755	22010	8807.4	10.305	1	3.354e-25	6.7081e-25	2.0403e-22	TRUE
Cenpb_10	Cenpb	179.38/160.63	902.19/421.32	170.01	661.76	1.9544	175.82	2290.5	10.275	1	4.5675e-25	9.1349e-25	2.7414e-22	TRUE
Fam181a_5	Fam181a	126.62/223.2	928.66/419.06	174.91	673.86	1.9398	4663.2	2367.3	10.255	1	5.6315e-25	1.1263e-24	3.3356e-22	TRUE
Tbrg1_6	Tbrg1	1067.2/1100.5	3207/1834.8	1083.9	2520.9	1.217	551.2	19718	10.234	1	6.9997e-25	1.3999e-24	4.0922e-22	TRUE
Sec61b_3	Sec61b	223.1/155.75	955.12/461.53	189.42	708.33	1.8972	2267.9	2596.8	10.183	1	1.1829e-24	2.3658e-24	6.8269e-22	TRUE
Fastkd2_10	Fastkd2	277.36/562.65	1441.1/1044.8	420.01	1243	1.563	40694	6547.4	10.17	1	1.3436e-24	2.6872e-24	7.656e-22	TRUE
Tmeff2_5	Tmeff2	381.38/743.69	1780.3/1284.4	562.53	1532.3	1.4441	65637	9195.4	10.114	1	2.4066e-24	4.8131e-24	1.3542e-21	TRUE
Ppp1r9a_3	Ppp1r9a	553.22/442.84	1356.9/1444.1	498.03	1400.5	1.4897	6091.7	7981.4	10.101	1	2.7238e-24	5.4477e-24	1.5138e-21	TRUE
Rhbdd3_9	Rhbdd3	248.72/284.88	1174.1/615	266.8	894.53	1.7416	653.47	3864.8	10.097	1	2.8384e-24	5.6768e-24	1.5582e-21	TRUE
1700001L19Rik_5	1700001L19Rik	45.222/107.38	481.17/278.62	76.303	379.89	2.3008	1932	904.69	10.093	1	2.9688e-24	5.9376e-24	1.6102e-21	TRUE
Nfkbid_5	Nfkbid	578.85/1042.3	2709/1265.1	810.59	1987	1.2925	107410	14063	9.9207	1	1.6925e-23	3.3849e-23	9.07e-21	TRUE
Taok1_2	Taok1	1062.7/1602.8	2427.5/3376.8	1332.7	2902.2	1.1221	145820	25082	9.9097	1	1.8898e-23	3.7795e-23	1.0008e-20	TRUE
Lrg1_2	Lrg1	479.36/180.15	2049.8/0	329.76	1024.9	1.633	44761	4943.1	9.8872	1	2.3662e-23	4.7324e-23	1.2386e-20	TRUE
Bcdin3d_8	Bcdin3d	459.76/709.53	2109.9/991.59	584.64	1550.8	1.4058	31191	9616.9	9.8517	1	3.3702e-23	6.7404e-23	1.7438e-20	TRUE
Ttc7b_10	Ttc7b	244.2/503.19	1328/907.21	373.7	1117.6	1.5779	33538	5716.3	9.8395	1	3.8055e-23	7.6111e-23	1.9467e-20	TRUE
Spice1_7	Spice1	132.65/253.81	1056.2/343.18	193.23	699.67	1.8509	7340	2657.5	9.824	1	4.4358e-23	8.8717e-23	2.2436e-20	TRUE
Zdhhc16_2	Zdhhc16	349.72/414.44	976.78/1285.5	382.08	1131.1	1.5633	2094.6	5865.6	9.7804	1	6.8342e-23	1.3668e-22	3.4183e-20	TRUE
Piwil1_9	Piwil1	403.99/638.08	1862.1/971.76	521.04	1416.9	1.4416	27401	8411.6	9.7684	1	7.6894e-23	1.5379e-22	3.8038e-20	TRUE
Flt4_5	Flt4	116.07/141.11	464.33/585.55	128.59	524.94	2.021	313.39	1656.7	9.7376	1	1.0424e-22	2.0848e-22	5.1006e-20	TRUE
Gdf10_10	Gdf10	173.35/267.57	880.54/641.61	220.46	761.08	1.7829	4438.4	3096.9	9.7146	1	1.3064e-22	2.6128e-22	6.3235e-20	TRUE
Arl4c_8	Arl4c	495.94/323.92	1751.5/608.2	409.93	1179.8	1.5228	14795	6365.3	9.65	1	2.4586e-22	4.9171e-22	1.1774e-19	TRUE
1700009N14Rik_2	1700009N14Rik	416.05/483.67	1609.5/914	449.86	1261.8	1.4858	2286.2	7091.3	9.6414	1	2.6722e-22	5.3443e-22	1.2662e-19	TRUE
Lrrk1_9	Lrrk1	336.15/312.39	1371.3/616.13	324.27	993.73	1.6127	282.44	4847.7	9.6152	1	3.4471e-22	6.8942e-22	1.6164e-19	TRUE
Epb4.1l5_2	Epb4.1l5	434.14/541.35	1578.2/1089	487.74	1333.6	1.4493	5747.6	7790.1	9.5837	1	4.6828e-22	9.3656e-22	2.1732e-19	TRUE
Tada2b_6	Tada2b	60.297/222.31	709.73/394.14	141.3	551.93	1.9581	13124	1848.2	9.5516	1	6.3861e-22	1.2772e-21	2.9335e-19	TRUE
Sptlc2_1	Sptlc2	520.06/871.93	1017.7/2444.7	695.99	1731.2	1.3134	61907	11778	9.5385	1	7.2451e-22	1.449e-21	3.2944e-19	TRUE
Cenpb_5	Cenpb	238.17/483.67	1075.4/1049.3	360.92	1062.4	1.5549	30134	5489.8	9.4673	1	1.436e-21	2.872e-21	6.4642e-19	TRUE
Trp53_7	Trp53	598.44/1203	2179.7/2005.3	900.7	2092.5	1.2152	182720	15898	9.4521	1	1.6602e-21	3.3203e-21	7.3994e-19	TRUE
Arrb1_3	Arrb1	602.97/424.65	1479.6/1264.5	513.81	1372.1	1.4153	15898	8276.1	9.4342	1	1.9693e-21	3.9387e-21	8.6913e-19	TRUE
Mettl4_1	Mettl4	440.17/343.89	1251/999.51	392.03	1125.3	1.5189	4634.3	6043.4	9.4322	1	2.0083e-21	4.0166e-21	8.7772e-19	TRUE
Arhgap11a_9	Arhgap11a	349.72/414	830.02/1357.4	381.86	1093.7	1.5157	2066	5861.6	9.2978	1	7.1659e-21	1.4332e-20	3.1017e-18	TRUE
Nckap1l_1	Nckap1l	536.64/572.86	1898.2/977.43	554.75	1437.8	1.3724	655.82	9047.6	9.2839	1	8.1689e-21	1.6338e-20	3.5022e-18	TRUE
AA792892_5	AA792892	180.89/425.54	1138/707.87	303.21	922.92	1.6027	29926	4484	9.2545	1	1.0759e-20	2.1519e-20	4.5693e-18	TRUE
Zfp128_4	Zfp128	423.58/291.53	976.78/1099.7	357.56	1038.3	1.5353	8718.9	5430.4	9.2372	1	1.2651e-20	2.5301e-20	5.3222e-18	TRUE
Yap1_6	Yap1	141.7/122.47	692.89/333.55	132.08	513.22	1.95	184.85	1709.1	9.2193	1	1.4963e-20	2.9927e-20	6.237e-18	TRUE
Rbpj_8	Rbpj	248.72/327.47	1349.7/424.16	288.1	886.92	1.6189	3100.8	4225.4	9.2122	1	1.5976e-20	3.1953e-20	6.5981e-18	TRUE
Vsig1_3	Vsig1	180.89/151.31	587.03/614.43	166.1	600.73	1.8484	437.42	2229.6	9.2047	1	1.7135e-20	3.4269e-20	7.0122e-18	TRUE
Psmb5_10	Psmb5	212.55/215.65	1024.9/406.03	214.1	715.46	1.7359	4.8287	2993.4	9.1637	1	2.5077e-20	5.0154e-20	1.017e-17	TRUE
Prss21_6	Prss21	281.89/230.74	962.34/662	256.31	812.17	1.66	1308	3689	9.1519	1	2.7981e-20	5.5961e-20	1.1246e-17	TRUE
Hectd3_1	Hectd3	262.29/378.5	981.59/923.63	320.4	952.61	1.569	6752.6	4780.5	9.1438	1	3.0138e-20	6.0276e-20	1.2006e-17	TRUE
Rhoj_3	Rhoj	483.88/671.81	1335.2/1601.5	577.84	1468.4	1.3439	17658	9487	9.1428	1	3.0422e-20	6.0844e-20	1.2013e-17	TRUE
Stat5b_6	Stat5b	440.17/751.68	1996.9/1004.6	595.92	1500.7	1.331	48521	9833	9.1246	1	3.5993e-20	7.1986e-20	1.4089e-17	TRUE
Trp53_8	Trp53	911.99/853.29	1337.7/2698.4	882.64	2018	1.1921	1722.4	15527	9.1116	1	4.0591e-20	8.1182e-20	1.5752e-17	TRUE
Lgals9_8	Lgals9	455.24/290.64	1046.5/1074.8	372.94	1060.7	1.5055	13546	5702.9	9.1071	1	4.2289e-20	8.4577e-20	1.6271e-17	TRUE
Fam19a3_3	Fam19a3	589.4/548.01	1525.3/1369.3	568.7	1447.3	1.3461	856.64	9312.7	9.1045	1	4.3349e-20	8.6697e-20	1.6537e-17	TRUE
Sipa1l3_1	Sipa1l3	575.83/527.15	1631.2/1197.2	551.49	1414.2	1.3569	1184.9	8985.9	9.1004	1	4.4982e-20	8.9964e-20	1.7016e-17	TRUE
Prtn3_1	Prtn3	529.1/583.95	1470/1376.7	556.53	1423.3	1.3532	1504.1	9081.3	9.0958	1	4.6937e-20	9.3875e-20	1.7608e-17	TRUE
Col15a1_9	Col15a1	165.82/80.759	377.72/586.12	123.29	481.92	1.9581	3617.3	1577.8	9.0287	1	8.697e-20	1.7394e-19	3.2133e-17	TRUE
Aldh2_1	Aldh2	266.81/134.45	1041.7/310.9	200.63	676.32	1.7481	8759.9	2776	9.0284	1	8.7085e-20	1.7417e-19	3.2133e-17	TRUE
Dbp_9	Dbp	287.92/403.35	861.29/1132	345.63	996.66	1.5251	6662.6	5220.6	9.0103	1	1.0278e-19	2.0555e-19	3.7615e-17	TRUE
Actr2_6	Actr2	426.6/497.42	839.64/1624.7	462.01	1232.2	1.4133	2508	7314.4	9.0052	1	1.0767e-19	2.1533e-19	3.9087e-17	TRUE
Cdc23_9	Cdc23	447.7/256.92	1109.1/911.17	352.31	1010.1	1.517	18199	5338	9.0037	1	1.0913e-19	2.1826e-19	3.9301e-17	TRUE
Ifngr1_4	Ifngr1	520.06/522.71	2126.8/562.9	521.39	1344.8	1.3653	3.5288	8418.2	8.9749	1	1.4185e-19	2.837e-19	5.0298e-17	TRUE
Srsf3_9	Srsf3	88.937/170.84	498.01/496.64	129.89	497.33	1.9288	3353.7	1676.1	8.9749	1	1.419e-19	2.838e-19	5.0298e-17	TRUE
Ndufb3_2	Ndufb3	465.79/316.82	1106.7/1062.4	391.31	1084.5	1.4683	11096	6030.5	8.9269	1	2.1915e-19	4.383e-19	7.7073e-17	TRUE
Nepn_1	Nepn	450.72/378.5	1660/596.88	414.61	1128.5	1.4423	2607.5	6449.8	8.8886	1	3.0941e-19	6.1882e-19	1.0797e-16	TRUE
Kcnq2_9	Kcnq2	165.82/173.05	945.5/241.81	169.44	593.65	1.8028	26.204	2281.6	8.8812	1	3.3068e-19	6.6137e-19	1.1451e-16	TRUE
Nckap1l_2	Nckap1l	679.84/728.16	858.89/2489.4	704	1674.2	1.2486	1167.3	11936	8.88	1	3.3429e-19	6.6859e-19	1.1487e-16	TRUE
Rgs17_1	Rgs17	229.13/310.17	897.38/751.48	269.65	824.43	1.6087	3283.8	3912.8	8.8691	1	3.6869e-19	7.3738e-19	1.2573e-16	TRUE
Atg4c_5	Atg4c	275.86/336.79	488.39/1318.9	306.32	903.65	1.5576	1856.5	4537.4	8.8675	1	3.7391e-19	7.4782e-19	1.2656e-16	TRUE
Hist1h2bh_4	Hist1h2bh	214.05/355.43	769.87/935.52	284.74	852.7	1.579	9993.5	4168.3	8.7971	1	7.0221e-19	1.4044e-18	2.359e-16	TRUE
Zeb2_2	Zeb2	731.1/616.79	1790/1426.5	673.94	1608.2	1.2535	6533.5	11345	8.7714	1	8.8209e-19	1.7642e-18	2.9414e-16	TRUE
Rtbdn_3	Rtbdn	0/38.605	60.146/216.89	19.302	138.52	2.7807	745.16	184.45	8.778	1	9.0241e-19	1.8048e-18	2.987e-16	TRUE
Il1rapl1_2	Il1rapl1	382.88/668.7	1306.4/1360.2	525.79	1333.3	1.3408	40846	8500.9	8.7583	1	9.9127e-19	1.9825e-18	3.2571e-16	TRUE
Fcgr2b_10	Fcgr2b	495.94/698.43	1178.9/1754.4	597.19	1466.6	1.2948	20502	9857.2	8.7571	1	1.0013e-18	2.0026e-18	3.2662e-16	TRUE
INTERGENIC_17350	INTERGENIC	82.908/56.798	469.14/171.02	69.853	320.08	2.18	340.87	816.7	8.756	1	1.0187e-18	2.0375e-18	3.2923e-16	TRUE
Gimap8_8	Gimap8	504.98/479.23	1734.6/803.01	492.11	1268.8	1.3646	331.66	7871.2	8.7546	1	1.0239e-18	2.0478e-18	3.2923e-16	TRUE
1600002K03Rik_6	1600002K03Rik	281.89/253.37	375.31/1248.1	267.63	811.72	1.5971	406.59	3878.8	8.7362	1	1.2058e-18	2.4115e-18	3.8495e-16	TRUE
Wdr47_3	Wdr47	345.2/284.43	964.75/859.07	314.81	911.91	1.5314	1846.3	4683.8	8.7245	1	1.3366e-18	2.6732e-18	4.2371e-16	TRUE
Elovl4_4	Elovl4	203.5/130.9	319.98/840.38	167.2	580.18	1.7888	2635.4	2246.7	8.7128	1	1.4826e-18	2.9652e-18	4.6672e-16	TRUE
Serinc2_3	Serinc2	250.23/107.83	789.12/428.12	179.03	608.62	1.7597	10139	2432.1	8.7108	1	1.5083e-18	3.0166e-18	4.7151e-16	TRUE
Wdr18_3	Wdr18	22.611/35.055	279.08/77.016	28.833	178.05	2.5854	77.42	293.29	8.7129	1	1.5528e-18	3.1057e-18	4.8209e-16	TRUE
Prpf19_3	Prpf19	107.03/183.7	531.69/519.86	145.37	525.78	1.8476	2939.8	1910	8.7044	1	1.597e-18	3.194e-18	4.924e-16	TRUE
Nckap1l_3	Nckap1l	473.33/446.39	1777.9/625.19	459.86	1201.6	1.3837	362.75	7274.9	8.6959	1	1.721e-18	3.442e-18	5.2702e-16	TRUE
Msn_9	Msn	229.13/261.8	702.51/817.73	245.46	760.12	1.6267	533.8	3508.3	8.689	1	1.8286e-18	3.6572e-18	5.562e-16	TRUE
Rdh8_1	Rdh8	85.923/234.29	493.2/628.59	160.11	560.89	1.8023	11006	2136.5	8.671	1	2.1429e-18	4.2857e-18	6.474e-16	TRUE
Lpar2_4	Lpar2	34.671/38.161	307.95/104.2	36.416	206.07	2.4684	6.0911	384.21	8.6555	1	2.5349e-18	5.0698e-18	7.6074e-16	TRUE
Sec31b_2	Sec31b	780.84/589.72	1008.1/2219.3	685.28	1613.7	1.2344	18264	11568	8.6321	1	3.0131e-18	6.0262e-18	8.9826e-16	TRUE
Cenpb_6	Cenpb	144.71/208.11	531.69/663.13	176.41	597.41	1.754	2009.6	2390.9	8.61	1	3.6544e-18	7.3088e-18	1.0823e-15	TRUE
Egfem1_8	Egfem1	295.45/394.48	1145.2/787.15	344.96	966.17	1.4831	4902.8	5208.9	8.6072	1	3.7437e-18	7.4874e-18	1.1015e-15	TRUE
Pcdhb1_1	Pcdhb1	239.68/658.05	832.42/1511.4	448.87	1171.9	1.3826	87518	7073.1	8.5975	1	4.0725e-18	8.1451e-18	1.1905e-15	TRUE
Ankle1_2	Ankle1	116.07/91.409	825.21/0	103.74	412.6	1.9814	304.12	1291.6	8.5943	1	4.1971e-18	8.3942e-18	1.2189e-15	TRUE
Rbm15_1	Rbm15	195.96/526.71	979.18/1017.6	361.34	998.41	1.4637	54696	5497.2	8.5925	1	4.2557e-18	8.5114e-18	1.228e-15	TRUE
Gm608_7	Gm608	509.51/749.46	1715.4/1301.9	629.48	1508.6	1.2597	28789	10480	8.588	1	4.4257e-18	8.8514e-18	1.269e-15	TRUE
Igdcc4_1	Igdcc4	203.5/238.73	769.87/629.16	221.11	699.51	1.6571	620.44	3107.6	8.5819	1	4.6679e-18	9.3358e-18	1.3299e-15	TRUE
Plekha3_1	Plekha3	443.18/409.56	1130.8/1121.3	426.37	1126	1.3989	565.04	6662.9	8.5712	1	5.1207e-18	1.0241e-17	1.4498e-15	TRUE
Taf5l_1	Taf5l	284.9/165.07	685.67/728.26	224.98	706.96	1.6474	7180	3170.8	8.5594	1	5.6737e-18	1.1347e-17	1.5963e-15	TRUE
Slc35c1_10	Slc35c1	253.25/238.73	601.46/904.94	245.99	753.2	1.6105	105.39	3517	8.5528	1	6.007e-18	1.2014e-17	1.6796e-15	TRUE
Rin2_7	Rin2	577.34/765.44	1616.7/1542.6	671.39	1579.7	1.2332	17690	11295	8.5461	1	6.3683e-18	1.2737e-17	1.7696e-15	TRUE
Pde3b_5	Pde3b	521.57/541.35	1068.2/1578.8	531.46	1323.5	1.3147	195.74	8607.5	8.5372	1	6.8729e-18	1.3746e-17	1.8981e-15	TRUE
Irak1bp1_3	Irak1bp1	194.46/205.45	471.55/825.09	199.95	648.32	1.6921	60.399	2765	8.5268	1	7.5259e-18	1.5052e-17	2.0658e-15	TRUE
Cul1_3	Cul1	233.65/304.4	1234.2/368.66	269.02	801.43	1.5713	2502.8	3902.3	8.5228	1	7.7848e-18	1.557e-17	2.1239e-15	TRUE
E2f3_10	E2f3	536.64/339.45	461.92/1826.3	438.05	1144.1	1.383	19441	6875.4	8.5153	1	8.311e-18	1.6622e-17	2.2538e-15	TRUE
Tmem56_4	Tmem56	587.89/802.71	1614.3/1623	695.3	1618.7	1.2179	23073	11765	8.513	1	8.472e-18	1.6944e-17	2.2837e-15	TRUE
Zdhhc12_9	Zdhhc12	152.25/333.69	736.19/742.41	242.97	739.3	1.6014	16460	3466.9	8.4296	1	1.735e-17	3.47e-17	4.6489e-15	TRUE
Tas2r130_7	Tas2r130	458.25/842.2	1669.7/1387.4	650.23	1528.5	1.2319	73708	10882	8.4195	1	1.8904e-17	3.7807e-17	5.0353e-15	TRUE
Mettl17_10	Mettl17	486.9/111.82	1255.9/459.83	299.36	857.84	1.5157	70341	4417.8	8.4025	1	2.1851e-17	4.3701e-17	5.786e-15	TRUE
Sec23a_2	Sec23a	455.24/612.35	1195.7/1434.4	533.79	1315.1	1.2992	12342	8651.5	8.3996	1	2.2403e-17	4.4806e-17	5.8976e-15	TRUE
Cdadc1_7	Cdadc1	717.53/423.76	940.69/1823.5	570.65	1382.1	1.2747	43149	9349.7	8.3918	1	2.3943e-17	4.7886e-17	6.2664e-15	TRUE
Trpv1_4	Trpv1	755.21/558.66	1402.6/1671.1	656.94	1536.9	1.2249	19318	11013	8.3849	1	2.5388e-17	5.0776e-17	6.6062e-15	TRUE
Tmem204_9	Tmem204	417.55/390.93	986.4/1147.3	404.24	1066.9	1.3979	354.5	6262.7	8.373	1	2.8078e-17	5.6157e-17	7.2642e-15	TRUE
Rnf115_3	Rnf115	214.05/155.75	880.54/330.15	184.9	605.35	1.7056	1699.6	2525	8.3672	1	2.9502e-17	5.9004e-17	7.589e-15	TRUE
Dnajb13_3	Dnajb13	399.46/524.49	1068.2/1286.6	461.98	1177.4	1.3478	7815.6	7313.8	8.3656	1	2.9905e-17	5.9811e-17	7.649e-15	TRUE
Gm766_8	Gm766	290.93/169.06	558.16/853.41	230	705.78	1.6134	7426.1	3252.9	8.3421	1	3.6501e-17	7.3002e-17	9.2832e-15	TRUE
Ccdc85a_5	Ccdc85a	268.32/320.37	955.12/730.52	294.35	842.82	1.5145	1354.8	4332	8.3332	1	3.934e-17	7.8681e-17	9.9492e-15	TRUE
Tnfrsf1a_9	Tnfrsf1a	366.3/487.66	1402.6/812.64	426.98	1107.6	1.3732	7363.9	6673.9	8.3316	1	3.9884e-17	7.9768e-17	1.003e-14	TRUE
Fzd1_1	Fzd1	336.15/431.75	1251/796.21	383.95	1023.6	1.4124	4569.3	5898.9	8.3286	1	4.0897e-17	8.1794e-17	1.0228e-14	TRUE
P2rx7_4	P2rx7	602.97/443.73	1291.9/1286.1	523.35	1289	1.2988	12678	8455	8.3267	1	4.1552e-17	8.3104e-17	1.0334e-14	TRUE
Elac1_4	Elac1	277.36/201.9	644.77/806.97	239.63	725.87	1.5949	2847.6	3411.7	8.3246	1	4.2293e-17	8.4587e-17	1.0461e-14	TRUE
Kcnj16_5	Kcnj16	349.72/339.45	793.93/1092.4	344.59	943.16	1.45	52.698	5202.3	8.2989	1	5.2547e-17	1.0509e-16	1.2919e-14	TRUE
Dok2_10	Dok2	214.05/413.11	858.89/901.54	313.58	880.22	1.4861	19813	4662.6	8.2983	1	5.2804e-17	1.0561e-16	1.2919e-14	TRUE
Slc35d3_2	Slc35d3	64.819/63.453	396.97/182.35	64.136	289.66	2.1578	0.93209	739.79	8.2915	1	5.6453e-17	1.1291e-16	1.3737e-14	TRUE
Nsun7_9	Nsun7	321.08/426.87	1263.1/737.32	373.97	1000.2	1.4169	5595.7	5721.2	8.2791	1	6.2049e-17	1.241e-16	1.5017e-14	TRUE
Slco1b2_10	Slco1b2	827.57/617.23	1847.7/1422	722.4	1634.8	1.1772	22122	12300	8.2273	1	9.5778e-17	1.9156e-16	2.3056e-14	TRUE
Slc35d3_10	Slc35d3	91.952/163.74	755.44/167.62	127.84	461.53	1.8439	2576.5	1645.6	8.2257	1	9.7093e-17	1.9419e-16	2.3249e-14	TRUE
Smarcd2_4	Smarcd2	804.96/831.55	2155.6/1441.8	818.26	1798.7	1.1354	353.56	14218	8.2227	1	9.9488e-17	1.9898e-16	2.3696e-14	TRUE
Csn1s2b_6	Csn1s2b	129.64/215.21	584.62/553.27	172.42	568.95	1.7165	3661.3	2328.3	8.2176	1	1.038e-16	2.076e-16	2.4593e-14	TRUE
Bin1_1	Bin1	366.3/299.07	1284.7/540.25	332.69	912.49	1.4529	2259.8	4994.2	8.2044	1	1.159e-16	2.318e-16	2.7316e-14	TRUE
Plekha3_5	Plekha3	238.17/455.27	1328/550.44	346.72	939.23	1.4351	23565	5239.7	8.1855	1	1.3555e-16	2.711e-16	3.1647e-14	TRUE
Henmt1_6	Henmt1	397.96/254.7	849.27/947.41	326.33	898.34	1.4581	10261	4883.4	8.1854	1	1.3568e-16	2.7136e-16	3.1647e-14	TRUE
Cldn23_3	Cldn23	391.93/288.87	964.75/886.25	340.4	925.5	1.4403	5310.6	5128.9	8.17	1	1.5423e-16	3.0845e-16	3.5787e-14	TRUE
Stx18_7	Stx18	473.33/565.76	1640.8/894.18	519.54	1267.5	1.285	4271.5	8383.6	8.1687	1	1.5583e-16	3.1166e-16	3.5973e-14	TRUE
Cd46_5	Cd46	618.04/823.12	2576.7/672.76	720.58	1624.7	1.1718	21029	12264	8.1644	1	1.6153e-16	3.2306e-16	3.71e-14	TRUE
Rab11fip4_6	Rab11fip4	296.96/165.96	774.68/622.36	231.46	698.52	1.5894	8581.2	3277	8.1591	1	1.6881e-16	3.3763e-16	3.8575e-14	TRUE
4930578I06Rik_3	4930578I06Rik	556.24/526.26	1828.4/782.62	541.25	1305.5	1.2687	449.14	8792.2	8.1509	1	1.8058e-16	3.6116e-16	4.1055e-14	TRUE
C87977_3	C87977	351.23/617.67	1202.9/1198.8	484.45	1200.9	1.3079	35497	7729	8.1492	1	1.8313e-16	3.6626e-16	4.1426e-14	TRUE
Gm5901_6	Gm5901	602.97/500.08	1294.3/1351.7	551.53	1323	1.2608	5292.3	8986.5	8.1387	1	1.9982e-16	3.9963e-16	4.4974e-14	TRUE
Zfp446_3	Zfp446	265.31/489.43	1183.7/807.54	377.37	995.61	1.3972	25117	5781.6	8.1308	1	2.1328e-16	4.2657e-16	4.7767e-14	TRUE
Marcks_9	Marcks	96.475/139.33	286.3/578.75	117.9	432.53	1.8663	918.36	1498.2	8.1285	1	2.1753e-16	4.3507e-16	4.8477e-14	TRUE
Glyr1_3	Glyr1	241.19/201.9	1101.9/246.34	221.54	674.11	1.601	771.81	3114.5	8.1094	1	2.5446e-16	5.0892e-16	5.6427e-14	TRUE
Slx4ip_6	Slx4ip	122.1/139.33	319.98/607.07	130.72	463.52	1.8183	148.45	1688.6	8.0991	1	2.7711e-16	5.5422e-16	6.1149e-14	TRUE
Vps41_6	Vps41	619.55/730.38	1513.3/1561.8	674.96	1537.6	1.1866	6142	11365	8.0913	1	2.9526e-16	5.9051e-16	6.4836e-14	TRUE
1700020D05Rik_8	1700020D05Rik	396.45/514.73	1364.1/919.1	455.59	1141.6	1.3234	6994.8	7196.4	8.0868	1	3.0619e-16	6.1239e-16	6.6911e-14	TRUE
Lrrtm1_7	Lrrtm1	354.24/614.12	976.78/1411.8	484.18	1194.3	1.3007	33769	7724	8.0797	1	3.2473e-16	6.4946e-16	7.0619e-14	TRUE
Cystm1_8	Cystm1	143.2/97.621	767.47/106.46	120.41	436.97	1.8509	1038.9	1535.2	8.0791	1	3.2654e-16	6.5308e-16	7.0671e-14	TRUE
Pla2g2e_6	Pla2g2e	208.02/464.59	1003.2/816.03	336.3	909.64	1.4328	32912	5057.3	8.0621	1	3.7501e-16	7.5002e-16	8.0772e-14	TRUE
Tmeff2_6	Tmeff2	868.27/779.19	2309.6/1262.3	823.73	1785.9	1.1155	3967.6	14329	8.0384	1	4.5498e-16	9.0997e-16	9.7531e-14	TRUE
Slc1a7_8	Slc1a7	413.03/567.09	830.02/1572.6	490.06	1201.3	1.2918	11867	7833.1	8.0363	1	4.6296e-16	9.2592e-16	9.8771e-14	TRUE
Colgalt2_10	Colgalt2	467.3/497.42	870.92/1502.4	482.36	1186.7	1.2969	453.71	7690.3	8.0312	1	4.8253e-16	9.6505e-16	1.0246e-13	TRUE
Sptlc2_2	Sptlc2	334.65/679.35	880.54/1582.8	507	1231.7	1.2789	59411	8148.7	8.0278	1	4.9624e-16	9.9247e-16	1.0488e-13	TRUE
Il3ra_4	Il3ra	215.56/160.19	442.68/745.81	187.87	594.24	1.6561	1533.1	2572.1	8.0126	1	5.6145e-16	1.1229e-15	1.181e-13	TRUE
Mbd5_2	Mbd5	140.19/369.63	996.02/483.05	254.91	739.54	1.5329	26321	3665.5	8.0046	1	5.9922e-16	1.1984e-15	1.2546e-13	TRUE
B4galnt3_1	B4galnt3	241.19/311.94	753.03/814.9	276.56	783.97	1.4998	2503.2	4029.6	7.9932	1	6.5728e-16	1.3146e-15	1.3698e-13	TRUE
Rhag_9	Rhag	649.7/779.63	2191.7/998.95	714.67	1595.3	1.1574	8442.1	12147	7.9908	1	6.7056e-16	1.3411e-15	1.3911e-13	TRUE
Trim12a_10	Trim12a	185.41/389.15	983.99/627.46	287.28	805.72	1.4846	20755	4211.5	7.9888	1	6.8118e-16	1.3624e-15	1.4066e-13	TRUE
Sh2d7_1	Sh2d7	827.57/674.91	2545.4/769.03	751.24	1657.2	1.1404	11652	12873	7.9851	1	7.0215e-16	1.4043e-15	1.4433e-13	TRUE
Unc5b_9	Unc5b	218.58/253.37	478.76/915.14	235.97	696.95	1.5584	605.35	3351.3	7.9629	1	8.4004e-16	1.6801e-15	1.7189e-13	TRUE
Gm15085_1	Gm15085	755.21/646.07	1835.7/1294.6	700.64	1565.1	1.1584	5956.1	11870	7.9346	1	1.0558e-15	2.1117e-15	2.1507e-13	TRUE
Prom1_10	Prom1	434.14/382.05	1296.8/782.06	408.09	1039.4	1.3466	1356.3	6332.1	7.9336	1	1.0647e-15	2.1293e-15	2.1566e-13	TRUE
Rps6kc1_8	Rps6kc1	254.75/164.18	613.49/662.57	209.47	638.03	1.6023	4101.7	2918.4	7.9331	1	1.0684e-15	2.1367e-15	2.1566e-13	TRUE
Pcdhgb1_1	Pcdhgb1	506.49/482.34	1000.8/1398.8	494.41	1199.8	1.2773	291.76	7914.1	7.9291	1	1.1038e-15	2.2077e-15	2.2183e-13	TRUE
Foxd2_7	Foxd2	342.18/351.88	1265.5/575.92	347.03	920.7	1.4051	46.999	5245.1	7.9211	1	1.1775e-15	2.355e-15	2.3559e-13	TRUE
Atp10b_9	Atp10b	407/445.95	1210.1/931.56	426.48	1070.9	1.3262	758.45	6664.8	7.8931	1	1.4742e-15	2.9485e-15	2.9365e-13	TRUE
Psmg2_2	Psmg2	390.42/456.6	1166.8/961.57	423.51	1064.2	1.3273	2189.8	6610.9	7.8799	1	1.6384e-15	3.2769e-15	3.2491e-13	TRUE
Arl6_8	Arl6	333.14/255.59	728.97/895.88	294.36	812.43	1.4615	3007	4332.3	7.8709	1	1.7609e-15	3.5219e-15	3.4768e-13	TRUE
Wisp3_10	Wisp3	679.84/675.8	1390.6/1645.1	677.82	1517.8	1.1619	8.1699	11421	7.8601	1	1.9197e-15	3.8393e-15	3.7736e-13	TRUE
Tpst1_4	Tpst1	711.5/578.62	1284.7/1636	645.06	1460.4	1.1776	8827.9	10782	7.8519	1	2.0487e-15	4.0975e-15	4.0098e-13	TRUE
Chrna3_4	Chrna3	328.62/423.32	1417/524.96	375.97	971	1.3665	4484.3	5756.7	7.8425	1	2.2077e-15	4.4154e-15	4.3023e-13	TRUE
Smyd2_6	Smyd2	309.02/623.89	1166.8/1113.3	466.45	1140.1	1.2875	49570	7396.3	7.8328	1	2.385e-15	4.7699e-15	4.6277e-13	TRUE
Ica1_6	Ica1	400.97/443.73	1113.9/998.95	422.35	1056.4	1.3206	914.14	6589.9	7.8109	1	2.839e-15	5.678e-15	5.485e-13	TRUE
Snx13_9	Snx13	177.87/117.14	630.33/352.8	147.51	491.57	1.7298	1844.1	1942.7	7.806	1	2.953e-15	5.9059e-15	5.6808e-13	TRUE
Alpk3_9	Alpk3	269.83/269.79	1347.3/168.76	269.81	758.02	1.4869	0.00076047	3915.5	7.8021	1	3.0435e-15	6.087e-15	5.7995e-13	TRUE
Cntnap1_8	Cntnap1	378.36/442.84	974.37/1093	410.6	1033.7	1.3298	2079	6377.4	7.802	1	3.0457e-15	6.0914e-15	5.7995e-13	TRUE
Zeb2_7	Zeb2	705.47/2833.2	3312.9/3140.1	1769.3	3226.5	0.86638	2263700	34885	7.8015	1	3.0584e-15	6.1167e-15	5.7995e-13	TRUE
P4ha1_6	P4ha1	223.1/231.18	767.47/570.26	227.14	668.86	1.5539	32.694	3206.1	7.8012	1	3.0662e-15	6.1324e-15	5.7995e-13	TRUE
Cyfip1_5	Cyfip1	990.37/554.22	1414.6/1927.7	772.3	1671.2	1.1126	95114	13293	7.7961	1	3.1921e-15	6.3842e-15	6.0124e-13	TRUE
Pcdhb12_1	Pcdhb12	649.7/567.98	1792.4/989.89	608.84	1391.1	1.1908	3339.1	10081	7.7913	1	3.3159e-15	6.6318e-15	6.2195e-13	TRUE
Acad8_7	Acad8	764.26/685.56	1643.2/1535.8	724.91	1589.5	1.1316	3096.5	12349	7.7801	1	3.6233e-15	7.2467e-15	6.768e-13	TRUE
Relb_4	Relb	257.77/181.04	866.11/436.05	219.41	651.08	1.5649	2943.4	3079.7	7.7786	1	3.6672e-15	7.3345e-15	6.8217e-13	TRUE
Purg_7	Purg	636.13/724.17	1818.8/1205.1	680.15	1512	1.1513	3875.5	11467	7.7677	1	3.9948e-15	7.9896e-15	7.4004e-13	TRUE
Tifab_9	Tifab	987.36/533.36	1869.3/1424.2	760.36	1646.8	1.1139	103050	13055	7.7583	1	4.3053e-15	8.6105e-15	7.9429e-13	TRUE
Agbl5_9	Agbl5	602.97/751.24	1116.3/1893.7	677.1	1505	1.1512	10992	11407	7.7516	1	4.5386e-15	9.0772e-15	8.3392e-13	TRUE
Tmem5_5	Tmem5	517.04/442.84	1253.4/1061.8	479.94	1157.6	1.2685	2752.8	7645.5	7.7504	1	4.5797e-15	9.1595e-15	8.3806e-13	TRUE
P4hb_10	P4hb	850.18/987.3	1239/2574.4	918.74	1906.7	1.0525	9400.8	16269	7.7457	1	4.7529e-15	9.5058e-15	8.6622e-13	TRUE
Hmgn5_9	Hmgn5	462.78/646.07	1866.9/714.1	554.42	1290.5	1.2174	16799	9041.4	7.7413	1	4.9192e-15	9.8384e-15	8.9291e-13	TRUE
Adprh_10	Adprh	227.62/366.08	1123.5/493.81	296.85	808.67	1.4428	9585.3	4374.8	7.7382	1	5.0421e-15	1.0084e-14	9.1155e-13	TRUE
Gprin3_4	Gprin3	391.93/318.6	736.19/1109.9	355.26	923.07	1.3751	2688.6	5390	7.734	1	5.2115e-15	1.0423e-14	9.384e-13	TRUE
Gsx2_5	Gsx2	229.13/269.34	695.29/726.56	249.24	710.92	1.5084	808.72	3571	7.726	1	5.548e-15	1.1096e-14	9.9502e-13	TRUE
Atraid_9	Atraid	272.84/381.16	1044.1/690.88	327	867.51	1.4048	5866.9	4895.2	7.7253	1	5.5774e-15	1.1155e-14	9.9632e-13	TRUE
Ica1_8	Ica1	337.66/301.74	1224.6/479.65	319.7	852.12	1.4115	645.27	4768.4	7.7102	1	6.28e-15	1.256e-14	1.1174e-12	TRUE
Alpk3_3	Alpk3	575.83/504.52	1359.3/1164.3	540.18	1261.8	1.2225	2542.6	8771.9	7.7049	1	6.5474e-15	1.3095e-14	1.1604e-12	TRUE
H2-Ab1_7	H2-Ab1	399.46/659.83	1623.9/858.51	529.65	1241.2	1.2271	33894	8573.4	7.6851	1	7.6457e-15	1.5291e-14	1.3497e-12	TRUE
Ccdc94_6	Ccdc94	198.98/130.01	558.16/492.11	164.5	525.13	1.6686	2378.1	2204.6	7.6809	1	7.9027e-15	1.5805e-14	1.3896e-12	TRUE
Cfp_9	Cfp	506.49/619	1003.2/1595.3	562.75	1299.2	1.2057	6329.6	9199.5	7.6788	1	8.0308e-15	1.6062e-14	1.4067e-12	TRUE
Dmgdh_4	Dmgdh	462.78/278.22	988.8/907.21	370.5	948.01	1.3531	17031	5659.5	7.6766	1	8.1663e-15	1.6333e-14	1.4249e-12	TRUE
Psmb10_10	Psmb10	205.01/306.62	964.75/477.95	255.81	721.35	1.492	5162.2	3680.6	7.6735	1	8.369e-15	1.6738e-14	1.4546e-12	TRUE
Rps6kb2_6	Rps6kb2	681.35/932.28	1994.5/1431	806.81	1712.7	1.0851	31482	13987	7.6601	1	9.2908e-15	1.8582e-14	1.6086e-12	TRUE
Fbxl17_3	Fbxl17	182.4/155.75	447.49/619.53	169.07	533.51	1.6521	355.05	2275.9	7.6391	1	1.0939e-14	2.1879e-14	1.8868e-12	TRUE
Slc25a54_7	Slc25a54	838.12/646.52	1782.7/1422.5	742.32	1602.6	1.1093	18357	12695	7.6356	1	1.1239e-14	2.2477e-14	1.931e-12	TRUE
Rxfp2_1	Rxfp2	474.84/460.59	1154.8/1089.6	467.71	1122.2	1.2608	101.43	7419.5	7.598	1	1.5035e-14	3.007e-14	2.5735e-12	TRUE
Cdkn1a_1	Cdkn1a	807.97/635.42	777.09/2350.1	721.7	1563.6	1.1143	14887	12286	7.5957	1	1.531e-14	3.0619e-14	2.606e-12	TRUE
Gm5114_10	Gm5114	777.83/803.15	1866.9/1489.4	790.49	1678.2	1.0851	320.72	13658	7.5954	1	1.5341e-14	3.0682e-14	2.606e-12	TRUE
Kcns1_9	Kcns1	428.11/131.34	880.54/648.98	279.73	764.76	1.4477	44034	4083.1	7.5906	1	1.5921e-14	3.1842e-14	2.6943e-12	TRUE
Zc4h2_9	Zc4h2	1070.3/1054.3	2239.8/1991.1	1062.3	2115.5	0.99313	127.37	19263	7.5884	1	1.6199e-14	3.2397e-14	2.7311e-12	TRUE
Nr5a2_10	Nr5a2	165.82/82.978	476.36/378.29	124.4	427.32	1.7722	3431.1	1594.3	7.5868	1	1.6414e-14	3.2829e-14	2.7571e-12	TRUE
Mgme1_5	Mgme1	289.42/337.24	1111.5/549.87	313.33	830.69	1.4038	1143	4658.2	7.5802	1	1.7245e-14	3.449e-14	2.8858e-12	TRUE
Nkain3_10	Nkain3	556.24/336.35	1436.3/726.56	446.29	1081.4	1.275	24175	7026	7.5772	1	1.7651e-14	3.5301e-14	2.9428e-12	TRUE
Tecpr2_2	Tecpr2	508/706.86	1580.6/1149.6	607.43	1365.1	1.1669	19773	10054	7.5564	1	2.072e-14	4.144e-14	3.4418e-12	TRUE
Cgn_9	Cgn	841.14/592.82	2076.2/1025	716.98	1550.6	1.1118	30830	12192	7.5498	1	2.1795e-14	4.3591e-14	3.6071e-12	TRUE
C2cd4a_6	C2cd4a	263.8/479.67	637.55/1242.5	371.74	940	1.336	23301	5681.4	7.5392	1	2.3647e-14	4.7295e-14	3.8993e-12	TRUE
Cdyl2_5	Cdyl2	557.74/709.97	1097.1/1719.8	633.86	1408.5	1.1506	11586	10565	7.5362	1	2.4195e-14	4.839e-14	3.975e-12	TRUE
Wnk1_2	Wnk1	367.81/401.13	986.4/940.62	384.47	963.51	1.3232	555.22	5908.2	7.5332	1	2.4758e-14	4.9517e-14	4.0528e-12	TRUE
F11r_9	F11r	437.15/364.75	1094.7/893.62	400.95	994.14	1.3079	2621.1	6203.5	7.5314	1	2.5095e-14	5.019e-14	4.093e-12	TRUE
Calcoco1_7	Calcoco1	299.98/366.52	1217.4/512.5	333.25	864.93	1.3733	2214.2	5003.9	7.5161	1	2.8207e-14	5.6413e-14	4.5839e-12	TRUE
Lrp12_8	Lrp12	440.17/395.36	1299.2/748.08	417.76	1023.6	1.2909	1003.6	6506.8	7.5107	1	2.9395e-14	5.879e-14	4.7599e-12	TRUE
Gpr56_4	Gpr56	539.65/502.75	2088.3/331.85	521.2	1210.1	1.2136	681.09	8414.7	7.5096	1	2.9664e-14	5.9328e-14	4.7862e-12	TRUE
Rin2_9	Rin2	470.31/438.41	839.64/1341	454.36	1090.3	1.261	509.04	7173.9	7.5085	1	2.9914e-14	5.9827e-14	4.8092e-12	TRUE
Glra2_5	Glra2	598.44/638.53	2061.8/695.98	618.49	1378.9	1.1554	803.39	10267	7.5045	1	3.0833e-14	6.1666e-14	4.9394e-12	TRUE
Lpin2_6	Lpin2	762.75/631.87	1484.4/1538.6	697.31	1511.5	1.115	8564.7	11804	7.494	1	3.3394e-14	6.6789e-14	5.3308e-12	TRUE
Rbpj_6	Rbpj	242.69/584.39	796.34/1232.3	413.54	1014.3	1.2923	58379	6430.5	7.4916	1	3.4015e-14	6.803e-14	5.4107e-12	TRUE
Taok3_10	Taok3	717.53/327.92	1111.5/1307.6	522.72	1209.5	1.2088	75899	8443.3	7.4746	1	3.8729e-14	7.7458e-14	6.1388e-12	TRUE
Serpinb3b_5	Serpinb3b	506.49/502.3	1366.5/987.62	504.4	1177.1	1.2209	8.7707	8100.1	7.4741	1	3.8868e-14	7.7736e-14	6.1392e-12	TRUE
Zfp58_1	Zfp58	67.834/57.685	324.79/202.17	62.759	263.48	2.0524	51.498	721.43	7.473	1	3.959e-14	7.918e-14	6.2314e-12	TRUE
Kbtbd3_1	Kbtbd3	474.84/503.19	1734.6/562.33	489.01	1148.5	1.2301	402	7813.7	7.4604	1	4.313e-14	8.626e-14	6.7649e-12	TRUE
Agt_10	Agt	357.26/474.35	928.66/1103.1	415.8	1015.9	1.2867	6855.1	6471.3	7.4598	1	4.3332e-14	8.6664e-14	6.7731e-12	TRUE
Ccdc110_6	Ccdc110	194.46/411.78	611.09/993.28	303.12	802.19	1.4011	23615	4482.3	7.4543	1	4.5183e-14	9.0365e-14	7.0379e-12	TRUE
Enox2_3	Enox2	562.27/704.64	1684.1/1109.9	633.46	1397	1.1398	10136	10557	7.4316	1	5.3662e-14	1.0732e-13	8.3298e-12	TRUE
Lmod2_5	Lmod2	206.52/276.89	476.36/875.49	241.7	675.93	1.4798	2476.1	3445.9	7.3971	1	6.9609e-14	1.3922e-13	1.0768e-11	TRUE
Ccdc103_3	Ccdc103	444.69/433.97	1135.6/969.5	439.33	1052.5	1.2586	57.446	6898.8	7.3828	1	7.7525e-14	1.5505e-13	1.1952e-11	TRUE
Mbd1_7	Mbd1	461.27/446.39	1008.1/1146.8	453.83	1077.4	1.2455	110.65	7164.2	7.3672	1	8.7123e-14	1.7425e-13	1.3385e-11	TRUE
Mvk_7	Mvk	292.44/350.1	1491.6/170.46	321.27	831.04	1.3684	1662.6	4795.6	7.3613	1	9.1088e-14	1.8218e-13	1.3947e-11	TRUE
Paqr9_10	Paqr9	533.62/466.36	779.5/1538.1	499.99	1158.8	1.211	2262.2	8018	7.3572	1	9.3918e-14	1.8784e-13	1.4332e-11	TRUE
E2f1_3	E2f1	509.51/656.28	1065.8/1540.3	582.89	1303.1	1.1592	10771	9583.4	7.3565	1	9.4381e-14	1.8876e-13	1.4354e-11	TRUE
Pknox1_9	Pknox1	209.53/154.42	529.29/566.86	181.97	548.07	1.5854	1518.7	2478.6	7.3535	1	9.657e-14	1.9314e-13	1.4637e-11	TRUE
Arhgef10l_7	Arhgef10l	501.97/465.03	882.95/1373.3	483.5	1128.1	1.2206	682.26	7711.4	7.3406	1	1.0633e-13	2.1267e-13	1.6063e-11	TRUE
Tnmd_2	Tnmd	624.07/606.14	1445.9/1265.1	615.1	1355.5	1.1387	160.81	10202	7.3304	1	1.147e-13	2.2941e-13	1.7269e-11	TRUE
Tbc1d5_5	Tbc1d5	559.25/651.84	659.2/2018.8	605.55	1339	1.1436	4286.4	10018	7.3283	1	1.1659e-13	2.3318e-13	1.7494e-11	TRUE
Tmem81_9	Tmem81	521.57/621.67	1419.5/1142.2	571.62	1280.8	1.1626	5010.1	9368.2	7.3274	1	1.173e-13	2.3459e-13	1.7507e-11	TRUE
Serpinh1_5	Serpinh1	363.29/630.1	1378.6/921.93	496.69	1150.2	1.2099	35594	7956.5	7.3269	1	1.1781e-13	2.3562e-13	1.7507e-11	TRUE
Rrp1b_10	Rrp1b	610.5/360.31	1751.5/509.1	485.41	1130.3	1.2177	31298	7746.7	7.3268	1	1.1784e-13	2.3567e-13	1.7507e-11	TRUE
Fnbp4_10	Fnbp4	536.64/267.13	1128.3/830.19	401.88	979.27	1.2828	36319	6220.3	7.3208	1	1.2321e-13	2.4643e-13	1.8245e-11	TRUE
Trit1_6	Trit1	152.25/331.47	637.55/703.91	241.86	670.73	1.4678	16060	3448.5	7.3031	1	1.4057e-13	2.8114e-13	2.0682e-11	TRUE
Inpp5j_9	Inpp5j	173.35/239.61	1046.5/148.94	206.48	597.74	1.5289	2195.3	2870.2	7.3031	1	1.4059e-13	2.8117e-13	2.0682e-11	TRUE
Rtbdn_4	Rtbdn	149.23/276.44	522.07/698.24	212.84	610.16	1.515	8091.2	2973	7.2869	1	1.5859e-13	3.1718e-13	2.3255e-11	TRUE
Cyfip1_3	Cyfip1	780.84/583.51	1051.4/1873.9	682.17	1462.6	1.0992	19471	11507	7.2755	1	1.7252e-13	3.4504e-13	2.5215e-11	TRUE
E230025N22Rik_9	E230025N22Rik	268.32/374.51	866.11/784.32	321.41	825.21	1.3576	5638	4798.1	7.2732	1	1.7559e-13	3.5119e-13	2.5581e-11	TRUE
Coq9_4	Coq9	39.193/47.035	199.69/200.47	43.114	200.08	2.1884	30.754	467.11	7.2626	1	1.944e-13	3.888e-13	2.8229e-11	TRUE
Gm5901_2	Gm5901	197.47/170.39	192.47/902.11	183.93	547.29	1.5679	366.63	2509.6	7.2532	1	2.0354e-13	4.0708e-13	2.9461e-11	TRUE
Ubtd2_10	Ubtd2	217.07/552	885.35/998.38	384.53	941.87	1.2902	56090	5909.3	7.2501	1	2.0822e-13	4.1643e-13	3.0042e-11	TRUE
Plekhb2_10	Plekhb2	227.62/341.23	493.2/1010.8	284.42	752.02	1.3996	6453.5	4162.9	7.2472	1	2.1267e-13	4.2534e-13	3.0586e-11	TRUE
Dlec1_5	Dlec1	1003.9/1256.2	2506.9/1837.1	1130.1	2172	0.94199	31818	20700	7.2417	1	2.2153e-13	4.4307e-13	3.176e-11	TRUE
Lrguk_2	Lrguk	719.04/374.06	1578.2/880.02	546.55	1229.1	1.1677	59503	8892.3	7.2385	1	2.2692e-13	4.5384e-13	3.2428e-11	TRUE
Procr_4	Procr	693.41/566.2	1263.1/1478	629.81	1370.6	1.1205	8091.3	10486	7.2338	1	2.3491e-13	4.6981e-13	3.3464e-11	TRUE
Med25_6	Med25	125.12/115.37	394.56/412.26	120.24	403.41	1.7379	47.487	1532.7	7.233	1	2.3645e-13	4.729e-13	3.3578e-11	TRUE
Shpk_1	Shpk	357.26/329.25	957.53/768.46	343.25	863	1.3276	392.26	5178.9	7.2222	1	2.5569e-13	5.1138e-13	3.6001e-11	TRUE
Add2_2	Add2	277.36/418.88	921.44/822.83	348.12	872.13	1.3225	10014	5264.3	7.2222	1	2.5577e-13	5.1154e-13	3.6001e-11	TRUE
Tm4sf20_7	Tm4sf20	584.88/363.86	1515.7/687.48	474.37	1101.6	1.2138	24424	7542.3	7.2221	1	2.5592e-13	5.1184e-13	3.6001e-11	TRUE
Epm2aip1_3	Epm2aip1	182.4/267.13	907.01/354.5	224.76	630.75	1.4846	3589.5	3167.2	7.2141	1	2.7143e-13	5.4286e-13	3.7977e-11	TRUE
Gdf3_4	Gdf3	584.88/774.75	1631.2/1273	679.82	1452.1	1.0938	18027	11460	7.214	1	2.7165e-13	5.433e-13	3.7977e-11	TRUE
Eme1_8	Eme1	413.03/713.52	1597.5/912.87	563.28	1255.2	1.1546	45146	9209.5	7.2099	1	2.8004e-13	5.6008e-13	3.9029e-11	TRUE
Slc6a12_5	Slc6a12	1019/753.45	2081.1/1491.6	886.23	1786.3	1.0104	35260	15601	7.2064	1	2.8723e-13	5.7447e-13	3.9908e-11	TRUE
Sall3_2	Sall3	0/55.91	298.33/0	27.955	149.16	2.3746	1563	282.99	7.2052	1	3.0455e-13	6.0911e-13	4.2184e-11	TRUE
Arpc2_6	Arpc2	1061.2/654.06	1311.2/2166.1	857.64	1738.6	1.0187	82890	15017	7.1892	1	3.2576e-13	6.5152e-13	4.4983e-11	TRUE
Setbp1_10	Setbp1	596.94/479.23	1034.5/1384	538.08	1209.3	1.1668	6927.5	8732.4	7.1826	1	3.421e-13	6.842e-13	4.7095e-11	TRUE
Tulp1_9	Tulp1	247.22/291.53	384.94/1049.9	269.37	717.42	1.4099	981.91	3908.2	7.1671	1	3.831e-13	7.662e-13	5.2578e-11	TRUE
Smarcd2_5	Smarcd2	364.79/545.79	1210.1/915.7	455.29	1062.9	1.2214	16379	7191	7.1655	1	3.8753e-13	7.7507e-13	5.3025e-11	TRUE
Spty2d1_8	Spty2d1	491.42/583.51	1503.7/908.34	537.46	1206	1.1645	4240.2	8720.7	7.159	1	4.0642e-13	8.1284e-13	5.5441e-11	TRUE
Cd226_8	Cd226	703.96/940.27	1888.6/1466.1	822.11	1677.4	1.0279	27919	14296	7.153	1	4.244e-13	8.4881e-13	5.7719e-11	TRUE
Ccl7_7	Ccl7	316.56/742.81	1623.9/758.84	529.68	1191.4	1.1679	90844	8574.1	7.1462	1	4.4603e-13	8.9206e-13	6.0478e-11	TRUE
Nt5c_4	Nt5c	57.282/71.884	250.21/268.42	64.583	259.32	1.9889	106.62	745.77	7.1308	1	5.0341e-13	1.0068e-12	6.7849e-11	TRUE
Pcdhgb1_6	Pcdhgb1	1107.9/1114.2	2788.4/1464.4	1111.1	2126.4	0.93584	19.58	20296	7.1269	1	5.132e-13	1.0264e-12	6.8962e-11	TRUE
Fastkd2_8	Fastkd2	431.12/592.82	786.71/1526.7	511.97	1156.7	1.1743	13074	8241.7	7.102	1	6.1464e-13	1.2293e-12	8.2346e-11	TRUE
Ifngr2_6	Ifngr2	716.02/647.85	2170.1/716.93	681.93	1443.5	1.0808	2323.9	11502	7.101	1	6.1907e-13	1.2381e-12	8.2694e-11	TRUE
Edil3_4	Edil3	664.77/408.23	1696.1/701.64	536.5	1198.9	1.1586	32906	8702.5	7.1004	1	6.2178e-13	1.2436e-12	8.2811e-11	TRUE
Plin4_8	Plin4	651.2/894.12	2372.2/802.44	772.66	1587.3	1.0377	29504	13300	7.0637	1	8.1038e-13	1.6208e-12	1.0761e-10	TRUE
Slc25a19_10	Slc25a19	310.53/255.59	678.45/796.21	283.06	737.33	1.3781	1509.1	4139.7	7.0605	1	8.2962e-13	1.6592e-12	1.0984e-10	TRUE
Zfp879_6	Zfp879	675.32/384.71	1236.6/1130.3	530.02	1183.5	1.1574	42226	8580.4	7.0544	1	8.6694e-13	1.7339e-12	1.1445e-10	TRUE
Vamp3_3	Vamp3	770.29/899.44	2129.2/1240.8	834.87	1685	1.0122	8340.3	14554	7.0466	1	9.1686e-13	1.8337e-12	1.2068e-10	TRUE
Pik3r5_10	Pik3r5	387.41/499.64	757.84/1305.3	443.52	1031.6	1.2159	6298.4	6975.4	7.041	1	9.5439e-13	1.9088e-12	1.2526e-10	TRUE
9830107B12Rik_4	9830107B12Rik	328.62/358.53	1053.8/645.01	343.58	849.39	1.3033	447.54	5184.5	7.0248	1	1.0718e-12	2.1436e-12	1.4026e-10	TRUE
Hoxd13_7	Hoxd13	43.715/62.566	57.74/391.31	53.141	224.53	2.0585	177.68	595.01	7.026	1	1.0783e-12	2.1567e-12	1.407e-10	TRUE
Nme7_6	Nme7	788.38/520.05	2220.6/554.4	654.22	1387.5	1.0835	35999	10960	7.0043	1	1.2409e-12	2.4819e-12	1.6145e-10	TRUE
Wdr5b_2	Wdr5b	518.55/644.3	1510.9/1021	581.42	1266	1.1212	7906.1	9555.4	7.0027	1	1.255e-12	2.51e-12	1.6281e-10	TRUE
Tnnc1_5	Tnnc1	283.39/303.07	519.66/985.36	293.23	752.51	1.3567	193.53	4313	6.9934	1	1.3415e-12	2.6829e-12	1.7353e-10	TRUE
Npy5r_1	Npy5r	452.22/229.85	986.4/696.54	341.04	841.47	1.3005	24725	5140.1	6.9801	1	1.4749e-12	2.9498e-12	1.9024e-10	TRUE
Mkl1_2	Mkl1	890.88/618.12	1679.3/1415.2	754.5	1547.2	1.0351	37200	12938	6.9695	1	1.5908e-12	3.1816e-12	2.046e-10	TRUE
Cd200r2_9	Cd200r2	260.78/350.1	868.51/677.86	305.44	773.18	1.3371	3989.1	4522.3	6.9555	1	1.7568e-12	3.5137e-12	2.2532e-10	TRUE
Csn1s1_2	Csn1s1	511.01/523.6	1530.1/774.69	517.31	1152.4	1.154	79.236	8341.7	6.9537	1	1.7793e-12	3.5585e-12	2.2754e-10	TRUE
Rpe_6	Rpe	224.6/213.43	500.42/708.44	219.02	604.43	1.4603	62.388	3073.4	6.952	1	1.8009e-12	3.6017e-12	2.2965e-10	TRUE
Trpt1_2	Trpt1	354.24/397.58	399.37/1406.7	375.91	903.03	1.2621	939.19	5755.7	6.9479	1	1.8534e-12	3.7067e-12	2.356e-10	TRUE
Rnf115_6	Rnf115	498.95/418.44	1150/950.81	458.7	1050.4	1.1936	3241.4	7253.5	6.9476	1	1.858e-12	3.716e-12	2.356e-10	TRUE
Mrgprb1_6	Mrgprb1	853.2/982.86	2162.9/1443.5	918.03	1803.2	0.97316	8406.7	16254	6.9428	1	1.9225e-12	3.845e-12	2.431e-10	TRUE
Fam102a_8	Fam102a	212.55/630.54	1130.8/836.99	421.54	983.87	1.2208	87360	6575.3	6.9347	1	2.0349e-12	4.0697e-12	2.5659e-10	TRUE
Zp2_1	Zp2	905.96/442.84	2194.1/631.99	674.4	1413.1	1.066	107240	11354	6.9321	1	2.0734e-12	4.1468e-12	2.6071e-10	TRUE
Lingo3_6	Lingo3	287.92/323.48	1176.5/365.83	305.7	771.14	1.3321	632.38	4526.7	6.918	1	2.2903e-12	4.5807e-12	2.8719e-10	TRUE
Abi1_1	Abi1	854.7/804.04	1946.3/1373.8	829.37	1660.1	1.0003	1283.4	14443	6.9124	1	2.3834e-12	4.7669e-12	2.9804e-10	TRUE
Crtc2_1	Crtc2	313.54/216.1	505.23/879.46	264.82	692.34	1.3831	4747.8	3831.5	6.9068	1	2.4794e-12	4.9587e-12	3.0917e-10	TRUE
Slamf8_3	Slamf8	468.81/231.18	950.31/754.31	349.99	852.31	1.2816	28232	5297.2	6.9016	1	2.5707e-12	5.1414e-12	3.1967e-10	TRUE
Fem1b_10	Fem1b	99.489/190.8	560.56/332.42	145.15	446.49	1.6144	4169.2	1906.6	6.9012	1	2.5791e-12	5.1581e-12	3.1983e-10	TRUE
Aldh2_9	Aldh2	1196.9/1148.8	2064.2/2309.9	1172.9	2187.1	0.89841	1155.3	21615	6.8984	1	2.6289e-12	5.2577e-12	3.2511e-10	TRUE
Galk2_3	Galk2	286.41/357.2	1308.8/291.08	321.81	799.93	1.311	2505.9	4804.9	6.8976	1	2.6443e-12	5.2887e-12	3.2613e-10	TRUE
Tmem207_10	Tmem207	934.6/919.41	1989.6/1625.8	927	1807.7	0.96278	115.33	16439	6.8692	1	3.2284e-12	6.4567e-12	3.9707e-10	TRUE
B4galnt3_4	B4galnt3	495.94/377.17	1239/767.9	436.56	1003.5	1.1989	7053	6848.2	6.8504	1	3.681e-12	7.362e-12	4.5151e-10	TRUE
Pik3r5_3	Pik3r5	639.14/869.71	2728.2/338.65	754.43	1533.4	1.0223	26581	12936	6.8492	1	3.7123e-12	7.4246e-12	4.5411e-10	TRUE
Actr2_2	Actr2	432.63/363.42	921.44/946.28	398.02	933.86	1.2283	2395.2	6150.9	6.8323	1	4.1785e-12	8.357e-12	5.0954e-10	TRUE
Racgap1_3	Racgap1	195.96/424.21	1113.9/433.22	310.09	773.56	1.3161	26047	4602.2	6.832	1	4.188e-12	8.3761e-12	5.0954e-10	TRUE
Trank1_2	Trank1	536.64/674.47	1448.3/1130.3	605.56	1289.3	1.089	9498.7	10018	6.8315	1	4.2005e-12	8.401e-12	5.0967e-10	TRUE
Tacstd2_10	Tacstd2	1154.7/1363.1	2817.3/1793.5	1258.9	2305.4	0.87229	21728	23472	6.8303	1	4.2366e-12	8.4732e-12	5.1267e-10	TRUE
Abi1_7	Abi1	435.64/360.75	1494/373.76	398.2	933.89	1.2277	2804.2	6154	6.8287	1	4.284e-12	8.568e-12	5.1702e-10	TRUE
Slc25a34_1	Slc25a34	315.05/140.22	887.76/340.91	227.63	614.33	1.4283	15283	3214.2	6.8209	1	4.5253e-12	9.0506e-12	5.4468e-10	TRUE
2610524H06Rik_1	2610524H06Rik	687.38/382.94	993.62/1347.2	535.16	1170.4	1.1275	46342	8677.3	6.8196	1	4.5649e-12	9.1299e-12	5.4799e-10	TRUE
Lgr5_2	Lgr5	455.24/634.98	1277.5/1095.8	545.11	1186.6	1.1208	16153	8865.1	6.8137	1	4.7576e-12	9.5152e-12	5.6959e-10	TRUE
Slamf8_8	Slamf8	940.63/730.82	2480.4/835.85	835.73	1658.1	0.98761	22009	14572	6.813	1	4.7785e-12	9.5571e-12	5.7059e-10	TRUE
Lca5_3	Lca5	185.41/418.88	1157.2/357.33	302.15	757.27	1.3227	27254	4465.6	6.8107	1	4.857e-12	9.714e-12	5.7842e-10	TRUE
Mospd3_9	Mospd3	165.82/378.06	512.45/887.39	271.94	699.92	1.3607	22524	3951.4	6.8084	1	4.9329e-12	9.8657e-12	5.8467e-10	TRUE
She_8	She	250.23/132.68	1008.1/73.052	191.45	540.55	1.4926	6909.6	2629.1	6.8084	1	4.9355e-12	9.8709e-12	5.8467e-10	TRUE
Fcgr3_2	Fcgr3	296.96/396.7	570.19/1108.8	346.83	839.5	1.2729	4973.5	5241.6	6.8049	1	5.0546e-12	1.0109e-11	5.9721e-10	TRUE
Unc5b_1	Unc5b	514.03/559.54	1532.5/810.94	536.79	1171.7	1.1248	1035.9	8707.9	6.8042	1	5.0795e-12	1.0159e-11	5.9858e-10	TRUE
Slc6a6_1	Slc6a6	801.94/678.91	899.79/2111.2	740.43	1505.5	1.0228	7569	12657	6.8001	1	5.2269e-12	1.0454e-11	6.1435e-10	TRUE
Atg9b_3	Atg9b	132.65/220.98	365.69/653.51	176.82	509.6	1.5218	3900.7	2397.3	6.7967	1	5.3514e-12	1.0703e-11	6.2734e-10	TRUE
Fbxw5_8	Fbxw5	342.18/572.41	1147.6/922.5	457.3	1035	1.1767	26503	7227.8	6.7957	1	5.3897e-12	1.0779e-11	6.3019e-10	TRUE
Cyp2w1_5	Cyp2w1	342.18/317.27	878.14/736.75	329.73	807.44	1.2895	310.4	4942.5	6.7951	1	5.4109e-12	1.0822e-11	6.3103e-10	TRUE
Commd2_1	Commd2	43.715/158.41	546.13/137.04	101.06	341.59	1.747	6577.7	1253	6.7948	1	5.4337e-12	1.0867e-11	6.3205e-10	TRUE
Xrcc5_4	Xrcc5	788.38/789.4	1436.3/1727.2	788.89	1581.7	1.0027	0.51911	13626	6.7923	1	5.5199e-12	1.104e-11	6.4042e-10	TRUE
Ccdc13_6	Ccdc13	984.34/927.4	1135.6/2548.3	955.87	1841.9	0.94562	1621.4	17036	6.7887	1	5.6582e-12	1.1316e-11	6.5477e-10	TRUE
1700009N14Rik_3	1700009N14Rik	403.99/281.77	1248.6/413.4	342.88	831.02	1.2747	7468.6	5172.3	6.7874	1	5.71e-12	1.142e-11	6.5908e-10	TRUE
Lrriq4_5	Lrriq4	343.69/427.31	947.91/867.57	385.5	907.74	1.2334	3496.3	5926.6	6.7836	1	5.8601e-12	1.172e-11	6.7467e-10	TRUE
Itih1_5	Itih1	459.76/338.12	1421.9/440.01	398.94	930.94	1.2204	7398	6167.4	6.7741	1	6.2571e-12	1.2514e-11	7.1854e-10	TRUE
Nfe2l2_4	Nfe2l2	218.58/668.7	928.66/1090.1	443.64	1009.4	1.1842	101310	6977.5	6.7729	1	6.3108e-12	1.2622e-11	7.2287e-10	TRUE
Fam210b_9	Fam210b	768.78/1366.7	1580.6/2439	1067.7	2009.8	0.91189	178750	19378	6.7678	1	6.5374e-12	1.3075e-11	7.4661e-10	TRUE
Pigf_2	Pigf	711.5/307.51	1648/596.31	509.5	1122.2	1.1376	81606	8195.5	6.7675	1	6.5512e-12	1.3102e-11	7.4661e-10	TRUE
Sntb1_7	Sntb1	364.79/289.76	885.35/716.36	327.28	800.86	1.2884	2815.4	4899.9	6.7656	1	6.6397e-12	1.3279e-11	7.5478e-10	TRUE
Zfp37_3	Zfp37	201.99/375.84	269.46/1188.1	288.92	728.77	1.3318	15111	4239.3	6.7556	1	7.1145e-12	1.4229e-11	8.0671e-10	TRUE
Wdr18_6	Wdr18	339.17/341.23	1325.6/321.66	340.2	823.64	1.2732	2.123	5125.4	6.7528	1	7.253e-12	1.4506e-11	8.2035e-10	TRUE
Pi4kb_6	Pi4kb	388.91/388.71	774.68/1047.6	388.81	911.17	1.2265	0.021002	5985.8	6.7516	1	7.3117e-12	1.4623e-11	8.2492e-10	TRUE
Zfp516_7	Zfp516	544.18/551.56	1405/964.97	547.87	1185	1.1116	27.236	8917.2	6.747	1	7.5473e-12	1.5095e-11	8.4937e-10	TRUE
Fubp1_1	Fubp1	435.64/563.09	1436.3/769.03	499.37	1102.7	1.1412	8121.9	8006.3	6.7423	1	7.7923e-12	1.5585e-11	8.733e-10	TRUE
Smarca4_6	Smarca4	515.54/425.09	830.02/1275.9	470.31	1052.9	1.161	4089.9	7467.5	6.7422	1	7.7988e-12	1.5598e-11	8.733e-10	TRUE
Cnot3_9	Cnot3	913.49/748.57	1847.7/1435	831.03	1641.3	0.98104	13599	14476	6.7347	1	8.2108e-12	1.6422e-11	9.1668e-10	TRUE
Slc15a1_9	Slc15a1	807.97/679.8	1436.3/1570.9	743.88	1503.6	1.0143	8214.9	12726	6.7345	1	8.2268e-12	1.6454e-11	9.1668e-10	TRUE
Scai_9	Scai	340.68/939.82	1159.6/1512.6	640.25	1336.1	1.0602	179490	10689	6.7307	1	8.4453e-12	1.6891e-11	9.387e-10	TRUE
Rhoa_7	Rhoa	245.71/415.78	726.57/882.86	330.74	804.71	1.2802	14461	4960.2	6.7298	1	8.4976e-12	1.6995e-11	9.4218e-10	TRUE
Wasf2_5	Wasf2	324.09/339.45	683.26/929.86	331.77	806.56	1.279	117.96	4978.2	6.7292	1	8.5322e-12	1.7064e-11	9.4369e-10	TRUE
Dnajc13_4	Dnajc13	1202.9/1183.4	2850.9/1533.5	1193.2	2192.2	0.87705	189.88	22052	6.7277	1	8.616e-12	1.7232e-11	9.5063e-10	TRUE
Robo3_7	Robo3	447.7/490.32	1039.3/1057.8	469.01	1048.6	1.159	908.24	7443.5	6.7177	1	9.231e-12	1.8462e-11	1.016e-09	TRUE
Wfdc15b_2	Wfdc15b	287.92/292.42	858.89/596.88	290.17	727.88	1.3238	10.135	4260.7	6.7058	1	1.0013e-11	2.0026e-11	1.0994e-09	TRUE
Mcam_1	Mcam	198.98/390.04	1097.1/374.32	294.51	735.7	1.3179	18252	4334.8	6.701	1	1.0352e-11	2.0705e-11	1.1339e-09	TRUE
Trim52_10	Trim52	518.55/639.86	1713/751.48	579.21	1232.2	1.0878	7357.9	9513	6.6952	1	1.0767e-11	2.1535e-11	1.1765e-09	TRUE
Dnttip1_9	Dnttip1	91.952/118.48	466.74/228.78	105.21	347.76	1.7153	351.76	1312.9	6.694	1	1.0881e-11	2.1761e-11	1.186e-09	TRUE
Mlx_6	Mlx	119.09/62.566	399.37/227.08	90.826	313.23	1.7748	1597.2	1107.1	6.6841	1	1.1651e-11	2.3303e-11	1.2669e-09	TRUE
Fnbp1l_5	Fnbp1l	771.8/571.08	2186.9/576.49	671.44	1381.7	1.04	20143	11296	6.6827	1	1.1731e-11	2.3462e-11	1.2725e-09	TRUE
Tbc1d5_6	Tbc1d5	565.28/907.43	1183.7/1785.5	736.35	1484.6	1.0106	58533	12576	6.6722	1	1.26e-11	2.5199e-11	1.3625e-09	TRUE
Plin4_7	Plin4	438.66/448.61	639.96/1361.9	443.63	1000.9	1.1721	49.541	6977.4	6.672	1	1.2621e-11	2.5242e-11	1.3625e-09	TRUE
Timp4_10	Timp4	1294.9/1038.3	2268.7/2020	1166.6	2144.3	0.87767	32906	21481	6.6711	1	1.2694e-11	2.5389e-11	1.3671e-09	TRUE
Ppp1r3d_2	Ppp1r3d	108.53/236.51	813.18/174.99	172.52	494.08	1.5126	8188.7	2329.9	6.6619	1	1.3518e-11	2.7036e-11	1.4523e-09	TRUE
Fam117a_7	Fam117a	643.67/863.94	1703.3/1318.3	753.8	1510.8	1.0021	24261	12924	6.6592	1	1.3765e-11	2.753e-11	1.4754e-09	TRUE
Zc3h13_3	Zc3h13	859.23/856.4	1592.7/1754.4	857.81	1673.5	0.96334	3.9938	15021	6.6557	1	1.4093e-11	2.8186e-11	1.5069e-09	TRUE
Pdcd1lg2_6	Pdcd1lg2	520.06/653.17	1643.2/836.99	586.61	1240.1	1.0787	8859.6	9654.6	6.6506	1	1.4594e-11	2.9187e-11	1.5567e-09	TRUE
Slc38a9_9	Slc38a9	497.45/728.61	1109.1/1456.5	613.03	1282.8	1.0641	26717	10162	6.6442	1	1.5241e-11	3.0482e-11	1.622e-09	TRUE
Spata31d1c_6	Spata31d1c	223.1/359.42	777.09/674.46	291.26	725.77	1.3143	9292.2	4279.3	6.6423	1	1.5442e-11	3.0883e-11	1.6394e-09	TRUE
Mlx_8	Mlx	654.22/588.39	1729.8/861.34	621.3	1295.6	1.059	2166.9	10322	6.6368	1	1.6027e-11	3.2053e-11	1.6906e-09	TRUE
Pigf_10	Pigf	111.55/111.38	608.68/111.56	111.46	360.12	1.683	0.014843	1403.7	6.6369	1	1.6037e-11	3.2073e-11	1.6906e-09	TRUE
Trim52_3	Trim52	339.17/406.9	1205.3/541.38	373.03	873.36	1.225	2293.9	5704.5	6.6243	1	1.7446e-11	3.4892e-11	1.8349e-09	TRUE
Ggta1_5	Ggta1	437.15/144.21	813.18/633.69	290.68	723.43	1.3125	42906	4269.4	6.623	1	1.7603e-11	3.5207e-11	1.8455e-09	TRUE
Sulf2_5	Sulf2	245.71/411.34	543.72/1042.6	328.52	793.14	1.269	13717	4921.6	6.6228	1	1.7629e-11	3.5257e-11	1.8455e-09	TRUE
Cdh15_1	Cdh15	631.61/846.19	1467.6/1497.9	738.9	1482.7	1.0038	23024	12627	6.6193	1	1.8043e-11	3.6087e-11	1.8846e-09	TRUE
Tmed4_8	Tmed4	244.2/116.26	808.37/206.13	180.23	507.25	1.4877	8184.8	2451.1	6.6053	1	1.9834e-11	3.9668e-11	2.0668e-09	TRUE
Psmb5_4	Psmb5	211.04/522.71	1467.6/254.27	366.88	860.92	1.2283	48571	5595.2	6.6047	1	1.9913e-11	3.9827e-11	2.0703e-09	TRUE
Rin2_8	Rin2	388.91/191.25	543.72/898.15	290.08	720.93	1.3104	19536	4259.2	6.6019	1	2.0301e-11	4.0601e-11	2.1057e-09	TRUE
Arid3b_8	Arid3b	342.18/351.43	437.86/1210.2	346.81	824.02	1.2461	42.795	5241.3	6.5916	1	2.1751e-11	4.3501e-11	2.2509e-09	TRUE
Pcdhb16_4	Pcdhb16	462.78/327.92	815.58/1004.6	395.35	910.1	1.2008	9093.5	6102.9	6.5892	1	2.2117e-11	4.4234e-11	2.2835e-09	TRUE
Mst1_8	Mst1	580.35/385.16	380.12/1741.4	482.76	1060.7	1.1341	19051	7697.6	6.5878	1	2.232e-11	4.464e-11	2.2992e-09	TRUE
Mkl1_10	Mkl1	400.97/284.43	493.2/1139.4	342.7	816.29	1.2497	6790.9	5169.2	6.5871	1	2.243e-11	4.4859e-11	2.3052e-09	TRUE
Cntnap1_4	Cntnap1	159.79/181.93	803.55/170.46	170.86	487	1.5057	245.17	2303.8	6.5867	1	2.2494e-11	4.4989e-11	2.3066e-09	TRUE
Gm1661_6	Gm1661	369.32/347.88	817.99/871.53	358.6	844.76	1.2339	229.66	5448.9	6.5861	1	2.2583e-11	4.5166e-11	2.3105e-09	TRUE
Epm2aip1_6	Epm2aip1	195.96/183.26	789.12/261.63	189.61	525.37	1.4654	80.685	2599.8	6.5851	1	2.2732e-11	4.5464e-11	2.3204e-09	TRUE
Ttc12_9	Ttc12	453.73/406.01	1032.1/906.07	429.87	969.09	1.1709	1138.5	6726.5	6.5746	1	2.4389e-11	4.8777e-11	2.4839e-09	TRUE
Rabgap1_2	Rabgap1	479.36/579.96	854.08/1422.5	529.66	1138.3	1.1023	5060	8573.6	6.5733	1	2.46e-11	4.9201e-11	2.4998e-09	TRUE
Gzf1_2	Gzf1	400.97/392.26	454.71/1367	396.62	910.87	1.1975	37.971	6125.6	6.5706	1	2.5055e-11	5.011e-11	2.5403e-09	TRUE
Llgl2_10	Llgl2	847.17/971.33	2179.7/1304.2	909.25	1741.9	0.93719	7707.8	16073	6.568	1	2.55e-11	5.0999e-11	2.5795e-09	TRUE
Adm2_4	Adm2	105.52/320.82	757.84/385.08	213.17	571.46	1.4184	23177	2978.3	6.5653	1	2.5963e-11	5.1925e-11	2.6205e-09	TRUE
Edn3_9	Edn3	741.65/817.8	2389/692.58	779.72	1540.8	0.98173	2899.2	13442	6.5644	1	2.6122e-11	5.2243e-11	2.6306e-09	TRUE
Tubb1_8	Tubb1	1272.3/812.91	1761.1/2124.2	1042.6	1942.6	0.8972	105500	18848	6.5559	1	2.7645e-11	5.529e-11	2.7778e-09	TRUE
Sned1_7	Sned1	221.59/316.38	1075.4/281.45	268.98	678.43	1.3315	4492.6	3901.6	6.5551	1	2.7812e-11	5.5623e-11	2.7841e-09	TRUE
Cth_1	Cth	93.46/258.25	396.97/594.61	175.86	495.79	1.4901	13578	2382.2	6.555	1	2.7831e-11	5.5662e-11	2.7841e-09	TRUE
Lias_9	Lias	149.23/210.77	774.68/233.31	180	504	1.4803	1893.5	2447.5	6.549	1	2.896e-11	5.7919e-11	2.8906e-09	TRUE
Irx2_2	Irx2	131.15/107.83	211.71/536.85	119.49	374.28	1.6391	271.88	1521.5	6.5322	1	3.2451e-11	6.4902e-11	3.2319e-09	TRUE
Kcnmb1_3	Kcnmb1	272.84/543.57	1628.8/227.08	408.21	927.92	1.1827	36647	6334.1	6.5301	1	3.2852e-11	6.5705e-11	3.2575e-09	TRUE
Grtp1_2	Grtp1	366.3/401.13	1147.6/622.36	383.72	884.98	1.2035	606.59	5894.8	6.5287	1	3.3166e-11	6.6331e-11	3.2813e-09	TRUE
Rhoj_8	Rhoj	183.9/274.23	957.53/242.94	229.07	600.23	1.3859	4078.9	3237.7	6.5231	1	3.4425e-11	6.8851e-11	3.3985e-09	TRUE
Ndufb3_6	Ndufb3	289.42/430.86	664.01/1021.6	360.14	842.81	1.2243	10002	5476.1	6.5224	1	3.459e-11	6.918e-11	3.3985e-09	TRUE
Pcdha8_2	Pcdha8	928.57/957.13	2901.5/673.33	942.85	1787.4	0.92204	407.82	16766	6.5223	1	3.4617e-11	6.9233e-11	3.3985e-09	TRUE
Crim1_9	Crim1	441.67/314.16	1294.3/454.17	377.92	874.26	1.2078	8129.6	5791.4	6.5222	1	3.4653e-11	6.9305e-11	3.3985e-09	TRUE
Klhl7_8	Klhl7	905.96/1109.3	2384.2/1385.7	1007.6	1885	0.90289	20680	18115	6.5185	1	3.5517e-11	7.1034e-11	3.4757e-09	TRUE
Rab3b_6	Rab3b	482.37/668.7	916.63/1500.7	575.54	1208.7	1.0691	17359	9443	6.5153	1	3.6284e-11	7.2568e-11	3.5431e-09	TRUE
Smarcd2_9	Smarcd2	456.75/337.68	1227/587.82	397.21	907.4	1.1898	7088.6	6136.4	6.5129	1	3.6857e-11	7.3714e-11	3.5913e-09	TRUE
Kank4_2	Kank4	158.28/467.25	437.86/1075.4	312.76	756.63	1.2718	47731	4648.4	6.5103	1	3.7502e-11	7.5003e-11	3.6426e-09	TRUE
Nanog_2	Nanog	725.07/471.24	923.85/1566.4	598.15	1245.1	1.0564	32213	9875.8	6.5101	1	3.7546e-11	7.5092e-11	3.6426e-09	TRUE
Slc22a4_2	Slc22a4	342.18/219.65	1070.6/324.49	280.91	697.55	1.3091	7507.6	4103.3	6.5041	1	3.9087e-11	7.8173e-11	3.7839e-09	TRUE
Mrps22_7	Mrps22	592.41/949.14	1284.7/1754.4	770.78	1519.6	0.97834	63627	13263	6.5018	1	3.9673e-11	7.9345e-11	3.8324e-09	TRUE
Scn4b_10	Scn4b	174.86/197.46	233.37/794.51	186.16	513.94	1.4601	255.38	2544.9	6.4975	1	4.0844e-11	8.1687e-11	3.9371e-09	TRUE
Tnmd_1	Tnmd	1617.5/1332.5	2713.8/2418.1	1475	2565.9	0.79837	40593	28225	6.4936	1	4.1891e-11	8.3782e-11	4.0294e-09	TRUE
1700029I15Rik_2	1700029I15Rik	330.12/404.68	1070.6/635.95	367.4	853.28	1.2134	2779.5	5604.6	6.4901	1	4.2884e-11	8.5768e-11	4.1161e-09	TRUE
Arhgef39_7	Arhgef39	373.84/107.38	387.34/853.41	240.61	620.38	1.3628	35499	3427.9	6.4864	1	4.3969e-11	8.7939e-11	4.2113e-09	TRUE
1600002K03Rik_3	1600002K03Rik	476.34/538.69	1424.3/762.23	507.52	1093.2	1.1056	1943.5	8158.4	6.4848	1	4.4421e-11	8.8842e-11	4.2456e-09	TRUE
Bpifa3_5	Bpifa3	293.95/565.76	447.49/1475.8	429.85	961.63	1.1598	36941	6726.1	6.4841	1	4.4642e-11	8.9283e-11	4.2576e-09	TRUE
Rbpj_5	Rbpj	792.9/659.38	1265.5/1629.2	726.14	1447.4	0.99411	8913.3	12374	6.4836	1	4.479e-11	8.9581e-11	4.2628e-09	TRUE
Thada_5	Thada	476.34/436.63	882.95/1130.9	456.49	1006.9	1.1396	788.53	7212.9	6.4811	1	4.5524e-11	9.1049e-11	4.3235e-09	TRUE
Zeb2_6	Zeb2	299.98/438.85	700.1/1012	369.41	856.04	1.2102	9643	5640.2	6.4796	1	4.599e-11	9.1979e-11	4.3585e-09	TRUE
Serpina1c_3	Serpina1c	354.24/286.65	608.68/928.16	320.45	768.42	1.2592	2284.4	4781.3	6.4786	1	4.63e-11	9.2599e-11	4.3786e-09	TRUE
Abhd5_10	Abhd5	520.06/723.72	1342.5/1218.1	621.89	1280.3	1.0405	20740	10333	6.477	1	4.6791e-11	9.3581e-11	4.4158e-09	TRUE
Pctp_5	Pctp	140.19/158.86	252.61/621.79	149.52	437.2	1.5416	174.21	1973.5	6.4758	1	4.7169e-11	9.4339e-11	4.4422e-09	TRUE
Tnfrsf11a_1	Tnfrsf11a	518.55/502.3	1907.8/284.85	510.43	1096.3	1.1014	131.99	8212.8	6.4653	1	5.0544e-11	1.0109e-10	4.7501e-09	TRUE
Tll2_10	Tll2	422.08/543.13	1270.3/827.36	482.6	1048.8	1.1183	7326.6	7694.7	6.4549	1	5.4137e-11	1.0827e-10	5.0771e-09	TRUE
Adamtsl2_2	Adamtsl2	358.76/367.41	1015.3/670.49	363.09	842.88	1.2128	37.362	5528.1	6.4531	1	5.4804e-11	1.0961e-10	5.129e-09	TRUE
Clca2_10	Clca2	376.85/831.11	983.99/1512.6	603.98	1248.3	1.0461	103170	9987.8	6.447	1	5.7046e-11	1.1409e-10	5.3214e-09	TRUE
Tas2r123_7	Tas2r123	518.55/796.5	1364.1/1304.7	657.52	1334.4	1.02	38627	11025	6.4469	1	5.7096e-11	1.1419e-10	5.3214e-09	TRUE
Fut11_5	Fut11	836.62/920.74	1640.8/1718.1	878.68	1679.5	0.93381	3538.6	15446	6.4432	1	5.8474e-11	1.1695e-10	5.4386e-09	TRUE
Ugt2b1_6	Ugt2b1	630.1/769.43	1907.8/893.62	699.76	1400.7	1.0002	9706.4	11853	6.4386	1	6.0299e-11	1.206e-10	5.5967e-09	TRUE
Mcm6_8	Mcm6	198.98/145.99	846.86/119.49	172.48	483.17	1.4807	1404	2329.3	6.4375	1	6.0724e-11	1.2145e-10	5.6246e-09	TRUE
Stk39_4	Stk39	370.82/247.6	728.97/761.1	309.21	745.04	1.266	7591.9	4587.2	6.4349	1	6.1794e-11	1.2359e-10	5.7119e-09	TRUE
Rasal3_3	Rasal3	256.26/333.69	798.74/638.22	294.97	718.48	1.2815	2997.3	4342.7	6.4266	1	6.5263e-11	1.3053e-10	6.0202e-09	TRUE
Fgf17_2	Fgf17	223.1/467.69	803.55/815.47	345.39	809.51	1.2264	29913	5216.4	6.426	1	6.551e-11	1.3102e-10	6.0307e-09	TRUE
Lmf1_8	Lmf1	337.66/593.27	620.71/1414	465.46	1017.4	1.1264	32667	7378	6.4254	1	6.5771e-11	1.3154e-10	6.0413e-09	TRUE
Il20rb_5	Il20rb	1148.7/1295.7	2309.6/2069.8	1222.2	2189.7	0.84077	10811	22677	6.4251	1	6.5894e-11	1.3179e-10	6.0413e-09	TRUE
Dusp7_3	Dusp7	334.65/502.75	793.93/1080.5	418.7	937.21	1.1606	14129	6523.7	6.4197	1	6.827e-11	1.3654e-10	6.2464e-09	TRUE
Pyhin1_1	Pyhin1	503.48/281.77	485.98/1298	392.62	891.97	1.1818	24577	6054	6.4177	1	6.9187e-11	1.3837e-10	6.3175e-09	TRUE
Nmb_2	Nmb	495.94/242.72	712.13/989.89	369.33	851.01	1.2021	32060	5638.7	6.4146	1	7.0616e-11	1.4123e-10	6.4349e-09	TRUE
Mrpl18_2	Mrpl18	101/198.35	233.37/635.95	149.67	434.66	1.5318	4738.6	1975.8	6.4114	1	7.2102e-11	1.442e-10	6.5571e-09	TRUE
Tfec_3	Tfec	506.49/479.23	1005.6/1118.4	492.86	1062	1.106	371.62	7885.2	6.4098	1	7.2859e-11	1.4572e-10	6.6125e-09	TRUE
Frat2_1	Frat2	432.63/373.18	1109.1/709	402.9	909.05	1.1719	1767.2	6238.6	6.4082	1	7.3646e-11	1.4729e-10	6.6705e-09	TRUE
Slc3a1_2	Slc3a1	464.28/502.3	719.35/1371.6	483.29	1045.5	1.1116	722.74	7707.5	6.4033	1	7.6007e-11	1.5201e-10	6.8705e-09	TRUE
Slc18b1_6	Slc18b1	678.34/558.66	1316/1218.1	618.5	1267.1	1.0334	7161.6	10267	6.4005	1	7.7418e-11	1.5484e-10	6.9841e-09	TRUE
1700016H13Rik_3	1700016H13Rik	560.76/429.98	748.22/1382.3	495.37	1065.3	1.1031	8552.1	7931.8	6.3991	1	7.8151e-11	1.563e-10	7.0361e-09	TRUE
Slamf6_9	Slamf6	385.9/273.34	399.37/1159.2	329.62	779.29	1.2388	6334.9	4940.7	6.3974	1	7.9024e-11	1.5805e-10	7.1005e-09	TRUE
Ctnna1_3	Ctnna1	794.41/477.45	1758.7/830.19	635.93	1294.4	1.0242	50230	10605	6.3945	1	8.0529e-11	1.6106e-10	7.2213e-09	TRUE
Mgst3_6	Mgst3	518.55/746.8	1296.8/1280.4	632.67	1288.6	1.0251	26049	10542	6.3883	1	8.3881e-11	1.6776e-10	7.5069e-09	TRUE
Adh5_10	Adh5	1097.4/669.15	1118.7/2239.1	883.27	1678.9	0.92584	91700	15540	6.3826	1	8.7077e-11	1.7415e-10	7.7775e-09	TRUE
Fignl2_7	Fignl2	180.89/165.07	435.46/526.66	172.98	481.06	1.4703	125.17	2337	6.3728	1	9.2828e-11	1.8566e-10	8.2747e-09	TRUE
Fam214a_3	Fam214a	548.7/705.53	1044.1/1510.9	627.12	1277.5	1.0254	12298	10434	6.3672	1	9.6231e-11	1.9246e-10	8.5474e-09	TRUE
Mael_10	Mael	447.7/679.35	1082.6/1266.8	563.53	1174.7	1.0584	26831	9214.3	6.3672	1	9.6266e-11	1.9253e-10	8.5474e-09	TRUE
Alpk3_8	Alpk3	348.21/441.96	979.18/804.71	395.08	891.94	1.1728	4393.9	6098.2	6.3626	1	9.9182e-11	1.9836e-10	8.7889e-09	TRUE
Fbxl21_1	Fbxl21	1068.8/733.93	1965.6/1441.8	901.34	1703.7	0.91776	56054	15911	6.3608	1	1.0035e-10	2.007e-10	8.8751e-09	TRUE
Kctd16_6	Kctd16	1085.3/1114.7	2540.6/1461	1100	2000.8	0.8625	429.62	20061	6.3601	1	1.0082e-10	2.0164e-10	8.8988e-09	TRUE
Nepn_6	Nepn	637.64/618.12	1106.7/1449.2	627.88	1277.9	1.0241	190.51	10449	6.3593	1	1.0131e-10	2.0262e-10	8.9249e-09	TRUE
Slc32a1_3	Slc32a1	354.24/279.99	567.78/940.05	317.12	753.92	1.2468	2756.4	4723.7	6.3554	1	1.0397e-10	2.0794e-10	9.141e-09	TRUE
Defb42_6	Defb42	937.61/875.48	2093.1/1328	906.55	1710.5	0.91524	1930.2	16018	6.3525	1	1.0592e-10	2.1185e-10	9.2949e-09	TRUE
Nt5c_8	Nt5c	465.79/372.73	1113.9/750.34	419.26	932.13	1.1508	4329.8	6534	6.3447	1	1.114e-10	2.228e-10	9.7565e-09	TRUE
Ostf1_9	Ostf1	385.9/435.74	1251/583.85	410.82	917.45	1.1572	1242.3	6381.3	6.3421	1	1.1333e-10	2.2667e-10	9.9064e-09	TRUE
Luzp1_4	Luzp1	295.45/512.51	692.89/1118.4	403.98	905.66	1.1627	23557	6258	6.3417	1	1.136e-10	2.272e-10	9.9107e-09	TRUE
Ppp1r3d_8	Ppp1r3d	195.96/121.14	137.13/762.8	158.55	449.97	1.499	2799.4	2112.4	6.3405	1	1.1452e-10	2.2904e-10	9.9715e-09	TRUE
Zfp882_6	Zfp882	593.92/648.29	1953.6/576.49	621.11	1265	1.0251	1478	10318	6.3392	1	1.1548e-10	2.3097e-10	1.0036e-08	TRUE
Samd14_7	Samd14	616.53/574.63	1462.8/983.66	595.58	1223.2	1.0371	877.86	9826.5	6.3314	1	1.2145e-10	2.429e-10	1.0534e-08	TRUE
Calr3_9	Calr3	682.86/725.06	1835.7/955.34	703.96	1395.5	0.98621	890.29	11935	6.33	1	1.2255e-10	2.4509e-10	1.0609e-08	TRUE
Zfp446_9	Zfp446	749.19/399.8	1296.8/1081.1	574.49	1188.9	1.048	61035	9423.1	6.3294	1	1.2304e-10	2.4607e-10	1.0631e-08	TRUE
Chd1_3	Chd1	604.47/539.13	1522.9/846.05	571.8	1184.5	1.0494	2134.7	9371.8	6.3287	1	1.2359e-10	2.4718e-10	1.0658e-08	TRUE
Fbll1_1	Fbll1	81.4/189.03	452.3/347.71	135.21	400	1.5577	5792	1756.2	6.3186	1	1.321e-10	2.6419e-10	1.137e-08	TRUE
Gga1_10	Gga1	176.37/233.85	534.1/550.44	205.11	542.27	1.3983	1651.9	2848	6.3179	1	1.3258e-10	2.6516e-10	1.139e-08	TRUE
Ptp4a1_3	Ptp4a1	30.148/36.83	0/302.97	33.489	151.48	2.1445	22.32	348.72	6.3187	1	1.3692e-10	2.7383e-10	1.1737e-08	TRUE
Snx15_8	Snx15	875.81/826.23	1775.5/1466.7	851.02	1621.1	0.92892	1229.2	14882	6.3126	1	1.3715e-10	2.743e-10	1.1737e-08	TRUE
Mpp2_10	Mpp2	235.16/275.11	911.82/361.86	255.13	636.84	1.3163	798.25	3669.3	6.3014	1	1.4749e-10	2.9498e-10	1.2578e-08	TRUE
Prickle2_5	Prickle2	299.98/249.38	495.61/850.58	274.68	673.09	1.29	1280.1	3997.6	6.3014	1	1.4753e-10	2.9506e-10	1.2578e-08	TRUE
Serpina1a_9	Serpina1a	883.35/913.2	2593.5/789.42	898.27	1691.5	0.9123	445.59	15848	6.3008	1	1.481e-10	2.9619e-10	1.2602e-08	TRUE
1700034E13Rik_6	1700034E13Rik	422.08/410.45	1219.8/626.89	416.26	923.33	1.1474	67.573	6479.7	6.2992	1	1.4957e-10	2.9914e-10	1.2704e-08	TRUE
Thap4_7	Thap4	586.38/517.83	1368.9/929.86	552.11	1149.4	1.0565	2349.6	8997.6	6.2968	1	1.5194e-10	3.0388e-10	1.2881e-08	TRUE
Wnt8a_9	Wnt8a	694.92/500.53	1277.5/1168.8	597.72	1223.2	1.0318	18894	9867.5	6.2963	1	1.524e-10	3.048e-10	1.2895e-08	TRUE
Wasf2_2	Wasf2	1070.3/989.96	1700.9/2073.2	1030.1	1887.1	0.87271	3224.2	18586	6.286	1	1.6289e-10	3.2578e-10	1.3757e-08	TRUE
Serpinb3b_6	Serpinb3b	381.38/507.63	1385.8/553.27	444.5	969.52	1.1233	7969.8	6993.3	6.2782	1	1.7127e-10	3.4254e-10	1.4438e-08	TRUE
Satb2_9	Satb2	331.63/266.24	519.66/911.74	298.93	715.7	1.2567	2138.1	4410.6	6.2755	1	1.743e-10	3.486e-10	1.4666e-08	TRUE
Dut_10	Dut	416.05/222.31	1070.6/433.22	319.18	751.91	1.2336	18767	4759.3	6.2726	1	1.7756e-10	3.5512e-10	1.4912e-08	TRUE
Git1_10	Git1	735.62/566.64	1636/975.73	651.13	1305.9	1.0029	14276	10900	6.2711	1	1.7928e-10	3.5855e-10	1.5028e-08	TRUE
Fopnl_9	Fopnl	146.22/230.74	815.58/198.2	188.48	506.89	1.4225	3571.9	2581.8	6.2666	1	1.8451e-10	3.6902e-10	1.5438e-08	TRUE
Brd7_3	Brd7	557.74/587.06	1443.5/913.44	572.4	1178.5	1.0405	429.6	9383.2	6.2568	1	1.965e-10	3.9301e-10	1.6411e-08	TRUE
Cdkn1a_9	Cdkn1a	679.84/653.62	1508.5/1149	666.73	1328.7	0.99381	343.97	11204	6.2542	1	1.9976e-10	3.9951e-10	1.6652e-08	TRUE
Tm4sf1_5	Tm4sf1	343.69/465.92	969.56/830.19	404.8	899.87	1.1505	7469.7	6272.8	6.2508	1	2.0419e-10	4.0838e-10	1.699e-08	TRUE
Fbxl21_6	Fbxl21	703.96/627.88	2146/506.84	665.92	1326.4	0.99305	2894.4	11189	6.2444	1	2.1272e-10	4.2544e-10	1.7667e-08	TRUE
Stat3_3	Stat3	217.07/524.49	844.45/836.99	370.78	840.72	1.1789	47254	5664.4	6.244	1	2.1322e-10	4.2644e-10	1.7676e-08	TRUE
Nrk_1	Nrk	633.11/714.85	1881.4/796.21	673.98	1338.8	0.98909	3340.4	11346	6.2413	1	2.17e-10	4.34e-10	1.7957e-08	TRUE
Sptlc2_4	Sptlc2	928.57/729.05	1905.4/1251.5	828.81	1578.5	0.92859	19904	14431	6.2404	1	2.1818e-10	4.3636e-10	1.8021e-08	TRUE
Gm1045_3	Gm1045	976.8/757.45	2179.7/1093.5	867.13	1636.6	0.91561	24059	15210	6.2392	1	2.1991e-10	4.3982e-10	1.8131e-08	TRUE
Sec31b_5	Sec31b	113.06/202.78	630.33/257.1	157.92	443.72	1.4846	4025.6	2102.7	6.2326	1	2.2941e-10	4.5881e-10	1.8879e-08	TRUE
C5ar2_5	C5ar2	265.31/205.45	923.85/267.29	235.38	595.57	1.3356	1791.5	3341.5	6.2311	1	2.3153e-10	4.6306e-10	1.9019e-08	TRUE
Acad8_4	Acad8	681.35/611.02	1648/939.49	646.18	1293.7	1.0004	2473.5	10804	6.2301	1	2.3312e-10	4.6624e-10	1.9086e-08	TRUE
Atad2_2	Atad2	132.65/105.16	279.08/443.41	118.91	361.24	1.595	377.8	1513	6.2302	1	2.3319e-10	4.6638e-10	1.9086e-08	TRUE
Plg_7	Plg	153.76/336.35	976.78/250.3	245.05	613.54	1.3205	16670	3501.5	6.2273	1	2.3733e-10	4.7465e-10	1.9389e-08	TRUE
4933434I20Rik_10	4933434I20Rik	290.93/529.37	726.57/1087.3	410.15	906.93	1.1429	28427	6369.2	6.2247	1	2.4124e-10	4.8248e-10	1.9673e-08	TRUE
Ppp1r3d_1	Ppp1r3d	266.81/337.68	454.71/980.26	302.25	717.48	1.2445	2511	4467.3	6.2126	1	2.6063e-10	5.2126e-10	2.1216e-08	TRUE
4921539E11Rik_7	4921539E11Rik	621.05/462.37	1696.1/552.14	541.71	1124.1	1.0518	12591	8800.9	6.2083	1	2.6777e-10	5.3554e-10	2.1758e-08	TRUE
Sumf2_3	Sumf2	203.5/246.71	276.67/872.66	225.11	574.67	1.3482	933.69	3172.8	6.2058	1	2.7206e-10	5.4412e-10	2.2067e-08	TRUE
Ilkap_10	Ilkap	918.02/865.27	1818.8/1518.8	891.65	1668.8	0.90353	1390.8	15712	6.2001	1	2.8206e-10	5.6412e-10	2.2837e-08	TRUE
Dpagt1_7	Dpagt1	321.08/293.31	1154.8/296.17	307.19	725.49	1.2371	385.68	4552.4	6.1996	1	2.8296e-10	5.6593e-10	2.2869e-08	TRUE
Mtg1_5	Mtg1	713.01/737.04	2201.4/626.32	725.02	1413.8	0.96255	288.71	12352	6.1979	1	2.8614e-10	5.7229e-10	2.3084e-08	TRUE
Fcgr3_7	Fcgr3	400.97/311.5	226.15/1397.6	356.24	811.88	1.1862	4002.7	5407.1	6.1965	1	2.8865e-10	5.7729e-10	2.3245e-08	TRUE
Mup20_7	Mup20	444.69/375.84	971.96/837.55	410.26	904.76	1.1391	2370	6371.3	6.1951	1	2.9123e-10	5.8245e-10	2.341e-08	TRUE
Lyzl1_4	Lyzl1	934.6/659.38	1174.1/1873.9	796.99	1524	0.93433	37871	13789	6.1909	1	2.9909e-10	5.9818e-10	2.4e-08	TRUE
Lpin2_10	Lpin2	746.17/145.99	919.04/1010.3	446.08	964.65	1.111	180110	7022.1	6.1884	1	3.0392e-10	6.0783e-10	2.4344e-08	TRUE
Dach1_6	Dach1	428.11/875.92	1725/872.1	652.02	1298.5	0.99282	100270	10917	6.1877	1	3.0517e-10	6.1034e-10	2.437e-08	TRUE
Sox5_9	Sox5	299.98/650.95	945.5/1081.6	475.46	1013.6	1.0904	61593	7562.6	6.1877	1	3.0533e-10	6.1066e-10	2.437e-08	TRUE
Il19_10	Il19	346.71/254.26	760.25/664.83	300.48	712.54	1.2429	4273.3	4437.1	6.186	1	3.0851e-10	6.1703e-10	2.4581e-08	TRUE
Armcx2_6	Armcx2	327.11/265.35	875.73/534.02	296.23	704.87	1.2478	1907	4364.2	6.1857	1	3.0908e-10	6.1816e-10	2.4582e-08	TRUE
Nadk2_1	Nadk2	313.54/445.95	1142.8/560.63	379.75	851.71	1.1632	8765.8	5823.9	6.1844	1	3.1169e-10	6.2338e-10	2.4746e-08	TRUE
Zfp157_3	Zfp157	426.6/516.06	1482/530.62	471.33	1006.3	1.0926	4001.6	7486.2	6.1831	1	3.1418e-10	6.2836e-10	2.49e-08	TRUE
Wdr25_6	Wdr25	399.46/339.9	796.34/872.1	369.68	834.22	1.172	1774.1	5645	6.1828	1	3.1479e-10	6.2959e-10	2.4905e-08	TRUE
Fam84a_3	Fam84a	66.326/55.023	269.46/177.25	60.674	223.35	1.863	63.886	693.75	6.1763	1	3.3158e-10	6.6316e-10	2.6141e-08	TRUE
Grtp1_8	Grtp1	447.7/388.26	507.63/1324.6	417.98	916.1	1.1302	1766.4	6510.8	6.1733	1	3.3446e-10	6.6892e-10	2.6322e-08	TRUE
Vwc2l_10	Vwc2l	1026.5/789.4	1405/1974.1	907.97	1689.6	0.89519	28121	16047	6.1699	1	3.4161e-10	6.8321e-10	2.6837e-08	TRUE
INTERGENIC_3539	INTERGENIC	410.02/481	666.42/1257.7	445.51	962.08	1.109	2519.6	7011.7	6.1691	1	3.435e-10	6.87e-10	2.6939e-08	TRUE
Nt5c_7	Nt5c	144.71/355.43	493.2/745.25	250.07	619.22	1.3047	22201	3584.9	6.1655	1	3.5125e-10	7.025e-10	2.7499e-08	TRUE
Rps6kl1_9	Rps6kl1	34.671/99.839	69.77/409.43	67.255	239.6	1.8176	2123.5	781.62	6.1646	1	3.5622e-10	7.1244e-10	2.7839e-08	TRUE
Clnk_2	Clnk	429.61/779.63	1587.9/853.98	604.62	1220.9	1.0127	61258	10000	6.1629	1	3.5712e-10	7.1424e-10	2.7862e-08	TRUE
Arhgef39_5	Arhgef39	205.01/166.4	322.38/669.36	185.7	495.87	1.4121	745.34	2537.7	6.1571	1	3.7039e-10	7.4077e-10	2.8847e-08	TRUE
Gm3776_8	Gm3776	257.77/433.52	738.6/841.52	345.65	790.06	1.1903	15445	5220.8	6.1505	1	3.861e-10	7.7219e-10	3.0018e-08	TRUE
Gstt2_7	Gstt2	393.44/638.97	1388.2/766.2	516.2	1077.2	1.0598	30144	8321	6.1498	1	3.8782e-10	7.7565e-10	3.01e-08	TRUE
Fam181a_4	Fam181a	550.21/382.05	1190.9/798.48	466.13	994.69	1.0919	14138	7390.3	6.1484	1	3.9136e-10	7.8273e-10	3.0323e-08	TRUE
Gna13_4	Gna13	456.75/318.6	1133.2/591.21	387.67	862.18	1.1511	9542.4	5965.4	6.1437	1	4.0323e-10	8.0646e-10	3.1189e-08	TRUE
9830107B12Rik_7	9830107B12Rik	633.11/546.23	1383.4/1006.9	589.67	1195.1	1.0179	3774.2	9713.2	6.1432	1	4.0438e-10	8.0876e-10	3.1224e-08	TRUE
Taok3_3	Taok3	416.05/347.44	562.97/1140.5	381.74	851.75	1.1557	2353.3	5859.5	6.14	1	4.1266e-10	8.2532e-10	3.1809e-08	TRUE
Taf5l_6	Taf5l	52.76/118.03	269.46/295.61	85.396	282.53	1.7145	2130.3	1030.8	6.1402	1	4.1363e-10	8.2727e-10	3.1829e-08	TRUE
Sptlc2_7	Sptlc2	165.82/148.65	570.19/305.8	157.23	437.99	1.4722	147.33	2092	6.1384	1	4.1702e-10	8.3404e-10	3.2003e-08	TRUE
Rnf144a_1	Rnf144a	215.56/49.254	572.59/200.47	132.41	386.53	1.5385	13829	1713.9	6.1383	1	4.1732e-10	8.3463e-10	3.2003e-08	TRUE
Slc16a5_3	Slc16a5	601.46/363.42	1046.5/994.42	482.44	1020.5	1.0793	28332	7691.7	6.1349	1	4.2607e-10	8.5214e-10	3.2619e-08	TRUE
Mptx1_4	Mptx1	515.54/352.32	789.12/1089.6	433.93	939.34	1.1124	13319	6800.3	6.1288	1	4.4267e-10	8.8533e-10	3.3832e-08	TRUE
Akr1c14_2	Akr1c14	509.51/576.41	1082.6/1154.7	542.96	1118.7	1.0415	2237.8	8824.4	6.1285	1	4.4358e-10	8.8717e-10	3.3845e-08	TRUE
R3hdml_4	R3hdml	503.48/553.78	587.03/1603.8	528.63	1095.4	1.0497	1265	8554.2	6.1279	1	4.4523e-10	8.9047e-10	3.3913e-08	TRUE
Hoxa7_1	Hoxa7	711.5/725.94	1561.4/1230.6	718.72	1396	0.9568	104.31	12227	6.1249	1	4.5375e-10	9.0749e-10	3.4503e-08	TRUE
Gm10639_2	Gm10639	545.68/1007.3	1352.1/1617.3	776.48	1484.7	0.93429	106530	13377	6.1235	1	4.5763e-10	9.1525e-10	3.4739e-08	TRUE
Ifngr1_1	Ifngr1	434.14/580.4	1640.8/479.09	507.27	1059.9	1.0617	10697	8153.8	6.1205	1	4.6637e-10	9.3275e-10	3.5344e-08	TRUE
Aff1_2	Aff1	432.63/362.97	923.85/831.32	397.8	877.58	1.1395	2426	6146.9	6.1195	1	4.6922e-10	9.3844e-10	3.55e-08	TRUE
Pold4_9	Pold4	720.54/973.55	1698.5/1484.3	847.04	1591.4	0.90899	32005	14801	6.1183	1	4.7303e-10	9.4607e-10	3.5728e-08	TRUE
Gm7534_8	Gm7534	518.55/669.59	1318.4/1080.5	594.07	1199.5	1.0124	11406	9797.5	6.1161	1	4.7961e-10	9.5922e-10	3.6164e-08	TRUE
Plekha3_8	Plekha3	289.42/275.11	454.71/894.75	282.27	674.73	1.2543	102.4	4126.3	6.1096	1	4.9926e-10	9.9853e-10	3.7583e-08	TRUE
Agbl5_6	Agbl5	309.02/348.77	957.53/556.1	328.9	756.82	1.1998	790.12	4928.1	6.0957	1	5.4483e-10	1.0897e-09	4.0945e-08	TRUE
Lcn8_10	Lcn8	691.9/602.59	690.48/1872.2	647.24	1281.3	0.98415	3988.8	10824	6.0946	1	5.4867e-10	1.0973e-09	4.1165e-08	TRUE
Gm1587_4	Gm1587	491.42/505.85	1212.5/874.36	498.64	1043.5	1.0638	104.2	7992.7	6.0941	1	5.504e-10	1.1008e-09	4.1226e-08	TRUE
Lias_8	Lias	498.95/843.53	1294.3/1342.1	671.24	1318.2	0.97265	59367	11293	6.0884	1	5.7027e-10	1.1405e-09	4.2644e-08	TRUE
Ube2e2_3	Ube2e2	1432/460.59	1609.5/1863.1	946.32	1736.3	0.87494	471860	16838	6.088	1	5.7159e-10	1.1432e-09	4.2671e-08	TRUE
C5ar2_2	C5ar2	238.17/276.89	555.75/700.51	257.53	628.13	1.283	749.48	3709.3	6.085	1	5.8259e-10	1.1652e-09	4.342e-08	TRUE
Cdc25a_5	Cdc25a	327.11/375.4	825.21/763.93	351.25	794.57	1.1754	1165.8	5319.4	6.0783	1	6.0713e-10	1.2143e-09	4.5175e-08	TRUE
Smarcd2_1	Smarcd2	123.61/216.54	512.45/409.43	170.07	460.94	1.4331	4318.2	2291.6	6.0761	1	6.1574e-10	1.2315e-09	4.574e-08	TRUE
Ttc9b_10	Ttc9b	901.43/878.59	1905.4/1395.4	890.01	1650.4	0.89017	261	15678	6.0727	1	6.2887e-10	1.2577e-09	4.6638e-08	TRUE
Relb_3	Relb	566.79/464.59	1340.1/798.48	515.69	1069.3	1.0506	5222.6	8311.3	6.0722	1	6.3078e-10	1.2616e-09	4.6703e-08	TRUE
Tmem64_10	Tmem64	434.14/173.5	146.76/1274.7	303.82	710.75	1.2234	33966	4494.3	6.0699	1	6.3975e-10	1.2795e-09	4.7289e-08	TRUE
Sall2_5	Sall2	345.2/344.78	769.87/796.21	344.99	783.04	1.1802	0.087887	5209.3	6.0693	1	6.4238e-10	1.2848e-09	4.7405e-08	TRUE
Grm6_3	Grm6	342.18/492.98	1073/740.72	417.58	906.86	1.117	11371	6503.6	6.0671	1	6.5123e-10	1.3025e-09	4.798e-08	TRUE
Sgsm2_4	Sgsm2	180.89/114.04	368.1/461.53	147.46	414.81	1.4858	2234.5	1942	6.0667	1	6.5305e-10	1.3061e-09	4.8035e-08	TRUE
Slc35d3_3	Slc35d3	342.18/352.77	996.02/577.62	347.47	786.82	1.1768	55.997	5252.9	6.0619	1	6.7271e-10	1.3454e-09	4.9328e-08	TRUE
Serpina1b_7	Serpina1b	414.54/588.83	993.62/1097.5	501.68	1045.5	1.0579	15189	8049.5	6.0619	1	6.7281e-10	1.3456e-09	4.9328e-08	TRUE
Nme7_4	Nme7	506.49/265.35	784.31/921.36	385.92	852.84	1.1419	29074	5934.1	6.0612	1	6.755e-10	1.351e-09	4.9445e-08	TRUE
Tbcel_2	Tbcel	416.05/596.82	1147.6/958.17	506.43	1052.9	1.0544	16339	8138.1	6.0574	1	6.9161e-10	1.3832e-09	5.0541e-08	TRUE
Epc1_10	Epc1	360.27/540.02	887.76/1032.4	450.15	960.06	1.091	16155	7096.6	6.053	1	7.1087e-10	1.4217e-09	5.1864e-08	TRUE
Gm960_2	Gm960	221.59/266.24	627.93/574.22	243.91	601.08	1.2977	996.74	3482.6	6.0522	1	7.1442e-10	1.4288e-09	5.2031e-08	TRUE
Krt83_8	Krt83	520.06/489.88	623.12/1476.9	504.97	1050	1.0547	455.4	8110.8	6.052	1	7.1547e-10	1.4309e-09	5.2031e-08	TRUE
Serpina9_2	Serpina9	55.774/178.82	317.57/383.95	117.3	350.76	1.5722	7570.5	1489.3	6.0497	1	7.2663e-10	1.4533e-09	5.2758e-08	TRUE
Itih1_8	Itih1	780.84/494.32	1332.8/1189.8	637.58	1261.3	0.98314	41048	10637	6.0478	1	7.3416e-10	1.4683e-09	5.3219e-08	TRUE
Fam154b_3	Fam154b	596.94/777.86	1479.6/1198.3	687.4	1338.9	0.96085	16367	11609	6.047	1	7.3782e-10	1.4756e-09	5.328e-08	TRUE
E330021D16Rik_3	E330021D16Rik	514.03/282.21	854.08/890.78	398.12	872.43	1.1299	26869	6152.6	6.0469	1	7.3839e-10	1.4768e-09	5.328e-08	TRUE
Adh5_3	Adh5	676.83/512.95	1089.9/1298	594.89	1193.9	1.0038	13428	9813.2	6.0468	1	7.3856e-10	1.4771e-09	5.328e-08	TRUE
Tssk4_7	Tssk4	545.68/654.06	817.99/1585.1	599.87	1201.5	1.0009	5872.6	9908.8	6.0442	1	7.5089e-10	1.5018e-09	5.4083e-08	TRUE
Pdcd6ip_10	Pdcd6ip	429.61/549.78	1537.3/511.37	489.7	1024.4	1.0632	7220.3	7826.4	6.0436	1	7.5379e-10	1.5076e-09	5.4206e-08	TRUE
Fbxl17_8	Fbxl17	562.27/461.48	858.89/1261.1	511.87	1060	1.0488	5078.9	8239.9	6.0386	1	7.7748e-10	1.555e-09	5.582e-08	TRUE
Rgs8_4	Rgs8	687.38/765.88	2105.1/691.45	726.63	1398.3	0.94341	3081	12383	6.0357	1	7.9154e-10	1.5831e-09	5.6739e-08	TRUE
Pkp4_9	Pkp4	426.6/325.25	594.25/1073.1	375.93	833.69	1.147	5135.3	5755.9	6.0337	1	8.0134e-10	1.6027e-09	5.73e-08	TRUE
Kcnk5_9	Kcnk5	901.43/468.58	1041.7/1625.8	685.01	1333.8	0.96031	93681	11562	6.0336	1	8.0192e-10	1.6038e-09	5.73e-08	TRUE
Rnf207_5	Rnf207	122.1/142.44	202.09/561.2	132.27	381.65	1.5217	206.8	1711.9	6.0273	1	8.3423e-10	1.6685e-09	5.9337e-08	TRUE
Il17re_1	Il17re	144.71/325.25	137.13/1029	234.98	583.05	1.3074	16298	3335	6.0272	1	8.3438e-10	1.6688e-09	5.9337e-08	TRUE
Ccdc88b_5	Ccdc88b	429.61/524.05	623.12/1380.1	476.83	1001.6	1.0692	4458.8	7587.9	6.0242	1	8.4959e-10	1.6992e-09	6.0323e-08	TRUE
Adcy2_2	Adcy2	898.42/1186.1	2138.8/1599.2	1042.3	1869	0.84195	41378	18841	6.0232	1	8.5488e-10	1.7098e-09	6.0604e-08	TRUE
Egln3_2	Egln3	480.87/824.45	1474.8/1088.4	652.66	1281.6	0.97247	59026	10930	6.016	1	8.9398e-10	1.788e-09	6.3276e-08	TRUE
Dbil5_3	Dbil5	1040.1/437.96	1571/1257.7	739.04	1414.4	0.93552	181290	12630	6.0094	1	9.3133e-10	1.8627e-09	6.5816e-08	TRUE
Smarca4_9	Smarca4	518.55/487.22	1407.4/677.86	502.88	1042.6	1.0505	490.92	8071.9	6.0077	1	9.4073e-10	1.8815e-09	6.6376e-08	TRUE
Hmgxb3_5	Hmgxb3	586.38/759.67	1628.8/995.55	673.03	1312.2	0.96216	15013	11327	6.0051	1	9.559e-10	1.9118e-09	6.7341e-08	TRUE
Ccdc55_1	Ccdc55	669.29/548.89	1190.9/1233.4	609.09	1212.1	0.99165	7247.8	10086	6.0047	1	9.5839e-10	1.9168e-09	6.7411e-08	TRUE
Rbm47_8	Rbm47	230.63/340.34	1162/185.18	285.49	673.6	1.2356	6017.8	4181	6.0024	1	9.7239e-10	1.9448e-09	6.8289e-08	TRUE
Zfp35_3	Zfp35	340.68/328.8	1154.8/365.26	334.74	760.03	1.1806	70.464	5030	5.9966	1	1.0072e-09	2.0144e-09	7.0625e-08	TRUE
Fam210b_2	Fam210b	474.84/437.96	1328/603.11	456.4	965.57	1.0794	679.83	7211.3	5.9959	1	1.0117e-09	2.0235e-09	7.0831e-08	TRUE
Anxa1_7	Anxa1	685.87/855.96	1491.6/1431	770.92	1461.3	0.92175	14464	13266	5.9944	1	1.0211e-09	2.0421e-09	7.1316e-08	TRUE
Gm684_6	Gm684	865.26/840.87	1888.6/1282.1	853.06	1585.3	0.89329	297.35	14924	5.9943	1	1.0218e-09	2.0437e-09	7.1316e-08	TRUE
Col4a3_6	Col4a3	180.89/294.64	712.13/460.4	237.76	586.27	1.2984	6469.2	3380.8	5.9937	1	1.0258e-09	2.0516e-09	7.1481e-08	TRUE
Nanog_10	Nanog	488.4/490.32	1330.4/707.3	489.36	1018.9	1.0565	1.8432	7820.2	5.9878	1	1.0638e-09	2.1276e-09	7.4014e-08	TRUE
Gm12695_7	Gm12695	224.6/354.1	842.05/517.03	289.35	679.54	1.2289	8384.1	4246.7	5.9875	1	1.0655e-09	2.131e-09	7.4019e-08	TRUE
Dusp18_4	Dusp18	590.91/686.45	1583.1/930.43	638.68	1256.7	0.97541	4564.4	10658	5.9867	1	1.0704e-09	2.1408e-09	7.4247e-08	TRUE
Pgap2_2	Pgap2	422.08/466.8	642.36/1247	444.44	944.67	1.0861	1000.3	6992.2	5.9823	1	1.1002e-09	2.2003e-09	7.6076e-08	TRUE
Defb46_1	Defb46	449.21/711.74	548.53/1780.4	580.48	1164.5	1.0031	34462	9537.3	5.9801	1	1.1152e-09	2.2304e-09	7.6918e-08	TRUE
Tfec_2	Tfec	352.74/315.49	796.34/719.2	334.11	757.77	1.179	693.5	5019	5.98	1	1.1158e-09	2.2315e-09	7.6918e-08	TRUE
Vtcn1_3	Vtcn1	437.15/504.52	1390.6/584.98	470.84	987.78	1.0674	2269.5	7477.1	5.9783	1	1.1272e-09	2.2545e-09	7.7591e-08	TRUE
Krtap19-5_6	Krtap19-5	259.28/244.05	834.83/386.78	251.66	610.81	1.2759	115.88	3611.4	5.9762	1	1.1417e-09	2.2835e-09	7.8467e-08	TRUE
Ints7_7	Ints7	592.41/398.91	627.93/1428.2	495.66	1028.1	1.051	18721	7937.3	5.9759	1	1.1445e-09	2.2889e-09	7.8535e-08	TRUE
Pi4kb_5	Pi4kb	697.93/660.72	1157.2/1480.3	679.32	1318.8	0.95598	692.59	11451	5.9755	1	1.1468e-09	2.2935e-09	7.8573e-08	TRUE
Dclre1c_5	Dclre1c	313.54/140.22	632.74/497.21	226.88	564.97	1.3125	15020	3201.8	5.975	1	1.1507e-09	2.3013e-09	7.8721e-08	TRUE
Car7_3	Car7	242.69/173.94	599.06/460.97	208.32	530.01	1.343	2363.4	2899.8	5.9739	1	1.1582e-09	2.3164e-09	7.9117e-08	TRUE
Nedd9_10	Nedd9	795.92/627.88	1972.8/763.93	711.9	1368.4	0.94174	14118	12092	5.9699	1	1.187e-09	2.3739e-09	8.0958e-08	TRUE
Vash2_1	Vash2	43.715/275.56	488.39/381.68	159.64	435.04	1.4407	26875	2129.2	5.9684	1	1.1983e-09	2.3966e-09	8.1556e-08	TRUE
Tmem40_7	Tmem40	351.23/531.59	808.37/1068.6	441.41	938.48	1.0865	16265	6936.7	5.9682	1	1.1994e-09	2.3987e-09	8.1556e-08	TRUE
1600014C10Rik_8	1600014C10Rik	911.99/546.68	1756.3/1033.5	729.33	1394.9	0.93455	66726	12437	5.9679	1	1.2014e-09	2.4029e-09	8.1575e-08	TRUE
Nr0b1_10	Nr0b1	140.19/114.93	738.6/0	127.56	369.3	1.5263	319.12	1641.3	5.9669	1	1.2099e-09	2.4198e-09	8.2009e-08	TRUE
F11r_4	F11r	464.28/373.18	880.54/920.8	418.73	900.67	1.1031	4150.2	6524.3	5.9666	1	1.2115e-09	2.423e-09	8.2009e-08	TRUE
Slc23a1_10	Slc23a1	590.91/376.73	1282.3/732.22	483.82	1007.3	1.0564	22936	7717.3	5.9586	1	1.2718e-09	2.5436e-09	8.5965e-08	TRUE
Oplah_5	Oplah	535.13/408.23	1154.8/820	471.68	987.4	1.0642	8051.8	7492.7	5.9579	1	1.2774e-09	2.5547e-09	8.621e-08	TRUE
Rnf186_8	Rnf186	155.26/141.99	252.61/571.96	148.63	412.29	1.4658	88.045	1959.8	5.9557	1	1.2952e-09	2.5903e-09	8.728e-08	TRUE
Ankrd66_6	Ankrd66	126.62/238.28	153.97/804.14	182.45	479.06	1.3878	6234	2486.2	5.9485	1	1.3531e-09	2.7063e-09	9.105e-08	TRUE
Hist1h4h_4	Hist1h4h	734.11/529.81	938.28/1544.9	631.96	1241.6	0.97313	20869	10528	5.9413	1	1.414e-09	2.828e-09	9.4863e-08	TRUE
Klhl7_2	Klhl7	349.72/602.14	721.76/1263.4	475.93	992.58	1.0589	31859	7571.2	5.9376	1	1.4459e-09	2.8918e-09	9.6714e-08	TRUE
INTERGENIC_20155	INTERGENIC	898.42/808.03	1686.5/1467.3	853.23	1576.9	0.8853	4084.8	14927	5.9231	1	1.5798e-09	3.1597e-09	1.0552e-07	TRUE
Acpp_4	Acpp	281.89/378.06	1304/188.58	329.97	746.27	1.1749	4624.5	4946.8	5.9189	1	1.6201e-09	3.2401e-09	1.0804e-07	TRUE
Tmem207_6	Tmem207	780.84/604.36	1532.5/1132.6	692.6	1332.6	0.9431	15573	11712	5.9135	1	1.6745e-09	3.349e-09	1.1151e-07	TRUE
Cth_2	Cth	637.64/508.52	1243.8/1048.2	573.08	1146	0.99858	8336.1	9396.1	5.9107	1	1.7032e-09	3.4064e-09	1.1325e-07	TRUE
1700057G04Rik_3	1700057G04Rik	167.32/202.78	240.59/723.73	185.05	482.16	1.3768	628.77	2527.4	5.9097	1	1.7134e-09	3.4267e-09	1.1376e-07	TRUE
Zfp595_8	Zfp595	627.08/683.79	1383.4/1166	655.44	1274.7	0.95854	1607.7	10984	5.9086	1	1.7251e-09	3.4501e-09	1.1437e-07	TRUE
Tlr13_10	Tlr13	260.78/331.91	312.76/1060.7	296.35	686.72	1.2097	2529.6	4366.2	5.9078	1	1.7339e-09	3.4677e-09	1.1478e-07	TRUE
Ptpn2_9	Ptpn2	382.88/663.82	1275.1/857.94	523.35	1066.5	1.0257	39463	8455.1	5.9071	1	1.7408e-09	3.4816e-09	1.1507e-07	TRUE
Slc45a3_3	Slc45a3	508/367.85	1123.5/731.65	437.93	927.59	1.0811	9820.5	6873.2	5.9064	1	1.7483e-09	3.4967e-09	1.154e-07	TRUE
Strada_4	Strada	224.6/206.78	861.29/218.59	215.69	539.94	1.3198	158.89	3019.3	5.9011	1	1.8059e-09	3.6118e-09	1.1902e-07	TRUE
Slc44a5_6	Slc44a5	782.35/587.94	1101.9/1536.9	685.15	1319.4	0.94439	18897	11565	5.8978	1	1.8415e-09	3.6831e-09	1.212e-07	TRUE
Gm13057_7	Gm13057	90.445/103.39	344.04/257.1	96.917	300.57	1.6228	83.778	1193.6	5.8946	1	1.8827e-09	3.7655e-09	1.2359e-07	TRUE
Sval3_4	Sval3	960.22/727.72	2090.7/1028.4	843.97	1559.5	0.88507	27029	14739	5.8941	1	1.8835e-09	3.7669e-09	1.2359e-07	TRUE
Pi4kb_4	Pi4kb	324.09/811.14	981.59/1288.3	567.62	1135	0.99838	118610	9292.1	5.8855	1	1.9838e-09	3.9676e-09	1.2999e-07	TRUE
Pik3r5_5	Pik3r5	694.92/785.4	1655.2/1148.4	740.16	1401.8	0.92049	4093.8	12652	5.8826	1	2.0199e-09	4.0399e-09	1.3211e-07	TRUE
Moxd2_4	Moxd2	312.03/207.67	587.03/652.94	259.85	619.98	1.2513	5446.4	3748.2	5.8824	1	2.022e-09	4.044e-09	1.3211e-07	TRUE
Scai_3	Scai	244.2/230.74	935.88/222.55	237.47	579.22	1.2828	90.603	3376	5.8817	1	2.0308e-09	4.0616e-09	1.3249e-07	TRUE
Vangl2_1	Vangl2	640.65/697.99	1154.8/1431.6	669.32	1293.2	0.94914	1643.8	11255	5.8807	1	2.0423e-09	4.0847e-09	1.3305e-07	TRUE
Mgea5_2	Mgea5	512.52/465.47	1239/778.09	489	1008.6	1.0429	1106.7	7813.4	5.8778	1	2.0793e-09	4.1585e-09	1.3525e-07	TRUE
Sarm1_1	Sarm1	230.63/318.6	892.57/399.81	274.62	646.19	1.2315	3868.8	3996.6	5.8775	1	2.0821e-09	4.1643e-09	1.3525e-07	TRUE
Gm10639_8	Gm10639	378.36/323.04	1075.4/482.48	350.7	778.95	1.149	1530.4	5309.6	5.8772	1	2.0868e-09	4.1736e-09	1.353e-07	TRUE
Npy1r_6	Npy1r	483.88/443.73	863.7/1071.4	463.81	967.57	1.0592	805.99	7347.5	5.877	1	2.0889e-09	4.1779e-09	1.353e-07	TRUE
Tprgl_8	Tprgl	536.64/393.15	1294.3/643.31	464.89	968.83	1.0577	10295	7367.5	5.8711	1	2.1651e-09	4.3302e-09	1.4003e-07	TRUE
Gcnt4_7	Gcnt4	473.33/335.02	1304/433.22	404.17	868.59	1.1018	9565	6261.5	5.8691	1	2.1903e-09	4.3806e-09	1.4146e-07	TRUE
Immp1l_1	Immp1l	669.29/767.21	1725/1008.6	718.25	1366.8	0.92727	4794	12217	5.8673	1	2.2142e-09	4.4284e-09	1.428e-07	TRUE
Parm1_3	Parm1	107.03/254.7	668.83/274.65	180.86	471.74	1.3782	10904	2461.1	5.8633	1	2.2689e-09	4.5377e-09	1.4612e-07	TRUE
Tpst1_2	Tpst1	820.03/718.84	1669.7/1218.1	769.44	1443.9	0.9072	5119.7	13236	5.8623	1	2.2826e-09	4.5653e-09	1.4679e-07	TRUE
Nme7_1	Nme7	268.32/532.03	692.89/1029.5	400.18	861.21	1.1038	34772	6189.6	5.86	1	2.3143e-09	4.6285e-09	1.4861e-07	TRUE
Tbcel_1	Tbcel	304.5/348.33	902.19/569.69	326.41	735.94	1.1704	960.57	4884.9	5.8595	1	2.3216e-09	4.6432e-09	1.4887e-07	TRUE
Zfp612_6	Zfp612	348.21/624.33	887.76/1116.2	486.27	1002	1.0415	38120	7762.8	5.8531	1	2.413e-09	4.8259e-09	1.5451e-07	TRUE
Arhgef10l_5	Arhgef10l	379.87/387.38	601.46/1064.1	383.62	832.77	1.1162	28.188	5893.1	5.8508	1	2.4462e-09	4.8923e-09	1.5641e-07	TRUE
Ly6c1_9	Ly6c1	455.24/269.34	894.98/698.24	362.29	796.61	1.1346	17278	5514.1	5.8489	1	2.4747e-09	4.9495e-09	1.5802e-07	TRUE
Dgke_6	Dgke	217.07/291.53	548.53/666.53	254.3	607.53	1.2531	2772.4	3655.4	5.8425	1	2.5716e-09	5.1433e-09	1.6397e-07	TRUE
Esrp2_2	Esrp2	116.07/291.53	810.77/218.02	203.8	514.4	1.3315	15393	2826.9	5.8417	1	2.5835e-09	5.167e-09	1.645e-07	TRUE
Cmtm7_7	Cmtm7	227.62/203.23	846.86/225.39	215.42	536.12	1.3114	297.46	3014.9	5.8406	1	2.6004e-09	5.2008e-09	1.6534e-07	TRUE
Pola1_9	Pola1	616.53/442.4	1267.9/872.1	529.47	1070	1.0136	15161	8570	5.8388	1	2.6288e-09	5.2576e-09	1.6691e-07	TRUE
Slc38a5_2	Slc38a5	624.07/461.92	1332.8/850.01	543	1091.4	1.0059	13146	8825.2	5.8379	1	2.6425e-09	5.285e-09	1.6754e-07	TRUE
Pik3c2g_7	Pik3c2g	1038.6/873.26	2013.7/1421.4	955.94	1717.6	0.8447	13670	17038	5.8349	1	2.6915e-09	5.3831e-09	1.7041e-07	TRUE
AY074887_1	AY074887	342.18/437.07	1000.8/680.69	389.63	840.76	1.1076	4502.2	6000.4	5.8239	1	2.8747e-09	5.7494e-09	1.8175e-07	TRUE
Rer1_1	Rer1	584.88/354.54	822.8/1120.7	469.71	971.75	1.0472	26527	7456.3	5.814	1	3.0491e-09	6.0982e-09	1.9216e-07	TRUE
Creb3l4_7	Creb3l4	770.29/366.52	1378.6/880.02	568.41	1129.3	0.98916	81514	9307.1	5.8139	1	3.0521e-09	6.1042e-09	1.9216e-07	TRUE
Ssh1_5	Ssh1	179.38/443.29	461.92/951.38	311.33	706.65	1.1799	34823	4623.8	5.8136	1	3.0568e-09	6.1135e-09	1.9218e-07	TRUE
Rbpj_9	Rbpj	230.63/322.15	512.45/778.09	276.39	645.27	1.2202	4187.4	4026.6	5.8131	1	3.0658e-09	6.1316e-09	1.9248e-07	TRUE
She_2	She	396.45/365.63	1135.6/515.33	381.04	825.45	1.1132	474.81	5847	5.8118	1	3.0905e-09	6.1809e-09	1.9376e-07	TRUE
Ckb_9	Ckb	218.58/355.87	870.92/457.57	287.22	664.24	1.2067	9425.2	4210.5	5.8103	1	3.1186e-09	6.2371e-09	1.9525e-07	TRUE
Hoxd13_10	Hoxd13	447.7/553.33	882.95/1158.6	500.52	1020.8	1.0267	5578.8	8027.8	5.8068	1	3.1836e-09	6.3672e-09	1.9905e-07	TRUE
Cyp2j6_3	Cyp2j6	779.33/692.22	2304.8/468.33	735.78	1386.6	0.91326	3794.4	12565	5.8058	1	3.2032e-09	6.4065e-09	2e-07	TRUE
Bin1_5	Bin1	450.72/458.37	1328/564.6	454.55	946.31	1.0562	29.313	7177.3	5.8047	1	3.2238e-09	6.4475e-09	2.01e-07	TRUE
Lclat1_6	Lclat1	901.43/1066.7	1470/2038.7	984.08	1754.3	0.83342	13661	17623	5.8022	1	3.2732e-09	6.5464e-09	2.038e-07	TRUE
Sult2a3_7	Sult2a3	776.32/837.32	2122/863.6	806.82	1492.8	0.88686	1860.6	13987	5.8002	1	3.3127e-09	6.6255e-09	2.0598e-07	TRUE
Cpne1_2	Cpne1	464.28/819.57	1080.2/1404.4	641.93	1242.3	0.95147	63114	10721	5.7985	1	3.3453e-09	6.6907e-09	2.0772e-07	TRUE
Vsig1_1	Vsig1	590.91/603.03	1414.6/929.86	596.97	1172.2	0.97237	73.488	9853.1	5.7956	1	3.4049e-09	6.8097e-09	2.1112e-07	TRUE
Hmgxb3_10	Hmgxb3	767.27/1326.8	1289.5/2399.4	1047	1844.5	0.81633	156510	18941	5.7944	1	3.4291e-09	6.8581e-09	2.1233e-07	TRUE
Tacr3_7	Tacr3	226.11/329.25	692.89/599.71	277.68	646.3	1.2158	5318.5	4048.5	5.7933	1	3.4499e-09	6.8998e-09	2.1326e-07	TRUE
Crym_2	Crym	247.22/260.03	979.18/225.39	253.62	602.28	1.2445	82.05	3644	5.7758	1	3.8289e-09	7.6578e-09	2.3579e-07	TRUE
Zeb2_3	Zeb2	367.81/395.81	452.3/1195.5	381.81	823.88	1.1076	391.96	5860.7	5.7745	1	3.8593e-09	7.7186e-09	2.3734e-07	TRUE
Myt1l_4	Myt1l	486.9/516.5	1109.1/930.43	501.7	1019.8	1.0219	438.3	8049.8	5.7742	1	3.8666e-09	7.7333e-09	2.3746e-07	TRUE
Tmed2_10	Tmed2	810.99/597.26	1799.6/869.83	704.13	1334.7	0.92165	22840	11938	5.7712	1	3.9359e-09	7.8718e-09	2.4139e-07	TRUE
Glrx_6	Glrx	489.91/287.54	863.7/806.41	388.72	835.05	1.1011	20477	5984.2	5.7697	1	3.9711e-09	7.9421e-09	2.4321e-07	TRUE
Nfxl1_9	Nfxl1	296.96/406.9	868.51/677.86	351.93	773.18	1.1333	6043.4	5331.3	5.7694	1	3.9787e-09	7.9574e-09	2.4335e-07	TRUE
Sec11c_1	Sec11c	333.14/349.22	753.03/756.57	341.18	754.8	1.1433	129.24	5142.5	5.7679	1	4.013e-09	8.026e-09	2.4511e-07	TRUE
Agpat4_3	Agpat4	262.29/367.41	938.28/480.79	314.85	709.53	1.1697	5525	4684.5	5.7666	1	4.0442e-09	8.0884e-09	2.4668e-07	TRUE
Agt_4	Agt	180.89/107.83	259.83/530.62	144.36	395.23	1.4467	2669.1	1894.6	5.7634	1	4.1227e-09	8.2453e-09	2.5113e-07	TRUE
Agpat4_2	Agpat4	667.78/500.97	1017.7/1279.8	584.38	1148.8	0.97388	13913	9611.9	5.7566	1	4.2922e-09	8.5843e-09	2.611e-07	TRUE
Tifab_4	Tifab	328.62/406.9	1138/459.83	367.76	798.9	1.1171	3064.2	5610.9	5.7558	1	4.312e-09	8.624e-09	2.6196e-07	TRUE
Sync_8	Sync	678.34/604.8	1215/1259.4	641.57	1237.2	0.94632	2703.5	10714	5.7543	1	4.349e-09	8.6981e-09	2.6385e-07	TRUE
Als2cr12_9	Als2cr12	581.86/802.71	1970.4/659.17	692.29	1314.8	0.9244	24387	11705	5.7537	1	4.3666e-09	8.7333e-09	2.6456e-07	TRUE
Ccbl1_10	Ccbl1	838.12/583.06	1970.4/714.67	710.59	1342.5	0.9169	32528	12066	5.7529	1	4.3852e-09	8.7703e-09	2.6533e-07	TRUE
Pfkm_4	Pfkm	768.78/620.78	1739.4/896.45	694.78	1317.9	0.92267	10952	11754	5.7478	1	4.5219e-09	9.0437e-09	2.7323e-07	TRUE
Rgs8_2	Rgs8	268.32/345.67	854.08/535.15	306.99	694.61	1.1754	2991.2	4548.9	5.7471	1	4.5384e-09	9.0768e-09	2.7386e-07	TRUE
Npat_4	Npat	283.39/283.1	481.17/825.09	283.25	653.13	1.2024	0.043163	4142.9	5.7467	1	4.5511e-09	9.1022e-09	2.7426e-07	TRUE
Stag2_3	Stag2	289.42/463.7	890.16/735.62	376.56	812.89	1.1081	15186	5767.2	5.7456	1	4.5807e-09	9.1614e-09	2.7567e-07	TRUE
Steap4_10	Steap4	254.75/423.76	481.17/1018.2	339.26	749.69	1.1416	14282	5108.9	5.7421	1	4.6749e-09	9.3498e-09	2.8097e-07	TRUE
Cystm1_7	Cystm1	399.46/846.19	878.14/1535.8	622.83	1207	0.95336	99784	10351	5.7414	1	4.6939e-09	9.3878e-09	2.8173e-07	TRUE
F11r_2	F11r	245.71/447.72	779.5/744.68	346.72	762.09	1.1339	20405	5239.6	5.7383	1	4.7805e-09	9.5609e-09	2.8655e-07	TRUE
Slc15a1_3	Slc15a1	574.33/339.45	1371.3/517.59	456.89	944.47	1.046	27582	7220.3	5.738	1	4.7887e-09	9.5775e-09	2.8666e-07	TRUE
Abr_9	Abr	134.16/141.55	548.53/213.49	137.86	381.01	1.46	27.307	1796	5.7377	1	4.8011e-09	9.6022e-09	2.8702e-07	TRUE
Sgsm2_7	Sgsm2	310.53/396.25	478.76/1067.5	353.39	773.12	1.1272	3674.3	5357	5.7347	1	4.8856e-09	9.7711e-09	2.9168e-07	TRUE
4930538K18Rik_10	4930538K18Rik	1008.5/823.12	1765.9/1525.6	915.79	1645.7	0.84496	17175	16208	5.7337	1	4.9138e-09	9.8276e-09	2.9298e-07	TRUE
1110037F02Rik_9	1110037F02Rik	622.56/860.39	1571/1202.8	741.48	1386.9	0.9025	28282	12678	5.7323	1	4.9549e-09	9.9099e-09	2.9504e-07	TRUE
Cks1b_2	Cks1b	263.8/526.26	1253.4/431.52	395.03	842.48	1.0907	34444	6097.2	5.7304	1	5.0112e-09	1.0022e-08	2.9799e-07	TRUE
Ifngr2_1	Ifngr2	331.63/257.81	750.63/592.91	294.72	671.77	1.1859	2725	4338.4	5.7245	1	5.1884e-09	1.0377e-08	3.0813e-07	TRUE
Ptp4a1_4	Ptp4a1	501.97/499.64	548.53/1479.2	500.8	1013.9	1.0161	2.7107	8033.1	5.7242	1	5.1967e-09	1.0393e-08	3.0821e-07	TRUE
Lpar4_8	Lpar4	907.46/761	1217.4/1829.7	834.23	1523.5	0.86812	10726	14541	5.7162	1	5.4461e-09	1.0892e-08	3.2258e-07	TRUE
Mrps26_7	Mrps26	631.61/471.69	798.74/1388	551.65	1093.4	0.98567	12787	8988.8	5.7138	1	5.5241e-09	1.1048e-08	3.2677e-07	TRUE
4930452B06Rik_7	4930452B06Rik	354.24/568.42	777.09/1120.1	461.33	948.61	1.0384	22936	7301.9	5.7024	1	5.9053e-09	1.1811e-08	3.4795e-07	TRUE
Paxip1_10	Paxip1	119.09/302.18	767.47/271.82	210.63	519.64	1.2987	16762	2937.2	5.7017	1	5.9306e-09	1.1861e-08	3.4898e-07	TRUE
Ddb2_7	Ddb2	387.41/354.98	690.48/910.6	371.2	800.54	1.1067	525.56	5671.8	5.7009	1	5.9574e-09	1.1915e-08	3.501e-07	TRUE
1700015F17Rik_4	1700015F17Rik	1079.3/865.72	2167.7/1280.4	972.51	1724	0.82535	22810	17382	5.7002	1	5.9823e-09	1.1965e-08	3.5111e-07	TRUE
Tctn1_4	Tctn1	535.13/536.47	1465.2/668.23	535.8	1066.7	0.99204	0.8953	8689.3	5.6953	1	6.1584e-09	1.2317e-08	3.6097e-07	TRUE
Fam134a_2	Fam134a	515.54/228.08	861.29/740.72	371.81	801.01	1.1052	41316	5682.7	5.6935	1	6.2223e-09	1.2445e-08	3.6424e-07	TRUE
Trpm3_3	Trpm3	803.45/646.52	1210.1/1505.2	724.98	1357.7	0.9042	12315	12351	5.6931	1	6.2383e-09	1.2477e-08	3.6471e-07	TRUE
Henmt1_8	Henmt1	630.1/842.64	1563.8/1185.3	736.37	1374.5	0.89952	22588	12577	5.6904	1	6.336e-09	1.2672e-08	3.6994e-07	TRUE
4933403O08Rik_1	4933403O08Rik	1615.9/934.05	2422.7/1882.9	1275	2152.8	0.75526	232490	23822	5.6874	1	6.4486e-09	1.2897e-08	3.7602e-07	TRUE
Cenph_2	Cenph	129.64/201.01	615.9/250.3	165.32	433.1	1.384	2547	2217.5	5.6865	1	6.4846e-09	1.2969e-08	3.7763e-07	TRUE
Prss56_10	Prss56	306.01/284.43	690.48/649.54	295.22	670.01	1.1797	232.72	4346.9	5.6846	1	6.5561e-09	1.3112e-08	3.8131e-07	TRUE
Gm14496_10	Gm14496	367.81/718.4	543.72/1610.5	543.1	1077.1	0.98658	61457	8827.2	5.684	1	6.5788e-09	1.3158e-08	3.8209e-07	TRUE
Sycp2_1	Sycp2	574.33/702.87	1429.1/1021.6	638.6	1225.3	0.93912	8261.8	10656	5.6838	1	6.5866e-09	1.3173e-08	3.8209e-07	TRUE
Ica1_3	Ica1	263.8/195.24	483.58/622.93	229.52	553.25	1.2657	2350	3245.1	5.6829	1	6.6219e-09	1.3244e-08	3.8316e-07	TRUE
Nfkbid_7	Nfkbid	387.41/501.86	928.66/911.17	444.63	919.91	1.0472	6549.8	6995.7	5.6825	1	6.6383e-09	1.3277e-08	3.8316e-07	TRUE
Cdkn1a_8	Cdkn1a	1432/1071.2	1739.4/2499.1	1251.6	2119.2	0.7593	65117	23314	5.6825	1	6.6389e-09	1.3278e-08	3.8316e-07	TRUE
Tmem204_10	Tmem204	605.98/309.72	1291.9/590.65	457.85	941.29	1.0381	43884	7238	5.6824	1	6.639e-09	1.3278e-08	3.8316e-07	TRUE
Nol8_10	Nol8	492.92/589.27	772.28/1375	541.1	1073.6	0.9872	4641.6	8789.3	5.6802	1	6.7281e-09	1.3456e-08	3.878e-07	TRUE
Tmem237_10	Tmem237	360.27/762.33	1561.4/648.98	561.3	1105.2	0.97618	80825	9172	5.6791	1	6.7718e-09	1.3544e-08	3.8982e-07	TRUE
Sult2a3_8	Sult2a3	307.51/291.09	319.98/1032.9	299.3	676.45	1.1737	134.9	4416.8	5.6749	1	6.9368e-09	1.3874e-08	3.9881e-07	TRUE
Zbtb6_4	Zbtb6	286.41/725.5	1467.6/567.43	505.95	1017.5	1.0065	96400	8129.2	5.6736	1	6.9911e-09	1.3982e-08	4.0142e-07	TRUE
Tnfsf18_1	Tnfsf18	976.8/1022.8	2126.8/1392	999.8	1759.4	0.81472	1057.7	17951	5.6692	1	7.1726e-09	1.4345e-08	4.1131e-07	TRUE
Cpz_1	Cpz	328.62/703.31	784.31/1281.5	515.96	1032.9	0.99998	70199	8316.5	5.6687	1	7.1955e-09	1.4391e-08	4.121e-07	TRUE
Cpne5_8	Cpne5	211.04/283.54	815.58/353.37	247.29	584.48	1.2376	2628.5	3538.6	5.6683	1	7.2125e-09	1.4425e-08	4.1255e-07	TRUE
Defb39_3	Defb39	428.11/447.28	1109.1/705.61	437.69	907.35	1.05	183.83	6868.9	5.6668	1	7.2749e-09	1.455e-08	4.1507e-07	TRUE
Epas1_3	Epas1	520.06/287.09	632.74/1070.3	403.58	851.52	1.0753	27136	6250.7	5.6658	1	7.3188e-09	1.4638e-08	4.1674e-07	TRUE
Cyfip1_2	Cyfip1	598.44/726.39	1258.3/1261.1	662.42	1259.7	0.92624	8184.8	11120	5.6641	1	7.3913e-09	1.4783e-08	4.2011e-07	TRUE
Pom121l2_8	Pom121l2	1052.2/646.07	1681.7/1395.9	849.12	1538.8	0.857	82460	14844	5.6608	1	7.5332e-09	1.5066e-08	4.2763e-07	TRUE
Elmo1_1	Elmo1	197.47/142.44	216.53/664.83	169.95	440.68	1.3694	1514.4	2289.7	5.6577	1	7.6718e-09	1.5344e-08	4.3495e-07	TRUE
Ace_3	Ace	533.62/866.61	1804.4/827.93	700.12	1316.2	0.9097	55438	11859	5.6569	1	7.707e-09	1.5414e-08	4.364e-07	TRUE
Cdkn1a_5	Cdkn1a	1121.5/663.82	1816.4/1386.9	892.67	1601.6	0.84264	104740	15733	5.6523	1	7.9168e-09	1.5834e-08	4.4771e-07	TRUE
Jak1_5	Jak1	119.09/160.19	495.61/266.16	139.64	380.88	1.4412	844.65	1822.9	5.6503	1	8.0108e-09	1.6022e-08	4.5247e-07	TRUE
Atp2a2_3	Atp2a2	598.44/638.08	1354.5/1026.7	618.26	1190.6	0.94427	785.71	10263	5.6495	1	8.0452e-09	1.609e-08	4.5384e-07	TRUE
Awat2_5	Awat2	810.99/526.26	1294.3/1240.2	668.63	1267.3	0.92143	40534	11241	5.6462	1	8.2016e-09	1.6403e-08	4.6208e-07	TRUE
Rplp1_8	Rplp1	201.99/353.21	813.18/459.27	277.6	636.22	1.1936	11433	4047.1	5.6372	1	8.6433e-09	1.7287e-08	4.8575e-07	TRUE
Acads_7	Acads	176.37/110.05	399.37/375.45	143.21	387.41	1.4295	2199.3	1877.1	5.6365	1	8.6793e-09	1.7359e-08	4.8716e-07	TRUE
Khk_7	Khk	373.84/300.85	882.95/594.61	337.34	738.78	1.1286	2663.7	5075.4	5.6348	1	8.7632e-09	1.7526e-08	4.9126e-07	TRUE
Gca_4	Gca	541.16/876.81	1780.3/873.8	708.99	1327.1	0.90346	56330	12034	5.6342	1	8.7955e-09	1.7591e-08	4.9246e-07	TRUE
Ppm1k_5	Ppm1k	206.52/181.04	327.2/642.18	193.78	484.69	1.3182	324.46	2666.2	5.6339	1	8.8094e-09	1.7619e-08	4.9262e-07	TRUE
Wbp11_3	Wbp11	521.57/441.07	1188.5/759.97	481.32	974.23	1.0158	3239.9	7670.9	5.6279	1	9.1206e-09	1.8241e-08	5.094e-07	TRUE
Calhm2_8	Calhm2	474.84/466.36	587.03/1326.8	470.6	956.93	1.0224	35.91	7472.7	5.6259	1	9.2263e-09	1.8453e-08	5.1466e-07	TRUE
Nfe2l2_2	Nfe2l2	464.28/502.3	1198.1/755.44	483.29	976.78	1.0136	722.74	7707.5	5.621	1	9.4923e-09	1.8985e-08	5.2884e-07	TRUE
Lpar2_8	Lpar2	845.66/394.92	1453.1/928.16	620.29	1190.6	0.93962	101580	10302	5.6193	1	9.5848e-09	1.917e-08	5.3334e-07	TRUE
Cdyl_7	Cdyl	933.09/717.96	1681.7/1315.5	825.52	1498.6	0.85945	23141	14365	5.6158	1	9.7811e-09	1.9562e-08	5.4359e-07	TRUE
Glra2_1	Glra2	287.92/252.93	731.38/513.06	270.42	622.22	1.1992	612.14	3925.8	5.6148	1	9.8419e-09	1.9684e-08	5.4629e-07	TRUE
Sohlh1_2	Sohlh1	247.22/237.84	84.205/1061.2	242.53	572.72	1.2363	43.958	3459.6	5.6138	1	9.898e-09	1.9796e-08	5.4873e-07	TRUE
Psip1_1	Psip1	569.8/506.74	998.43/1126.4	538.27	1062.4	0.97959	1988.4	8735.9	5.6076	1	1.0256e-08	2.0511e-08	5.6786e-07	TRUE
Dck_8	Dck	298.47/547.12	791.53/964.97	422.79	878.25	1.0529	30914	6598	5.6071	1	1.0287e-08	2.0574e-08	5.6888e-07	TRUE
Gps2_1	Gps2	232.14/246.71	683.26/450.21	239.43	566.73	1.2396	106.18	3408.3	5.6064	1	1.033e-08	2.0661e-08	5.706e-07	TRUE
Zfp703_2	Zfp703	807.97/358.98	971.96/1292.9	583.48	1132.4	0.95545	100800	9594.6	5.6041	1	1.0467e-08	2.0934e-08	5.7744e-07	TRUE
Trp53_6	Trp53	939.12/686.9	2117.1/839.82	813.01	1478.5	0.86198	31809	14112	5.602	1	1.0596e-08	2.1191e-08	5.8382e-07	TRUE
4930451C15Rik_1	4930451C15Rik	366.3/410.89	938.28/705.04	388.6	821.66	1.0783	994.26	5982	5.5992	1	1.0766e-08	2.1531e-08	5.9245e-07	TRUE
1110059E24Rik_8	1110059E24Rik	399.46/323.04	721.76/830.76	361.25	776.26	1.1014	2920.7	5495.7	5.5981	1	1.0833e-08	2.1666e-08	5.9544e-07	TRUE
Tubb1_4	Tubb1	479.36/462.81	964.75/945.72	471.08	955.23	1.0183	136.9	7481.7	5.5973	1	1.0887e-08	2.1775e-08	5.977e-07	TRUE
Tfeb_2	Tfeb	737.13/678.46	2090.7/551.01	707.8	1320.8	0.89911	1720.6	12011	5.5938	1	1.1106e-08	2.2212e-08	6.0821e-07	TRUE
Ttc12_2	Ttc12	195.96/176.6	238.18/698.81	186.28	468.49	1.3259	187.39	2546.9	5.592	1	1.1226e-08	2.2451e-08	6.1401e-07	TRUE
Ccdc144b_2	Ccdc144b	728.08/628.77	1556.6/994.42	678.42	1275.5	0.90981	4931.7	11433	5.584	1	1.1751e-08	2.3503e-08	6.4199e-07	TRUE
Zfp661_6	Zfp661	771.8/970.44	1556.6/1566.4	871.12	1561.5	0.84124	19729	15292	5.5827	1	1.1838e-08	2.3676e-08	6.4594e-07	TRUE
Mllt6_3	Mllt6	239.68/230.3	798.74/315.99	234.99	557.37	1.2425	44.018	3335.1	5.5824	1	1.1865e-08	2.3729e-08	6.4661e-07	TRUE
1810043H04Rik_6	1810043H04Rik	440.17/435.3	724.16/1076.5	437.73	900.35	1.0387	11.836	6869.7	5.5815	1	1.1923e-08	2.3846e-08	6.4902e-07	TRUE
Uba1y_8	Uba1y	312.03/623.89	664.01/1233.4	467.96	948.7	1.018	48625	7424	5.5795	1	1.2062e-08	2.4124e-08	6.5578e-07	TRUE
Slitrk3_7	Slitrk3	643.67/918.52	2155.6/701.07	781.09	1428.4	0.86995	37773	13470	5.5771	1	1.223e-08	2.4461e-08	6.6413e-07	TRUE
Pcp4l1_7	Pcp4l1	426.6/350.99	1070.6/569.69	388.79	820.15	1.0749	2858.2	5985.5	5.5755	1	1.2341e-08	2.4681e-08	6.6931e-07	TRUE
Pcolce2_1	Pcolce2	664.77/629.65	1527.7/926.46	647.21	1227.1	0.92188	616.57	10824	5.5737	1	1.2468e-08	2.4936e-08	6.754e-07	TRUE
Hist1h1e_8	Hist1h1e	584.88/876.37	1263.1/1441.8	730.62	1352.4	0.88745	42484	12463	5.57	1	1.2739e-08	2.5479e-08	6.8927e-07	TRUE
Cyp2a5_7	Cyp2a5	426.6/391.37	738.6/966.67	408.98	852.63	1.058	620.5	6348.2	5.5682	1	1.287e-08	2.5741e-08	6.9552e-07	TRUE
Ctnna1_10	Ctnna1	572.82/731.71	1328/1140	652.26	1234	0.91876	12624	10922	5.5663	1	1.3011e-08	2.6023e-08	7.023e-07	TRUE
Nfe2l2_1	Nfe2l2	497.45/501.42	957.53/1036.3	499.43	996.93	0.99576	7.8756	8007.5	5.5595	1	1.3524e-08	2.7048e-08	7.291e-07	TRUE
Snx24_3	Snx24	420.57/438.85	1012.9/757.7	429.71	885.28	1.0411	167.1	6723.5	5.556	1	1.3803e-08	2.7606e-08	7.4324e-07	TRUE
Azi1_7	Azi1	497.45/616.79	1412.2/761.1	557.12	1086.7	0.9626	7120.9	9092.5	5.5535	1	1.4e-08	2.8e-08	7.5297e-07	TRUE
G0s2_9	G0s2	599.95/312.39	656.8/1198.3	456.17	927.54	1.0222	41347	7207.1	5.5524	1	1.4085e-08	2.8171e-08	7.5664e-07	TRUE
Fam134a_9	Fam134a	170.34/316.82	635.14/505.7	243.58	570.42	1.2242	10729	3477.1	5.5428	1	1.488e-08	2.9761e-08	7.9766e-07	TRUE
Zeb2_5	Zeb2	229.13/326.14	454.71/805.84	277.63	630.27	1.1799	4706	4047.7	5.5428	1	1.4887e-08	2.9775e-08	7.9766e-07	TRUE
Nkiras1_8	Nkiras1	759.74/695.77	1525.3/1164.9	727.75	1345.1	0.88527	2045.9	12406	5.5426	1	1.4902e-08	2.9804e-08	7.9766e-07	TRUE
Chrm5_5	Chrm5	334.65/485.44	1159.6/544.78	410.04	852.2	1.0536	11370	6367.3	5.5411	1	1.5028e-08	3.0055e-08	8.0342e-07	TRUE
Fcgr3_3	Fcgr3	452.22/421.1	685.67/1104.8	436.66	895.26	1.0341	484.35	6850.1	5.5409	1	1.5048e-08	3.0097e-08	8.0358e-07	TRUE
Arpc3_9	Arpc3	485.39/966.45	1477.2/1206.8	725.92	1342	0.88558	115710	12369	5.5393	1	1.5182e-08	3.0364e-08	8.0974e-07	TRUE
Sox5_5	Sox5	456.75/341.23	1147.6/520.43	398.99	834.01	1.0618	6672.2	6168.2	5.539	1	1.5212e-08	3.0423e-08	8.1038e-07	TRUE
Gm9758_2	Gm9758	660.25/557.33	1207.7/1121.8	608.79	1164.8	0.93493	5296.5	10080	5.5378	1	1.5314e-08	3.0627e-08	8.1485e-07	TRUE
Epb4.1l3_2	Epb4.1l3	711.5/897.22	1381/1534.1	804.36	1457.5	0.8568	17247	13937	5.5327	1	1.5771e-08	3.1542e-08	8.3819e-07	TRUE
Med30_4	Med30	40.7/42.598	0/317.69	41.649	158.85	1.9061	1.8011	448.79	5.5322	1	1.6215e-08	3.243e-08	8.6078e-07	TRUE
C87499_6	C87499	1082.3/863.5	1510.9/1892.6	972.91	1701.7	0.80598	23942	17390	5.5266	1	1.6322e-08	3.2643e-08	8.6542e-07	TRUE
Rasal3_1	Rasal3	309.02/344.78	1082.6/344.31	326.9	713.47	1.1236	639.34	4893.4	5.5262	1	1.6362e-08	3.2725e-08	8.6655e-07	TRUE
Lgals7_3	Lgals7	529.1/552	786.71/1329.7	540.55	1058.2	0.96779	262.17	8779	5.5246	1	1.6509e-08	3.3018e-08	8.7328e-07	TRUE
Ptpre_10	Ptpre	379.87/375.84	591.84/1004.6	377.85	798.22	1.077	8.115	5790.2	5.5244	1	1.6532e-08	3.3064e-08	8.7348e-07	TRUE
Adh5_7	Adh5	726.57/484.11	1162/1154.1	605.34	1158.1	0.93476	29394	10014	5.5234	1	1.6623e-08	3.3246e-08	8.7727e-07	TRUE
Cav1_3	Cav1	269.83/533.81	575/1099.7	401.82	837.37	1.0575	34843	6219.1	5.5231	1	1.6657e-08	3.3314e-08	8.7767e-07	TRUE
Exosc3_5	Exosc3	619.55/678.46	1614.3/834.72	649.01	1224.5	0.91487	1735.6	10859	5.5229	1	1.667e-08	3.334e-08	8.7767e-07	TRUE
Pfkm_9	Pfkm	201.99/161.96	382.53/531.19	181.98	456.86	1.3232	801.28	2478.7	5.5212	1	1.6838e-08	3.3677e-08	8.8552e-07	TRUE
Tmem5_2	Tmem5	70.848/72.772	464.33/0	71.81	232.16	1.6791	1.8496	843.27	5.522	1	1.6869e-08	3.3738e-08	8.8607e-07	TRUE
Rbm47_2	Rbm47	446.19/620.34	721.76/1370.4	533.27	1046.1	0.97077	15162	8641.5	5.5167	1	1.7272e-08	3.4544e-08	9.059e-07	TRUE
Grb10_10	Grb10	595.43/421.1	1010.5/1003.5	508.26	1007	0.98496	15195	8172.4	5.5165	1	1.7286e-08	3.4573e-08	9.059e-07	TRUE
B430306N03Rik_5	B430306N03Rik	369.32/438.41	1181.3/498.91	403.86	840.09	1.0548	2386.7	6255.9	5.5153	1	1.7407e-08	3.4815e-08	9.1118e-07	TRUE
Slc25a5_10	Slc25a5	441.67/299.07	1210.1/360.16	370.37	785.15	1.0819	10167	5657.3	5.5146	1	1.7477e-08	3.4954e-08	9.1376e-07	TRUE
1700129C05Rik_6	1700129C05Rik	471.82/565.76	976.78/1069.7	518.79	1023.3	0.97858	4412	8369.4	5.5142	1	1.7517e-08	3.5034e-08	9.1477e-07	TRUE
Pard6a_5	Pard6a	280.38/197.46	690.48/430.39	238.92	560.43	1.2266	3437.8	3399.9	5.514	1	1.7544e-08	3.5088e-08	9.1512e-07	TRUE
Lemd2_9	Lemd2	318.06/283.99	974.37/363	301.03	668.68	1.1488	580.62	4446.4	5.5136	1	1.7575e-08	3.515e-08	9.157e-07	TRUE
Slc30a8_7	Slc30a8	565.28/544.01	719.35/1438.4	554.65	1078.9	0.95862	226.14	9045.7	5.5118	1	1.7755e-08	3.5511e-08	9.2312e-07	TRUE
Tspan1_9	Tspan1	951.18/752.12	2280.7/767.9	851.65	1524.3	0.83909	19811	14895	5.5117	1	1.7774e-08	3.5548e-08	9.2312e-07	TRUE
5430421N21Rik_10	5430421N21Rik	224.6/390.93	413.81/946.28	307.77	680.04	1.1412	13831	4562.3	5.5116	1	1.7779e-08	3.5558e-08	9.2312e-07	TRUE
Dpy19l4_2	Dpy19l4	767.27/725.06	1720.2/1017.6	746.17	1368.9	0.87458	891.19	12771	5.5105	1	1.7893e-08	3.5787e-08	9.2798e-07	TRUE
Ndufb3_1	Ndufb3	1254.2/911.87	2348.1/1364.2	1083	1856.2	0.77671	58586	19701	5.5083	1	1.8117e-08	3.6235e-08	9.3851e-07	TRUE
Ms4a10_6	Ms4a10	1237.6/794.72	2011.3/1510.9	1016.2	1761.1	0.79274	98065	18293	5.5078	1	1.817e-08	3.634e-08	9.4016e-07	TRUE
Rbfox2_1	Rbfox2	143.2/261.36	716.94/270.12	202.28	493.53	1.2826	6980.1	2802.5	5.5017	1	1.8805e-08	3.7609e-08	9.7188e-07	TRUE
Spink3_2	Spink3	691.9/603.47	1289.5/1150.7	647.69	1220.1	0.91261	3909.9	10833	5.4999	1	1.9005e-08	3.801e-08	9.8112e-07	TRUE
Gdf7_4	Gdf7	256.26/216.54	567.78/541.95	236.4	554.86	1.2274	788.84	3358.3	5.4954	1	1.9497e-08	3.8993e-08	1.0053e-06	TRUE
Cdh15_8	Cdh15	290.93/338.57	767.47/613.87	314.75	690.67	1.1313	1134.6	4682.7	5.4934	1	1.971e-08	3.9421e-08	1.0152e-06	TRUE
Fhl1_7	Fhl1	437.15/173.94	230.96/1119	305.55	674.98	1.1409	34639	4524.1	5.4926	1	1.9808e-08	3.9616e-08	1.0191e-06	TRUE
Ccdc152_5	Ccdc152	1263.2/1262.9	2283.2/1928.8	1263	2106	0.73714	0.063405	23562	5.4916	1	1.9921e-08	3.9842e-08	1.0237e-06	TRUE
6030458C11Rik_5	6030458C11Rik	521.57/276.44	902.19/758.27	399	830.23	1.0552	30042	6168.5	5.4905	1	2.0034e-08	4.0069e-08	1.0278e-06	TRUE
Fastkd2_1	Fastkd2	795.92/1112.9	1775.5/1565.2	954.4	1670.4	0.80687	50232	17006	5.4904	1	2.0047e-08	4.0094e-08	1.0278e-06	TRUE
Tram2_3	Tram2	495.94/577.74	882.95/1215.3	536.84	1049.1	0.9653	3345.4	8708.9	5.4893	1	2.0174e-08	4.0349e-08	1.0332e-06	TRUE
H2afz_2	H2afz	309.02/167.73	190.06/925.89	238.38	557.98	1.2235	9981.4	3390.9	5.4885	1	2.0272e-08	4.0544e-08	1.037e-06	TRUE
Clptm1_5	Clptm1	174.86/348.77	536.5/661.43	261.82	598.97	1.1908	15123	3781.1	5.483	1	2.0911e-08	4.1821e-08	1.0685e-06	TRUE
Nsl1_9	Nsl1	403.99/328.36	926.25/625.19	366.17	775.72	1.0809	2859.7	5582.8	5.4812	1	2.1117e-08	4.2234e-08	1.0762e-06	TRUE
Ccdc66_6	Ccdc66	444.69/381.16	680.86/1023.3	412.93	852.08	1.0433	2017.6	6419.3	5.4811	1	2.1133e-08	4.2266e-08	1.0762e-06	TRUE
Slc1a7_5	Slc1a7	150.74/319.93	500.42/603.67	235.34	552.04	1.2266	14312	3340.8	5.4794	1	2.1335e-08	4.267e-08	1.0852e-06	TRUE
Rfx1_3	Rfx1	198.98/575.96	974.37/646.14	387.47	810.26	1.0624	71058	5961.8	5.4756	1	2.1801e-08	4.3603e-08	1.1073e-06	TRUE
Gria4_6	Gria4	572.82/706.86	767.47/1644	639.84	1205.7	0.91305	8984.1	10681	5.4755	1	2.1819e-08	4.3637e-08	1.1073e-06	TRUE
Rbm15b_2	Rbm15b	164.31/94.515	67.364/638.78	129.41	353.07	1.441	2435.6	1669	5.4747	1	2.1931e-08	4.3863e-08	1.1118e-06	TRUE
Tctn1_2	Tctn1	618.04/341.23	692.89/1223.2	479.63	958.04	0.99665	38312	7639.8	5.4734	1	2.2072e-08	4.4143e-08	1.1176e-06	TRUE
Dhrs13_8	Dhrs13	150.74/95.846	214.12/467.19	123.29	340.66	1.4588	1506.8	1577.9	5.4721	1	2.2262e-08	4.4525e-08	1.126e-06	TRUE
Pgap2_9	Pgap2	1190.9/1390.7	1842.9/2439.6	1290.8	2141.2	0.72979	19959	24165	5.4711	1	2.2357e-08	4.4714e-08	1.1295e-06	TRUE
Fzd4_6	Fzd4	250.23/607.47	1210.1/543.64	428.85	876.89	1.0302	63809	6707.9	5.4705	1	2.2437e-08	4.4873e-08	1.1323e-06	TRUE
Slc35d3_1	Slc35d3	444.69/436.19	1099.5/691.45	440.44	895.46	1.022	36.126	6919	5.4703	1	2.2463e-08	4.4925e-08	1.1323e-06	TRUE
Myo15_5	Myo15	517.04/442.84	899.79/1016.5	479.94	958.15	0.99588	2752.8	7645.5	5.469	1	2.2627e-08	4.5255e-08	1.1394e-06	TRUE
Csn1s2b_5	Csn1s2b	357.26/449.94	346.44/1325.1	403.6	835.79	1.0484	4295.3	6251.2	5.4663	1	2.2978e-08	4.5957e-08	1.1557e-06	TRUE
Gm17455_4	Gm17455	829.08/967.33	1775.5/1397.1	898.21	1586.3	0.81984	9557.2	15846	5.466	1	2.301e-08	4.602e-08	1.1561e-06	TRUE
Arpc3_10	Arpc3	1222.5/1004.6	2259.1/1527.3	1113.6	1893.2	0.76511	23742	20349	5.4654	1	2.3092e-08	4.6184e-08	1.1589e-06	TRUE
Drp2_10	Drp2	411.52/406.01	808.37/879.46	408.77	843.91	1.044	15.184	6344.3	5.4631	1	2.3392e-08	4.6784e-08	1.1716e-06	TRUE
Tmem30a_2	Tmem30a	916.51/783.18	1106.7/1924.8	849.85	1515.8	0.83403	8887.6	14858	5.4631	1	2.3398e-08	4.6797e-08	1.1716e-06	TRUE
2310014L17Rik_7	2310014L17Rik	104.01/161.96	642.36/77.016	132.99	359.69	1.4287	1679.1	1722.6	5.4621	1	2.3541e-08	4.7083e-08	1.1775e-06	TRUE
Actr2_5	Actr2	823.05/675.36	2102.7/632.55	749.2	1367.6	0.86738	10906	12832	5.4594	1	2.3889e-08	4.7779e-08	1.1936e-06	TRUE
Sart3_9	Sart3	464.28/347	1349.7/327.32	405.64	838.5	1.0458	6878	6287.9	5.4588	1	2.3972e-08	4.7944e-08	1.1964e-06	TRUE
Crip1_9	Crip1	1293.4/1172.3	2285.6/1831.4	1232.8	2058.5	0.73911	7323.6	22908	5.455	1	2.4483e-08	4.8966e-08	1.2205e-06	TRUE
Cdkn2d_9	Cdkn2d	899.93/760.55	2078.7/893.05	830.24	1485.9	0.83892	9712.3	14460	5.452	1	2.49e-08	4.98e-08	1.2399e-06	TRUE
Ccdc101_6	Ccdc101	437.15/852.85	899.79/1521.6	645	1210.7	0.90744	86403	10781	5.4484	1	2.541e-08	5.082e-08	1.2625e-06	TRUE
Mcrs1_10	Mcrs1	1031.1/1093.8	2239.8/1397.1	1062.4	1818.5	0.77477	1967.2	19266	5.4468	1	2.5649e-08	5.1298e-08	1.273e-06	TRUE
Rarg_9	Rarg	446.19/768.54	830.02/1476.3	607.37	1153.2	0.92385	51954	10053	5.4437	1	2.6093e-08	5.2186e-08	1.2936e-06	TRUE
INTERGENIC_11045	INTERGENIC	1353.7/1053.4	2312/1718.1	1203.5	2015.1	0.74308	45073	22275	5.4376	1	2.7006e-08	5.4011e-08	1.3374e-06	TRUE
Tada2b_10	Tada2b	545.68/755.23	916.63/1518.8	650.46	1217.7	0.90362	21955	10887	5.4366	1	2.7149e-08	5.4297e-08	1.343e-06	TRUE
Tcl1b2_4	Tcl1b2	250.23/327.92	543.72/742.41	289.07	643.07	1.1508	3017.6	4242	5.4351	1	2.7378e-08	5.4756e-08	1.3529e-06	TRUE
1110037F02Rik_5	1110037F02Rik	226.11/254.7	832.42/284.28	240.41	558.35	1.2123	408.67	3424.5	5.4332	1	2.7681e-08	5.5362e-08	1.3663e-06	TRUE
Ugt1a9_4	Ugt1a9	220.08/543.13	1024.9/569.69	381.6	797.29	1.0611	52179	5857.1	5.4316	1	2.7924e-08	5.5848e-08	1.3768e-06	TRUE
Tenm3_4	Tenm3	407/670.48	863.7/1229.4	538.74	1046.6	0.9567	34710	8744.8	5.4305	1	2.8097e-08	5.6194e-08	1.3838e-06	TRUE
Gpr56_6	Gpr56	851.69/1209.6	2297.6/1244.7	1030.6	1771.2	0.78055	64054	18597	5.4301	1	2.8159e-08	5.6318e-08	1.3854e-06	TRUE
Krtap1-3_9	Krtap1-3	438.66/486.33	1193.3/660.87	462.49	927.09	1.0017	1136.3	7323.3	5.429	1	2.8341e-08	5.6682e-08	1.3924e-06	TRUE
Scn2b_10	Scn2b	215.56/279.99	870.92/271.26	247.78	571.09	1.2014	2075.9	3546.7	5.4288	1	2.8364e-08	5.6729e-08	1.3924e-06	TRUE
Tbc1d10c_2	Tbc1d10c	830.59/633.65	1039.3/1638.3	732.12	1338.8	0.86992	19392	12492	5.4281	1	2.8473e-08	5.6947e-08	1.3962e-06	TRUE
Gm6902_2	Gm6902	328.62/168.62	125.1/1019.3	248.62	572.22	1.1994	12800	3560.7	5.4231	1	2.9294e-08	5.8588e-08	1.4313e-06	TRUE
Zc3h13_4	Zc3h13	595.43/366.52	1224.6/686.92	480.98	955.75	0.98918	26199	7664.6	5.423	1	2.93e-08	5.86e-08	1.4313e-06	TRUE
Tnnc2_5	Tnnc2	1092.9/1072.9	1381/2307.1	1082.9	1844	0.7674	198.7	19699	5.4229	1	2.9314e-08	5.8629e-08	1.4313e-06	TRUE
Tert_8	Tert	256.26/223.64	866.11/247.47	239.95	556.79	1.211	532.04	3417	5.4202	1	2.9762e-08	5.9525e-08	1.4515e-06	TRUE
Fbxw9_10	Fbxw9	913.49/832.44	1227/1859.7	872.97	1543.4	0.82135	3284.9	15330	5.4145	1	3.073e-08	6.1461e-08	1.4971e-06	TRUE
Pof1b_3	Pof1b	119.09/98.952	57.74/560.63	109.02	309.19	1.4954	202.69	1368.1	5.4118	1	3.1247e-08	6.2494e-08	1.5207e-06	TRUE
Aspscr1_10	Aspscr1	408.51/579.96	983.99/966.1	494.23	975.05	0.97884	14697	7910.7	5.4059	1	3.2238e-08	6.4475e-08	1.5672e-06	TRUE
Cdh22_2	Cdh22	476.34/361.2	774.68/936.09	418.77	855.39	1.0287	6629.3	6525	5.4052	1	3.2375e-08	6.4751e-08	1.5722e-06	TRUE
Lrrc49_3	Lrrc49	673.81/930.5	1421.9/1456.5	802.16	1439.2	0.8425	32945	13893	5.4046	1	3.2483e-08	6.4966e-08	1.5757e-06	TRUE
Dbp_1	Dbp	203.5/129.57	478.76/365.26	166.54	422.01	1.3362	2732.9	2236.3	5.4024	1	3.2885e-08	6.5771e-08	1.5901e-06	TRUE
Clvs2_9	Clvs2	669.29/736.59	1133.2/1452	702.94	1292.6	0.87783	2264.7	11915	5.4017	1	3.3012e-08	6.6025e-08	1.5945e-06	TRUE
Zc2hc1b_4	Zc2hc1b	385.9/313.72	933.47/551.57	349.81	742.52	1.0837	2605	5293.9	5.3974	1	3.3803e-08	6.7606e-08	1.631e-06	TRUE
Lmod2_8	Lmod2	530.61/383.38	1335.2/495.51	457	915.38	1.0006	10838	7222.3	5.3937	1	3.4502e-08	6.9005e-08	1.6611e-06	TRUE
INTERGENIC_20122	INTERGENIC	227.62/558.66	498.01/1128.1	393.14	813.04	1.0464	54793	6063.3	5.3925	1	3.474e-08	6.948e-08	1.6708e-06	TRUE
4932414N04Rik_5	4932414N04Rik	539.65/634.53	1109.1/1124.7	587.09	1116.9	0.92665	4501.1	9663.8	5.3892	1	3.5381e-08	7.0763e-08	1.6998e-06	TRUE
Tipin_2	Tipin	324.09/699.76	1381/621.23	511.93	1001.1	0.96619	70564	8240.9	5.3885	1	3.5527e-08	7.1054e-08	1.705e-06	TRUE
Smdt1_8	Smdt1	654.22/814.69	1150/1525.6	734.45	1337.8	0.86423	12876	12539	5.3882	1	3.5589e-08	7.1178e-08	1.7062e-06	TRUE
Nt5m_6	Nt5m	215.56/250.71	286.3/799.04	233.13	542.67	1.2154	617.67	3304.5	5.3846	1	3.6296e-08	7.2592e-08	1.7345e-06	TRUE
Epm2a_7	Epm2a	527.6/345.67	810.77/953.64	436.63	882.21	1.013	16549	6849.6	5.3838	1	3.6459e-08	7.2918e-08	1.7405e-06	TRUE
Ido2_8	Ido2	287.92/404.68	695.29/775.83	346.3	735.56	1.0846	6817.2	5232.3	5.3814	1	3.6962e-08	7.3924e-08	1.7626e-06	TRUE
Ep300_1	Ep300	800.44/711.3	688.07/2048.9	755.87	1368.5	0.8555	3972.7	12965	5.3801	1	3.7219e-08	7.4438e-08	1.773e-06	TRUE
Apc_3	Apc	370.82/393.15	1053.8/534.02	381.98	793.89	1.0535	249.12	5863.8	5.3791	1	3.7438e-08	7.4876e-08	1.7815e-06	TRUE
Tfec_7	Tfec	161.29/226.3	380.12/562.9	193.8	471.51	1.2784	2113.1	2666.5	5.3781	1	3.7652e-08	7.5303e-08	1.7898e-06	TRUE
Taok3_9	Taok3	461.27/158.41	842.05/506.84	309.84	674.44	1.1197	45861	4598	5.3769	1	3.7884e-08	7.5769e-08	1.799e-06	TRUE
F7_2	F7	798.93/963.78	1340.1/1760.6	881.36	1550.3	0.81408	13588	15501	5.3732	1	3.868e-08	7.736e-08	1.8348e-06	TRUE
Itpkb_8	Itpkb	306.01/555.55	1080.2/663.7	430.78	871.96	1.0156	31137	6743	5.3727	1	3.8776e-08	7.7552e-08	1.8374e-06	TRUE
Fam210b_4	Fam210b	176.37/141.11	312.76/498.91	158.74	405.83	1.3487	621.68	2115.3	5.3726	1	3.8816e-08	7.7632e-08	1.8374e-06	TRUE
S100z_1	S100z	575.83/441.96	786.71/1202.8	508.89	994.76	0.96561	8961.5	8184.2	5.3707	1	3.9211e-08	7.8423e-08	1.8541e-06	TRUE
Nol8_5	Nol8	807.97/745.02	1915.1/879.46	776.5	1397.3	0.84672	1981.4	13377	5.3671	1	4.0012e-08	8.0025e-08	1.89e-06	TRUE
Mgat3_5	Mgat3	90.445/80.759	317.57/198.77	85.602	258.17	1.5814	46.908	1033.6	5.3676	1	4.0058e-08	8.0116e-08	1.8902e-06	TRUE
Actr2_3	Actr2	915/747.69	1770.7/1183.6	831.34	1477.1	0.82853	13997	14483	5.3662	1	4.0208e-08	8.0415e-08	1.8953e-06	TRUE
Lhfpl4_10	Lhfpl4	39.193/184.15	522.07/103.63	111.67	312.85	1.478	10506	1406.7	5.3639	1	4.0777e-08	8.1554e-08	1.9201e-06	TRUE
Arl14_8	Arl14	1329.5/1463	2191.7/2346.2	1396.3	2268.9	0.70006	8903.1	26479	5.363	1	4.0924e-08	8.1848e-08	1.925e-06	TRUE
Tmem140_5	Tmem140	829.08/622.11	1342.5/1300.2	725.59	1321.3	0.86387	21418	12363	5.358	1	4.2077e-08	8.4155e-08	1.9772e-06	TRUE
Id1_1	Id1	174.86/367.41	558.16/656.34	271.13	607.25	1.1603	18538	3937.8	5.3562	1	4.2498e-08	8.4996e-08	1.9949e-06	TRUE
Gpr81_3	Gpr81	818.53/656.72	760.25/1916.9	737.62	1338.6	0.85887	13090	12602	5.3534	1	4.3155e-08	8.631e-08	2.0236e-06	TRUE
Ptpre_8	Ptpre	518.55/560.88	389.75/1691.5	539.71	1040.6	0.94592	895.7	8763.1	5.3511	1	4.3713e-08	8.7425e-08	2.0471e-06	TRUE
Kif15_10	Kif15	779.33/846.64	1260.7/1636.6	812.99	1448.6	0.83261	2265	14111	5.351	1	4.3747e-08	8.7493e-08	2.0471e-06	TRUE
Gpr81_5	Gpr81	791.39/636.31	1378.6/1227.7	713.85	1303.1	0.86739	12025	12130	5.3504	1	4.3868e-08	8.7736e-08	2.0506e-06	TRUE
Grwd1_9	Grwd1	657.23/739.26	1486.8/1073.1	698.24	1280	0.87337	3363.8	11823	5.3501	1	4.3943e-08	8.7887e-08	2.052e-06	TRUE
Ccbl1_5	Ccbl1	217.07/154.86	512.45/398.67	185.96	455.56	1.288	1934.8	2541.8	5.3473	1	4.4635e-08	8.927e-08	2.0822e-06	TRUE
Clec5a_5	Clec5a	197.47/515.17	897.38/601.41	356.32	749.39	1.0704	50467	5408.6	5.3448	1	4.5265e-08	9.053e-08	2.1094e-06	TRUE
Sdsl_9	Sdsl	244.2/281.33	339.23/844.91	262.76	592.07	1.169	689.1	3797	5.3442	1	4.5419e-08	9.0838e-08	2.1144e-06	TRUE
Lztr1_1	Lztr1	842.64/850.63	1599.9/1393.1	846.64	1496.5	0.82103	31.895	14793	5.343	1	4.5712e-08	9.1425e-08	2.1258e-06	TRUE
Tmem72_3	Tmem72	402.48/406.9	671.23/984.22	404.69	827.73	1.0305	9.7738	6270.8	5.3422	1	4.5921e-08	9.1841e-08	2.1333e-06	TRUE
Btg1_7	Btg1	435.64/425.54	529.29/1208.5	430.59	868.88	1.0112	51.057	6739.6	5.3388	1	4.677e-08	9.354e-08	2.1683e-06	TRUE
Coro1b_5	Coro1b	508/549.78	1135.6/910.04	528.89	1022.8	0.95017	872.93	8559.2	5.3386	1	4.6822e-08	9.3644e-08	2.1683e-06	TRUE
Tm4sf20_1	Tm4sf20	660.25/491.21	1092.3/1096.9	575.73	1094.6	0.92574	14287	9446.6	5.3384	1	4.6891e-08	9.3782e-08	2.1683e-06	TRUE
Taok1_7	Taok1	734.11/899.44	1794.8/1110.5	816.78	1452.6	0.82989	13667	14188	5.3383	1	4.6914e-08	9.3828e-08	2.1683e-06	TRUE
Klhl41_10	Klhl41	274.35/453.94	750.63/772.43	364.14	761.53	1.0623	16126	5546.8	5.3357	1	4.7599e-08	9.5199e-08	2.1977e-06	TRUE
Lce1e_7	Lce1e	161.29/389.6	363.28/863.04	275.44	613.16	1.1516	26061	4010.6	5.3327	1	4.8392e-08	9.6783e-08	2.232e-06	TRUE
Tmem55a_8	Tmem55a	352.74/487.66	454.71/1248.7	420.2	851.69	1.0175	9102.4	6550.9	5.3312	1	4.8773e-08	9.7547e-08	2.2473e-06	TRUE
Camsap2_9	Camsap2	414.54/829.33	1405/922.5	621.94	1163.8	0.90287	86027	10334	5.33	1	4.9114e-08	9.8228e-08	2.2603e-06	TRUE
Cmc2_4	Cmc2	221.59/116.7	596.65/250.3	169.15	423.48	1.3189	5500.8	2277	5.3298	1	4.9157e-08	9.8315e-08	2.2603e-06	TRUE
Srpk2_7	Srpk2	640.65/816.46	1708.2/936.65	728.56	1322.4	0.85916	15455	12422	5.3283	1	4.9581e-08	9.9162e-08	2.2775e-06	TRUE
Cyp2a5_4	Cyp2a5	1010/873.26	1354.5/1907.3	941.61	1630.9	0.7918	9344.3	16741	5.3272	1	4.9859e-08	9.9717e-08	2.2879e-06	TRUE
Def8_3	Def8	559.25/441.96	1301.6/654.07	500.6	977.82	0.9645	6879.1	8029.4	5.3257	1	5.0292e-08	1.0058e-07	2.3054e-06	TRUE
Dyrk2_2	Dyrk2	180.89/239.17	319.98/676.16	210.03	498.07	1.2418	1698.3	2927.5	5.3236	1	5.0877e-08	1.0175e-07	2.3299e-06	TRUE
Elmo2_1	Elmo2	574.33/770.76	1260.7/1217	672.54	1238.8	0.88029	19293	11318	5.3228	1	5.1082e-08	1.0216e-07	2.3369e-06	TRUE
Prickle2_3	Prickle2	417.55/414	926.25/761.1	415.78	843.68	1.0191	6.3125	6470.9	5.3194	1	5.2061e-08	1.0412e-07	2.3792e-06	TRUE
Gpr12_5	Gpr12	609/745.02	1674.5/814.9	677.01	1244.7	0.87756	9251.8	11405	5.3155	1	5.3182e-08	1.0636e-07	2.4281e-06	TRUE
Wbscr27_6	Wbscr27	407/406.01	1133.2/523.82	406.51	828.49	1.0254	0.4885	6303.5	5.315	1	5.3332e-08	1.0666e-07	2.4324e-06	TRUE
Add2_6	Add2	639.14/617.23	1797.2/544.78	628.19	1171	0.89738	240.12	10455	5.3085	1	5.5259e-08	1.1052e-07	2.5152e-06	TRUE
Rps6kl1_2	Rps6kl1	232.14/167.73	558.16/399.81	199.94	478.98	1.2562	2074.4	2764.8	5.3069	1	5.5746e-08	1.1149e-07	2.5348e-06	TRUE
Abi1_3	Abi1	201.99/183.7	793.93/138.18	192.85	466.05	1.2687	167.25	2651.4	5.3058	1	5.6087e-08	1.1217e-07	2.5478e-06	TRUE
Hpgds_4	Hpgds	948.16/618.12	1015.3/1784.4	783.14	1399.8	0.8371	54466	13511	5.3056	1	5.6156e-08	1.1231e-07	2.5483e-06	TRUE
Usp7_1	Usp7	212.55/124.24	731.38/109.86	168.4	420.62	1.3156	3898.5	2265.3	5.2994	1	5.8116e-08	1.1623e-07	2.6346e-06	TRUE
Slco1b2_7	Slco1b2	862.24/889.24	2218.2/846.61	875.74	1532.4	0.80652	364.37	15386	5.2939	1	5.9862e-08	1.1972e-07	2.711e-06	TRUE
Fam198a_8	Fam198a	691.9/603.47	1008.1/1388.6	647.69	1198.3	0.8866	3909.9	10833	5.2902	1	6.1087e-08	1.2217e-07	2.7637e-06	TRUE
Plekhb1_2	Plekhb1	381.38/506.3	808.37/963.27	443.84	885.82	0.99536	7802.6	6981.1	5.2898	1	6.1214e-08	1.2243e-07	2.7667e-06	TRUE
Arpc2_5	Arpc2	664.77/614.12	1465.2/906.64	639.45	1185.9	0.89005	1282.5	10673	5.2895	1	6.1335e-08	1.2267e-07	2.7693e-06	TRUE
Dusp18_1	Dusp18	334.65/338.57	909.41/516.46	336.61	712.94	1.0805	7.6848	5062.6	5.2891	1	6.1447e-08	1.2289e-07	2.7712e-06	TRUE
Atp6v1g1_7	Atp6v1g1	64.819/131.34	351.25/212.93	98.082	282.09	1.5146	2212.8	1210.3	5.2893	1	6.1527e-08	1.2305e-07	2.7712e-06	TRUE
Ifitm3_10	Ifitm3	278.87/399.8	820.4/614.43	339.34	717.41	1.0779	7312	5110.3	5.2888	1	6.1559e-08	1.2312e-07	2.7712e-06	TRUE
Lgr5_9	Lgr5	108.53/322.15	365.69/645.58	215.34	505.63	1.2276	22816	3013.6	5.288	1	6.1819e-08	1.2364e-07	2.7801e-06	TRUE
Ces2b_7	Ces2b	1003.9/911.87	1356.9/1940.7	957.9	1648.8	0.78283	4238.6	17078	5.2868	1	6.2251e-08	1.245e-07	2.7967e-06	TRUE
Klf11_1	Klf11	604.47/479.23	959.93/1115.6	541.85	1037.8	0.93625	7843.1	8803.5	5.2854	1	6.2699e-08	1.254e-07	2.814e-06	TRUE
Bik_5	Bik	370.82/493.43	519.66/1214.1	432.13	866.9	1.0027	7515.9	6767.5	5.2851	1	6.2829e-08	1.2566e-07	2.817e-06	TRUE
Tmem206_1	Tmem206	598.44/355.87	1020.1/855.11	477.16	937.59	0.97301	29421	7593.9	5.2837	1	6.3308e-08	1.2662e-07	2.8357e-06	TRUE
Pof1b_1	Pof1b	416.05/453.94	832.42/910.04	434.99	871.23	1.0004	717.83	6819.7	5.2825	1	6.3701e-08	1.274e-07	2.8505e-06	TRUE
Igdcc4_6	Igdcc4	372.33/599.48	1061/840.95	485.91	950.97	0.96727	25798	7756	5.2807	1	6.4354e-08	1.2871e-07	2.8768e-06	TRUE
Fam198a_4	Fam198a	506.49/685.56	1270.3/968.93	596.03	1119.6	0.90842	16033	9835	5.2796	1	6.4743e-08	1.2949e-07	2.8913e-06	TRUE
Abi1_6	Abi1	280.38/545.35	1207.7/463.8	412.86	835.77	1.0157	35103	6418.2	5.2788	1	6.5009e-08	1.3002e-07	2.9003e-06	TRUE
Cep97_2	Cep97	577.34/259.14	1121.1/567.43	418.24	844.28	1.0117	50626	6515.4	5.2781	1	6.5265e-08	1.3053e-07	2.9089e-06	TRUE
Nkain3_8	Nkain3	381.38/250.71	1075.4/280.32	316.04	677.87	1.0985	8537.1	4705.1	5.2749	1	6.6412e-08	1.3282e-07	2.9571e-06	TRUE
Crim1_8	Crim1	150.74/113.15	91.422/608.2	131.95	349.81	1.3999	706.51	1707	5.2732	1	6.7094e-08	1.3419e-07	2.9845e-06	TRUE
Zgpat_1	Zgpat	105.52/55.023	187.66/299.57	80.271	243.61	1.5897	1274.9	959.42	5.2734	1	6.7263e-08	1.3453e-07	2.989e-06	TRUE
Lgals3bp_1	Lgals3bp	924.05/827.11	1703.3/1354	875.58	1528.7	0.80327	4697.8	15383	5.2657	1	6.9819e-08	1.3964e-07	3.0937e-06	TRUE
Zfp81_6	Zfp81	1003.9/840.87	1571/1620.2	922.4	1595.6	0.78997	13296	16344	5.2657	1	6.9823e-08	1.3965e-07	3.0937e-06	TRUE
Huwe1_8	Huwe1	470.31/268.46	724.16/805.27	369.39	764.72	1.0478	20373	5639.7	5.2642	1	7.0396e-08	1.4079e-07	3.116e-06	TRUE
Steap4_9	Steap4	215.56/295.08	300.73/847.75	255.32	574.24	1.1662	3161.8	3672.4	5.2626	1	7.1002e-08	1.42e-07	3.1397e-06	TRUE
Phactr2_6	Phactr2	366.3/450.39	1123.5/530.62	408.34	827.08	1.0164	3535.1	6336.6	5.2603	1	7.1928e-08	1.4386e-07	3.1771e-06	TRUE
Arhgef25_4	Arhgef25	981.33/907.87	1289.5/1963.3	944.6	1626.4	0.7833	2697.8	16803	5.2601	1	7.1988e-08	1.4398e-07	3.1771e-06	TRUE
Elovl4_8	Elovl4	709.99/521.38	1291.9/1001.2	615.69	1146.6	0.89598	17787	10213	5.2532	1	7.4748e-08	1.495e-07	3.2924e-06	TRUE
Npy2r_7	Npy2r	491.42/626.55	555.75/1565.8	558.98	1060.8	0.92303	9130.1	9127.9	5.2522	1	7.5139e-08	1.5028e-07	3.3064e-06	TRUE
Cdyl_5	Cdyl	452.22/748.13	1272.7/973.46	600.18	1123.1	0.90288	43780	9914.7	5.2515	1	7.5443e-08	1.5089e-07	3.3165e-06	TRUE
Tubb4a_3	Tubb4a	239.68/272.89	863.7/286.55	256.29	575.12	1.163	551.63	3688.5	5.2498	1	7.6144e-08	1.5229e-07	3.3441e-06	TRUE
Ints3_7	Ints3	188.43/114.93	387.34/386.21	151.68	386.78	1.3448	2701.2	2006.5	5.2485	1	7.67e-08	1.534e-07	3.3619e-06	TRUE
Ctps2_7	Ctps2	937.61/787.62	1806.8/1208.5	862.62	1507.6	0.80478	11249	15118	5.2459	1	7.7766e-08	1.5553e-07	3.4053e-06	TRUE
Sirt6_5	Sirt6	97.982/163.74	382.53/310.33	130.86	346.43	1.3977	2161.8	1690.7	5.2427	1	7.9175e-08	1.5835e-07	3.4637e-06	TRUE
Slc25a11_9	Slc25a11	595.43/506.3	1768.3/326.19	550.86	1047.2	0.92559	3972.3	8974	5.2399	1	8.0332e-08	1.6066e-07	3.5109e-06	TRUE
Tnfrsf21_4	Tnfrsf21	200.49/220.09	387.34/600.27	210.29	493.81	1.2277	192.16	2931.6	5.2363	1	8.19e-08	1.638e-07	3.5759e-06	TRUE
Oasl1_6	Oasl1	174.86/198.79	529.29/373.76	186.83	451.52	1.2686	286.35	2555.5	5.2361	1	8.2006e-08	1.6401e-07	3.5771e-06	TRUE
Nckap1l_7	Nckap1l	242.69/420.21	875.73/525.52	331.45	700.63	1.0776	15757	4972.6	5.2352	1	8.2384e-08	1.6477e-07	3.5846e-06	TRUE
Klhl23_5	Klhl23	532.12/832.44	1705.7/782.06	682.28	1243.9	0.86549	45096	11509	5.2352	1	8.2416e-08	1.6483e-07	3.5846e-06	TRUE
Cables2_7	Cables2	568.3/368.74	721.76/1117.9	468.52	919.81	0.97173	19911	7434.3	5.2341	1	8.2912e-08	1.6582e-07	3.6027e-06	TRUE
Igdcc4_3	Igdcc4	260.78/229.41	692.89/416.23	245.1	554.56	1.1747	492.16	3502.2	5.2292	1	8.5122e-08	1.7024e-07	3.6923e-06	TRUE
Tbl1x_8	Tbl1x	780.84/396.7	1713/494.38	588.77	1103.7	0.9054	73784	9695.9	5.2292	1	8.5138e-08	1.7028e-07	3.6923e-06	TRUE
Krtap10-4_3	Krtap10-4	526.09/411.78	1044.1/795.65	468.93	919.89	0.97057	6532.9	7442	5.2275	1	8.5929e-08	1.7186e-07	3.723e-06	TRUE
Pom121l2_1	Pom121l2	670.8/710.41	1494/1016.5	690.61	1255.3	0.86112	784.6	11672	5.2265	1	8.6381e-08	1.7276e-07	3.739e-06	TRUE
Timm21_3	Timm21	877.32/784.07	2211/706.74	830.69	1458.9	0.8117	4347.2	14470	5.2221	1	8.8449e-08	1.769e-07	3.8248e-06	TRUE
Trim59_4	Trim59	327.11/345.22	728.97/685.78	336.17	707.38	1.0711	164.05	5054.9	5.2212	1	8.8891e-08	1.7778e-07	3.8402e-06	TRUE
Galk2_8	Galk2	456.75/520.5	1236.6/663.13	488.62	949.87	0.95758	2032	7806.4	5.2205	1	8.9234e-08	1.7847e-07	3.8513e-06	TRUE
Add3_5	Add3	527.6/347.44	1183.7/556.1	437.52	869.89	0.98986	16228	6865.7	5.2181	1	9.0372e-08	1.8074e-07	3.8967e-06	TRUE
Tmem19_4	Tmem19	250.23/257.81	346.44/791.68	254.02	569.06	1.1605	28.703	3650.7	5.2141	1	9.2333e-08	1.8467e-07	3.9737e-06	TRUE
Trp53_1	Trp53	1031.1/621.67	1140.4/1762.9	826.37	1451.6	0.81206	83806	14382	5.2138	1	9.2528e-08	1.8506e-07	3.9783e-06	TRUE
1700016H13Rik_2	1700016H13Rik	348.21/429.09	654.39/929.29	388.65	791.84	1.0249	3270.4	5982.9	5.2126	1	9.31e-08	1.862e-07	3.999e-06	TRUE
Nsun7_4	Nsun7	122.1/344.78	488.39/578.19	233.44	533.29	1.1884	24793	3309.6	5.2121	1	9.3335e-08	1.8667e-07	4.0053e-06	TRUE
INTERGENIC_2267	INTERGENIC	453.73/591.05	868.51/1133.7	522.39	1001.1	0.93709	9428	8437	5.2119	1	9.3468e-08	1.8694e-07	4.0072e-06	TRUE
Otud5_6	Otud5	681.35/852.85	1486.8/1244.2	767.1	1365.5	0.8311	14706	13189	5.2104	1	9.4223e-08	1.8845e-07	4.0357e-06	TRUE
Trank1_10	Trank1	114.56/168.17	447.49/283.15	141.37	365.32	1.3635	1437	1849.2	5.2079	1	9.5568e-08	1.9114e-07	4.0894e-06	TRUE
Snx21_7	Snx21	269.83/316.38	1128.3/141.57	293.1	634.96	1.1126	1083.6	4310.8	5.2067	1	9.6102e-08	1.922e-07	4.1084e-06	TRUE
Tnpo1_2	Tnpo1	794.41/862.61	1826/1081.6	828.51	1453.8	0.81052	2325.9	14425	5.2065	1	9.6238e-08	1.9248e-07	4.1103e-06	TRUE
Def8_9	Def8	571.31/631.87	774.68/1466.7	601.59	1120.7	0.89643	1833.9	9941.8	5.2062	1	9.6369e-08	1.9274e-07	4.112e-06	TRUE
Cthrc1_8	Cthrc1	194.46/228.08	601.46/386.21	211.27	493.84	1.2211	565.19	2947.5	5.2048	1	9.7119e-08	1.9424e-07	4.1401e-06	TRUE
Spire2_8	Spire2	128.13/120.69	216.53/447.37	124.41	331.95	1.4086	27.643	1594.5	5.1974	1	1.0114e-07	2.0228e-07	4.2993e-06	TRUE
Pop1_3	Pop1	690.4/696.21	1792.4/719.2	693.3	1255.8	0.85609	16.921	11725	5.1944	1	1.0267e-07	2.0534e-07	4.3561e-06	TRUE
Fam221a_4	Fam221a	407/456.16	878.14/838.69	431.58	858.41	0.99038	1208	6757.5	5.1923	1	1.0384e-07	2.0768e-07	4.4015e-06	TRUE
Pacsin2_2	Pacsin2	491.42/566.2	685.67/1332.5	528.81	1009.1	0.93093	2796.3	8557.6	5.1917	1	1.0418e-07	2.0837e-07	4.412e-06	TRUE
1700024P04Rik_6	1700024P04Rik	1183.3/828.45	1874.2/1533.5	1005.9	1703.8	0.75974	62968	18078	5.1911	1	1.0453e-07	2.0906e-07	4.4225e-06	TRUE
Snx13_8	Snx13	443.18/534.25	837.24/1057.3	488.72	947.26	0.95333	4147	7808.2	5.1892	1	1.0558e-07	2.1117e-07	4.4629e-06	TRUE
Otx1_7	Otx1	36.178/39.048	60.146/222.55	37.613	141.35	1.8823	4.1194	398.86	5.1942	1	1.0594e-07	2.1187e-07	4.4735e-06	TRUE
Coro2b_10	Coro2b	658.74/574.19	1164.4/1117.3	616.46	1140.9	0.88697	3574.6	10228	5.1852	1	1.0789e-07	2.1578e-07	4.5517e-06	TRUE
Stat5b_9	Stat5b	633.11/457.49	1058.6/1008.6	545.3	1033.6	0.92127	15423	8868.7	5.1848	1	1.0811e-07	2.1622e-07	4.5569e-06	TRUE
Nek6_3	Nek6	229.13/278.66	798.74/335.25	253.89	567	1.156	1226.9	3648.6	5.1835	1	1.0891e-07	2.1781e-07	4.586e-06	TRUE
Smarca4_5	Smarca4	286.41/223.64	854.08/283.71	255.02	568.9	1.1544	1969.9	3667.5	5.1829	1	1.0926e-07	2.1852e-07	4.5967e-06	TRUE
Actl10_5	Actl10	642.16/749.9	1563.8/951.94	696.03	1257.9	0.85284	5804.6	11779	5.1768	1	1.1288e-07	2.2575e-07	4.74e-06	TRUE
Il17re_10	Il17re	135.67/475.68	363.28/944.58	305.67	653.93	1.0946	57804	4526.2	5.1765	1	1.1306e-07	2.2611e-07	4.7431e-06	TRUE
Epc1_8	Epc1	618.04/504.52	846.86/1266.8	561.28	1056.8	0.91175	6443.2	9171.6	5.1745	1	1.1427e-07	2.2855e-07	4.7898e-06	TRUE
Cdcp1_10	Cdcp1	943.64/804.93	1717.8/1312.7	874.28	1515.2	0.79266	9620.8	15357	5.1722	1	1.157e-07	2.3141e-07	4.8452e-06	TRUE
Lrp12_6	Lrp12	334.65/674.91	1015.3/925.33	504.78	970.3	0.9414	57891	8107.3	5.1701	1	1.1698e-07	2.3397e-07	4.8942e-06	TRUE
Tshz1_7	Tshz1	251.74/383.83	878.14/468.89	317.78	673.51	1.0813	8723.7	4735.2	5.1696	1	1.1732e-07	2.3463e-07	4.8999e-06	TRUE
Nckap1l_10	Nckap1l	770.29/731.27	1154.8/1519.4	750.78	1337.1	0.8318	761.31	12863	5.1695	1	1.1734e-07	2.3468e-07	4.8999e-06	TRUE
Kcnmb1_4	Kcnmb1	316.56/369.63	1073/356.77	343.09	714.89	1.0569	1408.2	5176.1	5.1678	1	1.1844e-07	2.3688e-07	4.9367e-06	TRUE
Zfp287_9	Zfp287	467.3/302.18	512.45/1051.6	384.74	782.03	1.0214	13632	5913	5.1666	1	1.1921e-07	2.3842e-07	4.9642e-06	TRUE
Zbtb6_6	Zbtb6	928.57/982.42	2309.6/949.68	955.49	1629.6	0.76962	1450	17028	5.1662	1	1.1944e-07	2.3889e-07	4.9694e-06	TRUE
Zrsr2_9	Zrsr2	27.133/20.412	0/206.13	23.773	103.07	2.0707	22.592	234.65	5.1764	1	1.2035e-07	2.4069e-07	5.0023e-06	TRUE
Zfp174_4	Zfp174	440.17/698.43	798.74/1337	569.3	1067.9	0.90632	33351	9324.1	5.1634	1	1.2125e-07	2.4249e-07	5.035e-06	TRUE
Vps72_3	Vps72	78.386/232.07	498.01/280.88	155.23	389.45	1.3215	11810	2061.1	5.159	1	1.2414e-07	2.4829e-07	5.1506e-06	TRUE
Sema6b_7	Sema6b	425.09/285.32	781.9/685.78	355.2	733.84	1.0447	9768.1	5389	5.1579	1	1.2487e-07	2.4975e-07	5.1761e-06	TRUE
Lifr_1	Lifr	224.6/315.49	538.91/646.71	270.05	592.81	1.1315	4130.3	3919.5	5.1554	1	1.2652e-07	2.5305e-07	5.235e-06	TRUE
Zfp459_7	Zfp459	1127.5/1325	1963.2/2043.8	1226.3	2003.5	0.70778	19490	22765	5.1511	1	1.2948e-07	2.5895e-07	5.3521e-06	TRUE
Sez6_7	Sez6	391.93/406.46	858.89/748.64	399.19	803.77	1.0079	105.55	6171.9	5.1498	1	1.304e-07	2.608e-07	5.3854e-06	TRUE
Sardh_10	Sardh	402.48/245.83	842.05/522.69	324.15	682.37	1.0715	12270	4845.6	5.146	1	1.3304e-07	2.6609e-07	5.4896e-06	TRUE
Serinc2_7	Serinc2	107.03/358.09	543.72/511.93	232.56	527.83	1.179	31517	3295.1	5.1438	1	1.3461e-07	2.6922e-07	5.549e-06	TRUE
Gng5_7	Gng5	55.774/27.955	0/302.4	41.865	151.2	1.8281	386.96	451.48	5.1457	1	1.3658e-07	2.7316e-07	5.62e-06	TRUE
Kcnk5_4	Kcnk5	369.32/379.39	541.32/985.36	374.35	763.34	1.026	50.734	5727.9	5.1396	1	1.3765e-07	2.7529e-07	5.6535e-06	TRUE
Clec9a_7	Clec9a	714.51/576.41	947.91/1410.6	645.46	1179.3	0.86849	9537	10790	5.1391	1	1.3805e-07	2.761e-07	5.6651e-06	TRUE
Patl1_2	Patl1	388.91/259.14	892.57/470.59	324.03	681.58	1.0704	8420.7	4843.4	5.1377	1	1.3907e-07	2.7814e-07	5.7016e-06	TRUE
Lpin2_8	Lpin2	691.9/579.51	1549.4/779.79	635.71	1164.6	0.87234	6315.9	10600	5.1368	1	1.3976e-07	2.7953e-07	5.7249e-06	TRUE
4930578I06Rik_2	4930578I06Rik	458.25/551.56	635.14/1299.1	504.91	967.11	0.93631	4352.7	8109.6	5.1326	1	1.4288e-07	2.8577e-07	5.8474e-06	TRUE
Dhrs3_4	Dhrs3	265.31/303.96	572.59/659.17	284.63	615.88	1.1108	746.93	4166.4	5.1319	1	1.4343e-07	2.8685e-07	5.8586e-06	TRUE
Slc25a11_8	Slc25a11	378.36/666.04	1342.5/644.45	522.2	993.46	0.92654	41379	8433.5	5.1316	1	1.4364e-07	2.8729e-07	5.8586e-06	TRUE
Klk1b27_6	Klk1b27	607.49/528.93	685.67/1440.7	568.21	1063.2	0.90269	3085.9	9303.3	5.1315	1	1.437e-07	2.8739e-07	5.8586e-06	TRUE
Spata1_4	Spata1	553.22/626.1	993.62/1197.2	589.66	1095.4	0.89235	2655.9	9713	5.1314	1	1.4381e-07	2.8762e-07	5.8586e-06	TRUE
Ankk1_7	Ankk1	431.12/589.27	892.57/1057.3	510.2	974.92	0.93289	12506	8208.5	5.1294	1	1.4536e-07	2.9072e-07	5.911e-06	TRUE
Alkbh8_3	Alkbh8	266.81/588.83	1145.2/549.31	427.82	847.25	0.98411	51848	6689.2	5.1282	1	1.4625e-07	2.925e-07	5.9419e-06	TRUE
H2-Ab1_2	H2-Ab1	370.82/449.5	890.16/748.64	410.16	819.4	0.99663	3094.9	6369.4	5.1278	1	1.4657e-07	2.9315e-07	5.9496e-06	TRUE
Tubb4b_2	Tubb4b	150.74/316.38	324.79/732.22	233.56	528.51	1.1747	13718	3311.6	5.1254	1	1.4848e-07	2.9697e-07	6.0217e-06	TRUE
Alms1_9	Alms1	780.84/760.11	1664.8/1056.1	770.48	1360.5	0.8195	214.87	13257	5.1245	1	1.4919e-07	2.9839e-07	6.0397e-06	TRUE
Lime1_10	Lime1	337.66/470.35	1251/367.53	404.01	809.28	1.0005	8803.8	6258.5	5.1229	1	1.5043e-07	3.0086e-07	6.0842e-06	TRUE
Trim12a_6	Trim12a	581.86/835.54	1397.8/1142.8	708.7	1270.3	0.84101	32177	12029	5.1204	1	1.5241e-07	3.0482e-07	6.1587e-06	TRUE
Gm4841_6	Gm4841	479.36/613.68	599.06/1459.3	546.52	1029.2	0.91195	9021.1	8891.7	5.1188	1	1.5374e-07	3.0748e-07	6.207e-06	TRUE
Coq10a_5	Coq10a	994.89/844.86	1443.5/1702.9	919.88	1573.2	0.77352	11255	16292	5.1183	1	1.5416e-07	3.0832e-07	6.2183e-06	TRUE
2010012O05Rik_1	2010012O05Rik	479.36/383.38	1015.3/688.62	431.37	851.94	0.98018	4605.6	6753.8	5.1176	1	1.5471e-07	3.0942e-07	6.2349e-06	TRUE
Necap2_10	Necap2	850.18/528.93	1299.2/1184.7	689.55	1241.9	0.84791	51602	11652	5.1173	1	1.55e-07	3.1e-07	6.2411e-06	TRUE
Slc26a11_6	Slc26a11	379.87/330.14	680.86/779.79	355	730.32	1.0386	1236.7	5385.4	5.1144	1	1.5737e-07	3.1474e-07	6.3309e-06	TRUE
Rhox2b_4	Rhox2b	34.671/196.13	336.82/284.85	115.4	310.83	1.4217	13034	1461.3	5.1124	1	1.5926e-07	3.1851e-07	6.401e-06	TRUE
Atp2a2_5	Atp2a2	559.25/563.09	810.77/1290.6	561.17	1050.7	0.90361	7.3856	9169.5	5.1119	1	1.5943e-07	3.1885e-07	6.4021e-06	TRUE
Psmb10_5	Psmb10	508/537.8	1215/770.16	522.9	992.56	0.92331	444.1	8446.6	5.1102	1	1.6087e-07	3.2174e-07	6.4486e-06	TRUE
Elovl4_5	Elovl4	569.8/558.66	1472.4/637.65	564.23	1055	0.90172	62.115	9227.6	5.1091	1	1.6183e-07	3.2365e-07	6.4812e-06	TRUE
Nckap1l_6	Nckap1l	452.22/1215.8	1963.2/936.09	834.02	1449.6	0.79679	291540	14537	5.1058	1	1.6467e-07	3.2934e-07	6.5832e-06	TRUE
Wasf2_10	Wasf2	593.92/781.41	1198.1/1277	687.67	1237.6	0.84678	17576	11615	5.1024	1	1.6768e-07	3.3536e-07	6.6976e-06	TRUE
Cdr1_10	Cdr1	186.92/97.177	353.66/370.36	142.05	362.01	1.3435	4026.9	1859.5	5.1009	1	1.6912e-07	3.3823e-07	6.749e-06	TRUE
Lgals9_6	Lgals9	884.85/610.13	1222.2/1426.5	747.49	1324.3	0.8243	37736	12798	5.0991	1	1.7067e-07	3.4134e-07	6.805e-06	TRUE
Oser1_3	Oser1	394.94/531.59	1097.1/702.77	463.27	899.92	0.95645	9336.2	7337.6	5.0976	1	1.7203e-07	3.4406e-07	6.8531e-06	TRUE
Sdsl_5	Sdsl	410.02/376.28	1022.5/556.67	393.15	789.58	1.0042	568.96	6063.5	5.091	1	1.7809e-07	3.5618e-07	7.082e-06	TRUE
Stc1_9	Stc1	592.41/1218.5	1400.2/1698.3	905.45	1549.3	0.77422	195980	15995	5.0906	1	1.7851e-07	3.5701e-07	7.0923e-06	TRUE
F7_9	F7	324.09/557.77	1234.2/494.94	440.93	864.57	0.96983	27302	6928	5.0897	1	1.7932e-07	3.5863e-07	7.1182e-06	TRUE
Ugp2_5	Ugp2	706.98/414	697.7/1397.1	560.49	1047.4	0.90082	42918	9156.5	5.0882	1	1.8077e-07	3.6154e-07	7.1696e-06	TRUE
Ankrd9_3	Ankrd9	185.41/135.78	329.6/462.66	160.6	396.13	1.2972	1231.6	2144.1	5.0867	1	1.8218e-07	3.6437e-07	7.2193e-06	TRUE
Adamts14_8	Adamts14	530.61/558.21	664.01/1381.8	544.41	1022.9	0.90864	380.97	8851.9	5.0856	1	1.8322e-07	3.6644e-07	7.254e-06	TRUE
Pik3c2g_9	Pik3c2g	872.79/868.38	1811.6/1186.4	870.59	1499	0.78324	9.7339	15281	5.0836	1	1.8522e-07	3.7043e-07	7.3257e-06	TRUE
Tjp2_6	Tjp2	450.72/510.73	639.96/1211.3	480.73	925.63	0.94379	1801	7660	5.0834	1	1.8535e-07	3.7071e-07	7.3257e-06	TRUE
Aasdh_9	Aasdh	575.83/598.59	760.25/1413.5	587.21	1086.9	0.88709	259.01	9666.1	5.0821	1	1.8667e-07	3.7335e-07	7.3713e-06	TRUE
Cma1_3	Cma1	875.81/752.12	1590.3/1245.9	813.97	1418.1	0.80012	7648.9	14131	5.0818	1	1.8695e-07	3.7391e-07	7.3759e-06	TRUE
Uap1l1_3	Uap1l1	961.73/923.4	1561.4/1638.9	942.57	1600.1	0.76289	734.48	16761	5.0792	1	1.8956e-07	3.7912e-07	7.4723e-06	TRUE
Bcl2a1b_6	Bcl2a1b	387.41/420.21	945.5/665.4	403.81	805.45	0.99434	538.16	6254.9	5.0784	1	1.9033e-07	3.8066e-07	7.496e-06	TRUE
Stk32c_4	Stk32c	749.19/555.11	1539.7/825.66	652.15	1182.7	0.85783	18833	10920	5.0772	1	1.9153e-07	3.8306e-07	7.5366e-06	TRUE
1700012P22Rik_7	1700012P22Rik	512.52/554.22	861.29/1149	533.37	1005.2	0.91294	869.39	8643.5	5.0746	1	1.942e-07	3.8839e-07	7.6349e-06	TRUE
Tmed11_5	Tmed11	1095.9/872.37	2198.9/1116.2	984.13	1657.6	0.75154	24980	17624	5.0727	1	1.9608e-07	3.9216e-07	7.6956e-06	TRUE
Thsd1_10	Thsd1	230.63/340.34	789.12/437.75	285.49	613.43	1.1008	6017.8	4181	5.0718	1	1.9703e-07	3.9405e-07	7.7259e-06	TRUE
Gzmd_10	Gzmd	292.44/493.43	741/834.15	392.93	787.58	1.0013	20198	6059.6	5.0697	1	1.9919e-07	3.9839e-07	7.8041e-06	TRUE
Rundc1_2	Rundc1	146.22/674.91	1109.1/520.99	410.57	815.05	0.98752	139760	6376.7	5.0652	1	2.0399e-07	4.0798e-07	7.9713e-06	TRUE
Stk30_9	Stk30	413.03/634.53	1178.9/799.61	523.78	989.24	0.91605	24532	8463.2	5.0595	1	2.1013e-07	4.2026e-07	8.2013e-06	TRUE
Prickle3_8	Prickle3	458.25/784.07	1655.2/615	621.16	1135.1	0.86874	53079	10319	5.0594	1	2.1024e-07	4.2049e-07	8.2013e-06	TRUE
Txnl4b_2	Txnl4b	372.33/334.13	464.33/982.52	353.23	723.43	1.0322	729.71	5354.2	5.0593	1	2.1045e-07	4.2091e-07	8.2024e-06	TRUE
Ckb_5	Ckb	220.08/394.48	512.45/784.89	307.28	648.67	1.0755	15207	4553.9	5.0589	1	2.1084e-07	4.2168e-07	8.2104e-06	TRUE
Zfp787_2	Zfp787	185.41/219.65	93.828/847.18	202.53	470.5	1.212	586.01	2806.5	5.0584	1	2.114e-07	4.2279e-07	8.2147e-06	TRUE
Doc2a_4	Doc2a	829.08/851.08	1616.7/1288.3	840.08	1452.5	0.78925	241.94	14660	5.0583	1	2.1147e-07	4.2294e-07	8.2147e-06	TRUE
Tmem67_10	Tmem67	705.47/808.92	1106.7/1560.7	757.2	1333.7	0.81588	5351	12991	5.058	1	2.1186e-07	4.2372e-07	8.2216e-06	TRUE
Cnga1_10	Cnga1	185.41/388.71	1157.2/73.052	287.06	615.13	1.0969	20665	4207.7	5.0576	1	2.1224e-07	4.2449e-07	8.2279e-06	TRUE
Nme7_5	Nme7	943.64/799.6	1722.6/1271.9	871.62	1497.2	0.77985	10374	15302	5.0575	1	2.1239e-07	4.2478e-07	8.2279e-06	TRUE
Spink12_4	Spink12	351.23/611.46	786.71/1061.8	481.34	924.26	0.93979	33861	7671.4	5.0569	1	2.1309e-07	4.2617e-07	8.2479e-06	TRUE
Hspa1a_10	Hspa1a	201.99/312.39	745.81/383.95	257.19	564.88	1.1321	6093.3	3703.6	5.0559	1	2.1416e-07	4.2832e-07	8.2823e-06	TRUE
Gm11568_10	Gm11568	1089.9/690.44	1761.1/1284.9	890.15	1523	0.77412	79767	15681	5.0537	1	2.1665e-07	4.333e-07	8.3714e-06	TRUE
Pgk1_2	Pgk1	578.85/500.08	1089.9/934.39	539.47	1012.1	0.90653	3101.8	8758.5	5.0504	1	2.204e-07	4.408e-07	8.5017e-06	TRUE
Tspyl4_2	Tspyl4	229.13/279.11	902.19/216.33	254.12	559.26	1.1349	1249	3652.3	5.0492	1	2.2188e-07	4.4375e-07	8.5513e-06	TRUE
Hecw2_8	Hecw2	566.79/844.86	1720.2/796.21	705.83	1258.2	0.83308	38663	11972	5.0483	1	2.2283e-07	4.4567e-07	8.5809e-06	TRUE
Rin2_10	Rin2	369.32/651.84	666.42/1269.6	510.58	968.03	0.92158	39910	8215.7	5.0469	1	2.2455e-07	4.4909e-07	8.6321e-06	TRUE
INTERGENIC_15763	INTERGENIC	394.94/386.05	719.35/844.35	390.49	781.85	0.99974	39.578	6015.9	5.0457	1	2.2595e-07	4.5191e-07	8.6714e-06	TRUE
Tm4sf1_10	Tm4sf1	477.85/637.2	1113.9/963.27	557.52	1038.6	0.89632	12696	9100.2	5.0429	1	2.293e-07	4.586e-07	8.7923e-06	TRUE
Map3k5_4	Map3k5	393.44/321.26	704.91/752.61	357.35	728.76	1.0261	2604.6	5426.8	5.0418	1	2.3057e-07	4.6113e-07	8.8334e-06	TRUE
B4galnt3_9	B4galnt3	393.44/323.92	796.34/665.4	358.68	730.87	1.0249	2416	5450.2	5.0414	1	2.3102e-07	4.6205e-07	8.8426e-06	TRUE
Chrm5_1	Chrm5	970.78/662.05	1845.3/988.19	816.41	1416.7	0.79446	47657	14181	5.0413	1	2.312e-07	4.624e-07	8.8426e-06	TRUE
Spty2d1_9	Spty2d1	492.92/591.05	1559/470.59	541.99	1014.8	0.90362	4814.2	8806.1	5.0384	1	2.3475e-07	4.6949e-07	8.9706e-06	TRUE
Ggta1_9	Ggta1	376.85/228.08	202.09/1076.5	302.47	639.31	1.0772	11067	4471.1	5.0376	1	2.3573e-07	4.7146e-07	9.0005e-06	TRUE
Parn_1	Parn	681.35/853.74	1725/967.23	767.54	1346.1	0.80967	14859	13198	5.0362	1	2.3747e-07	4.7494e-07	9.0594e-06	TRUE
Prtn3_2	Prtn3	443.18/450.83	1138/599.71	447.01	868.84	0.95723	29.264	7039.1	5.0279	1	2.48e-07	4.9601e-07	9.4372e-06	TRUE
Trp53i13_2	Trp53i13	114.56/181.04	476.36/262.76	147.8	369.56	1.3163	2209.7	1947.2	5.0254	1	2.5123e-07	5.0247e-07	9.5439e-06	TRUE
Ildr2_7	Ildr2	565.28/441.07	1424.3/485.32	503.17	954.79	0.92277	7714.3	8077.3	5.025	1	2.5173e-07	5.0346e-07	9.5548e-06	TRUE
Ccdc66_2	Ccdc66	414.54/526.26	914.22/894.75	470.4	904.49	0.94173	6241.3	7469.1	5.0227	1	2.5471e-07	5.0942e-07	9.6597e-06	TRUE
Hgs_6	Hgs	185.41/158.86	317.57/510.8	172.13	414.19	1.2619	352.62	2323.8	5.0212	1	2.5675e-07	5.1349e-07	9.7269e-06	TRUE
Chrna3_9	Chrna3	703.96/540.46	1332.8/932.69	622.21	1132.8	0.86332	13366	10339	5.0211	1	2.5692e-07	5.1383e-07	9.7269e-06	TRUE
1700029I15Rik_6	1700029I15Rik	508/398.91	1287.1/468.89	453.46	878.01	0.95174	5949.8	7157.3	5.0183	1	2.6059e-07	5.2119e-07	9.8555e-06	TRUE
Gpr151_1	Gpr151	764.26/522.27	1289.5/1037.5	643.27	1163.5	0.85398	29279	10747	5.0182	1	2.6076e-07	5.2151e-07	9.8555e-06	TRUE
Zc2hc1b_6	Zc2hc1b	791.39/617.67	849.27/1655.9	704.53	1252.6	0.82924	15089	11947	5.0139	1	2.6662e-07	5.3325e-07	1.0044e-05	TRUE
Lyg1_6	Lyg1	144.71/471.24	591.84/701.64	307.98	646.74	1.0679	53311	4565.9	5.0134	1	2.6736e-07	5.3471e-07	1.0063e-05	TRUE
Zc2hc1b_5	Zc2hc1b	384.39/336.79	1099.5/363.56	360.59	731.52	1.0185	1132.8	5484	5.0089	1	2.7377e-07	5.4753e-07	1.0292e-05	TRUE
Rnf216_6	Rnf216	440.17/563.98	832.42/1070.9	502.07	951.65	0.92117	7665.3	8056.8	5.0086	1	2.741e-07	5.482e-07	1.0292e-05	TRUE
Syne2_9	Syne2	874.3/602.14	1364.1/1237.4	738.22	1300.7	0.81636	37035	12613	5.0086	1	2.7412e-07	5.4824e-07	1.0292e-05	TRUE
Hagh_3	Hagh	399.46/158.86	933.47/263.89	279.16	598.68	1.0979	28946	4073.5	5.0063	1	2.7746e-07	5.5493e-07	1.0409e-05	TRUE
Krt8_5	Krt8	450.72/434.86	1306.4/414.53	442.79	860.45	0.95691	125.79	6961.9	5.0057	1	2.7829e-07	5.5659e-07	1.0431e-05	TRUE
Pfkm_1	Pfkm	275.86/382.05	1063.4/297.31	328.95	680.35	1.0461	5638.7	4929.1	5.005	1	2.7926e-07	5.5852e-07	1.0459e-05	TRUE
Slco1b2_9	Slco1b2	619.55/820.9	743.41/1804.8	720.22	1274.1	0.82209	20272	12257	5.0029	1	2.823e-07	5.646e-07	1.0564e-05	TRUE
Npl_6	Npl	1148.7/649.18	1118.7/1939	898.91	1528.9	0.76554	124740	15861	5.0019	1	2.838e-07	5.6759e-07	1.0608e-05	TRUE
Btf3_9	Btf3	296.96/601.26	1494/245.77	449.11	869.9	0.95224	46298	7077.6	5.0018	1	2.8395e-07	5.679e-07	1.0608e-05	TRUE
Il3ra_3	Il3ra	333.14/584.84	969.56/800.18	458.99	884.87	0.9455	31676	7258.9	4.9986	1	2.8867e-07	5.7734e-07	1.0749e-05	TRUE
Hoxd13_1	Hoxd13	164.31/258.25	519.66/445.68	211.28	482.67	1.1881	4412.6	2947.7	4.9986	1	2.8869e-07	5.7737e-07	1.0749e-05	TRUE
Khdrbs3_8	Khdrbs3	420.57/416.66	1123.5/520.99	418.62	822.26	0.97228	7.627	6522.2	4.9981	1	2.8952e-07	5.7905e-07	1.0766e-05	TRUE
Alms1_1	Alms1	214.05/314.61	774.68/372.06	264.33	573.37	1.1142	5055.4	3823.3	4.998	1	2.8962e-07	5.7923e-07	1.0766e-05	TRUE
Usp15_4	Usp15	581.86/593.71	1453.1/705.61	587.79	1079.4	0.87571	70.206	9677.1	4.9972	1	2.9088e-07	5.8176e-07	1.0796e-05	TRUE
Tnpo1_10	Tnpo1	1055.2/1365.4	2100.3/1816.7	1210.3	1958.5	0.69395	48102	22420	4.997	1	2.9114e-07	5.8227e-07	1.0796e-05	TRUE
Retn_9	Retn	655.73/470.8	1063.4/1022.2	563.26	1042.8	0.88737	17099	9209.2	4.9968	1	2.9149e-07	5.8298e-07	1.08e-05	TRUE
Ssbp3_2	Ssbp3	636.13/662.49	950.31/1389.1	649.31	1169.7	0.8482	347.45	10865	4.9927	1	2.9768e-07	5.9535e-07	1.0996e-05	TRUE
Rbm6_3	Rbm6	673.81/604.36	1686.5/622.93	639.09	1154.7	0.85244	2411.9	10666	4.9927	1	2.9773e-07	5.9545e-07	1.0996e-05	TRUE
Tubb1_10	Tubb1	791.39/469.47	1270.3/1013.7	630.43	1142	0.85611	51818	10498	4.9927	1	2.9777e-07	5.9554e-07	1.0996e-05	TRUE
Pacsin2_9	Pacsin2	461.27/859.95	885.35/1487.1	660.61	1186.2	0.84354	79473	11085	4.9923	1	2.9828e-07	5.9657e-07	1.1006e-05	TRUE
Trappc3l_5	Trappc3l	75.371/276	495.61/342.61	175.69	419.11	1.2496	20126	2379.5	4.9902	1	3.0169e-07	6.0338e-07	1.1123e-05	TRUE
Zfp61_5	Zfp61	369.32/285.76	890.16/463.8	327.54	676.98	1.0452	3490.6	4904.5	4.9897	1	3.0231e-07	6.0462e-07	1.1137e-05	TRUE
Pik3r5_1	Pik3r5	259.28/541.35	1162/422.46	400.31	792.24	0.98303	39783	6192	4.9807	1	3.1679e-07	6.3358e-07	1.1651e-05	TRUE
Ints10_2	Ints10	51.252/100.28	91.422/358.47	75.768	224.94	1.5574	1202	897.34	4.9799	1	3.199e-07	6.398e-07	1.1756e-05	TRUE
Spata31d1c_5	Spata31d1c	658.74/495.65	991.21/1131.5	577.19	1061.3	0.87761	13300	9474.6	4.9738	1	3.2819e-07	6.5638e-07	1.205e-05	TRUE
Cnfn_5	Cnfn	435.64/558.21	1284.7/596.31	496.93	940.52	0.91905	7511.7	7960.9	4.9716	1	3.3193e-07	6.6386e-07	1.2178e-05	TRUE
Abca6_3	Abca6	450.72/583.95	719.35/1223.2	517.33	971.27	0.90748	8875.5	8342.1	4.9701	1	3.3467e-07	6.6934e-07	1.2258e-05	TRUE
Psmb5_2	Psmb5	321.08/355.87	801.15/584.98	338.48	693.07	1.0318	605.26	5095.2	4.9676	1	3.3896e-07	6.7791e-07	1.2405e-05	TRUE
Porcn_1	Porcn	220.08/207.22	820.4/149.5	213.65	484.95	1.1788	82.694	2986.2	4.9646	1	3.4416e-07	6.8832e-07	1.2585e-05	TRUE
Dkk2_5	Dkk2	943.64/525.38	1496.4/1083.9	734.51	1290.2	0.81186	87473	12540	4.9621	1	3.4875e-07	6.975e-07	1.2743e-05	TRUE
Ifnar2_5	Ifnar2	352.74/273.34	810.77/492.11	313.04	651.44	1.0549	3151.9	4653.1	4.9609	1	3.5076e-07	7.0152e-07	1.2797e-05	TRUE
Fam169a_1	Fam169a	405.49/727.72	1125.9/962.7	566.61	1044.3	0.88098	51914	9272.8	4.9609	1	3.508e-07	7.016e-07	1.2797e-05	TRUE
Prss45_5	Prss45	58.789/497.87	844.45/344.31	278.33	594.38	1.0919	96394	4059.4	4.9605	1	3.515e-07	7.0301e-07	1.2812e-05	TRUE
Rbm6_7	Rbm6	694.92/548.89	996.02/1256	621.91	1126	0.85544	10661	10333	4.9593	1	3.5372e-07	7.0745e-07	1.2883e-05	TRUE
Hic2_10	Hic2	388.91/622.11	536.5/1368.2	505.51	952.34	0.91239	27191	8121	4.9583	1	3.5551e-07	7.1101e-07	1.2937e-05	TRUE
BC053393_9	BC053393	685.87/787.18	1222.2/1363.1	736.53	1292.6	0.81065	5131.3	12580	4.9581	1	3.5594e-07	7.1189e-07	1.2943e-05	TRUE
Pik3r6_2	Pik3r6	455.24/430.42	570.19/1142.8	442.83	856.49	0.95011	308.03	6962.7	4.9574	1	3.5726e-07	7.1451e-07	1.2974e-05	TRUE
Map4k5_5	Map4k5	593.92/340.34	1498.8/288.81	467.13	893.83	0.9347	32151	7408.8	4.9573	1	3.5738e-07	7.1475e-07	1.2974e-05	TRUE
T_7	T	87.43/149.09	185.25/435.48	118.26	310.37	1.3845	1901.2	1503.4	4.9544	1	3.6312e-07	7.2625e-07	1.3161e-05	TRUE
Nefl_6	Nefl	446.19/469.47	971.96/786.59	457.83	879.27	0.93999	270.8	7237.6	4.9538	1	3.6381e-07	7.2761e-07	1.3175e-05	TRUE
Gdf7_8	Gdf7	675.32/518.72	1138/1039.2	597.02	1088.6	0.86548	12262	9854.1	4.9517	1	3.6793e-07	7.3586e-07	1.3314e-05	TRUE
Scn2b_1	Scn2b	477.85/380.72	1489.2/180.65	429.29	834.94	0.9581	4717.1	6715.8	4.95	1	3.7116e-07	7.4232e-07	1.342e-05	TRUE
Cdkn2d_1	Cdkn2d	269.83/406.01	769.87/611.6	337.92	690.74	1.0293	9273.4	5085.5	4.9474	1	3.7598e-07	7.5197e-07	1.3564e-05	TRUE
Loxl3_9	Loxl3	833.6/768.54	1190.9/1576.6	801.07	1383.7	0.78781	2116.3	13871	4.9472	1	3.7639e-07	7.5278e-07	1.3564e-05	TRUE
Wdr89_6	Wdr89	526.09/539.13	1027.3/957.04	532.61	992.17	0.89625	85.086	8629.2	4.9472	1	3.7652e-07	7.5303e-07	1.3564e-05	TRUE
Arfip2_9	Arfip2	1123/825.78	1775.5/1479.2	974.4	1627.3	0.73933	44176	17421	4.9469	1	3.7701e-07	7.5402e-07	1.3564e-05	TRUE
Esrp2_7	Esrp2	345.2/495.2	1017.7/623.49	420.2	820.58	0.9639	11251	6550.9	4.9468	1	3.7723e-07	7.5447e-07	1.3564e-05	TRUE
Vsnl1_7	Vsnl1	159.79/442.4	389.75/872.1	301.09	630.92	1.0648	39935	4447.6	4.9457	1	3.7933e-07	7.5866e-07	1.3628e-05	TRUE
Hmbox1_4	Hmbox1	479.36/578.18	1342.5/629.72	528.77	986.09	0.89782	4883	8556.9	4.9438	1	3.8297e-07	7.6595e-07	1.3748e-05	TRUE
Pnma5_6	Pnma5	319.57/197.02	264.64/855.11	258.29	559.88	1.1131	7509.9	3722.1	4.9432	1	3.8423e-07	7.6846e-07	1.3782e-05	TRUE
Galc_1	Galc	183.9/301.29	423.43/643.31	242.6	533.37	1.1333	6890	3460.8	4.9427	1	3.8523e-07	7.7046e-07	1.3807e-05	TRUE
Nt5m_7	Nt5m	318.06/259.58	481.17/739.58	288.82	610.38	1.0769	1710.1	4237.8	4.9395	1	3.9157e-07	7.8315e-07	1.4023e-05	TRUE
Aicda_8	Aicda	189.93/293.31	194.87/867	241.62	530.94	1.1326	5342.9	3444.6	4.9295	1	4.1217e-07	8.2433e-07	1.4737e-05	TRUE
Lhx8_1	Lhx8	131.15/108.27	238.18/386.21	119.71	312.2	1.3756	261.63	1524.8	4.9295	1	4.1266e-07	8.2532e-07	1.4743e-05	TRUE
Kcnj16_8	Kcnj16	229.13/177.49	709.73/220.29	203.31	465.01	1.1896	1333.1	2819	4.9289	1	4.1345e-07	8.269e-07	1.476e-05	TRUE
Nr1d2_10	Nr1d2	722.05/554.22	1097.1/1196	638.14	1146.5	0.84435	14084	10648	4.9271	1	4.1738e-07	8.3476e-07	1.4876e-05	TRUE
Gm14496_8	Gm14496	633.11/552.44	1251/908.34	592.78	1079.7	0.86395	3253.8	9772.7	4.9254	1	4.2092e-07	8.4183e-07	1.499e-05	TRUE
Gm5134_2	Gm5134	762.75/868.82	1729.8/1074.3	815.79	1402	0.78052	5625.7	14168	4.9252	1	4.2128e-07	8.4256e-07	1.4992e-05	TRUE
Gm4745_4	Gm4745	1073.3/1167	2020.9/1629.2	1120.1	1825.1	0.70377	4392.9	20489	4.9248	1	4.2232e-07	8.4464e-07	1.5017e-05	TRUE
BC053393_1	BC053393	1023.5/785.85	2227.8/826.23	904.69	1527	0.75457	28248	15980	4.9231	1	4.2594e-07	8.5188e-07	1.5122e-05	TRUE
Slc25a34_3	Slc25a34	330.12/365.63	760.25/649.54	347.88	704.9	1.0167	630.49	5260	4.9226	1	4.2703e-07	8.5407e-07	1.5148e-05	TRUE
Otud5_1	Otud5	325.6/353.21	673.64/709	339.41	691.32	1.0242	381.1	5111.5	4.9223	1	4.2777e-07	8.5554e-07	1.5163e-05	TRUE
Acot11_5	Acot11	452.22/583.51	1332.8/602.54	517.87	967.69	0.90068	8617.4	8352.1	4.922	1	4.2822e-07	8.5644e-07	1.5167e-05	TRUE
Ptbp1_8	Ptbp1	402.48/505.41	741/1000.1	453.94	870.54	0.93788	5297.2	7166.2	4.9212	1	4.3011e-07	8.6022e-07	1.5222e-05	TRUE
Nlrp12_6	Nlrp12	238.17/277.78	589.43/526.09	257.97	557.76	1.1094	784.23	3716.8	4.9174	1	4.3859e-07	8.7718e-07	1.5497e-05	TRUE
Vsig2_10	Vsig2	524.58/450.83	601.46/1241.9	487.71	921.68	0.91686	2719.5	7789.4	4.9171	1	4.3921e-07	8.7842e-07	1.5507e-05	TRUE
Efnb3_1	Efnb3	725.07/709.97	1306.4/1214.7	717.52	1260.5	0.81209	113.97	12203	4.9157	1	4.4232e-07	8.8464e-07	1.5605e-05	TRUE
Atp6v0b_8	Atp6v0b	292.44/274.67	250.21/949.68	283.55	599.94	1.0785	157.87	4148.1	4.9125	1	4.4972e-07	8.9943e-07	1.5841e-05	TRUE
Galnt2_8	Galnt2	316.56/559.54	692.89/997.81	438.05	845.35	0.94687	29521	6875.5	4.912	1	4.5066e-07	9.0131e-07	1.5861e-05	TRUE
Zc3h13_7	Zc3h13	1023.5/585.28	2052.2/716.36	804.41	1384.3	0.78238	96033	13938	4.9116	1	4.516e-07	9.0319e-07	1.5882e-05	TRUE
Slc45a3_6	Slc45a3	474.84/606.58	1316/685.22	540.71	1000.6	0.88673	8678.3	8781.9	4.9076	1	4.6095e-07	9.2191e-07	1.6173e-05	TRUE
Adam7_5	Adam7	384.39/500.08	404.18/1298.5	442.24	851.35	0.94337	6692.5	6951.9	4.9067	1	4.6306e-07	9.2612e-07	1.6234e-05	TRUE
Ifitm3_7	Ifitm3	1490.8/1321.9	2805.2/1610.5	1406.4	2207.9	0.65033	14274	26702	4.9051	1	4.6687e-07	9.3374e-07	1.6355e-05	TRUE
Pof1b_5	Pof1b	847.17/617.67	1530.1/1031.2	732.42	1280.7	0.80532	26334	12498	4.9041	1	4.6936e-07	9.3871e-07	1.643e-05	TRUE
Sync_5	Sync	485.39/556.88	1142.8/798.48	521.13	970.63	0.89598	2555.7	8413.4	4.9005	1	4.7807e-07	9.5613e-07	1.6722e-05	TRUE
Serpinh1_4	Serpinh1	168.83/189.92	288.7/553.84	179.37	421.27	1.2272	222.32	2437.6	4.8995	1	4.8053e-07	9.6106e-07	1.6782e-05	TRUE
Zfp345_8	Zfp345	842.64/490.32	1313.6/1056.1	666.48	1184.9	0.82914	62066	11200	4.8984	1	4.8314e-07	9.6629e-07	1.686e-05	TRUE
Tmem5_7	Tmem5	435.64/497.42	914.22/861.34	466.53	887.78	0.92676	1908.3	7397.7	4.8977	1	4.8493e-07	9.6987e-07	1.69e-05	TRUE
Egln3_3	Egln3	616.53/867.05	938.28/1648.5	741.79	1293.4	0.80124	31379	12684	4.8976	1	4.8505e-07	9.7011e-07	1.69e-05	TRUE
Prl3d1_2	Prl3d1	422.08/520.5	931.06/858.51	471.29	894.78	0.92349	4843.2	7485.4	4.8949	1	4.9177e-07	9.8354e-07	1.7121e-05	TRUE
Rab43_9	Rab43	298.47/117.59	408.99/533.45	208.03	471.22	1.1758	16359	2895.1	4.8915	1	5.003e-07	1.0006e-06	1.7392e-05	TRUE
Isca1_1	Isca1	125.12/207.22	336.82/457.57	166.17	397.19	1.2522	3370.8	2230.6	4.8915	1	5.0033e-07	1.0007e-06	1.7392e-05	TRUE
Gzmb_6	Gzmb	658.74/784.52	1347.3/1180.2	721.63	1263.7	0.80749	7909.7	12284	4.891	1	5.0165e-07	1.0033e-06	1.7425e-05	TRUE
Kcnq2_6	Kcnq2	527.6/584.84	1159.6/884.56	556.22	1022.1	0.87662	1638.3	9075.4	4.8903	1	5.035e-07	1.007e-06	1.7475e-05	TRUE
Pitpnb_8	Pitpnb	918.02/729.49	2020.9/796.78	823.75	1408.8	0.7735	17770	14329	4.8878	1	5.0975e-07	1.0195e-06	1.7665e-05	TRUE
Arpc3_8	Arpc3	646.68/693.55	1207.7/1170	670.12	1188.9	0.82615	1098.4	11271	4.8862	1	5.139e-07	1.0278e-06	1.7795e-05	TRUE
Tspyl4_1	Tspyl4	737.13/602.59	1568.6/808.1	669.86	1188.4	0.82611	9050.5	11265	4.8851	1	5.1676e-07	1.0335e-06	1.788e-05	TRUE
Cst3_4	Cst3	586.38/515.17	1022.5/1004	550.78	1013.3	0.87828	2535.6	8972.4	4.8825	1	5.2362e-07	1.0472e-06	1.8104e-05	TRUE
Lzic_1	Lzic	587.89/828	1532.5/953.08	707.95	1242.8	0.81101	28826	12014	4.8797	1	5.3118e-07	1.0624e-06	1.8337e-05	TRUE
Actl10_6	Actl10	640.65/661.16	1412.2/907.77	650.91	1160	0.83264	210.28	10896	4.8772	1	5.3788e-07	1.0758e-06	1.8554e-05	TRUE
Ndrg1_4	Ndrg1	1144.1/1443	2456.4/1647.9	1293.6	2052.1	0.66536	44666	24226	4.8737	1	5.4762e-07	1.0952e-06	1.8876e-05	TRUE
Sptlc2_6	Sptlc2	188.43/590.16	709.73/823.39	389.29	766.56	0.97572	80695	5994.4	4.8727	1	5.5029e-07	1.1006e-06	1.8953e-05	TRUE
Omg_9	Omg	550.21/611.9	1003.2/1111.1	581.06	1057.2	0.86232	1903.3	9548.3	4.8723	1	5.5149e-07	1.103e-06	1.898e-05	TRUE
Ndrg1_2	Ndrg1	104.01/46.592	132.32/309.2	75.302	220.76	1.5392	1648.5	890.95	4.8732	1	5.5233e-07	1.1047e-06	1.8994e-05	TRUE
Dhrs13_3	Dhrs13	241.19/407.34	950.31/376.59	324.27	663.45	1.0305	13804	4847.6	4.8716	1	5.5347e-07	1.1069e-06	1.9013e-05	TRUE
Atp6v0b_9	Atp6v0b	221.59/246.27	514.85/514.2	233.93	514.52	1.1338	304.56	3317.6	4.8715	1	5.5372e-07	1.1074e-06	1.9013e-05	TRUE
Fancd2os_2	Fancd2os	654.22/423.76	1073/916.27	538.99	994.64	0.88269	26555	8749.5	4.8712	1	5.5455e-07	1.1091e-06	1.9027e-05	TRUE
Acpp_10	Acpp	835.11/542.68	1311.2/1117.3	688.9	1214.2	0.8168	42756	11639	4.8696	1	5.59e-07	1.118e-06	1.9151e-05	TRUE
Pde8a_9	Pde8a	1199.9/1047.2	1017.7/2625.9	1123.6	1821.8	0.6968	11658	20562	4.8694	1	5.5961e-07	1.1192e-06	1.9157e-05	TRUE
Nfe2l2_6	Nfe2l2	578.85/466.8	1431.5/509.1	522.83	970.29	0.89082	6276.8	8445.2	4.8692	1	5.6037e-07	1.1207e-06	1.9168e-05	TRUE
Wfdc15b_9	Wfdc15b	518.55/295.08	933.47/653.51	406.82	793.49	0.96211	24969	6309.1	4.8681	1	5.6336e-07	1.1267e-06	1.9256e-05	TRUE
Abi3bp_4	Abi3bp	616.53/856.4	1337.7/1227.2	736.47	1282.4	0.79933	28768	12579	4.8678	1	5.6431e-07	1.1286e-06	1.9274e-05	TRUE
Tbl1x_2	Tbl1x	318.06/639.86	866.11/941.75	478.96	903.93	0.91488	51776	7627.3	4.866	1	5.695e-07	1.139e-06	1.9436e-05	TRUE
Gps2_6	Gps2	183.9/191.69	517.26/351.67	187.8	434.46	1.2057	30.319	2570.9	4.8648	1	5.7299e-07	1.146e-06	1.9526e-05	TRUE
Fgf16_2	Fgf16	250.23/128.68	457.11/417.36	189.46	437.24	1.2022	7387.1	2597.3	4.8619	1	5.8145e-07	1.1629e-06	1.9799e-05	TRUE
Fundc2_6	Fundc2	346.71/302.62	218.93/1107.7	324.66	663.3	1.0285	971.57	4854.5	4.8603	1	5.86e-07	1.172e-06	1.9939e-05	TRUE
Cnpy4_5	Cnpy4	509.51/688.67	1051.4/1112.8	599.09	1082.1	0.85187	16050	9893.8	4.8556	1	6.0002e-07	1.2e-06	2.0385e-05	TRUE
Cstf3_1	Cstf3	266.81/219.65	312.76/745.81	243.23	529.29	1.1185	1112.3	3471.2	4.8552	1	6.0125e-07	1.2025e-06	2.0412e-05	TRUE
4933427D06Rik_1	4933427D06Rik	235.16/611.46	709.73/925.89	423.31	817.81	0.94841	70802	6607.3	4.8533	1	6.0712e-07	1.2142e-06	2.0596e-05	TRUE
Slc6a3_9	Slc6a3	435.64/398.47	798.74/817.17	417.06	807.95	0.95236	690.91	6494	4.8507	1	6.1506e-07	1.2301e-06	2.0849e-05	TRUE
Klhl10_10	Klhl10	201.99/344.78	416.21/741.85	273.39	579.03	1.0799	10194	3975.8	4.8473	1	6.2572e-07	1.2514e-06	2.1179e-05	TRUE
Comtd1_1	Comtd1	284.9/252.04	974.37/167.06	268.47	570.71	1.0852	539.97	3892.9	4.8442	1	6.3577e-07	1.2715e-06	2.1454e-05	TRUE
Rbm47_3	Rbm47	506.49/445.51	1575.8/219.16	476	897.49	0.91353	1859.6	7572.5	4.8437	1	6.3732e-07	1.2746e-06	2.149e-05	TRUE
Zfp263_7	Zfp263	156.77/217.87	334.41/530.62	187.32	432.52	1.2029	1866.6	2563.4	4.8429	1	6.3984e-07	1.2797e-06	2.1543e-05	TRUE
Aqp11_3	Aqp11	189.93/228.97	384.94/556.67	209.45	470.8	1.1647	761.7	2918.1	4.8382	1	6.553e-07	1.3106e-06	2.203e-05	TRUE
Enox2_2	Enox2	679.84/650.95	1602.3/751.48	665.4	1176.9	0.82174	417.35	11178	4.8378	1	6.5646e-07	1.3129e-06	2.2053e-05	TRUE
Ms4a18_1	Ms4a18	524.58/571.97	1017.7/992.15	548.27	1004.9	0.87291	1122.8	8925	4.8336	1	6.7048e-07	1.341e-06	2.2476e-05	TRUE
Pcdhb1_7	Pcdhb1	403.99/171.28	440.27/762.8	287.63	601.54	1.0618	27076	4217.5	4.8336	1	6.7054e-07	1.3411e-06	2.2476e-05	TRUE
Ankrd10_2	Ankrd10	400.97/918.52	1672.1/663.7	659.75	1167.9	0.82296	133930	11068	4.83	1	6.8274e-07	1.3655e-06	2.2868e-05	TRUE
Slc32a1_8	Slc32a1	349.72/563.09	813.18/919.67	456.41	866.42	0.92325	22764	7211.4	4.8282	1	6.8877e-07	1.3775e-06	2.3035e-05	TRUE
BC017643_1	BC017643	700.95/586.17	885.35/1402.7	643.56	1144	0.82901	6587.2	10753	4.8264	1	6.9512e-07	1.3902e-06	2.3231e-05	TRUE
Gm608_3	Gm608	307.51/435.74	531.69/938.92	371.63	735.31	0.98257	8221.6	5679.5	4.8257	1	6.9752e-07	1.395e-06	2.3294e-05	TRUE
Psma7_2	Psma7	257.77/257.36	452.3/650.67	257.57	551.49	1.0954	0.081664	3709.9	4.8256	1	6.9804e-07	1.3961e-06	2.3294e-05	TRUE
Ndufaf6_6	Ndufaf6	337.66/446.84	690.48/844.35	392.25	767.41	0.96644	5959.7	6047.3	4.8244	1	7.0225e-07	1.4045e-06	2.3399e-05	TRUE
Adprh_5	Adprh	400.97/468.14	981.59/683.52	434.55	832.55	0.93642	2255.5	6811.7	4.8223	1	7.0957e-07	1.4191e-06	2.3626e-05	TRUE
Sptlc2_10	Sptlc2	483.88/502.75	1255.9/587.25	493.31	921.55	0.9002	177.98	7893.6	4.82	1	7.1777e-07	1.4355e-06	2.3881e-05	TRUE
Scube3_1	Scube3	324.09/176.6	425.84/652.37	250.35	539.1	1.1035	10877	3589.5	4.8196	1	7.192e-07	1.4384e-06	2.3911e-05	TRUE
Cabp1_8	Cabp1	242.69/316.38	303.14/871.53	279.54	587.33	1.0684	2714.8	4079.9	4.8188	1	7.2214e-07	1.4443e-06	2.3991e-05	TRUE
Sufu_2	Sufu	354.24/416.66	416.21/1096.3	385.45	756.28	0.97054	1948.2	5925.8	4.8173	1	7.2768e-07	1.4554e-06	2.4157e-05	TRUE
Nup35_5	Nup35	503.48/849.74	1099.5/1282.1	676.61	1190.8	0.8146	59951	11398	4.8162	1	7.3168e-07	1.4634e-06	2.4272e-05	TRUE
Fcgr2b_9	Fcgr2b	201.99/351.88	341.63/823.96	276.94	582.8	1.0707	11233	4035.9	4.8145	1	7.3771e-07	1.4754e-06	2.4454e-05	TRUE
Mcam_9	Mcam	447.7/636.75	967.15/1021	542.23	994.09	0.87327	17870	8810.6	4.814	1	7.3975e-07	1.4795e-06	2.4504e-05	TRUE
Lyg1_4	Lyg1	557.74/462.81	247.8/1645.1	510.28	946.45	0.88994	4506.1	8210	4.8137	1	7.4063e-07	1.4813e-06	2.4515e-05	TRUE
Gipc1_6	Gipc1	774.81/530.7	1470/842.08	652.76	1156	0.8236	29795	10932	4.8135	1	7.4164e-07	1.4833e-06	2.4516e-05	TRUE
Fxyd4_8	Fxyd4	681.35/1066.3	1782.7/1157.5	873.82	1470.1	0.74986	74087	15347	4.8134	1	7.4176e-07	1.4835e-06	2.4516e-05	TRUE
Vps41_2	Vps41	545.68/555.11	1087.4/924.76	550.4	1006.1	0.86905	44.396	8965.1	4.8129	1	7.4371e-07	1.4874e-06	2.4563e-05	TRUE
Glt1d1_4	Glt1d1	1077.8/1055.2	1626.4/1845.6	1066.5	1736	0.70233	255.61	19352	4.8125	1	7.4541e-07	1.4908e-06	2.4601e-05	TRUE
Steap4_7	Steap4	556.24/548.01	1190.9/825.09	552.12	1008	0.86725	33.856	8997.8	4.8059	1	7.7024e-07	1.5405e-06	2.5364e-05	TRUE
Cnpy4_2	Cnpy4	550.21/345.67	1186.1/517.03	447.94	851.56	0.92528	20918	7056.1	4.805	1	7.739e-07	1.5478e-06	2.5447e-05	TRUE
Pcdhb16_10	Pcdhb16	405.49/503.19	986.4/736.19	454.34	861.29	0.92122	4772.3	7173.5	4.8048	1	7.746e-07	1.5492e-06	2.5447e-05	TRUE
Il19_1	Il19	168.83/465.03	892.57/401.5	316.93	647.04	1.0274	43867	4720.4	4.8047	1	7.75e-07	1.55e-06	2.5447e-05	TRUE
Sirt6_7	Sirt6	473.33/563.54	1544.6/370.92	518.43	957.74	0.8842	4068.9	8362.8	4.8039	1	7.7805e-07	1.5561e-06	2.5528e-05	TRUE
Ddt_3	Ddt	21.104/137.11	344.04/109.3	79.108	226.67	1.5069	6729	943.34	4.8043	1	7.8049e-07	1.561e-06	2.559e-05	TRUE
Elac1_2	Elac1	486.9/372.73	736.19/911.17	429.81	823.68	0.93677	6516.4	6725.4	4.8027	1	7.8258e-07	1.5652e-06	2.564e-05	TRUE
Fbxl17_6	Fbxl17	666.28/858.62	1246.2/1377.2	762.45	1311.7	0.78197	18498	13096	4.7998	1	7.941e-07	1.5882e-06	2.5979e-05	TRUE
Dgkd_2	Dgkd	520.06/636.75	1174.1/917.97	578.41	1046	0.85363	6808.9	9497.7	4.7981	1	8.0089e-07	1.6018e-06	2.6173e-05	TRUE
Rai1_10	Rai1	1115.5/1518.4	2172.5/1970.7	1317	2071.6	0.65313	81188	24737	4.798	1	8.0118e-07	1.6024e-06	2.6173e-05	TRUE
Mgea5_7	Mgea5	64.819/374.95	644.77/327.89	219.89	486.33	1.1416	48091	3087.5	4.7951	1	8.1307e-07	1.6261e-06	2.6542e-05	TRUE
Sec31b_6	Sec31b	419.06/640.75	1354.5/593.48	529.9	973.99	0.87693	24572	8578.3	4.7947	1	8.1449e-07	1.629e-06	2.6569e-05	TRUE
Cchcr1_8	Cchcr1	385.9/545.35	490.79/1264	465.62	877.38	0.9126	12712	7380.9	4.7928	1	8.223e-07	1.6446e-06	2.6804e-05	TRUE
Psip1_9	Psip1	316.56/430.86	642.36/829.62	373.71	735.99	0.97588	6532.9	5716.5	4.7916	1	8.2716e-07	1.6543e-06	2.6943e-05	TRUE
Brat1_2	Brat1	304.5/397.14	1049/351.1	350.82	700.03	0.99464	4291.2	5311.7	4.7915	1	8.2785e-07	1.6557e-06	2.6946e-05	TRUE
Myo15_1	Myo15	559.25/380.28	1323.2/443.41	469.76	883.31	0.90955	16016	7457.3	4.7889	1	8.3845e-07	1.6769e-06	2.7252e-05	TRUE
Crym_10	Crym	835.11/818.68	1729.8/1072.6	826.9	1401.2	0.76016	134.89	14393	4.787	1	8.4651e-07	1.693e-06	2.7494e-05	TRUE
Sez6_10	Sez6	325.6/429.98	748.22/735.62	377.79	741.92	0.97181	5446.9	5789.1	4.7858	1	8.5158e-07	1.7032e-06	2.7639e-05	TRUE
Cst3_2	Cst3	584.88/559.99	1089.9/981.96	572.43	1035.9	0.85459	309.73	9383.8	4.7845	1	8.5718e-07	1.7144e-06	2.78e-05	TRUE
Cdh7_8	Cdh7	604.47/1080.5	1667.3/1177.9	842.48	1422.6	0.7551	113290	14709	4.7832	1	8.628e-07	1.7256e-06	2.7942e-05	TRUE
Nell2_2	Nell2	636.13/456.6	348.85/1645.7	546.36	997.25	0.8669	16116	8888.8	4.7824	1	8.6599e-07	1.732e-06	2.8025e-05	TRUE
Rnf7_1	Rnf7	440.17/425.09	1183.7/468.89	432.63	826.29	0.93192	113.57	6776.7	4.782	1	8.6781e-07	1.7356e-06	2.8064e-05	TRUE
Cyfip1_7	Cyfip1	438.66/429.98	931.06/726.56	434.32	828.81	0.93072	37.694	6807.4	4.7814	1	8.7058e-07	1.7412e-06	2.8126e-05	TRUE
Hba-a1_2	Hba-a1	679.84/563.09	1294.3/920.23	621.47	1107.3	0.83226	6815.3	10325	4.7812	1	8.7138e-07	1.7428e-06	2.8126e-05	TRUE
Chmp3_3	Chmp3	1569.2/934.05	2709/1254.3	1251.6	1981.7	0.66248	201720	23314	4.7811	1	8.716e-07	1.7432e-06	2.8126e-05	TRUE
Nckap1l_5	Nckap1l	801.94/1045.4	1797.2/1273	923.69	1535.1	0.73224	29642	16371	4.7786	1	8.8251e-07	1.765e-06	2.8437e-05	TRUE
Il19_4	Il19	703.96/703.31	1650.4/800.18	703.64	1225.3	0.79935	0.21099	11929	4.7762	1	8.9304e-07	1.7861e-06	2.8756e-05	TRUE
Fpgt_10	Fpgt	795.92/624.33	1150/1318.9	710.12	1234.5	0.79687	14721	12057	4.7752	1	8.9786e-07	1.7957e-06	2.8891e-05	TRUE
Npy5r_8	Npy5r	598.44/448.61	1222.2/702.77	523.53	962.47	0.87723	11225	8458.4	4.7727	1	9.0872e-07	1.8174e-06	2.9204e-05	TRUE
Slc30a6_9	Slc30a6	584.88/621.22	986.4/1172.8	603.05	1079.6	0.83909	660.52	9969.9	4.7727	1	9.0891e-07	1.8178e-06	2.9204e-05	TRUE
Serpini2_6	Serpini2	599.95/516.06	620.71/1406.1	558	1013.4	0.85971	3519	9109.4	4.7715	1	9.1428e-07	1.8286e-06	2.9356e-05	TRUE
2300005B03Rik_1	2300005B03Rik	376.85/559.1	461.92/1296.3	467.98	879.09	0.90813	16607	7424.4	4.7712	1	9.1558e-07	1.8312e-06	2.9377e-05	TRUE
Zfp345_1	Zfp345	492.92/690.89	1111.5/1014.8	591.91	1063.2	0.84383	19595	9756	4.771	1	9.1641e-07	1.8328e-06	2.9383e-05	TRUE
Gdf10_9	Gdf10	233.65/174.83	502.82/413.4	204.24	458.11	1.1615	1729.9	2834	4.7688	1	9.2652e-07	1.853e-06	2.9685e-05	TRUE
Sort1_10	Sort1	446.19/449.06	830.02/865.87	447.63	847.94	0.92016	4.0917	7050.4	4.7676	1	9.3229e-07	1.8646e-06	2.9849e-05	TRUE
Afap1_2	Afap1	419.06/501.86	1005.6/728.82	460.46	867.23	0.91188	3427.8	7285.9	4.7655	1	9.4181e-07	1.8836e-06	3.0129e-05	TRUE
Hyal4_5	Hyal4	281.89/354.54	560.56/732.22	318.21	646.39	1.0201	2639.3	4742.6	4.7654	1	9.4237e-07	1.8847e-06	3.0129e-05	TRUE
Ttll8_5	Ttll8	422.08/359.87	904.6/616.7	390.97	760.65	0.95838	1935.1	6024.4	4.7628	1	9.545e-07	1.909e-06	3.0474e-05	TRUE
Mtx2_8	Mtx2	1025/798.27	1563.8/1469	911.66	1516.4	0.73345	25712	16123	4.7626	1	9.5575e-07	1.9115e-06	3.0492e-05	TRUE
Pcdhb1_5	Pcdhb1	301.48/423.32	724.16/707.87	362.4	716.02	0.98044	7422	5516	4.7612	1	9.6215e-07	1.9243e-06	3.0674e-05	TRUE
Gem_3	Gem	634.62/599.04	846.86/1350.1	616.83	1098.5	0.83151	633.15	10235	4.7606	1	9.6514e-07	1.9303e-06	3.0748e-05	TRUE
Ryk_10	Ryk	824.56/721.51	1900.6/743.55	773.03	1322.1	0.77344	5309.6	13308	4.7595	1	9.7043e-07	1.9409e-06	3.0873e-05	TRUE
Scd1_8	Scd1	262.29/380.72	748.22/553.84	321.51	651.03	1.0156	7012.9	4799.7	4.7564	1	9.8531e-07	1.9706e-06	3.1302e-05	TRUE
Dpy19l4_1	Dpy19l4	265.31/287.98	796.34/360.73	276.64	578.53	1.0617	257.11	4030.9	4.755	1	9.9236e-07	1.9847e-06	3.1504e-05	TRUE
[truncated: 21,191 more rows]

## Sheet: Library
4	Sequence	Validations	Included in perturb-seq
1110037F02Rik_1	CAGTTCAGTTAACTTCACCG
[truncated: 22,604 more rows]
