# Supplementary material for: Systematic identification of gene combinations to target in innate immune cells to enhance T cell activation
Source: Nat Commun. 2023 Oct 9;14:6295. doi: 10.1038/s41467-023-41792-8 (PMC10562403; doi:10.1038/s41467-023-41792-8)
Supplement: Supplementary file 8 — Supplementary Data 5 [file 41467_2023_41792_MOESM8_ESM.xlsx]

## Sheet: Bulk Rna-seq cebpb vs NT
	baseMean	log2FoldChange	lfcSE	stat	pvalue	padj	symbol	entrezid	go	refseq	description	biotype	tpm.Random_UT_1	tpm.Random_UT_2	tpm.Random_UT_3	tpm.Cebpb_UT_1	tpm.Cebpb_UT_2	tpm.Cebpb_UT_3
ENSMUSG00000101939	960.157	27.5852	3.76111	7.33432	2.22847e-13	3.33286e-12	NA	NA	NA	NA	predicted gene 28438 [Source:MGI Symbol;Acc:MGI:5579144]	unprocessed_pseudogene	0	0	0	147.13	170.055	119.124
ENSMUSG00000001240	351.432	26.6369	2.49207	10.6887	1.14994e-26	3.56296e-25	Ramp2	54409	GO:0001525	NM_019444	receptor (calcitonin) activity modifying protein 2 [Source:MGI Symbol;Acc:MGI:1859650]	protein_coding	0	0	0	49.9109	50.9434	52.2553
ENSMUSG00000094103	806.217	24.8089	3.49795	7.09242	1.3179e-12	1.8728e-11	Fam177a2	100101807	GO:0003674	NM_001100116	RIKEN cDNA 1700047I17 gene 2 [Source:MGI Symbol;Acc:MGI:3714351]	protein_coding	0	0	0	0	62.8037	0
ENSMUSG00000004814	1091.9	3.28764	0.154932	21.2199	6.26136e-100	1.11272e-97	Ccl24	56221	GO:0001938	NM_001356630	chemokine (C-C motif) ligand 24 [Source:MGI Symbol;Acc:MGI:1928953]	protein_coding	1.87473	2.10802	2.16787	19.9285	20.1443	19.5786
ENSMUSG00000059108	140.869	3.06375	0.166587	18.3913	1.54217e-75	1.76619e-73	Ifitm6	213002	GO:0003674	NM_001033632	interferon induced transmembrane protein 6 [Source:MGI Symbol;Acc:MGI:2686976]	protein_coding	2.30324	2.84867	2.10218	20.4529	18.1608	22.3874
ENSMUSG00000017412	175.836	3.04431	0.135377	22.4877	5.47789e-112	1.19287e-109	Cacnb4	12298	GO:0005244	NM_001037099	calcium channel, voltage-dependent, beta 4 subunit [Source:MGI Symbol;Acc:MGI:103301]	protein_coding	3.58877	3.47538	3.74451	27.6202	31.797	29.4919
ENSMUSG00000048078	188.158	2.94942	0.14399	20.4835	3.02292e-93	4.5821e-91	Tenm4	23966	GO:0001702	NM_001310760	teneurin transmembrane protein 4 [Source:MGI Symbol;Acc:MGI:2447063]	protein_coding	3.1067	3.6463	3.24561	24.6495	26.5904	25.6918
ENSMUSG00000035042	7757.33	2.5639	0.109465	23.4221	2.54231e-121	6.5511e-119	Ccl5	20304	GO:0000165	NM_013653	chemokine (C-C motif) ligand 5 [Source:MGI Symbol;Acc:MGI:98262]	protein_coding	4.49935	7.17866	4.72991	33.5638	30.3714	33.2094
ENSMUSG00000040264	216.855	2.53234	0.134859	18.7776	1.15175e-78	1.39118e-76	Gbp2b	14468	GO:0000166	NM_010259	guanylate binding protein 2b [Source:MGI Symbol;Acc:MGI:95666]	protein_coding	8.38337	9.89173	10.6074	56.7717	55.198	54.4353
ENSMUSG00000004891	448.458	2.5239	0.0923083	27.3421	1.34176e-164	4.60999e-162	Nes	18008	GO:0005515	NM_016701	nestin [Source:MGI Symbol;Acc:MGI:101784]	retained_intron	14.1408	15.2689	13.4671	80.0636	79.8953	86.8235
ENSMUSG00000015396	2393.92	2.39597	0.0591103	40.5339	0	0	Cd83	12522	GO:0009897	NM_001289915	CD83 antigen [Source:MGI Symbol;Acc:MGI:1328316]	protein_coding	18.1581	17.8327	17.7372	95.8549	92.2298	94.4236
ENSMUSG00000027298	241.614	2.3479	0.116999	20.0677	1.41319e-89	2.06126e-87	Tyro3	22174	GO:0000166	NM_001290800	TYRO3 protein tyrosine kinase 3 [Source:MGI Symbol;Acc:MGI:104294]	protein_coding	8.08812	7.40655	7.16055	39.216	37.3134	38.9095
ENSMUSG00000038179	1181.76	2.34026	0.128353	18.2329	2.82859e-74	3.19218e-72	Slamf7	75345	GO:0002250	NM_001347184	SLAM family member 7 [Source:MGI Symbol;Acc:MGI:1922595]	protein_coding	3.85659	4.04512	5.32114	22.2011	22.3137	21.6439
ENSMUSG00000096606	85.1852	2.27028	0.134026	16.9391	2.31772e-64	2.18502e-62	Tpbgl	100503386	GO:0016020	NM_001195529	trophoblast glycoprotein-like [Source:MGI Symbol;Acc:MGI:3646425]	protein_coding	4.60648	4.89606	5.64961	24.1823	23.4293	25.1135
ENSMUSG00000035385	1826.05	2.22421	0.0757861	29.3485	2.49765e-189	1.07267e-186	Ccl2	20296	GO:0001525	NM_011333	chemokine (C-C motif) ligand 2 [Source:MGI Symbol;Acc:MGI:98259]	protein_coding	9.26652	11.2238	9.98536	47.8401	47.1066	47.0053
ENSMUSG00000061100	2057.2	2.20674	0.0923471	23.8962	3.35587e-126	8.94571e-124	Retnla	57262	GO:0005179	NM_020509	resistin like alpha [Source:MGI Symbol;Acc:MGI:1888504]	protein_coding	77.3996	77.6548	70.5544	369.26	317.35	353.737
ENSMUSG00000055435	544.893	2.19412	0.111887	19.6102	1.26592e-85	1.73207e-83	Maf	17132	GO:0000122	NM_001025577	avian musculoaponeurotic fibrosarcoma oncogene homolog [Source:MGI Symbol;Acc:MGI:96909]	protein_coding	6.27642	5.98222	5.84669	27.3289	29.1317	26.1875
ENSMUSG00000013584	5588.93	2.16379	0.0430621	50.2481	0	0	Aldh1a2	19378	GO:0001523	NM_009022	aldehyde dehydrogenase family 1, subfamily A2 [Source:MGI Symbol;Acc:MGI:107928]	protein_coding	86.4518	82.0418	86.9777	380.04	381.378	381.164
ENSMUSG00000079363	1756.96	2.09541	0.104581	20.0363	2.66049e-89	3.84429e-87	Gbp4	17472	GO:0000122	NM_001256005	guanylate binding protein 4 [Source:MGI Symbol;Acc:MGI:97072]	nonsense_mediated_decay	13.9625	15.7204	15.0332	63.4263	65.1762	62.0981
ENSMUSG00000003352	608.208	2.09071	0.0993466	21.0446	2.56151e-98	4.25844e-96	Cacnb3	12297	GO:0005244	NM_001044741	calcium channel, voltage-dependent, beta 3 subunit [Source:MGI Symbol;Acc:MGI:103307]	protein_coding	8.35595	9.74246	7.88318	37.7593	36.9415	35.9101
ENSMUSG00000020641	48857.1	2.0739	0.273587	7.58041	3.4446e-14	5.49608e-13	Rsad2	58185	GO:0001503	NM_021384	radical S-adenosyl methionine domain containing 2 [Source:MGI Symbol;Acc:MGI:1929628]	protein_coding	15.4799	29.8541	12.0875	78.4321	81.6308	81.4538
ENSMUSG00000029299	113.326	2.00325	0.12987	15.4251	1.11032e-53	7.76774e-52	Abcg3	27405	GO:0005524	NM_030239	ATP-binding cassette, sub-family G (WHITE), member 3 [Source:MGI Symbol;Acc:MGI:1351624]	protein_coding	5.08855	6.438	6.83209	25.0563	24.1731	23.7918
ENSMUSG00000073678	832.919	1.99562	0.0611277	32.6468	8.88519e-234	6.24427e-231	Pgap1	241062	GO:0004518	NM_001163314	post-GPI attachment to proteins 1 [Source:MGI Symbol;Acc:MGI:2443342]	protein_coding	38.2981	36.52	36.6568	141.88	150.732	151.755
ENSMUSG00000037944	901.935	1.94532	0.109243	17.8073	6.20494e-71	6.61618e-69	Ccr7	12775	GO:0001768	NM_001301713	chemokine (C-C motif) receptor 7 [Source:MGI Symbol;Acc:MGI:103011]	protein_coding	9.32009	10.3122	8.21164	36.4773	33.7804	37.2573
ENSMUSG00000035000	371.701	1.93947	0.0842063	23.0324	2.20707e-117	5.17023e-115	Dpp4	13482	GO:0001618	NM_001159543	dipeptidylpeptidase 4 [Source:MGI Symbol;Acc:MGI:94919]	protein_coding	14.1944	15.7247	16.8831	57.2216	63.0981	58.2403
ENSMUSG00000034156	465.451	1.85621	0.116009	16.0006	1.26552e-57	9.93209e-56	Tspoap1	207777	GO:0005737	NM_172449	TSPO associated protein 1 [Source:MGI Symbol;Acc:MGI:2450877]	protein_coding	16.9261	16.6932	15.832	58.4453	56.8379	63.7752
ENSMUSG00000031779	26298.2	1.8469	0.0483016	38.2367	0	0	Ccl22	20299	GO:0002548	NM_009137	chemokine (C-C motif) ligand 22 [Source:MGI Symbol;Acc:MGI:1306779]	protein_coding	94.8078	116.511	102.021	387.499	372.142	365.138
ENSMUSG00000041827	9569.02	1.82274	0.0933861	19.5183	7.66962e-85	1.03113e-82	Oasl1	231655	GO:0002376	NM_001359945	2'-5' oligoadenylate synthetase-like 1 [Source:MGI Symbol;Acc:MGI:2180849]	protein_coding	7.76674	10.654	7.62041	29.8345	30.5573	32.0528
ENSMUSG00000025993	126.964	1.77992	0.127397	13.9715	2.32713e-44	1.31313e-42	Slc40a1	53945	GO:0002260	NM_016917	solute carrier family 40 (iron-regulated transporter), member 1 [Source:MGI Symbol;Acc:MGI:1315204]	protein_coding	6.90972	5.69735	5.97808	21.5601	19.8963	22.5526
ENSMUSG00000028341	6755.51	1.74687	0.0780087	22.3933	4.57081e-111	9.68072e-109	Nr4a3	18124	GO:0000122	NM_001307989	nuclear receptor subfamily 4, group A, member 3 [Source:MGI Symbol;Acc:MGI:1352457]	protein_coding	26.7819	26.8345	25.2919	85.7159	90.7422	88.2278
ENSMUSG00000026207	191.079	1.72782	0.0989437	17.4627	2.7569e-68	2.80424e-66	Speg	11790	GO:0000166	NM_001085370	SPEG complex locus [Source:MGI Symbol;Acc:MGI:109282]	protein_coding	8.62376	8.60299	10.2481	30.8251	29.4416	30.1528
ENSMUSG00000089901	155.202	1.71176	0.117206	14.6047	2.61992e-48	1.63333e-46	NA	NA	NA	NA	predicted gene 8113 [Source:MGI Symbol;Acc:MGI:3648791]	protein_coding	16.8807	16.8011	15.3716	49.115	58.5069	52.9532
ENSMUSG00000054263	965.254	1.6755	0.0536698	31.2186	5.95092e-214	3.53874e-211	Lifr	16880	GO:0004896	NM_001113386	leukemia inhibitory factor receptor [Source:MGI Symbol;Acc:MGI:96788]	protein_coding	57.5274	54.0109	55.3793	168.577	180.245	184.221
ENSMUSG00000034438	613.188	1.66612	0.106622	15.6265	4.80641e-55	3.48882e-53	Gbp8	76074	GO:0003924	NM_029509	guanylate-binding protein 8 [Source:MGI Symbol;Acc:MGI:1923324]	processed_transcript	18.8948	20.4684	20.7623	61.8276	66.5615	61.8418
ENSMUSG00000025492	5223.63	1.65433	0.0532802	31.0497	1.15195e-211	6.59642e-209	Ifitm3	66141	GO:0002376	NM_025378	interferon induced transmembrane protein 3 [Source:MGI Symbol;Acc:MGI:1913391]	protein_coding	117.569	123.778	108.987	377.99	362.767	360.891
ENSMUSG00000029581	1901.55	1.6518	0.11571	14.2753	3.11892e-46	1.86906e-44	Fscn1	14086	GO:0001725	NM_007984	fascin actin-bundling protein 1 [Source:MGI Symbol;Acc:MGI:1352745]	protein_coding	11.784	12.3632	9.5912	35.7198	34.8341	35.6877
ENSMUSG00000034855	19460.4	1.65045	0.267293	6.17468	6.62969e-10	7.26447e-09	Cxcl10	15945	GO:0002690	NM_021274	chemokine (C-X-C motif) ligand 10 [Source:MGI Symbol;Acc:MGI:1352450]	retained_intron	5.99914	11.5086	3.61312	21.0356	20.7021	24.7005
ENSMUSG00000053318	317.702	1.61522	0.0921439	17.5294	8.55056e-69	8.75498e-67	Slamf8	74748	GO:0002232	NM_029084	SLAM family member 8 [Source:MGI Symbol;Acc:MGI:1921998]	protein_coding	10.7663	11.2807	10.6423	35.1371	30.5573	34.4485
ENSMUSG00000026365	2931.79	1.6128	0.0587752	27.4402	9.09357e-166	3.19536e-163	Cfh	12628	GO:0001851	NM_009888	complement component factor h [Source:MGI Symbol;Acc:MGI:88385]	protein_coding	55.7127	53.3592	57.9585	167.925	169.045	172.932
ENSMUSG00000034656	782.972	1.59704	0.0776933	20.5558	6.83397e-94	1.07816e-91	Cacna1a	12286	GO:0001505	NM_001252059	calcium channel, voltage-dependent, P/Q type, alpha 1A subunit [Source:MGI Symbol;Acc:MGI:109482]	retained_intron	31.1741	31.3354	32.321	90.7271	98.614	97.0671
ENSMUSG00000078763	1607.02	1.59274	0.0866889	18.373	2.1607e-75	2.45637e-73	Slfn1	20555	GO:0000122	NM_011407	schlafen 1 [Source:MGI Symbol;Acc:MGI:1313259]	protein_coding	25.4428	28.4298	28.905	80.1793	86.7134	82.0468
ENSMUSG00000030208	692.031	1.58967	0.08924	17.8134	5.56463e-71	5.97463e-69	Emp1	13730	GO:0005886	NM_001288627	epithelial membrane protein 1 [Source:MGI Symbol;Acc:MGI:107941]	protein_coding	15.6942	16.9781	16.2262	49.9961	47.6025	49.3184
ENSMUSG00000060311	1731.75	1.58966	0.146578	10.8452	2.10266e-27	6.75867e-26	Mucl1	20771	GO:0003674	NM_009268	mucin-like 1 [Source:MGI Symbol;Acc:MGI:98393]	unprocessed_pseudogene	53.1352	54.5806	62.8027	164.031	177.951	170.26
ENSMUSG00000052435	356.546	1.52101	0.155958	9.75269	1.79646e-22	4.56827e-21	Cebpe	110794	GO:0000978	NM_207131	CCAAT/enhancer binding protein (C/EBP), epsilon [Source:MGI Symbol;Acc:MGI:103572]	protein_coding	15.4264	13.9585	12.2846	42.4209	37.7473	39.4051
ENSMUSG00000046314	240.16	1.48728	0.118848	12.5141	6.2534e-36	2.8353e-34	Stxbp6	217517	GO:0000145	NM_144552	syntaxin binding protein 6 (amisyn) [Source:MGI Symbol;Acc:MGI:2384963]	protein_coding	10.3914	9.97036	11.1678	30.7668	29.6896	27.5092
ENSMUSG00000029810	2806.56	1.47069	0.0386599	38.0417	0	0	Tmem176b	65963	GO:0005515	NM_001164207	transmembrane protein 176B [Source:MGI Symbol;Acc:MGI:1916348]	protein_coding	95.6112	90.9297	88.3573	258.371	249.665	253.531
ENSMUSG00000034459	14698.8	1.46073	0.082302	17.7484	1.77474e-70	1.854e-68	Ifit1	15957	GO:0002376	NM_008331	interferon-induced protein with tetratricopeptide repeats 1 [Source:MGI Symbol;Acc:MGI:99450]	protein_coding	8.83542	13.9511	7.74722	27.8455	28.1963	28.5763
ENSMUSG00000029816	39248.3	1.4592	0.0667221	21.8697	5.04537e-106	1.01307e-103	Gpnmb	93695	GO:0001818	NM_053110	glycoprotein (transmembrane) nmb [Source:MGI Symbol;Acc:MGI:1934765]	retained_intron	1094.68	1110.64	1067.45	2949.65	3077.12	2957.45
ENSMUSG00000045932	17305.5	1.45685	0.109852	13.262	3.8448e-40	1.91756e-38	Ifit2	15958	GO:0002376	NM_001355262	interferon-induced protein with tetratricopeptide repeats 2 [Source:MGI Symbol;Acc:MGI:99449]	protein_coding	17.3011	24.1568	17.6715	51.7442	54.2966	56.2576
ENSMUSG00000020810	240.035	1.44039	0.100597	14.3185	1.6773e-46	1.013e-44	Cygb	114886	GO:0004096	NM_030206	cytoglobin [Source:MGI Symbol;Acc:MGI:2149481]	protein_coding	12.9089	13.5597	13.6642	36.3608	37.6853	34.4485
ENSMUSG00000019966	218.057	1.42601	0.0969045	14.7156	5.11604e-49	3.22854e-47	Kitl	17311	GO:0001541	NM_001347156	kit ligand [Source:MGI Symbol;Acc:MGI:96974]	protein_coding	13.9266	11.9644	14.4368	35.9529	35.5779	36.5964
ENSMUSG00000026721	430.845	1.42487	0.106431	13.3878	7.12766e-41	3.66116e-39	Rabgap1l	29809	GO:0005096	NM_001038621	RAB GTPase activating protein 1-like [Source:MGI Symbol;Acc:MGI:1352507]	protein_coding	13.1231	14.4713	13.5985	36.7687	36.2597	37.4225
ENSMUSG00000023367	2326.73	1.41486	0.0397818	35.5654	4.79507e-277	4.94244e-274	Tmem176a	66058	GO:0005515	NM_001098271	transmembrane protein 176A [Source:MGI Symbol;Acc:MGI:1913308]	protein_coding	71.1862	72.983	67.5326	186.99	187.559	190.004
ENSMUSG00000000386	17446.7	1.39607	0.0699525	19.9574	1.29323e-88	1.85136e-86	Mx1	17857	GO:0000166	NM_010846	MX dynamin-like GTPase 1 [Source:MGI Symbol;Acc:MGI:97243]	nonsense_mediated_decay	35.5715	42.6353	37.5056	97.8142	97.9737	108.646
ENSMUSG00000044827	842.959	1.3957	0.0912816	15.2901	8.9071e-53	6.09348e-51	Tlr1	21897	GO:0001774	NM_001276445	toll-like receptor 1 [Source:MGI Symbol;Acc:MGI:1341295]	protein_coding	10.2764	10.4478	8.78678	25.761	23.5802	29.0423
ENSMUSG00000047414	1233.69	1.36645	0.0726324	18.8133	5.88143e-79	7.21688e-77	Flrt2	399558	GO:0003007	NM_201518	fibronectin leucine rich transmembrane protein 2 [Source:MGI Symbol;Acc:MGI:3603594]	protein_coding	44.565	42.3313	42.5035	104.304	116.155	112.928
ENSMUSG00000040950	13741.7	1.36466	0.0256453	53.2129	0	0	Mgl2	216864	GO:0030246	NM_145137	macrophage galactose N-acetyl-galactosamine specific lectin 2 [Source:MGI Symbol;Acc:MGI:2385729]	protein_coding	744.29	753.978	736.541	1942.4	1890.65	1913.24
ENSMUSG00000021880	384.84	1.3581	0.0638866	21.2579	2.78564e-100	5.06692e-98	Rnase6	78416	GO:0003676	NM_001360117	ribonuclease, RNase A family, 6 [Source:MGI Symbol;Acc:MGI:1925666]	protein_coding	38.5659	38.7989	41.5181	102.206	102.085	99.4628
ENSMUSG00000021200	159.205	1.34971	0.111435	12.1121	9.11403e-34	3.7778e-32	Asb2	65256	GO:0000151	NM_023049	ankyrin repeat and SOCS box-containing 2 [Source:MGI Symbol;Acc:MGI:1929743]	protein_coding	13.873	14.5282	14.2554	33.5638	38.1812	36.8442
ENSMUSG00000039899	2486.42	1.34054	0.0639563	20.9603	1.51121e-97	2.45946e-95	Fgl2	14190	GO:0002291	NM_008013	fibrinogen-like protein 2 [Source:MGI Symbol;Acc:MGI:103266]	protein_coding	47.886	50.2506	50.8465	125.864	122.229	128.542
ENSMUSG00000057182	194.371	1.3343	0.0880128	15.1603	6.47992e-52	4.33706e-50	Scn3a	20269	GO:0001518	NM_001355166	sodium channel, voltage-gated, type III, alpha [Source:MGI Symbol;Acc:MGI:98249]	protein_coding	15.0514	12.933	15.3722	36.1269	35.082	37.9997
ENSMUSG00000061577	275.721	1.33131	0.0853285	15.6022	7.03666e-55	5.06018e-53	Adgrg5	382045	GO:0004888	NM_001033468	adhesion G protein-coupled receptor G5 [Source:MGI Symbol;Acc:MGI:2685955]	protein_coding	25.0678	27.0054	26.0145	65.3212	63.532	67.41
ENSMUSG00000031565	128.843	1.32742	0.166438	7.97545	1.51826e-15	2.64942e-14	Fgfr1	14182	GO:0000122	NM_001079908	fibroblast growth factor receptor 1 [Source:MGI Symbol;Acc:MGI:95522]	protein_coding	10.3914	10.2552	10.708	28.2029	24.2971	26.0223
ENSMUSG00000021190	7400.32	1.30907	0.0296024	44.2218	0	0	Lgmn	19141	GO:0003014	NM_011175	legumain [Source:MGI Symbol;Acc:MGI:1330838]	protein_coding	185.009	193.026	181.707	468.436	459.29	457.248
ENSMUSG00000091955	983.833	1.29928	0.266388	4.87741	1.0749e-06	8.3597e-06	NA	NA	NA	NA	predicted pseudogene 9844 [Source:MGI Symbol;Acc:MGI:3704288]	protein_coding	22.4514	29.1189	33.2757	61.4454	80.7879	66.2587
ENSMUSG00000028019	230.482	1.29498	0.100987	12.8232	1.21506e-37	5.71003e-36	Pdgfc	54635	GO:0005161	NM_001357746	platelet-derived growth factor, C polypeptide [Source:MGI Symbol;Acc:MGI:1859631]	protein_coding	11.9983	10.4261	10.8394	25.9304	26.7144	29.2441
ENSMUSG00000031078	334.331	1.28426	0.093479	13.7385	5.97327e-43	3.20669e-41	Cttn	13043	GO:0001726	NM_001252572	cortactin [Source:MGI Symbol;Acc:MGI:99695]	protein_coding	11.998	12.1923	11.6277	29.3101	29.5036	28.2527
ENSMUSG00000032204	1811.25	1.28332	0.0493421	26.0086	3.96044e-149	1.20063e-146	Aqp9	64008	GO:0005345	NM_001271843	aquaporin 9 [Source:MGI Symbol;Acc:MGI:1891066]	protein_coding	54.8492	57.0874	49.664	128.079	136.795	128.459
ENSMUSG00000021614	8655.34	1.28272	0.0961616	13.3392	1.36909e-40	6.98597e-39	Vcan	13003	GO:0001501	NM_001081249	versican [Source:MGI Symbol;Acc:MGI:102889]	protein_coding	42.0475	42.1604	39.0217	95.214	100.102	104.337
ENSMUSG00000040957	150.241	1.269	0.101557	12.4955	7.89837e-36	3.5499e-34	Cables1	63955	GO:0000082	NM_001146287	CDK5 and Abl enzyme substrate 1 [Source:MGI Symbol;Acc:MGI:1927065]	protein_coding	12.2661	10.825	11.6934	28.7856	25.9086	29.1614
ENSMUSG00000097023	203.899	1.24134	0.120352	10.3142	6.07774e-25	1.74338e-23	Mir9-3hg	101694	GO:0003674	NR_040311	Mir9-3 host gene [Source:MGI Symbol;Acc:MGI:2142071]	lincRNA	10.6592	9.17273	11.8248	26.0469	23.3054	25.1961
ENSMUSG00000029298	1620.86	1.23105	0.0938083	13.1231	2.42839e-39	1.1844e-37	Gbp9	236573	GO:0003924	NM_172777	guanylate-binding protein 9 [Source:MGI Symbol;Acc:MGI:3605620]	protein_coding	36.4705	37.3642	38.7437	84.757	93.5938	85.36
ENSMUSG00000058056	4011.1	1.2251	0.0369041	33.1969	1.19257e-241	9.21919e-239	Palld	72333	GO:0001725	NM_001081390	palladin, cytoskeletal associated protein [Source:MGI Symbol;Acc:MGI:1919583]	protein_coding	114.359	121.183	118.839	275.736	274.644	276.497
ENSMUSG00000025408	216.382	1.22222	0.100954	12.1068	9.72689e-34	4.02105e-32	Ddit3	13198	GO:0000122	NM_001290183	DNA-damage inducible transcript 3 [Source:MGI Symbol;Acc:MGI:109247]	protein_coding	9.69503	9.57155	10.2481	23.483	22.6236	22.47
ENSMUSG00000027068	547.197	1.214	0.0651725	18.6275	1.92345e-77	2.28283e-75	Dhrs9	241452	GO:0002138	NM_175512	dehydrogenase/reductase (SDR family) member 9 [Source:MGI Symbol;Acc:MGI:2442798]	protein_coding	29.9421	26.4357	27.9853	62.9904	66.5691	66.1709
ENSMUSG00000043099	163.171	1.21327	0.101486	11.9551	6.10502e-33	2.44533e-31	Hic1	15248	GO:0000122	NM_001098203	hypermethylated in cancer 1 [Source:MGI Symbol;Acc:MGI:1338010]	protein_coding	16.3369	17.6048	15.9634	39.5657	37.3754	38.6616
ENSMUSG00000021701	6071.29	1.20551	0.0464071	25.9769	9.04464e-149	2.68922e-146	Plk2	20620	GO:0000082	NM_152804	polo-like kinase 2 [Source:MGI Symbol;Acc:MGI:1099790]	protein_coding	44.2972	44.7242	40.2699	97.2534	99.7917	101.859
ENSMUSG00000040723	489.814	1.20045	0.0714952	16.7906	2.85864e-63	2.61523e-61	Rcsd1	226594	GO:0005575	NM_001038846	RCSD domain containing 1 [Source:MGI Symbol;Acc:MGI:2676394]	protein_coding	23.4073	22.5615	21.8758	51.6276	53.2429	50.888
ENSMUSG00000027030	749.219	1.1994	0.0620549	19.328	3.12068e-83	4.05452e-81	Stk39	53416	GO:0000166	NM_016866	serine/threonine kinase 39 [Source:MGI Symbol;Acc:MGI:1858416]	protein_coding	31.4955	33.2155	34.0947	76.043	76.6722	73.2754
ENSMUSG00000030107	2340.12	1.19339	0.0717184	16.64	3.57851e-62	3.12584e-60	Usp18	24110	GO:0004197	NM_011909	ubiquitin specific peptidase 18 [Source:MGI Symbol;Acc:MGI:1344364]	protein_coding	17.194	15.3828	16.0291	37.3514	36.6936	37.092
ENSMUSG00000098934	626.58	1.19012	0.188585	6.31077	2.77656e-10	3.19408e-09	Gm18853	100417831	NA	NR_040456	predicted gene, 18853 [Source:MGI Symbol;Acc:MGI:5011038]	unprocessed_pseudogene	12.2801	7.47008	7.47023	21.7977	19.548	20.9313
ENSMUSG00000030592	293.628	1.18475	0.0835004	14.1886	1.07779e-45	6.31203e-44	Ryr1	20190	GO:0000166	NM_009109	ryanodine receptor 1, skeletal muscle [Source:MGI Symbol;Acc:MGI:99659]	protein_coding	17.4082	16.6363	17.6058	41.139	37.0655	38.9095
ENSMUSG00000073490	10833.6	1.17748	0.155381	7.57801	3.50905e-14	5.57589e-13	Ifi207	226691	GO:0000978	NM_001204910	interferon activated gene 207 [Source:MGI Symbol;Acc:MGI:2138302]	protein_coding	107.851	115.202	122.413	244.537	284.259	251.218
ENSMUSG00000015852	2306.3	1.17463	0.0423827	27.7149	4.61583e-169	1.78414e-166	Fcrls	80891	NA	NM_030707	Fc receptor-like S, scavenger receptor [Source:MGI Symbol;Acc:MGI:1933397]	protein_coding	142.426	146.593	138.35	327.247	311.895	324.576
ENSMUSG00000003882	1605.07	1.1716	0.0723479	16.1939	5.56762e-59	4.43716e-57	Il7r	16197	GO:0000902	NM_001355680	interleukin 7 receptor [Source:MGI Symbol;Acc:MGI:96562]	protein_coding	43.6009	45.4079	47.7589	98.4188	107.415	101.445
ENSMUSG00000032216	188.412	1.1626	0.0901872	12.8909	5.06209e-38	2.40815e-36	Nedd4	17999	GO:0000122	NM_001039251	neural precursor cell expressed, developmentally down-regulated 4 [Source:MGI Symbol;Acc:MGI:97297]	protein_coding	15.9084	15.6107	15.1751	32.8063	35.144	36.7616
ENSMUSG00000049608	156.013	1.15826	0.123332	9.3914	5.92105e-21	1.39764e-19	Gpr55	227326	GO:0004930	NM_001033290	G protein-coupled receptor 55 [Source:MGI Symbol;Acc:MGI:2685064]	protein_coding	10.5521	13.8446	13.4014	28.3195	27.3962	28.3353
ENSMUSG00000039146	537.996	1.15819	0.122781	9.43294	3.98741e-21	9.44094e-20	Ifi44l	15061	GO:0005737	NM_031367	interferon-induced protein 44 like [Source:MGI Symbol;Acc:MGI:95975]	protein_coding	10.5521	8.54602	9.78828	23.5995	18.8426	21.9743
ENSMUSG00000021423	1187.46	1.14929	0.0469788	24.4641	3.56655e-132	9.84687e-130	Ly86	17084	GO:0002376	NM_010745	lymphocyte antigen 86 [Source:MGI Symbol;Acc:MGI:1321404]	protein_coding	46.1184	48.4844	48.5472	106.926	107.106	102.189
ENSMUSG00000002233	1134.33	1.14547	0.0830989	13.7844	3.16417e-43	1.71653e-41	Rhoc	11853	GO:0000166	NM_001291859	ras homolog family member C [Source:MGI Symbol;Acc:MGI:106028]	protein_coding	26.3533	23.8767	23.5838	57.2216	50.2677	55.8446
ENSMUSG00000069662	5888.3	1.14416	0.0473176	24.1803	3.58215e-129	9.71643e-127	Marcks	17118	GO:0003779	NM_008538	myristoylated alanine rich protein kinase C substrate [Source:MGI Symbol;Acc:MGI:96907]	protein_coding	136.104	122.776	130.563	278.765	285.8	295.329
ENSMUSG00000064357	74394.6	1.14182	0.223968	5.09816	3.42974e-07	2.84024e-06	ATP6	17705	GO:0005739	NP_904333	mitochondrially encoded ATP synthase 6 [Source:MGI Symbol;Acc:MGI:99927]	protein_coding	2226.65	2199.91	2911.86	4990.39	5946.18	5232.96
ENSMUSG00000020638	14994.6	1.13413	0.07155	15.8509	1.38606e-56	1.04536e-54	Cmpk2	22169	GO:0000166	NM_020557	cytidine monophosphate (UMP-CMP) kinase 2, mitochondrial [Source:MGI Symbol;Acc:MGI:99830]	protein_coding	14.8907	20.6814	13.0072	35.0206	36.2597	35.8529
ENSMUSG00000026581	514.243	1.12271	0.0733129	15.314	6.16554e-53	4.2556e-51	Sell	20343	GO:0002020	NM_001164059	selectin, lymphocyte [Source:MGI Symbol;Acc:MGI:98279]	protein_coding	18.8009	20.6814	19.8393	41.4303	44.3174	43.2052
ENSMUSG00000091649	1429.6	1.11908	0.094706	11.8164	3.21171e-32	1.24452e-30	Phf11b	236451	GO:0003674	NM_001164327	PHD finger protein 11B [Source:MGI Symbol;Acc:MGI:3645789]	protein_coding	24.0613	26.6613	28.2315	55.4531	56.1061	59.5428
ENSMUSG00000006362	471.374	1.1142	0.0593566	18.7714	1.29527e-78	1.55242e-76	Cbfa2t3	12398	GO:0000122	NM_001109873	core-binding factor, runt domain, alpha subunit 2, translocated to, 3 (human) [Source:MGI Symbol;Acc:MGI:1338013]	protein_coding	56.5633	55.0364	54.5253	118.988	121.981	118.133
ENSMUSG00000061132	1034.43	1.11257	0.0570923	19.4871	1.41209e-84	1.8821e-82	Blnk	17060	GO:0005515	NM_001365054	B cell linker [Source:MGI Symbol;Acc:MGI:96878]	protein_coding	32.0311	33.3295	31.9269	69.575	72.2715	67.9883
ENSMUSG00000064367	82953	1.10965	0.240473	4.61446	3.94125e-06	2.82764e-05	ND5	17721	GO:0003954	NP_904338	mitochondrially encoded NADH dehydrogenase 5 [Source:MGI Symbol;Acc:MGI:102496]	protein_coding	2149.67	2529.68	2833.34	4880.21	6092.06	5215.35
ENSMUSG00000064354	61978.4	1.10609	0.230823	4.79197	1.65152e-06	1.25127e-05	COX2	17709	GO:0004129	NP_904331	mitochondrially encoded cytochrome c oxidase II [Source:MGI Symbol;Acc:MGI:102503]	protein_coding	1638.23	1854.86	2068.82	3876.05	3984.89	4094.5
ENSMUSG00000018930	14530	1.10171	0.16676	6.60652	3.93463e-11	4.9579e-10	Ccl4	20303	GO:0002548	NM_013652	chemokine (C-C motif) ligand 4 [Source:MGI Symbol;Acc:MGI:98261]	protein_coding	9.5879	14.4143	7.81748	24.765	22.1277	21.3961
ENSMUSG00000019876	694.896	1.09405	0.110889	9.86622	5.83235e-23	1.52579e-21	Pkib	18768	GO:0004860	NM_001039050	protein kinase inhibitor beta, cAMP dependent, testis specific [Source:MGI Symbol;Acc:MGI:101937]	protein_coding	23.2467	24.9544	26.4743	50.5788	54.6065	53.8619
ENSMUSG00000046006	206.674	1.07987	0.0933116	11.5728	5.66193e-31	2.09926e-29	Gapt	238875	GO:0001782	NM_177713	Grb2-binding adaptor, transmembrane [Source:MGI Symbol;Acc:MGI:3608341]	protein_coding	21.4791	21.9918	20.0364	45.0431	45.4331	43.6183
ENSMUSG00000064345	42817.7	1.07978	0.238486	4.52766	5.96418e-06	4.13686e-05	ND2	17717	GO:0005739	NP_904329	mitochondrially encoded NADH dehydrogenase 2 [Source:MGI Symbol;Acc:MGI:102500]	protein_coding	1144.12	1372.43	1620.06	2638.9	3277.01	2815.11
ENSMUSG00000064363	90995	1.07685	0.217576	4.94932	7.44738e-07	5.89877e-06	ND4	17719	GO:0003954	NP_904337	mitochondrially encoded NADH dehydrogenase 4 [Source:MGI Symbol;Acc:MGI:102498]	protein_coding	2443.31	2934.25	3281.7	5561.17	6765.19	5912.83
ENSMUSG00000036172	145.327	1.07289	0.100437	10.6822	1.23324e-26	3.80582e-25	Cd200r3	74603	GO:0005515	NM_001128132	CD200 receptor 3 [Source:MGI Symbol;Acc:MGI:1921853]	protein_coding	9.69503	9.97036	10.7737	20.2199	21.5664	22.1396
ENSMUSG00000064341	69845.6	1.07078	0.200047	5.35263	8.66856e-08	7.72476e-07	ND1	17716	GO:0003954	NP_904328	mitochondrially encoded NADH dehydrogenase 1 [Source:MGI Symbol;Acc:MGI:101787]	protein_coding	1954.54	2397.84	2550.21	4436.25	5332.84	4708.54
ENSMUSG00000036528	414.264	1.06532	0.0692534	15.383	2.1299e-53	1.48335e-51	Ppfibp2	19024	GO:0042802	NM_001163557	PTPRF interacting protein, binding protein 2 (liprin beta 2) [Source:MGI Symbol;Acc:MGI:894649]	retained_intron	24.1037	24.0998	23.1897	49.0055	50.5776	49.7314
ENSMUSG00000003617	1899.47	1.06043	0.0897624	11.8138	3.31238e-32	1.28032e-30	Cp	12870	GO:0004322	NM_001042611	ceruloplasmin [Source:MGI Symbol;Acc:MGI:88476]	protein_coding	19.6043	17.4339	19.7079	39.6822	40.3505	37.9181
ENSMUSG00000052477	720.127	1.05166	0.137551	7.64561	2.07961e-14	3.36679e-13	C130026I21Rik	620078	GO:0005575	NM_001037909	RIKEN cDNA C130026I21 gene [Source:MGI Symbol;Acc:MGI:3612702]	processed_transcript	10.9718	10.9732	12.8909	22.6195	25.0636	24.3496
ENSMUSG00000045322	299.985	1.04261	0.0793691	13.1363	2.04012e-39	9.98172e-38	Tlr9	81897	GO:0001774	NM_031178	toll-like receptor 9 [Source:MGI Symbol;Acc:MGI:1932389]	protein_coding	18.2117	18.8012	20.8247	39.216	39.0489	40.4791
ENSMUSG00000086688	337.922	1.03466	0.347437	2.97798	0.00290156	0.0114587	NA	NA	NA	NA	predicted gene 11560 [Source:MGI Symbol;Acc:MGI:3652066]	processed_pseudogene	8.63298	10.8353	14.39	19.08	29.2685	20.8348
ENSMUSG00000064370	78374.6	1.03059	0.204536	5.03866	4.68807e-07	3.81686e-06	CYTB	17711	GO:0005739	NP_904340	mitochondrially encoded cytochrome b [Source:MGI Symbol;Acc:MGI:102501]	protein_coding	2185.56	2705.67	2828.09	4819.55	5833.16	5093.01
ENSMUSG00000036905	16319.1	1.02128	0.0307631	33.198	1.14901e-241	9.21919e-239	C1qb	12260	GO:0002376	NM_009777	complement component 1, q subcomponent, beta polypeptide [Source:MGI Symbol;Acc:MGI:88224]	protein_coding	528.46	543.47	521.209	1102.42	1055.99	1070.3
ENSMUSG00000064368	2330.24	1.01978	0.244624	4.16876	3.06257e-05	0.000187452	ND6	17722	GO:0005739	NP_904339	mitochondrially encoded NADH dehydrogenase 6 [Source:MGI Symbol;Acc:MGI:102495]	protein_coding	62.5624	83.0673	85.4011	141.539	172.559	153.573
ENSMUSG00000040616	128.582	1.01865	0.146789	6.93954	3.93379e-12	5.30256e-11	Tmem51	214359	GO:0003674	NM_145402	transmembrane protein 51 [Source:MGI Symbol;Acc:MGI:2384874]	protein_coding	12.159	7.91931	10.3138	20.6278	20.2682	20.6526
ENSMUSG00000030214	3991.38	1.01782	0.0338935	30.0299	3.99704e-198	1.99349e-195	Plbd1	66857	GO:0003674	NM_025806	phospholipase B domain containing 1 [Source:MGI Symbol;Acc:MGI:1914107]	protein_coding	184.848	192.342	193.335	386.974	380.138	385.873
ENSMUSG00000053338	4143.58	1.00178	0.0844026	11.8691	1.71282e-32	6.73838e-31	Tarm1	245126	GO:0002250	NM_001362148	T cell-interacting, activating receptor on myeloid cells 1 [Source:MGI Symbol;Acc:MGI:2442280]	protein_coding	72.4181	77.6548	77.8464	148.881	156.939	149.69
ENSMUSG00000021453	232.296	0.997588	0.0989193	10.0849	6.44575e-24	1.74838e-22	Gadd45g	23882	GO:0000185	NM_011817	growth arrest and DNA-damage-inducible 45 gamma [Source:MGI Symbol;Acc:MGI:1346325]	protein_coding	9.53434	10.5971	11.1021	20.045	20.8881	21.2309
ENSMUSG00000024521	562.705	0.995842	0.0846456	11.7648	5.92399e-32	2.2615e-30	Pmaip1	58801	GO:0001836	NM_021451	phorbol-12-myristate-13-acetate-induced protein 1 [Source:MGI Symbol;Acc:MGI:1930146]	protein_coding	23.7287	25.0683	26.4086	51.0449	49.0281	49.401
ENSMUSG00000060550	2494.07	0.984412	0.0616256	15.9741	1.93744e-57	1.49774e-55	H2-Q7	15018	GO:0001916	NM_001198560	histocompatibility 2, Q region locus 7 [Source:MGI Symbol;Acc:MGI:95936]	protein_coding	35.6006	34.071	35.5406	70.4275	65.2106	72.5573
ENSMUSG00000051043	342.184	0.984215	0.0921388	10.6819	1.23748e-26	3.8113e-25	Gprc5c	70355	GO:0004930	NM_001110337	G protein-coupled receptor, family C, group 5, member C [Source:MGI Symbol;Acc:MGI:1917605]	protein_coding	21.4791	19.9977	18.9853	41.0807	40.2886	38.0834
ENSMUSG00000031355	1389.81	0.983639	0.0723659	13.5926	4.43144e-42	2.33838e-40	Arhgap6	11856	GO:0005096	NM_001287530	Rho GTPase activating protein 6 [Source:MGI Symbol;Acc:MGI:1196332]	protein_coding	66.2583	64.8358	71.8683	132.099	134.688	133.664
ENSMUSG00000029561	3777.23	0.983589	0.0854851	11.506	1.23091e-30	4.48847e-29	Oasl2	23962	GO:0000166	NM_001359181	2'-5' oligoadenylate synthetase-like 2 [Source:MGI Symbol;Acc:MGI:1344390]	protein_coding	29.1387	29.1704	30.3502	56.1145	56.8379	62.2882
ENSMUSG00000028184	272.969	0.974842	0.0914011	10.6655	1.47534e-26	4.51689e-25	Adgrl2	99633	GO:0004888	NM_001081298	adhesion G protein-coupled receptor L2 [Source:MGI Symbol;Acc:MGI:2139714]	protein_coding	14.3551	14.0155	14.1897	27.2706	29.4416	26.6831
ENSMUSG00000021477	25628	0.964345	0.0478893	20.137	3.50083e-90	5.15489e-88	Ctsl	13039	GO:0004175	NM_009984	cathepsin L [Source:MGI Symbol;Acc:MGI:88564]	protein_coding	499.678	512.343	493.398	1000.63	959.898	972.406
ENSMUSG00000020941	408.059	0.954372	0.0799121	11.9428	7.08254e-33	2.82954e-31	Map3k14	53859	GO:0000166	NM_016896	mitogen-activated protein kinase kinase kinase 14 [Source:MGI Symbol;Acc:MGI:1858204]	protein_coding	22.2289	25.1823	23.3211	45.2179	47.1066	44.3617
ENSMUSG00000064356	13557.9	0.953391	0.195026	4.88853	1.0159e-06	7.9408e-06	ATP8	17706	GO:0000276	NP_904332	mitochondrially encoded ATP synthase 8 [Source:MGI Symbol;Acc:MGI:99926]	protein_coding	410.607	523.023	551.259	910.558	1024.95	935.604
ENSMUSG00000022957	2863.19	0.952473	0.0670476	14.2059	8.42015e-46	4.96885e-44	Itsn1	16443	GO:0005085	NM_001110275	intersectin 1 (SH3 domain protein 1A) [Source:MGI Symbol;Acc:MGI:1338069]	protein_coding	70.5434	69.8495	73.9048	135.654	141.692	136.472
ENSMUSG00000027339	767.258	0.946724	0.0680635	13.9094	5.55247e-44	3.06596e-42	Rassf2	215653	GO:0000775	NM_001362866	Ras association (RalGDS/AF-6) domain family member 2 [Source:MGI Symbol;Acc:MGI:2442060]	protein_coding	40.2264	41.8185	41.0582	84.8418	74.5028	77.3233
ENSMUSG00000022014	595.969	0.939337	0.102336	9.17899	4.35157e-20	9.90299e-19	Epsti1	108670	GO:0003674	NM_029495	epithelial stromal interaction 1 (breast) [Source:MGI Symbol;Acc:MGI:1915168]	protein_coding	22.2289	22.9603	24.9634	45.6258	45.9909	42.3791
ENSMUSG00000028037	3032.09	0.938214	0.0801136	11.711	1.11895e-31	4.21953e-30	Ifi44	99899	GO:0003674	NM_001370771	interferon-induced protein 44 [Source:MGI Symbol;Acc:MGI:2443016]	protein_coding	52.2246	48.9972	49.664	94.3399	99.0479	95.3323
ENSMUSG00000065947	9762.27	0.93735	0.206002	4.5502	5.35951e-06	3.75457e-05	ND4L	17720	GO:0005739	NP_904336	mitochondrially encoded NADH dehydrogenase 4L [Source:MGI Symbol;Acc:MGI:102497]	protein_coding	287.476	344.462	373.466	592.086	717.508	612.803
ENSMUSG00000039062	14627.7	0.931108	0.0300428	30.9927	6.76411e-211	3.735e-208	Anpep	16790	GO:0001525	NM_008486	alanyl (membrane) aminopeptidase [Source:MGI Symbol;Acc:MGI:5000466]	protein_coding	591.451	603.463	591.764	1111.39	1175.62	1113.92
ENSMUSG00000027669	496.037	0.92826	0.0735716	12.6171	1.69979e-36	7.7753e-35	Gnb4	14696	GO:0003924	NM_001348062	guanine nucleotide binding protein (G protein), beta 4 [Source:MGI Symbol;Acc:MGI:104581]	protein_coding	16.0171	18.2885	17.7372	34.263	32.0449	32.218
ENSMUSG00000094392	902.942	0.928216	0.165658	5.60319	2.10437e-08	1.99728e-07	NA	NA	NA	NA	predicted gene 3788 [Source:MGI Symbol;Acc:MGI:3781961]	processed_pseudogene	30.2733	36.3361	44.6098	71.2067	71.6027	68.3532
ENSMUSG00000036887	8562.58	0.927237	0.0477928	19.4012	7.54168e-84	9.96598e-82	C1qa	12259	GO:0001774	NM_007572	complement component 1, q subcomponent, alpha polypeptide [Source:MGI Symbol;Acc:MGI:88223]	protein_coding	290.262	315.348	314.999	585.968	573.585	588.103
ENSMUSG00000038776	677.303	0.919488	0.0515606	17.8332	3.90666e-71	4.25358e-69	Ephx1	13849	GO:0003824	NM_001312918	epoxide hydrolase 1, microsomal [Source:MGI Symbol;Acc:MGI:95405]	protein_coding	44.0828	45.066	43.0947	82.9189	83.862	83.106
ENSMUSG00000075122	1088.56	0.919325	0.0763775	12.0366	2.28189e-33	9.2843e-32	Cd80	12519	GO:0005515	NM_001359898	CD80 antigen [Source:MGI Symbol;Acc:MGI:101775]	protein_coding	15.3192	16.4653	15.5036	31.6991	28.202	29.2441
ENSMUSG00000081049	603.997	0.918823	0.287758	3.19304	0.00140782	0.00605636	NA	NA	NA	NA	ribosomal protein S24, pseudogene 3 [Source:MGI Symbol;Acc:MGI:3644407]	processed_pseudogene	19.1939	21.9122	26.6231	39.3794	50.7715	37.5546
ENSMUSG00000025964	274.051	0.916475	0.0936718	9.7839	1.32021e-22	3.37943e-21	Adam23	23792	GO:0004222	NM_001177600	a disintegrin and metallopeptidase domain 23 [Source:MGI Symbol;Acc:MGI:1345162]	retained_intron	13.6587	14.1864	15.1751	26.0469	28.016	26.8484
ENSMUSG00000066861	1154.72	0.913157	0.0943184	9.68163	3.60902e-22	9.04361e-21	Oas1g	23960	GO:0001730	NM_011852	2'-5' oligoadenylate synthetase 1G [Source:MGI Symbol;Acc:MGI:97429]	protein_coding	19.8241	21.0234	18.934	39.939	37.1277	35.1649
ENSMUSG00000090272	7272.82	0.90984	0.113527	8.0143	1.10762e-15	1.95713e-14	Mndal	100040462	GO:0000978	NM_001170853	myeloid nuclear differentiation antigen like [Source:MGI Symbol;Acc:MGI:3780953]	processed_transcript	98.3639	110.367	113.054	190.458	216.294	196.616
ENSMUSG00000024610	77791.1	0.90406	0.0592667	15.2541	1.54613e-52	1.05307e-50	Cd74	16149	GO:0000187	NM_001042605	CD74 antigen (invariant polypeptide of major histocompatibility complex, class II antigen-associated) [Source:MGI Symbol;Acc:MGI:96534]	protein_coding	3066.47	3083.4	2804.44	5788.94	5344	5597.35
ENSMUSG00000038578	533.153	0.903874	0.0605885	14.9183	2.50733e-50	1.61524e-48	Susd1	634731	GO:0003674	NM_001163288	sushi domain containing 1 [Source:MGI Symbol;Acc:MGI:3651543]	protein_coding	39.048	37.7164	38.8247	73.3043	67.5608	75.4232
ENSMUSG00000074141	4102.33	0.893761	0.0669919	13.3413	1.33055e-40	6.81178e-39	Il4i1	14204	GO:0001716	NM_010215	interleukin 4 induced 1 [Source:MGI Symbol;Acc:MGI:109552]	processed_transcript	17.5689	17.515	19.1167	31.9574	35.5276	32.7137
ENSMUSG00000058672	1154.66	0.890096	0.075811	11.741	7.85608e-32	2.97703e-30	Tubb2a	22151	GO:0000166	NM_009450	tubulin, beta 2A class IIA [Source:MGI Symbol;Acc:MGI:107861]	protein_coding	68.8756	63.5659	55.0267	123.042	107.423	117.06
ENSMUSG00000073489	6098.99	0.887847	0.102584	8.65487	4.9347e-18	1.01592e-16	Ifi204	15951	GO:0000978	NM_008329	interferon activated gene 204 [Source:MGI Symbol;Acc:MGI:96429]	protein_coding	46.5259	49.9611	50.0636	83.5733	93.3251	93.9073
ENSMUSG00000002227	887.075	0.881408	0.0952269	9.25587	2.12499e-20	4.88179e-19	Mov10	17454	GO:0000166	NM_001163440	Moloney leukemia virus 10 [Source:MGI Symbol;Acc:MGI:97054]	protein_coding	24.0486	21.4219	22.2039	42.7703	42.5198	39.0744
ENSMUSG00000105504	10892.4	0.879994	0.0768453	11.4515	2.31099e-30	8.3482e-29	Gbp5	229898	GO:0000166	NM_153564	guanylate binding protein 5 [Source:MGI Symbol;Acc:MGI:2429943]	processed_transcript	32.5667	35.2168	35.1458	64.5054	63.7799	60.4708
ENSMUSG00000039013	603	0.87711	0.0622984	14.0792	5.09957e-45	2.93102e-43	Siglecf	233186	GO:0005764	NM_001271019	sialic acid binding Ig-like lectin F [Source:MGI Symbol;Acc:MGI:2681107]	retained_intron	36.959	36.577	36.0655	67.0111	64.6476	69.7231
ENSMUSG00000064351	279482	0.875531	0.102664	8.52813	1.4873e-17	2.95948e-16	COX1	17708	GO:0004129	NP_904330	mitochondrially encoded cytochrome c oxidase I [Source:MGI Symbol;Acc:MGI:102504]	protein_coding	8801.37	10327.7	10382	17231.5	19033	17796.8
ENSMUSG00000000318	967.013	0.874652	0.0728351	12.0087	3.19953e-33	1.29159e-31	Clec10a	17312	GO:0002248	NM_001204252	C-type lectin domain family 10, member A [Source:MGI Symbol;Acc:MGI:96975]	protein_coding	64.0403	68.2061	64.1926	124.808	115.034	119.803
ENSMUSG00000020077	8242.39	0.87095	0.0846471	10.2892	7.88325e-25	2.24876e-23	Srgn	19073	GO:0000139	NM_001358965	serglycin [Source:MGI Symbol;Acc:MGI:97756]	protein_coding	123.518	123.291	123.175	228.712	220.471	226.435
ENSMUSG00000047881	538.187	0.86884	0.0594927	14.6042	2.64202e-48	1.64049e-46	Rell1	100532	GO:0003674	NM_145923	RELT-like 1 [Source:MGI Symbol;Acc:MGI:2140767]	protein_coding	29.7814	28.3158	29.8904	53.201	53.2429	54.0272
ENSMUSG00000064337	8731.16	0.868063	0.10411	8.33791	7.56129e-17	1.43266e-15	NA	NA	NA	NA	mitochondrially encoded 12S rRNA [Source:MGI Symbol;Acc:MGI:102493]	Mt_rRNA	251.857	284.013	297.59	490.055	515.074	513.671
ENSMUSG00000026628	3943.21	0.865697	0.0458926	18.8636	2.27408e-79	2.81276e-77	Atf3	11910	GO:0000122	NM_007498	activating transcription factor 3 [Source:MGI Symbol;Acc:MGI:109384]	protein_coding	68.508	72.1854	68.4523	131.283	120.37	129.12
ENSMUSG00000041096	531.742	0.85926	0.109786	7.82669	5.00899e-15	8.47308e-14	Tspyl2	52808	GO:0005634	NM_001358369	TSPY-like 2 [Source:MGI Symbol;Acc:MGI:106244]	retained_intron	24.8	25.752	28.1824	43.9359	50.0198	48.5749
ENSMUSG00000022246	4672.8	0.851239	0.0742492	11.4646	1.98609e-30	7.19132e-29	Rai14	75646	GO:0001650	NM_001166408	retinoic acid induced 14 [Source:MGI Symbol;Acc:MGI:1922896]	protein_coding	158.013	160.437	169.488	280.281	311.338	286.988
ENSMUSG00000028362	1373.03	0.850547	0.0600131	14.1727	1.35244e-45	7.89059e-44	Tnfsf8	21949	GO:0005125	NM_009403	tumor necrosis factor (ligand) superfamily, member 8 [Source:MGI Symbol;Acc:MGI:88328]	protein_coding	33.1559	32.9307	30.4159	58.2122	56.5899	59.4794
ENSMUSG00000064339	30626.6	0.843726	0.0910304	9.26862	1.88576e-20	4.34511e-19	NA	NA	NA	NA	mitochondrially encoded 16S rRNA [Source:MGI Symbol;Acc:MGI:102492]	Mt_rRNA	977.109	1110.3	1151.01	1890.88	1971.85	1940.35
ENSMUSG00000020961	548.651	0.840714	0.0722965	11.6287	2.94556e-31	1.1027e-29	Ston2	108800	GO:0002244	NM_175367	stonin 2 [Source:MGI Symbol;Acc:MGI:1918272]	protein_coding	37.3875	32.6458	36.394	60.4265	66.6931	63.1969
ENSMUSG00000040552	3311.83	0.838767	0.0471969	17.7717	1.17187e-70	1.23253e-68	C3ar1	12267	GO:0001850	NM_009779	complement component 3a receptor 1 [Source:MGI Symbol;Acc:MGI:1097680]	protein_coding	168.833	170.579	174.809	302.074	309.354	306.65
ENSMUSG00000094724	4487.98	0.838667	0.124924	6.71344	1.90087e-11	2.43693e-10	Rnaset2b	68195	GO:0004540	NM_026611	ribonuclease T2B [Source:MGI Symbol;Acc:MGI:3702087]	protein_coding	89.9889	76.2261	113.677	135.677	181.561	182.401
ENSMUSG00000030147	216.647	0.830935	0.13639	6.09234	1.11275e-09	1.18732e-08	Clec4b1	69810	GO:0005623	NM_001190310	C-type lectin domain family 4, member b1 [Source:MGI Symbol;Acc:MGI:1917060]	protein_coding	16.7431	16.7952	14.7458	30.6251	27.0878	28.0579
ENSMUSG00000014599	5823.48	0.830814	0.0487127	17.0554	3.18773e-65	3.06121e-63	Csf1	12977	GO:0001503	NM_001113529	colony stimulating factor 1 (macrophage) [Source:MGI Symbol;Acc:MGI:1339753]	protein_coding	34.9235	35.6084	36.1969	64.7968	62.9741	61.1316
ENSMUSG00000033644	586.177	0.822071	0.0625558	13.1414	1.90682e-39	9.38898e-38	Piwil2	57746	GO:0000239	NM_001364321	piwi-like RNA-mediated gene silencing 2 [Source:MGI Symbol;Acc:MGI:1930036]	protein_coding	32.4596	30.5378	31.5984	51.919	57.0238	58.5707
ENSMUSG00000022995	796.289	0.818788	0.0936649	8.74168	2.29667e-18	4.82457e-17	Enah	13800	GO:0001725	NM_001083120	enabled homolog (Drosophila) [Source:MGI Symbol;Acc:MGI:108360]	protein_coding	38.4588	38.2292	41.9786	65.9622	70.1065	72.9449
ENSMUSG00000022540	355.088	0.816946	0.0795118	10.2745	9.17927e-25	2.60884e-23	Rogdi	66049	GO:0003674	NM_133185	rogdi homolog [Source:MGI Symbol;Acc:MGI:1913299]	protein_coding	21.8004	22.8464	24.4379	37.5845	43.2017	40.5617
ENSMUSG00000055723	1174.76	0.804686	0.0521559	15.4285	1.05346e-53	7.4034e-52	Rras2	66922	GO:0000166	NM_025846	related RAS viral (r-ras) oncogene 2 [Source:MGI Symbol;Acc:MGI:1914172]	protein_coding	57.581	58.3408	55.8392	100.05	100.473	99.1324
ENSMUSG00000037447	905.136	0.804572	0.0878448	9.15901	5.23756e-20	1.18216e-18	Arid5a	214855	GO:0000122	NM_001172205	AT rich interactive domain 5A (MRF1-like) [Source:MGI Symbol;Acc:MGI:2443039]	protein_coding	11.3019	12.3063	11.2992	21.5018	19.6484	19.5786
ENSMUSG00000039783	186.786	0.802941	0.102165	7.85926	3.86403e-15	6.57948e-14	Kmo	98256	GO:0004497	NM_133809	kynurenine 3-monooxygenase (kynurenine 3-hydroxylase) [Source:MGI Symbol;Acc:MGI:2138151]	nonsense_mediated_decay	12.7482	12.7621	11.4963	22.7838	21.3839	20.2395
ENSMUSG00000020661	3415.58	0.79679	0.0489621	16.2736	1.51913e-59	1.2297e-57	Dnmt3a	13435	GO:0000122	NM_001271753	DNA methyltransferase 3A [Source:MGI Symbol;Acc:MGI:1261827]	retained_intron	189.83	190.918	185.189	317.924	333.155	330.854
ENSMUSG00000032265	3964.45	0.795759	0.0599788	13.2673	3.58157e-40	1.79206e-38	Tent5a	212943	GO:0005575	NM_001160378	family with sequence similarity 46, member A [Source:MGI Symbol;Acc:MGI:2670964]	protein_coding	135.463	144.599	141.437	232.208	254.19	244.114
ENSMUSG00000037318	332.733	0.790913	0.0735104	10.7592	5.36324e-27	1.68197e-25	Traf3ip3	215243	GO:0003674	NM_153137	TRAF3 interacting protein 3 [Source:MGI Symbol;Acc:MGI:2441706]	protein_coding	35.9948	35.8363	36.3283	61.5919	62.4163	62.8665
ENSMUSG00000030365	163.311	0.784355	0.0892745	8.78588	1.55148e-18	3.2995e-17	Clec2i	93675	GO:0001765	NM_001289706	C-type lectin domain family 2, member i [Source:MGI Symbol;Acc:MGI:2136650]	protein_coding	17.3685	17.092	18.3933	29.951	29.6241	31.3137
ENSMUSG00000040033	7626.8	0.784259	0.0517014	15.169	5.67241e-52	3.81309e-50	Stat2	20847	GO:0000978	NM_019963	signal transducer and activator of transcription 2 [Source:MGI Symbol;Acc:MGI:103039]	retained_intron	123.036	126.709	120.744	205.695	221.587	209.83
ENSMUSG00000036896	7148.43	0.783442	0.0715789	10.9451	7.01089e-28	2.3112e-26	C1qc	12262	GO:0002376	NM_007574	complement component 1, q subcomponent, C chain [Source:MGI Symbol;Acc:MGI:88225]	protein_coding	264.819	268.06	267.24	474.322	437.596	463.196
ENSMUSG00000040943	5567.75	0.782924	0.114861	6.81628	9.3431e-12	1.22939e-10	Tet2	214133	GO:0001822	NM_001040400	tet methylcytosine dioxygenase 2 [Source:MGI Symbol;Acc:MGI:2443298]	protein_coding	112.43	110.472	111.021	183.552	200.885	189.178
ENSMUSG00000032565	302.861	0.770185	0.0839438	9.17502	4.51505e-20	1.02357e-18	Nudt16	75686	GO:0000166	NM_029385	nudix (nucleoside diphosphate linked moiety X)-type motif 16 [Source:MGI Symbol;Acc:MGI:1922936]	protein_coding	17.8903	19.314	18.6569	31.7574	31.2391	32.1354
ENSMUSG00000017754	1753.99	0.77011	0.0919556	8.3748	5.53159e-17	1.05716e-15	Pltp	18830	GO:0005319	NM_011125	phospholipid transfer protein [Source:MGI Symbol;Acc:MGI:103151]	protein_coding	70.6505	71.3878	60.5691	116.25	109.895	119.207
ENSMUSG00000026630	278.749	0.767067	0.103764	7.39244	1.44158e-13	2.17234e-12	Batf3	381319	GO:0000122	NM_030060	basic leucine zipper transcription factor, ATF-like 3 [Source:MGI Symbol;Acc:MGI:1925491]	processed_transcript	16.9261	18.8582	17.0802	31.233	28.3879	30.2354
ENSMUSG00000079523	17278.5	0.765957	0.0659789	11.6091	3.70385e-31	1.37989e-29	Tmsb10	19240	GO:0003785	NM_001039392	thymosin, beta 10 [Source:MGI Symbol;Acc:MGI:109146]	protein_coding	774.567	836.606	721.932	1345.53	1306.43	1309.41
ENSMUSG00000033721	514.897	0.765754	0.0800181	9.56976	1.07152e-21	2.60895e-20	Vav3	57257	GO:0001525	NM_020505	vav 3 oncogene [Source:MGI Symbol;Acc:MGI:1888518]	protein_coding	28.7637	24.2137	25.0291	42.3626	44.5653	45.9313
ENSMUSG00000004707	380.353	0.764984	0.0773751	9.88669	4.75481e-23	1.25024e-21	Ly9	17085	GO:0002250	NM_001277968	lymphocyte antigen 9 [Source:MGI Symbol;Acc:MGI:96885]	protein_coding	21.3184	20.4535	18.6569	34.1465	33.9664	34.7789
ENSMUSG00000024063	295.566	0.76342	0.0718189	10.6298	2.16611e-26	6.5667e-25	Lbh	77889	GO:0005634	NM_029999	limb-bud and heart [Source:MGI Symbol;Acc:MGI:1925139]	protein_coding	37.9767	35.3805	31.9926	58.0957	59.689	61.3795
ENSMUSG00000045411	1197.54	0.755956	0.0487429	15.5091	3.0127e-54	2.14652e-52	2410002F23Rik	668661	NA	NM_025880	RIKEN cDNA 2410002F23 gene [Source:MGI Symbol;Acc:MGI:1914226]	protein_coding	158.59	164.255	161.62	269.268	269.791	277.984
ENSMUSG00000028268	2659.75	0.754782	0.072634	10.3916	2.70799e-25	7.88479e-24	Gbp3	55932	GO:0000166	NM_001289492	guanylate binding protein 3 [Source:MGI Symbol;Acc:MGI:1926263]	protein_coding	59.4138	62.7224	66.0664	102.864	110.109	103.867
ENSMUSG00000039116	1406.49	0.753847	0.0824324	9.14503	5.96122e-20	1.34158e-18	Adgrg6	215798	GO:0004888	NM_001002268	adhesion G protein-coupled receptor G6 [Source:MGI Symbol;Acc:MGI:1916151]	protein_coding	22.9253	23.3591	22.9926	37.4096	39.5448	39.8182
ENSMUSG00000030589	427.703	0.749928	0.0788004	9.51679	1.78604e-21	4.30124e-20	Rasgrp4	233046	GO:0005085	NM_001174155	RAS guanyl releasing protein 4 [Source:MGI Symbol;Acc:MGI:2386851]	protein_coding	37.7919	42.1604	35.7031	65.4378	63.7799	65.1795
ENSMUSG00000001281	1123.94	0.746819	0.0787941	9.47811	2.58926e-21	6.19699e-20	Itgb7	16421	GO:0003366	NM_013566	integrin beta 7 [Source:MGI Symbol;Acc:MGI:96616]	protein_coding	74.6703	73.9565	73.842	131.575	117.462	123.668
ENSMUSG00000073409	1206.89	0.746412	0.0671901	11.109	1.13473e-28	3.88142e-27	H2-Q6	110557	GO:0001916	NM_001368741	histocompatibility 2, Q region locus 6 [Source:MGI Symbol;Acc:MGI:95935]	protein_coding	34.6948	35.2989	33.6286	60.4261	58.3947	54.535
ENSMUSG00000022901	1792.25	0.742873	0.0531287	13.9825	1.9935e-44	1.12899e-42	Cd86	12524	GO:0002224	NM_019388	CD86 antigen [Source:MGI Symbol;Acc:MGI:101773]	protein_coding	32.4596	31.7342	33.832	55.7066	52.6231	55.3489
ENSMUSG00000000278	3214.24	0.738422	0.0391161	18.8777	1.74065e-79	2.17034e-77	Scpep1	74617	GO:0004180	NM_029023	serine carboxypeptidase 1 [Source:MGI Symbol;Acc:MGI:1921867]	protein_coding	133.802	128.475	124.489	218.864	212.476	213.3
ENSMUSG00000033066	9659.82	0.737074	0.0430555	17.1192	1.06789e-65	1.03192e-63	Gas7	14457	GO:0001726	NM_001109657	growth arrest specific 7 [Source:MGI Symbol;Acc:MGI:1202388]	protein_coding	269.158	265.325	268.554	441.574	452.657	442.048
ENSMUSG00000074570	127.073	0.736879	0.117376	6.27793	3.43102e-10	3.90051e-09	Cass4	320664	GO:0005737	NM_001033538	Cas scaffolding protein family member 4 [Source:MGI Symbol;Acc:MGI:2444482]	protein_coding	13.6587	12.3063	14.2554	22.7838	22.8095	21.1482
ENSMUSG00000048218	294.7	0.734839	0.0734966	9.99827	1.55075e-23	4.11254e-22	Amigo2	105827	GO:0003674	NM_001164563	adhesion molecule with Ig like domain 2 [Source:MGI Symbol;Acc:MGI:2145995]	protein_coding	31.3348	31.7342	30.9415	51.3363	50.9495	54.1924
ENSMUSG00000022885	832.079	0.724484	0.0520921	13.9078	5.68325e-44	3.127e-42	St6gal1	20440	GO:0000138	NM_001252505	beta galactoside alpha 2,6 sialyltransferase 1 [Source:MGI Symbol;Acc:MGI:108470]	protein_coding	57.7417	56.9165	56.1676	97.3117	94.5231	89.5496
ENSMUSG00000060591	3639.98	0.72399	0.0562311	12.8753	6.20246e-38	2.92366e-36	Ifitm2	80876	GO:0002376	NM_030694	interferon induced transmembrane protein 2 [Source:MGI Symbol;Acc:MGI:1933382]	protein_coding	74.8239	76.0829	75.4687	128.701	121.716	122.67
ENSMUSG00000112023	28364.4	0.723862	0.0524372	13.8044	2.39831e-43	1.31026e-41	Lilr4b	14727	GO:0016020	NM_001291892	leukocyte immunoglobulin-like receptor, subfamily B, member 4B [Source:MGI Symbol;Acc:MGI:102702]	protein_coding	905.918	974.848	936.958	1481.99	1594.7	1569.73
ENSMUSG00000021939	75295.4	0.720654	0.0261065	27.6044	9.85341e-168	3.7157e-165	Ctsb	13030	GO:0004175	NM_007798	cathepsin B [Source:MGI Symbol;Acc:MGI:88561]	protein_coding	2361.51	2344.34	2212.22	3856.34	3733.08	3794.21
ENSMUSG00000034610	203.627	0.716906	0.107492	6.66942	2.56814e-11	3.2653e-10	Tut4	230594	GO:0001556	NM_175472	zinc finger, CCHC domain containing 11 [Source:MGI Symbol;Acc:MGI:2445126]	protein_coding	15.6406	16.4653	17.2773	26.2217	28.016	26.6831
ENSMUSG00000033767	523.225	0.716556	0.0661871	10.8262	2.58612e-27	8.27827e-26	Tmem131l	229473	GO:0003674	NM_172681	RIKEN cDNA D930015E06 gene [Source:MGI Symbol;Acc:MGI:2443399]	protein_coding	44.1365	46.3764	47.5618	74.1201	74.9987	77.4059
ENSMUSG00000062518	264.234	0.716408	0.220723	3.24573	0.00117148	0.00513241	Zfp534	100503584	GO:0005575	NM_001127188	zinc finger protein 534 [Source:MGI Symbol;Acc:MGI:3650650]	protein_coding	13.9786	14.9197	16.7393	22.938	28.3078	23.514
ENSMUSG00000026014	901.15	0.713697	0.089741	7.95285	1.82263e-15	3.15915e-14	Raph1	77300	GO:0005515	NM_001045513	Ras association (RalGDS/AF-6) and pleckstrin homology domains 1 [Source:MGI Symbol;Acc:MGI:1924550]	protein_coding	45.1007	47.6868	47.2334	71.8903	82.515	74.7623
ENSMUSG00000043740	1570.3	0.713492	0.0361435	19.7406	9.67111e-87	1.35932e-84	B430306N03Rik	320148	GO:0009986	NM_177083	RIKEN cDNA B430306N03 gene [Source:MGI Symbol;Acc:MGI:2443478]	protein_coding	116.891	116.742	111.977	187.267	191.461	187.468
ENSMUSG00000100862	43473.3	0.712943	0.180989	3.93916	8.17673e-05	0.00046257	NA	NA	NA	NA	predicted gene 10925 [Source:MGI Symbol;Acc:MGI:3809095]	unprocessed_pseudogene	1140.11	1940.46	1598.41	2419.61	2755.27	2483.47
ENSMUSG00000054737	217.154	0.709091	0.148529	4.77411	1.80503e-06	1.35803e-05	Zfp182	319535	GO:0003676	NM_001013387	zinc finger protein 182 [Source:MGI Symbol;Acc:MGI:2442220]	protein_coding	13.5516	15.1549	14.1897	22.3759	25.0409	22.5526
ENSMUSG00000021483	283.279	0.706926	0.0907719	7.78793	6.81146e-15	1.13974e-13	Cdk20	105278	GO:0000166	NM_053180	cyclin-dependent kinase 20 [Source:MGI Symbol;Acc:MGI:2145349]	protein_coding	13.873	14.6992	14.124	22.5507	24.0492	22.9657
ENSMUSG00000028270	8819.62	0.705419	0.0440962	15.9973	1.33499e-57	1.04244e-55	Gbp2	14469	GO:0000166	NM_010260	guanylate binding protein 2 [Source:MGI Symbol;Acc:MGI:102772]	protein_coding	220.173	229.048	237.91	375.945	372.542	369.604
ENSMUSG00000001270	273.233	0.703611	0.0906602	7.76097	8.42842e-15	1.40271e-13	Ckb	12709	GO:0000166	NM_021273	creatine kinase, brain [Source:MGI Symbol;Acc:MGI:88407]	retained_intron	19.5859	19.428	19.6423	33.2058	31.227	30.8137
ENSMUSG00000020027	3264.72	0.702328	0.0257926	27.2298	2.88005e-163	9.68009e-161	Socs2	216233	GO:0001558	NM_001168655	suppressor of cytokine signaling 2 [Source:MGI Symbol;Acc:MGI:1201787]	nonsense_mediated_decay	293.974	306.584	307.893	487.334	488.69	499.9
ENSMUSG00000026664	869.57	0.697914	0.0588039	11.8685	1.72544e-32	6.77083e-31	Phyh	16922	GO:0001561	NM_010726	phytanoyl-CoA hydroxylase [Source:MGI Symbol;Acc:MGI:891978]	protein_coding	41.2976	39.0268	36.7225	63.7479	64.5237	61.4621
ENSMUSG00000043263	2835.56	0.697789	0.0985277	7.08215	1.4193e-12	2.00172e-11	Ifi209	236312	GO:0000978	NM_175026	interferon activated gene 209 [Source:MGI Symbol;Acc:MGI:2138243]	protein_coding	25.8764	27.6589	33.7276	47.1894	49.5181	43.9099
ENSMUSG00000079547	3487.47	0.697237	0.0803499	8.67751	4.04513e-18	8.36119e-17	H2-DMb1	14999	GO:0002250	NM_010387	histocompatibility 2, class II, locus Mb1 [Source:MGI Symbol;Acc:MGI:95922]	protein_coding	191.866	197.142	180.545	321.259	292.234	308.665
ENSMUSG00000047222	1480.02	0.694238	0.0651859	10.6501	1.74141e-26	5.28958e-25	Rnase2a	93726	GO:0004540	NM_053113	ribonuclease, RNase A family, 2A (liver, eosinophil-derived neurotoxin) [Source:MGI Symbol;Acc:MGI:1890465]	protein_coding	118.595	121.64	132.832	203.247	201.939	197.036
ENSMUSG00000031391	333.444	0.692108	0.0691004	10.016	1.29669e-23	3.46254e-22	L1cam	16728	GO:0005178	NM_008478	L1 cell adhesion molecule [Source:MGI Symbol;Acc:MGI:96721]	protein_coding	26.2462	28.3158	26.3439	44.8683	42.8322	42.7095
ENSMUSG00000026648	402.047	0.691361	0.099369	6.95751	3.46328e-12	4.69699e-11	Dclre1c	227525	GO:0000014	NM_001110214	DNA cross-link repair 1C [Source:MGI Symbol;Acc:MGI:2441769]	protein_coding	17.8903	16.4653	17.2773	27.9116	28.6359	26.6005
ENSMUSG00000040253	4502.78	0.691298	0.0796164	8.68285	3.85965e-18	7.9992e-17	Gbp7	229900	GO:0003924	NM_001083312	guanylate binding protein 7 [Source:MGI Symbol;Acc:MGI:2444421]	protein_coding	158.678	153.424	166.816	251.071	270.959	249.702
ENSMUSG00000038893	142.728	0.686927	0.101163	6.79031	1.11893e-11	1.46112e-10	Fam117a	215512	GO:0003674	NM_172543	family with sequence similarity 117, member A [Source:MGI Symbol;Acc:MGI:2144564]	protein_coding	16.7119	15.4398	14.781	24.5319	26.1566	24.8657
ENSMUSG00000027624	651.553	0.686501	0.0551843	12.4402	1.58196e-35	7.0486e-34	Epb41l1	13821	GO:0003779	NM_001003815	erythrocyte membrane protein band 4.1 like 1 [Source:MGI Symbol;Acc:MGI:103010]	protein_coding	43.1724	41.9895	44.0801	70.2742	68.6765	68.484
ENSMUSG00000011382	442.347	0.685987	0.0968169	7.0854	1.38641e-12	1.96294e-11	Dhdh	71755	GO:0016491	NM_027903	dihydrodiol dehydrogenase (dimeric) [Source:MGI Symbol;Acc:MGI:1919005]	protein_coding	29.1387	31.1075	27.394	43.2367	48.9041	48.9053
ENSMUSG00000037217	471.119	0.684383	0.0983135	6.96124	3.373e-12	4.57857e-11	Syn1	20964	GO:0000795	NM_001110780	synapsin I [Source:MGI Symbol;Acc:MGI:98460]	protein_coding	26.1927	22.1627	28.2481	37.9341	43.6356	41.2226
ENSMUSG00000074785	2075.71	0.682341	0.0368127	18.5355	1.06783e-76	1.25074e-74	Plxnc1	54712	GO:0002116	NM_018797	plexin C1 [Source:MGI Symbol;Acc:MGI:1890127]	protein_coding	149.282	142.831	147.612	230.517	237.888	236.347
ENSMUSG00000035078	3323.5	0.679717	0.0488191	13.9232	4.57965e-44	2.54698e-42	Mtmr9	210376	GO:0005515	NM_177594	myotubularin related protein 9 [Source:MGI Symbol;Acc:MGI:2442842]	protein_coding	336.327	326.002	327.612	540.109	520.342	522.758
ENSMUSG00000040483	1220	0.674771	0.0884991	7.62462	2.44764e-14	3.94197e-13	Xaf1	327959	GO:0005634	NM_001037713	XIAP associated factor 1 [Source:MGI Symbol;Acc:MGI:3772572]	protein_coding	16.8698	17.3704	16.158	27.2123	25.7219	27.5919
ENSMUSG00000037681	107.977	0.673117	0.10751	6.26099	3.82537e-10	4.31436e-09	Esyt3	272636	GO:0005509	NM_177775	extended synaptotagmin-like protein 3 [Source:MGI Symbol;Acc:MGI:1098699]	retained_intron	15.6406	15.7817	14.5894	24.8815	23.9872	24.4527
ENSMUSG00000033355	1427.62	0.672031	0.0730812	9.19567	3.72653e-20	8.49792e-19	Rtp4	67775	GO:0001580	NM_023386	receptor transporter protein 4 [Source:MGI Symbol;Acc:MGI:1915025]	protein_coding	21.3184	21.0802	21.7444	34.7875	32.7267	34.5311
ENSMUSG00000021213	257.021	0.671176	0.114104	5.88213	4.05022e-09	4.1747e-08	Akr1c13	27384	GO:0004032	NM_013778	aldo-keto reductase family 1, member C13 [Source:MGI Symbol;Acc:MGI:1351662]	protein_coding	14.8657	15.5164	14.5397	22.666	25.3026	23.4923
ENSMUSG00000101609	197.444	0.670661	0.121119	5.53722	3.07307e-08	2.87782e-07	Kcnq1ot1	63830	GO:0003682	NR_001461	KCNQ1 overlapping transcript 1 [Source:MGI Symbol;Acc:MGI:1926855]	antisense	12.3732	12.1923	13.7299	18.4171	22.8095	19.496
ENSMUSG00000028483	286.099	0.670506	0.0994983	6.73887	1.59627e-11	2.05666e-10	Snapc3	77634	GO:0003677	NM_001358795	small nuclear RNA activating complex, polypeptide 3 [Source:MGI Symbol;Acc:MGI:1916338]	processed_transcript	18.051	15.9526	19.3795	26.8044	27.5822	30.5658
ENSMUSG00000044485	1691.69	0.670477	0.0452647	14.8124	1.2186e-49	7.78545e-48	Klk1b11	16613	GO:0003073	NM_010640	kallikrein 1-related peptidase b11 [Source:MGI Symbol;Acc:MGI:892023]	protein_coding	124.792	136.619	123.807	206.596	200.994	204.881
ENSMUSG00000025498	1777.91	0.670032	0.0844026	7.93853	2.04599e-15	3.53837e-14	Irf7	54123	GO:0000978	NM_001252600	interferon regulatory factor 7 [Source:MGI Symbol;Acc:MGI:1859212]	protein_coding	16.0156	14.8131	17.6058	25.3477	25.2268	26.2701
ENSMUSG00000026437	345.585	0.669931	0.0709192	9.44639	3.50705e-21	8.32911e-20	Cdk18	18557	GO:0000166	NM_008795	cyclin-dependent kinase 18 [Source:MGI Symbol;Acc:MGI:97518]	protein_coding	23.568	24.6695	22.3357	38.5168	37.4993	36.0181
ENSMUSG00000038594	1092.81	0.668704	0.101754	6.57176	4.97244e-11	6.20491e-10	Cep85l	100038725	GO:0003674	NM_001204983	centrosomal protein 85-like [Source:MGI Symbol;Acc:MGI:3642684]	protein_coding	23.943	22.1057	24.5692	36.4191	36.8175	38.9095
ENSMUSG00000048534	991.549	0.668214	0.044378	15.0573	3.09055e-51	2.03332e-49	Jaml	270152	GO:0002376	NM_001005421	junction adhesion molecule like [Source:MGI Symbol;Acc:MGI:2685484]	protein_coding	69.74	70.6471	68.715	113.045	108.965	109.707
ENSMUSG00000022504	1377.63	0.666688	0.0713596	9.34265	9.39485e-21	2.19086e-19	Ciita	12265	GO:0000122	NM_001243760	class II transactivator [Source:MGI Symbol;Acc:MGI:108445]	protein_coding	72.7395	66.0892	67.3355	113.511	106.362	106.898
ENSMUSG00000040435	1857.64	0.664272	0.0777272	8.54621	1.27198e-17	2.54742e-16	Ppp1r15a	17872	GO:0000164	NM_008654	protein phosphatase 1, regulatory (inhibitor) subunit 15A [Source:MGI Symbol;Acc:MGI:1927072]	protein_coding	16.819	18.1176	19.1167	28.1446	28.3879	28.831
ENSMUSG00000004665	1464.54	0.663952	0.0418768	15.8549	1.30004e-56	9.85288e-55	Cnn2	12798	GO:0001725	NM_007725	calponin 2 [Source:MGI Symbol;Acc:MGI:105093]	protein_coding	86.9875	87.9101	90.131	141.481	140.142	137.051
ENSMUSG00000032366	414.153	0.662155	0.0897093	7.38111	1.5697e-13	2.36081e-12	Tpm1	22003	GO:0001701	NM_001164248	tropomyosin 1, alpha [Source:MGI Symbol;Acc:MGI:98809]	retained_intron	26.5676	29.4553	31.2042	47.2574	45.9909	44.1965
ENSMUSG00000062345	14020.7	0.661776	0.0832686	7.94748	1.9034e-15	3.29547e-14	Serpinb2	18788	GO:0004867	NM_001174170	serine (or cysteine) peptidase inhibitor, clade B, member 2 [Source:MGI Symbol;Acc:MGI:97609]	protein_coding	21.2648	22.9033	22.6641	33.0394	37.0035	35.5224
ENSMUSG00000030157	1675.93	0.66033	0.0835649	7.902	2.7446e-15	4.71491e-14	Clec2d	93694	GO:0004888	NM_053109	C-type lectin domain family 2, member d [Source:MGI Symbol;Acc:MGI:2135589]	protein_coding	28.4217	35.3236	32.3867	50.6924	49.9578	50.9385
ENSMUSG00000022974	1239.38	0.657952	0.0823947	7.98538	1.40095e-15	2.45024e-14	Paxbp1	67367	GO:0000122	NM_026110	PAX3 and PAX7 binding protein 1 [Source:MGI Symbol;Acc:MGI:1914617]	protein_coding	56.6168	56.9735	63.3939	87.3475	99.9156	91.2844
ENSMUSG00000024897	455.24	0.657565	0.0634401	10.3651	3.5729e-25	1.03061e-23	Apba1	319924	GO:0001540	NM_177034	amyloid beta (A4) precursor protein binding, family A, member 1 [Source:MGI Symbol;Acc:MGI:1860297]	protein_coding	50.0285	49.0542	46.7078	74.1201	79.0895	76.6624
ENSMUSG00000002489	934.871	0.65307	0.0512215	12.7499	3.12062e-37	1.45325e-35	Tiam1	21844	GO:0003300	NM_001145886	T cell lymphoma invasion and metastasis 1 [Source:MGI Symbol;Acc:MGI:103306]	protein_coding	87.041	82.9534	83.2332	136.761	130.783	129.946
ENSMUSG00000020022	827.569	0.651765	0.148131	4.39993	1.08286e-05	7.18855e-05	Ndufa12	66414	GO:0003674	NM_001364691	NADH dehydrogenase (ubiquinone) 1 alpha subcomplex, 12 [Source:MGI Symbol;Acc:MGI:1913664]	protein_coding	37.8379	42.2726	46.2205	64.8741	67.041	66.1773
ENSMUSG00000054404	15404.9	0.6512	0.0602778	10.8033	3.31986e-27	1.05397e-25	Slfn5	327978	GO:0000166	NM_183201	schlafen 5 [Source:MGI Symbol;Acc:MGI:1329004]	processed_transcript	144.354	148.758	153.656	231.042	235.533	233.787
ENSMUSG00000037999	501.807	0.650955	0.104864	6.20762	5.37914e-10	5.97464e-09	Arap2	212285	GO:0005096	NM_178407	ArfGAP with RhoGAP domain, ankyrin repeat and PH domain 2 [Source:MGI Symbol;Acc:MGI:2684416]	retained_intron	16.6428	16.2346	16.4711	25.5124	23.2787	28.9136
ENSMUSG00000067212	1838.32	0.648851	0.0628058	10.3311	5.09897e-25	1.46807e-23	H2-T23	15040	GO:0001815	NM_010398	histocompatibility 2, T region locus 23 [Source:MGI Symbol;Acc:MGI:95957]	retained_intron	64.9916	63.9096	61.2563	100.634	91.3492	106.329
ENSMUSG00000056032	935.794	0.647527	0.0481701	13.4425	3.40717e-41	1.76773e-39	NA	NA	NA	NA	cDNA sequence BC018473 [Source:MGI Symbol;Acc:MGI:3039625]	antisense	56.1348	54.5806	55.7735	90.8437	83.5523	85.7495
ENSMUSG00000015947	2782.49	0.646465	0.0526401	12.2809	1.14778e-34	4.91576e-33	Fcgr1	14129	GO:0001788	NM_010186	Fc receptor, IgG, high affinity I [Source:MGI Symbol;Acc:MGI:95498]	protein_coding	154.371	158.044	150.634	248.057	226.298	249.814
ENSMUSG00000020263	916.042	0.644528	0.0748149	8.61496	6.99657e-18	1.43277e-16	Appl2	216190	GO:0001726	NM_145220	adaptor protein, phosphotyrosine interaction, PH domain and leucine zipper containing 2 [Source:MGI Symbol;Acc:MGI:2384914]	protein_coding	50.2428	51.9598	48.8757	80.5298	81.5688	73.4406
ENSMUSG00000014158	200.388	0.641719	0.114866	5.58669	2.31433e-08	2.19386e-07	Trpv4	63873	GO:0000122	NM_022017	transient receptor potential cation channel, subfamily V, member 4 [Source:MGI Symbol;Acc:MGI:1926945]	protein_coding	16.2298	17.6618	16.5547	24.2988	26.5285	27.9223
ENSMUSG00000101111	31382.1	0.641675	0.0718708	8.92818	4.33093e-19	9.4178e-18	NA	NA	NA	NA	predicted gene 28437 [Source:MGI Symbol;Acc:MGI:5579143]	unprocessed_pseudogene	1300.28	1468.62	1279.86	2073.68	2066.83	2166.14
ENSMUSG00000053040	443.847	0.63952	0.0780625	8.19242	2.5603e-16	4.71248e-15	Aph1c	68318	GO:0001656	NM_026674	aph1 homolog C, gamma secretase subunit [Source:MGI Symbol;Acc:MGI:1915568]	protein_coding	26.4509	30.7656	26.9312	46.3862	44.0727	40.0326
ENSMUSG00000079499	542.048	0.639311	0.0981435	6.51404	7.31543e-11	8.91283e-10	6530402F18Rik	76220	NA	NR_029460	RIKEN cDNA 6530402F18 gene [Source:MGI Symbol;Acc:MGI:1923470]	processed_transcript	16.9131	16.2332	15.4121	25.5669	23.7191	26.5527
ENSMUSG00000037731	4416.52	0.639099	0.0336424	18.9968	1.81161e-80	2.27718e-78	Themis2	230787	GO:0002376	NM_001033308	thymocyte selection associated family member 2 [Source:MGI Symbol;Acc:MGI:2446213]	protein_coding	196.365	198.496	186.634	305.163	298.073	301.528
ENSMUSG00000037860	1402.05	0.638175	0.108641	5.87416	4.2499e-09	4.36596e-08	Aim2	383619	GO:0002218	NM_001013779	absent in melanoma 2 [Source:MGI Symbol;Acc:MGI:2686159]	protein_coding	48.5823	53.2132	57.153	80.8794	85.5357	80.3793
ENSMUSG00000039531	1747.58	0.638001	0.101312	6.2974	3.02686e-10	3.46381e-09	Zup1	72580	GO:0003676	NM_001359455	zinc finger with UFM1-specific peptidase domain [Source:MGI Symbol;Acc:MGI:1919830]	protein_coding	22.3361	25.3532	24.9634	37.3514	38.3051	37.092
ENSMUSG00000033450	2318.87	0.637318	0.0517656	12.3116	7.8445e-35	3.37838e-33	Tagap	72536	GO:0005085	NM_145968	T cell activation Rho GTPase activating protein [Source:MGI Symbol;Acc:MGI:3615484]	protein_coding	41.3975	40.0338	39.9034	62.9747	63.9625	61.3677
ENSMUSG00000026814	428.717	0.634197	0.081698	7.7627	8.31429e-15	1.38521e-13	Eng	13805	GO:0000122	NM_001146348	endoglin [Source:MGI Symbol;Acc:MGI:95392]	protein_coding	21.3184	21.422	19.5766	33.5055	31.0532	32.1354
ENSMUSG00000004633	422.698	0.630352	0.0614606	10.2562	1.10982e-24	3.14267e-23	Chn2	69993	GO:0005096	NM_001163640	chimerin 2 [Source:MGI Symbol;Acc:MGI:1917243]	processed_transcript	33.9594	33.8422	33.7663	50.2292	53.6768	53.2837
ENSMUSG00000025372	578.288	0.630043	0.062644	10.0575	8.51129e-24	2.30058e-22	Baiap2	108100	GO:0001221	NM_001037754	brain-specific angiogenesis inhibitor 1-associated protein 2 [Source:MGI Symbol;Acc:MGI:2137336]	processed_transcript	58.813	56.1189	56.2333	87.8719	90.5563	85.9974
ENSMUSG00000039682	2165.84	0.628471	0.0404452	15.5388	1.89416e-54	1.35582e-52	Lap3	66988	GO:0004177	NM_024434	leucine aminopeptidase 3 [Source:MGI Symbol;Acc:MGI:1914238]	protein_coding	63.3123	63.6963	66.6785	102.556	96.5686	99.2976
ENSMUSG00000073421	14641	0.625278	0.0410744	15.2231	2.48622e-52	1.67858e-50	H2-Ab1	14961	GO:0002250	NM_207105	histocompatibility 2, class II antigen A, beta 1 [Source:MGI Symbol;Acc:MGI:103070]	protein_coding	622.708	636.768	616.727	992.63	943.096	953.796
ENSMUSG00000104713	3472.53	0.625247	0.0825282	7.57616	3.55933e-14	5.64998e-13	Gbp6	100702	GO:0003924	NM_194336	guanylate binding protein 6 [Source:MGI Symbol;Acc:MGI:2140937]	nonsense_mediated_decay	30.7382	33.6917	32.9853	44.89	54.0037	51.2192
ENSMUSG00000020053	3014.74	0.623594	0.0938628	6.64367	3.05959e-11	3.88058e-10	Igf1	16000	GO:0000187	NM_001111274	insulin-like growth factor 1 [Source:MGI Symbol;Acc:MGI:96432]	protein_coding	130.695	129.558	134.408	196.605	208.385	202.065
ENSMUSG00000026315	550.235	0.623392	0.0622971	10.0068	1.42327e-23	3.79399e-22	Serpinb8	20725	GO:0004867	NM_001159748	serine (or cysteine) peptidase inhibitor, clade B, member 8 [Source:MGI Symbol;Acc:MGI:894657]	protein_coding	29.6207	29.8541	27.5254	45.5675	44.1934	44.1965
ENSMUSG00000046721	1109.06	0.621432	0.246831	2.51765	0.0118142	0.0384466	Rpl14-ps1	100040970	NA	NR_110499	ribosomal protein L14, pseudogene 1 [Source:MGI Symbol;Acc:MGI:3710579]	processed_pseudogene	39.1454	51.2447	57.6003	72.4019	81.0832	73.7884
ENSMUSG00000102070	27022.8	0.620392	0.22063	2.81191	0.00492488	0.0181988	NA	NA	NA	NA	predicted gene 28661 [Source:MGI Symbol;Acc:MGI:5579367]	unprocessed_pseudogene	978.112	1340.98	1177.87	1561.39	2210.75	1594.98
ENSMUSG00000029291	1211.1	0.620127	0.0744672	8.32751	8.25596e-17	1.55665e-15	Rufy3	52822	GO:0005515	NM_001289774	RUN and FYVE domain containing 3 [Source:MGI Symbol;Acc:MGI:106484]	protein_coding	45.3149	47.4589	46.6421	64.6802	74.6268	74.9276
ENSMUSG00000000982	22159.8	0.619898	0.0578832	10.7095	9.19005e-27	2.8589e-25	Ccl3	20302	GO:0002548	NM_011337	chemokine (C-C motif) ligand 3 [Source:MGI Symbol;Acc:MGI:98260]	protein_coding	49.0108	54.4097	50.2553	73.0712	82.1267	80.9581
ENSMUSG00000026535	4528.74	0.614932	0.0807919	7.6113	2.71348e-14	4.36103e-13	Ifi202b	26388	GO:0035458	NM_008327	interferon activated gene 202B [Source:MGI Symbol;Acc:MGI:1347083]	protein_coding	67.7041	67.3426	70.333	106.279	106.61	100.944
ENSMUSG00000003382	9340.01	0.61233	0.0497737	12.3023	8.80466e-35	3.78135e-33	Etv3	27049	GO:0000122	NM_001083318	ets variant 3 [Source:MGI Symbol;Acc:MGI:1350926]	protein_coding	156.352	160.999	153.459	235.005	250.037	233.457
ENSMUSG00000064358	34445	0.611884	0.0863433	7.08665	1.37402e-12	1.94872e-11	COX3	17710	GO:0004129	NP_904334	mitochondrially encoded cytochrome c oxidase III [Source:MGI Symbol;Acc:MGI:102502]	protein_coding	1294.83	1474.23	1701.03	2238.11	2408.73	2174.7
ENSMUSG00000046410	1224.8	0.609195	0.0487492	12.4965	7.79973e-36	3.51579e-34	Kcnk6	52150	GO:0003073	NM_001033525	potassium inwardly-rectifying channel, subfamily K, member 6 [Source:MGI Symbol;Acc:MGI:1891291]	protein_coding	103.378	106.654	109.182	161.759	162.084	162.081
ENSMUSG00000046516	708.941	0.608586	0.0811952	7.49535	6.61238e-14	1.02645e-12	Cox17	12856	GO:0005507	NM_001017429	cytochrome c oxidase assembly protein 17 [Source:MGI Symbol;Acc:MGI:1333806]	protein_coding	28.8708	29.6262	31.7955	45.2179	45.929	46.1792
ENSMUSG00000036594	14078.5	0.6075	0.0817656	7.42978	1.08779e-13	1.6521e-12	H2-Aa	14960	GO:0002250	NM_010378	histocompatibility 2, class II antigen A, alpha [Source:MGI Symbol;Acc:MGI:95895]	protein_coding	676.456	659.24	608.778	1027.31	926.079	1004.79
ENSMUSG00000052397	2972.73	0.605724	0.0708988	8.54351	1.30205e-17	2.60427e-16	Ezr	22350	GO:0000122	NM_009510	ezrin [Source:MGI Symbol;Acc:MGI:98931]	protein_coding	191.865	195.362	198.065	290.129	302.102	296.984
ENSMUSG00000016498	1030.41	0.604775	0.0625043	9.67573	3.82342e-22	9.5345e-21	Pdcd1lg2	58205	GO:0002250	NM_021396	programmed cell death 1 ligand 2 [Source:MGI Symbol;Acc:MGI:1930125]	protein_coding	47.8324	46.8892	42.175	70.7404	67.0649	70.5492
ENSMUSG00000021285	208.313	0.604602	0.0887687	6.81098	9.69374e-12	1.27445e-10	Ppp1r13b	21981	GO:0002039	NM_011625	protein phosphatase 1, regulatory (inhibitor) subunit 13B [Source:MGI Symbol;Acc:MGI:1336199]	protein_coding	22.0683	23.9858	21.8758	35.8946	33.4085	33.7876
ENSMUSG00000109378	348.352	0.604181	0.0905362	6.67336	2.50015e-11	3.18672e-10	NA	NA	NA	NA	U2 small nuclear RNA auxiliary factor 1-like 4 [Source:MGI Symbol;Acc:MGI:2678374]	nonsense_mediated_decay	23.0396	27.402	26.041	37.7917	38.2558	39.9438
ENSMUSG00000111171	313.114	0.60397	0.0870645	6.93704	4.00388e-12	5.38764e-11	LOC115487448	115487448	NA	XR_003948998	NULL	antisense	27.418	29.1704	28.905	45.1596	40.5365	44.0313
ENSMUSG00000040613	2742.86	0.600853	0.0364641	16.4779	5.2851e-61	4.48972e-59	Apobec1	11810	GO:0003723	NM_001134391	apolipoprotein B mRNA editing enzyme, catalytic polypeptide 1 [Source:MGI Symbol;Acc:MGI:103298]	protein_coding	112.805	120.499	111.416	171.898	174.109	176.621
ENSMUSG00000019790	306.384	0.598771	0.0944792	6.3376	2.33378e-10	2.71093e-09	Stxbp5	78808	GO:0005096	NM_001081344	syntaxin binding protein 5 (tomosyn) [Source:MGI Symbol;Acc:MGI:1926058]	protein_coding	21.2112	19.7698	22.5328	31.6991	31.735	32.5485
ENSMUSG00000033446	600.857	0.595565	0.0526897	11.3032	1.26458e-29	4.44995e-28	Lpar6	67168	GO:0001835	NM_175116	lysophosphatidic acid receptor 6 [Source:MGI Symbol;Acc:MGI:1914418]	protein_coding	70.9184	68.0263	67.5326	99.4677	107.787	104.585
ENSMUSG00000000600	831.198	0.594195	0.0795729	7.4673	8.18542e-14	1.26176e-12	Krit1	79264	GO:0001525	NM_001170552	KRIT1, ankyrin repeat containing [Source:MGI Symbol;Acc:MGI:1930618]	retained_intron	37.441	36.8049	35.7371	52.7348	57.8914	55.2663
ENSMUSG00000027997	422.185	0.593994	0.0757159	7.84503	4.32841e-15	7.35401e-14	Casp6	12368	GO:0002525	NM_009811	caspase 6 [Source:MGI Symbol;Acc:MGI:1312921]	protein_coding	18.1581	18.7443	18.0656	27.2123	28.7598	26.7657
ENSMUSG00000078502	528.014	0.592908	0.189611	3.12698	0.00176614	0.00740408	Gm13212	433801	GO:0003677	NM_001013808	predicted gene 13212 [Source:MGI Symbol;Acc:MGI:3651014]	protein_coding	34.8939	36.8913	44.1722	52.7436	62.9597	58.7892
ENSMUSG00000027200	834.105	0.59177	0.0767382	7.71154	1.24307e-14	2.05332e-13	Sema6d	214968	GO:0001755	NM_001290997	sema domain, transmembrane domain (TM), and cytoplasmic domain, (semaphorin) 6D [Source:MGI Symbol;Acc:MGI:2387661]	protein_coding	84.8985	79.535	85.7953	121.261	128.861	126.394
ENSMUSG00000041571	594.37	0.586088	0.0794809	7.37395	1.65645e-13	2.48887e-12	Selenow	20364	GO:0005737	NM_009156	selenoprotein W [Source:MGI Symbol;Acc:MGI:1100878]	protein_coding	24.8536	24.4416	24.7006	38.5168	37.2514	34.8616
ENSMUSG00000028134	227.708	0.585793	0.111661	5.24616	1.553e-07	1.34139e-06	Ptbp2	56195	GO:0003676	NM_001310711	polypyrimidine tract binding protein 2 [Source:MGI Symbol;Acc:MGI:1860489]	protein_coding	14.6765	12.819	15.0437	19.5206	22.3756	21.8917
ENSMUSG00000048216	1234.25	0.583237	0.0784245	7.43692	1.03056e-13	1.56672e-12	Gpr85	64450	GO:0004930	NM_001330666	G protein-coupled receptor 85 [Source:MGI Symbol;Acc:MGI:1927851]	protein_coding	24.6929	23.1312	22.9269	32.5149	34.7721	39.2399
ENSMUSG00000037965	4750.52	0.583063	0.0767881	7.59314	3.12255e-14	4.99253e-13	Zc3h7a	106205	GO:0005575	NM_145931	zinc finger CCCH type containing 7 A [Source:MGI Symbol;Acc:MGI:2445044]	protein_coding	137.927	149.897	147.613	204.296	224.376	222.635
ENSMUSG00000039208	1425.27	0.582997	0.057049	10.2192	1.62628e-24	4.54683e-23	Metrnl	210029	GO:0005179	NM_144797	meteorin, glial cell differentiation regulator-like [Source:MGI Symbol;Acc:MGI:2384806]	protein_coding	49.2786	50.0227	46.1823	73.7122	71.2178	72.9449
ENSMUSG00000008859	656.457	0.582474	0.0941958	6.18365	6.2636e-10	6.89263e-09	Rala	56044	GO:0000166	NM_019491	v-ral simian leukemia viral oncogene A (ras related) [Source:MGI Symbol;Acc:MGI:1927243]	protein_coding	32.781	32.19	33.0437	46.966	50.8256	48.7401
ENSMUSG00000028439	1348.65	0.580783	0.0566173	10.258	1.08892e-24	3.08913e-23	Fam219a	71901	GO:0003674	NM_001159583	family with sequence similarity 219, member A [Source:MGI Symbol;Acc:MGI:1919151]	protein_coding	71.2397	71.1599	67.007	105.295	101.651	106.154
ENSMUSG00000025877	2261.69	0.57997	0.061815	9.38234	6.45232e-21	1.5161e-19	Hk3	212032	GO:0000166	NM_001033245	hexokinase 3 [Source:MGI Symbol;Acc:MGI:2670962]	protein_coding	90.5762	87.4543	80.8683	130.118	127.126	129.533
ENSMUSG00000037826	486.871	0.579367	0.0943579	6.14011	8.24651e-10	8.90358e-09	Ppm1k	243382	GO:0003824	NM_175523	protein phosphatase 1K (PP2C domain containing) [Source:MGI Symbol;Acc:MGI:2442111]	protein_coding	16.6583	17.206	16.2919	25.1146	25.5987	24.0396
ENSMUSG00000018339	718.758	0.576946	0.0551831	10.4551	1.38812e-25	4.11145e-24	Gpx3	14778	GO:0004601	NM_001083929	glutathione peroxidase 3 [Source:MGI Symbol;Acc:MGI:105102]	protein_coding	40.387	42.2173	40.8611	60.6066	61.7964	61.5447
ENSMUSG00000060288	307.801	0.575929	0.0913155	6.30703	2.84446e-10	3.26733e-09	Ppih	66101	GO:0000413	NM_001110129	peptidyl prolyl isomerase H [Source:MGI Symbol;Acc:MGI:106499]	protein_coding	19.873	19.2065	20.8739	30.0698	31.9726	26.7409
ENSMUSG00000112148	36798.7	0.575235	0.0764738	7.52198	5.39526e-14	8.41736e-13	Lilrb4a	14728	NA	NM_001291894	leukocyte immunoglobulin-like receptor, subfamily B, member 4A [Source:MGI Symbol;Acc:MGI:102701]	protein_coding	1304.04	1398.82	1404.23	1941.23	2155.74	2012.46
ENSMUSG00000024750	2809.11	0.574673	0.0329143	17.4596	2.90715e-68	2.93774e-66	Zfand5	22682	GO:0001701	NM_009551	zinc finger, AN1-type domain 5 [Source:MGI Symbol;Acc:MGI:1278334]	protein_coding	133.481	127.279	133.948	199.809	192.827	193.804
ENSMUSG00000026222	3591.82	0.573987	0.082674	6.94277	3.84481e-12	5.19167e-11	Sp100	20684	GO:0003677	NM_001313712	nuclear antigen Sp100 [Source:MGI Symbol;Acc:MGI:109561]	retained_intron	122.176	138.161	138.276	192.969	208.915	190.22
ENSMUSG00000040430	410.08	0.573304	0.0710048	8.07415	6.79486e-16	1.21451e-14	Pitpnc1	71795	GO:0005548	NM_001359616	phosphatidylinositol transfer protein, cytoplasmic 1 [Source:MGI Symbol;Acc:MGI:1919045]	protein_coding	24.8536	27.5751	26.7371	40.1484	39.2968	37.8355
ENSMUSG00000001552	1037.76	0.572884	0.059115	9.69099	3.29305e-22	8.29216e-21	Jup	16480	GO:0001954	NM_010593	junction plakoglobin [Source:MGI Symbol;Acc:MGI:96650]	processed_transcript	60.7948	58.7397	54.3939	87.5805	85.5977	85.4191
ENSMUSG00000029173	315.594	0.572307	0.088705	6.4518	1.10532e-10	1.3227e-09	Sepsecs	211006	GO:0000049	NM_001363463	Sep (O-phosphoserine) tRNA:Sec (selenocysteine) tRNA synthase [Source:MGI Symbol;Acc:MGI:1098791]	protein_coding	23.3538	22.1627	24.3722	32.2236	35.0201	36.679
ENSMUSG00000045763	5694.92	0.571548	0.0611082	9.35304	8.51604e-21	1.98892e-19	Basp1	70350	GO:0003714	NM_027395	brain abundant, membrane attached signal protein 1 [Source:MGI Symbol;Acc:MGI:1917600]	protein_coding	152.282	160.836	168.109	228.245	251.463	233.952
ENSMUSG00000026068	254.44	0.571319	0.0736756	7.75452	8.86765e-15	1.47422e-13	Il18rap	16174	GO:0004908	NM_010553	interleukin 18 receptor accessory protein [Source:MGI Symbol;Acc:MGI:1338888]	protein_coding	22.5503	24.2707	22.9269	33.0976	36.3217	34.0355
ENSMUSG00000030614	177.161	0.568934	0.103821	5.47995	4.25444e-08	3.91768e-07	Tmem126b	68472	GO:0003674	NM_026734	transmembrane protein 126B [Source:MGI Symbol;Acc:MGI:1915722]	protein_coding	16.3905	16.5793	18.9853	25.5807	27.1483	23.8744
ENSMUSG00000033949	984.018	0.567235	0.0596779	9.50496	2.00129e-21	4.81212e-20	Trim36	28105	GO:0000281	NM_001170855	tripartite motif-containing 36 [Source:MGI Symbol;Acc:MGI:106264]	protein_coding	53.8851	57.3153	56.4304	82.511	84.8539	80.2972
ENSMUSG00000034220	1181.17	0.566702	0.116466	4.86581	1.13987e-06	8.81621e-06	Gpc1	14733	GO:0005507	NM_016696	glypican 1 [Source:MGI Symbol;Acc:MGI:1194891]	protein_coding	35.4053	32.4749	31.3356	47.7235	46.5488	52.7054
ENSMUSG00000027782	4517.04	0.566023	0.0741086	7.63775	2.21042e-14	3.57109e-13	Kpna4	16649	GO:0005515	NM_008467	karyopherin (importin) alpha 4 [Source:MGI Symbol;Acc:MGI:1100848]	protein_coding	195.615	193.938	200.101	277.775	291.751	302.189
ENSMUSG00000012640	513.053	0.565869	0.0634833	8.91367	4.93708e-19	1.07208e-17	Zfp715	69930	GO:0000122	NM_001357811	zinc finger protein 715 [Source:MGI Symbol;Acc:MGI:1917180]	protein_coding	43.708	44.0975	43.2918	63.67	65.0815	65.0969
ENSMUSG00000037997	365.895	0.56581	0.0754506	7.49907	6.42703e-14	9.98676e-13	Parp11	101187	GO:0003950	NM_001346512	poly (ADP-ribose) polymerase family, member 11 [Source:MGI Symbol;Acc:MGI:2141505]	protein_coding	19.7114	18.4024	18.3284	28.1446	27.8921	27.4266
ENSMUSG00000029798	1873.57	0.565605	0.0912652	6.19738	5.74111e-10	6.34477e-09	Herc6	67138	GO:0002244	NM_025992	hect domain and RLD 6 [Source:MGI Symbol;Acc:MGI:1914388]	protein_coding	24.3179	27.0038	23.2554	36.3025	36.8795	37.1428
ENSMUSG00000024095	2290.63	0.562714	0.0396149	14.2046	8.57865e-46	5.04314e-44	Hnrnpll	72692	GO:0003676	NM_144802	heterogeneous nuclear ribonucleoprotein L-like [Source:MGI Symbol;Acc:MGI:1919942]	protein_coding	125.821	127.222	129.35	180.172	198.963	184.386
ENSMUSG00000028248	1261.01	0.560693	0.110008	5.09682	3.45412e-07	2.85889e-06	Pnisr	66625	GO:0005634	NM_001369189	PNN interacting serine/arginine-rich [Source:MGI Symbol;Acc:MGI:1913875]	protein_coding	80.3991	86.3718	90.5252	116.716	139.522	122.505
ENSMUSG00000002885	425.61	0.558602	0.0672948	8.30082	1.03393e-16	1.93063e-15	Adgre5	26364	GO:0004888	NM_001163029	adhesion G protein-coupled receptor E5 [Source:MGI Symbol;Acc:MGI:1347095]	protein_coding	39.5836	40.9639	38.4962	62.2911	54.5445	58.2403
ENSMUSG00000022013	251.534	0.557362	0.148564	3.75167	0.00017566	0.000928504	Dnajc15	66148	GO:0001405	NM_025384	DnaJ heat shock protein family (Hsp40) member C15 [Source:MGI Symbol;Acc:MGI:1913398]	protein_coding	16.8726	16.0095	14.0583	24.0657	21.6319	23.3787
ENSMUSG00000026737	1435.16	0.555687	0.060884	9.12698	7.0434e-20	1.58282e-18	Pip4k2a	18718	GO:0000166	NM_001355146	phosphatidylinositol-5-phosphate 4-kinase, type II, alpha [Source:MGI Symbol;Acc:MGI:1298206]	protein_coding	103.432	102.723	104.781	151.969	150.803	153.573
ENSMUSG00000052821	789.101	0.555683	0.0821974	6.76035	1.37662e-11	1.78706e-10	Cysltr1	58861	GO:0002437	NM_001281859	cysteinyl leukotriene receptor 1 [Source:MGI Symbol;Acc:MGI:1926218]	protein_coding	49.3322	46.7183	53.737	69.1088	76.4243	74.1841
ENSMUSG00000028121	859.375	0.554502	0.0543805	10.1967	2.05087e-24	5.66288e-23	Bcar3	29815	GO:0002089	NM_001355264	breast cancer anti-estrogen resistance 3 [Source:MGI Symbol;Acc:MGI:1352501]	retained_intron	59.295	57.0874	61.0946	86.0072	85.2875	89.0539
ENSMUSG00000000579	279.929	0.55336	0.215755	2.56476	0.0103246	0.034355	Dynlt1b	21648	GO:0000132	NM_009342	dynein light chain Tctex-type 1C [Source:MGI Symbol;Acc:MGI:3807476]	protein_coding	19.7827	21.2573	19.2242	30.6654	25.6642	32.0421
ENSMUSG00000074622	1745.41	0.55262	0.0321179	17.206	2.39333e-66	2.3569e-64	Mafb	16658	GO:0000978	NM_010658	v-maf musculoaponeurotic fibrosarcoma oncogene family, protein B (avian) [Source:MGI Symbol;Acc:MGI:104555]	protein_coding	141.729	137.876	140.583	204.996	206.277	203.965
ENSMUSG00000037788	1211.75	0.551692	0.0531221	10.3854	2.89075e-25	8.40111e-24	Vopp1	232023	GO:0005768	NM_146168	vesicular, overexpressed in cancer, prosurvival protein 1 [Source:MGI Symbol;Acc:MGI:2141658]	protein_coding	69.6864	69.0519	66.5472	96.7873	100.349	103.924
ENSMUSG00000063659	1495.25	0.547826	0.0475234	11.5275	9.58899e-31	3.5215e-29	Zbtb18	30928	GO:0000122	NM_001012330	zinc finger and BTB domain containing 18 [Source:MGI Symbol;Acc:MGI:1353609]	protein_coding	81.8454	78.8513	78.0435	113.336	116.217	119.537
ENSMUSG00000016427	763.019	0.547299	0.0924992	5.91679	3.28284e-09	3.40188e-08	Ndufa1	54405	GO:0005739	NM_019443	NADH dehydrogenase (ubiquinone) 1 alpha subcomplex, 1 [Source:MGI Symbol;Acc:MGI:1929511]	protein_coding	36.959	36.8049	35.1458	54.6577	51.5074	52.788
ENSMUSG00000028233	1567.25	0.544672	0.063063	8.63695	5.77333e-18	1.18541e-16	Tgs1	116940	GO:0001510	NM_054089	trimethylguanosine synthase 1 [Source:MGI Symbol;Acc:MGI:2151797]	protein_coding	79.7564	78.5095	81.4463	115.722	117.327	115.982
ENSMUSG00000026579	471.84	0.542134	0.0860747	6.29841	3.00718e-10	3.44656e-09	F5	14067	GO:0005507	NM_007976	coagulation factor V [Source:MGI Symbol;Acc:MGI:88382]	protein_coding	31.6026	26.0939	28.9707	41.6634	42.148	42.2965
ENSMUSG00000023809	1835.16	0.54113	0.0839687	6.44442	1.16042e-10	1.38649e-09	Rps6ka2	20112	GO:0000166	NM_011299	ribosomal protein S6 kinase, polypeptide 2 [Source:MGI Symbol;Acc:MGI:1342290]	protein_coding	31.6026	32.304	30.7444	45.3927	44.7513	47.5835
ENSMUSG00000060586	11466.4	0.540288	0.0712885	7.5789	3.48509e-14	5.54923e-13	H2-Eb1	14969	GO:0002250	NM_010382	histocompatibility 2, class II antigen E beta [Source:MGI Symbol;Acc:MGI:95901]	protein_coding	494.31	485.097	451.443	732.585	644.273	700.972
ENSMUSG00000032690	1648.66	0.540005	0.0870015	6.20685	5.40586e-10	5.9957e-09	Oas2	246728	GO:0000166	NM_001347448	2'-5' oligoadenylate synthetase 2 [Source:MGI Symbol;Acc:MGI:2180852]	protein_coding	19.8721	21.3081	18.5912	28.7273	28.326	29.9875
ENSMUSG00000037266	5883.37	0.539809	0.0470171	11.4811	1.64144e-30	5.97135e-29	Rsrp1	27981	GO:0005575	NM_023665	arginine/serine rich protein 1 [Source:MGI Symbol;Acc:MGI:106498]	retained_intron	351.164	375.968	360.393	518.316	531.313	528.954
ENSMUSG00000049313	1868.31	0.53941	0.0517404	10.4253	1.90001e-25	5.57421e-24	Sorl1	20660	GO:0001540	NM_001357261	sortilin-related receptor, LDLR class A repeats-containing [Source:MGI Symbol;Acc:MGI:1202296]	protein_coding	98.8786	96.8549	96.1748	141.889	141.692	140.025
ENSMUSG00000042272	1004.98	0.539224	0.087083	6.19207	5.9379e-10	6.55288e-09	Sestd1	228071	GO:0005546	NM_175465	SEC14 and spectrin domains 1 [Source:MGI Symbol;Acc:MGI:1916262]	protein_coding	58.9129	57.7696	61.6202	83.9638	90.7823	83.7651
ENSMUSG00000079036	349.812	0.539079	0.0858607	6.27852	3.41805e-10	3.88863e-09	Alkbh1	211064	GO:0000049	NM_001102565	alkB homolog 1, histone H2A dioxygenase [Source:MGI Symbol;Acc:MGI:2384034]	processed_transcript	20.2471	20.6814	20.4306	27.6785	30.0615	31.5571
ENSMUSG00000026034	1316.13	0.538427	0.0828841	6.49614	8.24052e-11	9.96143e-10	Clk1	12747	GO:0000166	NM_001042634	CDC-like kinase 1 [Source:MGI Symbol;Acc:MGI:107403]	retained_intron	80.1849	88.8217	82.3792	115.259	130.411	118.794
ENSMUSG00000027881	2621.89	0.536518	0.121759	4.40639	1.05107e-05	6.99552e-05	Prpf38b	66921	GO:0005634	NM_001356292	PRP38 pre-mRNA processing factor 38 (yeast) domain containing B [Source:MGI Symbol;Acc:MGI:1914171]	nonsense_mediated_decay	105.306	114.745	119.299	150.28	180.369	160.677
ENSMUSG00000032712	4413.39	0.536131	0.0849374	6.31207	2.75327e-10	3.16964e-09	Resf1	67246	GO:0000930	NM_001289661	RIKEN cDNA 2810474O19 gene [Source:MGI Symbol;Acc:MGI:1914496]	protein_coding	118.215	117.137	121.729	164.556	184.336	167.947
ENSMUSG00000004661	180.165	0.53539	0.101322	5.28403	1.26374e-07	1.10264e-06	Arid3b	56380	GO:0000977	NM_019689	AT rich interactive domain 3B (BRIGHT-like) [Source:MGI Symbol;Acc:MGI:1930768]	protein_coding	15.1585	15.041	15.2408	22.3759	21.3219	22.057
ENSMUSG00000057596	1823.33	0.534348	0.0719992	7.42158	1.15733e-13	1.75254e-12	Trim30d	209387	GO:0003674	NM_001167828	tripartite motif-containing 30D [Source:MGI Symbol;Acc:MGI:3035181]	protein_coding	35.0219	35.8455	36.7701	51.4978	51.4674	52.7203
ENSMUSG00000039997	7696.2	0.533309	0.0826418	6.45325	1.09474e-10	1.31106e-09	Ifi203	15950	GO:0000978	NM_001045481	interferon activated gene 203 [Source:MGI Symbol;Acc:MGI:96428]	protein_coding	141.201	148.32	156.88	211.463	217.07	216.325
ENSMUSG00000030259	769.195	0.530567	0.0551084	9.6277	6.10809e-22	1.50378e-20	Rassf8	71323	GO:0007165	NM_027760	Ras association (RalGDS/AF-6) domain family (N-terminal) member 8 [Source:MGI Symbol;Acc:MGI:1918573]	protein_coding	88.7015	84.2068	86.4522	122.543	124.027	127.798
ENSMUSG00000026946	401.192	0.53035	0.0954706	5.55511	2.77437e-08	2.61552e-07	Nmi	64685	GO:0003712	NM_001141948	N-myc (and STAT) interactor [Source:MGI Symbol;Acc:MGI:1928368]	protein_coding	16.2834	17.7188	16.8174	24.2988	24.669	24.2874
ENSMUSG00000043004	945.924	0.528649	0.0441744	11.9673	5.27066e-33	2.11661e-31	Gng2	14702	GO:0003924	NM_001038637	guanine nucleotide binding protein (G protein), gamma 2 [Source:MGI Symbol;Acc:MGI:102705]	protein_coding	67.3832	70.5332	69.0435	99.8756	98.1801	100.041
ENSMUSG00000023067	6401.96	0.528222	0.0392904	13.4441	3.33642e-41	1.73685e-39	Cdkn1a	12575	GO:0000079	NM_001111099	cyclin-dependent kinase inhibitor 1A (P21) [Source:MGI Symbol;Acc:MGI:104556]	protein_coding	147.14	156.164	139.138	213.736	214.211	209.417
ENSMUSG00000028232	546.939	0.52812	0.0700232	7.54208	4.62539e-14	7.275e-13	Tmem68	72098	GO:0003674	NM_028097	transmembrane protein 68 [Source:MGI Symbol;Acc:MGI:1919348]	nonsense_mediated_decay	30.5313	32.19	32.5838	43.9359	47.7264	45.4357
ENSMUSG00000032525	3313.06	0.525097	0.0955359	5.49632	3.87788e-08	3.59448e-07	Nktr	18087	GO:0000413	NM_010918	natural killer tumor recognition sequence [Source:MGI Symbol;Acc:MGI:97346]	nonsense_mediated_decay	176.166	178.555	179.999	245.144	274.024	248.988
ENSMUSG00000029283	231.107	0.525034	0.0868924	6.04235	1.51883e-09	1.6095e-08	Cdc7	12545	GO:0000166	NM_001271566	cell division cycle 7 (S. cerevisiae) [Source:MGI Symbol;Acc:MGI:1309511]	protein_coding	25.4963	26.8915	29.6933	36.7687	42.0241	38.9095
ENSMUSG00000004896	214.41	0.524817	0.0998814	5.25441	1.48503e-07	1.287e-06	Rrnad1	229503	GO:0003674	NM_153562	ribosomal RNA adenine dimethylase domain containing 1 [Source:MGI Symbol;Acc:MGI:2387197]	nonsense_mediated_decay	14.2479	16.9211	13.4671	19.6954	22.2517	22.47
ENSMUSG00000066258	556.504	0.524371	0.0954448	5.49397	3.9299e-08	3.64052e-07	Trim12a	76681	GO:0004842	NM_001368753	tripartite motif-containing 12A [Source:MGI Symbol;Acc:MGI:1923931]	processed_transcript	20.0324	23.8313	24.9391	32.9813	32.3988	33.241
ENSMUSG00000026321	346.935	0.524142	0.075061	6.98288	2.89182e-12	3.93924e-11	Tnfrsf11a	21934	GO:0001503	NM_009399	tumor necrosis factor receptor superfamily, member 11a, NFKB activator [Source:MGI Symbol;Acc:MGI:1314891]	protein_coding	24.9607	26.2648	25.3576	36.7104	35.206	38.2486
ENSMUSG00000023272	658.584	0.523653	0.0624661	8.38299	5.15988e-17	9.88561e-16	Creld2	76737	GO:0005201	NM_029720	cysteine-rich with EGF-like domains 2 [Source:MGI Symbol;Acc:MGI:1923987]	protein_coding	34.6557	36.9758	33.5035	49.9961	51.2594	49.7314
ENSMUSG00000025473	3961	0.522961	0.0405795	12.8873	5.30634e-38	2.5166e-36	Adam8	11501	GO:0000902	NM_001291066	a disintegrin and metallopeptidase domain 8 [Source:MGI Symbol;Acc:MGI:107825]	retained_intron	243.34	249.544	250.16	356.674	346.791	362.742
ENSMUSG00000070034	2261.23	0.520676	0.0835751	6.23004	4.66323e-10	5.22829e-09	Sp110	109032	GO:0002376	NM_030194	Sp110 nuclear body protein [Source:MGI Symbol;Acc:MGI:1923364]	retained_intron	60.2165	65.8118	63.8788	91.899	96.0126	83.7175
ENSMUSG00000036916	168.791	0.519036	0.120402	4.31086	1.62622e-05	0.000104937	Zfp280c	208968	GO:0003676	NM_001166648	zinc finger protein 280C [Source:MGI Symbol;Acc:MGI:2387585]	protein_coding	14.8907	14.6992	14.781	20.2199	22.8095	20.4048
ENSMUSG00000027514	1554.1	0.518227	0.062804	8.25149	1.56435e-16	2.89658e-15	Zbp1	58203	GO:0002376	NM_001139519	Z-DNA binding protein 1 [Source:MGI Symbol;Acc:MGI:1927449]	protein_coding	33.7451	34.412	36.7225	49.9961	49.4	50.3923
ENSMUSG00000022982	870.583	0.517525	0.0548245	9.43967	3.73968e-21	8.86797e-20	Sod1	20655	GO:0000187	NM_011434	superoxide dismutase 1, soluble [Source:MGI Symbol;Acc:MGI:98351]	protein_coding	52.8456	56.0631	51.8177	78.4492	74.564	76.898
ENSMUSG00000033871	214.655	0.517095	0.079482	6.50582	7.727e-11	9.37733e-10	Ppargc1b	170826	GO:0001503	NM_001364996	peroxisome proliferative activated receptor, gamma, coactivator 1 beta [Source:MGI Symbol;Acc:MGI:2444934]	protein_coding	30.4778	29.7971	32.124	44.4021	44.8133	42.5443
ENSMUSG00000023951	1009.12	0.516751	0.0440852	11.7216	9.87435e-32	3.7327e-30	Vegfa	22339	GO:0000122	NM_001025250	vascular endothelial growth factor A [Source:MGI Symbol;Acc:MGI:103178]	protein_coding	65.5084	67.1148	63.591	92.1256	94.1513	94.4236
ENSMUSG00000070348	137.591	0.51662	0.104231	4.95647	7.17859e-07	5.6917e-06	Ccnd1	12443	GO:0000079	NM_007631	cyclin D1 [Source:MGI Symbol;Acc:MGI:88313]	protein_coding	15.8013	18.2315	17.5401	25.2894	23.6773	24.6238
ENSMUSG00000030201	2907.37	0.516291	0.0641756	8.04498	8.6263e-16	1.533e-14	Lrp6	16974	GO:0001702	NM_008514	low density lipoprotein receptor-related protein 6 [Source:MGI Symbol;Acc:MGI:1298218]	protein_coding	218.272	204.991	224.408	296.131	323.734	304.832
ENSMUSG00000070031	4490.91	0.516262	0.0493441	10.4625	1.28426e-25	3.81844e-24	Sp140	434484	GO:0000978	NM_001013817	Sp140 nuclear body protein [Source:MGI Symbol;Acc:MGI:3702467]	nonsense_mediated_decay	66.5946	71.3676	69.0817	97.1317	102.139	96.08
ENSMUSG00000068220	4128.63	0.515164	0.0490599	10.5007	8.57353e-26	2.5689e-24	Lgals1	16852	GO:0002317	NM_008495	lectin, galactose binding, soluble 1 [Source:MGI Symbol;Acc:MGI:96777]	protein_coding	193.419	204.079	204.831	300.093	269.623	289.632
ENSMUSG00000032018	1955.07	0.514134	0.0519029	9.90569	3.93253e-23	1.03756e-21	Sc5d	235293	GO:0000248	NM_172769	sterol-C5-desaturase [Source:MGI Symbol;Acc:MGI:1353611]	protein_coding	141.454	139.926	153.054	206.38	208.303	204.286
ENSMUSG00000020275	5041.6	0.513794	0.0689797	7.44848	9.44247e-14	1.44259e-12	Rel	19696	GO:0000122	NM_009044	reticuloendotheliosis oncogene [Source:MGI Symbol;Acc:MGI:97897]	protein_coding	81.5775	83.2952	86.715	115.142	121.424	122.098
ENSMUSG00000041935	628.138	0.513553	0.0734494	6.99193	2.71124e-12	3.70959e-11	AW549877	106064	GO:0003674	NM_145930	expressed sequence AW549877 [Source:MGI Symbol;Acc:MGI:2146232]	protein_coding	43.9758	37.6025	41.9122	54.6577	62.7882	58.6533
ENSMUSG00000054400	289.701	0.512876	0.0774433	6.62259	3.52949e-11	4.46899e-10	Cklf	75458	GO:0005125	NM_001037840	chemokine-like factor [Source:MGI Symbol;Acc:MGI:1922708]	protein_coding	20.997	22.2762	20.8155	31.5243	28.6978	31.2255
ENSMUSG00000031129	603.097	0.512367	0.0676849	7.56989	3.73544e-14	5.91738e-13	Slc9a9	331004	GO:0005768	NM_177909	solute carrier family 9 (sodium/hydrogen exchanger), member 9 [Source:MGI Symbol;Acc:MGI:2679732]	protein_coding	32.6739	35.2666	35.0144	48.0149	48.6562	49.9792
ENSMUSG00000020709	1305.81	0.51216	0.0783137	6.53985	6.1579e-11	7.5802e-10	Adap2	216991	GO:0005096	NM_172133	ArfGAP with dual PH domains 2 [Source:MGI Symbol;Acc:MGI:2663075]	protein_coding	23.3538	24.0428	25.2919	32.9228	34.5862	36.1007
ENSMUSG00000002944	8859.25	0.511864	0.0318259	16.0833	3.34254e-58	2.6502e-56	Cd36	12491	GO:0000122	NM_001159555	CD36 antigen [Source:MGI Symbol;Acc:MGI:107899]	protein_coding	651.067	629.842	630.523	920.033	891.493	910.035
ENSMUSG00000032698	650.222	0.510467	0.0531776	9.59928	8.05083e-22	1.96952e-20	Lmo2	16909	GO:0000977	NM_001142335	LIM domain only 2 [Source:MGI Symbol;Acc:MGI:102811]	protein_coding	47.5646	49.339	49.0071	68.2347	69.7302	69.5579
ENSMUSG00000001750	11419.6	0.510049	0.0891906	5.71864	1.07378e-08	1.05474e-07	Tcirg1	27060	GO:0001503	NM_001136091	T cell, immune regulator 1, ATPase, H+ transporting, lysosomal V0 protein A3 [Source:MGI Symbol;Acc:MGI:1350931]	retained_intron	530.227	543.926	494.538	752.039	724.76	753.737
ENSMUSG00000038518	2613.97	0.509753	0.0626524	8.13621	4.0783e-16	7.41818e-15	Jarid2	16468	GO:0000122	NM_001205043	jumonji, AT rich interactive domain 2 [Source:MGI Symbol;Acc:MGI:104813]	processed_transcript	42.2618	43.1289	42.7005	59.3194	62.2923	60.4708
ENSMUSG00000026349	1176.42	0.507187	0.0713824	7.10521	1.2014e-12	1.71355e-11	Ccnt2	72949	GO:0001223	NM_028399	cyclin T2 [Source:MGI Symbol;Acc:MGI:1920199]	protein_coding	58.0631	61.3604	63.4596	82.7441	91.3001	85.2539
ENSMUSG00000044350	2003.22	0.507098	0.0636793	7.96331	1.675e-15	2.91634e-14	Lacc1	210808	GO:0005507	NM_172488	laccase (multicopper oxidoreductase) domain containing 1 [Source:MGI Symbol;Acc:MGI:2445077]	protein_coding	69.0436	69.2226	71.014	94.806	102.44	99.7107
ENSMUSG00000049751	2151.86	0.506773	0.0706691	7.17107	7.44154e-13	1.0793e-11	Rpl36al	66483	GO:0003674	NM_025589	ribosomal protein L36A-like [Source:MGI Symbol;Acc:MGI:1913733]	protein_coding	102.623	109.738	110.303	162.888	152.737	141.561
ENSMUSG00000029330	327.272	0.505749	0.0950424	5.3213	1.03031e-07	9.1026e-07	Cds1	74596	GO:0004605	NM_173370	CDP-diacylglycerol synthase 1 [Source:MGI Symbol;Acc:MGI:1921846]	protein_coding	16.2298	16.1235	15.0437	21.7932	22.6236	22.9657
ENSMUSG00000021460	350.241	0.503723	0.0785657	6.41148	1.4411e-10	1.70212e-09	Auh	11992	GO:0000288	NM_016709	AU RNA binding protein/enoyl-coenzyme A hydratase [Source:MGI Symbol;Acc:MGI:1338011]	protein_coding	21.0505	21.0802	21.6787	28.7856	30.1854	31.5571
ENSMUSG00000029772	1310.81	0.503406	0.0445699	11.2947	1.3931e-29	4.88407e-28	Ahcyl2	74340	GO:0005737	NM_001171000	S-adenosylhomocysteine hydrolase-like 2 [Source:MGI Symbol;Acc:MGI:1921590]	protein_coding	89.7192	87.2264	83.8245	123.475	123.035	122.924
ENSMUSG00000028069	175.426	0.502042	0.133837	3.75113	0.000176036	0.000930176	Gpatch4	66614	GO:0002244	NM_001110809	G patch domain containing 4 [Source:MGI Symbol;Acc:MGI:1913864]	protein_coding	14.5693	15.2689	14.6496	18.8796	22.9955	21.0656
ENSMUSG00000025190	869.241	0.50165	0.0519156	9.66278	4.33908e-22	1.07856e-20	Got1	14718	GO:0003824	NM_010324	glutamic-oxaloacetic transaminase 1, soluble [Source:MGI Symbol;Acc:MGI:95791]	protein_coding	71.7218	70.7041	64.9048	97.6613	95.7628	100.372
ENSMUSG00000032470	808.033	0.500255	0.0490604	10.1967	2.05111e-24	5.66288e-23	Mras	17532	GO:0000166	NM_008624	muscle and microspikes RAS [Source:MGI Symbol;Acc:MGI:1100856]	protein_coding	92.5581	97.8804	99.5908	141.889	131.093	136.224
ENSMUSG00000005087	10141.6	-0.500258	0.0386825	-12.9324	2.95416e-38	1.41846e-36	Cd44	12505	GO:0001558	NM_001039150	CD44 antigen [Source:MGI Symbol;Acc:MGI:88338]	protein_coding	556.581	545.293	555.567	391.986	391.977	385.79
ENSMUSG00000033004	3332.12	-0.500564	0.0775471	-6.45497	1.08243e-10	1.29833e-09	Mycbp2	105689	GO:0005085	NM_207215	MYC binding protein 2 [Source:MGI Symbol;Acc:MGI:2179432]	protein_coding	479.342	427.7	451.837	310.116	331.358	317.471
ENSMUSG00000021175	159.423	-0.501005	0.104642	-4.78782	1.68603e-06	1.27346e-05	Cdca7l	217946	GO:0001650	NM_146040	cell division cycle associated 7 like [Source:MGI Symbol;Acc:MGI:2384982]	processed_transcript	20.4613	20.6244	22.3357	15.0338	14.5659	15.1177
ENSMUSG00000010406	525.41	-0.502556	0.0813354	-6.17882	6.45844e-10	7.08184e-09	Mrpl52	68836	GO:0003735	NM_026851	mitochondrial ribosomal protein L52 [Source:MGI Symbol;Acc:MGI:1916086]	protein_coding	28.2816	31.1075	28.6422	21.7932	19.1526	21.1482
ENSMUSG00000054293	297.493	-0.504398	0.0904353	-5.57745	2.44076e-08	2.31229e-07	P2ry10b	213438	GO:0004930	NM_001122595	RIKEN cDNA A630033H20 gene [Source:MGI Symbol;Acc:MGI:2441814]	protein_coding	23.6422	25.2337	24.5791	16.4269	16.6051	18.8765
ENSMUSG00000001542	1856.8	-0.504551	0.105557	-4.77991	1.75374e-06	1.32138e-05	Ell2	192657	GO:0005634	NM_138953	elongation factor RNA polymerase II 2 [Source:MGI Symbol;Acc:MGI:2183438]	protein_coding	41.2976	40.85	44.6713	30.4755	30.4334	28.1701
ENSMUSG00000020423	642.515	-0.505022	0.073217	-6.89761	5.28855e-12	7.06709e-11	Btg2	12227	GO:0000122	NM_007570	B cell translocation gene 2, anti-proliferative [Source:MGI Symbol;Acc:MGI:108384]	protein_coding	60.3127	64.7788	60.2406	44.169	43.4497	42.7095
ENSMUSG00000027695	297.637	-0.505416	0.0792369	-6.37855	1.78778e-10	2.09559e-09	Pld1	18805	GO:0003824	NM_001164056	phospholipase D1 [Source:MGI Symbol;Acc:MGI:109585]	protein_coding	29.8886	30.025	28.8393	20.8026	19.9583	21.8917
ENSMUSG00000039153	369.396	-0.506074	0.0945137	-5.3545	8.57924e-08	7.65399e-07	Runx2	12393	GO:0000790	NM_001145920	runt related transcription factor 2 [Source:MGI Symbol;Acc:MGI:99829]	nonsense_mediated_decay	56.5097	55.2073	59.4523	37.6427	44.3794	38.166
ENSMUSG00000034248	938.608	-0.507305	0.0623471	-8.13679	4.05884e-16	7.3915e-15	Slc25a37	67712	GO:0005381	NM_026331	solute carrier family 25, member 37 [Source:MGI Symbol;Acc:MGI:1914962]	protein_coding	38.7257	38.9674	40.5327	27.6785	28.016	27.1775
ENSMUSG00000009035	1395.78	-0.507886	0.0461503	-11.005	3.61373e-28	1.20154e-26	Tmem184b	223693	GO:0016020	NM_001253817	transmembrane protein 184b [Source:MGI Symbol;Acc:MGI:2445179]	protein_coding	84.5771	83.9219	85.2697	58.9697	59.813	59.3968
ENSMUSG00000029840	11595.4	-0.509726	0.0450344	-11.3186	1.0618e-29	3.77392e-28	Mtpn	14489	GO:0005634	NM_008098	myotrophin [Source:MGI Symbol;Acc:MGI:99445]	protein_coding	626.16	621.638	636.698	433.008	436.232	452.622
ENSMUSG00000055447	3538.51	-0.509808	0.0355159	-14.3543	1.00085e-46	6.11628e-45	Cd47	16423	GO:0005515	NM_001368415	CD47 antigen (Rh-related antigen, integrin-associated signal transducer) [Source:MGI Symbol;Acc:MGI:96617]	protein_coding	225.878	218.265	213.306	155.99	150.787	154.564
ENSMUSG00000010609	568.151	-0.510237	0.080297	-6.35437	2.09279e-10	2.43649e-09	Psen2	19165	GO:0000122	NM_001128605	presenilin 2 [Source:MGI Symbol;Acc:MGI:109284]	processed_transcript	48.743	47.8577	46.0509	34.2048	33.3465	32.3832
ENSMUSG00000096188	181.328	-0.510261	0.0938798	-5.43525	5.47184e-08	4.96771e-07	Cmtm4	97487	GO:0003674	NM_153582	CKLF-like MARVEL transmembrane domain containing 4 [Source:MGI Symbol;Acc:MGI:2142888]	protein_coding	23.6216	24.0998	22.8612	16.4905	16.3634	16.6873
ENSMUSG00000003038	3633.1	-0.510271	0.0529146	-9.64328	5.24831e-22	1.29831e-20	Hmgn2	15331	GO:0000122	NM_016957	high mobility group nucleosomal binding domain 2 [Source:MGI Symbol;Acc:MGI:96136]	protein_coding	319.634	326.792	317.22	230.954	220.024	224.539
ENSMUSG00000053716	180.026	-0.511148	0.0979402	-5.21898	1.79907e-07	1.54273e-06	Dusp7	235584	GO:0004721	NM_153459	dual specificity phosphatase 7 [Source:MGI Symbol;Acc:MGI:2387100]	protein_coding	20.622	20.2826	20.0364	14.5094	14.8138	13.2177
ENSMUSG00000038181	553.024	-0.511487	0.121296	-4.21685	2.47743e-05	0.000154139	Chpf2	100910	GO:0003674	NM_133913	chondroitin polymerizing factor 2 [Source:MGI Symbol;Acc:MGI:1917522]	protein_coding	64.4372	65.2346	60.0435	46.2085	40.3505	46.427
ENSMUSG00000047921	424.637	-0.512698	0.093712	-5.471	4.47509e-08	4.10619e-07	Trappc9	76510	GO:0005515	NM_001164641	trafficking protein particle complex 9 [Source:MGI Symbol;Acc:MGI:1923760]	protein_coding	38.673	33.6713	33.8977	26.7462	22.9335	24.7005
ENSMUSG00000026355	700.186	-0.512942	0.0523815	-9.79241	1.21368e-22	3.1119e-21	Mcm6	17219	GO:0000166	NM_001313695	minichromosome maintenance complex component 6 [Source:MGI Symbol;Acc:MGI:1298227]	protein_coding	103.753	106.256	101.824	75.7516	67.9947	74.6797
ENSMUSG00000026520	280.339	-0.514368	0.0983175	-5.23171	1.67951e-07	1.44341e-06	Pycr2	69051	GO:0004735	NM_133705	pyrroline-5-carboxylate reductase family, member 2 [Source:MGI Symbol;Acc:MGI:1277956]	protein_coding	35.9413	36.577	35.0801	26.1052	25.4128	23.5439
ENSMUSG00000021069	4259.01	-0.514643	0.0329518	-15.6181	5.48364e-55	3.9618e-53	Pygl	110095	GO:0000166	NM_133198	liver glycogen phosphorylase [Source:MGI Symbol;Acc:MGI:97829]	protein_coding	351.217	363.605	362.363	249.922	245.76	257.662
ENSMUSG00000034165	738.171	-0.515047	0.0733146	-7.02516	2.13818e-12	2.96223e-11	Ccnd3	12445	GO:0000079	NM_001081635	cyclin D3 [Source:MGI Symbol;Acc:MGI:88315]	protein_coding	87.5231	83.5413	80.208	59.085	57.8294	58.7357
ENSMUSG00000016528	8895.99	-0.515933	0.0734531	-7.02397	2.15652e-12	2.98495e-11	Mapkapk2	17164	GO:0000166	NM_008551	MAP kinase-activated protein kinase 2 [Source:MGI Symbol;Acc:MGI:109298]	protein_coding	327.221	320.932	314.736	229.061	212.455	230.978
ENSMUSG00000026480	4798.22	-0.516136	0.0439244	-11.7505	7.01705e-32	2.67218e-30	Ncf2	17970	GO:0001669	NM_010877	neutrophil cytosolic factor 2 [Source:MGI Symbol;Acc:MGI:97284]	protein_coding	460.789	463.944	453.463	326.788	318.981	316.297
ENSMUSG00000018750	236.985	-0.516687	0.0952718	-5.4233	5.85085e-08	5.29936e-07	Zbtb4	75580	GO:0000122	NM_001363178	zinc finger and BTB domain containing 4 [Source:MGI Symbol;Acc:MGI:1922830]	protein_coding	22.0683	23.3022	22.0729	16.4905	16.0534	14.2916
ENSMUSG00000039787	270.809	-0.517368	0.0875711	-5.90798	3.46325e-09	3.57685e-08	Cercam	99151	GO:0003674	NM_207298	cerebral endothelial cell adhesion molecule [Source:MGI Symbol;Acc:MGI:2139134]	protein_coding	23.1395	24.1568	24.3065	17.0733	16.4873	16.2742
ENSMUSG00000043885	1674.64	-0.518346	0.0527752	-9.82177	9.07323e-23	2.34584e-21	Slc36a4	234967	GO:0003333	NM_001357565	solute carrier family 36 (proton/amino acid symporter), member 4 [Source:MGI Symbol;Acc:MGI:2442595]	protein_coding	172.743	160.437	169.751	116.716	118.51	115.241
ENSMUSG00000024085	2612.22	-0.518535	0.0542098	-9.56533	1.11839e-21	2.71451e-20	Man2a1	17158	GO:0000139	NM_008549	mannosidase 2, alpha 1 [Source:MGI Symbol;Acc:MGI:104669]	protein_coding	176.278	158.785	164.758	113.744	115.163	119.868
ENSMUSG00000029915	1428.38	-0.520865	0.0745507	-6.98671	2.81398e-12	3.83997e-11	Clec5a	23845	GO:0001618	NM_001038604	C-type lectin domain family 5, member a [Source:MGI Symbol;Acc:MGI:1345151]	protein_coding	93.0937	90.7018	88.2259	66.6032	60.7427	61.8751
ENSMUSG00000024732	1456.69	-0.522759	0.0513399	-10.1823	2.37799e-24	6.54202e-23	Ccdc86	108673	GO:0005634	NM_023731	coiled-coil domain containing 86 [Source:MGI Symbol;Acc:MGI:1277220]	processed_transcript	63.848	68.653	67.2698	47.4904	46.2389	44.6922
ENSMUSG00000008035	713.831	-0.524038	0.0664627	-7.88469	3.15325e-15	5.39296e-14	Mid1ip1	68041	GO:0005515	NM_001166635	Mid1 interacting protein 1 (gastrulation specific G12-like (zebrafish)) [Source:MGI Symbol;Acc:MGI:1915291]	processed_transcript	76.4354	74.8631	72.6566	49.7047	52.1892	53.9445
ENSMUSG00000038034	2280.6	-0.524738	0.0518852	-10.1134	4.81608e-24	1.31094e-22	Igsf8	140559	GO:0005515	NM_080419	immunoglobulin superfamily, member 8 [Source:MGI Symbol;Acc:MGI:2154090]	retained_intron	146.979	152.803	149.058	105.295	100.535	105.824
ENSMUSG00000024174	790.513	-0.527543	0.070089	-7.52675	5.20173e-14	8.13185e-13	Pot1b	72836	GO:0000783	NM_028370	protection of telomeres 1B [Source:MGI Symbol;Acc:MGI:1920086]	protein_coding	37.2268	37.6997	39.3502	26.9792	25.5987	26.5179
ENSMUSG00000038780	1043.02	-0.528412	0.0494773	-10.6799	1.26414e-26	3.88567e-25	Smurf1	75788	GO:0000209	NM_001038627	SMAD specific E3 ubiquitin protein ligase 1 [Source:MGI Symbol;Acc:MGI:1923038]	protein_coding	119.608	119.986	117.919	80.355	84.0481	83.2712
ENSMUSG00000029775	733.128	-0.528838	0.0513465	-10.2994	7.09054e-25	2.02637e-23	Klhdc10	76788	GO:0003674	NM_001311087	kelch domain containing 10 [Source:MGI Symbol;Acc:MGI:1924038]	protein_coding	73.3823	70.7041	71.08	48.4228	49.0901	51.8793
ENSMUSG00000002058	503.691	-0.529468	0.069132	-7.65881	1.87667e-14	3.05944e-13	Unc119	22248	GO:0000281	NM_001313985	unc-119 lipid binding chaperone [Source:MGI Symbol;Acc:MGI:1328357]	protein_coding	86.6661	81.3581	82.5763	59.3194	53.6768	60.636
ENSMUSG00000027340	2654.62	-0.530031	0.0601353	-8.81398	1.20785e-18	2.58649e-17	Slc23a2	54338	GO:0005215	NM_001355430	solute carrier family 23 (nucleobase transporters), member 2 [Source:MGI Symbol;Acc:MGI:1859682]	protein_coding	150.139	143.972	141.766	101.449	101.713	98.1411
ENSMUSG00000033952	371.933	-0.531292	0.0788439	-6.73853	1.59993e-11	2.05966e-10	Aspm	12316	GO:0000922	NM_009791	asp (abnormal spindle)-like, microcephaly associated (Drosophila) [Source:MGI Symbol;Acc:MGI:1334448]	protein_coding	72.0428	64.2092	74.1122	48.0149	48.4702	48.8233
ENSMUSG00000035455	156.585	-0.532322	0.0999972	-5.32337	1.01861e-07	9.00446e-07	Fignl1	60530	GO:0000166	NM_001163359	fidgetin-like 1 [Source:MGI Symbol;Acc:MGI:1890648]	protein_coding	25.2285	24.2707	24.3722	18.8214	15.0617	17.1003
ENSMUSG00000004730	2720.91	-0.533655	0.0521686	-10.2294	1.4638e-24	4.09997e-23	Adgre1	13733	GO:0002250	NM_001355722	adhesion G protein-coupled receptor E1 [Source:MGI Symbol;Acc:MGI:106912]	protein_coding	173.6	168.186	158.78	121.552	108.965	114.828
ENSMUSG00000053560	701.948	-0.535434	0.0762833	-7.01903	2.2342e-12	3.07595e-11	Ier2	15936	GO:0000977	NM_010499	immediate early response 2 [Source:MGI Symbol;Acc:MGI:104815]	protein_coding	65.9905	67.4566	70.0946	47.4322	45.0612	47.7488
ENSMUSG00000022372	1538.55	-0.535563	0.038343	-13.9677	2.45441e-44	1.37991e-42	Sla	20491	GO:0004715	NM_001029841	src-like adaptor [Source:MGI Symbol;Acc:MGI:104295]	protein_coding	210.291	212.682	209.298	149.347	145.535	140.025
ENSMUSG00000020238	1396.57	-0.535926	0.0877223	-6.10935	1.0004e-09	1.07039e-08	Ncln	103425	GO:0003674	NM_134009	nicalin [Source:MGI Symbol;Acc:MGI:1926081]	protein_coding	148.907	148.929	136.707	101.158	100.102	97.9758
ENSMUSG00000042190	2219.99	-0.53681	0.0376641	-14.2526	4.32092e-46	2.56945e-44	Cmklr1	14747	GO:0002430	NM_001359060	chemokine-like receptor 1 [Source:MGI Symbol;Acc:MGI:109603]	protein_coding	261.123	257.349	260.211	177.434	182.29	175.96
ENSMUSG00000021182	165.205	-0.538075	0.12746	-4.22153	2.4265e-05	0.000151275	Ccdc88c	68339	GO:0001932	NM_001362342	coiled-coil domain containing 88C [Source:MGI Symbol;Acc:MGI:1915589]	protein_coding	21.5326	24.9544	24.9634	17.1315	16.4873	15.3655
ENSMUSG00000036381	4367.47	-0.538483	0.0409088	-13.163	1.43301e-39	7.07852e-38	P2ry14	140795	GO:0004930	NM_001008497	purinergic receptor P2Y, G-protein coupled, 14 [Source:MGI Symbol;Acc:MGI:2155705]	protein_coding	204.506	211.998	209.43	144.744	146.588	138.372
ENSMUSG00000004270	1536	-0.539267	0.0460749	-11.7041	1.21386e-31	4.56629e-30	Lpcat3	14792	GO:0005783	NM_145130	lysophosphatidylcholine acyltransferase 3 [Source:MGI Symbol;Acc:MGI:1315211]	retained_intron	118.537	123.518	124.554	84.3174	85.6597	81.4538
ENSMUSG00000020538	1365.32	-0.540693	0.0799965	-6.75896	1.38987e-11	1.80124e-10	Srebf1	20787	GO:0000122	NM_001313979	sterol regulatory element binding transcription factor 1 [Source:MGI Symbol;Acc:MGI:107606]	protein_coding	164.494	155.652	152.474	110.073	105.432	108.963
ENSMUSG00000026827	1755.47	-0.541232	0.0434157	-12.4663	1.14058e-35	5.11144e-34	Gpd2	14571	GO:0004367	NM_001145820	glycerol phosphate dehydrogenase 2, mitochondrial [Source:MGI Symbol;Acc:MGI:99778]	processed_transcript	94.9149	90.189	93.2843	62.4077	63.1601	65.923
ENSMUSG00000043017	949.406	-0.541656	0.0596435	-9.08155	1.07035e-19	2.39488e-18	Ptgir	19222	GO:0004930	NM_008967	prostaglandin I receptor (IP) [Source:MGI Symbol;Acc:MGI:99535]	protein_coding	123.571	124.544	126.722	85.308	85.7216	86.08
ENSMUSG00000026879	3051.22	-0.541808	0.0525321	-10.3138	6.10137e-25	1.74691e-23	Gsn	227753	GO:0001726	NM_001206367	gelsolin [Source:MGI Symbol;Acc:MGI:95851]	protein_coding	316.937	312.955	304.751	216.766	199.397	225.444
ENSMUSG00000047409	193.312	-0.542009	0.0928879	-5.83508	5.37638e-09	5.46511e-08	Ctdspl	69274	GO:0001933	NM_133710	CTD (carboxy-terminal domain, RNA polymerase II, polypeptide A) small phosphatase-like [Source:MGI Symbol;Acc:MGI:1916524]	protein_coding	20.0328	20.4535	19.9707	13.4605	14.6278	13.3003
ENSMUSG00000037465	704.351	-0.543479	0.064075	-8.48193	2.21498e-17	4.32944e-16	Klf10	21847	GO:0000978	NM_001289471	Kruppel-like factor 10 [Source:MGI Symbol;Acc:MGI:1101353]	protein_coding	89.505	89.8472	95.6492	64.5637	63.9038	59.4794
ENSMUSG00000034906	345.735	-0.543547	0.0692677	-7.84705	4.25943e-15	7.24478e-14	Ncaph	215387	GO:0000796	NM_144818	non-SMC condensin I complex, subunit H [Source:MGI Symbol;Acc:MGI:2444777]	protein_coding	47.6717	51.6749	51.175	34.4379	35.0201	33.4572
ENSMUSG00000043336	3136.14	-0.544305	0.119084	-4.57076	4.85962e-06	3.42611e-05	Filip1l	78749	GO:0003674	NM_001040397	filamin A interacting protein 1-like [Source:MGI Symbol;Acc:MGI:1925999]	protein_coding	67.2225	73.8946	86.058	48.5393	56.9618	49.8966
ENSMUSG00000029344	291.043	-0.544452	0.0888023	-6.13105	8.72992e-10	9.37966e-09	Tpst2	22022	GO:0005783	NM_001326590	protein-tyrosine sulfotransferase 2 [Source:MGI Symbol;Acc:MGI:1309516]	protein_coding	27.5317	25.5241	24.6349	17.9473	16.2394	19.3308
ENSMUSG00000020038	562.351	-0.547251	0.0797087	-6.86564	6.61927e-12	8.7997e-11	Cry1	12952	GO:0000122	NM_007771	cryptochrome 1 (photolyase-like) [Source:MGI Symbol;Acc:MGI:1270841]	protein_coding	29.5672	27.2903	27.394	19.4041	18.0989	20.3221
ENSMUSG00000027646	2128.77	-0.54782	0.0659256	-8.30968	9.59631e-17	1.80059e-15	Src	20779	GO:0000166	NM_001025395	Rous sarcoma oncogene [Source:MGI Symbol;Acc:MGI:98397]	protein_coding	68.7223	67.9124	63.8537	47.607	44.4414	44.8574
ENSMUSG00000038679	1117.05	-0.549439	0.0762184	-7.20875	5.64694e-13	8.24432e-12	Trps1	83925	GO:0000122	NM_001310481	transcriptional repressor GATA binding 1 [Source:MGI Symbol;Acc:MGI:1927616]	protein_coding	61.7054	60.3919	63.2625	39.0995	45.619	41.7182
ENSMUSG00000040522	1561.48	-0.549658	0.0612723	-8.97074	2.94532e-19	6.45009e-18	Tlr8	170744	GO:0001774	NM_001313760	toll-like receptor 8 [Source:MGI Symbol;Acc:MGI:2176887]	protein_coding	143.872	132.691	149.189	95.3305	94.5851	100.702
ENSMUSG00000036202	362.591	-0.55185	0.0739224	-7.46526	8.31351e-14	1.28023e-12	Rif1	51869	GO:0000122	NM_001355414	replication timing regulatory factor 1 [Source:MGI Symbol;Acc:MGI:1098622]	protein_coding	49.3857	46.4334	50.9122	34.3213	33.0366	32.3832
ENSMUSG00000017390	1206.38	-0.552394	0.0512501	-10.7784	4.35348e-27	1.37086e-25	Aldoc	11676	GO:0003824	NM_001303423	aldolase C, fructose-bisphosphate [Source:MGI Symbol;Acc:MGI:101863]	protein_coding	100.003	107.224	101.102	73.0129	69.9161	66.5013
ENSMUSG00000005069	420.116	-0.554596	0.0827683	-6.70058	2.07592e-11	2.65254e-10	Pex5	19305	GO:0000038	NM_001277330	peroxisomal biogenesis factor 5 [Source:MGI Symbol;Acc:MGI:1098808]	protein_coding	37.3339	37.0897	31.7955	24.5901	23.4293	24.37
ENSMUSG00000028381	1805.95	-0.554833	0.0546753	-10.1478	3.39006e-24	9.24403e-23	Ugcg	22234	GO:0000139	NM_011673	UDP-glucose ceramide glucosyltransferase [Source:MGI Symbol;Acc:MGI:1332243]	protein_coding	74.6143	72.5272	77.2647	51.2198	52.4991	48.327
ENSMUSG00000021978	676.404	-0.555236	0.0670959	-8.27525	1.2819e-16	2.38501e-15	Extl3	54616	GO:0001888	NM_001360385	exostoses (multiple)-like 3 [Source:MGI Symbol;Acc:MGI:1860765]	protein_coding	75.8462	70.5332	69.1092	52.0355	46.4248	47.914
ENSMUSG00000032754	533.767	-0.555665	0.105097	-5.28714	1.24241e-07	1.08734e-06	Slc8b1	170756	GO:0005432	NM_001177594	solute carrier family 8 (sodium/lithium/calcium exchanger), member B1 [Source:MGI Symbol;Acc:MGI:2180781]	protein_coding	72.5253	68.1973	60.5034	47.5487	44.3174	44.8574
ENSMUSG00000045664	1317.87	-0.556158	0.0745149	-7.46371	8.41189e-14	1.29281e-12	Cdc42ep2	104252	GO:0001515	NM_026772	CDC42 effector protein (Rho GTPase binding) 2 [Source:MGI Symbol;Acc:MGI:1929744]	protein_coding	53.403	54.8085	54.1968	38.6333	36.0118	35.4398
ENSMUSG00000038740	534.387	-0.557141	0.0573724	-9.71096	2.70778e-22	6.82954e-21	Mvb12b	72543	GO:0000813	NM_175184	multivesicular body subunit 12B [Source:MGI Symbol;Acc:MGI:1919793]	protein_coding	62.616	66.545	62.5399	43.5281	43.5736	42.9574
ENSMUSG00000042029	468.931	-0.557453	0.0634531	-8.78528	1.55976e-18	3.31256e-17	Ncapg2	76044	GO:0000796	NM_133762	non-SMC condensin II complex, subunit G2 [Source:MGI Symbol;Acc:MGI:1923294]	protein_coding	74.0786	67.3996	72.7223	48.8307	47.4165	49.1531
ENSMUSG00000028007	293.378	-0.55778	0.104098	-5.35821	8.40488e-08	7.50277e-07	Snx7	76561	GO:0005515	NM_001190156	sorting nexin 7 [Source:MGI Symbol;Acc:MGI:1923811]	protein_coding	24.1572	26.2648	26.8028	17.4811	16.9832	17.9264
ENSMUSG00000025574	247.413	-0.55791	0.0882701	-6.32048	2.60745e-10	3.00849e-09	Tk1	21877	GO:0000166	NM_001271729	thymidine kinase 1 [Source:MGI Symbol;Acc:MGI:98763]	protein_coding	38.7801	33.9562	35.54	25.639	24.669	22.9657
ENSMUSG00000029414	352.065	-0.558104	0.0717029	-7.78356	7.05099e-15	1.17854e-13	Kntc1	208628	GO:0000775	NM_001042421	kinetochore associated 1 [Source:MGI Symbol;Acc:MGI:2673709]	retained_intron	44.7793	44.4393	41.5181	30.4755	29.3177	28.831
ENSMUSG00000023942	798.075	-0.56117	0.0599771	-9.3564	8.24961e-21	1.92961e-19	Slc29a1	63959	GO:0005337	NM_001199113	solute carrier family 29 (nucleoside transporters), member 1 [Source:MGI Symbol;Acc:MGI:1927073]	protein_coding	85.8091	87.5113	86.3208	59.2028	54.9164	61.9577
ENSMUSG00000028378	636.808	-0.562803	0.0743709	-7.56752	3.80431e-14	6.02031e-13	Ptgr1	67103	GO:0005737	NM_025968	prostaglandin reductase 1 [Source:MGI Symbol;Acc:MGI:1914353]	protein_coding	50.9927	50.1367	52.8173	34.03	37.1894	32.5485
ENSMUSG00000030315	227.583	-0.5634	0.0900107	-6.25925	3.86828e-10	4.35811e-09	Vgll4	232334	GO:0001223	NM_001356371	vestigial like family member 4 [Source:MGI Symbol;Acc:MGI:2652840]	processed_transcript	40.7084	37.5455	35.54	25.5807	25.3508	26.1049
ENSMUSG00000052713	401.318	-0.563472	0.0917801	-6.13937	8.285e-10	8.93266e-09	Zfp608	269023	GO:0000122	NM_001360787	zinc finger protein 608 [Source:MGI Symbol;Acc:MGI:2442338]	protein_coding	51.9032	55.834	59.8465	37.2348	39.2968	36.5138
ENSMUSG00000029135	4639.09	-0.563525	0.0623556	-9.03728	1.60617e-19	3.56285e-18	Fosl2	14284	GO:0000977	NM_008037	fos-like antigen 2 [Source:MGI Symbol;Acc:MGI:102858]	protein_coding	191.002	183.682	171.985	128.195	120.494	120.611
ENSMUSG00000036257	1044.9	-0.56428	0.0582732	-9.68335	3.54879e-22	8.92159e-21	Pnpla8	67452	GO:0001516	NM_026164	patatin-like phospholipase domain containing 8 [Source:MGI Symbol;Acc:MGI:1914702]	protein_coding	87.3624	88.4228	90.5252	59.3776	60.4328	59.9751
ENSMUSG00000056145	1386.49	-0.564604	0.0935665	-6.03426	1.59697e-09	1.68768e-08	AI504432	229694	NA	NM_173787	expressed sequence AI504432 [Source:MGI Symbol;Acc:MGI:2139742]	lincRNA	139.694	131.495	148.795	90.0862	98.1801	95.2497
ENSMUSG00000034792	599.05	-0.567478	0.053212	-10.6645	1.49221e-26	4.55951e-25	Gna15	14676	GO:0000166	NM_010304	guanine nucleotide binding protein, alpha 15 [Source:MGI Symbol;Acc:MGI:95770]	retained_intron	93.308	90.189	89.2113	61.6502	61.2386	60.8838
ENSMUSG00000026712	21624.2	-0.569877	0.0491239	-11.6008	4.08227e-31	1.51721e-29	Mrc1	17533	GO:0004888	NM_008625	mannose receptor, C type 1 [Source:MGI Symbol;Acc:MGI:97142]	protein_coding	1181.24	1169.32	1205.73	793.761	812.713	785.376
ENSMUSG00000024030	3605.69	-0.573106	0.0341941	-16.7604	4.75564e-63	4.32511e-61	Abcg1	11307	GO:0000166	NM_009593	ATP-binding cassette, sub-family G (WHITE), member 1 [Source:MGI Symbol;Acc:MGI:107704]	protein_coding	507.356	484.673	489.019	334.473	325.098	334.737
ENSMUSG00000051344	951.288	-0.575267	0.0582745	-9.87168	5.52309e-23	1.44733e-21	Plekhm3	241075	GO:0005515	NM_001039493	pleckstrin homology domain containing, family M, member 3 [Source:MGI Symbol;Acc:MGI:2443627]	nonsense_mediated_decay	86.8268	82.6115	78.0435	55.59	56.0321	54.275
ENSMUSG00000035299	304.151	-0.575727	0.0971491	-5.92622	3.09995e-09	3.22099e-08	Mid1	17318	GO:0005515	NM_001290504	midline 1 [Source:MGI Symbol;Acc:MGI:1100537]	protein_coding	40.4816	40.486	39.665	25.6497	29.1157	25.9839
ENSMUSG00000082809	885.152	-0.576851	0.126709	-4.55257	5.29935e-06	3.72255e-05	NA	NA	NA	NA	predicted gene 14150 [Source:MGI Symbol;Acc:MGI:3651006]	processed_pseudogene	104.104	101.631	87.9215	70.3644	59.528	66.7277
ENSMUSG00000046805	38244.5	-0.580028	0.030455	-19.0454	7.1702e-81	9.08676e-79	Mpeg1	17476	GO:0002376	NM_010821	macrophage expressed gene 1 [Source:MGI Symbol;Acc:MGI:1333743]	protein_coding	3032.35	3007.86	2937.99	2046.34	1953.99	1996.36
ENSMUSG00000024665	478.838	-0.580388	0.0871853	-6.65695	2.79576e-11	3.54887e-10	Fads2	56473	GO:0004768	NM_019699	fatty acid desaturase 2 [Source:MGI Symbol;Acc:MGI:1930079]	protein_coding	52.0639	54.2957	57.3501	36.0112	37.1894	36.0181
ENSMUSG00000037172	616.844	-0.580891	0.0775445	-7.49107	6.83125e-14	1.0583e-12	E330009J07Rik	243780	GO:0003674	NM_001356375	RIKEN cDNA E330009J07 gene [Source:MGI Symbol;Acc:MGI:2444256]	protein_coding	35.7806	35.8933	33.1093	24.8815	22.4996	22.47
ENSMUSG00000020400	5995.66	-0.580982	0.0473138	-12.2793	1.16942e-34	4.9946e-33	Tnip1	57783	GO:0002755	NM_001199275	TNFAIP3 interacting protein 1 [Source:MGI Symbol;Acc:MGI:1926194]	processed_transcript	127.749	132.919	143.08	90.8437	86.7134	91.8627
ENSMUSG00000042286	742.307	-0.583501	0.110363	-5.28709	1.24279e-07	1.08734e-06	Stab1	192187	GO:0005041	NM_138672	stabilin 1 [Source:MGI Symbol;Acc:MGI:2178742]	protein_coding	60.9019	60.164	56.102	42.3044	39.4828	36.1007
ENSMUSG00000025076	1674.56	-0.584745	0.046104	-12.6832	7.32914e-37	3.39269e-35	Casp7	12369	GO:0004190	NM_007611	caspase 7 [Source:MGI Symbol;Acc:MGI:109383]	protein_coding	86.559	88.9926	87.8317	56.1727	59.2552	60.3055
ENSMUSG00000020185	129.622	-0.585526	0.110963	-5.27677	1.31482e-07	1.14591e-06	E2f7	52679	GO:0000122	NM_001358560	E2F transcription factor 7 [Source:MGI Symbol;Acc:MGI:1289147]	processed_transcript	20.3006	19.9977	22.27	13.8101	14.7518	12.8872
ENSMUSG00000030272	1125.32	-0.586177	0.0605563	-9.67987	3.67183e-22	9.1861e-21	Camk1	52163	GO:0000166	NM_133926	calcium/calmodulin-dependent protein kinase I [Source:MGI Symbol;Acc:MGI:1098535]	protein_coding	82.1667	85.8021	87.569	52.2104	57.6436	60.5534
ENSMUSG00000052593	5446.54	-0.58723	0.0441656	-13.2961	2.43882e-40	1.23224e-38	Adam17	11491	GO:0001666	NM_001277266	a disintegrin and metallopeptidase domain 17 [Source:MGI Symbol;Acc:MGI:1096335]	protein_coding	314.473	317.741	316.51	209.366	211.608	209.5
ENSMUSG00000031337	621.173	-0.590355	0.0602236	-9.80272	1.09596e-22	2.8194e-21	Mtm1	17772	GO:0001726	NM_001164190	X-linked myotubular myopathy gene 1 [Source:MGI Symbol;Acc:MGI:1099452]	protein_coding	59.8842	54.0678	55.0509	35.8363	39.4828	36.8442
ENSMUSG00000075705	2748.94	-0.591013	0.0796771	-7.4176	1.19263e-13	1.80071e-12	Msrb1	27361	GO:0002376	NM_001346668	methionine sulfoxide reductase B1 [Source:MGI Symbol;Acc:MGI:1351642]	protein_coding	233.109	235.87	207.393	145.56	143.055	160.099
ENSMUSG00000034957	930.021	-0.591122	0.084195	-7.02087	2.20487e-12	3.0437e-11	Cebpa	12606	GO:0000050	NM_001287514	CCAAT/enhancer binding protein (C/EBP), alpha [Source:MGI Symbol;Acc:MGI:99480]	protein_coding	142.694	132.008	127.051	93.9903	84.4817	87.8148
ENSMUSG00000036777	651.876	-0.591487	0.0539604	-10.9615	5.85092e-28	1.93293e-26	Anln	68743	GO:0000281	NM_028390	anillin, actin binding protein [Source:MGI Symbol;Acc:MGI:1920174]	protein_coding	107.02	115.542	120.284	74.528	77.9739	74.3493
ENSMUSG00000024851	1348.27	-0.592476	0.078356	-7.56134	3.9894e-14	6.30676e-13	Pitpnm1	18739	GO:0005509	NM_001136078	phosphatidylinositol transfer protein, membrane-associated 1 [Source:MGI Symbol;Acc:MGI:1197524]	protein_coding	116.019	122.607	112.664	78.9565	73.0772	80.7929
ENSMUSG00000045817	2949.95	-0.594175	0.0350202	-16.9666	1.45036e-64	1.37571e-62	Zfp36l2	12193	GO:0000165	NM_001001806	zinc finger protein 36, C3H type-like 2 [Source:MGI Symbol;Acc:MGI:107945]	protein_coding	526.865	533.443	565.552	348.166	368.423	358.529
ENSMUSG00000020914	2923.14	-0.594444	0.0332058	-17.9018	1.14108e-71	1.25122e-69	Top2a	21973	GO:0000166	NM_011623	topoisomerase (DNA) II alpha [Source:MGI Symbol;Acc:MGI:98790]	protein_coding	380.838	376.424	391.465	253.534	255.367	250.309
ENSMUSG00000048490	1722.56	-0.596979	0.0782061	-7.63341	2.2863e-14	3.68982e-13	Nrip1	268903	GO:0000118	NM_001358238	nuclear receptor interacting protein 1 [Source:MGI Symbol;Acc:MGI:1315213]	protein_coding	124.964	113.035	130.861	79.8888	85.7836	77.5711
ENSMUSG00000026483	1963.82	-0.599921	0.0435584	-13.7728	3.71508e-43	2.00136e-41	Fam129a	63913	GO:0001933	NM_022018	family with sequence similarity 129, member A [Source:MGI Symbol;Acc:MGI:2137237]	protein_coding	111.52	106.996	108.854	69.5167	72.3335	74.3493
ENSMUSG00000037326	561.898	-0.600025	0.0858749	-6.98721	2.80416e-12	3.82996e-11	Capn15	50817	GO:0004198	NM_001347334	calpain 15 [Source:MGI Symbol;Acc:MGI:1355075]	retained_intron	79.2207	82.3267	77.715	53.0843	48.5322	56.2576
ENSMUSG00000067851	2307	-0.600477	0.0744634	-8.06406	7.38019e-16	1.31761e-14	Arfgef1	211673	GO:0000139	NM_001102430	ADP-ribosylation factor guanine nucleotide-exchange factor 1(brefeldin A-inhibited) [Source:MGI Symbol;Acc:MGI:2442988]	protein_coding	201.185	192.741	200.298	129.186	135.494	126.476
ENSMUSG00000029478	1805.77	-0.600673	0.0629624	-9.54017	1.42592e-21	3.4501e-20	Ncor2	20602	GO:0000118	NM_001253904	nuclear receptor co-repressor 2 [Source:MGI Symbol;Acc:MGI:1337080]	protein_coding	293.797	300.877	289.51	185.513	205.1	191.491
ENSMUSG00000051506	1830.7	-0.601656	0.0703695	-8.54996	1.23135e-17	2.46925e-16	Wdfy4	545030	NA	NM_001146022	WD repeat and FYVE domain containing 4 [Source:MGI Symbol;Acc:MGI:3584510]	protein_coding	206.22	194.394	193.532	131.225	125.514	134.407
ENSMUSG00000026358	2684.3	-0.602201	0.0966273	-6.2322	4.59927e-10	5.16032e-09	Rgs1	50778	GO:0001965	NM_015811	regulator of G-protein signaling 1 [Source:MGI Symbol;Acc:MGI:1354694]	protein_coding	33.8523	40.1093	41.4524	23.1334	27.5822	25.1135
ENSMUSG00000040711	8359.58	-0.604215	0.0656771	-9.19978	3.58671e-20	8.19115e-19	Sh3pxd2b	268396	GO:0001501	NM_177364	SH3 and PX domains 2B [Source:MGI Symbol;Acc:MGI:2442062]	protein_coding	766.925	731.995	715.924	485.102	473.36	496.405
ENSMUSG00000027883	377.694	-0.604368	0.0811252	-7.44982	9.34673e-14	1.42937e-12	Gpsm2	76123	GO:0000132	NM_029522	G-protein signalling modulator 2 (AGS3-like, C. elegans) [Source:MGI Symbol;Acc:MGI:1923373]	protein_coding	41.4583	42.1034	44.2772	29.1935	27.3962	27.1788
ENSMUSG00000053641	1221.2	-0.605965	0.0782893	-7.74007	9.93598e-15	1.64652e-13	Dennd4a	102442	GO:0005575	NM_001162917	DENN/MADD domain containing 4A [Source:MGI Symbol;Acc:MGI:2142979]	protein_coding	42.2618	38.9129	41.1239	27.3289	27.2723	25.444
ENSMUSG00000020250	7766.96	-0.606154	0.0350719	-17.2832	6.29662e-67	6.28078e-65	Txnrd1	50493	GO:0001650	NM_001042513	thioredoxin reductase 1 [Source:MGI Symbol;Acc:MGI:1354175]	protein_coding	345.807	347.709	338.32	227.197	223.137	226.683
ENSMUSG00000037936	1386.67	-0.608398	0.0815647	-7.45909	8.71216e-14	1.3363e-12	Scarb1	20778	GO:0001530	NM_001205082	scavenger receptor class B, member 1 [Source:MGI Symbol;Acc:MGI:893578]	protein_coding	136.748	134.116	130.467	91.0768	84.0481	87.7322
ENSMUSG00000043822	400.71	-0.610322	0.106224	-5.74562	9.15842e-09	9.03627e-08	Adamtsl5	66548	GO:0001527	NM_001113548	ADAMTS-like 5 [Source:MGI Symbol;Acc:MGI:1913798]	processed_transcript	25.1214	25.2962	23.9123	14.8007	17.541	16.3568
ENSMUSG00000085795	3209.31	-0.613847	0.0567137	-10.8236	2.66098e-27	8.50029e-26	Zfp703	353310	GO:0003676	NM_001101502	zinc finger protein 703 [Source:MGI Symbol;Acc:MGI:2662729]	nonsense_mediated_decay	414.315	390.04	384.765	260.819	259.706	255.235
ENSMUSG00000025059	1170.42	-0.614074	0.0712977	-8.61282	7.12859e-18	1.45787e-16	Gk	14933	GO:0000166	NM_001294138	glycerol kinase [Source:MGI Symbol;Acc:MGI:106594]	protein_coding	40.6549	38.2292	34.4232	24.2988	24.731	25.1962
ENSMUSG00000022439	1211.53	-0.614598	0.0433855	-14.166	1.48786e-45	8.64803e-44	Parvg	64099	GO:0003779	NM_001162500	parvin, gamma [Source:MGI Symbol;Acc:MGI:2158329]	protein_coding	121.322	123.063	124.554	79.1313	77.478	84.593
ENSMUSG00000025591	3955.42	-0.61584	0.088882	-6.92874	4.24614e-12	5.69875e-11	Tma16	66282	GO:0003674	NM_001357208	translation machinery associated 16 [Source:MGI Symbol;Acc:MGI:1913532]	protein_coding	96.5752	98.792	114.306	64.9133	72.0235	64.6013
ENSMUSG00000023827	350.991	-0.618652	0.0996032	-6.21116	5.25949e-10	5.84594e-09	Agpat4	68262	GO:0003841	NM_026644	1-acylglycerol-3-phosphate O-acyltransferase 4 (lysophosphatidic acid acyltransferase, delta) [Source:MGI Symbol;Acc:MGI:1915512]	protein_coding	24.5322	26.7206	20.9561	17.0733	14.6898	15.2003
ENSMUSG00000058290	287.428	-0.619888	0.0886096	-6.99572	2.63895e-12	3.61388e-11	Espl1	105988	GO:0000070	NM_001014976	extra spindle pole bodies 1, separase [Source:MGI Symbol;Acc:MGI:2146156]	protein_coding	52.546	52.8714	49.3356	33.9717	33.9044	32.6311
ENSMUSG00000006932	5255.61	-0.619984	0.0286191	-21.6633	4.55342e-104	8.80006e-102	Ctnnb1	12387	GO:0000122	NM_001165902	catenin (cadherin associated protein), beta 1 [Source:MGI Symbol;Acc:MGI:88276]	protein_coding	372	358.534	359.67	235.413	235.037	238.331
ENSMUSG00000074345	354.459	-0.620898	0.0797747	-7.78314	7.07458e-15	1.18121e-13	Tnfaip8l3	244882	GO:0005654	NM_001033535	tumor necrosis factor, alpha-induced protein 8-like 3 [Source:MGI Symbol;Acc:MGI:2685363]	protein_coding	67.5974	69.7925	70.4231	42.7705	48.3463	43.7009
ENSMUSG00000027540	14142.2	-0.622478	0.0238568	-26.0923	4.45623e-150	1.37796e-147	Ptpn1	19246	GO:0004721	NM_011201	protein tyrosine phosphatase, non-receptor type 1 [Source:MGI Symbol;Acc:MGI:97805]	protein_coding	651.121	648.129	647.669	422.403	416.832	423.791
ENSMUSG00000020272	1663.03	-0.622849	0.0515392	-12.085	1.26808e-33	5.21432e-32	Stk10	20868	GO:0000166	NM_001359177	serine/threonine kinase 10 [Source:MGI Symbol;Acc:MGI:1099439]	protein_coding	197.543	202.37	196.882	126.389	132.58	127.963
ENSMUSG00000028645	3759.68	-0.623118	0.0471111	-13.2266	6.16512e-40	3.05509e-38	Slc2a1	20525	GO:0001939	NM_011400	solute carrier family 2 (facilitated glucose transporter), member 1 [Source:MGI Symbol;Acc:MGI:95755]	protein_coding	197.061	195.248	196.618	130.468	124.957	126.229
ENSMUSG00000070713	230.162	-0.623277	0.126394	-4.93121	8.17235e-07	6.45975e-06	NA	NA	NA	NA	predicted pseudogene 10282 [Source:MGI Symbol;Acc:MGI:3704312]	protein_coding	21.5396	23.1374	16.8745	13.7823	12.2161	14.0745
ENSMUSG00000029163	1357.44	-0.623798	0.0577218	-10.807	3.18999e-27	1.01482e-25	Emilin1	100952	GO:0003180	NM_133918	elastin microfibril interfacer 1 [Source:MGI Symbol;Acc:MGI:1926189]	protein_coding	110.448	108.876	99.9193	69.3419	68.4905	69.2275
ENSMUSG00000020696	854.757	-0.626509	0.0857602	-7.30535	2.76538e-13	4.11507e-12	Rffl	67338	GO:0002020	NM_001007465	ring finger and FYVE like domain containing protein [Source:MGI Symbol;Acc:MGI:1914588]	protein_coding	27.2104	28.7146	27.7225	19.1127	17.4171	17.4308
ENSMUSG00000059588	1247.5	-0.627938	0.0979304	-6.41209	1.43541e-10	1.6967e-09	Calcrl	54598	GO:0001525	NM_018782	calcitonin receptor-like [Source:MGI Symbol;Acc:MGI:1926944]	protein_coding	26.6212	28.5437	29.0364	19.2875	17.2311	17.7612
ENSMUSG00000036053	1216.05	-0.629423	0.0888949	-7.08053	1.43602e-12	2.02207e-11	Fmnl2	71409	GO:0003779	NM_172409	formin-like 2 [Source:MGI Symbol;Acc:MGI:1918659]	protein_coding	47.4575	46.7752	55.3136	30.2424	34.2763	31.8876
ENSMUSG00000040084	808.697	-0.629582	0.0556467	-11.3139	1.12001e-29	3.96139e-28	Bub1b	12236	GO:0000166	NM_009773	BUB1B, mitotic checkpoint serine/threonine kinase [Source:MGI Symbol;Acc:MGI:1333889]	protein_coding	119.822	119.644	123.7	78.3155	80.4531	75.258
ENSMUSG00000025203	13048.5	-0.630035	0.0190149	-33.1337	9.71667e-241	7.15378e-238	Scd2	20250	GO:0004768	NM_009128	stearoyl-Coenzyme A desaturase 2 [Source:MGI Symbol;Acc:MGI:98240]	protein_coding	1850.3	1872.21	1885.53	1205.72	1211.25	1200.58
ENSMUSG00000018752	506.881	-0.630307	0.0818939	-7.69663	1.39702e-14	2.30024e-13	Tnfsfm13	619441	GO:0003674	NM_001034097	tumor necrosis factor (ligand) superfamily, membrane-bound member 13 [Source:MGI Symbol;Acc:MGI:3845075]	protein_coding	49.5526	47.8912	52.4006	32.4387	31.8052	32.3703
ENSMUSG00000026473	1902.12	-0.632275	0.0385391	-16.4061	1.73058e-60	1.43083e-58	Glul	14645	GO:0000166	NM_008131	glutamate-ammonia ligase (glutamine synthetase) [Source:MGI Symbol;Acc:MGI:95739]	protein_coding	165.505	172.637	169.997	107.606	107.23	113.011
ENSMUSG00000054640	426.748	-0.63232	0.105732	-5.9804	2.22587e-09	2.32685e-08	Slc8a1	20541	GO:0001666	NM_001112798	solute carrier family 8 (sodium/calcium exchanger), member 1 [Source:MGI Symbol;Acc:MGI:107956]	protein_coding	39.905	37.3746	37.0509	23.2499	26.9623	23.3787
ENSMUSG00000039046	180.868	-0.634865	0.094027	-6.75194	1.45878e-11	1.88422e-10	Usp6nl	98910	GO:0005096	NM_001080548	USP6 N-terminal like [Source:MGI Symbol;Acc:MGI:2138893]	protein_coding	22.0147	23.3022	22.0729	14.6842	14.8138	13.7133
ENSMUSG00000040624	617.061	-0.636775	0.0907491	-7.01688	2.26882e-12	3.12083e-11	Plekhg1	213783	GO:0003674	NM_001033253	pleckstrin homology domain containing, family G (with RhoGef domain) member 1 [Source:MGI Symbol;Acc:MGI:2676551]	protein_coding	70.3292	62.6139	72.788	43.6446	46.2389	42.0487
ENSMUSG00000066152	970.761	-0.637878	0.0688481	-9.26501	1.95053e-20	4.48766e-19	Slc31a2	20530	GO:0005515	NM_001290518	solute carrier family 31, member 2 [Source:MGI Symbol;Acc:MGI:1333844]	protein_coding	69.5793	65.3486	63.6567	45.7423	41.2183	40.2312
ENSMUSG00000035311	1339.27	-0.63821	0.0615196	-10.3741	3.25299e-25	9.41843e-24	Gnptab	432486	GO:0000139	NM_001004164	N-acetylglucosamine-1-phosphate transferase, alpha and beta subunits [Source:MGI Symbol;Acc:MGI:3643902]	protein_coding	118.59	110.13	115.357	72.7798	74.3789	73.6058
ENSMUSG00000039221	486.753	-0.638383	0.163446	-3.90577	9.39249e-05	0.000524819	Rpl22l1	68028	GO:0003723	NM_001347226	ribosomal protein L22 like 1 [Source:MGI Symbol;Acc:MGI:1915278]	protein_coding	45.6224	41.0087	38.1677	30.6503	22.7475	26.6767
ENSMUSG00000057191	1177.51	-0.639442	0.059993	-10.6586	1.58971e-26	4.83829e-25	AB124611	382062	GO:0003674	NM_001198794	cDNA sequence AB124611 [Source:MGI Symbol;Acc:MGI:3043001]	protein_coding	70.9719	72.0145	71.3428	48.1897	44.0695	44.94
ENSMUSG00000036452	803.843	-0.640476	0.0682279	-9.38731	6.15506e-21	1.44845e-19	Arhgap26	71302	GO:0005096	NM_001361073	Rho GTPase activating protein 26 [Source:MGI Symbol;Acc:MGI:1918552]	processed_transcript	64.33	62.9757	59.1895	38.342	39.9786	41.4704
ENSMUSG00000056234	3330.77	-0.640784	0.0556838	-11.5075	1.20888e-30	4.41856e-29	Ncoa4	27057	GO:0003674	NM_001033988	nuclear receptor coactivator 4 [Source:MGI Symbol;Acc:MGI:1350932]	protein_coding	255.569	244.851	241.92	159.465	157.36	158.582
ENSMUSG00000017400	1382.24	-0.641263	0.04073	-15.7442	7.52191e-56	5.53792e-54	Stac2	217154	GO:0003009	NM_146028	SH3 and cysteine rich domain 2 [Source:MGI Symbol;Acc:MGI:2144518]	protein_coding	128.124	128.418	129.744	81.87	83.3043	82.0321
ENSMUSG00000041773	443.673	-0.645599	0.0803313	-8.03672	9.22789e-16	1.63803e-14	Enc1	13803	GO:0000790	NM_007930	ectodermal-neural cortex 1 [Source:MGI Symbol;Acc:MGI:109610]	protein_coding	23.7823	24.6695	23.6495	14.2212	17.1691	14.5394
ENSMUSG00000006301	836.384	-0.647149	0.051716	-12.5135	6.29762e-36	2.847e-34	Tmbim1	69660	GO:0005123	NM_027154	transmembrane BAX inhibitor motif containing 1 [Source:MGI Symbol;Acc:MGI:1916910]	protein_coding	85.2734	81.1872	82.2478	53.6671	53.6768	50.9706
ENSMUSG00000064127	1028.93	-0.64795	0.0847254	-7.64765	2.04685e-14	3.31724e-13	Med14	26896	GO:0003712	NM_001048208	mediator complex subunit 14 [Source:MGI Symbol;Acc:MGI:1349442]	protein_coding	119.822	111.896	121.795	70.3325	78.6557	76.3319
ENSMUSG00000041598	515.823	-0.648256	0.0943753	-6.86892	6.4689e-12	8.6072e-11	Cdc42ep4	56699	GO:0005515	NM_001163346	CDC42 effector protein (Rho GTPase binding) 4 [Source:MGI Symbol;Acc:MGI:1929760]	protein_coding	28.4959	28.9425	28.7736	19.5206	18.0989	17.1003
ENSMUSG00000036553	1525.51	-0.650849	0.0869237	-7.48758	7.01544e-14	1.08574e-12	Sh3tc1	231147	GO:0003674	NM_001359895	SH3 domain and tetratricopeptide repeats 1 [Source:MGI Symbol;Acc:MGI:2678949]	protein_coding	103.806	104.66	97.4229	65.5543	59.937	69.3101
ENSMUSG00000001288	408.783	-0.651223	0.0766884	-8.4918	2.03455e-17	3.99696e-16	Rarg	19411	GO:0000122	NM_001042727	retinoic acid receptor, gamma [Source:MGI Symbol;Acc:MGI:97858]	protein_coding	37.7624	38.628	38.6933	23.3082	24.1731	25.9396
ENSMUSG00000022094	2474.58	-0.651961	0.0783832	-8.31762	8.97486e-17	1.69014e-15	Slc39a14	213053	GO:0005384	NM_001135151	solute carrier family 39 (zinc transporter), member 14 [Source:MGI Symbol;Acc:MGI:2384851]	protein_coding	72.6324	72.0145	68.9121	46.325	44.0695	45.3531
ENSMUSG00000027399	35553.8	-0.651997	0.0540214	-12.0692	1.53542e-33	6.29686e-32	Il1a	16175	GO:0001660	NM_010554	interleukin 1 alpha [Source:MGI Symbol;Acc:MGI:96542]	protein_coding	93.6829	108.876	93.2843	63.4566	61.9824	62.6186
ENSMUSG00000064120	651.748	-0.653629	0.0668934	-9.7712	1.49675e-22	3.8124e-21	Mocs1	56738	GO:0000166	NM_020042	molybdenum cofactor synthesis 1 [Source:MGI Symbol;Acc:MGI:1928904]	protein_coding	53.8851	52.7574	51.7005	34.6127	34.2763	31.3093
ENSMUSG00000032220	3171.49	-0.655944	0.0393553	-16.6672	2.26836e-62	2.01558e-60	Myo1e	71602	GO:0000166	NM_181072	myosin IE [Source:MGI Symbol;Acc:MGI:106621]	retained_intron	233.216	235.312	239.911	145.501	151.795	151.838
ENSMUSG00000042364	2145.24	-0.656672	0.0443733	-14.7988	1.49145e-49	9.4894e-48	Snx18	170625	GO:0000278	NM_130796	sorting nexin 18 [Source:MGI Symbol;Acc:MGI:2137642]	protein_coding	106.86	105.401	112.927	67.2441	68.0567	70.8797
ENSMUSG00000001768	2949.84	-0.65945	0.0497029	-13.2678	3.55643e-40	1.78526e-38	Rin2	74030	GO:0003674	NM_028724	Ras and Rab interactor 2 [Source:MGI Symbol;Acc:MGI:1921280]	nonsense_mediated_decay	161.655	166.932	170.342	101.216	105.618	108.88
ENSMUSG00000028420	398.379	-0.660025	0.0782891	-8.43061	3.43867e-17	6.63737e-16	Tmem38b	52076	GO:0001503	NM_028053	transmembrane protein 38B [Source:MGI Symbol;Acc:MGI:1098718]	protein_coding	30.7456	31.2215	27.394	20.045	17.603	18.9178
ENSMUSG00000020570	832.808	-0.662502	0.0626035	-10.5825	3.59215e-26	1.08262e-24	Sypl	19027	GO:0008021	NM_013635	synaptophysin-like protein [Source:MGI Symbol;Acc:MGI:108081]	protein_coding	72.0432	69.1088	73.4449	44.2273	44.9372	46.3444
ENSMUSG00000041762	440.744	-0.664199	0.0757941	-8.7632	1.89782e-18	4.01397e-17	Gpr155	68526	GO:0003674	NM_001080707	G protein-coupled receptor 155 [Source:MGI Symbol;Acc:MGI:1915776]	protein_coding	30.7456	30.1959	29.8904	18.5883	19.2765	19.496
ENSMUSG00000073434	152.625	-0.665329	0.123644	-5.38099	7.40774e-08	6.63179e-07	Wdr90	106618	GO:0003674	NM_001163766	WD repeat domain 90 [Source:MGI Symbol;Acc:MGI:1921267]	retained_intron	23.1931	22.7324	20.1678	13.7518	13.4502	14.5647
ENSMUSG00000020649	725.935	-0.665438	0.0544765	-12.2151	2.58034e-34	1.09601e-32	Rrm2	20135	GO:0004748	NM_009104	ribonucleotide reductase M2 [Source:MGI Symbol;Acc:MGI:98181]	protein_coding	104.261	102.927	97.2065	65.8299	59.9759	66.1634
ENSMUSG00000051220	163.481	-0.66665	0.0942396	-7.07399	1.50542e-12	2.1121e-11	Ercc6l	236930	GO:0000166	NM_146235	excision repair cross-complementing rodent repair deficiency complementation group 6 like [Source:MGI Symbol;Acc:MGI:2654144]	protein_coding	25.4963	26.2078	23.7809	17.015	15.1857	15.2003
ENSMUSG00000057193	677.224	-0.668464	0.0854643	-7.82156	5.21728e-15	8.81577e-14	Slc44a2	68682	GO:0005515	NM_001199186	solute carrier family 44, member 2 [Source:MGI Symbol;Acc:MGI:1915932]	protein_coding	53.5637	53.1563	48.4159	30.8251	33.9044	32.8789
ENSMUSG00000030172	276.818	-0.672889	0.0921427	-7.30269	2.82074e-13	4.19014e-12	Erc1	111173	GO:0005515	NM_053204	ELKS/RAB6-interacting/CAST family member 1 [Source:MGI Symbol;Acc:MGI:2151013]	protein_coding	26.6747	25.2962	26.343	15.8496	17.4171	15.688
ENSMUSG00000041633	329.881	-0.673172	0.0794379	-8.47419	2.36716e-17	4.6094e-16	Kctd12b	207474	GO:0003674	NM_175429	potassium channel tetramerisation domain containing 12b [Source:MGI Symbol;Acc:MGI:2444667]	protein_coding	35.9413	36.1782	39.81	24.2988	23.6153	21.8091
ENSMUSG00000021094	701.636	-0.678998	0.0651414	-10.4234	1.93802e-25	5.67494e-24	Dhrs7	66375	GO:0008150	NM_025522	dehydrogenase/reductase (SDR family) member 7 [Source:MGI Symbol;Acc:MGI:1913625]	protein_coding	47.2968	52.2447	48.4815	31.4661	29.8135	31.0615
ENSMUSG00000038175	333.747	-0.67935	0.0959255	-7.08206	1.42028e-12	2.00172e-11	Mylip	218203	GO:0004842	NM_153789	myosin regulatory light chain interacting protein [Source:MGI Symbol;Acc:MGI:2388271]	protein_coding	31.1741	28.6577	32.8466	19.3458	20.1443	18.0917
ENSMUSG00000048234	5133.88	-0.679685	0.0650468	-10.4492	1.47808e-25	4.36953e-24	Rnf149	67702	GO:0005515	NM_001033135	ring finger protein 149 [Source:MGI Symbol;Acc:MGI:2677438]	protein_coding	182.495	178.178	179.894	110.004	112.853	114.184
ENSMUSG00000032252	313.179	-0.682426	0.0808418	-8.4415	3.13301e-17	6.06251e-16	Glce	93683	GO:0005509	NM_001368304	glucuronyl C5-epimerase [Source:MGI Symbol;Acc:MGI:2136405]	protein_coding	38.2445	37.6595	39.3502	23.5995	24.4211	23.6266
ENSMUSG00000031714	444.297	-0.682437	0.100361	-6.79984	1.04737e-11	1.37232e-10	Gab1	14388	GO:0000187	NM_001301298	growth factor receptor bound protein 2-associated protein 1 [Source:MGI Symbol;Acc:MGI:108088]	protein_coding	25.9784	25.0114	22.5328	14.1015	17.0452	14.622
ENSMUSG00000066315	320.629	-0.684081	0.207675	-3.294	0.00098773	0.00440828	NA	NA	NA	NA	predicted gene 12918 [Source:MGI Symbol;Acc:MGI:3652005]	processed_pseudogene	27.497	32.1303	22.7951	21.0091	13.8745	16.309
ENSMUSG00000026313	513.369	-0.685788	0.0709942	-9.65977	4.46878e-22	1.10902e-20	Hdac4	208727	GO:0000118	NM_207225	histone deacetylase 4 [Source:MGI Symbol;Acc:MGI:3036234]	protein_coding	59.8842	56.1758	55.5764	33.5638	36.1357	37.1746
ENSMUSG00000052560	334.252	-0.690341	0.112644	-6.12853	8.86938e-10	9.52288e-09	Cpne8	66871	GO:0005544	NM_001033851	copine VIII [Source:MGI Symbol;Acc:MGI:1914121]	protein_coding	19.3365	22.5615	24.0437	12.8195	13.5741	14.4568
ENSMUSG00000051439	12377.9	-0.691319	0.0770765	-8.96926	2.98525e-19	6.52828e-18	Cd14	12475	GO:0001530	NM_009841	CD14 antigen [Source:MGI Symbol;Acc:MGI:88318]	protein_coding	164.28	155.139	146.627	97.8361	92.0439	98.4715
ENSMUSG00000046688	962.813	-0.692245	0.0569027	-12.1654	4.75012e-34	2.00113e-32	Tifa	211550	GO:0002376	NM_001356430	TRAF-interacting protein with forkhead-associated domain [Source:MGI Symbol;Acc:MGI:2182965]	protein_coding	56.5097	57.3153	53.2115	34.5544	33.4085	35.6051
ENSMUSG00000030403	6110.21	-0.693991	0.10232	-6.78256	1.18063e-11	1.5391e-10	Vasp	22323	GO:0001843	NM_001282021	vasodilator-stimulated phosphoprotein [Source:MGI Symbol;Acc:MGI:109268]	protein_coding	413.564	424.338	395.013	260.178	243.715	257.083
ENSMUSG00000028064	4987.67	-0.697344	0.0761149	-9.16173	5.10725e-20	1.15443e-18	Sema4a	20351	GO:0001525	NM_001163489	sema domain, immunoglobulin domain (Ig), transmembrane domain (TM) and short cytoplasmic domain, (semaphorin) 4A [Source:MGI Symbol;Acc:MGI:107560]	protein_coding	431.616	415.451	390.874	258.779	245.512	258.075
ENSMUSG00000001482	307.305	-0.69888	0.107859	-6.47958	9.19786e-11	1.1084e-09	Def8	23854	GO:0005515	NM_001253783	differentially expressed in FDCP 8 [Source:MGI Symbol;Acc:MGI:1346331]	protein_coding	41.2976	36.8049	35.0144	22.0262	22.6236	25.1961
ENSMUSG00000081723	1049.59	-0.698994	0.0605824	-11.5379	8.49659e-31	3.12776e-29	Pira6	18729	GO:0003674	NM_001289428	predicted gene 15931 [Source:MGI Symbol;Acc:MGI:3805553]	unprocessed_pseudogene	70.9333	68.9038	72.6464	42.0267	44.6895	44.0075
ENSMUSG00000046982	1331.44	-0.699992	0.0636094	-11.0045	3.63376e-28	1.20561e-26	Tshz1	110796	GO:0003676	NM_001081300	teashirt zinc finger family member 1 [Source:MGI Symbol;Acc:MGI:1346031]	protein_coding	69.9542	71.9005	69.8318	42.3044	42.396	45.7661
ENSMUSG00000002997	292.549	-0.702266	0.0834904	-8.41134	4.05362e-17	7.80486e-16	Prkar2b	19088	GO:0000166	NM_001364407	protein kinase, cAMP dependent regulatory, type II beta [Source:MGI Symbol;Acc:MGI:97760]	protein_coding	35.2628	35.0957	36.9196	22.1428	22.9335	20.4927
ENSMUSG00000027074	312.251	-0.705039	0.079893	-8.82479	1.09665e-18	2.35163e-17	Slc43a3	58207	GO:0016020	NM_021398	solute carrier family 43, member 3 [Source:MGI Symbol;Acc:MGI:1931054]	protein_coding	36.4769	36.4061	37.5108	21.3853	22.4996	23.957
ENSMUSG00000058135	1131.88	-0.706342	0.0440081	-16.0503	5.69218e-58	4.49015e-56	Gstm1	14862	GO:0004364	NM_010358	glutathione S-transferase, mu 1 [Source:MGI Symbol;Acc:MGI:95860]	protein_coding	107.376	109.574	110.358	69.1103	64.1617	66.9031
ENSMUSG00000051149	176.746	-0.710185	0.245367	-2.89438	0.00379908	0.0144567	Adnp	11538	GO:0003676	NM_001310086	activity-dependent neuroprotective protein [Source:MGI Symbol;Acc:MGI:1338758]	protein_coding	20.7705	14.1871	25.2182	10.4015	14.3937	11.9212
ENSMUSG00000032109	254.532	-0.713199	0.0889422	-8.01867	1.06892e-15	1.89092e-14	Nlrx1	270151	GO:0000166	NM_001163742	NLR family member X1 [Source:MGI Symbol;Acc:MGI:2429611]	protein_coding	35.5663	35.0957	31.8612	19.8702	20.5782	22.3048
ENSMUSG00000024236	1798.06	-0.713237	0.0472476	-15.0957	1.72766e-51	1.14151e-49	Svil	225115	GO:0003779	NM_001347449	supervillin [Source:MGI Symbol;Acc:MGI:2147319]	protein_coding	214.523	214.505	223.422	130.351	137.229	129.45
ENSMUSG00000025227	196.135	-0.714131	0.113016	-6.31883	2.63559e-10	3.03869e-09	Mfsd13a	75146	GO:0003674	NM_029186	major facilitator superfamily domain containing 13a [Source:MGI Symbol;Acc:MGI:1922396]	protein_coding	21.1577	20.0547	18.9196	11.6541	13.1403	11.8133
ENSMUSG00000027227	380.005	-0.714301	0.0761934	-9.37484	6.92784e-21	1.62536e-19	Sord	20322	GO:0003939	NM_146126	sorbitol dehydrogenase [Source:MGI Symbol;Acc:MGI:98266]	protein_coding	37.8317	38.6107	35.6612	24.1538	21.6807	22.3207
ENSMUSG00000041324	15908.1	-0.714551	0.0914718	-7.81171	5.64177e-15	9.51225e-14	Inhba	16323	GO:0000082	NM_008380	inhibin beta-A [Source:MGI Symbol;Acc:MGI:96570]	protein_coding	37.3339	44.6672	41.5181	24.2988	24.483	26.5179
ENSMUSG00000001930	1652.02	-0.717224	0.0895869	-8.00591	1.1859e-15	2.08355e-14	Vwf	22371	GO:0001889	NM_011708	Von Willebrand factor [Source:MGI Symbol;Acc:MGI:98941]	protein_coding	149.014	141.636	135.459	87.6388	84.544	86.6582
ENSMUSG00000059456	1700.07	-0.721336	0.055628	-12.9671	1.87954e-38	9.0528e-37	Ptk2b	19229	GO:0000165	NM_001162365	PTK2 protein tyrosine kinase 2 beta [Source:MGI Symbol;Acc:MGI:104908]	protein_coding	94.5935	93.4365	89.0715	56.3476	58.0155	53.2011
ENSMUSG00000034168	350.071	-0.724833	0.0904981	-8.00937	1.15295e-15	2.03258e-14	Irf2bpl	238330	GO:0000122	NM_145836	interferon regulatory factor 2 binding protein-like [Source:MGI Symbol;Acc:MGI:2442463]	protein_coding	20.7827	21.479	19.4452	12.062	12.8304	12.4742
ENSMUSG00000029822	412.307	-0.728383	0.0840781	-8.66317	4.58829e-18	9.47123e-17	Osbpl3	71720	GO:0005634	NM_001163645	oxysterol binding protein-like 3 [Source:MGI Symbol;Acc:MGI:1918970]	protein_coding	24.9071	23.701	23.6495	14.7424	14.5659	14.209
ENSMUSG00000035004	4127.95	-0.728997	0.0893507	-8.15883	3.38296e-16	6.1752e-15	Igsf6	80719	GO:0003674	NM_030691	immunoglobulin superfamily, member 6 [Source:MGI Symbol;Acc:MGI:1891393]	protein_coding	170.654	173.997	177.109	102.032	105.99	106.319
ENSMUSG00000028266	1313.37	-0.729237	0.050085	-14.56	5.04714e-48	3.12135e-46	Lmo4	16911	GO:0001843	NM_001161769	LIM domain only 4 [Source:MGI Symbol;Acc:MGI:109360]	protein_coding	101.61	103.521	101.824	60.0769	64.1518	60.5534
ENSMUSG00000022587	6403.86	-0.731107	0.0617913	-11.8319	2.67125e-32	1.04031e-30	Ly6e	17069	GO:0001701	NM_001164036	lymphocyte antigen 6 complex, locus E [Source:MGI Symbol;Acc:MGI:106651]	protein_coding	639.176	639.015	595.443	378.991	371.77	376.29
ENSMUSG00000027737	15432.5	-0.731373	0.070256	-10.4101	2.2296e-25	6.51641e-24	Slc7a11	26570	GO:0003333	NM_011990	solute carrier family 7 (cationic amino acid transporter, y+ system), member 11 [Source:MGI Symbol;Acc:MGI:1347355]	protein_coding	272.715	253.429	263.903	150.347	162.526	162.413
ENSMUSG00000000555	4593.52	-0.731792	0.0758962	-9.64201	5.31359e-22	1.31235e-20	Itga5	16402	GO:0005154	NM_001314041	integrin alpha 5 (fibronectin receptor alpha) [Source:MGI Symbol;Acc:MGI:96604]	nonsense_mediated_decay	181.42	184.195	174.284	106.985	103.821	114.085
ENSMUSG00000025355	2444.11	-0.733609	0.0484	-15.1572	6.78845e-52	4.52398e-50	Mmp19	58223	GO:0001525	NM_001164197	matrix metallopeptidase 19 [Source:MGI Symbol;Acc:MGI:1927899]	protein_coding	90.9512	91.9726	88.8105	58.3817	51.3738	53.114
ENSMUSG00000038301	2485.25	-0.733946	0.0434786	-16.8806	6.24696e-64	5.74906e-62	Snx10	71982	GO:0001696	NM_001127348	sorting nexin 10 [Source:MGI Symbol;Acc:MGI:1919232]	protein_coding	120.411	124.772	126.985	76.6257	71.5277	75.1754
ENSMUSG00000022799	5651.18	-0.73594	0.0564592	-13.0349	7.747e-39	3.74301e-37	Arhgap31	12549	GO:0005096	NM_020260	Rho GTPase activating protein 31 [Source:MGI Symbol;Acc:MGI:1333857]	protein_coding	372.161	363.548	364.925	218.048	216.566	225.444
ENSMUSG00000029050	1551.53	-0.737189	0.042546	-17.3268	2.95104e-67	2.96273e-65	Ski	20481	GO:0000122	NM_001357191	ski sarcoma viral oncogene homolog (avian) [Source:MGI Symbol;Acc:MGI:98310]	processed_transcript	246.232	235.756	245.364	140.49	149.564	145.725
ENSMUSG00000114055	400.261	-0.738039	0.115878	-6.36909	1.9015e-10	2.22216e-09	NA	NA	NA	NA	NULL	lincRNA	24.2644	27.1763	26.4743	14.8007	16.3014	15.5307
ENSMUSG00000098188	2426.31	-0.7424	0.0674172	-11.012	3.34416e-28	1.11672e-26	Sowahc	268301	GO:0003674	NM_172939	sosondowah ankyrin repeat domain family member C [Source:MGI Symbol;Acc:MGI:3606051]	protein_coding	103.699	98.849	110.364	62.9321	63.0981	60.4708
ENSMUSG00000037926	580.654	-0.746439	0.0582845	-12.8068	1.50194e-37	7.0368e-36	Ssh2	237860	GO:0000902	NM_001291190	slingshot homolog 2 (Drosophila) [Source:MGI Symbol;Acc:MGI:2679255]	protein_coding	83.1309	77.313	79.4887	48.7141	48.6562	45.1052
ENSMUSG00000033917	502.702	-0.747814	0.0894471	-8.3604	6.25042e-17	1.19159e-15	Gde1	56209	GO:0004622	NM_019580	glycerophosphodiester phosphodiesterase 1 [Source:MGI Symbol;Acc:MGI:1891827]	protein_coding	44.8328	45.9776	44.9998	28.8439	28.326	23.1309
ENSMUSG00000037824	646.016	-0.749138	0.0653121	-11.4701	1.86389e-30	6.7647e-29	Tspan14	52588	GO:0005886	NM_001316748	tetraspanin 14 [Source:MGI Symbol;Acc:MGI:1196325]	protein_coding	89.987	87.5113	81.8537	54.9491	48.9661	50.0619
ENSMUSG00000069516	238196	-0.750668	0.0319488	-23.4959	4.48743e-122	1.17594e-119	Lyz2	17105	GO:0000137	NM_017372	lysozyme 2 [Source:MGI Symbol;Acc:MGI:96897]	protein_coding	23539.7	23335.6	22675.5	14172.8	13254.8	13844.4
ENSMUSG00000035107	3064.77	-0.751667	0.0606332	-12.3969	2.71478e-35	1.19582e-33	Dcbld2	73379	GO:0005887	NM_001356484	discoidin, CUB and LCCL domain containing 2 [Source:MGI Symbol;Acc:MGI:1920629]	protein_coding	55.5991	57.942	54.8538	34.3791	33.9044	31.2267
ENSMUSG00000029490	901.096	-0.752819	0.0921359	-8.17075	3.06489e-16	5.61448e-15	Mfsd7a	243197	GO:0003674	NM_001359977	major facilitator superfamily domain containing 7A [Source:MGI Symbol;Acc:MGI:2442629]	protein_coding	26.032	26.6636	23.4525	14.9755	15.1237	15.1177
ENSMUSG00000078945	1307.14	-0.752842	0.0616906	-12.2035	2.97755e-34	1.26126e-32	Naip2	17948	GO:0000166	NM_001126182	NLR family, apoptosis inhibitory protein 2 [Source:MGI Symbol;Acc:MGI:1298226]	protein_coding	130.641	129.924	133.483	75.6229	77.2993	80.8019
ENSMUSG00000025429	1501.63	-0.753779	0.0782833	-9.62886	6.03957e-22	1.48928e-20	Pstpip2	19201	GO:0003779	NM_013831	proline-serine-threonine phosphatase-interacting protein 2 [Source:MGI Symbol;Acc:MGI:1335088]	protein_coding	65.562	66.545	68.0581	40.2066	41.0943	36.9268
ENSMUSG00000009376	2639.49	-0.755471	0.0692276	-10.9129	1.00065e-27	3.28473e-26	Met	17295	GO:0000122	NM_008591	met proto-oncogene [Source:MGI Symbol;Acc:MGI:96969]	protein_coding	84.1486	73.8376	74.6274	44.8683	46.1769	46.7574
ENSMUSG00000036362	890.909	-0.759054	0.0696148	-10.9036	1.10747e-27	3.62001e-26	P2ry13	74191	GO:0004930	NM_028808	purinergic receptor P2Y, G-protein coupled 13 [Source:MGI Symbol;Acc:MGI:1921441]	protein_coding	37.816	38.9699	39.2845	23.0751	22.6856	22.6352
ENSMUSG00000039982	2409.86	-0.759105	0.0461831	-16.4369	1.04184e-60	8.70701e-59	Dtx4	207521	GO:0005575	NM_172442	deltex 4, E3 ubiquitin ligase [Source:MGI Symbol;Acc:MGI:2672905]	protein_coding	133.052	134.173	125.737	79.3644	72.7673	80.2146
ENSMUSG00000014778	297.587	-0.760059	0.0888098	-8.55828	1.14565e-17	2.31238e-16	Fhod1	234686	GO:0003674	NM_177699	formin homology 2 domain containing 1 [Source:MGI Symbol;Acc:MGI:2679008]	retained_intron	45.1542	49.51	40.5984	26.9792	25.2268	27.7571
ENSMUSG00000031709	3290.35	-0.760975	0.0533133	-14.2736	3.19498e-46	1.90724e-44	Tbc1d9	71310	GO:0005096	NM_001111304	TBC1 domain family, member 9 [Source:MGI Symbol;Acc:MGI:1918560]	protein_coding	111.841	109.047	114.569	64.2723	65.7013	67.9057
ENSMUSG00000026094	658.651	-0.766985	0.0644973	-11.8917	1.30654e-32	5.16635e-31	Stk17b	98267	GO:0000166	NM_133810	serine/threonine kinase 17b (apoptosis-inducing) [Source:MGI Symbol;Acc:MGI:2138162]	protein_coding	90.6834	86.1439	95.058	52.9096	52.3131	54.3946
ENSMUSG00000055485	715.755	-0.771267	0.107691	-7.16189	7.95749e-13	1.15197e-11	Soga1	320706	GO:0003674	NM_001164663	suppressor of glucose, autophagy associated 1 [Source:MGI Symbol;Acc:MGI:2444575]	protein_coding	89.4514	73.6097	87.3062	50.2292	47.7884	48.4097
ENSMUSG00000017631	3150.33	-0.772415	0.0461782	-16.7268	8.35672e-63	7.55575e-61	Abr	109934	GO:0002692	NM_001291186	active BCR-related gene [Source:MGI Symbol;Acc:MGI:107771]	protein_coding	257.963	257.748	259.028	149.639	148.572	154.977
ENSMUSG00000028517	1039.18	-0.77308	0.0771226	-10.024	1.19517e-23	3.20809e-22	Plpp3	67916	GO:0001568	NM_080555	phospholipid phosphatase 3 [Source:MGI Symbol;Acc:MGI:1915166]	protein_coding	26.3533	26.5496	25.7517	14.2763	14.3179	18.0091
ENSMUSG00000021996	2494.28	-0.773944	0.0556125	-13.9167	5.01362e-44	2.77833e-42	Esd	13885	GO:0005737	NM_001285423	esterase D/formylglutathione hydrolase [Source:MGI Symbol;Acc:MGI:95421]	protein_coding	213.358	215.109	198.292	126.959	117.201	121.856
ENSMUSG00000050628	897.242	-0.775464	0.0933697	-8.30531	9.95612e-17	1.86132e-15	Ubald2	319370	GO:0003674	NM_176902	UBA-like domain containing 2 [Source:MGI Symbol;Acc:MGI:1914635]	protein_coding	45.3273	44.7272	45.7839	24.7426	28.202	26.2371
ENSMUSG00000053819	1377.3	-0.776385	0.0421544	-18.4177	9.48048e-76	1.09386e-73	Camk2d	108058	GO:0000082	NM_001025438	calcium/calmodulin-dependent protein kinase II, delta [Source:MGI Symbol;Acc:MGI:1341265]	processed_transcript	121.911	116.796	120.613	70.5656	71.4037	66.96
ENSMUSG00000025701	384.507	-0.777822	0.0711215	-10.9365	7.70994e-28	2.53624e-26	Alox5	11689	GO:0002526	NM_009662	arachidonate 5-lipoxygenase [Source:MGI Symbol;Acc:MGI:87999]	protein_coding	43.9758	41.9895	40.7298	23.8909	25.6607	24.2874
ENSMUSG00000039747	1315.7	-0.778747	0.0840015	-9.27064	1.8503e-20	4.26976e-19	Orai2	269717	GO:0002115	NM_178751	ORAI calcium release-activated calcium modulator 2 [Source:MGI Symbol;Acc:MGI:2443195]	protein_coding	43.1188	43.2998	42.8976	27.4454	22.4376	25.3614
ENSMUSG00000023991	3590.21	-0.778925	0.0543075	-14.3429	1.18069e-46	7.18689e-45	Foxp4	74123	GO:0000122	NM_001110824	forkhead box P4 [Source:MGI Symbol;Acc:MGI:1921373]	protein_coding	99.7356	105.8	106.883	60.8344	60.3709	60.4708
ENSMUSG00000036155	555.524	-0.782657	0.0655401	-11.9416	7.17849e-33	2.85313e-31	Mgat5	107895	GO:0004864	NM_145128	mannoside acetylglucosaminyltransferase 5 [Source:MGI Symbol;Acc:MGI:894701]	retained_intron	49.9749	50.3076	47.0363	28.3777	28.4499	28.831
ENSMUSG00000054676	736.096	-0.788498	0.0639094	-12.3378	5.67184e-35	2.46327e-33	1600014C10Rik	72244	GO:0003674	NM_001085385	RIKEN cDNA 1600014C10 gene [Source:MGI Symbol;Acc:MGI:1919494]	protein_coding	51.9568	51.3901	51.9633	31.0582	30.6193	27.6745
ENSMUSG00000054843	1784.93	-0.791522	0.053132	-14.8973	3.43287e-50	2.20231e-48	Atrnl1	226255	GO:0005515	NM_181415	attractin like 1 [Source:MGI Symbol;Acc:MGI:2147749]	protein_coding	116.233	106.199	109.445	65.6708	61.2386	64.6839
ENSMUSG00000097415	920.1	-0.792091	0.0535288	-14.7975	1.52118e-49	9.63893e-48	NA	NA	NA	NA	expressed sequence AU020206 [Source:MGI Symbol;Acc:MGI:2142134]	lincRNA	128.446	141.009	139.926	78.3155	78.8416	78.8103
ENSMUSG00000026994	484.077	-0.792753	0.0640424	-12.3786	3.41384e-35	1.49522e-33	Galnt3	14425	GO:0004653	NM_015736	UDP-N-acetyl-alpha-D-galactosamine:polypeptide N-acetylgalactosaminyltransferase 3 [Source:MGI Symbol;Acc:MGI:894695]	protein_coding	50.832	52.3017	52.4231	27.9698	31.549	30.2354
ENSMUSG00000037295	264.348	-0.795857	0.0860061	-9.2535	2.17258e-20	4.98371e-19	Ldlrap1	100017	GO:0001540	NM_145554	low density lipoprotein receptor adaptor protein 1 [Source:MGI Symbol;Acc:MGI:2140175]	protein_coding	41.4583	43.1859	40.9268	25.2311	23.3674	23.5439
ENSMUSG00000032554	10337.7	-0.798299	0.0726252	-10.992	4.17428e-28	1.38198e-26	Trf	22041	GO:0005515	NM_133977	transferrin [Source:MGI Symbol;Acc:MGI:98821]	protein_coding	731.494	727.669	677.616	432.482	374.7	419.786
ENSMUSG00000024143	2221.74	-0.798418	0.0471449	-16.9354	2.4671e-64	2.31175e-62	Rhoq	104215	GO:0000166	NM_145491	ras homolog family member Q [Source:MGI Symbol;Acc:MGI:1931553]	protein_coding	163.262	164.141	157.992	90.902	86.8373	102.106
ENSMUSG00000018796	7426.7	-0.799525	0.039585	-20.1977	1.02656e-90	1.52612e-88	Acsl1	14081	GO:0000166	NM_001302163	acyl-CoA synthetase long-chain family member 1 [Source:MGI Symbol;Acc:MGI:102797]	protein_coding	144.354	145.396	138.547	81.2291	82.3126	82.4451
ENSMUSG00000032369	1112.11	-0.805291	0.0938683	-8.57894	9.57473e-18	1.94271e-16	Plscr1	22038	GO:0001228	NM_011636	phospholipid scramblase 1 [Source:MGI Symbol;Acc:MGI:893575]	protein_coding	37.5482	35.7104	35.9303	21.4392	20.5782	20.3221
ENSMUSG00000046985	889.368	-0.805555	0.0482795	-16.6852	1.67845e-62	1.50875e-60	Tapt1	231225	GO:0001503	NM_173764	transmembrane anterior posterior transformation 1 [Source:MGI Symbol;Acc:MGI:2683537]	protein_coding	98.8786	98.0514	93.2186	56.9885	56.218	52.1271
ENSMUSG00000015305	2005.76	-0.807666	0.0639325	-12.6331	1.38687e-36	6.38167e-35	Sash1	70097	GO:0000209	NM_175155	SAM and SH3 domain containing 1 [Source:MGI Symbol;Acc:MGI:1917347]	protein_coding	76.4354	74.1225	73.642	42.4209	41.5282	44.1965
ENSMUSG00000034312	2718.15	-0.811542	0.0578809	-14.0209	1.16116e-44	6.60027e-43	Iqsec1	232227	GO:0005085	NM_001134383	IQ motif and Sec7 domain 1 [Source:MGI Symbol;Acc:MGI:1196356]	protein_coding	232.574	227.324	233.868	129.302	135.184	130.111
ENSMUSG00000050390	273.873	-0.812219	0.0921779	-8.81143	1.23555e-18	2.63852e-17	C77080	97130	GO:0003674	NM_001033189	expressed sequence C77080 [Source:MGI Symbol;Acc:MGI:2140651]	protein_coding	37.3875	34.7538	36.8539	20.7443	20.5782	20.6526
ENSMUSG00000082536	1579.56	-0.814959	0.236509	-3.44578	0.000569408	0.00268977	NA	NA	NA	NA	predicted gene 13456 [Source:MGI Symbol;Acc:MGI:3651389]	processed_pseudogene	164.05	140.38	110.558	90.5792	65.7524	79.2011
ENSMUSG00000018474	342.962	-0.815089	0.10596	-7.6924	1.44398e-14	2.37505e-13	Chd3	216848	GO:0005515	NM_146019	chromodomain helicase DNA binding protein 3 [Source:MGI Symbol;Acc:MGI:1344395]	retained_intron	23.0324	27.1763	24.1751	14.5694	13.5122	14.1264
ENSMUSG00000027315	2010.29	-0.824715	0.0501791	-16.4354	1.06673e-60	8.86701e-59	Spint1	20732	GO:0001843	NM_016907	serine protease inhibitor, Kunitz type 1 [Source:MGI Symbol;Acc:MGI:1338033]	protein_coding	298.136	296.775	285.831	170.266	157.931	168.525
ENSMUSG00000030144	1305.34	-0.824771	0.0667552	-12.3552	4.56867e-35	1.99537e-33	Clec4d	17474	GO:0002250	NM_001163161	C-type lectin domain family 4, member d [Source:MGI Symbol;Acc:MGI:1298389]	nonsense_mediated_decay	41.8868	41.5337	44.9341	24.998	22.5616	24.7831
ENSMUSG00000032540	583.891	-0.827151	0.0575465	-14.3736	7.57575e-47	4.64796e-45	Abhd5	67469	GO:0003841	NM_001359207	abhydrolase domain containing 5 [Source:MGI Symbol;Acc:MGI:1914719]	protein_coding	67.5438	64.437	64.8391	39.6239	35.206	35.6877
ENSMUSG00000022555	247.767	-0.828448	0.109984	-7.53243	4.98043e-14	7.80167e-13	Dgat1	13350	GO:0003846	NM_010046	diacylglycerol O-acyltransferase 1 [Source:MGI Symbol;Acc:MGI:1333825]	protein_coding	22.9788	20.7383	20.2992	11.8289	11.4667	12.8872
ENSMUSG00000030287	512.229	-0.836117	0.0731707	-11.4269	3.0677e-30	1.10301e-28	Itpr2	16439	GO:0001666	NM_010586	inositol 1,4,5-triphosphate receptor 2 [Source:MGI Symbol;Acc:MGI:99418]	protein_coding	48.6359	49.7378	47.6275	25.7556	27.4582	28.7484
ENSMUSG00000052040	2102.5	-0.841513	0.0744496	-11.3031	1.2664e-29	4.44995e-28	Klf13	50794	GO:0000978	NM_021366	Kruppel-like factor 13 [Source:MGI Symbol;Acc:MGI:1354948]	protein_coding	215.972	208.267	194.582	118.147	113.06	113.596
ENSMUSG00000047959	365.349	-0.842036	0.162039	-5.19651	2.03068e-07	1.72697e-06	Kcna3	16491	GO:0005216	NM_008418	potassium voltage-gated channel, shaker-related subfamily, member 3 [Source:MGI Symbol;Acc:MGI:96660]	protein_coding	43.2795	37.3176	36.7882	22.6672	21.6319	21.0656
ENSMUSG00000011148	302.718	-0.842946	0.107611	-7.83326	4.75387e-15	8.05034e-14	Adssl1	11565	GO:0000166	NM_007421	adenylosuccinate synthetase like 1 [Source:MGI Symbol;Acc:MGI:87947]	protein_coding	26.0855	24.4416	22.6641	13.8101	12.0866	15.1177
ENSMUSG00000022514	573.803	-0.844899	0.0814594	-10.372	3.32421e-25	9.60665e-24	Il1rap	16180	GO:0002114	NM_001159317	interleukin 1 receptor accessory protein [Source:MGI Symbol;Acc:MGI:104975]	protein_coding	39.7443	38.0013	39.6787	20.7443	22.6856	21.8917
ENSMUSG00000028771	3788.41	-0.845161	0.0598431	-14.1229	2.74316e-45	1.58254e-43	Ptpn12	19248	GO:0002102	NM_001356590	protein tyrosine phosphatase, non-receptor type 12 [Source:MGI Symbol;Acc:MGI:104673]	protein_coding	285.816	301.732	318.48	169.217	168.344	165.799
ENSMUSG00000031563	289.188	-0.847782	0.104753	-8.09312	5.81546e-16	1.04794e-14	Wwc2	52357	GO:0000122	NM_133791	WW, C2 and coiled-coil domain containing 2 [Source:MGI Symbol;Acc:MGI:1261872]	protein_coding	23.6752	23.7579	23.5181	12.2951	13.2642	13.9611
ENSMUSG00000033213	9090.82	-0.849976	0.0757971	-11.2138	3.48783e-29	1.20101e-27	AA467197	433470	GO:0004129	NM_001004174	expressed sequence AA467197 [Source:MGI Symbol;Acc:MGI:3034182]	protein_coding	258.659	253.418	246.875	144.977	129.109	146.551
ENSMUSG00000039005	2424.87	-0.85141	0.0615568	-13.8313	1.65008e-43	9.04675e-42	Tlr4	21898	GO:0000187	NM_021297	toll-like receptor 4 [Source:MGI Symbol;Acc:MGI:96824]	protein_coding	253.196	243.619	249.765	142.355	134.316	136.39
ENSMUSG00000029553	2596.06	-0.852163	0.0481169	-17.7103	3.49471e-70	3.62629e-68	Tfec	21426	GO:0000978	NM_031198	transcription factor EC [Source:MGI Symbol;Acc:MGI:1333760]	protein_coding	140.658	138.161	134.934	75.402	81.6308	71.2927
ENSMUSG00000030729	357.293	-0.853963	0.0863606	-9.88834	4.67703e-23	1.23188e-21	Pgm2l1	70974	GO:0005975	NM_027629	phosphoglucomutase 2-like 1 [Source:MGI Symbol;Acc:MGI:1918224]	protein_coding	39.2086	36.6339	35.2772	18.0638	22.1277	21.4787
ENSMUSG00000026519	653.567	-0.854084	0.0759793	-11.241	2.56424e-29	8.88917e-28	Tmem63a	208795	GO:0003676	NM_144794	transmembrane protein 63a [Source:MGI Symbol;Acc:MGI:2384789]	protein_coding	68.3473	66.3171	64.5107	36.1277	37.9332	35.9355
ENSMUSG00000006818	9653.48	-0.854293	0.0420619	-20.3104	1.04107e-91	1.56272e-89	Sod2	20656	GO:0000302	NM_013671	superoxide dismutase 2, mitochondrial [Source:MGI Symbol;Acc:MGI:98352]	protein_coding	231.502	230.116	232.619	126.622	131.155	125.402
ENSMUSG00000039176	432.091	-0.857245	0.0788325	-10.8743	1.52899e-27	4.95592e-26	Polg	18975	GO:0002020	NM_001360095	polymerase (DNA directed), gamma [Source:MGI Symbol;Acc:MGI:1196389]	protein_coding	50.0821	46.7182	49.1385	25.9886	28.202	26.1875
ENSMUSG00000052698	369.347	-0.857746	0.0840542	-10.2047	1.88941e-24	5.254e-23	Tln2	70549	GO:0001726	NM_001081242	talin 2 [Source:MGI Symbol;Acc:MGI:1917799]	protein_coding	37.0125	36.1212	35.4766	19.5789	18.7807	21.8091
ENSMUSG00000015846	1117.33	-0.8604	0.064934	-13.2504	4.49009e-40	2.2322e-38	Rxra	20181	GO:0000122	NM_001290481	retinoid X receptor alpha [Source:MGI Symbol;Acc:MGI:98214]	protein_coding	134.981	133.603	129.481	77.1492	68.0567	73.771
ENSMUSG00000035158	2172.76	-0.861275	0.0693287	-12.4231	1.95878e-35	8.67755e-34	Mitf	17342	GO:0000122	NM_001113198	microphthalmia-associated transcription factor [Source:MGI Symbol;Acc:MGI:104554]	protein_coding	108.413	103.635	112.335	56.231	61.6725	60.4708
ENSMUSG00000025584	507.565	-0.863198	0.0782005	-11.0383	2.49772e-28	8.35871e-27	Pde8a	18584	GO:0001934	NM_008803	phosphodiesterase 8A [Source:MGI Symbol;Acc:MGI:1277116]	protein_coding	44.1365	46.4334	51.7662	25.8138	25.1649	27.1788
ENSMUSG00000022629	268.612	-0.866442	0.0955921	-9.06395	1.25807e-19	2.80678e-18	Kif21a	16564	GO:0000166	NM_001109040	kinesin family member 21A [Source:MGI Symbol;Acc:MGI:109188]	protein_coding	28.7637	29.9111	31.6641	15.2086	17.1691	17.1829
ENSMUSG00000038811	735.682	-0.867122	0.0925919	-9.36498	7.60637e-21	1.78185e-19	Gngt2	14710	GO:0003924	NM_001038664	guanine nucleotide binding protein (G protein), gamma transducing activity polypeptide 2 [Source:MGI Symbol;Acc:MGI:893584]	protein_coding	41.7261	41.4767	39.81	21.5018	21.3839	24.7831
ENSMUSG00000038764	127.605	-0.871342	0.11312	-7.70284	1.33076e-14	2.19349e-13	Ptpn3	545622	GO:0001784	NM_011207	protein tyrosine phosphatase, non-receptor type 3 [Source:MGI Symbol;Acc:MGI:105307]	protein_coding	19.765	21.6499	19.6533	10.1973	12.0324	11.1524
ENSMUSG00000053101	1078.33	-0.871628	0.0528989	-16.4772	5.34707e-61	4.51754e-59	Gpr141	353346	GO:0004930	NM_181754	G protein-coupled receptor 141 [Source:MGI Symbol;Acc:MGI:2672983]	protein_coding	98.2894	92.0691	96.9631	52.8513	52.1272	51.7141
ENSMUSG00000021365	521.106	-0.876187	0.0721329	-12.1468	5.96255e-34	2.49829e-32	Nedd9	18003	GO:0000922	NM_001111324	neural precursor cell expressed, developmentally down-regulated gene 9 [Source:MGI Symbol;Acc:MGI:97302]	protein_coding	76.489	83.694	83.1018	42.7705	46.2389	43.2052
ENSMUSG00000079445	817.882	-0.878689	0.0520525	-16.8808	6.22816e-64	5.74906e-62	B3gnt7	227327	GO:0005783	NM_145222	UDP-GlcNAc:betaGal beta-1,3-N-acetylglucosaminyltransferase 7 [Source:MGI Symbol;Acc:MGI:2384394]	retained_intron	93.3616	94.9748	94.7952	50.2874	51.6933	51.8793
ENSMUSG00000026796	4919.44	-0.879849	0.0662442	-13.2819	2.94819e-40	1.48475e-38	Fam129b	227737	GO:0003713	NM_146119	family with sequence similarity 129, member B [Source:MGI Symbol;Acc:MGI:2442910]	protein_coding	227.914	230.742	209.101	120.503	119.316	122.676
ENSMUSG00000036667	217.105	-0.881379	0.0794781	-11.0896	1.40944e-28	4.76834e-27	Tcaf1	77574	GO:0005886	NM_001355768	TRPM8 channel-associated factor 1 [Source:MGI Symbol;Acc:MGI:1914665]	protein_coding	37.441	39.3687	38.956	21.2105	19.2145	22.5526
ENSMUSG00000024985	553.918	-0.882607	0.0818732	-10.7802	4.27118e-27	1.34769e-25	Tcf7l2	21416	GO:0000122	NM_001142918	transcription factor 7 like 2, T cell specific, HMG box [Source:MGI Symbol;Acc:MGI:1202879]	protein_coding	66.0976	67.1148	68.7807	35.4867	38.4291	35.3572
ENSMUSG00000001089	956.136	-0.886543	0.0732728	-12.0992	1.06634e-33	4.39643e-32	Luzp1	269593	GO:0003281	NM_024452	leucine zipper protein 1 [Source:MGI Symbol;Acc:MGI:107629]	protein_coding	119.233	112.466	123.437	65.7291	64.2138	61.6273
ENSMUSG00000032501	245.802	-0.887077	0.0866806	-10.2339	1.39838e-24	3.93096e-23	Trib1	211770	GO:0004860	NM_144549	tribbles pseudokinase 1 [Source:MGI Symbol;Acc:MGI:2443397]	protein_coding	28.9244	32.9876	30.8101	16.4323	16.8592	16.7699
ENSMUSG00000029863	176.141	-0.89709	0.0894741	-10.0262	1.16871e-23	3.14252e-22	Casp2	12366	GO:0004197	NM_007610	caspase 2 [Source:MGI Symbol;Acc:MGI:97295]	protein_coding	32.9952	31.7912	29.8247	17.2481	16.1154	17.5134
ENSMUSG00000035493	11504.4	-0.907905	0.0314304	-28.8862	1.77856e-183	7.23641e-181	Tgfbi	21810	GO:0005178	NM_009369	transforming growth factor, beta induced [Source:MGI Symbol;Acc:MGI:99959]	protein_coding	741.215	757.348	731.362	406.262	389.001	391.077
ENSMUSG00000036273	664.354	-0.908633	0.0934358	-9.72468	2.36655e-22	5.98841e-21	Lrrk2	66725	GO:0000149	NM_025730	leucine-rich repeat kinase 2 [Source:MGI Symbol;Acc:MGI:1913975]	protein_coding	41.7797	39.8814	43.4232	22.2593	22.3137	21.8917
ENSMUSG00000074746	1514.03	-0.909083	0.0533637	-17.0356	4.47216e-65	4.26816e-63	Pdzd8	107368	GO:0003674	NM_001033222	PDZ domain containing 8 [Source:MGI Symbol;Acc:MGI:2677270]	protein_coding	168.458	157.304	168.766	82.9772	89.3786	90.954
ENSMUSG00000021508	537.407	-0.923594	0.0777369	-11.881	1.48549e-32	5.85899e-31	Cxcl14	57266	GO:0005125	NM_019568	chemokine (C-X-C motif) ligand 14 [Source:MGI Symbol;Acc:MGI:1888514]	protein_coding	56.4562	52.0738	48.0217	27.2123	27.3962	28.0049
ENSMUSG00000002985	8202.54	-0.924837	0.0440339	-21.0029	6.1758e-98	1.01579e-95	Apoe	11816	GO:0001540	NM_001305819	apolipoprotein E [Source:MGI Symbol;Acc:MGI:88057]	protein_coding	263.694	269.371	281.561	140.548	142.312	145.725
ENSMUSG00000003283	3493.43	-0.928982	0.0514176	-18.0674	5.75508e-73	6.35567e-71	Hck	15162	GO:0000166	NM_001172117	hemopoietic cell kinase [Source:MGI Symbol;Acc:MGI:96052]	protein_coding	120.09	124.316	117.065	64.5637	60.5568	64.6839
ENSMUSG00000059479	201.64	-0.930084	0.100078	-9.29356	1.49215e-20	3.4692e-19	B3gnt8	232984	GO:0005783	NM_001036740	UDP-GlcNAc:betaGal beta-1,3-N-acetylglucosaminyltransferase 8 [Source:MGI Symbol;Acc:MGI:2385269]	protein_coding	26.4069	26.2756	26.4086	15.3938	12.7404	13.135
ENSMUSG00000055782	513.009	-0.943031	0.0676806	-13.9335	3.96211e-44	2.21149e-42	Abcd2	26874	GO:0000038	NM_001358967	ATP-binding cassette, sub-family D (ALD), member 2 [Source:MGI Symbol;Acc:MGI:1349467]	protein_coding	89.505	94.8608	99.328	47.2574	49.8338	50.3097
ENSMUSG00000032965	381.972	-0.943089	0.113199	-8.33121	8.00181e-17	1.51057e-15	Ift57	73916	GO:0001843	NM_028680	intraflagellar transport 57 [Source:MGI Symbol;Acc:MGI:1921166]	protein_coding	21.9076	22.1057	24.7663	11.3627	13.2022	10.9872
ENSMUSG00000028124	436.113	-0.943977	0.0623637	-15.1367	9.28085e-52	6.15842e-50	Gclm	14630	GO:0004357	NM_008129	glutamate-cysteine ligase, modifier subunit [Source:MGI Symbol;Acc:MGI:104995]	protein_coding	56.5097	56.4004	53.9998	28.0281	29.2557	29.535
ENSMUSG00000041268	2011.1	-0.948157	0.0900239	-10.5323	6.13298e-26	1.84479e-24	Dmxl2	235380	GO:0007035	NM_172771	Dmx-like 2 [Source:MGI Symbol;Acc:MGI:2444630]	protein_coding	165.405	156.62	158.78	82.1031	83.8622	82.8582
ENSMUSG00000026202	465.091	-0.950501	0.0804987	-11.8077	3.56373e-32	1.37403e-30	Tuba4a	22145	GO:0000166	NM_001313723	tubulin, alpha 4A [Source:MGI Symbol;Acc:MGI:1095410]	protein_coding	60.4753	60.05	56.2406	28.1459	31.859	31.5571
ENSMUSG00000026944	559.911	-0.955178	0.0935899	-10.206	1.86408e-24	5.19288e-23	Abca2	11305	GO:0000166	NM_001368624	ATP-binding cassette, sub-family A (ABC1), member 2 [Source:MGI Symbol;Acc:MGI:99606]	protein_coding	76.5961	69.9634	68.2552	37.5845	36.6936	36.3485
ENSMUSG00000037613	280.28	-0.956003	0.0987284	-9.68316	3.55557e-22	8.92415e-21	Tnfrsf23	79201	GO:0005515	NM_001308111	tumor necrosis factor receptor superfamily, member 23 [Source:MGI Symbol;Acc:MGI:1930269]	nonsense_mediated_decay	21.8628	18.6919	21.1072	10.6108	10.4925	10.6188
ENSMUSG00000037679	790.054	-0.956588	0.0654032	-14.626	1.91656e-48	1.19967e-46	Inf2	70435	GO:0003779	NM_001374199	inverted formin, FH2 and WH2 domain containing [Source:MGI Symbol;Acc:MGI:1917685]	protein_coding	101.825	96.1143	98.1456	47.9566	51.4454	53.2837
ENSMUSG00000004609	3617.44	-0.958361	0.0494751	-19.3706	1.36708e-83	1.79123e-81	Cd33	12489	GO:0005886	NM_001111058	CD33 antigen [Source:MGI Symbol;Acc:MGI:99440]	protein_coding	334.505	332.554	336.086	168.984	173.737	172.821
ENSMUSG00000021281	23790.1	-0.960309	0.0560675	-17.1277	9.2199e-66	8.96534e-64	Tnfaip2	21928	GO:0000145	NM_009396	tumor necrosis factor, alpha-induced protein 2 [Source:MGI Symbol;Acc:MGI:104960]	protein_coding	396.104	402.859	388.181	204.996	202.187	201.982
ENSMUSG00000029304	61041.5	-0.962638	0.0323607	-29.7471	1.88969e-194	8.85347e-192	Spp1	20750	GO:0001503	NM_001204201	secreted phosphoprotein 1 [Source:MGI Symbol;Acc:MGI:98389]	protein_coding	740.512	744.686	717.816	390.399	366.539	371.409
ENSMUSG00000029084	3997.05	-0.966304	0.0545961	-17.6992	4.25616e-70	4.38696e-68	Cd38	12494	GO:0001666	NM_007646	CD38 antigen [Source:MGI Symbol;Acc:MGI:107474]	protein_coding	112.698	108.079	108.459	54.3081	58.8833	55.0185
ENSMUSG00000039193	306.592	-0.96843	0.0833486	-11.619	3.29864e-31	1.23189e-29	Nlrc4	268973	GO:0000166	NM_001033367	NLR family, CARD domain containing 4 [Source:MGI Symbol;Acc:MGI:3036243]	protein_coding	29.4065	29.8541	30.8101	15.6165	15.6815	14.4568
ENSMUSG00000019960	291.222	-0.968966	0.0723364	-13.3953	6.4437e-41	3.32087e-39	Dusp6	67603	GO:0000188	NM_026268	dual specificity phosphatase 6 [Source:MGI Symbol;Acc:MGI:1914853]	protein_coding	58.7594	59.7652	60.2406	29.0187	29.9375	32.5485
ENSMUSG00000018427	169.133	-0.970095	0.094356	-10.2812	8.56342e-25	2.43829e-23	Ypel2	77864	GO:0003674	NM_001005341	yippee-like 2 (Drosophila) [Source:MGI Symbol;Acc:MGI:1925114]	protein_coding	25.7702	26.0939	25.686	13.4605	13.3262	12.6394
ENSMUSG00000019832	2231.42	-0.971623	0.0474005	-20.4981	2.23636e-93	3.49256e-91	Rab32	67844	GO:0000166	NM_026405	RAB32, member RAS oncogene family [Source:MGI Symbol;Acc:MGI:1915094]	protein_coding	119.929	117.08	113.912	62.9321	57.0238	58.5707
ENSMUSG00000030342	6165.09	-0.972261	0.087845	-11.0679	1.79531e-28	6.02111e-27	Cd9	12527	GO:0005178	NM_007657	CD9 antigen [Source:MGI Symbol;Acc:MGI:88348]	protein_coding	444.899	437.271	458.204	230.285	222.393	229.456
ENSMUSG00000027215	860.661	-0.972693	0.0591491	-16.4448	9.14133e-61	7.6812e-59	Cd82	12521	GO:0005886	NM_001136055	CD82 antigen [Source:MGI Symbol;Acc:MGI:104651]	protein_coding	69.0436	72.7551	66.2844	35.6615	33.9044	36.5964
ENSMUSG00000042460	592.709	-0.97617	0.0674694	-14.4683	1.92045e-47	1.18295e-45	C1galt1	94192	GO:0001525	NM_052993	core 1 synthase, glycoprotein-N-acetylgalactosamine 3-beta-galactosyltransferase, 1 [Source:MGI Symbol;Acc:MGI:2151071]	protein_coding	63.0981	62.9557	70.4888	33.9134	32.4788	33.2094
ENSMUSG00000056501	7220.91	-0.982454	0.073668	-13.3362	1.42459e-40	7.24527e-39	Cebpb	12608	GO:0000122	NM_001287738	CCAAT/enhancer binding protein (C/EBP), beta [Source:MGI Symbol;Acc:MGI:88373]	protein_coding	431.349	417.35	440.661	217.167	215.079	219.33
ENSMUSG00000051457	587.887	-0.982706	0.0636482	-15.4396	8.85855e-54	6.25397e-52	Spn	20737	GO:0001562	NM_001037810	sialophorin [Source:MGI Symbol;Acc:MGI:98384]	nonsense_mediated_decay	94.0043	98.6211	100.773	47.0826	52.2512	48.8227
ENSMUSG00000048440	465.752	-0.983262	0.0893301	-11.0071	3.53304e-28	1.17725e-26	Cyp4f16	70101	GO:0003674	NM_001356302	cytochrome P450, family 4, subfamily f, polypeptide 16 [Source:MGI Symbol;Acc:MGI:1917351]	protein_coding	46.7939	43.0767	39.1428	22.0034	20.9894	22.3143
ENSMUSG00000021596	325.189	-0.989989	0.0970308	-10.2028	1.92574e-24	5.33581e-23	Mctp1	78771	GO:0005509	NM_030174	multiple C2 domains, transmembrane 1 [Source:MGI Symbol;Acc:MGI:1926021]	protein_coding	25.5499	23.0743	24.1094	13.5188	11.3428	11.5654
ENSMUSG00000059325	305.843	-0.993339	0.0842432	-11.7913	4.32712e-32	1.66009e-30	Hopx	74318	GO:0000122	NM_001159900	HOP homeobox [Source:MGI Symbol;Acc:MGI:1916782]	protein_coding	30.7991	33.1586	33.7663	15.8496	17.727	15.2003
ENSMUSG00000033192	1270.41	-0.996142	0.0428928	-23.224	2.60703e-119	6.20112e-117	Lpcat2	270084	GO:0003841	NM_001357374	lysophosphatidylcholine acyltransferase 2 [Source:MGI Symbol;Acc:MGI:3606214]	protein_coding	112.912	113.89	114.306	56.5224	56.0941	58.4055
ENSMUSG00000015340	28459.9	-0.999299	0.0329207	-30.3548	2.17269e-202	1.11973e-199	Cybb	13058	GO:0005244	NM_007807	cytochrome b-245, beta polypeptide [Source:MGI Symbol;Acc:MGI:88574]	nonsense_mediated_decay	2161.4	2117.68	2101.16	1051.77	1076	1058.88
ENSMUSG00000000532	1450.55	-1.00646	0.0633596	-15.8848	8.07146e-57	6.17786e-55	Acvr1b	11479	GO:0000082	NM_007395	activin A receptor, type 1B [Source:MGI Symbol;Acc:MGI:1338944]	protein_coding	57.9559	54.9794	51.8976	27.2706	26.7144	28.2527
ENSMUSG00000021360	1616.59	-1.00706	0.0871151	-11.5601	6.56268e-31	2.42161e-29	Gcnt2	14538	GO:0005794	NM_008105	glucosaminyl (N-acetyl) transferase 2, I-branching enzyme [Source:MGI Symbol;Acc:MGI:1100870]	protein_coding	23.4073	25.1253	22.4671	11.7124	11.2188	12.5568
ENSMUSG00000075010	2093.09	-1.00789	0.0717654	-14.0442	8.3555e-45	4.76695e-43	AW112010	107350	GO:0003674	NM_001177351	expressed sequence AW112010 [Source:MGI Symbol;Acc:MGI:2147706]	lincRNA	42.3689	45.4079	45.9852	23.7161	21.3839	20.983
ENSMUSG00000021559	1327.63	-1.01454	0.0624739	-16.2395	2.65254e-59	2.13598e-57	Dapk1	69635	GO:0000166	NM_001285917	death associated protein kinase 1 [Source:MGI Symbol;Acc:MGI:1916885]	protein_coding	147.782	146.365	145.97	67.8851	77.1061	72.6145
ENSMUSG00000031652	3505.48	-1.01657	0.0488056	-20.829	2.36296e-96	3.8056e-94	N4bp1	80750	GO:0003723	NM_030563	NEDD4 binding protein 1 [Source:MGI Symbol;Acc:MGI:2136825]	processed_transcript	199.311	190.747	196.225	96.6707	95.3909	97.3976
ENSMUSG00000026923	3683.97	-1.03011	0.0685142	-15.035	4.33144e-51	2.82567e-49	Notch1	18128	GO:0000122	NM_008714	notch 1 [Source:MGI Symbol;Acc:MGI:97363]	protein_coding	353.36	325.888	326.561	161.584	164.315	165.964
ENSMUSG00000028599	12977.8	-1.03637	0.0556378	-18.6272	1.93423e-77	2.28283e-75	Tnfrsf1b	21938	GO:0002724	NM_011610	tumor necrosis factor receptor superfamily, member 1b [Source:MGI Symbol;Acc:MGI:1314883]	protein_coding	297.868	287.659	269.342	138.567	138.221	139.529
ENSMUSG00000029998	1105.09	-1.04062	0.0444925	-23.3888	5.56221e-121	1.40979e-118	Pcyox1	66881	GO:0001735	NM_001355687	prenylcysteine oxidase 1 [Source:MGI Symbol;Acc:MGI:1914131]	protein_coding	141.408	148.986	141.963	72.5468	68.5525	68.484
ENSMUSG00000036622	3067.92	-1.04462	0.0997844	-10.4687	1.20242e-25	3.58892e-24	Atp13a2	74772	GO:0000166	NM_001164366	ATPase type 13A2 [Source:MGI Symbol;Acc:MGI:1922022]	protein_coding	294.172	280.196	264.612	138.392	128.985	138.785
ENSMUSG00000069792	6702.77	-1.04885	0.0996843	-10.5218	6.85746e-26	2.0587e-24	Wfdc17	100034251	GO:0004867	NM_001081957	WAP four-disulfide core domain 17 [Source:MGI Symbol;Acc:MGI:3649773]	protein_coding	280.674	261.679	259.159	142.646	114.172	130.029
ENSMUSG00000031596	22610.3	-1.05263	0.0513544	-20.4974	2.2717e-93	3.51227e-91	Slc7a2	11988	GO:0000064	NM_001044740	solute carrier family 7 (cationic amino acid transporter, y+ system), member 2 [Source:MGI Symbol;Acc:MGI:99828]	protein_coding	499.642	484.787	484.356	235.529	237.702	233.705
ENSMUSG00000022272	1955.44	-1.05371	0.0888478	-11.8597	1.91561e-32	7.49804e-31	Myo10	17909	GO:0000166	NM_001353141	myosin X [Source:MGI Symbol;Acc:MGI:107716]	protein_coding	87.5767	85.6881	89.2113	42.3626	41.5902	42.2965
ENSMUSG00000026981	28580.9	-1.05537	0.0553618	-19.0631	5.1107e-81	6.53029e-79	Il1rn	16181	GO:0001660	NM_001039701	interleukin 1 receptor antagonist [Source:MGI Symbol;Acc:MGI:96547]	protein_coding	297.814	306.118	298.707	143.986	141.382	148.533
ENSMUSG00000000957	7026.58	-1.05574	0.0496321	-21.2714	2.08862e-100	3.84431e-98	Mmp14	17387	GO:0001501	NM_008608	matrix metallopeptidase 14 (membrane-inserted) [Source:MGI Symbol;Acc:MGI:101900]	protein_coding	218.486	223.279	214.028	102.906	105.37	106.98
ENSMUSG00000097855	250.619	-1.05837	0.098904	-10.701	1.00733e-26	3.12738e-25	A930007I19Rik	77779	GO:0003674	NR_015567	RIKEN cDNA A930007I19 gene [Source:MGI Symbol;Acc:MGI:1925029]	lincRNA	21.9611	21.8778	21.0218	11.0131	10.3511	9.5828
ENSMUSG00000028980	237.571	-1.05996	0.0999511	-10.6048	2.83086e-26	8.54843e-25	H6pd	100198	GO:0003824	NM_001291004	hexose-6-phosphate dehydrogenase (glucose 1-dehydrogenase) [Source:MGI Symbol;Acc:MGI:2140356]	protein_coding	41.2976	34.5829	37.1823	18.7631	16.7352	18.7525
ENSMUSG00000028583	1695.66	-1.06235	0.0904442	-11.7459	7.41495e-32	2.81677e-30	Pdpn	14726	GO:0000902	NM_001290822	podoplanin [Source:MGI Symbol;Acc:MGI:103098]	protein_coding	21.5326	20.5105	23.3211	10.4304	9.17339	11.8959
ENSMUSG00000028413	1460.97	-1.06707	0.0386822	-27.5855	1.66231e-167	6.11927e-165	B4galt1	14595	GO:0000138	NM_022305	UDP-Gal:betaGlcNAc beta 1,4- galactosyltransferase, polypeptide 1 [Source:MGI Symbol;Acc:MGI:95705]	protein_coding	204.503	205.702	196.555	95.1817	98.0517	96.0688
ENSMUSG00000030956	276.99	-1.07702	0.0852238	-12.6375	1.31138e-36	6.05232e-35	Fam53b	77938	GO:0003674	NM_001347630	family with sequence similarity 53, member B [Source:MGI Symbol;Acc:MGI:1925188]	protein_coding	47.7788	43.6045	46.8392	23.0751	21.6319	20.4874
ENSMUSG00000039934	2392.26	-1.08014	0.0474186	-22.7789	7.41498e-115	1.63776e-112	Gsap	212167	GO:0001540	NM_001359876	gamma-secretase activating protein [Source:MGI Symbol;Acc:MGI:2442259]	retained_intron	221.593	225.501	228.087	106.985	106.92	104.75
ENSMUSG00000050967	152.543	-1.08411	0.111238	-9.74588	1.92109e-22	4.87716e-21	Creg2	263764	GO:0003674	NM_170597	cellular repressor of E1A-stimulated genes 2 [Source:MGI Symbol;Acc:MGI:1928333]	protein_coding	19.9257	20.5674	20.3649	10.0225	9.79322	8.67408
ENSMUSG00000029373	3113.93	-1.08529	0.0702623	-15.4462	8.0019e-54	5.67511e-52	Pf4	56744	GO:0005125	NM_019932	platelet factor 4 [Source:MGI Symbol;Acc:MGI:1888711]	protein_coding	116.019	109.617	117.197	56.5224	49.0901	55.8446
ENSMUSG00000076441	4985.23	-1.08733	0.0364093	-29.864	5.78076e-196	2.79301e-193	Ass1	11898	GO:0000050	NM_007494	argininosuccinate synthetase 1 [Source:MGI Symbol;Acc:MGI:88090]	protein_coding	433.358	431.297	419.373	204.646	194.501	204.611
ENSMUSG00000030671	246.077	-1.09832	0.0849824	-12.924	3.29351e-38	1.57163e-36	Pde3b	18576	GO:0001525	NM_011055	phosphodiesterase 3B, cGMP-inhibited [Source:MGI Symbol;Acc:MGI:1333863]	protein_coding	37.5482	35.8363	40.5984	18.8214	17.727	16.2742
ENSMUSG00000037820	13611.4	-1.10177	0.0399837	-27.5556	3.79326e-167	1.3639e-164	Tgm2	21817	GO:0001974	NM_009373	transglutaminase 2, C polypeptide [Source:MGI Symbol;Acc:MGI:98731]	protein_coding	445.007	461.257	431.052	205.462	203.984	213.3
ENSMUSG00000040249	9786.73	-1.10232	0.11234	-9.81241	9.95656e-23	2.56992e-21	Lrp1	16971	GO:0002020	NM_008512	low density lipoprotein receptor-related protein 1 [Source:MGI Symbol;Acc:MGI:96828]	protein_coding	880.695	813.752	817.486	394.608	394.27	379.181
ENSMUSG00000025324	878.663	-1.10727	0.0654616	-16.9148	3.50251e-64	3.26219e-62	Atp10a	11982	GO:0000166	NM_009728	ATPase, class V, type 10A [Source:MGI Symbol;Acc:MGI:1330809]	protein_coding	57.0989	53.3272	54.6567	25.639	26.4665	24.2048
ENSMUSG00000095028	397.199	-1.11347	0.0941131	-11.8312	2.6918e-32	1.04568e-30	Sirpb1b	668101	GO:0003674	NM_001173460	signal-regulatory protein beta 1B [Source:MGI Symbol;Acc:MGI:3779828]	protein_coding	20.9135	22.1658	20.1435	10.2471	10.2136	8.40926
ENSMUSG00000003500	323.201	-1.11535	0.112595	-9.90588	3.9249e-23	1.03731e-21	Impdh1	23917	GO:0003676	NM_001302933	inosine 5'-phosphate dehydrogenase 1 [Source:MGI Symbol;Acc:MGI:96567]	protein_coding	22.711	21.7639	24.5692	10.78	9.79322	11.3176
ENSMUSG00000025017	3293.21	-1.11722	0.0528271	-21.1486	2.84402e-99	4.9406e-97	Pik3ap1	83490	GO:0005102	NM_031376	phosphoinositide-3-kinase adaptor protein 1 [Source:MGI Symbol;Acc:MGI:1933177]	protein_coding	198.989	199.179	196.948	93.3493	94.2132	85.8321
ENSMUSG00000049091	759.86	-1.11845	0.0531222	-21.0543	2.08799e-98	3.54752e-96	Sephs2	20768	GO:0000166	NM_009266	selenophosphate synthetase 2 [Source:MGI Symbol;Acc:MGI:108388]	protein_coding	118.483	117.992	117.656	57.6878	50.3917	54.7706
ENSMUSG00000018381	617.23	-1.11911	0.0922287	-12.1341	6.96887e-34	2.91205e-32	Abi3	66610	GO:0005622	NM_001163464	ABI gene family, member 3 [Source:MGI Symbol;Acc:MGI:1913860]	protein_coding	43.6009	45.982	41.6113	20.7443	18.8426	20.8178
ENSMUSG00000071369	661.687	-1.12468	0.0816193	-13.7796	3.38288e-43	1.82877e-41	Map3k5	26408	GO:0000165	NM_008580	mitogen-activated protein kinase kinase kinase 5 [Source:MGI Symbol;Acc:MGI:1346876]	protein_coding	31.3883	31.2784	31.4013	14.1015	14.8138	14.1264
ENSMUSG00000036661	1361.15	-1.14099	0.0868287	-13.1407	1.9245e-39	9.44593e-38	Dennd3	105841	GO:0005085	NM_001081066	DENN/MADD domain containing 3 [Source:MGI Symbol;Acc:MGI:2146009]	protein_coding	84.2557	83.808	75.0216	36.5356	35.7019	38.0008
ENSMUSG00000028680	201.608	-1.14355	0.102994	-11.1031	1.21198e-28	4.13653e-27	Plk3	12795	GO:0000082	NM_001313916	polo-like kinase 3 [Source:MGI Symbol;Acc:MGI:109604]	processed_transcript	23.568	22.5045	25.2919	10.3139	11.6527	10.1611
ENSMUSG00000022096	300.341	-1.1452	0.0687559	-16.656	2.7365e-62	2.41766e-60	Hr	15460	GO:0000118	NM_021877	hairless [Source:MGI Symbol;Acc:MGI:96223]	protein_coding	80.5598	82.8964	81.788	38.9247	34.0903	37.7529
ENSMUSG00000027660	2402.63	-1.15052	0.0845378	-13.6096	3.51283e-42	1.86639e-40	Skil	20482	GO:0000122	NM_001039090	SKI-like [Source:MGI Symbol;Acc:MGI:106203]	protein_coding	138.676	126.025	138.941	60.8927	61.7964	58.7359
ENSMUSG00000045362	260.124	-1.2111	0.0892877	-13.564	6.54896e-42	3.42073e-40	Tnfrsf26	244237	GO:0016020	NM_175649	tumor necrosis factor receptor superfamily, member 26 [Source:MGI Symbol;Acc:MGI:2651928]	protein_coding	29.835	30.025	29.1021	13.2274	11.4667	13.8785
ENSMUSG00000026829	271.038	-1.21696	0.123478	-9.85564	6.47999e-23	1.69235e-21	Gbgt1	227671	GO:0005794	NM_139197	globoside alpha-1,3-N-acetylgalactosaminyltransferase 1 [Source:MGI Symbol;Acc:MGI:2449143]	processed_transcript	22.7646	21.9348	20.8247	9.78944	8.18168	10.3263
ENSMUSG00000041075	1472.08	-1.21793	0.0594351	-20.4918	2.54869e-93	3.90151e-91	Fzd7	14369	GO:0004888	NM_008057	frizzled class receptor 7 [Source:MGI Symbol;Acc:MGI:108570]	protein_coding	86.2376	79.8768	85.7296	36.8269	35.7019	35.4398
ENSMUSG00000046687	228.896	-1.22329	0.112894	-10.8357	2.33121e-27	7.47776e-26	Gm5424	432466	GO:0000050	NR_002687	predicted gene 5424 [Source:MGI Symbol;Acc:MGI:3643173]	processed_pseudogene	19.2556	22.0409	20.7706	8.21595	8.80097	9.68028
ENSMUSG00000015474	469.542	-1.22446	0.0971983	-12.5975	2.17827e-36	9.90537e-35	Ppt2	54397	GO:0005764	NM_001302393	palmitoyl-protein thioesterase 2 [Source:MGI Symbol;Acc:MGI:1860075]	protein_coding	43.1188	39.6535	40.2042	18.8214	18.2848	15.1573
ENSMUSG00000038894	648.586	-1.22726	0.0690036	-17.7854	9.17183e-71	9.71272e-69	Irs2	384783	GO:0002053	NM_001081212	insulin receptor substrate 2 [Source:MGI Symbol;Acc:MGI:109334]	protein_coding	65.2942	64.9498	64.7734	26.6879	28.078	28.5832
ENSMUSG00000060703	1347.76	-1.23614	0.0531107	-23.2749	7.97024e-120	1.92544e-117	Cd302	66205	GO:0005737	NM_001290660	CD302 antigen [Source:MGI Symbol;Acc:MGI:1913455]	protein_coding	102.467	105.629	107.343	47.0826	43.3257	42.8748
ENSMUSG00000058427	10995.3	-1.24196	0.0720497	-17.2375	1.38826e-66	1.37589e-64	Cxcl2	20310	GO:0002237	NM_009140	chemokine (C-X-C motif) ligand 2 [Source:MGI Symbol;Acc:MGI:1340094]	protein_coding	39.4656	46.8155	40.0182	16.8915	19.4782	16.8225
ENSMUSG00000020057	2247.29	-1.24288	0.0586416	-21.1945	1.0728e-99	1.88483e-97	Dram1	71712	GO:0003674	NM_027878	DNA-damage regulated autophagy modulator 1 [Source:MGI Symbol;Acc:MGI:1918962]	nonsense_mediated_decay	139.801	147.96	141.766	60.4265	61.7964	58.8186
ENSMUSG00000017756	554.348	-1.24636	0.0850918	-14.6472	1.40315e-48	8.81875e-47	Slc12a7	20499	GO:0005215	NM_001360694	solute carrier family 12, member 7 [Source:MGI Symbol;Acc:MGI:1342283]	processed_transcript	51.2069	52.0168	45.0655	21.9097	20.5162	19.9091
ENSMUSG00000036533	187.33	-1.25843	0.110369	-11.4021	4.08227e-30	1.45764e-28	Cdc42ep3	260409	GO:0005515	NM_026514	CDC42 effector protein (Rho GTPase binding) 3 [Source:MGI Symbol;Acc:MGI:2384718]	protein_coding	29.0851	28.5437	31.3356	10.8966	13.5741	12.722
ENSMUSG00000030109	266.668	-1.27372	0.116758	-10.909	1.04359e-27	3.41841e-26	Slc6a12	14411	GO:0005328	NM_001347433	solute carrier family 6 (neurotransmitter transporter, betaine/GABA), member 12 [Source:MGI Symbol;Acc:MGI:95628]	protein_coding	26.6747	25.3532	23.9123	9.43982	10.723	11.4002
ENSMUSG00000058794	206.197	-1.27816	0.0897429	-14.2425	4.99377e-46	2.95819e-44	Nfe2	18022	GO:0000976	NM_001302338	nuclear factor, erythroid derived 2 [Source:MGI Symbol;Acc:MGI:97308]	protein_coding	43.9222	43.2429	45.3283	18.4135	19.2765	16.6047
ENSMUSG00000021250	409.47	-1.28705	0.100785	-12.7703	2.40365e-37	1.12274e-35	Fos	14281	GO:0000978	NM_010234	FBJ osteosarcoma oncogene [Source:MGI Symbol;Acc:MGI:95574]	processed_transcript	49.8678	49.9657	49.1385	18.7048	21.012	21.3961
ENSMUSG00000031722	5970.66	-1.28739	0.0773203	-16.6501	3.01969e-62	2.65269e-60	Hp	15439	GO:0001889	NM_001329965	haptoglobin [Source:MGI Symbol;Acc:MGI:96211]	protein_coding	67.0618	64.0952	62.08	28.0281	24.1731	26.931
ENSMUSG00000039813	460.399	-1.30611	0.0620566	-21.0472	2.42757e-98	4.07963e-96	Tbc1d2	381605	GO:0005096	NM_198664	TBC1 domain family, member 2 [Source:MGI Symbol;Acc:MGI:2652885]	protein_coding	79.9171	78.9083	77.1238	32.2818	30.1854	33.0441
ENSMUSG00000028874	3680.19	-1.3329	0.0422319	-31.5616	1.24434e-218	8.01615e-216	Fgr	14191	GO:0000166	NM_010208	FGR proto-oncogene, Src family tyrosine kinase [Source:MGI Symbol;Acc:MGI:95527]	protein_coding	247.732	249.088	249.108	100.109	96.3826	99.215
ENSMUSG00000022822	2909.76	-1.33332	0.0838746	-15.8966	6.69492e-57	5.14976e-55	Abcc5	27416	GO:0000166	NM_013790	ATP-binding cassette, sub-family C (CFTR/MRP), member 5 [Source:MGI Symbol;Acc:MGI:1351644]	protein_coding	208.47	200.888	197.474	79.6558	79.8953	80.9581
ENSMUSG00000030168	2063.48	-1.35781	0.0362745	-37.4315	1.20205e-306	1.3275e-303	Adipor2	68465	GO:0005515	NM_001355692	adiponectin receptor 2 [Source:MGI Symbol;Acc:MGI:93830]	protein_coding	327.328	324.065	322.048	129.768	124.399	124.824
ENSMUSG00000031740	306.949	-1.36838	0.0872318	-15.6867	1.86574e-55	1.36067e-53	Mmp2	17390	GO:0001525	NM_008610	matrix metallopeptidase 2 [Source:MGI Symbol;Acc:MGI:97009]	protein_coding	35.9413	41.0779	39.9414	14.7424	15.5576	14.8699
ENSMUSG00000042770	714.989	-1.37053	0.0867492	-15.7988	3.17025e-56	2.35651e-54	Hebp1	15199	GO:0005737	NM_013546	heme binding protein 1 [Source:MGI Symbol;Acc:MGI:1333880]	protein_coding	53.7244	56.0049	50.9122	21.1522	18.9666	22.1396
ENSMUSG00000039270	203.49	-1.37109	0.0957053	-14.3262	1.50209e-46	9.10739e-45	Megf9	230316	GO:0005604	NM_172694	multiple EGF-like-domains 9 [Source:MGI Symbol;Acc:MGI:1918264]	nonsense_mediated_decay	38.6194	37.8304	36.2626	15.9661	13.7601	13.6307
ENSMUSG00000030142	17792.4	-1.37209	0.0636564	-21.5547	4.78179e-103	9.01601e-101	Clec4e	56619	GO:0002221	NM_019948	C-type lectin domain family 4, member e [Source:MGI Symbol;Acc:MGI:1861232]	protein_coding	157.424	162.317	168.897	65.8456	59.0072	63.61
ENSMUSG00000022091	392.039	-1.37591	0.084929	-16.2007	4.98737e-59	3.99532e-57	Sorbs3	20410	GO:0000122	NM_001271407	sorbin and SH3 domain containing 3 [Source:MGI Symbol;Acc:MGI:700013]	protein_coding	40.9762	39.5396	36.8539	14.9172	14.3179	16.1916
ENSMUSG00000055013	1434.55	-1.38291	0.05223	-26.4774	1.76543e-154	5.57046e-152	Agap1	347722	GO:0000166	NM_001037136	ArfGAP with GTPase domain, ankyrin repeat and PH domain 1 [Source:MGI Symbol;Acc:MGI:2653690]	protein_coding	135.838	129.786	132.897	53.3175	47.9744	51.301
ENSMUSG00000038456	199.346	-1.3871	0.121377	-11.428	3.03056e-30	1.0922e-28	Dennd2a	209773	GO:0005085	NM_172477	DENN/MADD domain containing 2A [Source:MGI Symbol;Acc:MGI:2444961]	protein_coding	20.7827	21.8778	19.1824	8.21614	8.24366	7.02188
ENSMUSG00000028063	566.377	-1.38767	0.0641639	-21.6269	1.00228e-103	1.91313e-101	Lmna	16905	GO:0005515	NM_001002011	lamin A [Source:MGI Symbol;Acc:MGI:96794]	retained_intron	71.5951	66.8299	69.7004	26.7462	27.3342	25.1135
ENSMUSG00000027508	1064.57	-1.40085	0.0613576	-22.8308	2.26556e-115	5.07649e-113	Pag1	94212	GO:0002250	NM_001195031	phosphoprotein associated with glycosphingolipid microdomains 1 [Source:MGI Symbol;Acc:MGI:2443160]	protein_coding	152.067	140.44	142.751	56.1145	53.4908	55.0185
ENSMUSG00000045312	511.782	-1.40436	0.0654978	-21.4413	5.50512e-102	1.02548e-99	Lhfpl2	218454	GO:0003674	NM_172589	lipoma HMGIC fusion partner-like 2 [Source:MGI Symbol;Acc:MGI:2145236]	protein_coding	72.2575	70.0204	71.08	27.0958	27.0243	26.2701
ENSMUSG00000031654	187.122	-1.41037	0.127234	-11.0849	1.48578e-28	5.00473e-27	Cbln1	12404	GO:0005515	NM_019626	cerebellin 1 precursor protein [Source:MGI Symbol;Acc:MGI:88281]	protein_coding	20.2471	22.2197	22.0729	7.109	8.42961	8.8393
ENSMUSG00000041992	528.583	-1.41242	0.0605206	-23.3378	1.83316e-120	4.49881e-118	Rapgef5	217944	GO:0005085	NM_001373989	Rap guanine nucleotide exchange factor (GEF) 5 [Source:MGI Symbol;Acc:MGI:2444365]	protein_coding	67.7045	67.2857	67.0727	25.0563	25.2888	25.5266
ENSMUSG00000055866	165.34	-1.41639	0.116092	-12.2006	3.08599e-34	1.30362e-32	Per2	18627	GO:0000122	NM_011066	period circadian clock 2 [Source:MGI Symbol;Acc:MGI:1195265]	protein_coding	27.9067	26.5496	24.5035	9.90598	8.92547	10.9046
ENSMUSG00000020841	4546.51	-1.41817	0.0530435	-26.7361	1.79364e-157	5.77739e-155	Cpd	12874	GO:0004180	NM_007754	carboxypeptidase D [Source:MGI Symbol;Acc:MGI:107265]	protein_coding	325.882	304.58	318.48	118.406	120.68	115.241
ENSMUSG00000053398	324.062	-1.42271	0.103087	-13.8011	2.51097e-43	1.36698e-41	Phgdh	236539	GO:0004617	NM_016966	3-phosphoglycerate dehydrogenase [Source:MGI Symbol;Acc:MGI:1355330]	protein_coding	61.1124	58.7098	53.6865	22.4477	20.2523	22.0086
ENSMUSG00000064267	4124.58	-1.426	0.0656524	-21.7204	1.31493e-104	2.57343e-102	Hvcn1	74096	GO:0005216	NM_001042489	hydrogen voltage-gated channel 1 [Source:MGI Symbol;Acc:MGI:1921346]	protein_coding	412.383	404.907	390.806	155.814	139.761	153.49
ENSMUSG00000023008	459.322	-1.4572	0.095631	-15.2377	1.98768e-52	1.34787e-50	Fmnl3	22379	GO:0001525	NM_001310622	formin-like 3 [Source:MGI Symbol;Acc:MGI:109569]	protein_coding	72.7395	74.3504	70.7515	27.3871	26.9623	24.7005
ENSMUSG00000029082	1674.23	-1.46441	0.0494305	-29.6257	6.97693e-193	3.17266e-190	Bst1	12182	GO:0001931	NM_009763	bone marrow stromal cell antigen 1 [Source:MGI Symbol;Acc:MGI:105370]	nonsense_mediated_decay	121.697	118.619	115.489	41.8965	41.5902	45.9313
ENSMUSG00000042284	1928.01	-1.47287	0.0743869	-19.8001	2.9688e-87	4.21107e-85	Itga1	109700	GO:0000187	NM_001033228	integrin alpha 1 [Source:MGI Symbol;Acc:MGI:96599]	protein_coding	134.231	117.764	130.27	45.2179	46.3008	46.014
ENSMUSG00000030830	2092.74	-1.52793	0.0457264	-33.4146	8.40241e-245	7.64175e-242	Itgal	16408	GO:0001772	NM_001253872	integrin alpha L [Source:MGI Symbol;Acc:MGI:96606]	protein_coding	243.768	236.611	231.371	83.0354	81.135	82.3625
ENSMUSG00000055172	1427.43	-1.54591	0.0568466	-27.1945	7.54767e-163	2.48286e-160	C1ra	50909	GO:0002376	NM_023143	complement component 1, r subcomponent A [Source:MGI Symbol;Acc:MGI:1355313]	protein_coding	68.3473	69.2228	67.0727	22.9586	22.8095	24.5353
ENSMUSG00000019838	678.115	-1.58023	0.0947565	-16.6768	1.93324e-62	1.72774e-60	Slc16a10	72472	GO:0005886	NM_001114332	solute carrier family 16 (monocarboxylic acid transporters), member 10 [Source:MGI Symbol;Acc:MGI:1919722]	protein_coding	31.2812	30.8796	26.9999	11.1297	9.60727	8.8393
ENSMUSG00000020340	405.748	-1.58073	0.092131	-17.1575	5.52882e-66	5.41019e-64	Cyfip2	76884	GO:0000902	NM_001252459	cytoplasmic FMR1 interacting protein 2 [Source:MGI Symbol;Acc:MGI:1924134]	protein_coding	40.1749	39.0268	37.1166	13.0526	13.3882	12.3089
ENSMUSG00000028885	508.145	-1.58161	0.0704972	-22.4351	1.78803e-111	3.83955e-109	Smpdl3b	100340	GO:0002376	NM_133888	sphingomyelin phosphodiesterase, acid-like 3B [Source:MGI Symbol;Acc:MGI:1916022]	protein_coding	68.7758	73.7237	68.7807	24.998	22.1897	23.2135
ENSMUSG00000035711	254.486	-1.58639	0.105879	-14.983	9.47664e-51	6.15623e-49	Dok3	27261	GO:0005515	NM_013739	docking protein 3 [Source:MGI Symbol;Acc:MGI:1351490]	protein_coding	27.2639	26.8915	30.3502	9.90598	8.92547	9.16975
ENSMUSG00000007613	1371.65	-1.58806	0.0727498	-21.8291	1.22821e-105	2.43452e-103	Tgfbr1	21812	GO:0000166	NM_001312868	transforming growth factor, beta receptor I [Source:MGI Symbol;Acc:MGI:98728]	protein_coding	284.584	273.928	287.802	87.9302	95.3289	98.0585
ENSMUSG00000030187	172.522	-1.5896	0.128047	-12.4142	2.1891e-35	9.67021e-34	Klra2	16633	GO:0005886	NM_001170851	killer cell lectin-like receptor, subfamily A, member 2 [Source:MGI Symbol;Acc:MGI:101906]	protein_coding	18.1581	20.1686	23.5181	7.63333	6.00595	6.77405
ENSMUSG00000032915	1402.97	-1.6165	0.0469399	-34.4376	6.91475e-260	6.68181e-257	Adgre4	52614	GO:0004888	NM_139138	adhesion G protein-coupled receptor E4 [Source:MGI Symbol;Acc:MGI:1196464]	protein_coding	172.689	170.92	178.357	56.6389	55.8461	57.5794
ENSMUSG00000003545	227.107	-1.62643	0.144119	-11.2853	1.55099e-29	5.42532e-28	Fosb	14282	GO:0000978	NM_001347586	FBJ osteosarcoma oncogene B [Source:MGI Symbol;Acc:MGI:95575]	protein_coding	18.6937	21.0232	21.1532	5.24434	6.88005	7.76537
ENSMUSG00000028634	6231.95	-1.63114	0.102796	-15.8678	1.05966e-56	8.07061e-55	Hivep3	16656	GO:0003676	NM_010657	human immunodeficiency virus type I enhancer binding protein 3 [Source:MGI Symbol;Acc:MGI:106589]	processed_transcript	115.537	108.193	112.598	36.7104	36.1357	35.5224
ENSMUSG00000032420	218.792	-1.64295	0.0996546	-16.4864	4.59254e-61	3.94474e-59	Nt5e	23959	GO:0000166	NM_011851	5' nucleotidase, ecto [Source:MGI Symbol;Acc:MGI:99782]	protein_coding	31.8168	31.5633	30.8101	10.1391	10.723	9.08714
ENSMUSG00000026131	1162.32	-1.66645	0.154196	-10.8073	3.1786e-27	1.01329e-25	Dst	13518	GO:0001725	NM_001276764	dystonin [Source:MGI Symbol;Acc:MGI:104627]	protein_coding	128.499	112.295	124.357	36.3025	39.4208	39.1573
ENSMUSG00000000253	156.49	-1.67988	0.123101	-13.6463	2.12266e-42	1.13167e-40	Gmpr	66355	GO:0003824	NM_025508	guanosine monophosphate reductase [Source:MGI Symbol;Acc:MGI:1913605]	protein_coding	20.9434	20.3395	20.9561	6.81765	6.38419	6.11316
ENSMUSG00000020092	635.042	-1.73485	0.0589104	-29.449	1.29785e-190	5.73317e-188	Pald1	27355	GO:0004722	NM_001372378	phosphatase domain containing, paladin 1 [Source:MGI Symbol;Acc:MGI:1351623]	protein_coding	166.048	163.457	151.62	49.6465	45.0612	49.8966
ENSMUSG00000024164	9829.97	-1.73513	0.0435091	-39.8798	0	0	C3	12266	GO:0001798	NM_009778	complement component 3 [Source:MGI Symbol;Acc:MGI:88227]	protein_coding	867.839	875.113	870.631	263.091	262.371	258.24
ENSMUSG00000002897	1753.2	-1.73949	0.0568567	-30.5942	1.46003e-205	7.78399e-203	Il17ra	16172	GO:0005102	NM_008359	interleukin 17 receptor A [Source:MGI Symbol;Acc:MGI:107399]	retained_intron	81.0955	78.3955	79.2916	23.2499	23.2434	25.2788
ENSMUSG00000021990	859.925	-1.74962	0.0888527	-19.6912	2.56491e-86	3.54072e-84	Spata13	219140	GO:0005085	NM_001033272	spermatogenesis associated 13 [Source:MGI Symbol;Acc:MGI:104838]	protein_coding	45.8505	48.0286	44.6713	13.6353	15.2477	11.9785
ENSMUSG00000057315	356.378	-1.76059	0.111626	-15.7722	4.8332e-56	3.57541e-54	Arhgap24	231532	GO:0001525	NM_001286468	Rho GTPase activating protein 24 [Source:MGI Symbol;Acc:MGI:1922647]	protein_coding	22.1218	20.1116	20.2992	5.88532	6.13626	6.52622
ENSMUSG00000030162	2646.67	-1.76303	0.0621951	-28.3468	9.17727e-177	3.6382e-174	Olr1	108078	GO:0002376	NM_001301094	oxidized low density lipoprotein (lectin-like) receptor 1 [Source:MGI Symbol;Acc:MGI:1261434]	protein_coding	108.895	109.959	115.62	32.1653	32.2928	34.1181
ENSMUSG00000064246	6115.98	-1.78629	0.0763777	-23.3876	5.71411e-121	1.42493e-118	Chil1	12654	GO:0005515	NM_007695	chitinase-like 1 [Source:MGI Symbol;Acc:MGI:1340899]	protein_coding	38.673	39.1978	40.5383	11.5376	10.9709	11.8133
ENSMUSG00000027864	509.268	-1.84842	0.0841633	-21.9624	6.59859e-107	1.36028e-104	Ptgfrn	19221	GO:0005515	NM_011197	prostaglandin F2 receptor negative regulator [Source:MGI Symbol;Acc:MGI:1277114]	protein_coding	58.9201	55.4922	52.029	14.9172	17.1691	13.8785
ENSMUSG00000042978	97.7243	-1.85104	0.131607	-14.0649	6.23905e-45	3.57266e-43	Sbk1	104175	GO:0000166	NM_001360811	SH3-binding kinase 1 [Source:MGI Symbol;Acc:MGI:2135937]	protein_coding	20.5149	20.9093	18.7882	5.18607	5.6404	5.94794
ENSMUSG00000008540	958.346	-1.87131	0.0724158	-25.8412	3.05811e-147	8.75583e-145	Mgst1	56615	GO:0004364	NM_001347489	microsomal glutathione S-transferase 1 [Source:MGI Symbol;Acc:MGI:1913850]	protein_coding	101.557	99.3617	100.248	30.5337	26.2805	24.9483
ENSMUSG00000013974	789.875	-1.88408	0.0915819	-20.5726	4.83452e-94	7.70583e-92	Mcemp1	69189	GO:0003674	NM_026985	mast cell expressed membrane protein 1 [Source:MGI Symbol;Acc:MGI:1916439]	protein_coding	74.8821	79.8198	80.2113	23.4247	19.3385	20.6526
ENSMUSG00000027995	7291.76	-1.89055	0.0424175	-44.57	0	0	Tlr2	24088	GO:0001530	NM_011905	toll-like receptor 2 [Source:MGI Symbol;Acc:MGI:1346060]	protein_coding	317.044	313.126	304.619	86.5317	81.6308	83.519
ENSMUSG00000026980	841.204	-1.90223	0.0973005	-19.55	4.12251e-85	5.59106e-83	Ly75	17076	GO:0004888	NM_013825	lymphocyte antigen 75 [Source:MGI Symbol;Acc:MGI:106662]	protein_coding	44.8864	46.5473	49.8611	12.8195	13.0163	11.7307
ENSMUSG00000042265	504.678	-1.95916	0.104332	-18.7782	1.13839e-78	1.38588e-76	Trem1	58217	GO:0002374	NM_001347399	triggering receptor expressed on myeloid cells 1 [Source:MGI Symbol;Acc:MGI:1930005]	protein_coding	25.8713	27.7461	26.8028	6.75938	6.44617	7.60015
ENSMUSG00000050931	931.584	-1.98491	0.103092	-19.2537	1.31482e-82	1.69403e-80	Sgms2	74442	GO:0002950	NM_028943	sphingomyelin synthase 2 [Source:MGI Symbol;Acc:MGI:1921692]	protein_coding	38.1374	39.5396	36.8539	9.32328	9.73123	9.91324
ENSMUSG00000026390	1295.23	-1.99383	0.0910744	-21.8924	3.07073e-106	6.24691e-104	Marco	17167	GO:0001540	NM_010766	macrophage receptor with collagenous structure [Source:MGI Symbol;Acc:MGI:1309998]	protein_coding	61.1162	64.494	65.4304	14.5676	15.9295	17.6786
ENSMUSG00000063234	694.476	-2.00002	0.10793	-18.5308	1.16632e-76	1.35583e-74	Gpr84	80910	GO:0001604	NM_030720	G protein-coupled receptor 84 [Source:MGI Symbol;Acc:MGI:1934129]	protein_coding	20.5685	21.7069	21.8758	5.82705	4.64868	5.53489
ENSMUSG00000074677	1064.27	-2.06233	0.0896903	-22.9939	5.36807e-117	1.22053e-114	Sirpb1c	100038947	GO:0003674	NM_001173459	signal-regulatory protein beta 1C [Source:MGI Symbol;Acc:MGI:3807521]	protein_coding	55.4857	53.1212	53.3124	14.7887	10.3301	13.662
ENSMUSG00000000794	524.866	-2.07483	0.114601	-18.1049	2.91714e-73	3.24474e-71	Kcnn3	140493	GO:0005516	NM_080466	potassium intermediate/small conductance calcium-activated channel, subfamily N, member 3 [Source:MGI Symbol;Acc:MGI:2153183]	protein_coding	24.8	25.9229	26.4119	6.1184	6.6941	5.28706
ENSMUSG00000090231	8702.76	-2.12287	0.0355974	-59.6357	0	0	Cfb	14962	GO:0002376	NM_001142706	complement factor B [Source:MGI Symbol;Acc:MGI:105975]	protein_coding	418.654	408.453	396.655	92.0228	91.8405	97.4802
ENSMUSG00000034353	125.333	-2.15797	0.152488	-14.1518	1.82054e-45	1.05421e-43	Ramp1	51801	GO:0001525	NM_001168392	receptor (calcitonin) activity modifying protein 1 [Source:MGI Symbol;Acc:MGI:1858418]	protein_coding	28.8173	27.2333	25.5546	7.05073	5.08256	6.11316
ENSMUSG00000032024	684.433	-2.19636	0.104186	-21.0811	1.18552e-98	2.03658e-96	Clmp	71566	GO:0003674	NM_133733	CXADR-like membrane protein [Source:MGI Symbol;Acc:MGI:1918816]	processed_transcript	28.9244	30.2529	29.9561	6.06013	7.43789	5.78272
ENSMUSG00000019970	2300.99	-2.19977	0.0387259	-56.8036	0	0	Sgk1	20393	GO:0000166	NM_001161845	serum/glucocorticoid regulated kinase 1 [Source:MGI Symbol;Acc:MGI:1340062]	protein_coding	261.927	260.768	264.743	56.9303	56.466	57.9098
ENSMUSG00000017002	365.477	-2.24597	0.137307	-16.3573	3.86023e-60	3.15783e-58	Slpi	20568	GO:0002376	NM_011414	secretory leukocyte peptidase inhibitor [Source:MGI Symbol;Acc:MGI:109297]	protein_coding	22.4432	22.0487	20.0364	4.5451	4.64868	4.37835
ENSMUSG00000029379	11261.5	-2.26932	0.0720118	-31.5131	5.73792e-218	3.54856e-215	Cxcl3	330122	GO:0005125	NM_203320	chemokine (C-X-C motif) ligand 3 [Source:MGI Symbol;Acc:MGI:3037818]	protein_coding	73.8217	74.481	69.9521	13.9918	14.6121	17.1304
ENSMUSG00000068747	2706.2	-2.27758	0.0580256	-39.2513	0	0	Sort1	20661	GO:0001503	NM_001271599	sortilin 1 [Source:MGI Symbol;Acc:MGI:1338015]	protein_coding	427.01	404.398	401.451	86.0655	84.6679	83.0234
ENSMUSG00000044447	831.815	-2.35873	0.0911649	-25.8733	1.33219e-147	3.88621e-145	Dock5	68813	GO:0005085	NM_177780	dedicator of cytokinesis 5 [Source:MGI Symbol;Acc:MGI:2652871]	protein_coding	110.073	102.78	97.7514	18.4135	21.3839	20.8178
ENSMUSG00000021493	269.264	-2.43801	0.106027	-22.9943	5.31479e-117	1.22053e-114	Pdlim7	67399	GO:0001503	NM_001114087	PDZ and LIM domain 7 [Source:MGI Symbol;Acc:MGI:1914649]	nonsense_mediated_decay	38.3516	41.1918	37.7736	6.75938	7.49987	7.43493
ENSMUSG00000051748	1132.28	-2.50448	0.117992	-21.2259	5.50942e-100	9.90479e-98	Wfdc21	66107	GO:0005576	NM_183249	WAP four-disulfide core domain 21 [Source:MGI Symbol;Acc:MGI:1913357]	protein_coding	43.2259	39.5396	37.9706	6.70111	7.00401	7.68276
ENSMUSG00000039217	454.378	-2.53769	0.128684	-19.7203	1.44301e-86	2.00994e-84	Il18	16173	GO:0000165	NM_001357221	interleukin 18 [Source:MGI Symbol;Acc:MGI:107936]	protein_coding	24.6393	27.974	27.9196	5.1278	4.71066	3.80008
ENSMUSG00000045551	2491.62	-2.68537	0.0849623	-31.6065	3.00169e-219	2.01779e-216	Fpr1	14293	GO:0001664	NM_013521	formyl peptide receptor 1 [Source:MGI Symbol;Acc:MGI:107443]	protein_coding	66.5797	68.5391	64.546	10.8383	10.413	9.5828
ENSMUSG00000030256	481.732	-2.7204	0.0816505	-33.3176	2.14744e-243	1.84453e-240	Bhlhe41	79362	GO:0000122	NM_001271768	basic helix-loop-helix family, member e41 [Source:MGI Symbol;Acc:MGI:1930704]	protein_coding	66.9546	67.591	67.2698	10.4887	10.2891	9.66541
ENSMUSG00000041757	226.721	-2.80718	0.127692	-21.9839	4.10629e-107	8.57936e-105	Plekha6	240753	GO:0003674	NM_001160268	pleckstrin homology domain containing, family A member 6 [Source:MGI Symbol;Acc:MGI:2388662]	protein_coding	35.9413	40.5081	36.7225	4.71991	5.95031	5.53489
ENSMUSG00000000303	509.252	-2.85031	0.0976263	-29.1962	2.1694e-187	9.06516e-185	Cdh1	12550	GO:0000902	NM_009864	cadherin 1 [Source:MGI Symbol;Acc:MGI:88354]	protein_coding	67.9188	68.824	73.0508	9.6729	10.1651	9.08714
ENSMUSG00000052270	1552.26	-2.90696	0.112595	-25.8177	5.60908e-147	1.57676e-144	Fpr2	14289	GO:0001540	NM_008039	formyl peptide receptor 2 [Source:MGI Symbol;Acc:MGI:1278319]	processed_transcript	89.6121	83.7509	77.7445	11.3627	9.8552	12.3915
ENSMUSG00000040809	15918.5	-3.04855	0.0567628	-53.7069	0	0	Chil3	12655	GO:0000272	NM_009892	chitinase-like 3 [Source:MGI Symbol;Acc:MGI:1330860]	protein_coding	1924.12	1895.87	1797.07	234.014	214.269	229.652
ENSMUSG00000000805	4567.97	-3.36561	0.0801476	-41.9927	0	0	Car4	12351	GO:0004089	NM_007607	carbonic anhydrase 4 [Source:MGI Symbol;Acc:MGI:1096574]	retained_intron	112.912	117.365	115.62	10.8383	11.5287	11.1524
ENSMUSG00000078656	431.403	-4.30748	1.28083	-3.36304	0.000770898	0.0035399	Vps25	28084	GO:0000814	NM_001284411	vacuolar protein sorting 25 [Source:MGI Symbol;Acc:MGI:106354]	protein_coding	53.2423	53.783	55.5107	2.70732	2.79529	2.76316
ENSMUSG00000099927	40.3031	22.5287	5.15152	4.37322	1.22429e-05	8.04792e-05	NA	NA	NA	NA	predicted gene 8226 [Source:MGI Symbol;Acc:MGI:3643827]	processed_pseudogene	0	0	0	0	7.20445	0
ENSMUSG00000094664	15.5608	7.54942	5.89165	1.28138	NA	NA	NA	NA	NA	NA	ribosomal protein L35A, pseudogene 6 [Source:MGI Symbol;Acc:MGI:3704258]	processed_pseudogene	0	0	0	0	0	6.05108
ENSMUSG00000099250	16.9271	7.23837	2.94604	2.45698	0.0140109	0.0444537	Rn7s2	103949	NA	NR_052008	7S RNA 2 [Source:MGI Symbol;Acc:MGI:97953]	misc_RNA	0	0	0	1.39849	1.47331	1.98265
ENSMUSG00000067575	16.7312	6.67287	5.89331	1.13228	NA	NA	NA	NA	NA	NA	ribosomal protein L35A, pseudogene 3 [Source:MGI Symbol;Acc:MGI:3704473]	processed_pseudogene	0	0	0	0	3.25505	0
ENSMUSG00000072676	50.6523	6.48276	3.3252	1.94959	0.0512256	0.129255	Tmem254a	66039	GO:0003674	NM_025311	transmembrane protein 254a [Source:MGI Symbol;Acc:MGI:1196450]	protein_coding	0	0.089857	0	10.2556	0	0
ENSMUSG00000063556	10.7679	6.39691	3.74479	1.70822	0.0875962	0.196764	NA	NA	NA	NA	predicted gene 10132 [Source:MGI Symbol;Acc:MGI:3704449]	processed_pseudogene	0	0	0	1.40774	0	1.28302
ENSMUSG00000092463	16.9609	6.33457	2.06688	3.0648	0.00217816	0.00889735	NA	NA	NA	NA	predicted gene 20489 [Source:MGI Symbol;Acc:MGI:5141954]	protein_coding	0	0	0	0.717247	1.26401	0.681406
ENSMUSG00000089722	4.40763	6.0326	5.89533	1.02328	0.306174	0.493039	Cd300ld5	100043125	GO:0003674	NM_001101657	CD300 molecule like family member D5 [Source:MGI Symbol;Acc:MGI:3702661]	protein_coding	0	0	0	0	2.11005	0
ENSMUSG00000024990	13.4474	5.8575	1.22413	4.78502	1.70973e-06	1.29073e-05	Rbp4	19662	GO:0001654	NM_001159487	retinol binding protein 4, plasma [Source:MGI Symbol;Acc:MGI:97879]	protein_coding	0.053564	0	0	1.34022	0.991718	1.32177
ENSMUSG00000104136	1.89945	5.85112	1.51831	3.85372	0.000116338	0.000636936	NA	NA	NA	NA	predicted gene, 36955 [Source:MGI Symbol;Acc:MGI:5610183]	TEC	0	0	0	0.582705	0.619824	0.660883
ENSMUSG00000046532	2.77984	5.61535	1.35153	4.1548	3.25574e-05	0.000198333	Ar	11835	GO:0000122	NM_013476	androgen receptor [Source:MGI Symbol;Acc:MGI:88064]	protein_coding	0	0	0	0.524434	0.557842	0.495662
ENSMUSG00000010122	1.72961	5.53733	1.85169	2.99042	0.00278594	NA	Slc47a1	67473	GO:0005886	NM_026183	solute carrier family 47, member 1 [Source:MGI Symbol;Acc:MGI:1914723]	protein_coding	0	0	0	0.524434	0.557842	0.413052
ENSMUSG00000022464	14.5056	5.51796	1.2442	4.43495	9.20937e-06	6.20436e-05	Slc38a4	69354	GO:0003333	NM_001358058	solute carrier family 38, member 4 [Source:MGI Symbol;Acc:MGI:1916604]	protein_coding	0	0	0	0.291352	0.433877	0.826103
ENSMUSG00000109510	5.50503	5.37433	4.64395	1.15728	0.24716	0.424546	NA	NA	NA	NA	predicted gene, 42417 [Source:MGI Symbol;Acc:MGI:5649003]	protein_coding	0	0	0	1.35926	0	0
ENSMUSG00000042812	5.42824	5.32245	1.29604	4.10672	4.01321e-05	0.000239846	Foxf1	15227	GO:0000122	NM_010426	forkhead box F1 [Source:MGI Symbol;Acc:MGI:1347470]	protein_coding	0	0	0	0.407893	0.185947	0.743493
ENSMUSG00000074506	5.79475	5.27792	3.25799	1.61999	0.105235	0.226354	NA	NA	NA	NA	predicted gene 10705 [Source:MGI Symbol;Acc:MGI:3708678]	processed_pseudogene	0	0	0	0.790918	0.453724	0
ENSMUSG00000112690	0.867135	5.15722	3.44559	1.49676	0.134456	NA	NA	NA	NA	NA	NULL	unprocessed_pseudogene	0	0	0	0.414811	0.256481	0.474025
ENSMUSG00000082113	1.94922	5.06897	2.95059	1.71795	0.0858055	0.1935	NA	NA	NA	NA	predicted gene 13915 [Source:MGI Symbol;Acc:MGI:3651613]	processed_pseudogene	0	0	0	0.233526	0.682141	0.165304
ENSMUSG00000094125	4.34613	5.00249	3.68118	1.35893	0.174168	0.330972	NA	NA	NA	NA	predicted gene 13698 [Source:MGI Symbol;Acc:MGI:3702072]	protein_coding	0	0	0	0	0.636016	0.38931
ENSMUSG00000007682	2.5697	4.99097	1.39071	3.5888	0.000332201	0.00164885	Dio2	13371	GO:0004800	NM_010050	deiodinase, iodothyronine, type II [Source:MGI Symbol;Acc:MGI:1338833]	protein_coding	0	0	0	0.349623	0.123965	0.578272
ENSMUSG00000008734	2.83407	4.97789	1.39645	3.56469	0.000364287	0.00179542	Gprc5b	64297	GO:0001934	NM_001195774	G protein-coupled receptor, family C, group 5, member B [Source:MGI Symbol;Acc:MGI:1927596]	protein_coding	0	0	0.065693	0.699246	0.309912	0.991324
ENSMUSG00000057503	2.31224	4.88637	1.39041	3.51435	0.000440836	0.00213059	Olfr1459	258684	GO:0004984	NM_146689	olfactory receptor 1459 [Source:MGI Symbol;Acc:MGI:3031293]	processed_transcript	0	0	0	0.233082	0.24793	0.495662
ENSMUSG00000036168	2.2174	4.83862	1.39541	3.46753	0.000525265	0.00250112	Ccdc38	237465	GO:0003674	NM_001359749	coiled-coil domain containing 38 [Source:MGI Symbol;Acc:MGI:2444738]	protein_coding	0	0	0.065693	0.524434	0.309912	0.991324
ENSMUSG00000047867	11.3177	4.76404	1.09512	4.35023	1.35995e-05	8.87933e-05	Gimap6	231931	GO:0000166	NM_153175	GTPase, IMAP family member 6 [Source:MGI Symbol;Acc:MGI:1918876]	protein_coding	0	0.113947	0	0.874057	0.929736	1.40438
ENSMUSG00000082779	4.04251	4.7224	1.40102	3.37069	0.000749806	0.00345163	NA	NA	NA	NA	predicted pseudogene 13162 [Source:MGI Symbol;Acc:MGI:3701119]	processed_pseudogene	0	0	0	0.350374	0.26234	0.247831
ENSMUSG00000062380	1.66032	4.66272	1.69583	2.74953	0.00596812	NA	Tubb3	22152	GO:0000166	NM_023279	tubulin, beta 3 class III [Source:MGI Symbol;Acc:MGI:107813]	protein_coding	0	0	0	0.350228	0.062013	0.413456
ENSMUSG00000087579	4.96048	4.65384	1.33066	3.4974	0.000469814	0.00226075	Hectd2os	668215	GO:0003674	NR_033510	RIKEN cDNA 1500017E21 gene [Source:MGI Symbol;Acc:MGI:1919243]	processed_transcript	0	0	0.065693	0.524434	0.557842	0.495662
ENSMUSG00000063628	0.618157	4.64635	5.90445	0.786923	0.431327	NA	NA	NA	NA	NA	predicted pseudogene 7665 [Source:MGI Symbol;Acc:MGI:3645651]	processed_pseudogene	0	0	0	0	0.823377	0
ENSMUSG00000098715	0.607953	4.63191	3.07074	1.5084	0.131451	NA	NA	NA	NA	NA	predicted gene, 28053 [Source:MGI Symbol;Acc:MGI:5547789]	protein_coding	0	0	0	0.066369	0.225418	0.511246
ENSMUSG00000087659	21.3821	4.6264	1.27718	3.62235	0.000291937	0.00146881	NA	NA	NA	NA	predicted gene 12606 [Source:MGI Symbol;Acc:MGI:3649222]	lincRNA	0	0	0	0.174811	0.309912	0.330441
ENSMUSG00000078922	161.59	4.618	1.26319	3.65582	0.000256366	0.00130901	Tgtp1	21822	GO:0003924	NM_011579	T cell specific GTPase 1 [Source:MGI Symbol;Acc:MGI:98734]	protein_coding	0	0	0	0.33504	0.159525	0.238549
ENSMUSG00000021403	56.3012	4.60634	0.669946	6.87569	6.16913e-12	8.2225e-11	Serpinb9b	20706	GO:0001913	NM_011452	serine (or cysteine) peptidase inhibitor, clade B, member 9b [Source:MGI Symbol;Acc:MGI:894668]	protein_coding	0.160691	0.113947	0	2.39864	2.1074	2.64353
ENSMUSG00000018925	50.9345	4.54117	1.22615	3.7036	0.000212559	0.00110429	Heatr9	629303	GO:0002244	NM_001045543	HEAT repeat containing 9 [Source:MGI Symbol;Acc:MGI:3650286]	protein_coding	0	0	0.065693	0.116541	0.681806	0.743493
ENSMUSG00000032011	8.26321	4.30889	0.922109	4.67286	2.97029e-06	2.16825e-05	Thy1	21838	GO:0001525	NM_009382	thymus cell antigen 1, theta [Source:MGI Symbol;Acc:MGI:98747]	protein_coding	0	0.113947	0.065693	1.34022	1.11568	0.991324
ENSMUSG00000030087	0.878847	4.29086	3.21294	1.33549	0.181715	NA	Klf15	66277	GO:0000977	NM_001355668	Kruppel-like factor 15 [Source:MGI Symbol;Acc:MGI:1929988]	protein_coding	0	0	0	0.174811	0.371894	0.08261
ENSMUSG00000025383	381.871	4.24314	1.22819	3.45479	0.000550724	0.00261269	Il23a	83430	GO:0001916	NM_031252	interleukin 23, alpha subunit p19 [Source:MGI Symbol;Acc:MGI:1932410]	protein_coding	0	0.056973	0	0.524434	0.185947	0.495662
ENSMUSG00000092490	0.78684	4.19937	2.75828	1.52246	0.127894	NA	Gm20482	102632136	NA	XR_003946720	predicted gene 20482 [Source:MGI Symbol;Acc:MGI:5141947]	processed_transcript	0	0	0	0.092678	0.279681	0.183505
ENSMUSG00000068154	4.05389	4.19243	1.44309	2.90518	0.00367045	0.0140363	Insm1	53626	GO:0000122	NM_016889	insulinoma-associated 1 [Source:MGI Symbol;Acc:MGI:1859980]	protein_coding	0	0	0	0.233082	0.185947	0.165221
ENSMUSG00000104044	1.87778	4.1483	1.76352	2.35229	0.0186584	0.0566419	NA	NA	NA	NA	predicted gene, 37566 [Source:MGI Symbol;Acc:MGI:5610794]	TEC	0	0	0	0.233082	0.24793	0.08261
ENSMUSG00000001622	3.01051	4.14189	1.60296	2.58391	0.00976881	0.0327626	Csn3	12994	GO:0003674	NM_001356570	casein kappa [Source:MGI Symbol;Acc:MGI:107461]	protein_coding	0	0	0	0.349623	0.123965	0.08261
ENSMUSG00000033436	1.5147	4.12674	1.52663	2.70317	0.00686811	NA	Armcx2	67416	GO:0003674	NM_001166397	armadillo repeat containing, X-linked 2 [Source:MGI Symbol;Acc:MGI:1914666]	protein_coding	0	0	0	0.291352	0.24793	0
ENSMUSG00000114144	2.1578	4.11638	5.911	0.696393	0.486183	0.666182	NA	NA	NA	NA	NULL	unprocessed_pseudogene	0	0	0	0	0.532832	0
ENSMUSG00000059602	4.14307	4.08814	1.32534	3.08459	0.00203834	0.00839945	Syn3	27204	GO:0000166	NM_001164495	synapsin III [Source:MGI Symbol;Acc:MGI:1351334]	protein_coding	0	0.056973	0	0.233082	0.433876	0.413052
ENSMUSG00000026173	0.865089	4.05749	2.12093	1.91307	0.0557392	NA	Plcd4	18802	GO:0004435	NM_001081456	phospholipase C, delta 4 [Source:MGI Symbol;Acc:MGI:107469]	nonsense_mediated_decay	0	0	0	0	0.371894	0.16522
ENSMUSG00000089943	0.78316	4.03374	4.74946	0.849304	0.395712	NA	Ugt1a5	394433	GO:0005783	NM_201643	UDP glucuronosyltransferase 1 family, polypeptide A5 [Source:MGI Symbol;Acc:MGI:3032634]	protein_coding	0	0	0	0.125948	0	0.412935
ENSMUSG00000028176	7.70753	4.02555	0.820046	4.90893	9.15738e-07	7.19937e-06	Lrrc7	242274	GO:0005737	NM_001081358	leucine rich repeat containing 7 [Source:MGI Symbol;Acc:MGI:2676665]	protein_coding	0.107127	0	0.131386	0.990598	1.42559	1.40437
ENSMUSG00000021553	1.89685	4.02488	1.50312	2.67768	0.0074133	0.0260021	Slc28a3	114304	GO:0001895	NM_022317	solute carrier family 28 (sodium-coupled nucleoside transporter), member 3 [Source:MGI Symbol;Acc:MGI:2137361]	protein_coding	0	0	0	0.233081	0.123964	0.165221
ENSMUSG00000112135	0.905933	4.0218	5.91244	0.680227	0.496361	NA	NA	NA	NA	NA	NULL	processed_pseudogene	0	0	0	0.497032	0	0
ENSMUSG00000042942	0.531362	4.0191	2.25171	1.78491	0.0742755	NA	Greb1l	381157	GO:0001656	NM_001083628	growth regulation by estrogen in breast cancer-like [Source:MGI Symbol;Acc:MGI:3576497]	retained_intron	0	0	0	0.233082	0.123965	0.165221
ENSMUSG00000087233	2.21895	3.98729	1.66207	2.39899	0.0164403	0.0509079	NA	NA	NA	NA	predicted gene 43213 [Source:MGI Symbol;Acc:MGI:5663350]	processed_pseudogene	0	0	0	0	0.116116	0.413052
ENSMUSG00000015316	667.367	3.98069	1.23701	3.21798	0.00129097	0.00560665	Slamf1	27218	GO:0001779	NM_001360898	signaling lymphocytic activation molecule family member 1 [Source:MGI Symbol;Acc:MGI:1351314]	protein_coding	0	0	0.065693	0.233082	0.309912	0.495662
ENSMUSG00000099338	1.42558	3.93051	2.14385	1.83339	0.0667443	NA	NA	NA	NA	NA	RIKEN cDNA 2810030D12 gene [Source:MGI Symbol;Acc:MGI:1925585]	bidirectional_promoter_lncRNA	0	0	0.131386	0.640975	0.619824	0.660883
ENSMUSG00000079457	16.9382	3.88229	1.08694	3.57176	0.000354589	0.00175265	Gm7609	665378	NA	NM_001081746	predicted pseudogene 7609 [Source:MGI Symbol;Acc:MGI:3644536]	processed_transcript	0.056175	0	0.068408	0.574166	0.578198	0.603462
ENSMUSG00000028838	3.07603	3.87438	1.3447	2.88122	0.00396142	0.0150006	Extl1	56219	GO:0005783	NM_001355493	exostoses (multiple)-like 1 [Source:MGI Symbol;Acc:MGI:1888742]	protein_coding	0	0	0.065693	0.233082	0.433877	0.247831
ENSMUSG00000035407	0.398674	3.85835	3.9643	0.973274	0.330417	NA	Kank4	242553	GO:0003674	NM_172872	KN motif and ankyrin repeat domains 4 [Source:MGI Symbol;Acc:MGI:3043381]	protein_coding	0	0	0	0.116541	0.185947	0.165221
ENSMUSG00000044867	3.2452	3.85155	1.18614	3.24715	0.00116569	0.00510993	NA	NA	NA	NA	GTPase, IMAP family member 1, opposite strand [Source:MGI Symbol;Acc:MGI:3781523]	antisense	0.053564	0	0.065693	0.466164	0.496043	0.743493
ENSMUSG00000088625	3.03055	3.84313	1.4131	2.71964	0.00653531	0.0233031	NA	NA	NA	NA	predicted gene, 23318 [Source:MGI Symbol;Acc:MGI:5453095]	snRNA	0	0	0	0.174811	0.123965	0.165221
ENSMUSG00000032725	5.95888	3.82671	1.3509	2.83271	0.00461555	0.0172084	Folr2	14276	GO:0005542	NM_001303231	folate receptor 2 (fetal) [Source:MGI Symbol;Acc:MGI:95569]	protein_coding	0	0	0	0.291352	0.061983	0.082612
ENSMUSG00000044629	4.02007	3.81362	1.36673	2.79032	0.00526564	0.0192691	Cnrip1	380686	GO:0005737	NM_029861	cannabinoid receptor interacting protein 1 [Source:MGI Symbol;Acc:MGI:1917505]	protein_coding	0	0	0	0.233082	0.185947	0
ENSMUSG00000088835	0.357048	3.79042	5.91639	0.640665	0.52174	NA	LOC115490496	115490496	NA	XR_003956648	predicted gene, 23547 [Source:MGI Symbol;Acc:MGI:5453324]	snoRNA	0	0	0	0.090969	0	0.316449
ENSMUSG00000027188	11.0743	3.76185	0.911149	4.12869	3.64842e-05	0.000220001	Pamr1	210622	GO:0004252	NM_173749	peptidase domain containing associated with muscle regeneration 1 [Source:MGI Symbol;Acc:MGI:2445082]	protein_coding	0	0.113947	0.065693	0.582705	1.11568	0.660883
ENSMUSG00000029797	1.44248	3.71911	1.54094	2.41354	0.0157984	NA	Sspo	243369	GO:0005201	NM_173428	SCO-spondin [Source:MGI Symbol;Acc:MGI:2674311]	protein_coding	0	0.056973	0	0.233082	0.495859	0.08261
ENSMUSG00000027246	1.05288	3.70222	2.87262	1.2888	0.197469	NA	Ell3	269344	GO:0005515	NM_145973	elongation factor RNA polymerase II-like 3 [Source:MGI Symbol;Acc:MGI:2673679]	protein_coding	0	0	0	0.174811	0	0.247831
ENSMUSG00000102416	1.37415	3.67825	1.552	2.37	0.0177879	NA	4933424G06Rik	71166	NA	NR_040290	RIKEN cDNA 4933424G06 gene [Source:MGI Symbol;Acc:MGI:1918416]	protein_coding	0	0	0	0.05827	0.123965	0.247831
ENSMUSG00000070645	3.78516	3.66641	1.40096	2.61707	0.00886878	0.0302188	Ren1	19701	GO:0001822	NM_031192	renin 1 structural [Source:MGI Symbol;Acc:MGI:97898]	protein_coding	0	0	0	0.05827	0.061982	0.330441
ENSMUSG00000079560	0.416363	3.66449	3.27902	1.11756	0.263756	NA	Hoxa3	15400	GO:0000978	NM_010452	homeobox A3 [Source:MGI Symbol;Acc:MGI:96175]	protein_coding	0	0	0	0.05827	0.185947	0.16522
ENSMUSG00000021303	28.3888	3.65776	1.26218	2.89796	0.00375599	0.0143245	Gng4	14706	GO:0003924	NM_001302997	guanine nucleotide binding protein (G protein), gamma 4 [Source:MGI Symbol;Acc:MGI:102703]	processed_transcript	0	0.056973	0	0.233082	0.309912	0.247831
ENSMUSG00000103085	0.919907	3.65321	1.81448	2.01337	0.0440761	NA	NA	NA	NA	NA	predicted gene, 38120 [Source:MGI Symbol;Acc:MGI:5611348]	TEC	0	0	0	0.05827	0.185947	0.165221
ENSMUSG00000103293	0.625151	3.64808	2.35401	1.54973	0.121207	NA	NA	NA	NA	NA	predicted gene 5842 [Source:MGI Symbol;Acc:MGI:3645251]	processed_pseudogene	0	0	0	0.117674	0.125694	0.16761
ENSMUSG00000112907	1.66346	3.64767	1.50283	2.42719	0.0152162	NA	NA	NA	NA	NA	NULL	lincRNA	0	0	0	0	0.24793	0.165221
ENSMUSG00000098167	0.897325	3.64618	1.60258	2.27519	0.0228944	NA	NA	NA	NA	NA	predicted gene, 18848 [Source:MGI Symbol;Acc:MGI:5011033]	processed_pseudogene	0	0	0	0.05827	0.185947	0.165221
ENSMUSG00000085957	0.847708	3.63994	1.68833	2.15594	0.0310886	NA	Syna	214292	GO:0000768	NM_001013751	syncytin a [Source:MGI Symbol;Acc:MGI:2684898]	protein_coding	0	0	0	0.116541	0.123965	0.165221
ENSMUSG00000111795	0.953015	3.6389	1.64939	2.20621	0.0273692	NA	NA	NA	NA	NA	NULL	processed_pseudogene	0	0	0	0.113504	0.123984	0.165315
ENSMUSG00000096992	0.774106	3.61274	2.07618	1.74009	0.0818427	NA	NA	NA	NA	NA	predicted gene, 26788 [Source:MGI Symbol;Acc:MGI:5477282]	antisense	0	0	0	0	0.309912	0.08261
ENSMUSG00000100182	1.1473	3.59403	1.54834	2.32122	0.0202748	NA	1810006J02Rik	69030	NA	NR_040439	RIKEN cDNA 1810006J02 gene [Source:MGI Symbol;Acc:MGI:1916280]	lincRNA	0	0	0	0.174811	0.123965	0.08261
ENSMUSG00000056078	0.417698	3.58042	4.09071	0.875255	0.381435	NA	Lipm	78753	GO:0005575	NM_023903	lipase, family member M [Source:MGI Symbol;Acc:MGI:1926003]	protein_coding	0	0	0	0.116548	0.185947	0.08261
ENSMUSG00000032087	13.2161	3.56308	0.799107	4.45883	8.24099e-06	5.58744e-05	Dscaml1	114873	GO:0005886	NM_001081270	DS cell adhesion molecule like 1 [Source:MGI Symbol;Acc:MGI:2150309]	processed_transcript	0	0.113947	0.131386	0.815787	1.17766	0.743493
ENSMUSG00000107481	19.6676	3.55089	0.477421	7.43766	1.02488e-13	1.55961e-12	NA	NA	NA	NA	RIKEN cDNA 4833403J16 gene [Source:MGI Symbol;Acc:MGI:1921153]	lincRNA	0.482073	0.113947	0.197079	2.9718	3.84291	2.64353
ENSMUSG00000086884	0.386147	3.52207	4.2338	0.831892	0.40547	NA	NA	NA	NA	NA	predicted gene 16225 [Source:MGI Symbol;Acc:MGI:3801903]	lincRNA	0	0	0	0	0.123965	0.247831
ENSMUSG00000025504	1.52193	3.50865	1.73442	2.02295	0.0430786	NA	Eps8l2	98845	GO:0001726	NM_133191	EPS8-like 2 [Source:MGI Symbol;Acc:MGI:2138828]	protein_coding	0	0	0	0.349623	0	0
ENSMUSG00000109810	0.495968	3.49057	2.52049	1.38488	0.16609	NA	NA	NA	NA	NA	predicted gene 45592 [Source:MGI Symbol;Acc:MGI:5791428]	TEC	0	0	0	0.05827	0.061982	0.247831
ENSMUSG00000104554	4.54002	3.4734	0.848934	4.09148	4.28632e-05	0.000254692	Gm4610	100043726	NA	XR_168405	predicted gene 42835 [Source:MGI Symbol;Acc:MGI:5662972]	antisense	0	0.113947	0.197079	1.04887	1.23965	0.991324
ENSMUSG00000097952	0.351702	3.47036	5.923	0.585912	0.557935	NA	NA	NA	NA	NA	predicted gene 4398 [Source:MGI Symbol;Acc:MGI:3782583]	processed_pseudogene	0	0	0	0.23233	0.123965	0
ENSMUSG00000046971	3.42551	3.46666	1.49813	2.31398	0.0206686	0.061643	Pla2g4f	271844	GO:0001516	NM_001024145	phospholipase A2, group IVF [Source:MGI Symbol;Acc:MGI:2685493]	protein_coding	0	0	0.065693	0.174811	0.495859	0
ENSMUSG00000034579	0.761826	3.46627	2.16845	1.5985	0.109932	NA	Pla2g3	237625	GO:0001675	NM_172791	phospholipase A2, group III [Source:MGI Symbol;Acc:MGI:2444945]	protein_coding	0	0	0	0.11654	0	0.247831
ENSMUSG00000107962	0.517664	3.4248	3.34403	1.02415	0.305762	NA	NA	NA	NA	NA	predicted gene, 43980 [Source:MGI Symbol;Acc:MGI:5690372]	TEC	0	0	0	0.05827	0.123965	0.165221
ENSMUSG00000035373	351.134	3.41886	0.373447	9.15488	5.44191e-20	1.22649e-18	Ccl7	20306	GO:0002548	NM_013654	chemokine (C-C motif) ligand 7 [Source:MGI Symbol;Acc:MGI:99512]	protein_coding	0.321382	0.284867	0.394159	3.49623	3.1611	4.04791
ENSMUSG00000105843	0.501959	3.40392	2.4631	1.38197	0.166982	NA	NA	NA	NA	NA	predicted gene 42644 [Source:MGI Symbol;Acc:MGI:5662781]	TEC	0	0	0	0.116541	0.061982	0.165221
ENSMUSG00000074365	107.746	3.3969	0.276705	12.2763	1.21479e-34	5.17407e-33	Crxos	546024	GO:0001835	NM_001033638	cone-rod homeobox, opposite strand [Source:MGI Symbol;Acc:MGI:2451355]	protein_coding	0.749892	0.911576	0.525545	8.91538	5.76436	8.67408
ENSMUSG00000052955	0.577126	3.39597	1.95462	1.73741	0.0823145	NA	Cpvl	71287	GO:0004180	NM_001289713	carboxypeptidase, vitellogenic-like [Source:MGI Symbol;Acc:MGI:1918537]	protein_coding	0	0	0	0.116541	0.061982	0.165221
ENSMUSG00000108658	1.25738	3.39222	1.60903	2.10824	0.0350103	NA	NA	NA	NA	NA	predicted gene 45138 [Source:MGI Symbol;Acc:MGI:5753714]	TEC	0	0	0	0.05827	0.123965	0.165221
ENSMUSG00000097941	1.39651	3.38313	1.50965	2.24101	0.0250253	NA	NA	NA	NA	NA	predicted gene 8984 [Source:MGI Symbol;Acc:MGI:3647416]	processed_pseudogene	0	0	0	0.05827	0.123965	0.165221
ENSMUSG00000049872	6.74731	3.37413	1.38193	2.44161	0.0146221	0.0461482	Calhm5	103511	GO:0005887	NM_178908	family with sequence similarity 26, member E [Source:MGI Symbol;Acc:MGI:2143897]	protein_coding	0	0	0	0.05827	0.061982	0.247831
ENSMUSG00000109585	1.83352	3.37371	1.44494	2.33485	0.0195513	0.0588787	NA	NA	NA	NA	predicted gene 45358 [Source:MGI Symbol;Acc:MGI:5791194]	TEC	0	0	0.065693	0.291352	0.185947	0.165221
ENSMUSG00000110423	3.25997	3.35645	3.82854	0.876694	0.380653	0.569118	NA	NA	NA	NA	predicted gene 45736 [Source:MGI Symbol;Acc:MGI:5804851]	protein_coding	0	0	0.232222	2.6839	0	0
ENSMUSG00000020072	2.14478	3.35412	1.46681	2.28669	0.0222142	0.0655446	Pbld2	67307	GO:0003674	NM_026085	phenazine biosynthesis-like protein domain containing 2 [Source:MGI Symbol;Acc:MGI:1914557]	protein_coding	0	0	0	0.05827	0.185947	0.08261
ENSMUSG00000032363	1.23951	3.35228	1.57423	2.12947	0.033215	NA	Adamts7	108153	GO:0004222	NM_001003911	a disintegrin-like and metallopeptidase (reprolysin type) with thrombospondin type 1 motif, 7 [Source:MGI Symbol;Acc:MGI:1347346]	protein_coding	0	0	0	0.05827	0.185947	0.08261
ENSMUSG00000102805	0.45236	3.35204	5.92584	0.565665	0.571622	NA	Arfip1	99889	GO:0000139	NM_001081093	predicted gene, 37240 [Source:MGI Symbol;Acc:MGI:5610468]	protein_coding	0	0	0	0	0	0.335753
ENSMUSG00000082724	0.861289	3.35204	5.92584	0.565665	0.571622	NA	NA	NA	NA	NA	predicted gene 14416 [Source:MGI Symbol;Acc:MGI:3702407]	unprocessed_pseudogene	0	0	0	0	0	0.343601
ENSMUSG00000058905	1.04573	3.32927	3.16774	1.05099	0.293262	NA	Gm10051	100039731	NA	XR_868574	predicted pseudogene 10051 [Source:MGI Symbol;Acc:MGI:3641791]	processed_pseudogene	0	0	0	0	0	0.356957
ENSMUSG00000091952	1.14319	3.32702	3.07063	1.0835	0.278588	NA	NA	NA	NA	NA	predicted gene, 17709 [Source:MGI Symbol;Acc:MGI:4937343]	processed_pseudogene	0	0	0	0	0	0.348427
ENSMUSG00000097113	1.73896	3.32508	1.5925	2.08796	0.0368015	NA	Gm19705	100503460	NA	NR_045324	predicted gene, 19705 [Source:MGI Symbol;Acc:MGI:5011890]	lincRNA	0	0	0	0.233081	0	0.08261
ENSMUSG00000037346	0.267159	3.30902	4.42339	0.748074	0.454416	NA	Hrh4	225192	GO:0004930	NM_153087	histamine receptor H4 [Source:MGI Symbol;Acc:MGI:2429635]	protein_coding	0	0	0	0.174811	0.061982	0.08261
ENSMUSG00000093751	0.936173	3.30323	2.4417	1.35284	0.176105	NA	NA	NA	NA	NA	predicted gene 3307 [Source:MGI Symbol;Acc:MGI:3781485]	processed_pseudogene	0	0	0	0	0	0.330441
ENSMUSG00000095512	2.90482	3.28177	2.78559	1.17812	0.238748	0.414378	NA	NA	NA	NA	predicted gene 17222 [Source:MGI Symbol;Acc:MGI:4938049]	processed_pseudogene	0	0	0	0	0.321666	0
ENSMUSG00000039095	46.2895	3.27435	0.284339	11.5157	1.1e-30	4.0301e-29	En2	13799	GO:0001650	NM_010134	engrailed 2 [Source:MGI Symbol;Acc:MGI:95390]	protein_coding	0.589201	0.854602	0.985397	7.109	7.93375	8.17842
ENSMUSG00000039851	1.0016	3.272	1.87974	1.74067	0.0817416	NA	4932438H23Rik	74387	GO:0003674	NM_001163695	RIKEN cDNA 4932438H23 gene [Source:MGI Symbol;Acc:MGI:1921637]	protein_coding	0.053564	0	0	0.407893	0.185947	0
ENSMUSG00000092746	0.596097	3.26976	5.92795	0.551583	0.581234	NA	NA	NA	NA	NA	7S RNA 6 [Source:MGI Symbol;Acc:MGI:97956]	misc_RNA	0	0	0	0	0.324174	0
ENSMUSG00000028328	4.86618	3.26923	1.01669	3.21555	0.00130194	0.00564636	Tmod1	21916	GO:0003779	NM_021883	tropomodulin 1 [Source:MGI Symbol;Acc:MGI:98775]	protein_coding	0.053594	0	0.131674	0.407893	0.495859	0.826103
ENSMUSG00000011154	7.03983	3.26138	0.63167	5.16311	2.42877e-07	2.04527e-06	Cfap161	75556	GO:0003674	NM_029335	cilia and flagella associated protein 161 [Source:MGI Symbol;Acc:MGI:1922806]	protein_coding	0.267819	0.113947	0.065693	1.28195	1.30163	1.90004
ENSMUSG00000097919	1.45193	3.25017	1.90339	1.70757	0.0877155	NA	Gm27021	105734727	NA	NM_001308449	predicted gene, 27021 [Source:MGI Symbol;Acc:MGI:5504136]	protein_coding	0	0	0	0	0	0.353267
ENSMUSG00000112744	1.4124	3.24678	1.47164	2.20623	0.0273679	NA	NA	NA	NA	NA	NULL	TEC	0	0	0.065693	0.05827	0.371894	0.165221
ENSMUSG00000087435	0.16509	3.24224	5.92869	0.546873	0.584466	NA	NA	NA	NA	NA	predicted gene 16323 [Source:MGI Symbol;Acc:MGI:3826604]	antisense	0	0	0	0.05827	0	0.247831
ENSMUSG00000064299	7.61468	3.24124	0.888295	3.64884	0.000263429	0.00134065	4921528I07Rik	77049	GO:0003674	XR_003948259	RIKEN cDNA 4921528I07 gene [Source:MGI Symbol;Acc:MGI:1924299]	lincRNA	0	0	0.332625	0.874057	0.991718	0.965353
ENSMUSG00000038665	0.42613	3.23719	4.23089	0.765131	0.444193	NA	Dgki	320127	GO:0004143	NM_001081206	diacylglycerol kinase, iota [Source:MGI Symbol;Acc:MGI:2443430]	protein_coding	0	0	0	0.116541	0.185947	0
ENSMUSG00000006310	2.79407	3.23558	1.45912	2.21749	0.0265898	0.0759476	Zbtb32	58206	GO:0000228	NM_021397	zinc finger and BTB domain containing 32 [Source:MGI Symbol;Acc:MGI:1891838]	protein_coding	0	0.056973	0	0.174811	0.24793	0.165221
ENSMUSG00000104597	1.48135	3.2331	1.41328	2.28766	0.0221571	NA	NA	NA	NA	NA	RIKEN cDNA B230334C09 gene [Source:MGI Symbol;Acc:MGI:2442224]	antisense	0.053564	0	0.065693	0.349623	0.495859	0.247831
ENSMUSG00000074577	4.18713	3.22625	1.3455	2.39781	0.0164935	0.0510625	Ripor3	69553	GO:0003674	NM_001080708	family with sequence similarity 65, member C [Source:MGI Symbol;Acc:MGI:1916803]	processed_transcript	0	0.056973	0	0.174811	0.309912	0.08261
ENSMUSG00000094910	0.539979	3.22489	2.47179	1.30468	0.192002	NA	D430019H16Rik	268595	GO:0003674	NM_001252508	RIKEN cDNA D430019H16 gene [Source:MGI Symbol;Acc:MGI:2443127]	protein_coding	0	0	0	0	0.061982	0.247831
ENSMUSG00000092517	1.26509	3.22483	2.08203	1.54888	0.12141	NA	Art2a	11871	GO:0003950	NM_007490	ADP-ribosyltransferase 2a, pseudogene [Source:MGI Symbol;Acc:MGI:107546]	polymorphic_pseudogene	0	0	0	0.291352	0	0
ENSMUSG00000112937	0.785709	3.21984	2.3593	1.36475	0.172333	NA	NA	NA	NA	NA	NULL	lincRNA	0	0	0	0	0.061982	0.247831
ENSMUSG00000040254	0.370999	3.21951	4.13029	0.779487	0.435693	NA	Sema3d	108151	GO:0001755	NM_028882	sema domain, immunoglobulin domain (Ig), short basic domain, secreted, (semaphorin) 3D [Source:MGI Symbol;Acc:MGI:1860118]	protein_coding	0	0	0	0.174811	0.123965	0
ENSMUSG00000081885	0.406777	3.21901	4.23546	0.760015	0.447246	NA	NA	NA	NA	NA	predicted gene 13231 [Source:MGI Symbol;Acc:MGI:3649243]	processed_pseudogene	0	0	0	0.170658	0.105307	0
ENSMUSG00000113905	1.44326	3.21597	1.47205	2.18468	0.0289121	NA	NA	NA	NA	NA	NULL	TEC	0.053677	0	0	0.116707	0.37368	0.082832
ENSMUSG00000037016	5.96222	3.20614	1.34929	2.37616	0.0174937	0.0537392	Frem2	242022	GO:0001654	NM_172862	Fras1 related extracellular matrix protein 2 [Source:MGI Symbol;Acc:MGI:2444465]	retained_intron	0	0.056973	0	0.291352	0.24793	0
ENSMUSG00000079222	3.66505	3.20592	1.20281	2.66536	0.00769068	0.0268107	LOC664787	664787	NA	NR_131980	NULL	protein_coding	0.054796	0	0.068982	0.312292	0.332511	0.474375
ENSMUSG00000081957	2.10571	3.19838	1.47624	2.16657	0.030268	0.0845175	NA	NA	NA	NA	adenylate kinase 3-like 2, pseudogene [Source:MGI Symbol;Acc:MGI:3574349]	processed_pseudogene	0.057304	0	0	0.263545	0.207604	0.090891
ENSMUSG00000111069	1.13051	3.18724	1.68203	1.89488	0.0581085	NA	NA	NA	NA	NA	NULL	sense_intronic	0.053564	0	0	0.116541	0.061982	0.413052
ENSMUSG00000049555	1.02279	3.17047	1.76799	1.79326	0.0729306	NA	Tmie	20776	GO:0005515	NM_146260	transmembrane inner ear [Source:MGI Symbol;Acc:MGI:2159400]	protein_coding	0	0	0.065693	0.349623	0.123965	0.08261
ENSMUSG00000108472	0.285202	3.16293	5.52399	0.57258	0.566929	NA	NA	NA	NA	NA	predicted gene 45212 [Source:MGI Symbol;Acc:MGI:5753788]	TEC	0	0	0	0	0.123965	0.165221
ENSMUSG00000087406	0.316107	3.16005	4.33285	0.729323	0.465804	NA	E130215H24Rik	109344	GO:0003674	NR_040331	RIKEN cDNA E130215H24 gene [Source:MGI Symbol;Acc:MGI:1926091]	processed_transcript	0	0	0	0	0.123965	0.165221
ENSMUSG00000028871	0.351701	3.15971	4.23918	0.745358	0.456055	NA	Rspo1	192199	GO:0001664	NM_138683	R-spondin 1 [Source:MGI Symbol;Acc:MGI:2183426]	protein_coding	0	0	0	0	0.123965	0.16522
ENSMUSG00000029765	95.3339	3.15659	0.173926	18.1491	1.3052e-73	1.4623e-71	Plxna4	243743	GO:0002116	NM_175750	plexin A4 [Source:MGI Symbol;Acc:MGI:2179061]	protein_coding	1.98186	2.16499	2.43065	20.2199	18.2848	19.7439
ENSMUSG00000031380	0.447101	3.15582	3.4969	0.902461	0.366812	NA	Vegfd	14205	GO:0001525	NM_001308489	vascular endothelial growth factor D [Source:MGI Symbol;Acc:MGI:108037]	protein_coding	0	0	0	0	0.123965	0.165221
ENSMUSG00000103051	1.84354	3.15521	1.56904	2.01092	0.0443341	0.115124	NA	NA	NA	NA	predicted gene 7871 [Source:MGI Symbol;Acc:MGI:3647800]	unprocessed_pseudogene	0	0.057009	0	0	0.24793	0.330995
ENSMUSG00000092534	0.838342	3.1504	2.93689	1.0727	0.283407	NA	NA	NA	NA	NA	PAXIP1 associated glutamate rich protein 1B [Source:MGI Symbol;Acc:MGI:5141883]	nonsense_mediated_decay	0	0	0	0	0.097581	0.129514
ENSMUSG00000092275	4.22547	3.14178	0.7834	4.01045	6.06041e-05	0.000350805	NA	NA	NA	NA	predicted gene 20465 [Source:MGI Symbol;Acc:MGI:5141930]	lincRNA	0.107127	0.227894	0	0.932328	1.0537	1.07393
ENSMUSG00000027070	0.375434	3.14052	4.28267	0.733308	0.46337	NA	Lrp2	14725	GO:0001843	NM_001081088	low density lipoprotein receptor-related protein 2 [Source:MGI Symbol;Acc:MGI:95794]	protein_coding	0	0	0	0.05827	0.061982	0.165221
ENSMUSG00000062783	25.952	3.13951	0.608359	5.16062	2.46139e-07	2.07161e-06	Csprs	114564	GO:0005634	NM_033616	component of Sp100-rs [Source:MGI Symbol;Acc:MGI:1891441]	protein_coding	0.107127	0.284867	0	1.09109	1.11951	1.37647
ENSMUSG00000027254	5.36566	3.13374	0.700046	4.47648	7.58838e-06	5.1753e-05	Map1a	17754	GO:0000226	NM_001173506	microtubule-associated protein 1 A [Source:MGI Symbol;Acc:MGI:1306776]	protein_coding	0.160691	0.113947	0.197079	1.1655	1.61154	1.32177
ENSMUSG00000089983	0.432599	3.1322	2.95268	1.0608	0.288782	NA	NA	NA	NA	NA	RIKEN cDNA 2010320O07 gene [Source:MGI Symbol;Acc:MGI:1917131]	processed_transcript	0	0	0	0.05827	0.061982	0.165221
ENSMUSG00000044757	2.44193	3.12494	1.23907	2.52201	0.0116686	0.0380849	NA	NA	NA	NA	predicted gene 6430 [Source:MGI Symbol;Acc:MGI:3648857]	processed_pseudogene	0.074731	0.079262	0	0.181798	0.414872	0.402921
ENSMUSG00000099568	0.247567	3.12387	5.93201	0.526612	0.598463	NA	NA	NA	NA	NA	predicted gene 28513 [Source:MGI Symbol;Acc:MGI:5579219]	antisense	0	0	0	0.116541	0	0.165221
ENSMUSG00000040183	0.271834	3.12345	5.56845	0.560919	0.574853	NA	Ankrd6	140577	GO:0005515	NM_001012450	ankyrin repeat domain 6 [Source:MGI Symbol;Acc:MGI:2154278]	protein_coding	0	0	0	0.116541	0	0.165221
ENSMUSG00000108204	0.443075	3.12288	5.17465	0.603496	0.546179	NA	NA	NA	NA	NA	predicted gene, 44180 [Source:MGI Symbol;Acc:MGI:5690572]	processed_pseudogene	0	0	0	0.098076	0	0.13536
ENSMUSG00000090293	2.70437	3.11759	1.44332	2.16002	0.0307714	0.0856428	NA	NA	NA	NA	predicted gene 17034 [Source:MGI Symbol;Acc:MGI:4937861]	antisense	0	0.056973	0	0.174811	0.061982	0.330441
ENSMUSG00000084087	0.671712	3.11344	2.9361	1.0604	0.288964	NA	NA	NA	NA	NA	predicted gene 13650 [Source:MGI Symbol;Acc:MGI:3649525]	processed_pseudogene	0	0	0	0.116891	0	0.165221
ENSMUSG00000101400	0.434606	3.11296	2.89025	1.07705	0.281456	NA	NA	NA	NA	NA	predicted gene 29596 [Source:MGI Symbol;Acc:MGI:5580302]	processed_pseudogene	0	0	0	0.116541	0	0.165221
ENSMUSG00000047591	13.2956	3.11103	0.373418	8.33123	8.00091e-17	1.51057e-15	Mafa	378435	GO:0000978	NM_194350	v-maf musculoaponeurotic fibrosarcoma oncogene family, protein A (avian) [Source:MGI Symbol;Acc:MGI:2673307]	protein_coding	0.589413	0.455788	0.459852	4.60337	4.52471	3.88268
ENSMUSG00000078795	4.41459	3.10979	0.802868	3.87335	0.000107348	0.000592751	Ceacam15	101434	GO:0003674	NM_175315	carcinoembryonic antigen-related cell adhesion molecule 15 [Source:MGI Symbol;Acc:MGI:2141810]	protein_coding	0.107127	0.056973	0.131386	0.640975	1.0537	0.826103
ENSMUSG00000104113	0.716883	3.10726	1.76481	1.76068	0.0782931	NA	NA	NA	NA	NA	predicted gene, 37292 [Source:MGI Symbol;Acc:MGI:5610520]	TEC	0	0	0	0	0.123965	0.165221
ENSMUSG00000047181	1.61496	3.10603	1.52791	2.03287	0.0420655	NA	Samd14	217125	GO:0005737	NM_001364135	sterile alpha motif domain containing 14 [Source:MGI Symbol;Acc:MGI:2384945]	protein_coding	0	0	0.065693	0.116541	0.185947	0.247831
ENSMUSG00000093668	0.786982	3.103	2.00468	1.54788	0.121652	NA	Pou5f2	75507	GO:0003677	NM_029315	POU domain class 5, transcription factor 2 [Source:MGI Symbol;Acc:MGI:1922757]	protein_coding	0	0	0.065693	0.233082	0.061982	0.247831
ENSMUSG00000087111	0.657379	3.0996	2.16078	1.43448	0.151436	NA	NA	NA	NA	NA	predicted gene 11399 [Source:MGI Symbol;Acc:MGI:3650744]	antisense	0	0	0	0.116541	0	0.165221
ENSMUSG00000096655	3.44361	3.08892	1.48504	2.08003	0.037523	0.100371	1700065D16Rik	73410	GO:0003674	NM_001271569	RIKEN cDNA 1700065D16 gene [Source:MGI Symbol;Acc:MGI:1920660]	antisense	0	0	0	0	0.061982	0.247831
ENSMUSG00000032091	1.30673	3.08409	1.63442	1.88696	0.0591656	NA	Tmprss4	214523	GO:0004252	NM_001364528	transmembrane protease, serine 4 [Source:MGI Symbol;Acc:MGI:2384877]	processed_transcript	0	0.056973	0	0.05827	0.309912	0.16522
ENSMUSG00000010021	95.3025	3.08398	0.187139	16.4797	5.13741e-61	4.38837e-59	Kif19a	286942	GO:0000166	NM_001102615	kinesin family member 19A [Source:MGI Symbol;Acc:MGI:2447024]	processed_transcript	2.24968	1.53828	1.44525	15.8496	14.4419	14.4568
ENSMUSG00000091102	1.00378	3.08303	1.64899	1.86964	0.0615332	NA	NA	NA	NA	NA	RIKEN cDNA 5830462I19 gene [Source:MGI Symbol;Acc:MGI:3642105]	TEC	0	0	0	0.05827	0.061982	0.165221
ENSMUSG00000045662	1.11363	3.07968	1.62064	1.90029	0.0573957	NA	Henmt1	66715	GO:0001510	NM_001078646	HEN1 methyltransferase homolog 1 (Arabidopsis) [Source:MGI Symbol;Acc:MGI:1913965]	processed_transcript	0	0	0	0.05827	0.061982	0.165221
ENSMUSG00000101166	1.97894	3.07942	1.18773	2.5927	0.00952268	0.0320767	NA	NA	NA	NA	predicted gene 28496 [Source:MGI Symbol;Acc:MGI:5579202]	processed_transcript	0.065955	0.113947	0	0.757516	0.452629	0.247831
ENSMUSG00000024043	33.4691	3.07547	0.708585	4.3403	1.42291e-05	9.27082e-05	Arhgap28	268970	GO:0005096	NM_001347410	Rho GTPase activating protein 28 [Source:MGI Symbol;Acc:MGI:2147003]	protein_coding	0.160691	0	0.131386	0.524434	1.0537	0.908714
ENSMUSG00000048583	1.5781	3.07048	1.63127	1.88226	0.0598005	NA	Igf2	16002	GO:0000122	NM_001122736	insulin-like growth factor 2 [Source:MGI Symbol;Acc:MGI:96434]	protein_coding	0	0	0	0.116541	0	0.165221
ENSMUSG00000036036	4.48153	3.06967	1.45258	2.11325	0.034579	0.0940581	Zfp57	22715	GO:0000122	NM_001013745	zinc finger protein 57 [Source:MGI Symbol;Acc:MGI:99204]	protein_coding	0	0	0	0.05827	0	0.247831
ENSMUSG00000033420	32.3138	3.06805	0.313864	9.7751	1.4402e-22	3.68048e-21	Antxr1	69538	GO:0001568	NM_054041	anthrax toxin receptor 1 [Source:MGI Symbol;Acc:MGI:1916788]	protein_coding	0.803456	0.569735	0.459852	4.89472	4.83463	5.94794
ENSMUSG00000042102	1.85011	3.06639	1.52758	2.00735	0.0447119	0.115891	Dmgdh	74129	GO:0005542	NM_028772	dimethylglycine dehydrogenase precursor [Source:MGI Symbol;Acc:MGI:1921379]	protein_coding	0	0	0	0.058296	0.061982	0.16522
ENSMUSG00000020176	2.70024	3.05838	1.08102	2.82914	0.00466727	0.0173755	Grb10	14783	GO:0001784	NM_001177629	growth factor receptor bound protein 10 [Source:MGI Symbol;Acc:MGI:103232]	protein_coding	0	0.113946	0.065693	0.349623	0.24793	0.908714
ENSMUSG00000063297	0.767335	3.05709	2.61577	1.16871	0.242519	NA	Luzp2	233271	GO:0003674	NM_178705	leucine zipper protein 2 [Source:MGI Symbol;Acc:MGI:1889615]	retained_intron	0	0	0	0	0.185947	0.08261
ENSMUSG00000062896	0.899846	3.05669	2.49486	1.22519	0.220502	NA	NA	NA	NA	NA	ribosomal protein L31, pseudogene 11 [Source:MGI Symbol;Acc:MGI:3646595]	processed_pseudogene	0	0	0	0	0.169332	0.09023
ENSMUSG00000104378	0.740493	3.05456	2.09851	1.45558	0.145508	NA	NA	NA	NA	NA	predicted gene, 37510 [Source:MGI Symbol;Acc:MGI:5610738]	TEC	0	0	0	0	0.185947	0.08261
ENSMUSG00000007033	4.9719	3.04904	1.43793	2.12043	0.0339695	0.092751	Hspa1l	15482	GO:0000166	NM_013558	heat shock protein 1-like [Source:MGI Symbol;Acc:MGI:96231]	protein_coding	0	0	0	0.06344	0.068519	0.185284
ENSMUSG00000020900	93.1208	3.03995	0.218109	13.9378	3.73531e-44	2.09245e-42	Myh10	77579	GO:0000146	NM_175260	myosin, heavy polypeptide 10, non-muscle [Source:MGI Symbol;Acc:MGI:1930780]	protein_coding	1.72626	1.95011	1.71775	12.8304	16.9258	14.2725
ENSMUSG00000035498	0.377638	3.03866	3.49341	0.869827	0.384395	NA	Cdcp1	109332	GO:0005575	NM_133974	CUB domain containing protein 1 [Source:MGI Symbol;Acc:MGI:2442010]	retained_intron	0	0	0	0.05827	0.123965	0.08261
ENSMUSG00000089663	0.490471	3.03859	2.85433	1.06455	0.287078	NA	NA	NA	NA	NA	predicted gene 15651 [Source:MGI Symbol;Acc:MGI:3783095]	processed_transcript	0	0	0	0.05827	0.123965	0.08261
ENSMUSG00000046449	0.441573	3.03848	2.41886	1.25616	0.209058	NA	Nexmif	245555	GO:0001953	NM_001077354	expressed sequence C77370 [Source:MGI Symbol;Acc:MGI:2148050]	protein_coding	0	0	0	0.05827	0.123965	0.08261
ENSMUSG00000113067	0.54446	3.03836	2.1815	1.39278	0.163686	NA	NA	NA	NA	NA	NULL	TEC	0	0	0	0.05827	0.123965	0.08261
ENSMUSG00000025573	0.612073	3.03827	2.07422	1.46477	0.142983	NA	6030468B19Rik	77727	GO:0002250	NM_029964	RIKEN cDNA 6030468B19 gene [Source:MGI Symbol;Acc:MGI:1924977]	protein_coding	0	0	0	0.05827	0.123965	0.08261
ENSMUSG00000039154	0.749532	3.03822	2.02724	1.49869	0.133953	NA	Shd	20420	GO:0001784	NM_001159523	src homology 2 domain-containing transforming protein D [Source:MGI Symbol;Acc:MGI:1099461]	protein_coding	0	0	0	0.05827	0.123965	0.08261
ENSMUSG00000015405	1.14128	3.03782	1.79371	1.6936	0.090341	NA	Ace2	70008	GO:0001618	NM_001130513	angiotensin I converting enzyme (peptidyl-dipeptidase A) 2 [Source:MGI Symbol;Acc:MGI:1917258]	protein_coding	0	0	0	0.05827	0.123965	0.08261
ENSMUSG00000085749	1.23861	3.03716	1.61246	1.88356	0.0596252	NA	NA	NA	NA	NA	predicted gene 12843 [Source:MGI Symbol;Acc:MGI:3651051]	antisense	0	0	0	0.05827	0.123965	0.08261
ENSMUSG00000113052	0.726576	3.03397	1.86954	1.62285	0.104622	NA	NA	NA	NA	NA	NULL	antisense	0	0.056973	0	0.116541	0.309912	0.08261
ENSMUSG00000027776	59.8162	3.03268	1.39042	2.18113	0.0291741	0.0820708	Il12a	16159	GO:0001916	NM_001159424	interleukin 12a [Source:MGI Symbol;Acc:MGI:96539]	protein_coding	0	0	0	0.05827	0.185947	0
ENSMUSG00000105102	1.29317	3.02737	1.6144	1.87523	0.0607614	NA	Gm35507	102639119	NA	XR_375943	predicted gene, 35507 [Source:MGI Symbol;Acc:MGI:5594666]	lincRNA	0	0	0	0.116541	0.061982	0.08261
ENSMUSG00000024987	0.830897	3.02255	2.00887	1.50461	0.132426	NA	Cyp26a1	13082	GO:0001972	NM_007811	cytochrome P450, family 26, subfamily a, polypeptide 1 [Source:MGI Symbol;Acc:MGI:1096359]	protein_coding	0	0	0	0.116541	0.061982	0.08261
ENSMUSG00000082682	0.598951	3.02225	2.05185	1.47294	0.140768	NA	NA	NA	NA	NA	predicted gene 15349 [Source:MGI Symbol;Acc:MGI:3705665]	processed_pseudogene	0	0	0	0.116541	0.061982	0.08261
ENSMUSG00000109248	0.624591	3.02193	2.00964	1.50372	0.132654	NA	NA	NA	NA	NA	predicted gene 44993 [Source:MGI Symbol;Acc:MGI:5753569]	lincRNA	0	0.056973	0	0.174811	0.24793	0.08261
ENSMUSG00000108455	0.719662	3.02192	2.0107	1.50291	0.132861	NA	NA	NA	NA	NA	predicted gene 44745 [Source:MGI Symbol;Acc:MGI:5753321]	TEC	0.053564	0	0	0.175005	0.24793	0.08261
ENSMUSG00000097930	0.478466	3.02016	2.50242	1.2069	0.227472	NA	NA	NA	NA	NA	RIKEN cDNA C330002G04 gene [Source:MGI Symbol;Acc:MGI:1924860]	lincRNA	0	0	0	0.116541	0.061982	0.08261
ENSMUSG00000022883	0.371884	3.01839	3.49443	0.863772	0.387713	NA	Robo1	19876	GO:0002042	NM_019413	roundabout guidance receptor 1 [Source:MGI Symbol;Acc:MGI:1274781]	protein_coding	0	0	0	0.116541	0.061982	0.08261
ENSMUSG00000032452	0.303763	3.01779	4.3425	0.694944	0.487091	NA	Clstn2	64085	GO:0005509	NM_022319	calsyntenin 2 [Source:MGI Symbol;Acc:MGI:1929897]	protein_coding	0	0	0	0.116541	0.061982	0.08261
ENSMUSG00000060566	0.265695	3.01774	4.45514	0.677361	0.498177	NA	NA	NA	NA	NA	ribosomal protein L21, pseudogene 3 [Source:MGI Symbol;Acc:MGI:3646431]	processed_pseudogene	0	0	0	0.116541	0.061982	0.08261
ENSMUSG00000094635	0.318504	3.01742	5.38211	0.560638	0.575045	NA	NA	NA	NA	NA	predicted gene 7104 [Source:MGI Symbol;Acc:MGI:3779672]	processed_pseudogene	0	0	0	0.116541	0.061982	0.082686
ENSMUSG00000081515	0.197878	3.01729	5.93524	0.508369	0.611194	NA	NA	NA	NA	NA	predicted gene 12311 [Source:MGI Symbol;Acc:MGI:3650680]	processed_pseudogene	0	0	0	0.116541	0.061982	0.08261
ENSMUSG00000102950	0.197878	3.01729	5.93524	0.508369	0.611194	NA	NA	NA	NA	NA	predicted gene, 37018 [Source:MGI Symbol;Acc:MGI:5610246]	TEC	0	0	0	0.116541	0.061982	0.08261
ENSMUSG00000023017	0.140618	3.01729	5.93524	0.508369	0.611194	NA	Asic1	11419	GO:0001662	NM_001289791	acid-sensing (proton-gated) ion channel 1 [Source:MGI Symbol;Acc:MGI:1194915]	protein_coding	0	0	0	0.116541	0.061982	0.08261
ENSMUSG00000042428	0.140618	3.01729	5.93524	0.508369	0.611194	NA	Mgat3	17309	GO:0003830	NM_010795	mannoside acetylglucosaminyltransferase 3 [Source:MGI Symbol;Acc:MGI:104532]	protein_coding	0	0	0	0.116541	0.061982	0.08261
ENSMUSG00000103622	4.03367	3.01234	1.47108	2.04772	0.0405878	0.107215	B430319G15Rik	78575	NA	NR_029474	predicted gene, 38391 [Source:MGI Symbol;Acc:MGI:5613630]	TEC	0	0	0	0.116541	0.123965	0
ENSMUSG00000061126	1.34978	3.00246	1.53397	1.95731	0.0503106	NA	Cyp4f39	320997	GO:0003674	NM_177307	cytochrome P450, family 4, subfamily f, polypeptide 39 [Source:MGI Symbol;Acc:MGI:2445210]	protein_coding	0	0.056973	0	0.233082	0.24793	0
ENSMUSG00000024064	5.92717	2.99511	0.713697	4.19662	2.70933e-05	0.000167619	Galnt14	71685	GO:0003674	NM_027864	UDP-N-acetyl-alpha-D-galactosamine:polypeptide N-acetylgalactosaminyltransferase 14 [Source:MGI Symbol;Acc:MGI:1918935]	protein_coding	0.053564	0.227894	0.131386	1.63157	0.991718	0.578272
ENSMUSG00000033191	6.09409	2.99479	0.709006	4.22393	2.40079e-05	0.000149913	Tie1	21846	GO:0000166	NM_011587	tyrosine kinase with immunoglobulin-like and EGF-like domains 1 [Source:MGI Symbol;Acc:MGI:99906]	protein_coding	0.214255	0.113947	0.065693	1.34022	0.805771	1.07393
ENSMUSG00000039676	1.1168	2.99364	1.81092	1.65311	0.0983084	NA	Capsl	75568	GO:0005509	NM_029341	calcyphosine-like [Source:MGI Symbol;Acc:MGI:1922818]	protein_coding	0.053564	0	0	0.116541	0.371894	0
ENSMUSG00000022582	0.892566	2.982	1.65432	1.80255	0.071459	NA	Ly6g	546644	GO:0005886	NM_001310438	lymphocyte antigen 6 complex, locus G [Source:MGI Symbol;Acc:MGI:109440]	protein_coding	0	0	0	0.116541	0.123965	0
ENSMUSG00000109881	1.01756	2.98131	1.65974	1.79625	0.0724546	NA	NA	NA	NA	NA	predicted gene 45507 [Source:MGI Symbol;Acc:MGI:5791343]	antisense	0	0	0	0.116541	0.123996	0
ENSMUSG00000109427	0.964005	2.97993	1.7873	1.66728	0.0954584	NA	NA	NA	NA	NA	predicted gene 45845 [Source:MGI Symbol;Acc:MGI:5804960]	TEC	0.053564	0	0	0.116541	0.061982	0.330441
ENSMUSG00000082901	0.651069	2.97932	4.03946	0.737553	0.460786	NA	NA	NA	NA	NA	predicted gene 14323 [Source:MGI Symbol;Acc:MGI:3650742]	processed_pseudogene	0	0	0.079612	0	0.249266	0.215398
ENSMUSG00000078597	3.52066	2.97367	0.985438	3.01761	0.00254776	0.0102235	Cyp4a12b	13118	GO:0004497	NM_172306	cytochrome P450, family 4, subfamily a, polypeptide 12B [Source:MGI Symbol;Acc:MGI:3611747]	protein_coding	0.199558	0.068638	0.081012	0.65151	1.0203	1.10872
ENSMUSG00000103197	2.27683	2.97155	1.65464	1.79589	0.0725117	0.170388	NA	NA	NA	NA	predicted gene, 37642 [Source:MGI Symbol;Acc:MGI:5610870]	TEC	0	0	0	0.174811	0.061982	0
ENSMUSG00000024924	1.03287	2.97086	1.75169	1.696	0.0898857	NA	Vldlr	22359	GO:0005509	NM_001161420	very low density lipoprotein receptor [Source:MGI Symbol;Acc:MGI:98935]	retained_intron	0	0	0	0.116541	0.123965	0
ENSMUSG00000080896	1.59182	2.96583	2.61105	1.13587	0.256009	NA	NA	NA	NA	NA	predicted gene 14567 [Source:MGI Symbol;Acc:MGI:3705732]	processed_pseudogene	0	0	0	0	0.276009	0
ENSMUSG00000050640	7.91193	2.96494	0.760848	3.89689	9.74354e-05	0.000542474	Tmem150c	231503	GO:0005764	NM_182841	transmembrane protein 150C [Source:MGI Symbol;Acc:MGI:3041258]	protein_coding	0.214255	0	0.065693	0.757516	0.619824	0.908713
ENSMUSG00000030218	1.06907	2.96486	1.81485	1.63366	0.10233	NA	Mgp	17313	GO:0001503	NM_008597	matrix Gla protein [Source:MGI Symbol;Acc:MGI:96976]	protein_coding	0	0	0	0.116541	0.123965	0
ENSMUSG00000093452	0.572586	2.9572	1.90996	1.54831	0.121548	NA	NA	NA	NA	NA	zinc finger homeobox 2, opposite strand [Source:MGI Symbol;Acc:MGI:3620246]	antisense	0	0	0	0.116541	0.123965	0
ENSMUSG00000113198	0.550487	2.94858	5.93745	0.496607	0.619466	NA	NA	NA	NA	NA	NULL	processed_pseudogene	0	0	0	0	0.228343	0
ENSMUSG00000065773	0.442853	2.94858	5.93745	0.496607	0.619466	NA	Rnu1b6	19847	GO:0003674	NR_004413	U1b6 small nuclear RNA [Source:MGI Symbol;Acc:MGI:104604]	snRNA	0	0	0	0.019423	0.24793	0.027537
ENSMUSG00000082741	0.344133	2.94858	5.93745	0.496607	0.619466	NA	NA	NA	NA	NA	predicted gene 9703 [Source:MGI Symbol;Acc:MGI:3780110]	processed_pseudogene	0	0	0	0	0.244711	0
ENSMUSG00000032186	5.01555	2.94668	0.948439	3.10687	0.00189079	0.00786059	Tmod2	50876	GO:0003779	NM_001038710	tropomodulin 2 [Source:MGI Symbol;Acc:MGI:1355335]	protein_coding	0	0	0.262773	0.524434	0.743789	0.578272
ENSMUSG00000001865	0.837755	2.94379	2.13339	1.37987	0.167627	NA	Cpa3	12873	GO:0002002	NM_007753	carboxypeptidase A3, mast cell [Source:MGI Symbol;Acc:MGI:88479]	protein_coding	0	0	0	0.116541	0.123965	0
ENSMUSG00000020598	2.6849	2.93839	1.45719	2.01648	0.0437496	0.113874	Nrcam	319504	GO:0005515	NM_001146031	neuronal cell adhesion molecule [Source:MGI Symbol;Acc:MGI:104750]	retained_intron	0	0	0.065693	0.116541	0.061982	0.330442
ENSMUSG00000100396	12.7415	2.93313	0.949337	3.08966	0.00200385	0.00827499	NA	NA	NA	NA	predicted gene 29367 [Source:MGI Symbol;Acc:MGI:5580073]	lincRNA	0	0	0.197079	0.174811	0.557842	0.660883
ENSMUSG00000064936	1.23643	2.93031	1.65931	1.76598	0.0773999	NA	LOC115485772	115485772	NA	XR_003949248	predicted gene, 23722 [Source:MGI Symbol;Acc:MGI:5453499]	snoRNA	0.053564	0	0	0.116541	0.123965	0.247831
ENSMUSG00000112462	0.3302	2.92554	4.44618	0.657989	0.510545	NA	NA	NA	NA	NA	NULL	bidirectional_promoter_lncRNA	0	0	0	0	0	0.247831
ENSMUSG00000070719	0.685455	2.92325	2.20113	1.32807	0.184156	NA	Pla2g4d	78390	GO:0004620	NM_001024137	phospholipase A2, group IVD [Source:MGI Symbol;Acc:MGI:1925640]	protein_coding	0	0	0	0.174811	0.061982	0
ENSMUSG00000050304	0.766313	2.91612	2.35861	1.23637	0.216321	NA	Slc25a2	83885	GO:0000064	NM_001159275	solute carrier family 25 (mitochondrial carrier, ornithine transporter) member 2 [Source:MGI Symbol;Acc:MGI:2137907]	protein_coding	0	0	0	0.174811	0.061982	0
ENSMUSG00000009378	0.828922	2.9133	3.51558	0.828683	0.407284	NA	Slc16a12	240638	GO:0005308	NM_172838	solute carrier family 16 (monocarboxylic acid transporters), member 12 [Source:MGI Symbol;Acc:MGI:2147716]	protein_coding	0	0	0	0.116541	0.123965	0
ENSMUSG00000112892	0.37547	2.90855	4.17973	0.69587	0.486511	NA	NA	NA	NA	NA	NULL	processed_pseudogene	0	0	0	0.117461	0.125405	0
ENSMUSG00000032496	7.44985	2.89314	0.810584	3.5692	0.000358071	0.0017676	Ltf	17002	GO:0001503	NM_008522	lactotransferrin [Source:MGI Symbol;Acc:MGI:96837]	protein_coding	0.107127	0.17092	0.065693	0.582705	0.495859	1.5696
ENSMUSG00000097368	1.41829	2.89259	1.79343	1.61288	0.106771	NA	Gm10390	100503427	NA	NR_045793	predicted gene 10390 [Source:MGI Symbol;Acc:MGI:3708725]	antisense	0	0.056973	0	0.116541	0.185947	0.16522
ENSMUSG00000108528	1.91124	2.88801	1.47341	1.96009	0.0499848	0.12669	NA	NA	NA	NA	predicted gene 8319 [Source:MGI Symbol;Acc:MGI:3646693]	processed_pseudogene	0	0	0.066586	0.121404	0.173226	0.172977
ENSMUSG00000064262	1.80238	2.88748	1.45364	1.98639	0.0469905	0.120661	Gimap8	243374	GO:0000166	NM_001077410	GTPase, IMAP family member 8 [Source:MGI Symbol;Acc:MGI:2685303]	protein_coding	0	0	0.065693	0.116541	0.185948	0.165221
ENSMUSG00000075587	0.358024	2.88593	4.19995	0.687133	0.491999	NA	NA	NA	NA	NA	predicted gene 11531 [Source:MGI Symbol;Acc:MGI:3650260]	processed_pseudogene	0	0	0	0.174811	0.076383	0
ENSMUSG00000085249	0.691276	2.883	1.7527	1.64489	0.099992	NA	NA	NA	NA	NA	predicted gene 12847 [Source:MGI Symbol;Acc:MGI:3650822]	lincRNA	0	0.056973	0	0.174811	0.123965	0.165221
ENSMUSG00000055799	0.997529	2.88288	1.71301	1.68293	0.0923893	NA	Tcf7l1	21415	GO:0003677	NM_001079822	transcription factor 7 like 1 (T cell specific, HMG box) [Source:MGI Symbol;Acc:MGI:1202876]	processed_transcript	0.053564	0	0	0.174811	0.123965	0.165221
ENSMUSG00000097921	3.50897	2.88224	1.22262	2.35743	0.018402	0.0559625	NA	NA	NA	NA	predicted gene, 26576 [Source:MGI Symbol;Acc:MGI:5477070]	lincRNA	0	0.113947	0	0.233082	0.371894	0.247831
ENSMUSG00000027777	78.8393	2.88061	2.59424	1.11039	0.266833	0.448191	Schip1	30953	GO:0001553	NM_001113420	schwannomin interacting protein 1 [Source:MGI Symbol;Acc:MGI:1353557]	protein_coding	0	0	0	0	0	0.247831
ENSMUSG00000054510	9.43444	2.87443	1.13705	2.52797	0.0114723	0.0375394	Gm14461	329436	NA	NM_177843	predicted gene 14461 [Source:MGI Symbol;Acc:MGI:3651589]	lincRNA	0.053564	0.056973	0	0.349623	0.309912	0.165221
ENSMUSG00000039691	0.578685	2.87267	2.81807	1.01937	0.308025	NA	Tspan10	208634	GO:0005887	NM_145363	tetraspanin 10 [Source:MGI Symbol;Acc:MGI:2384781]	protein_coding	0.053564	0	0	0.233082	0.061982	0.165221
ENSMUSG00000111167	2.0088	2.85943	1.43338	1.99489	0.0460552	0.118835	NA	NA	NA	NA	NULL	lincRNA	0	0	0.065693	0.174811	0.185947	0.08261
ENSMUSG00000098223	0.320191	2.85576	5.94061	0.480719	0.630716	NA	NA	NA	NA	NA	predicted gene 4891 [Source:MGI Symbol;Acc:MGI:3645744]	processed_pseudogene	0	0	0	0.233082	0	0
ENSMUSG00000102553	0.623558	2.8553	1.93781	1.47347	0.140624	NA	NA	NA	NA	NA	RIKEN cDNA D930036K23 gene [Source:MGI Symbol;Acc:MGI:2442341]	TEC	0	0.056973	0	0.05827	0.309912	0.08261
ENSMUSG00000086997	1.337	2.85416	1.53439	1.86012	0.0628686	NA	NA	NA	NA	NA	predicted gene 12981 [Source:MGI Symbol;Acc:MGI:3651528]	antisense	0.053564	0	0.065693	0.05827	0.309912	0.495662
ENSMUSG00000109572	1.40629	2.84358	1.29137	2.20198	0.0276664	NA	Cfap99	100862066	NA	NM_001370805	cilia and flagella associated protein 99 [Source:MGI Symbol;Acc:MGI:5434801]	protein_coding	0	0.113947	0.065693	0.466164	0.309912	0.495662
ENSMUSG00000091661	2.03233	2.83905	1.50882	1.88164	0.0598844	0.146129	NA	NA	NA	NA	predicted gene 17021 [Source:MGI Symbol;Acc:MGI:4937848]	sense_overlapping	0	0	0.066934	0.300205	0.062996	0.084289
ENSMUSG00000066510	1.19999	2.82903	1.62086	1.74539	0.0809167	NA	Ankdd1a	330963	GO:0003674	NM_001370871	ankyrin repeat and death domain containing 1A [Source:MGI Symbol;Acc:MGI:2686319]	retained_intron	0	0	0.065693	0.291352	0.061982	0.08261
ENSMUSG00000097494	0.797813	2.82852	1.80626	1.56595	0.11736	NA	4933406C10Rik	74076	GO:0003674	NR_044986	RIKEN cDNA 4933406C10 gene [Source:MGI Symbol;Acc:MGI:1921326]	lincRNA	0.053564	0	0	0.233082	0.123965	0.08261
ENSMUSG00000069301	0.751444	2.82525	1.82553	1.54763	0.121711	NA	H2ac11	319167	GO:0005634	NM_178186	histone cluster 1, H2ag [Source:MGI Symbol;Acc:MGI:2448293]	protein_coding	0	0.074357	0.081466	0.150382	0.160019	0.458119
ENSMUSG00000064225	0.858686	2.82468	2.01873	1.39924	0.161741	NA	Paqr9	75552	GO:0005496	NM_198414	progestin and adipoQ receptor family member IX [Source:MGI Symbol;Acc:MGI:1922802]	protein_coding	0	0	0	0	0	0.247831
ENSMUSG00000061353	9.72509	2.81985	0.556973	5.06282	4.13102e-07	3.38472e-06	Cxcl12	20315	GO:0001569	NM_001012477	chemokine (C-X-C motif) ligand 12 [Source:MGI Symbol;Acc:MGI:103556]	protein_coding	0.589201	0.341841	0.197079	2.5639	2.72722	2.80875
ENSMUSG00000083220	0.175907	2.81218	5.94216	0.473259	0.636029	NA	NA	NA	NA	NA	predicted gene 12919 [Source:MGI Symbol;Acc:MGI:3652001]	processed_pseudogene	0	0	0	0	0.065225	0.173141
ENSMUSG00000086236	0.237163	2.81218	5.94216	0.473259	0.636029	NA	5830418P13Rik	100529079	GO:0003674	NR_040466	RIKEN cDNA 5830418P13 gene [Source:MGI Symbol;Acc:MGI:3604110]	antisense	0	0	0	0	0.061982	0.165221
ENSMUSG00000104585	0.225509	2.81197	5.86122	0.479758	0.631399	NA	4921511C10Rik	70924	NA	NR_045502	RIKEN cDNA 4921511C10 gene [Source:MGI Symbol;Acc:MGI:1918174]	antisense	0	0	0	0	0.061982	0.165221
ENSMUSG00000024749	0.25122	2.81169	5.75745	0.488358	0.625296	NA	Tmc1	13409	GO:0005216	NM_028953	transmembrane channel-like gene family 1 [Source:MGI Symbol;Acc:MGI:2151016]	protein_coding	0	0	0	0	0.061982	0.165221
ENSMUSG00000088071	0.322312	2.8059	4.39954	0.637772	0.523622	NA	LOC115488607	115488607	NA	XR_003951740	predicted gene, 22818 [Source:MGI Symbol;Acc:MGI:5452595]	snRNA	0	0	0	0	0.061982	0.165221
ENSMUSG00000103138	1.38803	2.79909	1.63223	1.71488	0.0863669	NA	NA	NA	NA	NA	predicted gene 2238 [Source:MGI Symbol;Acc:MGI:3780408]	TEC	0.053564	0	0	0.233082	0.185947	0
ENSMUSG00000082095	0.411232	2.79728	3.49001	0.801509	0.422837	NA	NA	NA	NA	NA	predicted gene 11991 [Source:MGI Symbol;Acc:MGI:3651121]	processed_pseudogene	0	0	0	0	0.061982	0.165221
ENSMUSG00000025196	0.739737	2.79501	2.30224	1.21404	0.224732	NA	Cpn1	93721	GO:0004180	NM_030703	carboxypeptidase N, polypeptide 1 [Source:MGI Symbol;Acc:MGI:2135874]	protein_coding	0.053564	0	0	0.349623	0	0.08261
ENSMUSG00000066191	0.997895	2.78958	2.11215	1.32073	0.186591	NA	Anks6	75691	GO:0001701	NM_001024136	ankyrin repeat and sterile alpha motif domain containing 6 [Source:MGI Symbol;Acc:MGI:1922941]	protein_coding	0	0	0.065693	0.11654	0.309912	0
ENSMUSG00000104241	0.760484	2.78779	1.93444	1.44114	0.149546	NA	NA	NA	NA	NA	predicted gene 9442 [Source:MGI Symbol;Acc:MGI:3779852]	processed_pseudogene	0	0	0.065693	0.116541	0	0.330441
ENSMUSG00000031273	0.234879	2.7871	5.94308	0.468966	0.639094	NA	Col4a6	94216	GO:0005201	NM_053185	collagen, type IV, alpha 6 [Source:MGI Symbol;Acc:MGI:2152695]	protein_coding	0	0	0	0.05827	0	0.165221
ENSMUSG00000058159	0.257287	2.78641	5.66655	0.49173	0.622911	NA	T2	21331	GO:0003674	NM_001161832	brachyury 2 [Source:MGI Symbol;Acc:MGI:104658]	processed_transcript	0	0	0	0.05827	0	0.165221
ENSMUSG00000082776	0.870654	2.78001	1.7275	1.60926	0.107559	NA	NA	NA	NA	NA	predicted gene 7061 [Source:MGI Symbol;Acc:MGI:3648315]	processed_pseudogene	0.053623	0	0	0.05827	0.062017	0.330872
ENSMUSG00000101828	0.426457	2.77198	3.39131	0.817379	0.413712	NA	NA	NA	NA	NA	RIKEN cDNA D130051D11 gene [Source:MGI Symbol;Acc:MGI:2442642]	lincRNA	0	0	0	0.05827	0	0.165221
ENSMUSG00000087436	1.16482	2.76844	1.64301	1.68499	0.091991	NA	NA	NA	NA	NA	predicted gene 16156 [Source:MGI Symbol;Acc:MGI:3801720]	antisense	0	0.056973	0	0.05827	0.061982	0.330441
ENSMUSG00000046372	0.588614	2.7656	3.01564	0.917089	0.359096	NA	NA	NA	NA	NA	predicted gene 5590 [Source:MGI Symbol;Acc:MGI:3645451]	transcribed_processed_pseudogene	0	0	0	0.058295	0	0.142508
ENSMUSG00000029999	0.320042	2.76087	5.27111	0.523773	0.600436	NA	Tgfa	21802	GO:0000187	NM_031199	transforming growth factor alpha [Source:MGI Symbol;Acc:MGI:98724]	protein_coding	0	0	0.065693	0.116541	0.061982	0.247831
ENSMUSG00000023439	11.1904	2.75895	0.739765	3.7295	0.000191861	0.00100862	Gnb3	14695	GO:0003924	NM_013530	guanine nucleotide binding protein (G protein), beta 3 [Source:MGI Symbol;Acc:MGI:95785]	protein_coding	0.053564	0.17092	0.065693	0.932327	0.433877	0.578273
ENSMUSG00000091311	7.45578	2.75873	1.14826	2.40253	0.0162819	0.0505186	Spata31d1b	238662	GO:0003674	NM_001167593	spermatogenesis associated 31 subfamily D, member 1B [Source:MGI Symbol;Acc:MGI:3646080]	protein_coding	0	0.113947	0	0.291352	0.309912	0.165221
ENSMUSG00000031937	1.30351	2.75342	1.8539	1.4852	0.13749	NA	Vstm5	69137	GO:0003674	NM_026955	V-set and transmembrane domain containing 5 [Source:MGI Symbol;Acc:MGI:1916387]	protein_coding	0.053564	0	0	0	0.185947	0.247831
ENSMUSG00000092591	0.452548	2.75204	2.74788	1.00152	0.316578	NA	NA	NA	NA	NA	predicted gene 20429 [Source:MGI Symbol;Acc:MGI:5141894]	retained_intron	0	0	0.065693	0.11654	0.061982	0.247831
ENSMUSG00000063820	0.578	2.74604	2.38805	1.14991	0.250182	NA	Arl9	384185	GO:0003674	NM_206935	ADP-ribosylation factor-like 9 [Source:MGI Symbol;Acc:MGI:1915496]	protein_coding	0	0	0	0.05827	0	0.165221
ENSMUSG00000113647	0.517714	2.74563	4.07417	0.673911	0.500368	NA	NA	NA	NA	NA	NULL	bidirectional_promoter_lncRNA	0	0	0.065693	0.174811	0	0.247831
ENSMUSG00000098047	0.949023	2.73638	1.75159	1.56222	0.118236	NA	NA	NA	NA	NA	predicted gene, 18822 [Source:MGI Symbol;Acc:MGI:5011007]	processed_pseudogene	0.053564	0	0	0.05827	0.123965	0.247831
ENSMUSG00000068876	0.740855	2.73595	1.94403	1.40736	0.159321	NA	Cgn	70737	GO:0000226	NM_001037711	cingulin [Source:MGI Symbol;Acc:MGI:1927237]	protein_coding	0	0.056973	0	0.116541	0.061982	0.247831
ENSMUSG00000023484	0.64927	2.73181	2.13881	1.27726	0.201512	NA	Prph	19132	GO:0001750	NM_001163588	peripherin [Source:MGI Symbol;Acc:MGI:97774]	protein_coding	0	0	0	0.05827	0	0.165221
ENSMUSG00000091215	1.05251	2.72729	1.89568	1.43869	0.150239	NA	Pate1	100312987	GO:0030548	NM_001167677	prostate and testis expressed 1 [Source:MGI Symbol;Acc:MGI:4936886]	protein_coding	0	0	0	0	0.061982	0.165221
ENSMUSG00000035459	7.48064	2.72511	0.799365	3.40909	0.000651802	0.00304238	Stab2	192188	GO:0005041	NM_138673	stabilin 2 [Source:MGI Symbol;Acc:MGI:2178743]	protein_coding	0.053564	0.113947	0.131386	0.291352	0.991718	0.660883
ENSMUSG00000021718	0.290477	2.71218	5.91863	0.458244	0.646777	NA	Nt5el	66763	GO:0003674	NM_025751	RIKEN cDNA 4933425L06 gene [Source:MGI Symbol;Acc:MGI:1914013]	protein_coding	0	0	0.065693	0.349623	0.061982	0
ENSMUSG00000022902	1.50872	2.70393	1.84154	1.4683	0.142023	NA	Stfa2	20862	GO:0004866	NM_001082545	stefin A2 [Source:MGI Symbol;Acc:MGI:106197]	protein_coding	0	0	0	0.066205	0	0.165221
ENSMUSG00000105774	0.885682	2.70367	1.83942	1.46985	0.141602	NA	NA	NA	NA	NA	predicted gene 43006 [Source:MGI Symbol;Acc:MGI:5663143]	TEC	0	0	0	0.05827	0	0.165221
ENSMUSG00000032356	0.578824	2.70135	3.5769	0.755222	0.450116	NA	Rasgrf1	19417	GO:0005085	NM_001039655	RAS protein-specific guanine nucleotide-releasing factor 1 [Source:MGI Symbol;Acc:MGI:99694]	protein_coding	0	0	0.065693	0	0	0.413052
ENSMUSG00000091415	0.83679	2.70008	1.81156	1.49047	0.136102	NA	Ak9	633979	GO:0004550	NM_001370813	adenylate kinase 9 [Source:MGI Symbol;Acc:MGI:2685080]	protein_coding	0	0	0	0.05827	0	0.165221
ENSMUSG00000105226	0.566779	2.69435	1.96257	1.37287	0.169793	NA	NA	NA	NA	NA	RIKEN cDNA A930028O11 gene [Source:MGI Symbol;Acc:MGI:1925070]	TEC	0	0	0.065693	0.05827	0.185947	0.165221
ENSMUSG00000082109	2.5737	2.69262	1.38421	1.94525	0.0517454	0.130159	NA	NA	NA	NA	ribosomal protein L19, pseudogene 12 [Source:MGI Symbol;Acc:MGI:3651430]	processed_pseudogene	0.064632	0.057285	0	0.146591	0.236836	0.362938
ENSMUSG00000103588	133.476	2.69245	0.518372	5.19405	2.05765e-07	1.74894e-06	NA	NA	NA	NA	predicted gene, 18445 [Source:MGI Symbol;Acc:MGI:5010630]	unprocessed_pseudogene	0.108874	0.289926	0.202645	1.43552	1.00224	1.35271
ENSMUSG00000078865	0.754588	2.68853	2.92421	0.919403	0.357885	NA	NA	NA	NA	NA	predicted gene 14406 [Source:MGI Symbol;Acc:MGI:3649838]	protein_coding	0	0.056988	0	0.119037	0.12831	0.167557
ENSMUSG00000025321	35.9275	2.68835	0.92181	2.91638	0.00354118	0.0136383	Itgb8	320910	GO:0001570	NM_177290	integrin beta 8 [Source:MGI Symbol;Acc:MGI:1338035]	protein_coding	0.053564	0	0.131386	0.291352	0.371894	0.495662
ENSMUSG00000096883	1.64495	2.68831	1.70333	1.57827	0.114504	NA	Shisa8	435145	GO:0003674	NM_001207021	shisa family member 8 [Source:MGI Symbol;Acc:MGI:2146080]	protein_coding	0	0	0.065693	0.05827	0.185947	0.165221
ENSMUSG00000028845	1.51511	2.6873	1.67421	1.60512	0.108468	NA	Tekt2	24084	GO:0005737	NM_001357262	tektin 2 [Source:MGI Symbol;Acc:MGI:1346335]	protein_coding	0.053564	0	0	0.05827	0.185947	0.16522
ENSMUSG00000040016	3.46611	2.68615	0.897013	2.99455	0.00274849	0.0109398	Ptger3	19218	GO:0001660	NM_001359745	prostaglandin E receptor 3 (subtype EP3) [Source:MGI Symbol;Acc:MGI:97795]	protein_coding	0.107128	0	0.131386	0.640975	0.433877	0.413052
ENSMUSG00000032387	60.3163	2.68566	0.217862	12.3274	6.45053e-35	2.7936e-33	Rbpms2	71973	GO:0003676	NM_028030	RNA binding protein with multiple splicing 2 [Source:MGI Symbol;Acc:MGI:1919223]	protein_coding	1.92829	1.13947	1.37956	8.85159	9.17339	10.9046
ENSMUSG00000102850	1.08657	2.67989	1.89112	1.41709	0.156456	NA	NA	NA	NA	NA	predicted gene, 37082 [Source:MGI Symbol;Acc:MGI:5610310]	TEC	0	0	0.131386	0.407893	0.061982	0.330441
ENSMUSG00000090152	0.111484	2.67955	5.94719	0.450558	0.652308	NA	NA	NA	NA	NA	predicted gene 16285 [Source:MGI Symbol;Acc:MGI:3826537]	processed_pseudogene	0	0	0	0	0.123965	0.08261
ENSMUSG00000099913	1.19528	2.67808	5.55481	0.482118	0.629722	NA	NA	NA	NA	NA	predicted gene 28551 [Source:MGI Symbol;Acc:MGI:5579257]	nonsense_mediated_decay	0.222354	0	0	0.261904	0.806713	0.334856
ENSMUSG00000100846	0.374504	2.67728	4.24838	0.630189	0.528571	NA	NA	NA	NA	NA	predicted gene 28845 [Source:MGI Symbol;Acc:MGI:5579551]	protein_coding	0	0	0	0	0.093177	0.08798
ENSMUSG00000098235	2.43607	2.67727	1.23447	2.16876	0.0301006	0.0841718	NA	NA	NA	NA	predicted gene 7497 [Source:MGI Symbol;Acc:MGI:3646548]	processed_pseudogene	0.053564	0	0.065693	0.176889	0.185947	0.413046
ENSMUSG00000109132	0.328642	2.67653	4.18543	0.639487	0.522506	NA	NA	NA	NA	NA	predicted gene 44545 [Source:MGI Symbol;Acc:MGI:5753121]	TEC	0	0.056973	0	0.174811	0.061982	0.165221
ENSMUSG00000021097	5.90532	2.67592	0.815641	3.28075	0.0010353	0.00459833	Clmn	94040	GO:0003779	NM_001040682	calmin [Source:MGI Symbol;Acc:MGI:2136957]	protein_coding	0.053564	0.17092	0.065693	0.524434	0.681806	0.660883
ENSMUSG00000100620	0.370288	2.67524	3.56873	0.749633	0.453476	NA	NA	NA	NA	NA	predicted gene 28277 [Source:MGI Symbol;Acc:MGI:5578983]	sense_intronic	0	0	0	0	0.123965	0.08261
ENSMUSG00000020435	0.410549	2.67228	3.00837	0.888281	0.37439	NA	Osbp2	74309	GO:0005829	NM_001302630	oxysterol binding protein 2 [Source:MGI Symbol;Acc:MGI:1921559]	protein_coding	0	0	0	0	0.123965	0.08261
ENSMUSG00000043794	3.05179	2.6717	1.27403	2.09705	0.0359895	0.0970664	D830025C05Rik	100042416	GO:0003674	XR_003947362	RIKEN cDNA D830025C05 gene [Source:MGI Symbol;Acc:MGI:3698180]	antisense	0	0.113947	0	0.174811	0.24793	0.330441
ENSMUSG00000024992	0.416274	2.66869	2.61039	1.02233	0.306623	NA	Pde6c	110855	GO:0000166	NM_001170959	phosphodiesterase 6C, cGMP specific, cone, alpha prime [Source:MGI Symbol;Acc:MGI:105956]	protein_coding	0	0	0	0	0.123965	0.08261
ENSMUSG00000029718	7.91053	2.66659	0.600189	4.44292	8.87446e-06	5.99161e-05	Pcolce	18542	GO:0005518	NM_008788	procollagen C-endopeptidase enhancer protein [Source:MGI Symbol;Acc:MGI:105099]	retained_intron	0.214255	0.284867	0.131386	0.932327	1.42559	1.73482
ENSMUSG00000069270	0.978056	2.66654	1.45741	1.82964	0.067304	NA	H2ac6	319164	GO:0000790	NM_178189	histone cluster 1, H2ac [Source:MGI Symbol;Acc:MGI:2448287]	protein_coding	0.058295	0.079489	0	0.262035	0.217324	0.28586
ENSMUSG00000079164	1.57662	2.66321	1.51098	1.76257	0.0779737	NA	Tlr5	53791	GO:0001819	NM_016928	toll-like receptor 5 [Source:MGI Symbol;Acc:MGI:1858171]	protein_coding	0.053564	0.056973	0	0.291353	0.185947	0.247831
ENSMUSG00000110456	0.874354	2.66247	2.21174	1.20378	0.228673	NA	NA	NA	NA	NA	predicted gene 45865 [Source:MGI Symbol;Acc:MGI:5804980]	TEC	0	0	0	0	0.123965	0.08261
ENSMUSG00000094127	0.747564	2.66188	2.18474	1.2184	0.223073	NA	NA	NA	NA	NA	RIKEN cDNA G530012D1 gene [Source:MGI Symbol;Acc:MGI:3642025]	protein_coding	0	0	0	0	0.123965	0.08261
ENSMUSG00000090019	100.461	2.66144	0.168039	15.8382	1.69571e-56	1.27269e-54	Gimap1	16205	GO:0000166	NM_008376	GTPase, IMAP family member 1 [Source:MGI Symbol;Acc:MGI:109368]	protein_coding	2.67819	2.50683	2.95619	16.5431	16.7687	18.0219
ENSMUSG00000096292	1.80743	2.65862	1.6584	1.60312	0.108907	0.232475	NA	NA	NA	NA	predicted gene 2666 [Source:MGI Symbol;Acc:MGI:3780835]	processed_pseudogene	0.053564	0	0	0.243698	0	0.1996
ENSMUSG00000026564	0.175401	2.65221	5.94828	0.445879	0.655685	NA	Dusp27	240892	GO:0005575	NM_001033344	dual specificity phosphatase 27 (putative) [Source:MGI Symbol;Acc:MGI:2685055]	protein_coding	0	0	0	0.05827	0.061982	0.08261
ENSMUSG00000058607	0.225058	2.65122	4.6126	0.574778	0.565441	NA	NA	NA	NA	NA	ribosomal protein L31, pseudogene 20 [Source:MGI Symbol;Acc:MGI:3644512]	processed_pseudogene	0	0	0	0.058392	0.062435	0.082683
ENSMUSG00000097019	0.296499	2.65105	4.46551	0.593673	0.552731	NA	NA	NA	NA	NA	predicted gene, 26663 [Source:MGI Symbol;Acc:MGI:5477157]	lincRNA	0	0	0	0.05827	0.061982	0.08261
ENSMUSG00000086245	0.312039	2.65092	4.36271	0.607632	0.543431	NA	NA	NA	NA	NA	predicted gene 16170 [Source:MGI Symbol;Acc:MGI:3805548]	antisense	0	0	0	0.05827	0.061982	0.08261
ENSMUSG00000014030	1.17115	2.6506	1.82943	1.44887	0.147374	NA	Pax5	18507	GO:0000122	NM_008782	paired box 5 [Source:MGI Symbol;Acc:MGI:97489]	protein_coding	0	0	0	0	0.123965	0.08261
ENSMUSG00000066687	0.288671	2.64976	3.68564	0.718942	0.472177	NA	Zbtb16	235320	GO:0000122	NM_001033324	zinc finger and BTB domain containing 16 [Source:MGI Symbol;Acc:MGI:103222]	protein_coding	0	0	0	0.05827	0.061982	0.08261
ENSMUSG00000059816	0.281432	2.64962	3.62217	0.7315	0.464474	NA	Shisal2a	545667	GO:0003674	NM_001099303	family with sequence similarity 159, member A [Source:MGI Symbol;Acc:MGI:3651644]	protein_coding	0	0	0	0.05827	0.061982	0.08261
ENSMUSG00000077323	0.303794	2.64949	3.56828	0.742512	0.457777	NA	NA	NA	NA	NA	U11 small nuclear RNA [Source:MGI Symbol;Acc:MGI:2148804]	snRNA	0	0	0	0.05827	0.061982	0.08261
ENSMUSG00000092009	0.305592	2.64948	3.56394	0.743413	0.457232	NA	Myh15	667772	GO:0008150	NM_001166210	myosin, heavy chain 15 [Source:MGI Symbol;Acc:MGI:3643515]	protein_coding	0	0	0	0.05827	0.061982	0.08261
ENSMUSG00000089712	0.309966	2.64777	3.03596	0.872135	0.383135	NA	LOC115486954	115486954	NA	XR_003947584	predicted gene 15889 [Source:MGI Symbol;Acc:MGI:3802159]	lincRNA	0	0	0	0.05827	0.061982	0.08261
ENSMUSG00000048191	0.331939	2.64757	2.9909	0.885209	0.376044	NA	Muc6	353328	GO:0003674	NM_001330001	mucin 6, gastric [Source:MGI Symbol;Acc:MGI:2663233]	protein_coding	0	0	0	0.05827	0.061982	0.08261
ENSMUSG00000109136	0.383348	2.64738	2.94917	0.897672	0.369361	NA	NA	NA	NA	NA	predicted gene 45114 [Source:MGI Symbol;Acc:MGI:5753690]	TEC	0	0	0	0.05827	0.061982	0.08261
ENSMUSG00000044377	0.498518	2.6455	2.61487	1.01171	0.311674	NA	NA	NA	NA	NA	predicted gene 13080 [Source:MGI Symbol;Acc:MGI:3650235]	processed_pseudogene	0	0	0	0.078241	0.073507	0.101503
ENSMUSG00000081574	0.403386	2.64527	2.58179	1.02458	0.305559	NA	NA	NA	NA	NA	predicted gene 14429 [Source:MGI Symbol;Acc:MGI:3649510]	unprocessed_pseudogene	0	0	0	0.05827	0.061982	0.083596
ENSMUSG00000112301	2.46432	2.644	1.47513	1.79239	0.0730709	0.171284	NA	NA	NA	NA	NULL	TEC	0	0.056973	0	0.116541	0.185947	0.08261
ENSMUSG00000048824	0.529578	2.64181	2.21388	1.19329	0.232755	NA	NA	NA	NA	NA	predicted gene 568 [Source:MGI Symbol;Acc:MGI:2685414]	lincRNA	0	0	0	0.05827	0.061982	0.08261
ENSMUSG00000104970	0.644556	2.63853	1.99203	1.32454	0.185323	NA	NA	NA	NA	NA	predicted gene 43137 [Source:MGI Symbol;Acc:MGI:5663274]	antisense	0	0	0	0.05827	0.061982	0.08261
ENSMUSG00000098119	0.674929	2.63833	1.98097	1.33184	0.182914	NA	NA	NA	NA	NA	predicted gene, 26959 [Source:MGI Symbol;Acc:MGI:5504074]	processed_pseudogene	0	0	0	0.05827	0.061982	0.08261
ENSMUSG00000097719	0.6289	2.63801	1.96355	1.34349	0.179114	NA	NA	NA	NA	NA	ribosomal protein L31, pseudogene 18 [Source:MGI Symbol;Acc:MGI:3644718]	processed_pseudogene	0	0	0	0.058271	0.062359	0.082621
ENSMUSG00000106518	1.208	2.63792	1.59565	1.65319	0.0982917	NA	NA	NA	NA	NA	predicted gene 42759 [Source:MGI Symbol;Acc:MGI:5662896]	TEC	0	0.056973	0	0.116541	0.185947	0.08261
ENSMUSG00000025983	0.71827	2.63673	1.89979	1.38791	0.165166	NA	Ccdc150	78016	GO:0003674	NM_030025	coiled-coil domain containing 150 [Source:MGI Symbol;Acc:MGI:1925266]	protein_coding	0	0	0	0.05827	0.061982	0.08261
ENSMUSG00000102909	1.69211	2.63656	1.64608	1.60172	0.109217	NA	NA	NA	NA	NA	predicted gene 2453 [Source:MGI Symbol;Acc:MGI:3780620]	lincRNA	0.107127	0	0	0.174811	0.123965	0.413052
ENSMUSG00000092365	0.742283	2.63623	1.87667	1.40474	0.160099	NA	NA	NA	NA	NA	cDNA sequence BC023719 [Source:MGI Symbol;Acc:MGI:3574836]	antisense	0	0	0	0.066551	0.066182	0.085909
ENSMUSG00000069554	0.800944	2.63548	1.8442	1.42906	0.152986	NA	NA	NA	NA	NA	RIKEN cDNA I830134H01 gene [Source:MGI Symbol;Acc:MGI:3588250]	lincRNA	0	0	0	0.05827	0.061982	0.08261
ENSMUSG00000103151	0.795771	2.63471	1.68549	1.56317	0.118013	NA	NA	NA	NA	NA	predicted gene, 38292 [Source:MGI Symbol;Acc:MGI:5611520]	TEC	0	0	0.065693	0.116541	0.185947	0.08261
ENSMUSG00000077167	1.55679	2.63238	1.7292	1.52231	0.127931	NA	LOC115487534	115487534	NA	XR_003949126	predicted gene, 24119 [Source:MGI Symbol;Acc:MGI:5453896]	snoRNA	0	0	0	0.05827	0.061982	0.08261
ENSMUSG00000085627	0.623281	2.63196	1.78597	1.47368	0.140567	NA	NA	NA	NA	NA	predicted gene 11222 [Source:MGI Symbol;Acc:MGI:3651632]	processed_pseudogene	0	0	0.066225	0.117128	0.187436	0.082965
ENSMUSG00000003273	1.037	2.63158	1.70367	1.54466	0.122429	NA	Car11	12348	GO:0005576	NM_001368349	carbonic anhydrase 11 [Source:MGI Symbol;Acc:MGI:1336193]	protein_coding	0	0	0	0.05827	0.061982	0.08261
ENSMUSG00000048349	23.158	2.63142	0.326418	8.06149	7.53688e-16	1.34403e-14	Pou4f1	18996	GO:0000122	NM_011143	POU domain, class 4, transcription factor 1 [Source:MGI Symbol;Acc:MGI:102525]	protein_coding	0.803456	0.740655	0.525545	4.48683	4.89661	3.47781
ENSMUSG00000110899	1.39581	2.63086	1.68173	1.56438	0.117729	NA	NA	NA	NA	NA	NULL	TEC	0	0	0	0.05827	0.061982	0.08261
ENSMUSG00000100071	1.24923	2.63034	1.57905	1.66577	0.0957586	NA	NA	NA	NA	NA	predicted gene 28707 [Source:MGI Symbol;Acc:MGI:5579413]	lincRNA	0	0	0.065693	0.174811	0.123965	0.08261
ENSMUSG00000082052	1.21217	2.62703	1.64168	1.60021	0.109552	NA	NA	NA	NA	NA	tyrosine 3-monooxygenase/tryptophan 5-monooxygenase activation protein, theta polypeptide, pseudogene [Source:MGI Symbol;Acc:MGI:3650308]	processed_pseudogene	0	0	0.065776	0.175076	0.111553	0.082703
ENSMUSG00000104880	0.559767	2.62508	2.24114	1.17132	0.241471	NA	LOC115487911	115487911	NA	XR_003949951	NULL	miRNA	0.053564	0	0	0.116541	0.185947	0.08261
ENSMUSG00000004612	0.223237	2.62437	5.94942	0.441115	0.65913	NA	Nkg7	72310	GO:0003674	NM_024253	natural killer cell group 7 sequence [Source:MGI Symbol;Acc:MGI:1931250]	protein_coding	0	0	0	0.116541	0	0.08261
ENSMUSG00000103751	0.301837	2.62427	5.47815	0.479044	0.631908	NA	NA	NA	NA	NA	predicted gene, 37283 [Source:MGI Symbol;Acc:MGI:5610511]	TEC	0	0	0	0.116541	0	0.08261
ENSMUSG00000110791	3.2964	2.62402	1.28634	2.03992	0.0413584	0.108804	NA	NA	NA	NA	NULL	TEC	0.053564	0.056973	0	0	0.185947	0.578272
ENSMUSG00000103164	0.711751	2.62391	1.71449	1.53043	0.125911	NA	NA	NA	NA	NA	predicted gene, 38150 [Source:MGI Symbol;Acc:MGI:5611378]	lincRNA	0.053564	0	0	0.174811	0.123965	0.08261
ENSMUSG00000075316	0.290869	2.62391	4.41544	0.594257	0.55234	NA	Scn9a	20274	GO:0001518	NM_001290674	sodium channel, voltage-gated, type IX, alpha [Source:MGI Symbol;Acc:MGI:107636]	protein_coding	0	0	0	0.117309	0	0.083677
ENSMUSG00000051251	10.5869	2.6239	1.47492	1.77901	0.0752377	0.174872	Nhlh1	18071	GO:0000977	NM_010916	nescient helix loop helix 1 [Source:MGI Symbol;Acc:MGI:98481]	protein_coding	0	0	0	0	0.123965	0.08261
ENSMUSG00000098412	0.380465	2.62386	4.32009	0.607363	0.54361	NA	NA	NA	NA	NA	predicted gene 7870 [Source:MGI Symbol;Acc:MGI:3647802]	processed_pseudogene	0	0	0	0.116541	0	0.08261
ENSMUSG00000109314	0.927538	2.62355	1.72407	1.52172	0.12808	NA	NA	NA	NA	NA	predicted gene 44699 [Source:MGI Symbol;Acc:MGI:5753275]	sense_intronic	0	0.056973	0	0.174811	0.123965	0.08261
ENSMUSG00000104571	0.570248	2.62329	3.49685	0.750185	0.453143	NA	NA	NA	NA	NA	predicted gene 43010 [Source:MGI Symbol;Acc:MGI:5663147]	TEC	0	0	0	0.116541	0	0.08261
ENSMUSG00000029053	0.556731	2.62154	2.39907	1.09273	0.274512	NA	Prkcz	18762	GO:0000166	NM_001039079	protein kinase C, zeta [Source:MGI Symbol;Acc:MGI:97602]	protein_coding	0	0	0	0.087406	0	0.08261
ENSMUSG00000103548	0.706686	2.62126	2.29496	1.14218	0.253379	NA	NA	NA	NA	NA	predicted gene, 37670 [Source:MGI Symbol;Acc:MGI:5610898]	processed_pseudogene	0	0	0	0.119843	0	0.084158
ENSMUSG00000096847	0.615168	2.62115	2.25817	1.16074	0.245747	NA	Tmem151b	210573	GO:0003674	NM_001013749	transmembrane protein 151B [Source:MGI Symbol;Acc:MGI:2685169]	protein_coding	0	0	0	0.116541	0	0.08261
ENSMUSG00000081798	0.848385	2.62051	2.05444	1.27554	0.202119	NA	NA	NA	NA	NA	predicted gene 8152 [Source:MGI Symbol;Acc:MGI:3644504]	processed_pseudogene	0	0	0	0.116541	0	0.08261
ENSMUSG00000042388	6.88424	2.61932	1.49533	1.75167	0.07983	0.183042	Dlgap3	242667	GO:0001540	NM_001302081	discs, large (Drosophila) homolog-associated protein 3 [Source:MGI Symbol;Acc:MGI:3039563]	protein_coding	0	0	0	0.116541	0	0.08261
ENSMUSG00000086686	0.802859	2.6192	1.86288	1.40599	0.159726	NA	NA	NA	NA	NA	RIKEN cDNA F630206G17 gene [Source:MGI Symbol;Acc:MGI:3665471]	processed_transcript	0	0.056973	0	0.174811	0.123965	0.08261
ENSMUSG00000055865	1.49594	2.61916	1.6155	1.62127	0.10496	NA	Tafa3	329731	GO:0005576	NM_183224	family with sequence similarity 19, member A3 [Source:MGI Symbol;Acc:MGI:3046463]	protein_coding	0	0	0	0.11654	0	0.08261
ENSMUSG00000112090	1.56174	2.61916	1.60455	1.63233	0.10261	NA	NA	NA	NA	NA	NULL	TEC	0	0	0	0.116541	0	0.08261
ENSMUSG00000103763	1.92483	2.6187	1.39059	1.88316	0.0596788	0.145719	NA	NA	NA	NA	predicted gene, 37860 [Source:MGI Symbol;Acc:MGI:5611088]	TEC	0.107127	0	0	0.291352	0.309912	0.08261
ENSMUSG00000097804	81.6642	2.61837	0.514077	5.09333	3.51827e-07	2.90732e-06	Gm16685	102634900	NA	XR_001783790	predicted gene, 16685 [Source:MGI Symbol;Acc:MGI:4439609]	antisense	0.321382	0.113947	0.131386	1.34022	0.929736	1.32177
ENSMUSG00000077711	0.700768	2.6183	1.89869	1.379	0.167894	NA	NA	NA	NA	NA	snoRNA AF357399 [Source:MGI Symbol;Acc:MGI:5439844]	snoRNA	0	0	0.065693	0.174811	0.123965	0.08261
ENSMUSG00000088226	1.73713	2.61596	1.45691	1.79555	0.072566	NA	NA	NA	NA	NA	predicted gene, 22596 [Source:MGI Symbol;Acc:MGI:5452373]	misc_RNA	0.053564	0	0	0.174811	0.185947	0
ENSMUSG00000046093	20.14	2.61488	1.45773	1.7938	0.0728444	0.170954	Hpcal4	170638	GO:0005246	NM_174998	hippocalcin-like 4 [Source:MGI Symbol;Acc:MGI:2157521]	protein_coding	0	0	0	0.174811	0	0
ENSMUSG00000004296	23393.5	2.60579	0.689864	3.77726	NA	NA	Il12b	16160	GO:0001916	NM_001303244	interleukin 12b [Source:MGI Symbol;Acc:MGI:96540]	protein_coding	1.33909	13.7876	0.722625	32.4567	29.0697	34.8616
ENSMUSG00000086765	0.640993	2.60528	1.95929	1.32971	0.183614	NA	Gm11827	100503518	NA	NR_151526	predicted gene 11827 [Source:MGI Symbol;Acc:MGI:3649801]	lincRNA	0	0.056973	0	0.233082	0.061982	0.08261
ENSMUSG00000089883	0.712419	2.60462	1.98554	1.31179	0.18959	NA	NA	NA	NA	NA	predicted gene 3355 [Source:MGI Symbol;Acc:MGI:3781533]	processed_pseudogene	0	0.056973	0	0.208474	0.061983	0.101916
ENSMUSG00000107216	7.95629	2.60332	0.983191	2.64783	0.00810112	0.0279392	NA	NA	NA	NA	RIKEN cDNA 2210412B16 gene [Source:MGI Symbol;Acc:MGI:1919625]	TEC	0.053564	0.056973	0.065693	0.349623	0.309912	0.413052
ENSMUSG00000091460	1.50943	2.59285	2.08535	1.24337	0.213733	NA	NA	NA	NA	NA	predicted pseudogene 7808 [Source:MGI Symbol;Acc:MGI:3643360]	processed_pseudogene	0	0.083392	0	0	0.345366	0
ENSMUSG00000005672	475.987	2.59026	0.158376	16.3552	3.99487e-60	3.25078e-58	Kit	16590	GO:0000166	NM_001122733	KIT proto-oncogene receptor tyrosine kinase [Source:MGI Symbol;Acc:MGI:96677]	protein_coding	2.08899	1.99407	2.23357	12.0037	13.2642	12.6394
ENSMUSG00000098559	0.9112	2.58725	2.05067	1.26166	0.20707	NA	NA	NA	NA	NA	predicted gene 15013 [Source:MGI Symbol;Acc:MGI:3644991]	translated_processed_pseudogene	0.054902	0	0	0	0.063598	0.303446
ENSMUSG00000043484	1.16357	2.58451	1.77233	1.45825	0.144771	NA	NA	NA	NA	NA	predicted gene 5867 [Source:MGI Symbol;Acc:MGI:3644922]	processed_pseudogene	0	0.057272	0	0.117209	0.251758	0
ENSMUSG00000036641	3.06013	2.5837	1.31396	1.96634	0.0492591	0.125335	Ccdc148	227933	GO:0003674	NM_001001178	coiled-coil domain containing 148 [Source:MGI Symbol;Acc:MGI:3039583]	processed_transcript	0.053564	0	0.065693	0.11654	0.123965	0.495662
ENSMUSG00000092511	80.349	2.58073	1.60083	1.61212	0.106936	0.229343	NA	NA	NA	NA	predicted gene 20547 [Source:MGI Symbol;Acc:MGI:5142012]	protein_coding	0	1.68943	0	5.87159	4.35412	0
ENSMUSG00000100147	0.915129	2.57919	1.73047	1.49046	0.136104	NA	1700047M11Rik	67330	NA	NR_015458	RIKEN cDNA 1700047M11 gene [Source:MGI Symbol;Acc:MGI:1914580]	lincRNA	0	0	0	0.05827	0.123965	0
ENSMUSG00000076937	1.21917	2.57548	1.66732	1.54469	0.122422	NA	NA	NA	NA	NA	immunoglobulin lambda constant 2 [Source:MGI Symbol;Acc:MGI:99547]	IG_C_gene	0	0	0	0.116541	0.061982	0
ENSMUSG00000097892	6.86657	2.57527	0.883293	2.91553	0.00355084	0.0136636	NA	NA	NA	NA	predicted gene, 26801 [Source:MGI Symbol;Acc:MGI:5477295]	antisense	0.053564	0	0.197079	0.407893	0.433877	0.578272
ENSMUSG00000096299	1.04005	2.56096	1.4792	1.73131	0.0833958	NA	NA	NA	NA	NA	predicted gene, 21814 [Source:MGI Symbol;Acc:MGI:5433978]	lincRNA	0.053564	0	0.065693	0.407893	0.185947	0.08261
ENSMUSG00000054435	1.00224	2.56081	1.77839	1.43996	0.149879	NA	Gimap4	107526	GO:0000166	NM_001243199	GTPase, IMAP family member 4 [Source:MGI Symbol;Acc:MGI:1349656]	protein_coding	0	0	0	0.116541	0.061982	0
ENSMUSG00000010066	3.39929	2.55945	0.991712	2.58084	0.00985611	0.0330086	Cacna2d2	56808	GO:0005244	NM_001174047	calcium channel, voltage-dependent, alpha 2/delta subunit 2 [Source:MGI Symbol;Acc:MGI:1929813]	protein_coding	0.160691	0	0.065693	0.291352	0.433877	0.660883
ENSMUSG00000108444	0.693838	2.55893	2.01553	1.2696	0.204226	NA	NA	NA	NA	NA	kallikrein-related peptidase 2, pseudogene [Source:MGI Symbol;Acc:MGI:892028]	transcribed_unprocessed_pseudogene	0.053564	0	0	0.174811	0.185947	0
ENSMUSG00000037712	0.970925	2.55794	2.5432	1.0058	0.314512	NA	Fermt2	218952	GO:0001725	NM_001360525	fermitin family member 2 [Source:MGI Symbol;Acc:MGI:2385001]	protein_coding	0	0	0	0	0.185947	0
ENSMUSG00000099931	0.711829	2.55654	2.06864	1.23586	0.216512	NA	NA	NA	NA	NA	predicted gene 29358 [Source:MGI Symbol;Acc:MGI:5580064]	sense_intronic	0	0.056973	0	0.174811	0.185947	0
ENSMUSG00000079652	0.981757	2.55607	1.82024	1.40425	0.160245	NA	Fam71f2	245884	GO:0003674	NM_001101486	family with sequence similarity 71, member F2 [Source:MGI Symbol;Acc:MGI:2141439]	protein_coding	0	0	0	0.116541	0.061982	0
ENSMUSG00000101610	0.490124	2.55148	2.10672	1.21112	0.225851	NA	NA	NA	NA	NA	predicted gene 7560 [Source:MGI Symbol;Acc:MGI:3648484]	processed_pseudogene	0	0	0	0.058546	0.124351	0
ENSMUSG00000104822	0.629973	2.54925	3.04913	0.83606	0.403121	NA	NA	NA	NA	NA	predicted gene 42967 [Source:MGI Symbol;Acc:MGI:5663104]	TEC	0	0	0	0	0.185947	0
ENSMUSG00000091556	1.04784	2.5484	2.16757	1.1757	0.239716	NA	Gm14569	101055983	GO:0001669	NM_001370943	predicted gene 14569 [Source:MGI Symbol;Acc:MGI:3705243]	processed_transcript	0	0	0	0.05827	0.123965	0
ENSMUSG00000112481	1.13941	2.54768	1.99899	1.27448	0.202493	NA	Gm29684	628062	NA	NR_131146	NULL	lincRNA	0.053564	0	0	0.233082	0.123965	0
ENSMUSG00000072612	1.91306	2.54648	1.31491	1.93662	0.0527923	0.132246	NA	NA	NA	NA	predicted gene 10382 [Source:MGI Symbol;Acc:MGI:3647829]	protein_coding	0.053564	0.056973	0	0.233082	0.123965	0.330441
ENSMUSG00000079071	0.316561	2.53888	4.43594	0.572343	0.56709	NA	Slc28a2b	381417	GO:0005337	NM_001085518	predicted gene 14085 [Source:MGI Symbol;Acc:MGI:3702173]	protein_coding	0	0	0	0	0.162185	0
ENSMUSG00000024727	2.02275	2.53693	1.106	2.29378	0.021803	0.0645161	Trpm6	225997	GO:0000166	NM_153417	transient receptor potential cation channel, subfamily M, member 6 [Source:MGI Symbol;Acc:MGI:2675603]	protein_coding	0.107127	0.113947	0	0.524434	0.309912	0.495662
ENSMUSG00000107292	0.272959	2.53532	5.64931	0.448785	0.653587	NA	NA	NA	NA	NA	predicted gene 42733 [Source:MGI Symbol;Acc:MGI:5662870]	TEC	0	0	0	0	0.185947	0
ENSMUSG00000100007	0.26921	2.53529	5.66745	0.447342	0.654628	NA	NA	NA	NA	NA	predicted gene 5527 [Source:MGI Symbol;Acc:MGI:3646585]	processed_pseudogene	0	0	0	0	0.189848	0
ENSMUSG00000049699	0.161701	2.53476	5.95322	0.42578	0.670268	NA	Ucn2	171530	GO:0001664	NM_145077	urocortin 2 [Source:MGI Symbol;Acc:MGI:2176375]	protein_coding	0	0	0	0	0.185947	0
ENSMUSG00000094054	0.214845	2.53476	5.95322	0.42578	0.670268	NA	LOC100503923	100503923	NA	XM_017318889	NULL	processed_pseudogene	0	0	0	0	0.168186	0
ENSMUSG00000045345	0.164712	2.53476	5.95322	0.42578	0.670268	NA	NA	NA	NA	NA	RIKEN cDNA 9530056K15 gene [Source:MGI Symbol;Acc:MGI:2444456]	TEC	0	0	0	0	0.185947	0
ENSMUSG00000098242	0.300689	2.53476	5.95322	0.42578	0.670268	NA	NA	NA	NA	NA	predicted gene, 26929 [Source:MGI Symbol;Acc:MGI:5504044]	processed_pseudogene	0	0	0	0	0.169541	0
ENSMUSG00000113298	0.174009	2.53476	5.95322	0.42578	0.670268	NA	NA	NA	NA	NA	NULL	antisense	0	0	0	0	0.185947	0
ENSMUSG00000022212	25.9333	2.53329	0.341434	7.41957	1.17505e-13	1.77764e-12	Cpne6	12891	GO:0001786	NM_001136057	copine VI [Source:MGI Symbol;Acc:MGI:1334445]	protein_coding	0.374946	0.854602	0.722625	3.90412	4.27679	2.89136
ENSMUSG00000033585	0.48277	2.53329	2.5778	0.982731	0.32574	NA	Ndn	17984	GO:0000978	NM_010882	necdin [Source:MGI Symbol;Acc:MGI:97290]	protein_coding	0	0	0	0.05827	0.123965	0
ENSMUSG00000019647	0.613818	2.52857	2.51147	1.00681	0.314026	NA	Sema6a	20358	GO:0001755	NM_001311097	sema domain, transmembrane domain (TM), and cytoplasmic domain, (semaphorin) 6A [Source:MGI Symbol;Acc:MGI:1203727]	protein_coding	0	0.056973	0	0.05827	0.061982	0.247831
ENSMUSG00000085971	0.4242	2.52625	3.50593	0.720564	0.471178	NA	NA	NA	NA	NA	predicted gene 15411 [Source:MGI Symbol;Acc:MGI:3705213]	lincRNA	0	0.056973	0	0.116541	0	0.247831
ENSMUSG00000064330	0.410864	2.52565	5.08387	0.496797	0.619332	NA	Pde6h	78600	GO:0000187	NM_023898	phosphodiesterase 6H, cGMP-specific, cone, gamma [Source:MGI Symbol;Acc:MGI:1925850]	protein_coding	0	0	0.065693	0.174812	0.185947	0
ENSMUSG00000051048	0.535663	2.5241	2.24014	1.12676	0.259844	NA	P4ha3	320452	GO:0004656	NM_177161	procollagen-proline, 2-oxoglutarate 4-dioxygenase (proline 4-hydroxylase), alpha polypeptide III [Source:MGI Symbol;Acc:MGI:2444049]	protein_coding	0	0	0.065693	0.291352	0.061982	0
ENSMUSG00000080866	0.472204	2.52332	3.03738	0.830756	0.406112	NA	NA	NA	NA	NA	predicted gene 5687 [Source:MGI Symbol;Acc:MGI:3644274]	processed_pseudogene	0	0	0	0.058312	0.116364	0
ENSMUSG00000107300	0.709905	2.52302	1.98265	1.27255	0.203177	NA	NA	NA	NA	NA	predicted gene 43279 [Source:MGI Symbol;Acc:MGI:5663416]	TEC	0	0	0	0.174811	0	0
ENSMUSG00000051257	0.595993	2.5221	3.11262	0.810283	0.417778	NA	Trap1a	22037	GO:0005634	NM_011635	tumor rejection antigen P1A [Source:MGI Symbol;Acc:MGI:98818]	protein_coding	0	0	0	0.05827	0.124388	0
ENSMUSG00000026700	663.757	2.52028	0.246274	10.2336	1.40164e-24	3.93298e-23	Tnfsf4	22164	GO:0001568	NM_009452	tumor necrosis factor (ligand) superfamily, member 4 [Source:MGI Symbol;Acc:MGI:104511]	protein_coding	0.589201	1.31039	0.591238	4.42856	4.5867	5.53489
ENSMUSG00000022054	0.445833	2.51651	3.55226	0.708427	0.47868	NA	Nefm	18040	GO:0000226	NM_008691	neurofilament, medium polypeptide [Source:MGI Symbol;Acc:MGI:97314]	protein_coding	0	0	0	0.05827	0.123965	0
ENSMUSG00000045381	10.6361	2.51638	1.02037	2.46615	0.0136576	0.0435292	Olfr433	258712	GO:0004984	NM_146717	olfactory receptor 433 [Source:MGI Symbol;Acc:MGI:3030267]	protein_coding	0.058455	0.113947	0	0.260342	0.452129	0.330441
ENSMUSG00000087557	1.38554	2.51605	1.33238	1.88839	0.0589738	NA	NA	NA	NA	NA	predicted gene 15869 [Source:MGI Symbol;Acc:MGI:3801861]	sense_intronic	0.053564	0	0.065693	0.116541	0.309912	0.247831
ENSMUSG00000080955	0.0981713	2.50476	5.95455	0.420647	0.674013	NA	NA	NA	NA	NA	predicted gene 14263 [Source:MGI Symbol;Acc:MGI:3649393]	processed_pseudogene	0	0	0	0.05827	0.123965	0
ENSMUSG00000105112	0.0981713	2.50476	5.95455	0.420647	0.674013	NA	NA	NA	NA	NA	predicted gene 42778 [Source:MGI Symbol;Acc:MGI:5662915]	TEC	0	0	0	0.05827	0.123965	0
ENSMUSG00000082738	0.143725	2.50476	5.95455	0.420647	0.674013	NA	NA	NA	NA	NA	predicted gene 15422 [Source:MGI Symbol;Acc:MGI:3707362]	processed_pseudogene	0	0	0	0.058326	0.123965	0
ENSMUSG00000084497	0.149313	2.50476	5.95455	0.420647	0.674013	NA	NA	NA	NA	NA	predicted gene, 22107 [Source:MGI Symbol;Acc:MGI:5451884]	snRNA	0	0	0	0.05827	0.123965	0
ENSMUSG00000080700	0.147185	2.50476	5.95455	0.420647	0.674013	NA	NA	NA	NA	NA	predicted gene 15981 [Source:MGI Symbol;Acc:MGI:3801723]	transcribed_processed_pseudogene	0	0	0	0.05827	0.123963	0
ENSMUSG00000086474	0.137977	2.50476	5.95455	0.420647	0.674013	NA	NA	NA	NA	NA	RIKEN cDNA 9130204K15 gene [Source:MGI Symbol;Acc:MGI:2441733]	lincRNA	0	0	0	0.05827	0.123965	0
ENSMUSG00000113926	0.137977	2.50476	5.95455	0.420647	0.674013	NA	NA	NA	NA	NA	NULL	processed_pseudogene	0	0	0	0.06459	0.096529	0
ENSMUSG00000047117	0.171855	2.50476	5.95454	0.420647	0.674013	NA	Ankdd1b	271144	GO:0003674	NM_001042714	ankyrin repeat and death domain containing 1B [Source:MGI Symbol;Acc:MGI:2444730]	processed_transcript	0	0	0	0.05827	0.123965	0
ENSMUSG00000107257	0.988867	2.50387	2.15288	1.16303	0.244816	NA	NA	NA	NA	NA	predicted gene 43028 [Source:MGI Symbol;Acc:MGI:5663165]	processed_pseudogene	0	0	0.06576	0.116719	0	0.247925
ENSMUSG00000022887	0.778371	2.50122	2.25956	1.10695	0.268314	NA	Masp1	17174	GO:0001867	NM_001359083	mannan-binding lectin serine peptidase 1 [Source:MGI Symbol;Acc:MGI:88492]	protein_coding	0	0	0	0.174811	0	0
ENSMUSG00000038370	10.7668	2.49557	0.959835	2.6	0.00932237	0.0315459	Pcp4l1	66425	GO:0003674	NM_025557	Purkinje cell protein 4-like 1 [Source:MGI Symbol;Acc:MGI:1913675]	protein_coding	0	0.056973	0.131386	0.174811	0.557842	0.247831
ENSMUSG00000103260	0.653586	2.4907	1.89583	1.31378	0.18892	NA	NA	NA	NA	NA	predicted gene 8146 [Source:MGI Symbol;Acc:MGI:3644273]	processed_pseudogene	0.054049	0	0	0.108013	0	0.250222
ENSMUSG00000103341	0.406178	2.48905	3.51459	0.708206	0.478817	NA	NA	NA	NA	NA	RIKEN cDNA 1700051O22 Gene [Source:MGI Symbol;Acc:MGI:3704315]	TEC	0	0	0	0.116541	0.061982	0
ENSMUSG00000043385	0.463866	2.48257	2.63619	0.941728	0.346332	NA	Olfr267	258922	GO:0004984	NM_146920	olfactory receptor 267 [Source:MGI Symbol;Acc:MGI:3030101]	protein_coding	0	0	0	0.174811	0	0
ENSMUSG00000085409	0.618986	2.48143	2.66716	0.930363	0.352183	NA	NA	NA	NA	NA	predicted gene 16155 [Source:MGI Symbol;Acc:MGI:3801971]	sense_intronic	0	0	0	0.174811	0	0
ENSMUSG00000083468	0.325092	2.48112	4.34546	0.570968	0.568021	NA	NA	NA	NA	NA	predicted gene 9431 [Source:MGI Symbol;Acc:MGI:3648373]	processed_pseudogene	0	0	0	0.116541	0.061982	0
ENSMUSG00000107288	0.30012	2.48053	4.43385	0.559454	0.575852	NA	NA	NA	NA	NA	predicted gene 42903 [Source:MGI Symbol;Acc:MGI:5663040]	lincRNA	0	0	0	0.116541	0.061982	0
ENSMUSG00000025938	10.1289	2.47864	0.579803	4.27497	1.91166e-05	0.000121982	Slco5a1	240726	GO:0005887	NM_172841	solute carrier organic anion transporter family, member 5A1 [Source:MGI Symbol;Acc:MGI:2443431]	protein_coding	0.160691	0.113947	0.262773	0.815787	0.991718	1.15654
ENSMUSG00000071052	1.75895	2.47677	2.80285	0.883661	0.376879	0.565556	NA	NA	NA	NA	ribosomal protein L7A, pseudogene 5 [Source:MGI Symbol;Acc:MGI:3643553]	protein_coding	0	0	0	0.166185	0	0
ENSMUSG00000029055	0.280817	2.47529	5.57234	0.444211	0.65689	NA	Plch2	269615	GO:0004435	NM_001113360	phospholipase C, eta 2 [Source:MGI Symbol;Acc:MGI:2443078]	protein_coding	0	0	0	0.116541	0.061982	0
ENSMUSG00000111490	0.23603	2.47463	5.7876	0.427575	0.66896	NA	NA	NA	NA	NA	NULL	TEC	0	0	0	0.116541	0.061982	0
ENSMUSG00000083434	0.125199	2.47417	5.95593	0.415413	0.67784	NA	NA	NA	NA	NA	predicted gene 12760 [Source:MGI Symbol;Acc:MGI:3649974]	processed_pseudogene	0	0	0	0.13588	0.061982	0
ENSMUSG00000045929	0.126371	2.47417	5.95593	0.415413	0.67784	NA	NA	NA	NA	NA	predicted gene 20715 [Source:MGI Symbol;Acc:MGI:5313162]	nonsense_mediated_decay	0	0	0	0.116541	0.061982	0
ENSMUSG00000102305	0.18948	2.47417	5.95593	0.415413	0.67784	NA	NA	NA	NA	NA	predicted gene, 38192 [Source:MGI Symbol;Acc:MGI:5611420]	TEC	0	0	0	0.116541	0.061982	0
ENSMUSG00000102794	0.169701	2.47417	5.95593	0.415413	0.67784	NA	NA	NA	NA	NA	predicted gene, 37712 [Source:MGI Symbol;Acc:MGI:5610940]	lincRNA	0	0	0	0.116541	0.061982	0
ENSMUSG00000097722	0.4608	2.47105	3.00389	0.822616	0.410727	NA	NA	NA	NA	NA	predicted gene, 26841 [Source:MGI Symbol;Acc:MGI:5477335]	lincRNA	0	0	0	0.174877	0	0
ENSMUSG00000025656	27.6274	2.46499	0.364116	6.76979	1.28966e-11	1.6784e-10	Arhgef9	236915	GO:0005085	NM_001033329	CDC42 guanine nucleotide exchange factor (GEF) 9 [Source:MGI Symbol;Acc:MGI:2442233]	protein_coding	0.535637	0.569735	0.525544	2.38909	3.71894	2.89136
ENSMUSG00000022836	76.6272	2.46489	0.288144	8.55435	1.1853e-17	2.3893e-16	Mylk	107589	GO:0000166	NM_139300	myosin, light polypeptide kinase [Source:MGI Symbol;Acc:MGI:894806]	protein_coding	0.803456	0.512761	0.985397	3.61277	4.40075	4.62618
ENSMUSG00000104904	0.427136	2.46076	3.51637	0.6998	0.484052	NA	NA	NA	NA	NA	RIKEN cDNA 9330198I05 gene [Source:MGI Symbol;Acc:MGI:1924810]	lincRNA	0	0	0	0.174811	0	0
ENSMUSG00000052861	0.462702	2.45991	2.78478	0.883339	0.377053	NA	Dnah6	330355	GO:0003341	NM_001164669	dynein, axonemal, heavy chain 6 [Source:MGI Symbol;Acc:MGI:107744]	protein_coding	0.053564	0	0	0.05827	0.123965	0.165221
ENSMUSG00000105962	4.7056	2.45811	1.21604	2.02141	0.0432374	0.112864	NA	NA	NA	NA	predicted gene 42432 [Source:MGI Symbol;Acc:MGI:5662569]	TEC	0	0.056973	0.065693	0.233082	0.371894	0
ENSMUSG00000083832	1.42627	2.45537	1.31851	1.86223	0.0625711	NA	NA	NA	NA	NA	predicted gene 13771 [Source:MGI Symbol;Acc:MGI:3650181]	processed_pseudogene	0.053578	0	0.066693	0.277411	0.233546	0.083264
ENSMUSG00000021032	0.376612	2.4514	4.33165	0.565928	0.571443	NA	Ngb	64242	GO:0005344	NM_001294308	neuroglobin [Source:MGI Symbol;Acc:MGI:2151886]	protein_coding	0	0	0	0.174811	0	0
ENSMUSG00000106549	0.34913	2.45125	4.35004	0.563501	0.573094	NA	NA	NA	NA	NA	predicted gene 42653 [Source:MGI Symbol;Acc:MGI:5662790]	TEC	0	0	0	0.174811	0	0
ENSMUSG00000109613	0.568586	2.44878	2.01269	1.21667	0.22373	NA	NA	NA	NA	NA	predicted gene 45405 [Source:MGI Symbol;Acc:MGI:5791241]	processed_pseudogene	0	0.056973	0	0.059411	0.123965	0.165477
ENSMUSG00000027713	0.39554	2.4475	3.41577	0.716529	0.473665	NA	1810062G17Rik	72282	GO:0003674	NM_028183	RIKEN cDNA 1810062G17 gene [Source:MGI Symbol;Acc:MGI:1919532]	protein_coding	0	0.056973	0	0.116541	0.061982	0.165221
ENSMUSG00000043541	1.30992	2.44603	1.48527	1.64686	0.0995869	NA	Casc1	320662	GO:0005881	NM_177222	cancer susceptibility candidate 1 [Source:MGI Symbol;Acc:MGI:2444480]	retained_intron	0	0	0.065693	0.05827	0.061982	0.247831
ENSMUSG00000053702	1.55985	2.44359	1.31358	1.86025	0.0628501	NA	Nebl	74103	GO:0003779	NM_001362722	nebulette [Source:MGI Symbol;Acc:MGI:1921353]	protein_coding	0	0	0.197079	0.466163	0.123965	0.413052
ENSMUSG00000097250	0.126057	2.44297	5.95737	0.410075	0.681751	NA	NA	NA	NA	NA	predicted gene, 26771 [Source:MGI Symbol;Acc:MGI:5477265]	antisense	0	0	0	0.174811	0	0
ENSMUSG00000031990	0.148654	2.44297	5.95737	0.410075	0.681751	NA	Jam3	83964	GO:0001525	NM_023277	junction adhesion molecule 3 [Source:MGI Symbol;Acc:MGI:1933825]	protein_coding	0	0	0	0.174811	0	0
ENSMUSG00000058622	0.293098	2.44297	5.95737	0.410075	0.681751	NA	NA	NA	NA	NA	predicted pseudogene 5265 [Source:MGI Symbol;Acc:MGI:3643416]	processed_pseudogene	0	0	0	0.175009	0	0
ENSMUSG00000100002	0.224226	2.44297	5.95736	0.410075	0.681751	NA	NA	NA	NA	NA	predicted gene 29642 [Source:MGI Symbol;Acc:MGI:5580348]	lincRNA	0	0	0	0.174811	0	0
ENSMUSG00000043505	61.965	2.43403	0.227055	10.72	8.19923e-27	2.56616e-25	Gimap5	317757	GO:0000166	NM_175035	GTPase, IMAP family member 5 [Source:MGI Symbol;Acc:MGI:2442232]	protein_coding	1.55335	1.48131	1.57664	8.33031	7.36476	9.21794
ENSMUSG00000035183	1.95168	2.4322	1.53692	1.58251	0.113533	0.240194	Slc24a5	317750	GO:0005262	NM_175034	solute carrier family 24, member 5 [Source:MGI Symbol;Acc:MGI:2677271]	protein_coding	0	0	0.065693	0	0.185947	0.165221
ENSMUSG00000106458	0.71755	2.43181	1.86678	1.30268	0.192685	NA	NA	NA	NA	NA	predicted gene 42633 [Source:MGI Symbol;Acc:MGI:5662770]	TEC	0	0.056973	0	0.116541	0.061982	0.165221
ENSMUSG00000047953	0.436644	2.42993	2.91845	0.832608	0.405066	NA	Gp5	14729	GO:0005518	NM_008148	glycoprotein 5 (platelet) [Source:MGI Symbol;Acc:MGI:1096363]	protein_coding	0	0	0.065693	0.174811	0	0.165221
ENSMUSG00000031274	8.54024	2.42858	0.541201	4.4874	7.20987e-06	4.93893e-05	Col4a5	12830	GO:0005201	NM_001163155	collagen, type IV, alpha 5 [Source:MGI Symbol;Acc:MGI:88456]	protein_coding	0.214255	0.227894	0.328466	1.63157	1.0537	1.40438
ENSMUSG00000020684	3.54181	2.42794	1.42404	1.70496	0.088201	0.197945	Rasl10b	276952	GO:0000166	NM_001013386	RAS-like, family 10, member B [Source:MGI Symbol;Acc:MGI:2685575]	protein_coding	0.053564	0	0	0.05827	0.061982	0.247831
ENSMUSG00000022658	0.788868	2.426	1.70716	1.42108	0.155294	NA	Tagln3	56370	GO:0000122	NM_019754	transgelin 3 [Source:MGI Symbol;Acc:MGI:1926784]	protein_coding	0	0.056973	0	0.116541	0.061982	0.165221
ENSMUSG00000031549	40.4042	2.42167	0.616425	3.92858	8.54491e-05	0.000481988	Ido2	209176	GO:0002376	NM_145949	indoleamine 2,3-dioxygenase 2 [Source:MGI Symbol;Acc:MGI:2142489]	processed_transcript	0.053564	0.113947	0.262773	0.582705	0.743789	0.908714
ENSMUSG00000038453	0.985503	2.42043	1.60022	1.51256	0.130391	NA	Srcin1	56013	GO:0005515	NM_018873	SRC kinase signaling inhibitor 1 [Source:MGI Symbol;Acc:MGI:1933179]	protein_coding	0.053564	0	0	0.11654	0.061982	0.165221
ENSMUSG00000045136	64.6754	2.41986	0.273109	8.86042	7.97121e-19	1.71648e-17	Tubb2b	73710	GO:0000166	NM_023716	tubulin, beta 2B class IIB [Source:MGI Symbol;Acc:MGI:1920960]	protein_coding	0.606633	1.22497	1.35231	6.41548	5.31401	5.15721
ENSMUSG00000066475	1.20263	2.41449	2.12205	1.13781	0.2552	NA	NA	NA	NA	NA	predicted gene 10268 [Source:MGI Symbol;Acc:MGI:3642637]	processed_pseudogene	0.089257	0	0	0	0.216793	0.38701
ENSMUSG00000053965	4.47931	2.41332	0.886217	2.72317	0.00646595	0.0231032	Pde5a	242202	GO:0000166	NM_153422	phosphodiesterase 5A, cGMP-specific [Source:MGI Symbol;Acc:MGI:2651499]	protein_coding	0	0.056973	0.197079	0.407893	0.433877	0.413052
ENSMUSG00000104037	2.65584	2.4108	1.08361	2.22478	0.0260958	0.0748409	NA	NA	NA	NA	predicted gene, 37776 [Source:MGI Symbol;Acc:MGI:5611004]	TEC	0.053564	0	0.131386	0.291352	0.24793	0.413052
ENSMUSG00000024548	4.19941	2.40523	0.778951	3.08779	0.00201653	0.0083229	Setbp1	240427	GO:0003674	NM_053099	SET binding protein 1 [Source:MGI Symbol;Acc:MGI:1933199]	protein_coding	0.160691	0.056973	0.131386	0.524434	0.743789	0.578272
ENSMUSG00000042918	1.8555	2.40378	1.45942	1.64708	0.0995418	0.216732	Mamstr	74490	GO:0001085	NM_001146704	MEF2 activating motif and SAP domain containing transcriptional regulator [Source:MGI Symbol;Acc:MGI:1921740]	retained_intron	0.053564	0	0	0.174811	0	0.16522
ENSMUSG00000074480	2.83739	2.40302	1.44776	1.65982	0.0969511	0.212587	Mex3a	72640	GO:0005829	NM_001029890	mex3 RNA binding family member A [Source:MGI Symbol;Acc:MGI:1919890]	protein_coding	0.053564	0	0	0.174811	0	0.165221
ENSMUSG00000107352	2.694	2.40282	1.0532	2.28145	0.022522	0.0662884	NA	NA	NA	NA	predicted gene 43660 [Source:MGI Symbol;Acc:MGI:5663797]	lincRNA	0	0.113947	0.065693	0.291352	0.309912	0.330441
ENSMUSG00000037887	11.898	2.39818	1.38192	1.7354	0.0826693	0.187991	Dusp8	18218	GO:0000188	NM_008748	dual specificity phosphatase 8 [Source:MGI Symbol;Acc:MGI:106626]	protein_coding	0	0.056973	0	0.174811	0	0.165221
ENSMUSG00000047143	16.9818	2.39582	0.394636	6.07096	1.27147e-09	1.35201e-08	Dmrta2	242620	GO:0002052	NM_172296	doublesex and mab-3 related transcription factor like family A2 [Source:MGI Symbol;Acc:MGI:2653629]	protein_coding	0.910583	0.512761	0.459852	3.78758	2.85119	3.38702
ENSMUSG00000009394	4.44261	2.39578	0.714472	3.35322	0.000798767	0.00365377	Syn2	20965	GO:0005515	NM_001111015	synapsin II [Source:MGI Symbol;Acc:MGI:103020]	retained_intron	0.160691	0.113947	0.197079	0.874058	1.0537	0.495662
ENSMUSG00000095834	3.83725	2.39283	1.44074	1.66084	0.0967456	0.212426	NA	NA	NA	NA	teratocarcinoma-derived growth factor, pseudogene 1 [Source:MGI Symbol;Acc:MGI:107367]	processed_pseudogene	0	0.056973	0	0.05827	0.169516	0.104478
ENSMUSG00000086527	3.76231	2.39282	1.44147	1.65999	0.0969161	0.212544	NA	NA	NA	NA	predicted gene 15856 [Source:MGI Symbol;Acc:MGI:3801888]	antisense	0	0	0.065693	0.05827	0.185947	0.08261
ENSMUSG00000053025	2.87024	2.39246	0.885771	2.70099	0.00691336	0.0245324	Sv2b	64176	GO:0005215	NM_001109753	synaptic vesicle glycoprotein 2 b [Source:MGI Symbol;Acc:MGI:1927338]	protein_coding	0.160691	0.17092	0.131386	0.990598	0.619824	0.826103
ENSMUSG00000021702	79.6236	2.39239	1.35085	1.77103	0.0765561	0.177398	Thbs4	21828	GO:0001938	NM_011582	thrombospondin 4 [Source:MGI Symbol;Acc:MGI:1101779]	protein_coding	0	0.056973	0	0.116541	0.185947	0
ENSMUSG00000028758	0.323801	2.39026	5.92584	0.403362	0.686682	NA	Kif17	16559	GO:0000166	NM_001190978	kinesin family member 17 [Source:MGI Symbol;Acc:MGI:1098229]	protein_coding	0	0	0.065693	0	0	0.330442
ENSMUSG00000086109	0.739206	2.38695	1.89131	1.26206	0.206928	NA	NA	NA	NA	NA	predicted gene 13391 [Source:MGI Symbol;Acc:MGI:3651526]	lincRNA	0	0	0.065693	0.05827	0.185947	0.08261
ENSMUSG00000084146	0.674958	2.3857	2.07677	1.14875	0.250658	NA	NA	NA	NA	NA	predicted gene 12104 [Source:MGI Symbol;Acc:MGI:3650164]	processed_pseudogene	0	0.056973	0	0.05827	0.185947	0.08261
ENSMUSG00000025064	0.561554	2.38516	2.18116	1.09352	0.274164	NA	Col17a1	12821	GO:0005201	NM_001290825	collagen, type XVII, alpha 1 [Source:MGI Symbol;Acc:MGI:88450]	protein_coding	0	0.056973	0	0.05827	0.185947	0.08261
ENSMUSG00000087394	0.426262	2.38406	2.46155	0.968521	0.332784	NA	NA	NA	NA	NA	predicted gene 12945 [Source:MGI Symbol;Acc:MGI:3704237]	processed_transcript	0.053564	0	0	0.05827	0.185947	0.08261
ENSMUSG00000104917	1.84927	2.38313	1.54074	1.54674	0.121925	0.253978	NA	NA	NA	NA	predicted gene 43289 [Source:MGI Symbol;Acc:MGI:5663426]	TEC	0	0	0.065693	0.116541	0.123965	0.08261
ENSMUSG00000112944	1.11762	2.38201	1.56977	1.51742	0.12916	NA	NA	NA	NA	NA	NULL	TEC	0.053564	0	0	0.116541	0.123965	0.08261
ENSMUSG00000101234	1.35552	2.37899	1.66478	1.42902	0.152999	NA	NA	NA	NA	NA	RIKEN cDNA 1700007E05 gene [Source:MGI Symbol;Acc:MGI:2149745]	processed_transcript	0	0	0.065693	0.116541	0.123964	0.08261
ENSMUSG00000085204	0.781077	2.37675	1.75674	1.35294	0.176076	NA	NA	NA	NA	NA	predicted gene 15327 [Source:MGI Symbol;Acc:MGI:3705295]	processed_transcript	0	0	0.065693	0.11654	0.123965	0.08261
ENSMUSG00000104418	0.66167	2.37569	3.6413	0.65243	0.514124	NA	NA	NA	NA	NA	predicted gene, 37070 [Source:MGI Symbol;Acc:MGI:5610298]	processed_pseudogene	0	0	0.065906	0	0	0.350962
ENSMUSG00000097587	0.555649	2.37358	1.93792	1.22481	0.220648	NA	4930578M01Rik	75951	GO:0003674	NR_045991	RIKEN cDNA 4930578M01 gene [Source:MGI Symbol;Acc:MGI:1923201]	lincRNA	0	0	0.065693	0.116541	0.123965	0.08261
ENSMUSG00000097876	0.552106	2.37308	1.97429	1.20199	0.229367	NA	NA	NA	NA	NA	predicted gene, 16892 [Source:MGI Symbol;Acc:MGI:4439816]	lincRNA	0	0	0.065693	0.116541	0.123965	0.08261
ENSMUSG00000096841	0.484724	2.37105	2.15847	1.09848	0.271993	NA	LOC115487571	115487571	NA	XR_003949157	predicted gene, 25596 [Source:MGI Symbol;Acc:MGI:5455373]	snRNA	0	0.056973	0	0.116541	0.123965	0.08261
ENSMUSG00000097418	616.858	2.37012	0.315708	7.50732	6.03479e-14	9.39617e-13	Mir155hg	100653389	NA	NR_132106	Mir155 host gene (non-protein coding) [Source:MGI Symbol;Acc:MGI:5477161]	lincRNA	0.589201	0.740655	0.591238	3.37969	3.59498	2.89136
ENSMUSG00000038264	137.951	2.36678	0.262758	9.00745	2.10901e-19	4.63831e-18	Sema7a	20361	GO:0001755	NM_011352	sema domain, immunoglobulin domain (Ig), and GPI membrane anchor, (semaphorin) 7A [Source:MGI Symbol;Acc:MGI:1306826]	nonsense_mediated_decay	0.803456	1.02552	0.985397	5.36088	3.90489	5.20445
ENSMUSG00000022132	0.988924	2.36632	1.72765	1.36968	0.170787	NA	Cldn10	58187	GO:0005198	NM_001160096	claudin 10 [Source:MGI Symbol;Acc:MGI:1913101]	protein_coding	0.053564	0	0	0.174811	0.061982	0.08261
ENSMUSG00000024087	80.3533	2.36431	0.204348	11.57	5.84719e-31	2.16276e-29	Cyp1b1	13078	GO:0001525	NM_001364889	cytochrome P450, family 1, subfamily b, polypeptide 1 [Source:MGI Symbol;Acc:MGI:88590]	protein_coding	1.71404	2.73473	1.64233	10.1391	10.2891	11.0698
ENSMUSG00000066755	5.11569	2.3637	1.42747	1.65587	0.0977484	0.213821	Tnfsf18	240873	GO:0002250	NM_183391	tumor necrosis factor (ligand) superfamily, member 18 [Source:MGI Symbol;Acc:MGI:2673064]	protein_coding	0.053564	0	0	0.233082	0.061982	0
ENSMUSG00000017446	0.62654	2.36321	1.82698	1.29351	0.195836	NA	C1qtnf1	56745	GO:0005518	NM_001204129	C1q and tumor necrosis factor related protein 1 [Source:MGI Symbol;Acc:MGI:1919254]	protein_coding	0	0.056973	0	0.174811	0.061982	0.08261
ENSMUSG00000098200	1.21028	2.35974	1.6453	1.43423	0.151507	NA	NA	NA	NA	NA	predicted gene 7763 [Source:MGI Symbol;Acc:MGI:3645841]	processed_pseudogene	0.054838	0	0	0.210915	0	0.08261
ENSMUSG00000062939	39.575	2.35803	0.411167	5.73497	9.75319e-09	9.5986e-08	Stat4	20849	GO:0000978	NM_001308266	signal transducer and activator of transcription 4 [Source:MGI Symbol;Acc:MGI:103062]	protein_coding	0.47353	0.202557	0.51946	1.76046	2.57121	1.96237
ENSMUSG00000096718	15.0271	2.35514	1.70158	1.38409	0.166331	0.319617	Zfp781	331188	GO:0003674	NM_001368187	zinc finger protein 781 [Source:MGI Symbol;Acc:MGI:3696710]	protein_coding	0.821085	0	0	1.25957	1.36672	1.51704
ENSMUSG00000105326	5.20311	2.35413	0.763111	3.0849	0.00203618	0.0083928	NA	NA	NA	NA	RIKEN cDNA 6030400A10 gene [Source:MGI Symbol;Acc:MGI:1924319]	TEC	0.160691	0.056973	0.131386	0.524434	0.681806	0.578272
ENSMUSG00000038168	14.4183	2.35372	0.461331	5.10201	3.36064e-07	2.786e-06	P3h2	210530	GO:0005506	NM_173379	prolyl 3-hydroxylase 2 [Source:MGI Symbol;Acc:MGI:2146663]	protein_coding	0.642765	0.341841	0.394159	2.5639	2.29335	2.23048
ENSMUSG00000097060	4.71116	2.35223	0.768056	3.06257	0.00219444	0.00895202	NA	NA	NA	NA	predicted gene, 26759 [Source:MGI Symbol;Acc:MGI:5477253]	antisense	0.160691	0.227894	0	0.466299	0.929736	0.66114
ENSMUSG00000044338	1.19075	2.35066	1.83718	1.27949	0.200723	NA	Aplnr	23796	GO:0001525	NM_011784	apelin receptor [Source:MGI Symbol;Acc:MGI:1346086]	protein_coding	0	0.056973	0	0.233082	0	0.08261
ENSMUSG00000038738	59.0463	2.34957	0.216188	10.8682	1.63412e-27	5.26356e-26	Shank1	243961	GO:0005737	NM_001034115	SH3/ankyrin domain gene 1 [Source:MGI Symbol;Acc:MGI:3613677]	protein_coding	2.08899	2.16499	1.37956	9.09019	11.4048	8.34364
ENSMUSG00000105341	1.91765	2.34715	1.38139	1.69913	0.0892946	0.199969	NA	NA	NA	NA	predicted gene 43817 [Source:MGI Symbol;Acc:MGI:5663954]	TEC	0	0.056973	0.065693	0.233082	0.123965	0.247831
ENSMUSG00000041734	2.69799	2.34493	1.0202	2.29851	0.0215327	0.0638384	Kirrel	170643	GO:0001933	NM_001170985	kin of IRRE like (Drosophila) [Source:MGI Symbol;Acc:MGI:1891396]	protein_coding	0.053564	0.227894	0	0.757516	0.433877	0.247831
ENSMUSG00000048939	0.0892017	2.34429	5.96212	0.393196	0.694174	NA	Atp13a5	268878	GO:0000166	NM_001284375	ATPase type 13A5 [Source:MGI Symbol;Acc:MGI:2444068]	protein_coding	0	0	0	0	0	0.165221
ENSMUSG00000056699	0.0892017	2.34429	5.96212	0.393196	0.694174	NA	NA	NA	NA	NA	predicted gene 5533 [Source:MGI Symbol;Acc:MGI:3647595]	lincRNA	0	0	0	0	0	0.165221
ENSMUSG00000105148	0.0892017	2.34429	5.96212	0.393196	0.694174	NA	NA	NA	NA	NA	predicted gene 42700 [Source:MGI Symbol;Acc:MGI:5662837]	sense_intronic	0	0	0	0	0	0.165221
ENSMUSG00000107340	0.142466	2.34429	5.96212	0.393196	0.694174	NA	NA	NA	NA	NA	predicted gene 42789 [Source:MGI Symbol;Acc:MGI:5662926]	antisense	0	0	0	0	0	0.165221
ENSMUSG00000112731	0.180309	2.34429	5.96212	0.393196	0.694174	NA	NA	NA	NA	NA	NULL	sense_intronic	0	0	0	0	0	0.165221
ENSMUSG00000022577	0.17775	2.34429	5.96212	0.393196	0.694174	NA	Ly6h	23934	GO:0005886	NM_001135688	lymphocyte antigen 6 complex, locus H [Source:MGI Symbol;Acc:MGI:1346030]	nonsense_mediated_decay	0	0	0	0	0	0.165221
ENSMUSG00000110224	0.17943	2.34429	5.96212	0.393196	0.694174	NA	NA	NA	NA	NA	predicted gene 6011 [Source:MGI Symbol;Acc:MGI:3644337]	processed_pseudogene	0	0	0	0	0	0.165221
ENSMUSG00000021609	0.197751	2.34429	5.96212	0.393196	0.694174	NA	Slc6a3	13162	GO:0001504	NM_010020	solute carrier family 6 (neurotransmitter transporter, dopamine), member 3 [Source:MGI Symbol;Acc:MGI:94862]	protein_coding	0	0	0	0	0	0.165221
ENSMUSG00000085256	0.236651	2.34429	5.96212	0.393196	0.694174	NA	NA	NA	NA	NA	doublesex and mab-3 related transcription factor like family A2, opposite strand [Source:MGI Symbol;Acc:MGI:1924703]	antisense	0	0	0	0	0	0.165221
ENSMUSG00000030324	0.227053	2.34429	5.96212	0.393196	0.694174	NA	Rho	212541	GO:0001750	NM_145383	rhodopsin [Source:MGI Symbol;Acc:MGI:97914]	protein_coding	0	0	0	0	0	0.165221
ENSMUSG00000060879	0.242153	2.34429	5.96212	0.393196	0.694174	NA	NA	NA	NA	NA	predicted pseudogene 6564 [Source:MGI Symbol;Acc:MGI:3647928]	processed_pseudogene	0	0	0	0	0	0.164939
ENSMUSG00000109199	0.235831	2.34429	5.96212	0.393196	0.694174	NA	NA	NA	NA	NA	predicted gene 44996 [Source:MGI Symbol;Acc:MGI:5753572]	TEC	0	0	0	0	0	0.165221
ENSMUSG00000029093	17.1081	2.34418	0.466609	5.02386	5.06439e-07	4.09094e-06	Sorcs2	81840	GO:0005515	NM_030889	sortilin-related VPS10 domain containing receptor 2 [Source:MGI Symbol;Acc:MGI:1932289]	protein_coding	0.374946	0.797628	0.131386	1.63157	2.72723	2.3957
ENSMUSG00000062461	0.245431	2.34336	5.79895	0.4041	0.686139	NA	NA	NA	NA	NA	predicted gene 5453 [Source:MGI Symbol;Acc:MGI:3648523]	processed_pseudogene	0	0	0	0	0	0.123887
ENSMUSG00000114185	6.89886	2.3432	1.19603	1.95914	0.0500964	0.126903	NA	NA	NA	NA	NULL	lincRNA	0.053564	0.056973	0	0.174811	0.309912	0.08261
ENSMUSG00000108929	0.36993	2.34062	5.38823	0.434395	0.664002	NA	Cc2d2b	668310	GO:0003674	XM_011247419	coiled-coil and C2 domain containing 2B [Source:MGI Symbol;Acc:MGI:3645359]	protein_coding	0	0	0	0	0	0.165221
ENSMUSG00000050395	17441	2.33933	0.379825	6.15896	7.32244e-10	7.96148e-09	Tnfsf15	326623	GO:0005123	NM_177371	tumor necrosis factor (ligand) superfamily, member 15 [Source:MGI Symbol;Acc:MGI:2180140]	protein_coding	2.14255	6.438	1.37956	15.9078	15.6815	18.9178
ENSMUSG00000105990	2.44975	2.33814	1.18435	1.9742	0.0483591	0.1234	NA	NA	NA	NA	predicted gene 43307 [Source:MGI Symbol;Acc:MGI:5663444]	TEC	0	0.113947	0.065693	0.291352	0.123965	0.495662
ENSMUSG00000019102	1.69078	2.33812	1.09694	2.13149	0.0330486	NA	Aldh3a1	11670	GO:0001666	NM_001112725	aldehyde dehydrogenase family 3, subfamily A1 [Source:MGI Symbol;Acc:MGI:1353451]	protein_coding	0.160691	0	0.065693	0.233196	0.371894	0.578272
ENSMUSG00000092176	0.840991	2.33797	5.06711	0.461402	0.644511	NA	NA	NA	NA	NA	predicted gene 20460 [Source:MGI Symbol;Acc:MGI:5141925]	processed_transcript	0	0	0	0	0	0.137832
ENSMUSG00000081447	0.566889	2.33769	2.49885	0.935505	0.349528	NA	NA	NA	NA	NA	predicted gene 13870 [Source:MGI Symbol;Acc:MGI:3650544]	processed_pseudogene	0	0.056973	0	0.225083	0	0.08261
ENSMUSG00000113511	0.99694	2.33561	1.6896	1.38234	0.166867	NA	NA	NA	NA	NA	NULL	processed_pseudogene	0	0	0.131386	0.174811	0.123965	0.330441
ENSMUSG00000022598	5.78838	2.33362	0.763348	3.05709	0.00223499	0.00908391	Psca	72373	GO:0005886	NM_028216	prostate stem cell antigen [Source:MGI Symbol;Acc:MGI:1919623]	protein_coding	0.053564	0.227894	0.065693	0.699246	0.619824	0.413052
ENSMUSG00000061576	10.4567	2.33312	0.506218	4.60892	4.04774e-06	2.89464e-05	Dpp6	13483	GO:0005515	NM_001136060	dipeptidylpeptidase 6 [Source:MGI Symbol;Acc:MGI:94921]	processed_transcript	0.267819	0.398814	0.131386	1.39849	1.36361	1.32177
ENSMUSG00000111947	1.80639	2.33193	1.48885	1.56627	0.117286	0.24608	NA	NA	NA	NA	NULL	lincRNA	0	0.056973	0.131386	0.116541	0	0.826103
ENSMUSG00000039563	0.289029	2.33185	4.50587	0.517512	0.604798	NA	2210406O10Rik	76710	NA	NR_126488	RIKEN cDNA 2210406O10 gene [Source:MGI Symbol;Acc:MGI:1923960]	lincRNA	0	0	0	0	0	0.165221
ENSMUSG00000084340	0.300236	2.33162	4.48886	0.519424	0.603465	NA	NA	NA	NA	NA	predicted gene 14766 [Source:MGI Symbol;Acc:MGI:3705649]	processed_pseudogene	0	0	0	0	0	0.165221
ENSMUSG00000067597	0.333974	2.33021	4.38673	0.531196	0.595283	NA	Dgat2l6	668257	GO:0005575	NM_001114084	diacylglycerol O-acyltransferase 2-like 6 [Source:MGI Symbol;Acc:MGI:3045268]	retained_intron	0	0	0	0	0	0.165221
ENSMUSG00000022296	0.37318	2.33012	4.38061	0.531918	0.594783	NA	Baalc	118452	GO:0003674	NM_080640	brain and acute leukemia, cytoplasmic [Source:MGI Symbol;Acc:MGI:1928704]	protein_coding	0	0	0	0	0	0.165221
ENSMUSG00000022309	1.56303	2.33011	1.32697	1.75597	0.0790933	NA	Angpt1	11600	GO:0001525	NM_001286062	angiopoietin 1 [Source:MGI Symbol;Acc:MGI:108448]	protein_coding	0.053564	0.056973	0	0.233082	0.24793	0.08261
ENSMUSG00000094651	0.369504	2.32989	4.36443	0.533837	0.593455	NA	Gal3st2	381334	GO:0008146	NM_199366	galactose-3-O-sulfotransferase 2 [Source:MGI Symbol;Acc:MGI:2685834]	processed_transcript	0	0	0	0	0	0.165221
ENSMUSG00000082476	0.461651	2.3291	4.31084	0.540288	0.588998	NA	NA	NA	NA	NA	predicted gene 12242 [Source:MGI Symbol;Acc:MGI:3649717]	processed_pseudogene	0	0	0	0	0	0.140294
ENSMUSG00000086220	2.10621	2.32805	1.38153	1.68512	0.0919645	0.204555	NA	NA	NA	NA	predicted gene, 16599 [Source:MGI Symbol;Acc:MGI:4439523]	antisense	0	0	0.131386	0.174811	0.185947	0.247831
ENSMUSG00000105406	1.10541	2.32578	2.40348	0.967673	0.333208	NA	NA	NA	NA	NA	predicted gene 43247 [Source:MGI Symbol;Acc:MGI:5663384]	processed_pseudogene	0.079924	0	0	0	0.303087	0
ENSMUSG00000090891	0.535835	2.31441	3.59196	0.644331	0.519361	NA	D6Ertd527e	52372	GO:0003674	NM_001167937	DNA segment, Chr 6, ERATO Doi 527, expressed [Source:MGI Symbol;Acc:MGI:1261919]	protein_coding	0	0	0	0	0	0.165312
ENSMUSG00000110631	0.408622	2.31235	3.51893	0.657118	0.511105	NA	NA	NA	NA	NA	predicted gene 45836 [Source:MGI Symbol;Acc:MGI:5804951]	lincRNA	0	0	0	0	0	0.165221
ENSMUSG00000107750	31.7256	2.3114	0.940838	2.45675	0.0140202	0.0444648	NA	NA	NA	NA	predicted gene, 44013 [Source:MGI Symbol;Acc:MGI:5690405]	TEC	0.107127	0.056973	0	0.116541	0.24793	0.578272
ENSMUSG00000022425	65.0835	2.31	0.356971	6.47112	9.72775e-11	1.16861e-09	Enpp2	18606	GO:0001953	NM_001136077	ectonucleotide pyrophosphatase/phosphodiesterase 2 [Source:MGI Symbol;Acc:MGI:1321390]	protein_coding	0.374946	0.512761	0.459852	2.44736	2.29335	1.81743
ENSMUSG00000040478	0.549063	2.30713	2.56223	0.900441	0.367886	NA	Prdm13	230025	GO:0000122	NM_001080771	PR domain containing 13 [Source:MGI Symbol;Acc:MGI:2448528]	processed_transcript	0	0.056974	0	0.05827	0.24793	0
ENSMUSG00000108494	0.638452	2.30546	2.08814	1.10407	0.269561	NA	NA	NA	NA	NA	predicted gene 45203 [Source:MGI Symbol;Acc:MGI:5753779]	TEC	0.053564	0	0	0.116541	0.185947	0
ENSMUSG00000040987	3.5836	2.30166	0.89983	2.55789	0.0105311	0.0349026	Mill2	243864	GO:0001913	NM_153760	MHC I like leukocyte 2 [Source:MGI Symbol;Acc:MGI:2179989]	protein_coding	0.053564	0.113947	0.131386	0.349623	0.309912	0.826103
ENSMUSG00000042156	2.39846	2.30033	1.0541	2.18228	0.0290892	0.0818916	Dzip1	66573	GO:0003676	NM_001360411	DAZ interacting protein 1 [Source:MGI Symbol;Acc:MGI:1914311]	protein_coding	0.053564	0.056973	0.065693	0.349623	0.185947	0.330441
ENSMUSG00000046487	0.609908	2.29933	2.25011	1.02188	0.30684	NA	NA	NA	NA	NA	motile sperm domain containing 4 [Source:MGI Symbol;Acc:MGI:1919326]	processed_pseudogene	0	0.056973	0	0.116541	0.185947	0
ENSMUSG00000084930	0.712414	2.29363	3.02339	0.758627	0.448075	NA	NA	NA	NA	NA	predicted gene 11706 [Source:MGI Symbol;Acc:MGI:3651837]	antisense	0	0	0	0	0	0.165221
ENSMUSG00000064177	0.655154	2.29344	2.0455	1.12121	0.262198	NA	Ghrl	58991	GO:0000187	NM_001286404	ghrelin [Source:MGI Symbol;Acc:MGI:1930008]	protein_coding	0	0.056973	0	0.174811	0.123965	0
ENSMUSG00000057337	1.48571	2.29292	1.41183	1.62407	0.104361	NA	Chst3	53374	GO:0000139	NM_016803	carbohydrate (chondroitin 6/keratan) sulfotransferase 3 [Source:MGI Symbol;Acc:MGI:1858224]	protein_coding	0.053564	0.056973	0	0.291352	0.24793	0
ENSMUSG00000005628	1.52986	2.28768	1.39707	1.63749	0.101528	NA	Tmod4	50874	GO:0003779	NM_016712	tropomodulin 4 [Source:MGI Symbol;Acc:MGI:1355285]	protein_coding	0	0.113946	0.065693	0.349623	0.185947	0.330442
ENSMUSG00000017969	30.6695	2.28734	0.266883	8.57058	1.0297e-17	2.08652e-16	Ptgis	19223	GO:0001516	NM_008968	prostaglandin I2 (prostacyclin) synthase [Source:MGI Symbol;Acc:MGI:1097156]	protein_coding	1.1784	1.0825	0.854011	6.1184	4.33877	4.7914
ENSMUSG00000095841	1.19866	2.28459	1.42816	1.59967	0.109672	NA	NA	NA	NA	NA	predicted gene 8532 [Source:MGI Symbol;Acc:MGI:3645219]	processed_pseudogene	0.116472	0	0	0.06195	0.197031	0.357897
ENSMUSG00000022763	2.59698	2.27666	0.926585	2.45705	0.0140084	0.0444537	Aifm3	72168	GO:0005739	NM_001291070	apoptosis-inducing factor, mitochondrion-associated 3 [Source:MGI Symbol;Acc:MGI:1919418]	protein_coding	0.107127	0.113947	0.065693	0.524434	0.681806	0.165221
ENSMUSG00000056071	12.1142	2.27622	0.565349	4.02623	5.66794e-05	0.00032994	S100a9	20202	GO:0002376	NM_001281852	S100 calcium binding protein A9 (calgranulin B) [Source:MGI Symbol;Acc:MGI:1338947]	protein_coding	0.321382	0.113947	0.131386	1.16541	0.929736	0.660883
ENSMUSG00000059022	94.4653	2.27528	0.167588	13.5766	5.51234e-42	2.88903e-40	Kcp	333088	GO:0002244	NM_001029985	kielin/chordin-like protein [Source:MGI Symbol;Acc:MGI:2141640]	retained_intron	3.26739	3.41841	3.48174	15.8496	16.4253	16.8525
ENSMUSG00000102649	1.02412	2.27067	1.97155	1.15172	0.249437	NA	NA	NA	NA	NA	predicted gene, 38021 [Source:MGI Symbol;Acc:MGI:5611249]	TEC	0.053564	0	0	0.291352	0	0
ENSMUSG00000073599	0.550141	2.26758	2.60885	0.869188	0.384744	NA	Ecscr	68545	GO:0001525	NM_001033141	endothelial cell surface expressed chemotaxis and apoptosis regulator [Source:MGI Symbol;Acc:MGI:1915795]	protein_coding	0	0	0	0	0	0.165221
ENSMUSG00000061462	0.418942	2.26113	3.01696	0.749471	0.453574	NA	Obscn	380698	GO:0000166	NM_001171512	obscurin, cytoskeletal calmodulin and titin-interacting RhoGEF [Source:MGI Symbol;Acc:MGI:2681862]	protein_coding	0.053564	0	0	0.05827	0	0.247831
ENSMUSG00000113780	0.716451	2.25493	2.46711	0.913998	0.360718	NA	NA	NA	NA	NA	NULL	lincRNA	0	0	0	0	0	0.165221
ENSMUSG00000087652	1.25429	2.25441	1.50491	1.49804	0.134122	NA	NA	NA	NA	NA	predicted gene 15918 [Source:MGI Symbol;Acc:MGI:3801738]	antisense	0.053564	0	0.131386	0.466164	0.061982	0.330441
ENSMUSG00000009246	0.34428	2.25374	5.32785	0.423011	0.672287	NA	Trpm5	56843	GO:0005216	NM_020277	transient receptor potential cation channel, subfamily M, member 5 [Source:MGI Symbol;Acc:MGI:1861718]	protein_coding	0	0.056973	0	0.174811	0.123965	0
ENSMUSG00000093826	1.44177	2.25316	2.44931	0.919915	0.357617	NA	NA	NA	NA	NA	predicted gene 6900 [Source:MGI Symbol;Acc:MGI:3645052]	processed_pseudogene	0	0	0	0	0	0.170501
ENSMUSG00000065808	0.57132	2.25298	2.44758	0.920493	0.357315	NA	NA	NA	NA	NA	predicted gene, 23037 [Source:MGI Symbol;Acc:MGI:5452814]	misc_RNA	0	0	0	0	0	0.165221
ENSMUSG00000044217	0.191386	2.25261	5.92944	0.379902	0.704018	NA	Aqp5	11830	GO:0005515	NM_009701	aquaporin 5 [Source:MGI Symbol;Acc:MGI:106215]	protein_coding	0	0.056973	0	0.174811	0.123965	0
ENSMUSG00000074039	135.057	2.25186	0.27203	8.27799	1.25275e-16	2.33359e-15	4930520O04Rik	75116	NA	NR_040383	RIKEN cDNA 4930520O04 gene [Source:MGI Symbol;Acc:MGI:1922366]	processed_transcript	0.803456	0.96855	0.525545	3.5545	4.15282	3.30441
ENSMUSG00000022122	488.2	2.24992	0.343645	6.54723	5.86153e-11	7.24422e-10	Ednrb	13618	GO:0000122	NM_001136061	endothelin receptor type B [Source:MGI Symbol;Acc:MGI:102720]	protein_coding	0.535637	0.569735	0.197079	1.34022	2.54128	2.64353
ENSMUSG00000042641	6.33484	2.24854	0.801046	2.807	0.00500052	0.0184254	Rgsl1	240816	NA	NM_001243223	regulator of G-protein signaling like 1 [Source:MGI Symbol;Acc:MGI:2685048]	protein_coding	0.160691	0	0.131386	0.466164	0.495859	0.413052
ENSMUSG00000029134	0.872126	2.24794	1.55985	1.44112	0.14955	NA	Plb1	665270	GO:0004620	NM_001081407	phospholipase B1 [Source:MGI Symbol;Acc:MGI:1922406]	retained_intron	0.107128	0	0	0.233082	0.061982	0.247831
ENSMUSG00000058743	0.395576	2.24373	3.52042	0.637348	0.523898	NA	Kcnj14	211480	GO:0005242	NM_145963	potassium inwardly-rectifying channel, subfamily J, member 14 [Source:MGI Symbol;Acc:MGI:2384820]	protein_coding	0.053564	0	0	0.233082	0.061982	0
ENSMUSG00000089525	0.997006	2.23164	1.46218	1.52624	0.12695	NA	NA	NA	NA	NA	predicted gene, 23833 [Source:MGI Symbol;Acc:MGI:5453610]	misc_RNA	0.053564	0.056973	0	0.174811	0.123965	0.247831
ENSMUSG00000111292	2.91105	2.22963	1.17045	1.90494	0.0567876	0.140187	NA	NA	NA	NA	NULL	TEC	0	0.17092	0.065693	0.116541	0.805771	0.165221
ENSMUSG00000097055	1.56655	2.22691	1.18857	1.8736	0.0609861	NA	Gm4419	100043407	GO:0003674	XR_168485	predicted gene 4419 [Source:MGI Symbol;Acc:MGI:3782604]	lincRNA	0.107127	0.056973	0	0.233082	0.24793	0.330441
ENSMUSG00000081340	0.777218	2.22051	1.88508	1.17794	0.23882	NA	NA	NA	NA	NA	predicted gene 12275 [Source:MGI Symbol;Acc:MGI:3650377]	processed_pseudogene	0	0.056973	0	0	0.061982	0.247831
ENSMUSG00000070345	1.23315	2.21567	1.62635	1.36235	0.173087	NA	Hsf5	327992	GO:0000978	NM_001045527	heat shock transcription factor family member 5 [Source:MGI Symbol;Acc:MGI:2685585]	protein_coding	0.107127	0	0	0.233082	0.123965	0.165221
ENSMUSG00000111847	0.891838	2.21039	1.92237	1.14983	0.250215	NA	NA	NA	NA	NA	NULL	processed_pseudogene	0.05472	0	0	0.059532	0	0.256563
ENSMUSG00000063415	108.049	2.20278	0.215869	10.2043	1.89761e-24	5.26733e-23	Cyp26b1	232174	GO:0001709	NM_001177713	cytochrome P450, family 26, subfamily b, polypeptide 1 [Source:MGI Symbol;Acc:MGI:2176159]	protein_coding	1.71404	0.854602	1.57664	5.76878	6.50815	6.85666
ENSMUSG00000042096	7.2246	2.20008	0.794727	2.76835	0.00563411	0.020477	Dao	13142	GO:0003884	NM_001286396	D-amino acid oxidase [Source:MGI Symbol;Acc:MGI:94859]	protein_coding	0.160691	0.056973	0.065693	0.407893	0.371894	0.578272
ENSMUSG00000026023	1.71781	2.19821	1.37084	1.60356	0.108812	NA	Cdk15	271697	GO:0000166	NM_001033373	cyclin-dependent kinase 15 [Source:MGI Symbol;Acc:MGI:3583944]	processed_transcript	0.107127	0	0	0.233082	0.123965	0.165221
ENSMUSG00000080829	0.931348	2.19769	1.81812	1.20877	0.226749	NA	NA	NA	NA	NA	predicted gene 8545 [Source:MGI Symbol;Acc:MGI:3648875]	processed_pseudogene	0.053815	0	0	0.058299	0	0.248339
ENSMUSG00000108108	2.6846	2.19311	1.25908	1.74183	0.0815386	0.186022	NA	NA	NA	NA	predicted gene, 44270 [Source:MGI Symbol;Acc:MGI:5690662]	TEC	0.053564	0.056973	0	0.116541	0.24793	0.165221
ENSMUSG00000108526	2.24513	2.19038	1.28868	1.69971	0.0891856	0.199753	NA	NA	NA	NA	predicted gene 45828 [Source:MGI Symbol;Acc:MGI:5804943]	TEC	0.053564	0.056973	0	0.174811	0.185947	0.165221
ENSMUSG00000104272	1.13135	2.1858	1.74027	1.25601	0.209111	NA	NA	NA	NA	NA	predicted gene, 38297 [Source:MGI Symbol;Acc:MGI:5611525]	TEC	0	0.056973	0	0.05827	0	0.247831
ENSMUSG00000108249	1.68205	2.18419	1.33095	1.64107	0.100782	NA	NA	NA	NA	NA	predicted gene, 43960 [Source:MGI Symbol;Acc:MGI:5690352]	processed_pseudogene	0	0.056973	0.065693	0.233082	0.061982	0.247831
ENSMUSG00000048332	3.64712	2.18398	1.05207	2.07588	0.0379049	0.1012	Lhfp	108927	GO:0003674	NM_175386	lipoma HMGIC fusion partner [Source:MGI Symbol;Acc:MGI:1920048]	protein_coding	0.053564	0	0.131386	0.233082	0.24793	0.330441
ENSMUSG00000048752	1.72602	2.17962	1.34608	1.61924	0.105397	NA	Prss50	235631	GO:0004252	NM_146227	protease, serine 50 [Source:MGI Symbol;Acc:MGI:2447303]	protein_coding	0.053564	0	0.065693	0.116541	0.24793	0.165221
ENSMUSG00000038408	0.279168	2.17907	4.38759	0.496644	0.61944	NA	1700018A04Rik	71307	NA	NR_029439	RIKEN cDNA 1700018A04 gene [Source:MGI Symbol;Acc:MGI:1916631]	lincRNA	0	0.056973	0	0.05827	0.061982	0.165389
ENSMUSG00000110710	0.654043	2.17709	2.35059	0.926192	0.354346	NA	NA	NA	NA	NA	expressed sequence C78859 [Source:MGI Symbol;Acc:MGI:2142856]	lincRNA	0	0	0.065693	0	0.123965	0.165221
ENSMUSG00000104503	2.68023	2.17558	1.25955	1.72727	0.0841194	0.190615	NA	NA	NA	NA	predicted gene, 37738 [Source:MGI Symbol;Acc:MGI:5610966]	TEC	0.053564	0.056973	0	0.116541	0.309912	0.08261
ENSMUSG00000018906	17.7365	2.17537	0.661899	3.28656	0.00101418	0.00451414	P4ha2	18452	GO:0004656	NM_001136076	procollagen-proline, 2-oxoglutarate 4-dioxygenase (proline 4-hydroxylase), alpha II polypeptide [Source:MGI Symbol;Acc:MGI:894286]	protein_coding	0.107127	0.284868	0	0.466164	0.991719	0.330441
ENSMUSG00000098066	1.16271	2.17417	1.49141	1.4578	0.144897	NA	NA	NA	NA	NA	predicted gene, 26944 [Source:MGI Symbol;Acc:MGI:5504059]	antisense	0.053564	0.056973	0	0.116541	0.309912	0.08261
ENSMUSG00000059921	0.672583	2.17233	2.20684	0.984364	0.324937	NA	Unc5c	22253	GO:0005042	NM_001293561	unc-5 netrin receptor C [Source:MGI Symbol;Acc:MGI:1095412]	protein_coding	0	0	0.065693	0	0.123965	0.165221
ENSMUSG00000032556	0.961393	2.17122	1.42279	1.52603	0.127001	NA	Bfsp2	107993	GO:0005198	NM_001002896	beaded filament structural protein 2, phakinin [Source:MGI Symbol;Acc:MGI:1333828]	processed_transcript	0.053564	0	0.065693	0.174811	0.185947	0.165221
ENSMUSG00000087669	0.35846	2.17005	2.92186	0.742693	0.457667	NA	NA	NA	NA	NA	predicted gene 11724 [Source:MGI Symbol;Acc:MGI:3650123]	antisense	0.053564	0	0	0.05827	0.061982	0.165221
ENSMUSG00000025738	0.406611	2.16978	2.89957	0.748311	0.454272	NA	Fbxl16	214931	GO:0004842	NM_001164225	F-box and leucine-rich repeat protein 16 [Source:MGI Symbol;Acc:MGI:2448488]	protein_coding	0	0	0.065693	0.05827	0.061982	0.165221
ENSMUSG00000112000	0.429613	2.16905	2.84157	0.763326	0.445269	NA	NA	NA	NA	NA	NULL	processed_transcript	0	0	0.065693	0.05827	0.061982	0.165221
ENSMUSG00000097272	1.40673	2.16865	1.92043	1.12925	0.258793	NA	NA	NA	NA	NA	predicted gene, 26649 [Source:MGI Symbol;Acc:MGI:5477143]	lincRNA	0	0	0	0	0	0.165221
ENSMUSG00000053310	0.517535	2.16426	2.54111	0.8517	0.394381	NA	Nrgn	64011	GO:0005516	NM_022029	neurogranin [Source:MGI Symbol;Acc:MGI:1927184]	protein_coding	0	0.056973	0	0.05827	0.061982	0.165221
ENSMUSG00000111837	6.80497	2.16371	0.526548	4.10924	3.9696e-05	0.000237515	NA	NA	NA	NA	NULL	processed_transcript	0.42851	0.227894	0.197079	1.10714	1.61154	1.15654
ENSMUSG00000094338	1.48523	2.16368	1.92553	1.12368	0.261148	NA	H2bc13	319185	GO:0002227	NM_178199	histone cluster 1, H2bl [Source:MGI Symbol;Acc:MGI:2448403]	protein_coding	0	0.128663	0	0.134491	0	0.416144
ENSMUSG00000112252	1.37248	2.16306	2.48177	0.871579	0.383438	NA	NA	NA	NA	NA	NULL	protein_coding	0.063392	0	0	0.078403	0.085663	0.202147
ENSMUSG00000085788	1.41342	2.16269	1.49661	1.44506	0.148442	NA	NA	NA	NA	NA	RIKEN cDNA 4930470G03 gene [Source:MGI Symbol;Acc:MGI:1922171]	processed_transcript	0	0	0.131386	0.116541	0.185947	0.247831
ENSMUSG00000097814	0.841566	2.1622	1.4796	1.46134	0.143922	NA	NA	NA	NA	NA	pluripotency-associated noncoding transcript 2 [Source:MGI Symbol;Acc:MGI:3643517]	antisense	0.053564	0	0.065693	0.233082	0.123965	0.165221
ENSMUSG00000064168	0.82822	2.16065	1.83291	1.17881	0.238473	NA	NA	NA	NA	NA	histone cluster 1, H2bh [Source:MGI Symbol;Acc:MGI:2448387]	protein_coding	0.061926	0.071063	0	0.217436	0.161969	0.09096
ENSMUSG00000053931	208.965	2.16036	0.4001	5.39954	6.68114e-08	6.01965e-07	Cnn3	71994	GO:0003779	NM_028044	calponin 3, acidic [Source:MGI Symbol;Acc:MGI:1919244]	protein_coding	0.321382	0.512761	0.131386	1.28195	1.92145	1.15654
ENSMUSG00000103904	0.170945	2.15994	5.97192	0.361682	0.71759	NA	NA	NA	NA	NA	predicted gene, 37497 [Source:MGI Symbol;Acc:MGI:5610725]	TEC	0	0	0	0	0.061982	0.08261
ENSMUSG00000082604	0.0780427	2.15994	5.97192	0.361682	0.71759	NA	NA	NA	NA	NA	predicted pseudogene 8482 [Source:MGI Symbol;Acc:MGI:3647858]	processed_pseudogene	0	0	0	0	0.061998	0.082713
ENSMUSG00000092457	0.0780427	2.15994	5.97192	0.361682	0.71759	NA	NA	NA	NA	NA	predicted gene 8835 [Source:MGI Symbol;Acc:MGI:3646857]	unprocessed_pseudogene	0	0	0	0	0.061983	0.082613
ENSMUSG00000038997	0.0780427	2.15994	5.97192	0.361682	0.71759	NA	Asb17	66772	GO:0003674	NM_025758	ankyrin repeat and SOCS box-containing 17 [Source:MGI Symbol;Acc:MGI:1914022]	nonsense_mediated_decay	0	0	0	0	0.061982	0.08261
ENSMUSG00000043931	0.0780427	2.15994	5.97192	0.361682	0.71759	NA	Gimap7	231932	GO:0003924	NM_146167	GTPase, IMAP family member 7 [Source:MGI Symbol;Acc:MGI:1349657]	protein_coding	0	0	0	0	0.061982	0.08261
ENSMUSG00000051401	0.0780427	2.15994	5.97192	0.361682	0.71759	NA	Kctd16	383348	GO:0003674	NM_001371039	potassium channel tetramerisation domain containing 16 [Source:MGI Symbol;Acc:MGI:1914659]	protein_coding	0	0	0	0	0.061982	0.08261
ENSMUSG00000052981	0.0780427	2.15994	5.97192	0.361682	0.71759	NA	Ube2ql1	76980	GO:0000166	NM_001145162	ubiquitin-conjugating enzyme E2Q family-like 1 [Source:MGI Symbol;Acc:MGI:1924230]	protein_coding	0	0	0	0	0.061982	0.08261
ENSMUSG00000098703	0.0780427	2.15994	5.97192	0.361682	0.71759	NA	NA	NA	NA	NA	predicted gene, 27527 [Source:MGI Symbol;Acc:MGI:5530909]	miRNA	0	0	0	0	0.061982	0.08261
ENSMUSG00000107388	0.0780427	2.15994	5.97192	0.361682	0.71759	NA	Gm42788	105242579	NA	NR_137278	predicted gene 42788 [Source:MGI Symbol;Acc:MGI:5662925]	lincRNA	0	0	0	0	0.061982	0.08261
ENSMUSG00000081564	0.134397	2.15994	5.97192	0.361682	0.71759	NA	NA	NA	NA	NA	predicted gene 13717 [Source:MGI Symbol;Acc:MGI:3650430]	processed_pseudogene	0	0	0	0	0.061982	0.08263
ENSMUSG00000066477	0.125336	2.15994	5.97192	0.361682	0.71759	NA	Gm16551	100503019	NA	NR_045284	predicted gene 16551 [Source:MGI Symbol;Acc:MGI:4414971]	lincRNA	0	0	0	0	0.061982	0.08261
ENSMUSG00000020401	0.134397	2.15994	5.97192	0.361682	0.71759	NA	Fam71b	432552	GO:0003674	NM_001013783	family with sequence similarity 71, member B [Source:MGI Symbol;Acc:MGI:3650836]	protein_coding	0	0	0	0	0.061982	0.08261
ENSMUSG00000085668	0.124486	2.15994	5.97192	0.361682	0.71759	NA	NA	NA	NA	NA	predicted gene, 35202 [Source:MGI Symbol;Acc:MGI:5594361]	lincRNA	0	0	0	0	0.061982	0.08261
ENSMUSG00000105536	0.15579	2.15994	5.97192	0.361682	0.71759	NA	NA	NA	NA	NA	predicted gene 4959 [Source:MGI Symbol;Acc:MGI:3647044]	processed_pseudogene	0	0	0	0	0.06209	0.082709
ENSMUSG00000112300	0.168494	2.15994	5.97192	0.361682	0.71759	NA	NA	NA	NA	NA	NULL	TEC	0	0	0	0	0.061982	0.08261
ENSMUSG00000045912	0.182596	2.15994	5.97192	0.361682	0.71759	NA	C2cd4c	237397	GO:0005829	NM_001168624	C2 calcium-dependent domain containing 4C [Source:MGI Symbol;Acc:MGI:2685084]	protein_coding	0	0	0	0	0.061982	0.08261
ENSMUSG00000101583	0.1534	2.15994	5.97192	0.361682	0.71759	NA	Gm20753	626049	NA	NR_040630	predicted gene, 20753 [Source:MGI Symbol;Acc:MGI:5434109]	lincRNA	0	0	0	0	0.061982	0.08261
ENSMUSG00000107085	0.178198	2.15994	5.97192	0.361682	0.71759	NA	NA	NA	NA	NA	predicted gene 42883 [Source:MGI Symbol;Acc:MGI:5663020]	processed_pseudogene	0	0	0	0	0.061982	0.08261
ENSMUSG00000031698	0.170926	2.15994	5.97192	0.361682	0.71759	NA	Mylk3	213435	GO:0000166	NM_001297612	myosin light chain kinase 3 [Source:MGI Symbol;Acc:MGI:2443063]	protein_coding	0	0	0	0	0.061982	0.08261
ENSMUSG00000086902	0.112563	2.15994	5.97192	0.361682	0.71759	NA	NA	NA	NA	NA	predicted gene 11728 [Source:MGI Symbol;Acc:MGI:3650943]	lincRNA	0	0	0	0	0.061982	0.08261
ENSMUSG00000113387	0.117849	2.15994	5.97192	0.361682	0.71759	NA	Gm31508	102633758	NA	NR_154989	NULL	lincRNA	0	0	0	0	0.061982	0.08261
ENSMUSG00000113881	0.112563	2.15994	5.97192	0.361682	0.71759	NA	NA	NA	NA	NA	NULL	processed_pseudogene	0	0	0	0	0.061982	0.08261
ENSMUSG00000016346	0.150042	2.15994	5.97192	0.361682	0.71759	NA	Kcnq2	16536	GO:0005216	NM_001003824	potassium voltage-gated channel, subfamily Q, member 2 [Source:MGI Symbol;Acc:MGI:1309503]	protein_coding	0	0	0	0	0.061982	0.08261
ENSMUSG00000032062	0.178634	2.15994	5.97191	0.361682	0.71759	NA	2310030G06Rik	66952	GO:0003674	NM_025865	RIKEN cDNA 2310030G06 gene [Source:MGI Symbol;Acc:MGI:1914202]	protein_coding	0	0	0	0	0.061982	0.08261
ENSMUSG00000103391	0.185604	2.15993	5.97191	0.361682	0.71759	NA	NA	NA	NA	NA	predicted gene, 38302 [Source:MGI Symbol;Acc:MGI:5611530]	TEC	0	0	0	0	0.061982	0.08261
ENSMUSG00000016150	0.207109	2.15993	5.97042	0.361772	0.717522	NA	Tenm1	23963	GO:0005576	NM_011855	teneurin transmembrane protein 1 [Source:MGI Symbol;Acc:MGI:1345185]	retained_intron	0	0	0	0	0.061982	0.08261
ENSMUSG00000050600	0.281265	2.1596	4.44447	0.485906	0.627034	NA	Zfp831	100043757	NA	NM_001099328	zinc finger protein 831 [Source:MGI Symbol;Acc:MGI:3641861]	protein_coding	0	0	0.065693	0.116541	0	0.165221
ENSMUSG00000082128	0.294163	2.15865	5.51819	0.391188	0.695658	NA	NA	NA	NA	NA	predicted gene 11824 [Source:MGI Symbol;Acc:MGI:3651313]	processed_pseudogene	0	0	0	0	0.090386	0.116038
ENSMUSG00000044787	0.353764	2.15804	5.33751	0.404316	0.68598	NA	Spata32	328019	GO:0003779	NM_177801	spermatogenesis associated 32 [Source:MGI Symbol;Acc:MGI:3045340]	protein_coding	0	0	0	0	0.061982	0.08261
ENSMUSG00000036585	1.99109	2.1554	1.15696	1.86298	0.0624649	0.15109	Fgf1	14164	GO:0000187	NM_010197	fibroblast growth factor 1 [Source:MGI Symbol;Acc:MGI:95515]	protein_coding	0.053564	0.113947	0	0.233082	0.433877	0.08261
ENSMUSG00000103506	2.9227	2.15498	1.03407	2.08397	0.0371627	0.0996165	NA	NA	NA	NA	predicted gene, 38376 [Source:MGI Symbol;Acc:MGI:5611604]	TEC	0.107127	0	0.131386	0.233082	0.185947	0.660883
ENSMUSG00000029361	0.261579	2.15453	4.56279	0.472197	0.636786	NA	Nos1	18125	GO:0001917	NM_008712	nitric oxide synthase 1, neuronal [Source:MGI Symbol;Acc:MGI:97360]	protein_coding	0	0	0	0	0.061982	0.08261
ENSMUSG00000035864	0.276919	2.1545	4.55735	0.472753	0.63639	NA	Syt1	20979	GO:0000149	NM_001252341	synaptotagmin I [Source:MGI Symbol;Acc:MGI:99667]	protein_coding	0	0	0	0	0.061982	0.08261
ENSMUSG00000092458	0.261744	2.15444	4.54599	0.47392	0.635557	NA	NA	NA	NA	NA	predicted gene, 18737 [Source:MGI Symbol;Acc:MGI:5010922]	processed_pseudogene	0	0	0	0	0.062052	0.084097
ENSMUSG00000055370	0.267915	2.15427	4.51815	0.476804	0.633502	NA	NA	NA	NA	NA	predicted gene 9968 [Source:MGI Symbol;Acc:MGI:3642146]	lincRNA	0	0	0	0	0.061982	0.08261
ENSMUSG00000105893	0.303407	2.15416	4.49945	0.47876	0.632109	NA	NA	NA	NA	NA	Wdr46 retrotransposed pseudogene [Source:MGI Symbol;Acc:MGI:5010132]	processed_pseudogene	0	0	0	0	0.061982	0.08261
ENSMUSG00000015224	0.304809	2.154	4.47332	0.481521	0.630146	NA	Cyp2j9	74519	GO:0005737	NM_028979	cytochrome P450, family 2, subfamily j, polypeptide 9 [Source:MGI Symbol;Acc:MGI:1921769]	protein_coding	0	0	0	0	0.061982	0.08261
ENSMUSG00000082848	0.293654	2.15393	4.46247	0.482677	0.629325	NA	NA	NA	NA	NA	predicted gene 16066 [Source:MGI Symbol;Acc:MGI:3801953]	processed_transcript	0	0	0	0	0.061982	0.08261
ENSMUSG00000110325	0.297413	2.15392	4.46082	0.482854	0.6292	NA	NA	NA	NA	NA	predicted gene 45293 [Source:MGI Symbol;Acc:MGI:5791129]	TEC	0	0	0	0	0.061982	0.08261
ENSMUSG00000074037	0.290308	2.15381	4.44301	0.484764	0.627844	NA	Mc1r	17199	GO:0004930	NM_008559	melanocortin 1 receptor [Source:MGI Symbol;Acc:MGI:99456]	protein_coding	0	0	0	0	0.061982	0.08261
ENSMUSG00000080365	1.18819	2.1522	1.84111	1.16897	0.242417	NA	LOC115488078	115488078	NA	XR_003950370	predicted gene, 25776 [Source:MGI Symbol;Acc:MGI:5455553]	snoRNA	0.053564	0	0	0	0.123965	0.165221
ENSMUSG00000112642	0.459882	2.15168	2.93958	0.731969	0.464187	NA	NA	NA	NA	NA	NULL	processed_pseudogene	0	0	0.065693	0.116541	0	0.165221
ENSMUSG00000022580	7.98605	2.14891	0.478715	4.48891	7.15882e-06	4.91049e-05	Rhpn1	14787	GO:0005515	NM_001163465	rhophilin, Rho GTPase binding protein 1 [Source:MGI Symbol;Acc:MGI:1098783]	protein_coding	0.589201	0.683682	0.394159	3.26315	2.23137	1.90004
ENSMUSG00000054901	0.286985	2.14735	3.67879	0.583712	0.559414	NA	Arhgef33	381112	GO:0003674	NM_001145452	Rho guanine nucleotide exchange factor (GEF) 33 [Source:MGI Symbol;Acc:MGI:2685787]	protein_coding	0	0	0	0	0.061982	0.08261
ENSMUSG00000105259	0.320022	2.14692	3.64077	0.589688	0.5554	NA	NA	NA	NA	NA	predicted gene 42874 [Source:MGI Symbol;Acc:MGI:5663011]	TEC	0	0	0	0	0.061982	0.08261
ENSMUSG00000106103	0.589887	2.14686	2.56519	0.83692	0.402638	NA	NA	NA	NA	NA	predicted gene 43081 [Source:MGI Symbol;Acc:MGI:5663218]	TEC	0.053564	0	0	0.116541	0	0.165221
ENSMUSG00000113419	0.329607	2.14675	3.62667	0.591934	0.553895	NA	NA	NA	NA	NA	NULL	processed_pseudogene	0	0	0	0	0.079403	0.104249
ENSMUSG00000084190	0.334973	2.14643	3.59952	0.596309	0.550969	NA	NA	NA	NA	NA	predicted gene 11869 [Source:MGI Symbol;Acc:MGI:3650284]	processed_pseudogene	0	0	0	0	0.061982	0.08261
ENSMUSG00000082534	0.798354	2.14628	1.77324	1.21037	0.226136	NA	NA	NA	NA	NA	predicted gene 13712 [Source:MGI Symbol;Acc:MGI:3650489]	unprocessed_pseudogene	0	0.056986	0	0	0.124039	0.165359
ENSMUSG00000101210	1.26359	2.14577	1.76806	1.21363	0.22489	NA	NA	NA	NA	NA	predicted gene 28720 [Source:MGI Symbol;Acc:MGI:5579426]	TEC	0	0.056973	0	0	0.123965	0.165221
ENSMUSG00000103823	0.644589	2.14383	1.93006	1.11076	0.266672	NA	NA	NA	NA	NA	predicted gene 7899 [Source:MGI Symbol;Acc:MGI:3645044]	processed_pseudogene	0	0	0.068786	0.06227	0.064227	0.175699
ENSMUSG00000083344	0.867571	2.14286	1.73894	1.23228	0.217844	NA	NA	NA	NA	NA	predicted gene 7363 [Source:MGI Symbol;Acc:MGI:3646407]	processed_pseudogene	0	0	0.065781	0	0.124229	0.165576
ENSMUSG00000092550	1.63936	2.1411	1.72251	1.24301	0.213863	NA	NA	NA	NA	NA	predicted gene 20496 [Source:MGI Symbol;Acc:MGI:5141961]	antisense	0	0	0.065693	0	0.123965	0.165221
ENSMUSG00000113512	0.451898	2.13881	3.10509	0.688809	0.490943	NA	NA	NA	NA	NA	NULL	processed_pseudogene	0	0	0	0	0.062156	0.08261
ENSMUSG00000113922	0.374344	2.13865	3.09653	0.69066	0.489779	NA	NA	NA	NA	NA	NULL	TEC	0	0	0	0	0.061982	0.08261
ENSMUSG00000112129	0.390424	2.13804	3.06601	0.697337	0.485592	NA	Pbld1	68371	GO:0003824	NM_001359529	phenazine biosynthesis-like protein domain containing 1 [Source:MGI Symbol;Acc:MGI:1915621]	processed_transcript	0	0	0	0	0.061982	0.08261
ENSMUSG00000105362	1.7773	2.13791	1.21943	1.7532	0.0795676	0.182534	NA	NA	NA	NA	predicted gene 43474 [Source:MGI Symbol;Acc:MGI:5663611]	TEC	0.053564	0.056973	0.065693	0.116541	0.185947	0.495662
ENSMUSG00000112571	1.02466	2.13734	3.03215	0.704894	0.480876	NA	NA	NA	NA	NA	NULL	TEC	0	0	0	0	0.061982	0.08261
ENSMUSG00000100392	0.477476	2.13711	3.02107	0.7074	0.479318	NA	NA	NA	NA	NA	predicted gene 28935 [Source:MGI Symbol;Acc:MGI:5579641]	lincRNA	0	0	0	0	0.061982	0.08261
ENSMUSG00000046388	0.366575	2.13701	3.01641	0.708461	0.478659	NA	NA	NA	NA	NA	predicted gene 9806 [Source:MGI Symbol;Acc:MGI:3708646]	pseudogene	0	0	0	0	0.061982	0.08261
ENSMUSG00000040086	0.715504	2.13635	1.81404	1.17768	0.238925	NA	Tnni3k	435766	GO:0000165	NM_001012364	TNNI3 interacting kinase [Source:MGI Symbol;Acc:MGI:2443276]	nonsense_mediated_decay	0.053564	0	0	0.05827	0.061982	0.16522
ENSMUSG00000019359	0.552474	2.13631	2.98413	0.715889	0.47406	NA	Gdpd2	71584	GO:0005737	NM_001305941	glycerophosphodiester phosphodiesterase domain containing 2 [Source:MGI Symbol;Acc:MGI:1918834]	processed_transcript	0	0	0	0	0.061982	0.08261
ENSMUSG00000104698	0.390203	2.13597	2.96896	0.719432	0.471875	NA	NA	NA	NA	NA	predicted gene 42602 [Source:MGI Symbol;Acc:MGI:5662739]	TEC	0	0	0	0	0.061982	0.08261
ENSMUSG00000102191	0.456262	2.13497	2.92548	0.729785	0.465522	NA	Gm36569	102640530	NA	XR_375740	predicted gene, 36569 [Source:MGI Symbol;Acc:MGI:5595728]	antisense	0	0	0	0	0.061982	0.08261
ENSMUSG00000100029	0.533364	2.13483	2.91941	0.731253	0.464625	NA	NA	NA	NA	NA	predicted gene 29440 [Source:MGI Symbol;Acc:MGI:5580146]	lincRNA	0	0	0	0	0.061982	0.08261
ENSMUSG00000024304	32.7609	2.134	0.29827	7.15457	8.39354e-13	1.2117e-11	Cdh2	12558	GO:0000902	NM_007664	cadherin 2 [Source:MGI Symbol;Acc:MGI:88355]	protein_coding	0.964147	0.797629	0.788318	3.49623	3.65696	4.13052
ENSMUSG00000108359	0.355584	2.12842	2.68411	0.792969	0.427796	NA	NA	NA	NA	NA	RIKEN cDNA C430039J01 gene [Source:MGI Symbol;Acc:MGI:1924901]	TEC	0	0	0	0	0.061982	0.08261
ENSMUSG00000044165	1.52091	2.12804	1.91026	1.114	0.265277	NA	Bcl2l15	229672	GO:0003674	NM_001142959	BCLl2-like 15 [Source:MGI Symbol;Acc:MGI:2685412]	protein_coding	0.053564	0	0	0.125549	0	0.165221
ENSMUSG00000098874	0.539309	2.12339	2.53734	0.836855	0.402674	NA	NA	NA	NA	NA	predicted gene, 27960 [Source:MGI Symbol;Acc:MGI:5531342]	misc_RNA	0	0	0	0	0.061982	0.08261
ENSMUSG00000065952	0.0758886	2.12099	5.97415	0.355029	0.722568	NA	C330021F23Rik	546049	GO:0001933	NM_001024728	RIKEN cDNA C330021F23 gene [Source:MGI Symbol;Acc:MGI:3612471]	retained_intron	0	0	0	0.075955	0	0.100561
ENSMUSG00000084407	0.0758886	2.12099	5.97415	0.355029	0.722568	NA	NA	NA	NA	NA	predicted gene 14018 [Source:MGI Symbol;Acc:MGI:3649456]	unprocessed_pseudogene	0	0	0	0.060486	0	0.084151
ENSMUSG00000081332	0.0758886	2.12099	5.97415	0.355029	0.722568	NA	NA	NA	NA	NA	predicted gene 12664 [Source:MGI Symbol;Acc:MGI:3651281]	processed_pseudogene	0	0	0	0.05829	0	0.082649
ENSMUSG00000084018	0.0758886	2.12099	5.97415	0.355029	0.722568	NA	NA	NA	NA	NA	predicted gene 11895 [Source:MGI Symbol;Acc:MGI:3651868]	processed_pseudogene	0	0	0	0.058283	0	0.082637
ENSMUSG00000065049	0.0758886	2.12099	5.97415	0.355029	0.722568	NA	LOC115488605	115488605	NA	XR_003951739	predicted gene, 24041 [Source:MGI Symbol;Acc:MGI:5453818]	snRNA	0	0	0	0.05827	0	0.08261
ENSMUSG00000080714	0.0758886	2.12099	5.97415	0.355029	0.722568	NA	NA	NA	NA	NA	predicted gene 14602 [Source:MGI Symbol;Acc:MGI:3705395]	processed_pseudogene	0	0	0	0.05827	0	0.08261
ENSMUSG00000104847	0.0758886	2.12099	5.97415	0.355029	0.722568	NA	NA	NA	NA	NA	predicted gene 43177 [Source:MGI Symbol;Acc:MGI:5663314]	lincRNA	0	0	0	0.05827	0	0.08261
ENSMUSG00000028782	0.122332	2.12099	5.97415	0.355029	0.722568	NA	Adgrb2	230775	GO:0004888	NM_001199696	adhesion G protein-coupled receptor B2 [Source:MGI Symbol;Acc:MGI:2451244]	protein_coding	0	0	0	0.05827	0	0.08261
ENSMUSG00000056771	0.122332	2.12099	5.97415	0.355029	0.722568	NA	NA	NA	NA	NA	predicted gene 10010 [Source:MGI Symbol;Acc:MGI:3641978]	lincRNA	0	0	0	0.05827	0	0.08261
ENSMUSG00000064016	0.129153	2.12099	5.97415	0.355029	0.722568	NA	Gm648	270599	GO:0003674	NM_001033372	predicted gene 648 [Source:MGI Symbol;Acc:MGI:2685494]	protein_coding	0	0	0	0.05827	0	0.08261
ENSMUSG00000028738	0.108082	2.12099	5.97415	0.355029	0.722568	NA	Tas1r2	83770	GO:0001582	NM_031873	taste receptor, type 1, member 2 [Source:MGI Symbol;Acc:MGI:1933546]	protein_coding	0	0	0	0.05827	0	0.08261
ENSMUSG00000057766	0.133148	2.12099	5.97415	0.355029	0.722568	NA	Ankrd29	225187	GO:0003674	NM_001190371	ankyrin repeat domain 29 [Source:MGI Symbol;Acc:MGI:2687055]	protein_coding	0	0	0	0.05827	0	0.08261
ENSMUSG00000065158	0.133923	2.12099	5.97415	0.355029	0.722568	NA	NA	NA	NA	NA	predicted gene, 25483 [Source:MGI Symbol;Acc:MGI:5455260]	snoRNA	0	0	0	0.05827	0	0.08261
ENSMUSG00000022619	0.127031	2.12099	5.97415	0.355029	0.722568	NA	Mapk8ip2	60597	GO:0000165	NM_021921	mitogen-activated protein kinase 8 interacting protein 2 [Source:MGI Symbol;Acc:MGI:1926555]	protein_coding	0	0	0	0.05827	0	0.08261
ENSMUSG00000105366	0.127031	2.12099	5.97415	0.355029	0.722568	NA	NA	NA	NA	NA	predicted gene 43719 [Source:MGI Symbol;Acc:MGI:5663856]	TEC	0	0	0	0.05827	0	0.08261
ENSMUSG00000111358	0.137158	2.12099	5.97415	0.355029	0.722568	NA	NA	NA	NA	NA	NULL	TEC	0	0	0	0.05827	0	0.08261
ENSMUSG00000085116	0.170456	2.12099	5.97415	0.355029	0.722568	NA	NA	NA	NA	NA	predicted gene 2735 [Source:MGI Symbol;Acc:MGI:3780904]	processed_pseudogene	0	0	0	0.058994	0	0.083413
ENSMUSG00000073400	0.161034	2.12099	5.97415	0.355029	0.722568	NA	Trim10	19824	GO:0005515	NM_011280	tripartite motif-containing 10 [Source:MGI Symbol;Acc:MGI:1338757]	protein_coding	0	0	0	0.05827	0	0.08261
ENSMUSG00000026114	0.191779	2.12099	5.97415	0.355029	0.722568	NA	Cnga3	12790	GO:0000166	NM_001282010	cyclic nucleotide gated channel alpha 3 [Source:MGI Symbol;Acc:MGI:1341818]	protein_coding	0	0	0	0.05827	0	0.08261
ENSMUSG00000045114	0.181868	2.12099	5.97415	0.355029	0.722568	NA	Prrt2	69017	GO:0005515	NM_001102563	proline-rich transmembrane protein 2 [Source:MGI Symbol;Acc:MGI:1916267]	protein_coding	0	0	0	0.059049	0	0.084175
ENSMUSG00000085755	0.181868	2.12099	5.97415	0.355029	0.722568	NA	NA	NA	NA	NA	predicted gene 13496 [Source:MGI Symbol;Acc:MGI:3651033]	antisense	0	0	0	0.05827	0	0.08261
ENSMUSG00000047733	0.22026	2.12099	5.97415	0.355029	0.722568	NA	Tmem262	433215	GO:0003674	NM_001111317	transmembrane protein 262 [Source:MGI Symbol;Acc:MGI:3690536]	protein_coding	0	0	0	0.05827	0	0.08261
ENSMUSG00000019577	0.110409	2.12099	5.97415	0.355029	0.722568	NA	Pdk4	27273	GO:0000166	NM_013743	pyruvate dehydrogenase kinase, isoenzyme 4 [Source:MGI Symbol;Acc:MGI:1351481]	protein_coding	0	0	0	0.05827	0	0.08261
ENSMUSG00000084729	0.110409	2.12099	5.97415	0.355029	0.722568	NA	NA	NA	NA	NA	predicted gene, 24139 [Source:MGI Symbol;Acc:MGI:5453916]	misc_RNA	0	0	0	0.05827	0	0.08261
ENSMUSG00000084911	0.115694	2.12099	5.97415	0.355029	0.722568	NA	NA	NA	NA	NA	predicted gene 16185 [Source:MGI Symbol;Acc:MGI:3802169]	antisense	0	0	0	0.05827	0	0.08261
ENSMUSG00000087793	0.115694	2.12099	5.97415	0.355029	0.722568	NA	LOC115488695	115488695	NA	XR_003951996	predicted gene, 25967 [Source:MGI Symbol;Acc:MGI:5455744]	snoRNA	0	0	0	0.05827	0	0.08261
ENSMUSG00000108980	0.109766	2.12099	5.97415	0.355029	0.722568	NA	NA	NA	NA	NA	predicted gene 45155 [Source:MGI Symbol;Acc:MGI:5753731]	lincRNA	0	0	0	0.05827	0	0.08261
ENSMUSG00000064213	0.171678	2.12099	5.97415	0.355029	0.722568	NA	Defa24	503491	GO:0002227	NM_001024225	defensin, alpha, 24 [Source:MGI Symbol;Acc:MGI:3630383]	protein_coding	0	0	0	0.05827	0	0.08261
ENSMUSG00000099964	0.16303	2.12099	5.97415	0.355029	0.722568	NA	NA	NA	NA	NA	predicted gene 29514 [Source:MGI Symbol;Acc:MGI:5580220]	antisense	0	0	0	0.05827	0	0.08261
ENSMUSG00000108959	0.172956	2.12099	5.97415	0.355029	0.722568	NA	NA	NA	NA	NA	predicted gene 44697 [Source:MGI Symbol;Acc:MGI:5753273]	TEC	0	0	0	0.05827	0	0.08261
ENSMUSG00000084843	0.201231	2.12099	5.97415	0.355029	0.722568	NA	NA	NA	NA	NA	RIKEN cDNA B230312C02 gene [Source:MGI Symbol;Acc:MGI:2444130]	lincRNA	0	0	0	0.05827	0	0.08261
ENSMUSG00000097459	0.199077	2.12099	5.97415	0.355029	0.722568	NA	NA	NA	NA	NA	predicted gene, 26895 [Source:MGI Symbol;Acc:MGI:5477389]	lincRNA	0	0	0	0.05827	0	0.08261
ENSMUSG00000097009	0.208031	2.12099	5.97415	0.355029	0.722568	NA	NA	NA	NA	NA	predicted gene, 26861 [Source:MGI Symbol;Acc:MGI:5477355]	antisense	0	0	0	0.05827	0	0.08261
ENSMUSG00000097902	0.23203	2.12081	5.8851	0.36037	0.718571	NA	NA	NA	NA	NA	predicted gene, 26531 [Source:MGI Symbol;Acc:MGI:5477025]	antisense	0	0	0	0.05827	0	0.08261
ENSMUSG00000103075	0.231318	2.12075	5.85813	0.362019	0.717338	NA	NA	NA	NA	NA	predicted gene, 38109 [Source:MGI Symbol;Acc:MGI:5611337]	TEC	0	0	0	0.05827	0	0.08261
ENSMUSG00000050087	0.249983	2.12053	5.75397	0.368533	0.712476	NA	NA	NA	NA	NA	chibby family member 3 [Source:MGI Symbol;Acc:MGI:1923903]	protein_coding	0	0	0	0.05827	0	0.08261
ENSMUSG00000098154	1.0784	2.12052	1.6427	1.29088	0.196746	NA	NA	NA	NA	NA	predicted gene 5787 [Source:MGI Symbol;Acc:MGI:3811197]	processed_pseudogene	0.053564	0	0	0.07214	0.061933	0.123915
ENSMUSG00000034785	0.272571	2.12027	5.64254	0.375765	0.707092	NA	Dio1	13370	GO:0004800	NM_007860	deiodinase, iodothyronine, type I [Source:MGI Symbol;Acc:MGI:94896]	protein_coding	0	0	0	0.05827	0	0.08261
ENSMUSG00000021611	0.270984	2.12024	5.6311	0.376524	0.706528	NA	Tert	21752	GO:0000049	NM_001362387	telomerase reverse transcriptase [Source:MGI Symbol;Acc:MGI:1202709]	retained_intron	0	0	0	0.05827	0	0.08261
ENSMUSG00000103553	1.0708	2.11916	1.75912	1.20467	0.22833	NA	NA	NA	NA	NA	predicted gene, 38218 [Source:MGI Symbol;Acc:MGI:5611446]	TEC	0.053564	0	0	0.116541	0	0.165221
ENSMUSG00000007946	0.709793	2.11873	2.42257	0.874579	0.381803	NA	Phox2a	11859	GO:0000790	NM_008887	paired-like homeobox 2a [Source:MGI Symbol;Acc:MGI:106633]	protein_coding	0	0	0	0	0.061982	0.08261
ENSMUSG00000039313	3.4806	2.11766	0.79125	2.67635	0.00744283	0.026082	Minar1	209743	GO:0001525	NM_153509	cDNA sequence AF529169 [Source:MGI Symbol;Acc:MGI:2667167]	protein_coding	0.160691	0.17092	0.065693	0.291352	0.743789	0.743493
ENSMUSG00000087549	0.252288	2.11703	4.63834	0.45642	0.648088	NA	Gm13427	108168742	NA	NR_153862	predicted gene 13427 [Source:MGI Symbol;Acc:MGI:3650808]	antisense	0	0	0	0.05827	0	0.08261
ENSMUSG00000105181	0.244045	2.1169	4.60745	0.459451	0.64591	NA	NA	NA	NA	NA	predicted gene, 19620 [Source:MGI Symbol;Acc:MGI:5011805]	processed_pseudogene	0	0	0	0.058354	0	0.082802
ENSMUSG00000078869	0.254772	2.11689	4.60613	0.459581	0.645817	NA	NA	NA	NA	NA	predicted gene 14409 [Source:MGI Symbol;Acc:MGI:3649811]	protein_coding	0	0	0	0.060387	0	0.085159
ENSMUSG00000108460	0.251419	2.11677	4.57802	0.462376	0.643812	NA	NA	NA	NA	NA	predicted gene 44557 [Source:MGI Symbol;Acc:MGI:5753133]	TEC	0	0	0	0.05827	0	0.08261
ENSMUSG00000097546	0.27499	2.11671	4.56625	0.463556	0.642966	NA	NA	NA	NA	NA	predicted gene, 26749 [Source:MGI Symbol;Acc:MGI:5477243]	lincRNA	0	0	0	0.05827	0	0.08261
ENSMUSG00000023949	0.265509	2.11659	4.5396	0.46625	0.641036	NA	Tcte1	21645	GO:0005515	NM_013688	t-complex-associated testis expressed 1 [Source:MGI Symbol;Acc:MGI:98640]	protein_coding	0	0	0	0.05827	0	0.08261
ENSMUSG00000070385	0.268635	2.1165	4.52003	0.468249	0.639607	NA	Ampd1	229665	GO:0003876	NM_001033303	adenosine monophosphate deaminase 1 [Source:MGI Symbol;Acc:MGI:88015]	protein_coding	0	0	0	0.05827	0	0.08261
ENSMUSG00000086032	0.304106	2.11611	4.43984	0.476619	0.633633	NA	NA	NA	NA	NA	predicted gene 15929 [Source:MGI Symbol;Acc:MGI:3802090]	antisense	0	0	0	0.05827	0	0.08261
ENSMUSG00000079120	2.82002	2.1161	1.07049	1.97676	0.0480684	0.12284	AY761185	100503970	GO:0002227	NM_001012640	cDNA sequence AY761185 [Source:MGI Symbol;Acc:MGI:3630303]	protein_coding	0	0	0.197079	0.291352	0.371894	0.08261
ENSMUSG00000085584	1.39732	2.11585	1.33383	1.5863	0.112672	NA	Rtl9	209540	GO:0003674	NM_001040434	retrotransposon gag domain containing 1 [Source:MGI Symbol;Acc:MGI:2685231]	protein_coding	0.107127	0.056973	0	0.291352	0.123965	0.330441
ENSMUSG00000063754	2.30278	2.11583	1.49656	1.41379	0.157423	0.307464	NA	NA	NA	NA	predicted pseudogene 10136 [Source:MGI Symbol;Acc:MGI:3704242]	processed_pseudogene	0.069142	0	0.093105	0.081974	0.436531	0
ENSMUSG00000047502	0.565115	2.11362	2.3148	0.913093	0.361194	NA	Mroh7	381538	GO:0003674	NM_001126487	maestro heat-like repeat family member 7 [Source:MGI Symbol;Acc:MGI:2685873]	protein_coding	0	0	0	0	0.061982	0.08261
ENSMUSG00000032487	8525.19	2.11285	0.320743	6.58737	4.47701e-11	5.61387e-10	Ptgs2	19225	GO:0001516	NM_011198	prostaglandin-endoperoxide synthase 2 [Source:MGI Symbol;Acc:MGI:97798]	protein_coding	1.01771	4.04512	1.05109	8.21614	8.42961	9.91324
ENSMUSG00000081668	0.520723	2.11279	2.29861	0.919157	0.358014	NA	NA	NA	NA	NA	predicted gene 7869 [Source:MGI Symbol;Acc:MGI:3644630]	processed_pseudogene	0	0	0	0	0.062537	0.083912
ENSMUSG00000112241	0.29421	2.11145	3.72242	0.567225	0.570561	NA	NA	NA	NA	NA	small ubiquitin-like modifier 3 [Source:MGI Symbol;Acc:MGI:1336201]	nonsense_mediated_decay	0	0	0	0.067028	0	0.095528
ENSMUSG00000083953	0.279293	2.11137	3.71354	0.56856	0.569655	NA	NA	NA	NA	NA	predicted gene 14049 [Source:MGI Symbol;Acc:MGI:3650777]	processed_pseudogene	0	0	0	0.05827	0	0.08261
ENSMUSG00000103053	0.31401	2.111	3.67088	0.575067	0.565246	NA	NA	NA	NA	NA	predicted gene, 38271 [Source:MGI Symbol;Acc:MGI:5611499]	TEC	0	0	0	0.05827	0	0.08261
ENSMUSG00000111343	0.328857	2.11088	3.65737	0.577158	0.563832	NA	NA	NA	NA	NA	NULL	TEC	0	0	0	0.05827	0	0.08261
ENSMUSG00000098039	0.368513	2.11085	3.65343	0.577772	0.563418	NA	NA	NA	NA	NA	predicted gene, 26925 [Source:MGI Symbol;Acc:MGI:5504040]	processed_pseudogene	0	0	0	0.05827	0	0.075544
ENSMUSG00000104277	0.31449	2.11079	3.64668	0.578824	0.562708	NA	NA	NA	NA	NA	predicted gene, 38299 [Source:MGI Symbol;Acc:MGI:5611527]	TEC	0	0	0	0.05827	0	0.08261
ENSMUSG00000109302	0.365338	2.11057	3.62309	0.582533	0.560208	NA	NA	NA	NA	NA	predicted gene 44967 [Source:MGI Symbol;Acc:MGI:5753543]	TEC	0	0	0	0.05827	0	0.08261
ENSMUSG00000068227	0.673324	2.10952	2.23894	0.942199	0.346091	NA	Il2rb	16185	GO:0004896	NM_008368	interleukin 2 receptor, beta chain [Source:MGI Symbol;Acc:MGI:96550]	protein_coding	0	0	0	0	0.061982	0.08261
ENSMUSG00000109090	0.443195	2.10939	3.50196	0.602347	0.546944	NA	NA	NA	NA	NA	predicted gene 45088 [Source:MGI Symbol;Acc:MGI:5753664]	TEC	0	0	0	0.05827	0	0.08261
ENSMUSG00000063558	0.596899	2.10935	2.23585	0.94342	0.345466	NA	Aox1	11761	GO:0004031	NM_009676	aldehyde oxidase 1 [Source:MGI Symbol;Acc:MGI:88035]	protein_coding	0	0	0	0	0.061982	0.08261
ENSMUSG00000097072	2.36719	2.10927	1.51335	1.39378	0.163384	0.31568	Foxl2os	768252	NA	NR_003248	forkhead box L2, opposite strand [Source:MGI Symbol;Acc:MGI:3614944]	lincRNA	0	0	0.065693	0	0.123965	0.165221
ENSMUSG00000084217	0.458609	2.10879	3.44464	0.612195	0.540409	NA	NA	NA	NA	NA	predicted gene 15488 [Source:MGI Symbol;Acc:MGI:3705835]	unitary_pseudogene	0	0	0	0.05827	0	0.08261
ENSMUSG00000051980	2.29102	2.1065	1.60938	1.30889	0.190571	0.353627	Casr	12374	GO:0001503	NM_013803	calcium-sensing receptor [Source:MGI Symbol;Acc:MGI:1351351]	protein_coding	0.053564	0	0	0.116541	0	0.165221
ENSMUSG00000039521	0.494649	2.10511	2.16594	0.971916	0.331092	NA	Foxp3	20371	GO:0000122	NM_001199347	forkhead box P3 [Source:MGI Symbol;Acc:MGI:1891436]	protein_coding	0	0	0	0	0.061982	0.08261
ENSMUSG00000000869	0.342943	2.10465	3.1154	0.675565	0.499317	NA	Il4	16189	GO:0001774	NM_021283	interleukin 4 [Source:MGI Symbol;Acc:MGI:96556]	processed_transcript	0	0	0	0.05827	0	0.08261
ENSMUSG00000078451	0.34082	2.10462	3.11321	0.67603	0.499022	NA	Ppil6	73075	GO:0000413	NM_028430	peptidylprolyl isomerase (cyclophilin)-like 6 [Source:MGI Symbol;Acc:MGI:1920325]	protein_coding	0	0	0	0.05827	0	0.08261
ENSMUSG00000095280	1.28634	2.10456	2.15743	0.975494	0.329315	NA	NA	NA	NA	NA	predicted gene, 21738 [Source:MGI Symbol;Acc:MGI:5433902]	protein_coding	0	0	0	0.029135	0.061982	0.08261
ENSMUSG00000106320	0.381075	2.10393	3.0671	0.685966	0.492735	NA	NA	NA	NA	NA	predicted gene 42992 [Source:MGI Symbol;Acc:MGI:5663129]	TEC	0	0	0	0.05827	0	0.08261
ENSMUSG00000022894	0.366744	2.10349	3.03884	0.6922	0.488812	NA	Adamts5	23794	GO:0004222	NM_011782	a disintegrin-like and metallopeptidase (reprolysin type) with thrombospondin type 1 motif, 5 (aggrecanase-2) [Source:MGI Symbol;Acc:MGI:1346321]	protein_coding	0	0	0	0.05827	0	0.08261
ENSMUSG00000106631	0.369865	2.10338	3.03211	0.693701	0.48787	NA	NA	NA	NA	NA	predicted gene 42669 [Source:MGI Symbol;Acc:MGI:5662806]	protein_coding	0	0	0	0.072246	0	0.1067
ENSMUSG00000082145	0.358318	2.10298	3.00711	0.699335	0.484343	NA	NA	NA	NA	NA	predicted gene 12312 [Source:MGI Symbol;Acc:MGI:3649321]	processed_pseudogene	0	0	0	0.058698	0	0.08359
ENSMUSG00000110708	0.963266	2.10224	2.96287	0.709527	0.477998	NA	NA	NA	NA	NA	guanine nucleotide binding protein (G protein), beta 1, pseudogene 3 [Source:MGI Symbol;Acc:MGI:2668078]	processed_pseudogene	0	0	0	0.058275	0	0.08262
ENSMUSG00000111892	0.477277	2.1014	2.9153	0.72082	0.471021	NA	NA	NA	NA	NA	NULL	TEC	0	0	0	0.05827	0	0.08261
ENSMUSG00000033595	33.9757	2.09933	0.241401	8.69643	3.42475e-18	7.11694e-17	Lgi3	213469	GO:0003824	NM_145219	leucine-rich repeat LGI family, member 3 [Source:MGI Symbol;Acc:MGI:2182619]	protein_coding	1.7676	1.0825	1.31386	6.46802	6.07427	5.28706
ENSMUSG00000022938	3.61041	2.09744	0.953571	2.19956	0.0278382	0.0788781	Fam3b	52793	GO:0005125	NM_020622	family with sequence similarity 3, member B [Source:MGI Symbol;Acc:MGI:1270150]	processed_transcript	0	0.227894	0.065693	0.524434	0.309912	0.413052
ENSMUSG00000056598	0.390812	2.09694	3.5313	0.593813	0.552637	NA	Drc3	74665	GO:0005515	NM_029044	dynein regulatory complex subunit 3 [Source:MGI Symbol;Acc:MGI:1921915]	protein_coding	0.053564	0	0	0	0.185947	0.08261
ENSMUSG00000103625	0.53684	2.09619	2.66344	0.787023	0.431268	NA	NA	NA	NA	NA	predicted gene, 37357 [Source:MGI Symbol;Acc:MGI:5610585]	TEC	0	0	0	0.05827	0	0.08261
ENSMUSG00000072255	0.635357	2.09587	2.64986	0.790935	0.428982	NA	NA	NA	NA	NA	ribosomal protein L31, pseudogene 17 [Source:MGI Symbol;Acc:MGI:3648194]	processed_pseudogene	0	0	0	0.064853	0	0.086196
ENSMUSG00000054889	0.483535	2.09495	2.61267	0.801842	0.422644	NA	Dsp	109620	GO:0001533	NM_023842	desmoplakin [Source:MGI Symbol;Acc:MGI:109611]	protein_coding	0	0	0	0.05827	0	0.08261
ENSMUSG00000113792	1.6703	2.09493	1.37267	1.52617	0.126969	NA	NA	NA	NA	NA	NULL	TEC	0	0.056973	0.065693	0.291352	0.185947	0
ENSMUSG00000107317	1.13314	2.09324	2.16554	0.966617	0.333736	NA	NA	NA	NA	NA	predicted gene, 19719 [Source:MGI Symbol;Acc:MGI:5011904]	antisense	0	0	0.065693	0	0.185947	0.08261
ENSMUSG00000111997	0.587402	2.09291	2.1184	0.98797	0.323167	NA	Gm5176	382421	NA	NR_033603	NULL	processed_transcript	0	0.056973	0	0	0.185947	0.08261
ENSMUSG00000113338	0.892981	2.09144	2.48409	0.841934	0.399825	NA	A530046M15Rik	328190	NA	NR_046131	NULL	lincRNA	0	0	0	0.05827	0	0.08261
ENSMUSG00000111429	4.6696	2.09004	0.885802	2.35948	0.0183004	0.0556974	Gm32511	102635087	NA	NR_110517	NULL	antisense	0.107127	0.113947	0.065693	0.407893	0.557842	0.247831
ENSMUSG00000104413	0.627729	2.08904	1.95555	1.06826	0.285402	NA	Gm37065	105244010	NA	NR_151535	predicted gene, 37065 [Source:MGI Symbol;Acc:MGI:5610293]	antisense	0	0	0	0	0.061982	0.08261
ENSMUSG00000110654	0.507188	2.08808	2.37729	0.878342	0.379758	NA	NA	NA	NA	NA	predicted gene 45746 [Source:MGI Symbol;Acc:MGI:5804861]	TEC	0	0	0	0.05827	0	0.08261
ENSMUSG00000093537	1.71128	2.08655	1.66141	1.25589	0.209156	NA	NA	NA	NA	NA	predicted gene 7584 [Source:MGI Symbol;Acc:MGI:3647027]	processed_pseudogene	0	0.077372	0	0	0.188329	0.082868
ENSMUSG00000030643	20.6747	2.08616	0.625537	3.33499	0.000853023	0.00387558	Rab30	75985	GO:0000139	NM_029494	RAB30, member RAS oncogene family [Source:MGI Symbol;Acc:MGI:1923235]	protein_coding	0.160691	0.113947	0.197079	0.757516	0.557842	0.660883
ENSMUSG00000006345	0.55751	2.08484	2.28699	0.911611	0.361973	NA	Ggt1	14598	GO:0000048	NM_001305992	gamma-glutamyltransferase 1 [Source:MGI Symbol;Acc:MGI:95706]	protein_coding	0	0	0	0.05827	0	0.08261
ENSMUSG00000111656	2.69009	2.08335	0.944302	2.20624	0.0273674	0.077838	NA	NA	NA	NA	NULL	lincRNA	0.107127	0.113947	0	0.466164	0.24793	0.247831
ENSMUSG00000030270	1.85304	2.08286	1.54597	1.34728	0.177891	0.336152	Cpne9	211232	GO:0005544	NM_170673	copine family member IX [Source:MGI Symbol;Acc:MGI:2443052]	protein_coding	0.053564	0	0	0	0.185947	0.08261
ENSMUSG00000094374	0.523204	2.07939	2.15602	0.964457	0.334817	NA	NA	NA	NA	NA	predicted gene 5435 [Source:MGI Symbol;Acc:MGI:3643292]	processed_pseudogene	0	0	0	0.058499	0	0.082733
ENSMUSG00000087179	0.752695	2.07859	2.13854	0.971963	0.331069	NA	NA	NA	NA	NA	predicted gene 14230 [Source:MGI Symbol;Acc:MGI:3652157]	lincRNA	0	0	0	0.05827	0	0.08261
ENSMUSG00000054514	0.381661	2.07687	3.51623	0.590653	0.554753	NA	Atad3aos	70448	GO:0003674	NM_175157	ATPase family, AAA domain containing 3A, opposite strand [Source:MGI Symbol;Acc:MGI:1917698]	antisense	0.053564	0	0	0.05827	0.123965	0.08261
ENSMUSG00000080814	0.425908	2.07683	3.01198	0.689522	0.490495	NA	NA	NA	NA	NA	predicted gene 12314 [Source:MGI Symbol;Acc:MGI:3649316]	processed_pseudogene	0.053564	0	0	0.05827	0.123965	0.08261
ENSMUSG00000048040	0.400735	2.07682	2.95051	0.703885	0.481504	NA	Arxes2	76976	GO:0005783	NM_029823	adipocyte-related X-chromosome expressed sequence 2 [Source:MGI Symbol;Acc:MGI:1924226]	protein_coding	0	0.056973	0	0.05827	0.123965	0.08261
ENSMUSG00000068957	0.592632	2.07657	2.18875	0.948747	0.342749	NA	4930589L23Rik	75879	GO:0003674	NR_152118	RIKEN cDNA 4930589L23 gene [Source:MGI Symbol;Acc:MGI:1923129]	lincRNA	0	0	0.065693	0.05827	0.123965	0.08261
ENSMUSG00000023972	0.561317	2.07643	2.03654	1.01959	0.307923	NA	Ptk7	71461	GO:0001736	NM_175168	PTK7 protein tyrosine kinase 7 [Source:MGI Symbol;Acc:MGI:1918711]	protein_coding	0	0.056973	0	0.05827	0.123965	0.08261
ENSMUSG00000083055	0.725129	2.07634	1.9612	1.05871	0.289733	NA	NA	NA	NA	NA	predicted gene 14140 [Source:MGI Symbol;Acc:MGI:3649719]	processed_pseudogene	0.054839	0	0	0.059592	0.130058	0.08502
ENSMUSG00000102556	1.01656	2.07603	1.79232	1.15829	0.246745	NA	NA	NA	NA	NA	predicted gene, 37569 [Source:MGI Symbol;Acc:MGI:5610797]	TEC	0	0.056973	0	0.05827	0.123965	0.08261
ENSMUSG00000109304	0.741435	2.07595	1.76276	1.17767	0.23893	NA	NA	NA	NA	NA	predicted gene 45112 [Source:MGI Symbol;Acc:MGI:5753688]	TEC	0	0	0.065693	0.05827	0.123965	0.08261
ENSMUSG00000075334	1.09503	2.07584	1.72638	1.20242	0.229199	NA	Rprm	67874	GO:0003674	NM_023396	reprimo, TP53 dependent G2 arrest mediator candidate [Source:MGI Symbol;Acc:MGI:1915124]	protein_coding	0	0.056973	0	0.05827	0.123965	0.08261
ENSMUSG00000020826	7187.9	2.07564	0.301571	6.88275	5.87088e-12	7.83849e-11	Nos2	18126	GO:0001666	NM_001313921	nitric oxide synthase 2, inducible [Source:MGI Symbol;Acc:MGI:97361]	protein_coding	0.535637	1.0825	0.131386	2.73871	2.23137	2.64353
ENSMUSG00000109685	1.24248	2.07541	1.62198	1.27955	0.200703	NA	NA	NA	NA	NA	predicted gene 45912 [Source:MGI Symbol;Acc:MGI:5805027]	TEC	0	0.056973	0	0.05827	0.123965	0.08261
ENSMUSG00000114053	1.66571	2.07535	1.61033	1.28878	0.197476	NA	NA	NA	NA	NA	NULL	lincRNA	0	0.056973	0	0.05827	0.123965	0.08261
ENSMUSG00000081648	1.27679	2.07513	1.57273	1.31945	0.18702	NA	NA	NA	NA	NA	predicted gene 13423 [Source:MGI Symbol;Acc:MGI:3650165]	processed_pseudogene	0	0	0.065699	0.058274	0.124378	0.082618
ENSMUSG00000035818	2.04851	2.07505	1.56105	1.32926	0.183761	0.344215	Plekhs1	226245	GO:0003674	NM_001164263	pleckstrin homology domain containing, family S member 1 [Source:MGI Symbol;Acc:MGI:2443041]	protein_coding	0	0.056973	0	0.05827	0.123964	0.08261
ENSMUSG00000096977	1.1074	2.0749	2.0638	1.00538	0.314714	NA	NA	NA	NA	NA	predicted gene 10827 [Source:MGI Symbol;Acc:MGI:3642321]	lincRNA	0	0	0	0.05827	0	0.08261
ENSMUSG00000097974	11.0822	2.07478	0.39041	5.31436	1.0703e-07	9.429e-07	NA	NA	NA	NA	predicted gene 10605 [Source:MGI Symbol;Acc:MGI:3642596]	lincRNA	0.482074	1.02918	1.31386	3.67104	3.533	4.54357
ENSMUSG00000106166	2.08575	2.07414	1.08829	1.90586	0.0566687	0.139983	NA	NA	NA	NA	predicted gene 43484 [Source:MGI Symbol;Acc:MGI:5663621]	TEC	0.107127	0.056973	0	0.233082	0.24793	0.247831
ENSMUSG00000046678	0.715354	2.07372	2.04148	1.01579	0.309728	NA	Olfr981	258283	GO:0004984	NM_146286	olfactory receptor 981 [Source:MGI Symbol;Acc:MGI:3030815]	protein_coding	0	0	0	0.05827	0	0.08261
ENSMUSG00000108599	0.671398	2.07123	1.99664	1.03736	0.299569	NA	NA	NA	NA	NA	predicted gene 10616 [Source:MGI Symbol;Acc:MGI:3642103]	TEC	0	0	0	0.05827	0	0.08261
ENSMUSG00000085658	3.41795	2.07103	0.770294	2.68862	0.00717472	0.0252972	NA	NA	NA	NA	predicted gene 15704 [Source:MGI Symbol;Acc:MGI:3783144]	lincRNA	0.053564	0.227894	0.197079	0.815787	0.495859	0.660883
ENSMUSG00000005836	12.5948	2.06999	1.40792	1.47025	0.141495	0.284037	Gata6	14465	GO:0000122	NM_010258	GATA binding protein 6 [Source:MGI Symbol;Acc:MGI:107516]	protein_coding	0	0.056973	0	0.174811	0	0.08261
ENSMUSG00000038515	77.1776	2.06913	0.202045	10.241	1.29951e-24	3.67306e-23	Grtp1	66790	GO:0005096	NM_001368858	GH regulated TBC protein 1 [Source:MGI Symbol;Acc:MGI:1914040]	nonsense_mediated_decay	3.85668	4.50091	5.05871	18.7048	19.2765	18.0097
ENSMUSG00000064369	1.11206	2.06852	1.9512	1.06013	0.289086	NA	NA	NA	NA	NA	mitochondrially encoded tRNA glutamic acid [Source:MGI Symbol;Acc:MGI:102488]	Mt_tRNA	0	0	0	0.05827	0	0.08261
ENSMUSG00000026018	3.9844	2.06731	0.629027	3.28653	0.0010143	0.00451414	Ica1l	70375	GO:0001669	NM_001316694	islet cell autoantigen 1-like [Source:MGI Symbol;Acc:MGI:1917625]	processed_transcript	0.214255	0.341841	0.197079	1.04887	0.743789	1.40438
ENSMUSG00000113591	2.86437	2.06688	1.10263	1.8745	0.060861	0.147882	4930447K03Rik	432745	NA	NR_046184	NULL	processed_transcript	0.214401	0	0.065737	0.233179	0.24793	0.743493
ENSMUSG00000042474	1.70708	2.06634	1.57837	1.30916	0.190481	NA	Fcmr	69169	GO:0002376	NM_026976	Fc fragment of IgM receptor [Source:MGI Symbol;Acc:MGI:1916419]	protein_coding	0	0.056973	0	0.116541	0.061982	0.08261
ENSMUSG00000002324	0.806812	2.06479	1.6562	1.2467	0.212506	NA	Rec8	56739	GO:0000724	NM_001360389	REC8 meiotic recombination protein [Source:MGI Symbol;Acc:MGI:1929645]	protein_coding	0	0.113947	0	0.05827	0.185947	0.247831
ENSMUSG00000032514	0.934281	2.06374	1.72189	1.19853	0.230711	NA	Ttc21a	74052	GO:0003674	NM_028735	tetratricopeptide repeat domain 21A [Source:MGI Symbol;Acc:MGI:1921302]	protein_coding	0	0	0.065693	0.116541	0.061982	0.08261
ENSMUSG00000021678	0.792282	2.06349	1.8743	1.10094	0.270924	NA	F2rl1	14063	GO:0001965	NM_007974	coagulation factor II (thrombin) receptor-like 1 [Source:MGI Symbol;Acc:MGI:101910]	protein_coding	0	0	0	0.05827	0	0.08261
ENSMUSG00000072571	1.014	2.06329	1.75414	1.17624	0.2395	NA	Tmem253	619301	GO:0003674	NM_001033805	transmembrane protein 253 [Source:MGI Symbol;Acc:MGI:3588246]	protein_coding	0	0.056973	0	0.116541	0.061982	0.08261
ENSMUSG00000051008	0.800499	2.06238	1.82842	1.12796	0.259336	NA	4930412M03Rik	100504140	GO:0003674	NM_177098	RIKEN cDNA 4930412M03 gene [Source:MGI Symbol;Acc:MGI:2443570]	lincRNA	0	0.056973	0	0.116541	0.061982	0.08261
ENSMUSG00000033508	1.30748	2.06226	1.83964	1.12101	0.262283	NA	Asprv1	67855	GO:0004190	NM_026414	aspartic peptidase, retroviral-like 1 [Source:MGI Symbol;Acc:MGI:1915105]	protein_coding	0.053564	0	0	0.116541	0.061982	0.08261
ENSMUSG00000111448	0.718119	2.06189	1.87565	1.0993	0.271639	NA	Olfr912	258806	GO:0004984	NM_146810	olfactory receptor 912 [Source:NCBI gene;Acc:258806]	protein_coding	0	0.057017	0	0.116592	0.06199	0.08261
ENSMUSG00000079550	0.541706	2.06063	2.02692	1.01663	0.309329	NA	Mpp4	227157	GO:0000139	NM_001164682	membrane protein, palmitoylated 4 (MAGUK p55 subfamily member 4) [Source:MGI Symbol;Acc:MGI:2386681]	protein_coding	0	0	0.068915	0.122888	0.064607	0.085664
ENSMUSG00000024379	50.468	2.05994	0.951121	2.1658	0.0303267	0.0846509	Tslp	53603	GO:0001961	NM_021367	thymic stromal lymphopoietin [Source:MGI Symbol;Acc:MGI:1855696]	protein_coding	0.107127	0.056973	0	0.05827	0.433877	0.247831
ENSMUSG00000080454	0.545297	2.05929	2.26038	0.911038	0.362275	NA	NA	NA	NA	NA	predicted gene, 24195 [Source:MGI Symbol;Acc:MGI:5453972]	miRNA	0	0.056973	0	0.116541	0.061982	0.08261
ENSMUSG00000104093	0.390506	2.05835	2.50901	0.820385	0.411997	NA	A330015K06Rik	102637797	NA	NR_126080	RIKEN cDNA A330015K06 gene [Source:MGI Symbol;Acc:MGI:2443553]	antisense	0.053564	0	0	0.116541	0.061982	0.08261
ENSMUSG00000111713	1.39207	2.05761	1.79496	1.14633	0.25166	NA	NA	NA	NA	NA	NULL	antisense	0	0	0	0.05827	0	0.08261
ENSMUSG00000087477	7.33367	2.0567	1.4316	1.43665	0.150819	0.298071	NA	NA	NA	NA	predicted gene 13822 [Source:MGI Symbol;Acc:MGI:3650351]	antisense	0	0	0.065693	0.174811	0.061982	0
ENSMUSG00000079009	0.254902	2.05595	4.45964	0.461013	0.64479	NA	Gm14139	100271882	GO:0005575	NM_001145863	predicted gene 14139 [Source:MGI Symbol;Acc:MGI:3836251]	protein_coding	0.053564	0	0	0.116541	0.061982	0.08261
ENSMUSG00000007872	10.8468	2.05583	0.520216	3.95187	7.7542e-05	0.000440694	Id3	15903	GO:0000122	NM_008321	inhibitor of DNA binding 3 [Source:MGI Symbol;Acc:MGI:96398]	protein_coding	0.42851	0.227894	0.262773	1.39849	0.991718	1.48699
ENSMUSG00000085776	1.11038	2.0552	1.62855	1.26199	0.206954	NA	5430402O13Rik	73183	GO:0003674	NR_015581	RIKEN cDNA 5430402O13 gene [Source:MGI Symbol;Acc:MGI:1918631]	antisense	0	0.056973	0	0.174811	0	0.08261
ENSMUSG00000024340	2.51549	2.05494	0.889077	2.31131	0.0208156	0.0620095	Btnl2	547431	GO:0005102	NM_079835	butyrophilin-like 2 [Source:MGI Symbol;Acc:MGI:1859549]	protein_coding	0	0.113947	0.197079	0.524434	0.433877	0.247831
ENSMUSG00000113679	1.78261	2.05476	1.63895	1.25371	0.209948	0.378635	Gm10432	100038713	GO:0003674	NR_045741	NULL	antisense	0.053564	0	0	0.174811	0	0.08261
ENSMUSG00000105867	2.56906	2.05403	1.66596	1.23294	0.217597	0.388932	Tmem271	115490131	NA	XM_030254964	predicted gene 42517 [Source:MGI Symbol;Acc:MGI:5662654]	protein_coding	0	0	0	0	0.061982	0.08261
ENSMUSG00000091443	1.43251	2.05316	1.74096	1.17933	0.238268	NA	NA	NA	NA	NA	predicted gene 17023 [Source:MGI Symbol;Acc:MGI:4937850]	antisense	0	0	0	0.058323	0	0.08261
ENSMUSG00000028115	0.502116	2.05226	2.23546	0.91805	0.358593	NA	Bnipl	171388	GO:0004309	NM_001168356	BCL2/adenovirus E1B 19kD interacting protein like [Source:MGI Symbol;Acc:MGI:2384749]	protein_coding	0.053564	0.056973	0	0.116541	0.185947	0.165221
ENSMUSG00000097271	1.23751	2.05209	1.70968	1.20028	0.23003	NA	NA	NA	NA	NA	predicted gene 9903 [Source:MGI Symbol;Acc:MGI:3646113]	protein_coding	0	0.056973	0	0.174811	0	0.08261
ENSMUSG00000085316	2.7862	2.05121	1.7188	1.1934	0.232714	0.407335	D330050G23Rik	320975	NA	NR_040335	RIKEN cDNA D330050G23 gene [Source:MGI Symbol;Acc:MGI:2445155]	lincRNA	0	0	0	0.05827	0	0.08261
ENSMUSG00000039021	0.839039	2.05111	1.73987	1.17889	0.238443	NA	Ttc16	338348	GO:0003674	NM_001290563	tetratricopeptide repeat domain 16 [Source:MGI Symbol;Acc:MGI:2443048]	protein_coding	0	0	0.065693	0.174811	0	0.08261
ENSMUSG00000113961	2.97699	2.05053	1.64449	1.24691	0.21243	0.382095	NA	NA	NA	NA	NULL	processed_pseudogene	0	0	0	0	0.061982	0.08261
ENSMUSG00000031451	111.261	2.0498	0.234888	8.72671	2.62179e-18	5.49262e-17	Gas6	14456	GO:0001764	NM_019521	growth arrest specific 6 [Source:MGI Symbol;Acc:MGI:95660]	protein_coding	1.23196	0.911576	1.24817	4.95299	4.52471	4.46096
ENSMUSG00000042842	116.366	2.04656	0.226991	9.01605	1.94991e-19	4.30065e-18	Serpinb6b	20708	GO:0004867	NM_011454	serine (or cysteine) peptidase inhibitor, clade B, member 6b [Source:MGI Symbol;Acc:MGI:894688]	protein_coding	1.12638	0.969541	1.31386	4.37029	4.77566	4.87401
ENSMUSG00000021253	3.3776	2.04628	1.61968	1.26339	0.20645	0.374288	Tgfb3	21809	GO:0000187	NM_009368	transforming growth factor, beta 3 [Source:MGI Symbol;Acc:MGI:98727]	protein_coding	0	0	0	0	0.061982	0.08261
ENSMUSG00000108696	0.999038	2.04585	1.96247	1.04249	0.297184	NA	NA	NA	NA	NA	predicted gene 5738 [Source:MGI Symbol;Acc:MGI:3648290]	processed_pseudogene	0.053639	0	0	0.175695	0	0.082843
ENSMUSG00000062012	1.59647	2.0456	1.09695	1.86481	0.0622082	NA	Zfp13	22654	GO:0000122	NM_001356268	zinc finger protein 13 [Source:MGI Symbol;Acc:MGI:99159]	protein_coding	0.053564	0.056973	0.131386	0.174811	0.24793	0.579277
ENSMUSG00000102672	1.97298	2.04495	1.13634	1.79959	0.0719253	0.169311	NA	NA	NA	NA	predicted gene, 37105 [Source:MGI Symbol;Acc:MGI:5610333]	TEC	0	0.113947	0.065693	0.291375	0.185947	0.247931
ENSMUSG00000089827	2.18974	2.04403	1.11044	1.84074	0.0656604	0.157367	NA	NA	NA	NA	RIKEN cDNA 1700023H06 gene [Source:MGI Symbol;Acc:MGI:1916692]	processed_transcript	0.053564	0.113947	0	0.349623	0.185947	0.165221
ENSMUSG00000037032	0.561557	2.04099	2.35474	0.866761	0.386073	NA	Apbb1	11785	GO:0000122	NM_001253885	amyloid beta (A4) precursor protein-binding, family B, member 1 [Source:MGI Symbol;Acc:MGI:107765]	protein_coding	0	0	0.065693	0.174811	0	0.08261
ENSMUSG00000028701	2.95373	2.04093	1.49101	1.36883	0.171054	0.32727	Lurap1	68075	GO:0001819	NM_026547	leucine rich adaptor protein 1 [Source:MGI Symbol;Acc:MGI:1915325]	protein_coding	0	0.056973	0	0.174811	0.061982	0
ENSMUSG00000110167	0.449866	2.03822	2.63048	0.774845	0.438431	NA	NA	NA	NA	NA	predicted gene 45532 [Source:MGI Symbol;Acc:MGI:5791368]	TEC	0.053564	0	0.065693	0.116541	0.123965	0.247831
ENSMUSG00000001494	19.3074	2.03748	1.57222	1.29593	0.195001	0.359431	Sost	74499	GO:0001503	NM_024449	sclerostin [Source:MGI Symbol;Acc:MGI:1921749]	protein_coding	0	0	0	0	0.061982	0.08261
ENSMUSG00000105911	0.362314	2.03742	3.00399	0.67824	0.49762	NA	NA	NA	NA	NA	small nucleolar RNA, H/ACA box 16A [Source:MGI Symbol;Acc:MGI:4361141]	snoRNA	0	0.056973	0	0.174811	0	0.08261
ENSMUSG00000044254	0.372039	2.03605	3.51623	0.579043	0.56256	NA	Pcsk9	100102	GO:0001822	NM_153565	proprotein convertase subtilisin/kexin type 9 [Source:MGI Symbol;Acc:MGI:2140260]	protein_coding	0	0	0.065693	0.174811	0	0.08261
ENSMUSG00000097058	4.96906	2.03602	0.818795	2.48661	0.0128966	0.0414283	NA	NA	NA	NA	RIKEN cDNA 4930556M19 gene [Source:MGI Symbol;Acc:MGI:1922509]	lincRNA	0.214255	0	0.065693	0.291352	0.557842	0.330441
ENSMUSG00000085126	6.36775	2.03581	1.02103	1.99388	0.0461651	0.119059	Gm12589	102631997	NA	XR_389240	predicted gene 12589 [Source:MGI Symbol;Acc:MGI:3650371]	lincRNA	0.053564	0.056973	0.065693	0.233082	0.371894	0.08261
ENSMUSG00000097123	1.47708	2.03568	1.16061	1.75398	0.0794344	NA	NA	NA	NA	NA	predicted gene 6297 [Source:MGI Symbol;Acc:MGI:3779584]	lincRNA	0.053564	0.056973	0.065693	0.233082	0.309912	0.165221
ENSMUSG00000028464	2.34125	2.03437	1.15114	1.76727	0.0771825	0.178589	Tpm2	22004	GO:0003779	NM_001277875	tropomyosin 2, beta [Source:MGI Symbol;Acc:MGI:98810]	processed_transcript	0	0.056973	0.197079	0.116541	0.619824	0.247831
ENSMUSG00000022994	158.357	2.03352	0.157327	12.9255	3.23338e-38	1.54772e-36	Adcy6	11512	GO:0000149	NM_001368413	adenylate cyclase 6 [Source:MGI Symbol;Acc:MGI:87917]	protein_coding	3.1067	3.01959	2.49634	11.0714	12.9543	11.4002
ENSMUSG00000027993	25.4765	2.03279	0.301977	6.73162	1.67785e-11	2.15458e-10	Trim2	80890	GO:0000209	NM_001271725	tripartite motif-containing 2 [Source:MGI Symbol;Acc:MGI:1933163]	protein_coding	1.28573	1.59526	0.722625	5.01126	5.45445	4.37835
ENSMUSG00000079138	25.9781	2.03268	1.57085	1.294	0.195664	0.360181	NA	NA	NA	NA	predicted pseudogene 8818 [Source:MGI Symbol;Acc:MGI:3645903]	processed_pseudogene	0	0	0	0.059947	0.063038	0
ENSMUSG00000051124	14.318	2.03204	0.485687	4.18384	2.86625e-05	0.000176625	Gimap9	317758	GO:0000166	NM_174960	GTPase, IMAP family member 9 [Source:MGI Symbol;Acc:MGI:3511744]	protein_coding	0.214255	0.227894	0.525545	1.22368	1.30163	1.32177
ENSMUSG00000048988	14.2896	2.03132	1.57941	1.28613	0.198398	0.364139	Elfn1	243312	GO:0004864	NM_175522	leucine rich repeat and fibronectin type III, extracellular 1 [Source:MGI Symbol;Acc:MGI:2442479]	protein_coding	0	0	0	0.05827	0.061982	0
ENSMUSG00000090125	21.1932	2.03026	0.759927	2.67166	0.00754781	0.0264139	Pou3f1	18991	GO:0000981	NM_011141	POU domain, class 3, transcription factor 1 [Source:MGI Symbol;Acc:MGI:101896]	protein_coding	0.053564	0.17092	0.065693	0.466164	0.309912	0.413052
ENSMUSG00000082079	2.56218	2.02603	1.6607	1.21999	0.222469	0.394493	NA	NA	NA	NA	DNA methyltransferase 3C, pseudogene [Source:MGI Symbol;Acc:MGI:3649996]	unprocessed_pseudogene	0	0	0	0	0.123965	0
ENSMUSG00000028195	4.82891	2.02463	1.62354	1.24705	0.212379	0.382095	Ccn1	16007	GO:0001649	NM_010516	cysteine rich protein 61 [Source:MGI Symbol;Acc:MGI:88613]	protein_coding	0	0	0	0.05827	0.061982	0
ENSMUSG00000034059	1.35322	2.02432	1.62345	1.24692	0.212427	NA	Ypel4	241525	GO:0003674	NM_001005342	yippee-like 4 (Drosophila) [Source:MGI Symbol;Acc:MGI:3605071]	protein_coding	0.053564	0	0	0.116541	0.123965	0
ENSMUSG00000043770	7.53325	2.02275	0.883586	2.28925	0.0220647	0.0652032	NA	NA	NA	NA	predicted gene 12481 [Source:MGI Symbol;Acc:MGI:3650743]	processed_pseudogene	0.093445	0	0.419438	0.794509	0.586593	0.573467
ENSMUSG00000005677	2.15497	2.02096	1.5868	1.2736	0.202803	0.369811	Nr1i3	12355	GO:0000976	NM_001243062	nuclear receptor subfamily 1, group I, member 3 [Source:MGI Symbol;Acc:MGI:1346307]	protein_coding	0.053565	0	0	0.174812	0.061982	0
ENSMUSG00000103114	3.29849	2.0202	1.6548	1.22081	0.222158	0.394175	Gm32200	102634668	NA	NR_151615	predicted gene, 32200 [Source:MGI Symbol;Acc:MGI:5591359]	lincRNA	0	0	0	0.05827	0.061982	0
ENSMUSG00000038354	1.19383	2.01992	1.65652	1.21938	0.2227	NA	Ankrd35	213121	GO:0003674	NM_001081139	ankyrin repeat domain 35 [Source:MGI Symbol;Acc:MGI:2442590]	protein_coding	0.053564	0	0	0.116541	0.123965	0
ENSMUSG00000104574	1.44418	2.01515	1.20965	1.66589	0.0957347	NA	NA	NA	NA	NA	predicted gene 42836 [Source:MGI Symbol;Acc:MGI:5662973]	antisense	0.053564	0.056973	0.065693	0.174811	0.43417	0.08261
ENSMUSG00000101279	2.04989	2.01388	1.70256	1.18285	0.236868	0.412176	NA	NA	NA	NA	predicted gene, 18342 [Source:MGI Symbol;Acc:MGI:5010527]	unprocessed_pseudogene	0	0	0	0.061304	0.066382	0
ENSMUSG00000034573	1.65421	2.01385	1.7028	1.18267	0.23694	NA	Ptpn13	19249	GO:0001933	NM_011204	protein tyrosine phosphatase, non-receptor type 13 [Source:MGI Symbol;Acc:MGI:103293]	retained_intron	0	0	0	0.05827	0.061982	0
ENSMUSG00000021782	1.47156	2.01252	1.71336	1.1746	0.240154	NA	Dlg5	71228	GO:0001837	NM_001163513	discs, large homolog 5 (Drosophila) [Source:MGI Symbol;Acc:MGI:1918478]	protein_coding	0	0	0	0.05827	0.061982	0
ENSMUSG00000031079	2.8401	2.01082	0.842467	2.38682	0.0169949	0.0524367	Zfp300	245368	GO:0005575	NM_001358840	zinc finger protein 300 [Source:MGI Symbol;Acc:MGI:3045326]	protein_coding	0.160691	0.17092	0.131386	0.757516	0.681806	0.414226
ENSMUSG00000043629	0.838878	2.00815	1.92494	1.04323	0.296842	NA	1700019D03Rik	67080	GO:0003674	NM_001368274	RIKEN cDNA 1700019D03 gene [Source:MGI Symbol;Acc:MGI:1914330]	protein_coding	0	0	0	0	0.123965	0
ENSMUSG00000097736	3.4431	2.00557	0.770197	2.60397	0.00921508	0.0312307	9530059O14Rik	319626	GO:0003674	NR_015610	RIKEN cDNA 9530059O14 gene [Source:MGI Symbol;Acc:MGI:2442421]	lincRNA	0.053564	0.17092	0.262772	0.815787	0.495859	0.578273
ENSMUSG00000033409	0.599541	2.00393	2.61713	0.765697	0.443856	NA	Syce1l	668110	GO:0000795	NM_001048145	synaptonemal complex central element protein 1 like [Source:MGI Symbol;Acc:MGI:1922247]	protein_coding	0.05366	0	0	0	0.248653	0
ENSMUSG00000070900	0.749461	2.0035	1.80998	1.10692	0.268328	NA	NA	NA	NA	NA	predicted gene 10306 [Source:MGI Symbol;Acc:MGI:3704234]	protein_coding	0	0.056973	0	0.116541	0.123965	0
ENSMUSG00000017943	1.07327	2.00278	1.81798	1.10166	0.270611	NA	Gdap1l1	228858	NA	NM_144891	ganglioside-induced differentiation-associated protein 1-like 1 [Source:MGI Symbol;Acc:MGI:2385163]	protein_coding	0	0	0.065693	0.116541	0.123965	0
ENSMUSG00000038276	0.622553	2.00276	1.81832	1.10144	0.270707	NA	Asic3	171209	GO:0005261	NM_001310474	acid-sensing (proton-gated) ion channel 3 [Source:MGI Symbol;Acc:MGI:2159339]	protein_coding	0.053564	0	0	0.116541	0.123965	0
ENSMUSG00000110774	0.681016	2.00263	2.0479	0.977894	0.328127	NA	NA	NA	NA	NA	NULL	antisense	0.053564	0	0	0.05827	0.185947	0
ENSMUSG00000030854	1.00208	2.00243	1.79997	1.11248	0.265932	NA	Ptpn5	19259	GO:0001784	NM_001163565	protein tyrosine phosphatase, non-receptor type 5 [Source:MGI Symbol;Acc:MGI:97807]	protein_coding	0	0	0	0.05827	0.061982	0
ENSMUSG00000087377	1.2916	2.00184	1.55323	1.28882	0.19746	NA	NA	NA	NA	NA	expressed sequence AV099323 [Source:MGI Symbol;Acc:MGI:2139252]	antisense	0.107127	0	0	0.116541	0.24793	0.08261
ENSMUSG00000082569	0.694374	2.00179	1.82949	1.09418	0.273877	NA	NA	NA	NA	NA	predicted gene 12634 [Source:MGI Symbol;Acc:MGI:3650769]	processed_pseudogene	0	0.057018	0	0.116541	0.123965	0
ENSMUSG00000107455	0.983742	2.00141	1.80945	1.10609	0.268688	NA	LOC115490363	115490363	NA	NR_164179	predicted gene, 43868 [Source:MGI Symbol;Acc:MGI:5690260]	TEC	0	0	0	0.05827	0.061982	0
ENSMUSG00000085633	1.08458	2.00031	1.51306	1.32203	0.186158	NA	NA	NA	NA	NA	biogenesis of lysosomal organelles complex-1, subunit 6, pallidin, opposite strand [Source:MGI Symbol;Acc:MGI:1923165]	antisense	0	0.113947	0	0.174811	0.123965	0.165221
ENSMUSG00000097854	0.801518	2.00008	2.08049	0.961349	0.336377	NA	NA	NA	NA	NA	predicted gene, 26602 [Source:MGI Symbol;Acc:MGI:5477096]	protein_coding	0	0	0	0	0.123965	0
ENSMUSG00000045392	1.0095	1.99968	2.08908	0.957203	0.338465	NA	Olfr1033	258571	GO:0004984	NM_146578	olfactory receptor 1033 [Source:MGI Symbol;Acc:MGI:3030867]	protein_coding	0	0	0	0	0.123965	0
ENSMUSG00000083219	0.8045	1.99921	2.09905	0.952436	0.340876	NA	NA	NA	NA	NA	predicted gene 11410 [Source:MGI Symbol;Acc:MGI:3652015]	processed_pseudogene	0	0	0	0	0.124037	0
ENSMUSG00000101104	0.5438	1.99791	3.07121	0.650531	0.515349	NA	NA	NA	NA	NA	predicted gene 29247 [Source:MGI Symbol;Acc:MGI:5579953]	processed_transcript	0	0	0.082023	0	0.24583	0
ENSMUSG00000020660	1.51548	1.99724	1.4735	1.35544	0.175276	NA	Pomc	18976	GO:0001664	NM_001278581	pro-opiomelanocortin-alpha [Source:MGI Symbol;Acc:MGI:97742]	protein_coding	0	0.056973	0.065693	0.233082	0	0.247831
ENSMUSG00000106714	0.741498	1.99594	1.9027	1.049	0.294179	NA	NA	NA	NA	NA	predicted gene 42546 [Source:MGI Symbol;Acc:MGI:5662683]	TEC	0	0	0.065693	0.116541	0.123965	0
ENSMUSG00000101320	2.50374	1.99561	0.960853	2.07692	0.037809	0.100961	NA	NA	NA	NA	predicted gene 28529 [Source:MGI Symbol;Acc:MGI:5579235]	antisense	0.107127	0.056973	0.065693	0.349622	0.24793	0.330441
ENSMUSG00000112501	0.985124	1.99499	1.6018	1.24547	0.212958	NA	NA	NA	NA	NA	NULL	lincRNA	0.107127	0	0	0.174811	0.185947	0.08261
ENSMUSG00000111583	0.669216	1.9948	2.20077	0.906413	0.364717	NA	NA	NA	NA	NA	NULL	bidirectional_promoter_lncRNA	0	0	0	0	0.123965	0
ENSMUSG00000079455	5.68045	1.9925	1.43385	1.38962	0.164644	0.317252	NA	NA	NA	NA	predicted pseudogene 16026 [Source:MGI Symbol;Acc:MGI:3783243]	transcribed_unprocessed_pseudogene	0	0	0.133533	0.063164	0.188204	0.251189
ENSMUSG00000098135	0.684499	1.99154	1.90891	1.04329	0.296814	NA	NA	NA	NA	NA	predicted gene 6946 [Source:MGI Symbol;Acc:MGI:3647908]	processed_pseudogene	0	0	0	0.044177	0.062002	0
ENSMUSG00000086961	0.896245	1.99078	1.91723	1.03837	0.2991	NA	NA	NA	NA	NA	predicted gene 12946 [Source:MGI Symbol;Acc:MGI:3650946]	antisense	0	0	0	0.05827	0.061982	0
ENSMUSG00000109154	0.687926	1.98876	1.75353	1.13415	0.256732	NA	NA	NA	NA	NA	predicted gene 44822 [Source:MGI Symbol;Acc:MGI:5753398]	TEC	0.053564	0	0.065693	0.116541	0.186494	0.165221
ENSMUSG00000103443	0.690409	1.988	2.38583	0.833252	0.404703	NA	NA	NA	NA	NA	predicted gene, 37132 [Source:MGI Symbol;Acc:MGI:5610360]	TEC	0	0	0	0	0.123965	0
ENSMUSG00000076430	0.529284	1.98711	2.41295	0.823519	0.410213	NA	Hus1b	210554	GO:0000077	NM_153072	HUS1 checkpoint clamp component B [Source:MGI Symbol;Acc:MGI:2671003]	protein_coding	0	0	0	0	0.123965	0
ENSMUSG00000091818	0.261724	1.9868	5.93745	0.334622	0.73791	NA	NA	NA	NA	NA	ribosomal protein L19, pseudogene 4 [Source:MGI Symbol;Acc:MGI:3646824]	processed_pseudogene	0	0.057044	0	0	0.248155	0
ENSMUSG00000110502	0.875293	1.9858	1.97432	1.00581	0.314505	NA	NA	NA	NA	NA	predicted gene 8804 [Source:MGI Symbol;Acc:MGI:3643513]	processed_pseudogene	0	0	0	0.058272	0.061993	0
ENSMUSG00000106940	1.51012	1.98543	1.74432	1.13823	0.255026	NA	NA	NA	NA	NA	predicted gene 42930 [Source:MGI Symbol;Acc:MGI:5663067]	TEC	0.053564	0	0	0.233082	0	0
ENSMUSG00000030200	7.72746	1.98512	0.475731	4.17277	3.0092e-05	0.000184478	Bcl2l14	66813	GO:0005515	NM_001355686	BCL2-like 14 (apoptosis facilitator) [Source:MGI Symbol;Acc:MGI:1914063]	protein_coding	0.321382	0.341841	0.394159	1.34022	1.48758	1.32177
ENSMUSG00000099384	0.536272	1.98376	2.52379	0.786025	0.431853	NA	1700110C19Rik	76634	NA	NR_045461	RIKEN cDNA 1700110C19 gene [Source:MGI Symbol;Acc:MGI:1923884]	lincRNA	0	0	0	0	0.123965	0
ENSMUSG00000041009	0.428144	1.98347	3.38729	0.585562	0.55817	NA	Iqcf4	67320	GO:0005516	NM_026090	IQ motif containing F4 [Source:MGI Symbol;Acc:MGI:1914570]	protein_coding	0	0.113947	0	0.05827	0.309912	0.08261
ENSMUSG00000096681	0.898702	1.98329	2.54055	0.780654	0.435006	NA	NA	NA	NA	NA	ribosomal protein S19, pseudogene 1 [Source:MGI Symbol;Acc:MGI:3782508]	processed_pseudogene	0	0	0	0	0.144869	0
ENSMUSG00000097763	1.13796	1.98112	2.03256	0.974695	0.329712	NA	NA	NA	NA	NA	predicted gene, 26636 [Source:MGI Symbol;Acc:MGI:5477130]	antisense	0	0	0	0.05827	0.061982	0
ENSMUSG00000084792	4.38194	1.98092	0.757307	2.61574	0.00890339	0.0303072	NA	NA	NA	NA	RIKEN cDNA 1700056N10 gene [Source:MGI Symbol;Acc:MGI:1920642]	lincRNA	0.160691	0.17092	0.065693	0.349623	0.681806	0.578272
ENSMUSG00000043531	0.587729	1.98047	2.04109	0.970298	0.331898	NA	Sorcs1	58178	GO:0016020	NM_001252501	sortilin-related VPS10 domain containing receptor 1 [Source:MGI Symbol;Acc:MGI:1929666]	protein_coding	0	0	0	0.05827	0.061982	0
ENSMUSG00000108319	0.547309	1.98045	2.04132	0.970184	0.331955	NA	NA	NA	NA	NA	predicted gene 44552 [Source:MGI Symbol;Acc:MGI:5753128]	TEC	0	0	0	0.05827	0.061982	0
ENSMUSG00000097833	0.607589	1.97979	2.16083	0.916217	0.359553	NA	NA	NA	NA	NA	predicted gene 5976 [Source:MGI Symbol;Acc:MGI:3646538]	processed_pseudogene	0	0.136626	0	0.066798	0.296504	0.089244
ENSMUSG00000057092	0.715983	1.97944	2.05473	0.963359	0.335367	NA	Fxyd3	17178	GO:0005515	NM_008557	FXYD domain-containing ion transport regulator 3 [Source:MGI Symbol;Acc:MGI:107497]	protein_coding	0	0	0	0.05827	0.061982	0
ENSMUSG00000029205	0.460833	1.97912	2.70224	0.7324	0.463925	NA	Chrna9	231252	GO:0005230	NM_001081104	cholinergic receptor, nicotinic, alpha polypeptide 9 [Source:MGI Symbol;Acc:MGI:1202403]	protein_coding	0	0	0	0	0.123965	0
ENSMUSG00000112948	0.540817	1.97878	2.20312	0.898174	0.369093	NA	NA	NA	NA	NA	NULL	TEC	0	0	0.065693	0.116541	0.123965	0
ENSMUSG00000105676	0.518541	1.97728	2.23826	0.883402	0.377019	NA	NA	NA	NA	NA	predicted gene 43403 [Source:MGI Symbol;Acc:MGI:5663540]	antisense	0.053564	0	0	0.116541	0.123965	0
ENSMUSG00000043639	2.47466	1.97711	1.26696	1.56051	0.118638	0.248478	Rbm20	73713	GO:0003676	NM_001170847	RNA binding motif protein 20 [Source:MGI Symbol;Acc:MGI:1920963]	processed_transcript	0.053564	0.056973	0	0.233082	0.123965	0.08261
ENSMUSG00000091086	1.34137	1.97612	3.02729	0.652767	0.513906	NA	NA	NA	NA	NA	ribosomal protein L6-like [Source:MGI Symbol;Acc:MGI:3647789]	processed_pseudogene	0	0	0.184375	0	0.438901	0.33201
ENSMUSG00000027536	0.717504	1.97519	1.53719	1.28493	0.198816	NA	Chmp4c	66371	GO:0005737	NM_025519	charged multivesicular body protein 4C [Source:MGI Symbol;Acc:MGI:1913621]	protein_coding	0	0.056973	0.065693	0.116541	0.185947	0.165221
ENSMUSG00000080836	2.76722	1.97501	0.998793	1.97739	0.0479973	0.122781	NA	NA	NA	NA	predicted gene 6444 [Source:MGI Symbol;Acc:MGI:3648226]	processed_pseudogene	0.163176	0	0.066776	0.297562	0.440363	0.168717
ENSMUSG00000104074	0.439916	1.97296	3.00228	0.657154	0.511082	NA	NA	NA	NA	NA	predicted gene, 37025 [Source:MGI Symbol;Acc:MGI:5610253]	processed_pseudogene	0	0	0	0	0.092974	0
ENSMUSG00000097602	0.395939	1.97283	3.5386	0.557516	0.577175	NA	NA	NA	NA	NA	RIKEN cDNA 4930519P11 gene [Source:MGI Symbol;Acc:MGI:1921971]	protein_coding	0	0.056973	0	0.05827	0.185947	0
ENSMUSG00000073778	0.559509	1.9714	3.09443	0.637079	0.524074	NA	NA	NA	NA	NA	Fas (TNFRSF6)-associated via death domain, opposite strand [Source:MGI Symbol;Acc:MGI:3642460]	antisense	0	0	0	0	0.123965	0
ENSMUSG00000021647	1.04224	1.97119	1.93408	1.01919	0.308114	NA	Cartpt	27220	GO:0000186	NM_001081493	CART prepropeptide [Source:MGI Symbol;Acc:MGI:1351330]	protein_coding	0	0	0	0.116541	0	0
ENSMUSG00000106992	0.599108	1.96994	2.06103	0.955804	0.339171	NA	NA	NA	NA	NA	predicted gene 43167 [Source:MGI Symbol;Acc:MGI:5663304]	TEC	0	0.056973	0.065693	0.05827	0.24793	0.165221
ENSMUSG00000031104	4.59552	1.96944	0.871511	2.2598	0.0238335	0.069474	Rab33a	19337	GO:0000139	NM_011228	RAB33A, member RAS oncogene family [Source:MGI Symbol;Acc:MGI:109493]	protein_coding	0	0.17092	0.197079	0.582705	0.681806	0.08261
ENSMUSG00000001507	0.78309	1.96885	1.42088	1.38566	0.165851	NA	Itga3	16400	GO:0001764	NM_001306071	integrin alpha 3 [Source:MGI Symbol;Acc:MGI:96602]	protein_coding	0.107127	0	0.065693	0.233082	0.123965	0.330441
ENSMUSG00000041729	0.274688	1.96771	4.47706	0.43951	0.660292	NA	Coro2b	235431	GO:0001725	NM_175484	coronin, actin binding protein, 2B [Source:MGI Symbol;Acc:MGI:2444283]	protein_coding	0.053564	0	0	0.05827	0.185947	0
ENSMUSG00000103396	0.494561	1.96584	3.49864	0.561886	0.574193	NA	NA	NA	NA	NA	predicted gene, 38305 [Source:MGI Symbol;Acc:MGI:5611533]	processed_pseudogene	0	0	0	0	0.123965	0
ENSMUSG00000075276	0.624764	1.9655	3.5278	0.557147	0.577427	NA	NA	NA	NA	NA	predicted gene 13653 [Source:MGI Symbol;Acc:MGI:3649358]	processed_pseudogene	0	0	0	0	0.150176	0
ENSMUSG00000040498	0.525947	1.96483	2.28081	0.86146	0.388985	NA	Igsf23	70080	GO:0003674	NM_001364024	immunoglobulin superfamily, member 23 [Source:MGI Symbol;Acc:MGI:1917330]	protein_coding	0	0	0	0.05827	0.061982	0
ENSMUSG00000008028	1.02702	1.96474	1.94514	1.01008	0.312459	NA	1700008O03Rik	69349	GO:0003674	NM_027049	RIKEN cDNA 1700008O03 gene [Source:MGI Symbol;Acc:MGI:1916599]	protein_coding	0.053564	0.056973	0	0	0.123965	0.330441
ENSMUSG00000025582	0.358944	1.96457	3.61308	0.543739	0.586621	NA	Nptx1	18164	GO:0005737	NM_008730	neuronal pentraxin 1 [Source:MGI Symbol;Acc:MGI:107811]	protein_coding	0	0	0	0	0.123965	0
ENSMUSG00000101969	0.38951	1.96432	3.63761	0.540002	0.589196	NA	Gm20125	100504235	NA	NR_038020	predicted gene, 20125 [Source:MGI Symbol;Acc:MGI:5012310]	lincRNA	0	0	0	0	0.123965	0
ENSMUSG00000020125	1.26843	1.96318	2.31099	0.849495	0.395606	NA	Elane	50701	GO:0000122	NM_015779	elastase, neutrophil expressed [Source:MGI Symbol;Acc:MGI:2679229]	protein_coding	0	0	0	0.05827	0.061982	0
ENSMUSG00000087338	0.93525	1.96194	2.33432	0.840478	0.400641	NA	Scpep1os	73921	NA	NR_045955	serine carboxypeptidase 1, opposite strand [Source:MGI Symbol;Acc:MGI:1921171]	antisense	0	0	0	0.05827	0.061982	0
ENSMUSG00000052551	0.462159	1.96187	2.33521	0.840128	0.400837	NA	Adarb2	94191	GO:0003723	NM_001289530	adenosine deaminase, RNA-specific, B2 [Source:MGI Symbol;Acc:MGI:2151118]	protein_coding	0	0	0	0.05827	0.061982	0
ENSMUSG00000049630	0.495757	1.96179	2.33728	0.839347	0.401275	NA	C1ql3	227580	GO:0005515	NM_153155	C1q-like 3 [Source:MGI Symbol;Acc:MGI:2387350]	protein_coding	0	0	0	0.05827	0.061982	0
ENSMUSG00000104823	0.599496	1.96031	2.36616	0.828479	0.407399	NA	NA	NA	NA	NA	predicted gene 43182 [Source:MGI Symbol;Acc:MGI:5663319]	TEC	0	0	0	0.05827	0.061982	0
ENSMUSG00000103899	3.30112	1.96004	1.302	1.50541	0.132219	0.270188	NA	NA	NA	NA	predicted gene, 37940 [Source:MGI Symbol;Acc:MGI:5611168]	TEC	0.053564	0	0.065693	0.233082	0.123965	0.08261
ENSMUSG00000095186	0.347729	1.95819	4.41524	0.443508	0.657399	NA	NA	NA	NA	NA	predicted gene 10718 [Source:MGI Symbol;Acc:MGI:3642028]	protein_coding	0	0	0	0.029135	0.120577	0
ENSMUSG00000020908	6.61501	1.95812	0.663981	2.94905	0.0031875	0.0124418	Myh3	17883	GO:0000146	NM_001099635	myosin, heavy polypeptide 3, skeletal muscle, embryonic [Source:MGI Symbol;Acc:MGI:1339709]	protein_coding	0.267819	0.113947	0.197079	0.757516	0.681806	0.826103
ENSMUSG00000099354	0.948188	1.95787	1.60693	1.21839	0.223075	NA	1700124L16Rik	67934	NA	NR_105027	RIKEN cDNA 1700124L16 gene [Source:MGI Symbol;Acc:MGI:1915184]	antisense	0.107127	0	0.065693	0.349623	0.309912	0
ENSMUSG00000108476	35.2201	1.95784	0.312131	6.27249	3.55319e-10	4.02461e-09	NA	NA	NA	NA	predicted gene 44974 [Source:MGI Symbol;Acc:MGI:5753550]	TEC	0.642765	0.569735	1.11678	3.49623	2.66524	2.64353
ENSMUSG00000078817	0.279323	1.9575	4.53596	0.431552	0.666067	NA	Nlrp12	378425	GO:0000166	NM_001033431	NLR family, pyrin domain containing 12 [Source:MGI Symbol;Acc:MGI:2676630]	protein_coding	0	0	0	0	0.123965	0
ENSMUSG00000067750	2.22964	1.95589	2.07381	0.943136	0.345611	0.534403	Khdc1a	368204	GO:0003723	NM_183322	KH domain containing 1A [Source:MGI Symbol;Acc:MGI:2676610]	protein_coding	0	0	0	0.116541	0	0
ENSMUSG00000098931	0.301945	1.95317	5.60306	0.34859	0.727397	NA	Mir8099-2	102466888	NA	NR_106201	microRNA 8099-2 [Source:MGI Symbol;Acc:MGI:5531074]	miRNA	0	0	0.032847	0	0.123965	0.041305
ENSMUSG00000108177	0.272365	1.95309	5.63053	0.346875	0.728685	NA	NA	NA	NA	NA	predicted gene 7924 [Source:MGI Symbol;Acc:MGI:3649127]	processed_pseudogene	0	0	0	0	0.123965	0
ENSMUSG00000102652	0.294883	1.95307	5.63584	0.346545	0.728933	NA	NA	NA	NA	NA	predicted gene, 37078 [Source:MGI Symbol;Acc:MGI:5610306]	TEC	0	0	0	0	0.123965	0
ENSMUSG00000085819	0.222209	1.95235	5.90189	0.3308	0.740795	NA	NA	NA	NA	NA	ubiquitination factor E4B, opposite strand 1 [Source:MGI Symbol;Acc:MGI:1925072]	antisense	0	0	0	0	0.123965	0
ENSMUSG00000092056	0.0668836	1.95214	5.98454	0.326197	0.744275	NA	NA	NA	NA	NA	predicted gene 7289 [Source:MGI Symbol;Acc:MGI:3644187]	processed_pseudogene	0	0	0	0	0.127028	0
ENSMUSG00000081996	0.0668836	1.95214	5.98454	0.326197	0.744275	NA	NA	NA	NA	NA	predicted gene 7153 [Source:MGI Symbol;Acc:MGI:3644674]	processed_pseudogene	0	0	0	0	0.124506	0
ENSMUSG00000022485	0.0668836	1.95214	5.98454	0.326197	0.744275	NA	Hoxc5	15424	GO:0003677	NM_175730	homeobox C5 [Source:MGI Symbol;Acc:MGI:96196]	processed_transcript	0	0	0	0	0.123965	0
ENSMUSG00000032315	0.0668836	1.95214	5.98454	0.326197	0.744275	NA	Cyp1a1	13076	GO:0002933	NM_001136059	cytochrome P450, family 1, subfamily a, polypeptide 1 [Source:MGI Symbol;Acc:MGI:88588]	protein_coding	0	0	0	0	0.123965	0
ENSMUSG00000049149	0.0668836	1.95214	5.98454	0.326197	0.744275	NA	Olfr1258	258980	GO:0004984	NM_146978	olfactory receptor 1258 [Source:MGI Symbol;Acc:MGI:3031092]	protein_coding	0	0	0	0	0.123965	0
ENSMUSG00000049674	0.0668836	1.95214	5.98454	0.326197	0.744275	NA	Olfr714	259035	GO:0004984	NM_147033	olfactory receptor 714 [Source:MGI Symbol;Acc:MGI:3030548]	processed_transcript	0	0	0	0	0.123965	0
ENSMUSG00000059187	0.0668836	1.95214	5.98454	0.326197	0.744275	NA	Tafa1	320265	GO:0005576	NM_182808	family with sequence similarity 19, member A1 [Source:MGI Symbol;Acc:MGI:2443695]	protein_coding	0	0	0	0	0.123965	0
ENSMUSG00000083260	0.0668836	1.95214	5.98454	0.326197	0.744275	NA	NA	NA	NA	NA	predicted gene 13460 [Source:MGI Symbol;Acc:MGI:3650104]	processed_pseudogene	0	0	0	0	0.123965	0
ENSMUSG00000085079	0.0668836	1.95214	5.98454	0.326197	0.744275	NA	Khdc1b	98582	GO:0003723	NM_001113187	KH domain containing 1B [Source:MGI Symbol;Acc:MGI:2138477]	protein_coding	0	0	0	0	0.123965	0
ENSMUSG00000087808	0.0668836	1.95214	5.98454	0.326197	0.744275	NA	NA	NA	NA	NA	predicted gene, 23435 [Source:MGI Symbol;Acc:MGI:5453212]	snRNA	0	0	0	0	0.123965	0
ENSMUSG00000095170	0.0668836	1.95214	5.98454	0.326197	0.744275	NA	NA	NA	NA	NA	immunoglobulin heavy variable V8-11 [Source:MGI Symbol;Acc:MGI:3644925]	IG_V_gene	0	0	0	0	0.123965	0
ENSMUSG00000095516	0.0668836	1.95214	5.98454	0.326197	0.744275	NA	NA	NA	NA	NA	predicted gene, 24135 [Source:MGI Symbol;Acc:MGI:5453912]	miRNA	0	0	0	0	0.123965	0
ENSMUSG00000058883	0.0668836	1.95214	5.98454	0.326197	0.744275	NA	Zfp708	432769	GO:0005575	NM_001012325	zinc finger protein 708 [Source:MGI Symbol;Acc:MGI:3040674]	protein_coding	0	0	0	0	0.110067	0
ENSMUSG00000035785	0.112437	1.95214	5.98454	0.326197	0.744275	NA	Cmtm2b	75502	GO:0005125	NM_028524	CKLF-like MARVEL transmembrane domain containing 2B [Source:MGI Symbol;Acc:MGI:2447311]	protein_coding	0	0	0	0	0.123965	0
ENSMUSG00000054160	0.115897	1.95214	5.98454	0.326197	0.744275	NA	Nkx2-4	228731	GO:0000978	NM_023504	NK2 homeobox 4 [Source:MGI Symbol;Acc:MGI:97349]	protein_coding	0	0	0	0	0.123965	0
ENSMUSG00000108323	0.124918	1.95214	5.98454	0.326197	0.744275	NA	NA	NA	NA	NA	predicted gene 44945 [Source:MGI Symbol;Acc:MGI:5753521]	unprocessed_pseudogene	0	0	0	0	0.123965	0
ENSMUSG00000086035	0.180498	1.95214	5.98454	0.326197	0.744275	NA	NA	NA	NA	NA	predicted gene 12610 [Source:MGI Symbol;Acc:MGI:3652143]	processed_transcript	0	0	0	0	0.123965	0
ENSMUSG00000082626	0.182953	1.95214	5.98454	0.326197	0.744275	NA	NA	NA	NA	NA	ribosomal protein S13, pseudogene 5 [Source:MGI Symbol;Acc:MGI:3650602]	processed_pseudogene	0	0	0	0	0.137012	0
ENSMUSG00000031932	0.171437	1.95214	5.98454	0.326197	0.744275	NA	Gpr83	14608	GO:0004930	NM_001310734	G protein-coupled receptor 83 [Source:MGI Symbol;Acc:MGI:95712]	protein_coding	0	0	0	0	0.123965	0
ENSMUSG00000081123	0.144631	1.95214	5.98454	0.326197	0.744275	NA	NA	NA	NA	NA	predicted gene 11469 [Source:MGI Symbol;Acc:MGI:3650291]	processed_pseudogene	0	0	0	0	0.123965	0
ENSMUSG00000072599	0.203779	1.95214	5.98454	0.326197	0.744275	NA	NA	NA	NA	NA	eosinophil-associated, ribonuclease A family, pseudogene 2 [Source:MGI Symbol;Acc:MGI:1890466]	unprocessed_pseudogene	0	0	0	0	0.129848	0
ENSMUSG00000074489	0.227196	1.95214	5.98454	0.326197	0.744275	NA	Bglap3	12095	GO:0001503	NM_001305448	bone gamma-carboxyglutamate protein 3 [Source:MGI Symbol;Acc:MGI:88155]	protein_coding	0	0	0	0	0.125374	0
ENSMUSG00000033826	0.295779	1.95214	5.98454	0.326197	0.744275	NA	Dnah8	13417	GO:0000166	NM_013811	dynein, axonemal, heavy chain 8 [Source:MGI Symbol;Acc:MGI:107714]	protein_coding	0	0	0	0	0.123965	0
ENSMUSG00000110318	0.101404	1.95214	5.98454	0.326197	0.744275	NA	NA	NA	NA	NA	predicted gene 2767 [Source:MGI Symbol;Acc:MGI:3780936]	processed_pseudogene	0	0	0	0	0.123966	0
ENSMUSG00000110859	0.152243	1.95214	5.98454	0.326197	0.744275	NA	NA	NA	NA	NA	BTB (POZ) domain containing 8 [Source:MGI Symbol;Acc:MGI:3646208]	protein_coding	0	0	0	0	0.133514	0
ENSMUSG00000020672	0.131758	1.95214	5.98454	0.326197	0.744275	NA	Sntg2	268534	GO:0003779	NM_001324519	syntrophin, gamma 2 [Source:MGI Symbol;Acc:MGI:1919541]	nonsense_mediated_decay	0	0	0	0	0.123965	0
ENSMUSG00000102989	0.148055	1.95214	5.98454	0.326197	0.744275	NA	NA	NA	NA	NA	predicted gene, 38318 [Source:MGI Symbol;Acc:MGI:5611546]	TEC	0	0	0	0	0.123965	0
ENSMUSG00000106175	0.189952	1.95214	5.98454	0.326197	0.744275	NA	NA	NA	NA	NA	predicted gene, 44313 [Source:MGI Symbol;Acc:MGI:5690705]	miRNA	0	0	0	0	0.123965	0
ENSMUSG00000109293	0.176118	1.95214	5.98454	0.326197	0.744275	NA	Dcst2	329702	GO:0003674	NM_001370853	DC-STAMP domain containing 2 [Source:MGI Symbol;Acc:MGI:2685606]	protein_coding	0	0	0	0	0.123965	0
ENSMUSG00000061802	0.244254	1.95214	5.98454	0.326197	0.744275	NA	Armc4	74934	GO:0003341	NM_001081393	armadillo repeat containing 4 [Source:MGI Symbol;Acc:MGI:1922184]	protein_coding	0	0	0	0	0.123965	0
ENSMUSG00000021743	0.163821	1.95214	5.98453	0.326197	0.744275	NA	Fezf2	54713	GO:0000122	NM_080433	Fez family zinc finger 2 [Source:MGI Symbol;Acc:MGI:1859823]	protein_coding	0	0	0	0	0.123965	0
ENSMUSG00000086544	0.146495	1.95214	5.98453	0.326197	0.744275	NA	Chn1os3	329427	NA	NR_040623	chimerin 1, opposite strand 3 [Source:MGI Symbol;Acc:MGI:3705094]	antisense	0	0	0	0	0.123965	0
ENSMUSG00000086654	0.250199	1.95214	5.98453	0.326197	0.744275	NA	NA	NA	NA	NA	predicted gene 13165 [Source:MGI Symbol;Acc:MGI:3650210]	antisense	0	0	0	0	0.123965	0
ENSMUSG00000082248	0.264698	1.95214	5.98453	0.326197	0.744275	NA	NA	NA	NA	NA	predicted gene 13161 [Source:MGI Symbol;Acc:MGI:3650656]	processed_pseudogene	0	0	0	0	0.110344	0
ENSMUSG00000057378	0.279621	1.95214	5.98453	0.326197	0.744275	NA	Ryr3	20192	GO:0005216	NM_001319156	ryanodine receptor 3 [Source:MGI Symbol;Acc:MGI:99684]	protein_coding	0	0	0	0	0.123965	0
ENSMUSG00000104346	0.297647	1.95214	5.98453	0.326197	0.744275	NA	Pcdhga3	93711	GO:0005515	NM_033586	protocadherin gamma subfamily A, 3 [Source:MGI Symbol;Acc:MGI:1935215]	protein_coding	0	0	0	0	0.111263	0
ENSMUSG00000025432	1.60819	1.952	1.42041	1.37425	0.169364	NA	Avil	11567	GO:0003779	NM_009635	advillin [Source:MGI Symbol;Acc:MGI:1333798]	protein_coding	0	0.113947	0	0.291352	0.061982	0.08261
ENSMUSG00000112903	0.96777	1.952	2.11434	0.923217	0.355894	NA	NA	NA	NA	NA	NULL	processed_pseudogene	0	0	0	0.13417	0	0
ENSMUSG00000075012	13.2092	1.95197	0.575134	3.39393	0.000688973	0.00319062	Fjx1	14221	GO:0005576	NM_010218	four jointed box 1 (Drosophila) [Source:MGI Symbol;Acc:MGI:1341907]	protein_coding	0.214255	0.17092	0.197079	0.757516	0.681806	0.826103
ENSMUSG00000039457	2.43881	1.95074	0.792411	2.46177	0.0138253	0.043973	Ppl	19041	GO:0005198	NM_008909	periplakin [Source:MGI Symbol;Acc:MGI:1194898]	protein_coding	0.160691	0.113947	0.131386	0.466164	0.681806	0.413052
ENSMUSG00000097823	5.25769	1.9507	0.74278	2.62622	0.00863402	0.0295398	NA	NA	NA	NA	predicted gene, 16701 [Source:MGI Symbol;Acc:MGI:4439625]	lincRNA	0.214255	0.056973	0.394159	0.533989	0.542281	1.48699
ENSMUSG00000104449	1.91021	1.94965	1.17233	1.66306	0.0962997	0.211891	NA	NA	NA	NA	predicted gene, 37255 [Source:MGI Symbol;Acc:MGI:5610483]	TEC	0.160691	0	0.065693	0.116541	0.371894	0.413052
ENSMUSG00000102591	0.416055	1.9478	2.65966	0.732349	0.463956	NA	NA	NA	NA	NA	predicted gene, 38383 [Source:MGI Symbol;Acc:MGI:5611611]	TEC	0	0	0	0.05827	0.061982	0
ENSMUSG00000092367	0.451925	1.9473	2.67368	0.728322	0.466417	NA	NA	NA	NA	NA	predicted gene 20479 [Source:MGI Symbol;Acc:MGI:5141944]	nonsense_mediated_decay	0	0	0	0.06781	0.069497	0
[truncated: 50,112 more rows]
