# Supplementary material for: Systematic identification of gene combinations to target in innate immune cells to enhance T cell activation
Source: Nat Commun. 2023 Oct 9;14:6295. doi: 10.1038/s41467-023-41792-8 (PMC10562403; doi:10.1038/s41467-023-41792-8)
Supplement: Supplementary file 9 — Supplementary Data 6 [file 41467_2023_41792_MOESM9_ESM.xlsx]

## Sheet: Cebpb_1_peaks_and_annotation
	seqnames	start	end	width	strand	name	score	signalValue	pValue	qValue	peak	annotation	geneChr	geneStart	geneEnd	geneLength	geneStrand	geneId	transcriptId	distanceToTSS	ENSEMBL	SYMBOL	GENENAME
1	chr7	25006213	25007392	1180	*	Cebpb_1.q10_peak_24116	2073	63.3531	216.804	207.369	602	Promoter (<=1kb)	7	24978167	25005958	27792	2	232975	ENSMUST00000080882.10	-255	ENSMUSG00000040907	Atp1a3	ATPase, Na+/K+ transporting, alpha 3 polypeptide
2	chr2	132598924	132599739	816	*	Cebpb_1.q10_peak_16663	1816	56.1941	188.888	181.668	443	Promoter (<=1kb)	2	132598195	132653068	54874	1	767814	ENSMUST00000153028.7	729	ENSMUSG00000074783	AU019990	expressed sequence AU019990
3	chr2	156179765	156180968	1204	*	Cebpb_1.q10_peak_16975	1853	55.8781	192.803	185.389	570	Promoter (<=1kb)	2	156147239	156180238	33000	2	170791	ENSMUST00000109587.8	0	ENSMUSG00000027620	Rbm39	RNA binding motif protein 39
4	chr13	100152300	100153431	1132	*	Cebpb_1.q10_peak_7962	1768	55.4945	183.825	176.826	593	Exon (ENSMUST00000067975.11/17948, exon 12 of 15)	13	100135393	100137450	2058	1	20595	ENSMUST00000135355.1	16907	ENSMUSG00000021645	Smn1	survival motor neuron 1
5	chr15	103257965	103258930	966	*	Cebpb_1.q10_peak_10682	1844	55.2917	191.792	184.406	411	Promoter (<=1kb)	15	103249349	103258403	9055	2	18022	ENSMUST00000132438.1	0	ENSMUSG00000058794	Nfe2	nuclear factor, erythroid derived 2
6	chr2	65101139	65102238	1100	*	Cebpb_1.q10_peak_15803	1728	54.6213	179.768	172.846	490	Exon (ENSMUST00000112429.8/319876, exon 11 of 14)	2	65099158	65105859	6702	2	319876	ENSMUST00000155768.1	3621	ENSMUSG00000034903	Cobll1	Cobl-like 1
7	chr4	117119996	117121221	1226	*	Cebpb_1.q10_peak_19832	1728	54.6213	179.768	172.846	562	Promoter (<=1kb)	4	117120706	117121265	560	2	78611	ENSMUST00000153303.1	44	ENSMUSG00000073771	Btbd19	BTB (POZ) domain containing 19
8	chr10	10448814	10449790	977	*	Cebpb_1.q10_peak_2112	1709	52.715	177.774	170.933	468	Intron (ENSMUST00000179956.7/215772, intron 2 of 36)	10	10399902	10429839	29938	2	215772	ENSMUST00000045328.13	-18975	ENSMUSG00000050994	Adgb	androglobin
9	chr10	93488191	93489136	946	*	Cebpb_1.q10_peak_3177	1670	51.879	173.797	167.1	463	Promoter (<=1kb)	10	93488768	93519304	30537	1	15109	ENSMUST00000129421.7	0	ENSMUSG00000020017	Hal	histidine ammonia lyase
10	chr15	66969073	66970189	1117	*	Cebpb_1.q10_peak_10070	1670	51.879	173.797	167.1	745	Promoter (<=1kb)	15	66929318	66969640	40323	2	17988	ENSMUST00000005256.13	0	ENSMUSG00000005125	Ndrg1	N-myc downstream regulated gene 1
11	chr2	152741035	152742412	1378	*	Cebpb_1.q10_peak_16873	1592	51.1287	165.693	159.224	770	Distal Intergenic	2	152736251	152737410	1160	1	15901	ENSMUST00000109824.1	4784	ENSMUSG00000042745	Id1	inhibitor of DNA binding 1, HLH protein
12	chr11	84522189	84523357	1169	*	Cebpb_1.q10_peak_4797	1572	50.6921	163.698	157.272	618	Promoter (<=1kb)	11	84519442	84522331	2890	2	16869	ENSMUST00000184646.2	0	ENSMUSG00000018698	Lhx1	LIM homeobox protein 1
13	chr9	61362955	61363797	843	*	Cebpb_1.q10_peak_27520	1553	50.2555	161.708	155.329	401	Distal Intergenic	9	61372366	61418497	46132	1	21887	ENSMUST00000178113.7	-8569	ENSMUSG00000032280	Tle3	transducin-like enhancer of split 3
14	chr6	115519063	115520026	964	*	Cebpb_1.q10_peak_23331	1735	49.8766	180.473	173.546	465	Distal Intergenic	6	115544664	115554272	9609	1	381802	ENSMUST00000130425.7	-24638	ENSMUSG00000042389	Tsen2	tRNA splicing endonuclease subunit 2
15	chr3	58507969	58508967	999	*	Cebpb_1.q10_peak_17739	1495	48.9457	155.762	149.513	483	Distal Intergenic	3	58525821	58557501	31681	1	229317	ENSMUST00000029387.14	-16854	ENSMUSG00000027810	Eif2a	eukaryotic translation initiation factor 2A
16	chr5	135008562	135009716	1155	*	Cebpb_1.q10_peak_21890	1495	48.9457	155.762	149.513	443	Promoter (<=1kb)	5	135009152	135012131	2980	1	68758	ENSMUST00000111216.7	0	ENSMUSG00000040532	Abhd11	abhydrolase domain containing 11
17	chr1	184535550	184537176	1627	*	Cebpb_1.q10_peak_1899	1536	48.5349	160.001	153.659	1027	Intron (ENSMUST00000188766.1/73590, intron 2 of 5)	1	184527841	184557691	29851	2	73590	ENSMUST00000188766.1	20515	ENSMUSG00000101574	1700112H15Rik	RIKEN cDNA 1700112H15 gene
18	chr5	102481099	102482128	1030	*	Cebpb_1.q10_peak_21411	1536	48.5349	160.001	153.659	414	Promoter (<=1kb)	5	102481391	102897936	416546	1	231532	ENSMUST00000073302.11	0	ENSMUSG00000057315	Arhgap24	Rho GTPase activating protein 24
19	chr11	5502113	5502936	824	*	Cebpb_1.q10_peak_3704	1495	48.5091	155.762	149.513	482	Exon (ENSMUST00000149826.1/ENSMUST00000149826.1, exon 2 of 3)	11	5520659	5525893	5235	1	22433	ENSMUST00000063084.15	-17723	ENSMUSG00000020484	Xbp1	X-box binding protein 1
20	chr10	96501925	96502794	870	*	Cebpb_1.q10_peak_3316	1476	48.0725	153.788	147.605	319	Intron (ENSMUST00000219016.1/ENSMUST00000219016.1, intron 1 of 1)	10	96617006	96622809	5804	1	12226	ENSMUST00000038377.8	-114212	ENSMUSG00000036478	Btg1	BTG anti-proliferation factor 1
21	chr4	9109622	9111555	1934	*	Cebpb_1.q10_peak_18974	1437	47.1994	149.855	143.751	887	Distal Intergenic	4	9269293	9282272	12980	1	74438	ENSMUST00000147285.1	-157738	ENSMUSG00000041216	Clvs1	clavesin 1
22	chr7	43545459	43546762	1304	*	Cebpb_1.q10_peak_24305	1448	47.1243	150.942	144.824	701	Promoter (1-2kb)	7	43528374	43544428	16055	2	12489	ENSMUST00000039861.6	-1031	ENSMUSG00000004609	Cd33	CD33 antigen
23	chr11	68871521	68872480	960	*	Cebpb_1.q10_peak_4406	1521	46.9402	158.49	152.181	470	Promoter (<=1kb)	11	68829303	68871858	42556	2	83431	ENSMUST00000101017.8	0	ENSMUSG00000018736	Ndel1	nudE neurodevelopment protein 1 like 1
24	chr1	176825644	176827262	1619	*	Cebpb_1.q10_peak_1745	1922	46.875	199.847	192.264	712	Exon (ENSMUST00000150429.7/76816, exon 3 of 8)	1	176814660	177020437	205778	1	76816	ENSMUST00000123409.7	10984	ENSMUSG00000026504	Sdccag8	serologically defined colon cancer antigen 8
25	chr10	10456745	10457698	954	*	Cebpb_1.q10_peak_2113	1418	46.7628	147.895	141.833	419	Intron (ENSMUST00000179956.7/215772, intron 1 of 36)	10	10335703	10472314	136612	2	215772	ENSMUST00000179956.7	14616	ENSMUSG00000050994	Adgb	androglobin
26	chr2	25332233	25333195	963	*	Cebpb_1.q10_peak_15265	1418	46.7628	147.895	141.833	475	Promoter (<=1kb)	2	25332338	25343280	10943	1	227619	ENSMUST00000136245.7	0	ENSMUSG00000036646	Man1b1	mannosidase, alpha, class 1B, member 1
27	chr4	55349244	55350175	932	*	Cebpb_1.q10_peak_19318	1695	46.5067	176.351	169.563	542	Promoter (<=1kb)	4	55350043	55392237	42195	1	19359	ENSMUST00000030134.8	0	ENSMUSG00000028426	Rad23b	RAD23 homolog B, nucleotide excision repair protein
28	chr12	8432562	8433493	932	*	Cebpb_1.q10_peak_5622	1380	45.8896	143.988	138.017	466	Distal Intergenic	12	8497661	8500009	2349	2	11852	ENSMUST00000067384.5	66516	ENSMUSG00000054364	Rhob	ras homolog family member B
29	chr10	59236154	59237143	990	*	Cebpb_1.q10_peak_2650	1361	45.453	142.041	136.107	468	Distal Intergenic	10	59221953	59226434	4482	1	268301	ENSMUST00000182161.1	14201	ENSMUSG00000098188	Sowahc	sosondowah ankyrin repeat domain family member C
30	chr19	59071079	59072355	1277	*	Cebpb_1.q10_peak_14955	1361	45.453	142.041	136.107	598	Intron (ENSMUST00000163821.2/71653, intron 1 of 14)	19	58973356	59076069	102714	2	71653	ENSMUST00000163821.2	3714	ENSMUSG00000041362	Shtn1	shootin 1
31	chr11	59538227	59538916	690	*	Cebpb_1.q10_peak_4269	1371	45.3967	143.146	137.197	358	Distal Intergenic	11	59541568	59566955	25388	1	216799	ENSMUST00000079476.9	-2652	ENSMUSG00000032691	Nlrp3	NLR family, pyrin domain containing 3
32	chr11	86603458	86604497	1040	*	Cebpb_1.q10_peak_4845	1393	45.258	145.317	139.318	488	Promoter (1-2kb)	11	86585272	86602295	17024	2	75909	ENSMUST00000153971.1	-1163	ENSMUSG00000018171	Vmp1	vacuole membrane protein 1
33	chr15	59783920	59784930	1011	*	Cebpb_1.q10_peak_9941	1342	45.0164	140.099	134.206	525	Distal Intergenic	15	59788417	59794959	6543	2	100503021	ENSMUST00000228865.1	10029	ENSMUSG00000115426	Gm19510	predicted gene, 19510
34	chr2	26549753	26550428	676	*	Cebpb_1.q10_peak_15286	1342	45.0164	140.099	134.206	256	Distal Intergenic	2	26580014	26589384	9371	1	353156	ENSMUST00000152713.8	-29586	ENSMUSG00000026921	Egfl7	EGF-like domain 7
35	chr1	178336306	178337055	750	*	Cebpb_1.q10_peak_1774	1323	44.5799	138.162	132.302	296	Promoter (<=1kb)	1	178335642	178336405	764	2	51810	ENSMUST00000134291.1	0	ENSMUSG00000039630	Hnrnpu	heterogeneous nuclear ribonucleoprotein U
36	chr15	57980289	57981398	1110	*	Cebpb_1.q10_peak_9837	1323	44.5799	138.162	132.302	645	Distal Intergenic	15	57985419	58011009	25591	1	239463	ENSMUST00000160942.7	-4021	ENSMUSG00000051225	Fam83a	family with sequence similarity 83, member A
37	chr9	89871872	89872843	972	*	Cebpb_1.q10_peak_27942	1323	44.5799	138.162	132.302	464	Distal Intergenic	9	89909908	89915847	5940	1	19417	ENSMUST00000189545.1	-37065	ENSMUSG00000032356	Rasgrf1	RAS protein-specific guanine nucleotide-releasing factor 1
38	chr2	158174965	158176216	1252	*	Cebpb_1.q10_peak_17029	1323	44.1433	138.162	132.302	682	Distal Intergenic	2	158192008	158195749	3742	1	73399	ENSMUST00000109506.2	-15792	ENSMUSG00000078957	1700060C20Rik	RIKEN cDNA 1700060C20 gene
39	chr12	84193460	84194663	1204	*	Cebpb_1.q10_peak_6308	1369	43.8331	142.87	136.924	498	Promoter (<=1kb)	12	84149278	84194015	44738	2	238317	ENSMUST00000110294.1	0	ENSMUSG00000042507	Mideas	mitotic deacetylase associated SANT domain protein
40	chr4	125144097	125145929	1833	*	Cebpb_1.q10_peak_19966	1304	43.7067	136.23	130.438	1221	Distal Intergenic	4	125118423	125127840	9418	2	230738	ENSMUST00000036188.7	-16257	ENSMUSG00000042677	Zc3h12a	zinc finger CCCH type containing 12A
41	chr5	31601942	31603209	1268	*	Cebpb_1.q10_peak_20802	1304	43.7067	136.23	130.438	583	Intron (ENSMUST00000201999.3/ENSMUST00000201999.3, intron 1 of 3)	5	31598733	31622644	23912	1	66845	ENSMUST00000202953.1	3209	ENSMUSG00000106918	Mrpl33	mitochondrial ribosomal protein L33
42	chr11	59542526	59543911	1386	*	Cebpb_1.q10_peak_4272	1318	43.5678	137.631	131.817	1014	Promoter (<=1kb)	11	59542686	59566956	24271	1	216799	ENSMUST00000101148.8	0	ENSMUSG00000032691	Nlrp3	NLR family, pyrin domain containing 3
43	chr1	171849167	171850337	1171	*	Cebpb_1.q10_peak_1678	1310	43.1008	136.833	131.037	571	Intron (ENSMUST00000155802.7/12523, intron 2 of 8)	1	171840633	171886430	45798	1	12523	ENSMUST00000042302.6	8534	ENSMUSG00000038147	Cd84	CD84 antigen
44	chr16	16895854	16896703	850	*	Cebpb_1.q10_peak_10864	1266	42.8335	132.379	126.68	535	Promoter (<=1kb)	16	16896469	16927364	30896	1	68606	ENSMUST00000027373.11	0	ENSMUSG00000026181	Ppm1f	protein phosphatase 1F (PP2C domain containing)
45	chr17	80560398	80561415	1018	*	Cebpb_1.q10_peak_12866	1266	42.8335	132.379	126.68	542	5' UTR	17	80523550	80563834	40285	2	381113	ENSMUST00000086545.4	2419	ENSMUSG00000033966	Cdkl4	cyclin-dependent kinase-like 4
46	chr19	6268363	6269424	1062	*	Cebpb_1.q10_peak_14009	1266	42.8335	132.379	126.68	613	Exon (ENSMUST00000146751.1/ENSMUST00000146751.1, exon 2 of 2)	19	6264844	6264932	89	1	387187	ENSMUST00000083589.1	3519	ENSMUSG00000065523	Mir192	microRNA 192
47	chr1	165460480	165461571	1092	*	Cebpb_1.q10_peak_1544	1402	42.7034	146.252	140.224	595	Promoter (<=1kb)	1	165461037	165481214	20178	1	70456	ENSMUST00000027853.5	0	ENSMUSG00000026568	Mpc2	mitochondrial pyruvate carrier 2
48	chr18	54846090	54847302	1213	*	Cebpb_1.q10_peak_13493	1402	42.7034	146.252	140.224	538	Distal Intergenic	18	54892481	54895562	3082	2	269023	ENSMUST00000237009.1	48260	ENSMUSG00000052713	Zfp608	zinc finger protein 608
49	chr10	39959524	39960740	1217	*	Cebpb_1.q10_peak_2447	1248	42.3969	130.461	124.801	700	Promoter (<=1kb)	10	39946912	39960184	13273	2	100041085	ENSMUST00000095749.5	0	ENSMUSG00000071335	Mfsd4b3-ps	major facilitator superfamily domain containing 4B3, pseudogene
50	chr13	13558567	13559581	1015	*	Cebpb_1.q10_peak_6869	1248	42.3969	130.461	124.801	445	Distal Intergenic	13	13590397	13636259	45863	1	17101	ENSMUST00000223053.1	-30816	ENSMUSG00000019726	Lyst	lysosomal trafficking regulator
51	chr17	45608100	45608948	849	*	Cebpb_1.q10_peak_12457	1248	42.3969	130.461	124.801	507	Distal Intergenic	17	45601336	45602102	767	2	653016	ENSMUST00000113529.3	-5998	ENSMUSG00000079471	Mymx	myomixer, myoblast fusion factor
52	chr2	91082570	91083512	943	*	Cebpb_1.q10_peak_16088	1248	42.3969	130.461	124.801	463	Promoter (<=1kb)	2	91082390	91114366	31977	1	20375	ENSMUST00000169852.1	180	ENSMUSG00000002111	Spi1	spleen focus forming virus (SFFV) proviral integration oncogene
53	chr3	94582711	94583668	958	*	Cebpb_1.q10_peak_18138	1248	42.3969	130.461	124.801	482	Promoter (<=1kb)	3	94497544	94582716	85173	2	76742	ENSMUST00000029783.15	0	ENSMUSG00000028136	Snx27	sorting nexin family member 27
54	chr6	39278064	39278928	865	*	Cebpb_1.q10_peak_22532	1248	42.3969	130.461	124.801	447	Distal Intergenic	6	39343910	39347350	3441	2	72144	ENSMUST00000201208.1	68422	ENSMUSG00000029924	Slc37a3	solute carrier family 37 (glycerol-3-phosphate transporter), member 3
55	chr2	61593049	61594344	1296	*	Cebpb_1.q10_peak_15791	1361	42.0066	142.1	136.163	579	Promoter (<=1kb)	2	61593077	61654171	61095	1	21353	ENSMUST00000112495.7	0	ENSMUSG00000064289	Tank	TRAF family member-associated Nf-kappa B activator
56	chr10	79928136	79928823	688	*	Cebpb_1.q10_peak_2924	1229	41.9603	128.549	122.94	405	Promoter (<=1kb)	10	79927341	79954703	27363	1	13496	ENSMUST00000105376.1	795	ENSMUSG00000019564	Arid3a	AT rich interactive domain 3A (BRIGHT-like)
57	chr11	50378116	50378981	866	*	Cebpb_1.q10_peak_4112	1229	41.9603	128.549	122.94	470	Promoter (<=1kb)	11	50378291	50380190	1900	1	59013	ENSMUST00000128220.7	0	ENSMUSG00000007850	Hnrnph1	heterogeneous nuclear ribonucleoprotein H1
58	chr13	19793557	19794339	783	*	Cebpb_1.q10_peak_6931	1229	41.9603	128.549	122.94	436	Intron (ENSMUST00000065335.2/353346, intron 2 of 4)	13	19752264	19824227	71964	2	353346	ENSMUST00000222664.1	29888	ENSMUSG00000053101	Gpr141	G protein-coupled receptor 141
59	chr5	110602754	110603761	1008	*	Cebpb_1.q10_peak_21563	1229	41.9603	128.549	122.94	426	Promoter (<=1kb)	5	110603521	110621377	17857	1	231605	ENSMUST00000200404.4	0	ENSMUSG00000033316	Galnt9	polypeptide N-acetylgalactosaminyltransferase 9
60	chr6	115424011	115425311	1301	*	Cebpb_1.q10_peak_23323	1273	41.8468	133.036	127.327	657	Promoter (1-2kb)	6	115422066	115490399	68334	1	19016	ENSMUST00000000450.4	1945	ENSMUSG00000000440	Pparg	peroxisome proliferator activated receptor gamma
61	chr15	58754737	58755726	990	*	Cebpb_1.q10_peak_9871	1284	41.8165	134.159	128.435	496	Distal Intergenic	15	58782269	58823530	41262	2	74868	ENSMUST00000072113.5	67804	ENSMUSG00000062373	Tmem65	transmembrane protein 65
62	chr12	40558982	40559820	839	*	Cebpb_1.q10_peak_5936	1210	41.5238	126.641	121.081	337	Intron (ENSMUST00000037488.7/238130, intron 1 of 52)	12	40446336	40846180	399845	1	238130	ENSMUST00000220912.1	112646	ENSMUSG00000035954	Dock4	dedicator of cytokinesis 4
63	chr17	17900474	17901317	844	*	Cebpb_1.q10_peak_11990	1254	41.4288	131.144	125.474	482	Intron (ENSMUST00000054871.11/14289, intron 1 of 1)	17	17887888	17893853	5966	1	14289	ENSMUST00000064068.4	12586	ENSMUSG00000052270	Fpr2	formyl peptide receptor 2
64	chr3	10247068	10247801	734	*	Cebpb_1.q10_peak_17410	1254	41.4288	131.144	125.474	292	Exon (ENSMUST00000029043.12/75497, exon 5 of 6)	3	10245918	10254225	8308	2	75497	ENSMUST00000172126.7	6424	ENSMUSG00000027530	Fabp12	fatty acid binding protein 12
65	chr7	28385645	28386699	1055	*	Cebpb_1.q10_peak_24177	1203	41.0777	125.88	120.345	537	3' UTR	7	28376784	28380253	3470	2	22695	ENSMUST00000051241.6	-5392	ENSMUSG00000044786	Zfp36	zinc finger protein 36
66	chr8	126807132	126807991	860	*	Cebpb_1.q10_peak_26838	1443	40.9993	150.452	144.343	447	Distal Intergenic	8	126839233	126851473	12241	1	414091	ENSMUST00000212914.1	-31242	NA	A630001O12Rik	RIKEN cDNA A630001O12 gene
67	chr2	68795694	68796700	1007	*	Cebpb_1.q10_peak_15827	1173	40.6506	122.84	117.357	528	Distal Intergenic	2	68861441	69114282	252842	1	241447	ENSMUST00000028426.8	-64741	ENSMUSG00000027035	Cers6	ceramide synthase 6
68	chr9	57147778	57148730	953	*	Cebpb_1.q10_peak_27434	1173	40.6506	122.84	117.357	498	Promoter (<=1kb)	9	57142800	57148127	5328	2	72774	ENSMUST00000190245.6	0	ENSMUSG00000032298	Neil1	nei endonuclease VIII-like 1 (E. coli)
69	chr14	75180312	75181279	968	*	Cebpb_1.q10_peak_9144	1277	40.4813	133.517	127.799	592	Intron (ENSMUST00000143539.7/18826, intron 1 of 2)	14	75176208	75198142	21935	1	18826	ENSMUST00000149883.1	4104	ENSMUSG00000021998	Lcp1	lymphocyte cytosolic protein 1
70	chr12	112628842	112629987	1146	*	Cebpb_1.q10_peak_6632	1311	40.4382	136.983	131.184	692	Intron (ENSMUST00000021726.7/11565, intron 2 of 12)	12	112620093	112641360	21268	1	11565	ENSMUST00000180015.8	8749	ENSMUSG00000011148	Adssl1	adenylosuccinate synthetase like 1
71	chr2	12174583	12175386	804	*	Cebpb_1.q10_peak_15113	1155	40.214	120.948	115.503	322	Intron (ENSMUST00000028106.10/241226, intron 22 of 29)	2	12182661	12193312	10652	2	241226	ENSMUST00000129370.1	17926	ENSMUSG00000026768	Itga8	integrin alpha 8
72	chr3	144041453	144042601	1149	*	Cebpb_1.q10_peak_18776	1155	40.214	120.948	115.503	579	Distal Intergenic	3	144189062	144194818	5757	2	16911	ENSMUST00000148128.1	152217	ENSMUSG00000028266	Lmo4	LIM domain only 4
73	chr13	37056429	37057557	1129	*	Cebpb_1.q10_peak_7184	1166	40.2139	122.098	116.635	468	Distal Intergenic	13	36867178	37050244	183067	2	74145	ENSMUST00000164727.7	-6185	ENSMUSG00000039109	F13a1	coagulation factor XIII, A1 subunit
74	chr13	15929524	15930475	952	*	Cebpb_1.q10_peak_6894	1390	39.9666	145.002	139.012	616	Intron (ENSMUST00000220672.1/100503142, intron 1 of 3)	13	15915502	15926667	11166	2	100503142	ENSMUST00000221744.1	-2857	ENSMUSG00000113701	B230303A05Rik	U1 small nuclear ribonucleoprotein 1C pseudogene
75	chr3	145963859	145964818	960	*	Cebpb_1.q10_peak_18808	1155	39.7774	120.948	115.503	318	Distal Intergenic	3	145987870	146021720	33851	1	214804	ENSMUST00000039517.10	-23052	ENSMUSG00000036863	Syde2	synapse defective 1, Rho GTPase, homolog 2 (C. elegans)
76	chr9	122138383	122139319	937	*	Cebpb_1.q10_peak_28365	1170	39.765	122.486	117.018	451	Intron (ENSMUST00000119215.8/20623, intron 4 of 4)	9	122117752	122136976	19225	1	20623	ENSMUST00000142784.1	20631	ENSMUSG00000038145	Snrk	SNF related kinase
77	chr5	76135954	76136943	990	*	Cebpb_1.q10_peak_21195	1181	39.7567	123.626	118.134	581	Distal Intergenic	5	76140271	76151515	11245	1	57357	ENSMUST00000138699.7	-3328	ENSMUSG00000029233	Srd5a3	steroid 5 alpha-reductase 3
78	chr8	94385759	94387553	1795	*	Cebpb_1.q10_peak_26419	1181	39.7567	123.626	118.134	566	Promoter (<=1kb)	8	94386438	94395377	8940	1	64209	ENSMUST00000161576.7	0	ENSMUSG00000031770	Herpud1	homocysteine-inducible, endoplasmic reticulum stress-inducible, ubiquitin-like domain member 1
79	chr5	35102792	35103761	970	*	Cebpb_1.q10_peak_20870	1237	39.718	129.36	123.729	579	Promoter (<=1kb)	5	35093069	35102514	9446	2	16976	ENSMUST00000153664.1	-278	ENSMUSG00000029103	Lrpap1	low density lipoprotein receptor-related protein associated protein 1
80	chr9	31029908	31030762	855	*	Cebpb_1.q10_peak_27083	1275	39.6831	133.306	127.593	404	Promoter (<=1kb)	9	31030644	31070233	39590	1	235132	ENSMUST00000216649.1	0	ENSMUSG00000047412	Zbtb44	zinc finger and BTB domain containing 44
81	chr13	24599214	24600221	1008	*	Cebpb_1.q10_peak_7034	1136	39.3408	119.06	113.665	601	Intron (ENSMUST00000238974.1/193385, intron 1 of 13)	13	24598890	24604696	5807	2	76024	ENSMUST00000127863.1	4475	NA	Gm11346	X-linked lymphocyte-regulated 5 pseudogene
82	chr13	80948750	80949553	804	*	Cebpb_1.q10_peak_7764	1136	39.3408	119.06	113.665	473	Downstream (<=300bp)	13	80941086	80942073	988	1	71416	ENSMUST00000224509.1	7664	NA	5430425K12Rik	RIKEN cDNA 5430425K12 gene
83	chr9	77828341	77829099	759	*	Cebpb_1.q10_peak_27818	1136	39.3408	119.06	113.665	432	Distal Intergenic	9	77766142	77779545	13404	1	14629	ENSMUST00000216848.1	62199	ENSMUSG00000032350	Gclc	glutamate-cysteine ligase, catalytic subunit
84	chr10	112139497	112140414	918	*	Cebpb_1.q10_peak_3426	1174	39.3351	122.905	117.421	499	Distal Intergenic	10	112163621	112216555	52935	1	353025	ENSMUST00000092176.7	-23207	ENSMUSG00000035694	Caps2	calcyphosphine 2
85	chr19	46901174	46902072	899	*	Cebpb_1.q10_peak_14787	1337	38.934	139.59	133.712	399	Intron (ENSMUST00000235234.1/76952, intron 5 of 17)	19	46889008	46909575	20568	2	76952	ENSMUST00000174731.2	7503	ENSMUSG00000025041	Nt5c2	5'-nucleotidase, cytosolic II
86	chr13	41599823	41600634	812	*	Cebpb_1.q10_peak_7312	1212	38.9253	126.823	121.263	349	Distal Intergenic	13	41605907	41634651	28745	1	621976	ENSMUST00000221694.1	-5273	ENSMUSG00000087370	Tmem170b	transmembrane protein 170B
87	chr13	35949844	35950455	612	*	Cebpb_1.q10_peak_7169	1156	38.9215	121.047	115.6	232	Distal Intergenic	13	35958839	35970388	11550	1	76487	ENSMUST00000225537.1	-8384	ENSMUSG00000050423	Ppp1r3g	protein phosphatase 1, regulatory subunit 3G
88	chr13	52822100	52823370	1271	*	Cebpb_1.q10_peak_7517	1144	38.9207	119.897	114.493	812	Distal Intergenic	13	52729922	52757205	27284	2	105404	ENSMUST00000223209.1	-64895	NA	BB123696	expressed sequence BB123696
89	chr13	9159032	9160026	995	*	Cebpb_1.q10_peak_6827	1118	38.9042	117.178	111.825	396	Intron (ENSMUST00000188211.7/217980, intron 13 of 17)	13	9168361	9173121	4761	1	217980	ENSMUST00000189330.1	-8335	ENSMUSG00000033499	Larp4b	La ribonucleoprotein 4B
90	chr2	128467278	128468187	910	*	Cebpb_1.q10_peak_16523	1118	38.9042	117.178	111.825	413	Intron (ENSMUST00000223654.1/100043424, intron 2 of 2)	2	128372115	128502765	130651	2	100043424	ENSMUST00000223654.1	34578	ENSMUSG00000074813	Morrbid	myeloid RNA regulator of BCL2L11 induced cell death
91	chr3	103020821	103022011	1191	*	Cebpb_1.q10_peak_18301	1118	38.9042	117.178	111.825	708	Promoter (<=1kb)	3	103020664	103057804	37141	1	229663	ENSMUST00000197488.4	157	ENSMUSG00000068823	Csde1	cold shock domain containing E1, RNA binding
92	chr4	101292660	101293797	1138	*	Cebpb_1.q10_peak_19656	1118	38.9042	117.178	111.825	564	Intron (ENSMUST00000131864.1/ENSMUST00000131864.1, intron 2 of 2)	4	101152367	101265282	112916	2	16451	ENSMUST00000102781.9	-27378	ENSMUSG00000028530	Jak1	Janus kinase 1
93	chr9	7558010	7558703	694	*	Cebpb_1.q10_peak_26912	1118	38.9042	117.178	111.825	409	Promoter (<=1kb)	9	7558456	7568485	10030	1	17394	ENSMUST00000018765.3	0	ENSMUSG00000005800	Mmp8	matrix metallopeptidase 8
94	chr19	21460767	21462079	1313	*	Cebpb_1.q10_peak_14316	1222	38.5505	127.826	122.24	616	Intron (ENSMUST00000087600.9/14544, intron 1 of 13)	19	21418725	21472588	53864	2	14544	ENSMUST00000136258.1	10509	ENSMUSG00000058624	Gda	guanine deaminase
95	chr6	134700686	134701386	701	*	Cebpb_1.q10_peak_23729	1222	38.5505	127.826	122.24	358	Promoter (<=1kb)	6	134701550	134710455	8906	1	67774	ENSMUST00000204133.1	-164	ENSMUSG00000042992	Borcs5	BLOC-1 related complex subunit 5
96	chr8	120740883	120741635	753	*	Cebpb_1.q10_peak_26688	1126	38.5027	118.041	112.673	348	Exon (ENSMUST00000162775.1/15900, exon 2 of 2)	8	120738639	120755581	16943	1	15900	ENSMUST00000162001.7	2244	ENSMUSG00000041515	Irf8	interferon regulatory factor 8
97	chr1	36307781	36308612	832	*	Cebpb_1.q10_peak_142	1099	38.4677	115.302	109.984	368	Promoter (<=1kb)	1	36307779	36316578	8800	1	214855	ENSMUST00000140218.1	2	ENSMUSG00000037447	Arid5a	AT rich interactive domain 5A (MRF1-like)
98	chr10	7841477	7842337	861	*	Cebpb_1.q10_peak_2074	1099	38.4677	115.302	109.984	444	Intron (ENSMUST00000039484.5/237256, intron 2 of 5)	10	7836381	7836474	94	1	100628581	ENSMUST00000175319.1	5096	ENSMUSG00000093060	Mir5104	microRNA 5104
99	chr10	67438910	67439946	1037	*	Cebpb_1.q10_peak_2765	1099	38.4677	115.302	109.984	581	Exon (ENSMUST00000219056.1/ENSMUST00000219056.1, exon 2 of 3)	10	67535475	67540246	4772	1	13654	ENSMUST00000145754.7	-95529	ENSMUSG00000037868	Egr2	early growth response 2
100	chr5	90689430	90690280	851	*	Cebpb_1.q10_peak_21260	1099	38.4677	115.302	109.984	490	Distal Intergenic	5	90603831	90640657	36827	2	73246	ENSMUST00000202704.3	-48773	ENSMUSG00000029370	Rassf6	Ras association (RalGDS/AF-6) domain family member 6
101	chr2	167753504	167754593	1090	*	Cebpb_1.q10_peak_17194	1126	38.0847	118.041	112.673	595	Distal Intergenic	2	167691181	167697801	6621	1	329562	ENSMUST00000130679.1	62323	ENSMUSG00000006462	A530013C23Rik	RIKEN cDNA A530013C23 gene
102	chr4	56757048	56758012	965	*	Cebpb_1.q10_peak_19351	1126	38.0847	118.041	112.673	410	Promoter (<=1kb)	4	56751012	56757285	6274	2	230233	ENSMUST00000171411.7	0	ENSMUSG00000028431	Elp1	elongator complex protein 1
103	chr10	21607812	21609002	1191	*	Cebpb_1.q10_peak_2301	1081	38.0311	113.431	108.155	760	Intron (ENSMUST00000057341.5/67692, intron 2 of 2)	10	21616320	21621765	5446	1	67692	ENSMUST00000186635.1	-7318	ENSMUSG00000050844	1700020N01Rik	RIKEN cDNA 1700020N01 gene
104	chr11	79118459	79119736	1278	*	Cebpb_1.q10_peak_4659	1081	38.0311	113.431	108.155	543	Intron (ENSMUST00000018478.10/16706, intron 1 of 18)	11	79013440	79146407	132968	2	16706	ENSMUST00000018478.10	26671	ENSMUSG00000018334	Ksr1	kinase suppressor of ras 1
105	chr13	37120831	37122183	1353	*	Cebpb_1.q10_peak_7189	1081	38.0311	113.431	108.155	900	Distal Intergenic	13	36867178	37050244	183067	2	74145	ENSMUST00000164727.7	-70587	ENSMUSG00000039109	F13a1	coagulation factor XIII, A1 subunit
106	chr15	62216619	62217843	1225	*	Cebpb_1.q10_peak_9973	1081	38.0311	113.431	108.155	510	Promoter (<=1kb)	15	62218223	62249526	31304	1	19296	ENSMUST00000182380.7	-380	ENSMUSG00000097039	Pvt1	Pvt1 oncogene
107	chr19	32223523	32224776	1254	*	Cebpb_1.q10_peak_14467	1081	38.0311	113.431	108.155	382	5' UTR	19	32122728	32211013	88286	2	208449	ENSMUST00000151289.8	-12510	ENSMUSG00000040451	Sgms1	sphingomyelin synthase 1
108	chr13	24791093	24791914	822	*	Cebpb_1.q10_peak_7042	1147	37.7343	120.157	114.749	426	Distal Intergenic	13	24801657	24816197	14541	1	79555	ENSMUST00000019276.11	-9743	ENSMUSG00000019132	BC005537	cDNA sequence BC005537
109	chr13	55039935	55040585	651	*	Cebpb_1.q10_peak_7537	1108	37.6667	116.19	110.862	299	3' UTR	13	55005985	55021385	15401	2	212032	ENSMUST00000052949.12	-18550	ENSMUSG00000025877	Hk3	hexokinase 3
110	chr11	106122496	106123221	726	*	Cebpb_1.q10_peak_5203	1063	37.5945	111.565	106.33	380	Intron (ENSMUST00000002044.9/26406, intron 5 of 15)	11	106151212	106152378	1167	1	26406	ENSMUST00000129793.1	-27991	ENSMUSG00000020700	Map3k3	mitogen-activated protein kinase kinase kinase 3
111	chr13	24981021	24981601	581	*	Cebpb_1.q10_peak_7046	1063	37.5945	111.565	106.33	257	Exon (ENSMUST00000021773.12/14756, exon 19 of 26)	13	24993616	24994799	1184	2	380836	ENSMUST00000225296.1	13198	ENSMUSG00000021339	Mrs2	MRS2 magnesium transporter
112	chr16	25040982	25041807	826	*	Cebpb_1.q10_peak_11070	1063	37.5945	111.565	106.33	481	Distal Intergenic	16	25059639	25069058	9420	1	319487	ENSMUST00000181655.1	-17832	ENSMUSG00000096960	A230028O05Rik	RIKEN cDNA A230028O05 gene
113	chr16	33950725	33951619	895	*	Cebpb_1.q10_peak_11219	1063	37.5945	111.565	106.33	400	Distal Intergenic	16	33946524	33949145	2622	1	16419	ENSMUST00000231409.1	4201	ENSMUSG00000022817	Itgb5	integrin beta 5
114	chr2	29771716	29772693	978	*	Cebpb_1.q10_peak_15353	1063	37.5945	111.565	106.33	568	Intron (ENSMUST00000113807.9/227682, intron 6 of 6)	2	29779211	29782196	2986	2	227682	ENSMUST00000148120.1	9503	ENSMUSG00000039826	Trub2	TruB pseudouridine (psi) synthase family member 2
115	chr7	80015247	80016054	808	*	Cebpb_1.q10_peak_24641	1063	37.5945	111.565	106.33	358	Distal Intergenic	7	80024814	80094173	69360	1	209225	ENSMUST00000164056.8	-8760	ENSMUSG00000048897	Zfp710	zinc finger protein 710
116	chr10	118102932	118104268	1337	*	Cebpb_1.q10_peak_3485	1433	37.5667	149.441	143.356	651	Distal Intergenic	10	118141811	118146760	4950	1	17245	ENSMUST00000219827.1	-37543	ENSMUSG00000020212	Mdm1	transformed mouse 3T3 cell double minute 1
117	chr2	144009157	144010155	999	*	Cebpb_1.q10_peak_16744	1284	37.5571	134.216	128.49	503	Promoter (1-2kb)	2	143947395	144011263	63869	2	81910	ENSMUST00000016072.11	1108	ENSMUSG00000027422	Rrbp1	ribosome binding protein 1
118	chr8	69090823	69091803	981	*	Cebpb_1.q10_peak_26131	1186	37.4179	124.196	118.694	371	Promoter (1-2kb)	8	69075101	69089235	14135	2	110877	ENSMUST00000148856.1	-1588	ENSMUSG00000036330	Slc18a1	solute carrier family 18 (vesicular monoamine), member 1
119	chr1	180944456	180945293	838	*	Cebpb_1.q10_peak_1831	1152	37.3706	120.674	115.256	412	Promoter (<=1kb)	1	180944035	180975103	31069	1	208795	ENSMUST00000161523.7	421	ENSMUSG00000026519	Tmem63a	transmembrane protein 63a
120	chr6	52860962	52861875	914	*	Cebpb_1.q10_peak_22681	1113	37.2854	116.664	111.331	519	Intron (ENSMUST00000136250.5/231986, intron 2 of 4)	6	52768797	52909620	140824	2	231986	ENSMUST00000136250.5	47745	ENSMUSG00000063568	Jazf1	JAZF zinc finger 1
121	chr2	104493222	104493979	758	*	Cebpb_1.q10_peak_16240	1045	37.1579	109.705	104.506	459	Promoter (<=1kb)	2	104429781	104493690	63910	2	15259	ENSMUST00000111124.7	0	ENSMUSG00000027177	Hipk3	homeodomain interacting protein kinase 3
122	chr3	83884771	83885843	1073	*	Cebpb_1.q10_peak_17949	1072	36.8307	112.503	107.249	543	Distal Intergenic	3	83900332	83907579	7248	2	229473	ENSMUST00000199411.4	21736	ENSMUSG00000033767	Tmem131l	transmembrane 131 like
123	chr11	90240220	90241209	990	*	Cebpb_1.q10_peak_4905	1026	36.7213	107.851	102.691	594	Intron (ENSMUST00000124877.2/ENSMUST00000124877.2, intron 3 of 3)	11	90249456	90268465	19010	1	67468	ENSMUST00000107887.7	-8247	ENSMUSG00000003948	Mmd	monocyte to macrophage differentiation-associated
124	chr13	93996256	93997595	1340	*	Cebpb_1.q10_peak_7849	1026	36.7213	107.851	102.691	374	Distal Intergenic	13	94057796	94195409	137614	1	218454	ENSMUST00000054274.7	-60201	ENSMUSG00000045312	Lhfpl2	lipoma HMGIC fusion partner-like 2
125	chr15	25940141	25941014	874	*	Cebpb_1.q10_peak_9547	1026	36.7213	107.851	102.691	427	Promoter (<=1kb)	15	25940702	25973668	32967	1	66270	ENSMUST00000227275.1	0	ENSMUSG00000022270	Retreg1	reticulophagy regulator 1
126	chr17	43137473	43138909	1437	*	Cebpb_1.q10_peak_12413	1026	36.7213	107.851	102.691	459	Distal Intergenic	17	43149357	43158196	8840	2	545207	ENSMUST00000233120.1	19287	ENSMUSG00000117011	E130008D07Rik	RIKEN cDNA E130008D07 gene
127	chr2	118882859	118883670	812	*	Cebpb_1.q10_peak_16338	1026	36.7213	107.851	102.691	410	3' UTR	2	118876433	118877900	1468	1	56357	ENSMUST00000154104.1	6426	ENSMUSG00000027332	Ivd	isovaleryl coenzyme A dehydrogenase
128	chr7	19683573	19684437	865	*	Cebpb_1.q10_peak_24066	1026	36.7213	107.851	102.691	350	Distal Intergenic	7	19678083	19681479	3397	2	11425	ENSMUST00000003071.9	-2094	ENSMUSG00000074336	Apoc4	apolipoprotein C-IV
129	chr8	57432750	57433272	523	*	Cebpb_1.q10_peak_26042	1026	36.7213	107.851	102.691	284	Distal Intergenic	8	57455923	57477585	21663	1	20284	ENSMUST00000034023.3	-22651	ENSMUSG00000031610	Scrg1	scrapie responsive gene 1
130	chr2	167924613	167926524	1912	*	Cebpb_1.q10_peak_17209	1151	36.6628	120.585	115.169	485	Distal Intergenic	2	167932057	167974737	42681	1	19246	ENSMUST00000147210.7	-5533	ENSMUSG00000027540	Ptpn1	protein tyrosine phosphatase, non-receptor type 1
131	chr10	25127738	25129062	1325	*	Cebpb_1.q10_peak_2356	1100	36.5189	115.34	110.021	765	Distal Intergenic	10	25169090	25200158	31069	2	432442	ENSMUST00000100012.2	71096	ENSMUSG00000039166	Akap7	A kinase (PRKA) anchor protein 7
132	chr11	96974553	96975382	830	*	Cebpb_1.q10_peak_4989	1100	36.5189	115.34	110.021	460	Intron (ENSMUST00000107624.7/78912, intron 1 of 6)	11	96953341	96977711	24371	2	78912	ENSMUST00000107624.7	2329	ENSMUSG00000018678	Sp2	Sp2 transcription factor
133	chr1	84317422	84318311	890	*	Cebpb_1.q10_peak_683	1054	36.4127	110.668	105.453	470	Intron (ENSMUST00000176559.7/98496, intron 1 of 2)	1	84037231	84336173	298943	2	98496	ENSMUST00000176559.7	17862	ENSMUSG00000045658	Pid1	phosphotyrosine interaction domain containing 1
134	chr11	21222905	21225058	2154	*	Cebpb_1.q10_peak_3837	1054	36.4127	110.668	105.453	868	Distal Intergenic	11	21239281	21321122	81842	1	245944	ENSMUST00000109578.7	-14223	ENSMUSG00000020128	Vps54	VPS54 GARP complex subunit
135	chr11	115188525	115189834	1310	*	Cebpb_1.q10_peak_5361	1054	36.4127	110.668	105.453	398	Promoter (<=1kb)	11	115184795	115187859	3065	2	66176	ENSMUST00000127419.7	-666	ENSMUSG00000015542	Nat9	N-acetyltransferase 9 (GCN5-related, putative)
136	chr15	93340380	93341486	1107	*	Cebpb_1.q10_peak_10457	1054	36.4127	110.668	105.453	494	Distal Intergenic	15	93284281	93336935	52655	2	67057	ENSMUST00000133736.1	-3445	ENSMUSG00000022634	Yaf2	YY1 associated factor 2
137	chr16	44988524	44989690	1167	*	Cebpb_1.q10_peak_11342	1054	36.4127	110.668	105.453	346	Distal Intergenic	16	44965254	44966854	1601	1	74603	ENSMUST00000163358.1	23270	ENSMUSG00000036172	Cd200r3	CD200 receptor 3
138	chr2	91695883	91696802	920	*	Cebpb_1.q10_peak_16118	1054	36.4127	110.668	105.453	519	5' UTR	2	91688713	91705734	17022	2	51897	ENSMUST00000136412.1	8932	ENSMUSG00000027244	Atg13	autophagy related 13
139	chr7	92669687	92670696	1010	*	Cebpb_1.q10_peak_24857	1315	36.4087	137.32	131.516	380	Promoter (<=1kb)	7	92643543	92669934	26392	2	74737	ENSMUST00000119954.8	0	ENSMUSG00000041328	Pcf11	PCF11 cleavage and polyadenylation factor subunit
140	chr4	101682314	101683577	1264	*	Cebpb_1.q10_peak_19670	1043	36.3847	109.504	104.321	519	Distal Intergenic	4	101717404	101792258	74855	1	16847	ENSMUST00000102777.9	-33827	ENSMUSG00000057722	Lepr	leptin receptor
141	chr9	69439456	69440327	872	*	Cebpb_1.q10_peak_27700	1382	36.3656	144.208	138.229	428	Distal Intergenic	9	69453620	69491795	38176	1	12306	ENSMUST00000034756.14	-13293	ENSMUSG00000032231	Anxa2	annexin A2
142	chr19	34269993	34270792	800	*	Cebpb_1.q10_peak_14526	1020	36.3268	107.182	102.039	344	Distal Intergenic	19	34241090	34255590	14501	2	11475	ENSMUST00000039631.9	-14403	ENSMUSG00000035783	Acta2	actin alpha 2, smooth muscle, aorta
143	chr19	57609441	57610757	1317	*	Cebpb_1.q10_peak_14943	1008	36.2847	106.003	100.882	601	Promoter (<=1kb)	19	57611034	58133343	522310	1	226255	ENSMUST00000077282.6	-277	ENSMUSG00000054843	Atrnl1	attractin like 1
144	chr4	59439470	59441235	1766	*	Cebpb_1.q10_peak_19413	1008	36.2847	106.003	100.882	754	Promoter (<=1kb)	4	59314754	59438633	123880	2	634731	ENSMUST00000107544.1	-837	ENSMUSG00000038578	Susd1	sushi domain containing 1
145	chr6	87992700	87993313	614	*	Cebpb_1.q10_peak_23005	1008	36.2847	106.003	100.882	313	Exon (ENSMUST00000203702.1/ENSMUST00000203702.1, exon 1 of 1)	6	87981683	88005471	23789	1	434064	ENSMUST00000153372.1	11017	ENSMUSG00000084950	Gm5577	predicted gene 5577
146	chr16	24199669	24200467	799	*	Cebpb_1.q10_peak_11025	1036	35.9947	108.838	103.659	323	Intron (ENSMUST00000230383.1/ENSMUST00000230383.1, intron 2 of 3)	16	24076388	24082690	6303	2	108168278	ENSMUST00000230580.1	-116979	ENSMUSG00000116437	Gm46545	predicted gene, 46545
147	chr19	6401094	6401821	728	*	Cebpb_1.q10_peak_14019	1036	35.9947	108.838	103.659	456	Promoter (<=1kb)	19	6401695	6402446	752	1	19395	ENSMUST00000122930.1	0	ENSMUSG00000032946	Rasgrp2	RAS, guanyl releasing protein 2
148	chr7	97210816	97211577	762	*	Cebpb_1.q10_peak_24886	1036	35.9947	108.838	103.659	509	Intron (ENSMUST00000004622.6/14389, intron 1 of 9)	7	97312473	97315025	2553	2	244144	ENSMUST00000181351.7	103448	ENSMUSG00000035713	Usp35	ubiquitin specific peptidase 35
149	chr13	83073917	83074933	1017	*	Cebpb_1.q10_peak_7778	1116	35.9077	116.995	111.658	482	Intron (ENSMUST00000225970.1/ENSMUST00000225970.1, intron 2 of 3)	13	82698275	82698333	59	2	100628621	ENSMUST00000198795.1	-375584	ENSMUSG00000106655	Mir3961	microRNA 3961
150	chr1	91437485	91438656	1172	*	Cebpb_1.q10_peak_829	990	35.8481	104.16	99.0774	257	Exon (ENSMUST00000069620.9/18627, exon 9 of 23)	1	91447722	91449865	2144	2	18627	ENSMUST00000185298.1	11209	ENSMUSG00000055866	Per2	period circadian clock 2
151	chr15	40046903	40047772	870	*	Cebpb_1.q10_peak_9732	990	35.8481	104.16	99.0774	391	Promoter (1-2kb)	15	40045191	40128982	83792	1	102636079	ENSMUST00000227360.1	1712	ENSMUSG00000115142	Gm33251	predicted gene, 33251
152	chr15	59727798	59728977	1180	*	Cebpb_1.q10_peak_9933	990	35.8481	104.16	99.0774	493	Distal Intergenic	15	59788417	59794959	6543	2	100503021	ENSMUST00000228865.1	65982	ENSMUSG00000115426	Gm19510	predicted gene, 19510
153	chr2	120158000	120158919	920	*	Cebpb_1.q10_peak_16378	990	35.8481	104.16	99.0774	406	Distal Intergenic	2	120089175	120154606	65432	2	98878	ENSMUST00000028755.7	-3394	ENSMUSG00000027293	Ehd4	EH-domain containing 4
154	chr4	140566448	140567234	787	*	Cebpb_1.q10_peak_20282	990	35.8481	104.16	99.0774	498	Promoter (1-2kb)	4	140544314	140568381	24068	2	72754	ENSMUST00000140403.1	1147	ENSMUSG00000040964	Arhgef10l	Rho guanine nucleotide exchange factor (GEF) 10-like
155	chr8	46739153	46739974	822	*	Cebpb_1.q10_peak_25995	990	35.8481	104.16	99.0774	473	Promoter (<=1kb)	8	46668808	46739508	70701	2	100503498	ENSMUST00000208508.2	0	ENSMUSG00000097534	Gm16675	predicted gene, 16675
156	chr9	57384433	57385292	860	*	Cebpb_1.q10_peak_27440	990	35.8481	104.16	99.0774	364	3' UTR	9	57415166	57421318	6153	2	66812	ENSMUST00000217255.1	36026	ENSMUSG00000063849	Ppcdc	phosphopantothenoylcysteine decarboxylase
157	chr15	91171861	91172778	918	*	Cebpb_1.q10_peak_10435	1064	35.7172	111.709	106.469	495	Promoter (<=1kb)	15	91159111	91172185	13075	2	26874	ENSMUST00000229909.1	0	ENSMUSG00000055782	Abcd2	ATP-binding cassette, sub-family D (ALD), member 2
158	chr4	3651439	3652428	990	*	Cebpb_1.q10_peak_18902	1041	35.6484	109.359	104.177	309	Distal Intergenic	4	3656508	3663108	6601	1	70143	ENSMUST00000139600.1	-4080	ENSMUSG00000085394	2210414B05Rik	RIKEN cDNA 2210414B05 gene
159	chr17	44709636	44710473	838	*	Cebpb_1.q10_peak_12444	1030	35.6129	108.186	103.019	427	Exon (ENSMUST00000161664.1/ENSMUST00000161664.1, exon 1 of 2)	17	44639681	44734693	95013	2	12393	ENSMUST00000160199.1	24220	ENSMUSG00000039153	Runx2	runt related transcription factor 2
160	chr13	112129897	112131238	1342	*	Cebpb_1.q10_peak_8151	1018	35.5767	107.014	101.873	500	Distal Intergenic	13	112288451	112344641	56191	1	77318	ENSMUST00000056047.13	-157213	ENSMUSG00000049985	Ankrd55	ankyrin repeat domain 55
161	chr14	73409814	73410803	990	*	Cebpb_1.q10_peak_9094	1018	35.5767	107.014	101.873	500	Distal Intergenic	14	73362226	73385289	23064	2	16432	ENSMUST00000022704.8	-24525	ENSMUSG00000022108	Itm2b	integral membrane protein 2B
162	chr4	119966058	119967423	1366	*	Cebpb_1.q10_peak_19883	1018	35.5767	107.014	101.873	935	Intron (ENSMUST00000143837.1/16656, intron 1 of 1)	4	120032766	120065063	32298	1	16656	ENSMUST00000227491.1	-65343	ENSMUSG00000028634	Hivep3	human immunodeficiency virus type I enhancer binding protein 3
163	chr4	55623237	55624079	843	*	Cebpb_1.q10_peak_19324	1007	35.5396	105.844	100.738	295	Intron (ENSMUST00000123620.1/ENSMUST00000123620.1, intron 4 of 4)	4	55527143	55532466	5324	2	16600	ENSMUST00000107619.2	-90771	ENSMUSG00000003032	Klf4	Kruppel-like factor 4 (gut)
164	chr15	102243208	102243989	782	*	Cebpb_1.q10_peak_10660	1099	35.5302	115.207	109.907	397	Promoter (<=1kb)	15	102241939	102243589	1651	2	19411	ENSMUST00000130204.1	0	ENSMUSG00000001288	Rarg	retinoic acid receptor, gamma
165	chr11	94978867	94979680	814	*	Cebpb_1.q10_peak_4941	1180	35.4919	123.588	118.1	274	Distal Intergenic	11	94963208	94976327	13120	2	20391	ENSMUST00000166320.7	-2540	ENSMUSG00000001508	Sgca	sarcoglycan, alpha (dystrophin-associated glycoprotein)
166	chr13	117241738	117242565	828	*	Cebpb_1.q10_peak_8244	1180	35.4919	123.588	118.1	468	Intron (ENSMUST00000225981.1/13723, intron 3 of 3)	13	117220744	117226070	5327	1	13723	ENSMUST00000225460.1	20994	ENSMUSG00000021728	Emb	embigin
167	chr4	40155963	40156819	857	*	Cebpb_1.q10_peak_19127	1264	35.4598	132.094	126.415	334	Intron (ENSMUST00000102973.3/11428, intron 1 of 20)	4	40163719	40169360	5642	1	11428	ENSMUST00000152911.1	-6900	ENSMUSG00000028405	Aco1	aconitase 1
168	chr1	170997673	170999058	1386	*	Cebpb_1.q10_peak_1633	990	35.4115	104.16	99.0774	684	Distal Intergenic	1	171018920	171029761	10842	1	246256	ENSMUST00000078825.4	-19862	ENSMUSG00000059089	Fcgr4	Fc receptor, IgG, low affinity IV
169	chr11	11685881	11686566	686	*	Cebpb_1.q10_peak_3772	990	35.4115	104.16	99.0774	331	Promoter (<=1kb)	11	11685925	11772112	86188	1	22778	ENSMUST00000065433.11	0	ENSMUSG00000018654	Ikzf1	IKAROS family zinc finger 1
170	chr15	83009158	83010200	1043	*	Cebpb_1.q10_peak_10341	990	35.4115	104.16	99.0774	656	Intron (ENSMUST00000231165.1/74039, intron 4 of 5)	15	82998838	83023083	24246	2	74039	ENSMUST00000231204.1	12883	ENSMUSG00000058099	Nfam1	Nfat activating molecule with ITAM motif 1
171	chr17	49428935	49429671	737	*	Cebpb_1.q10_peak_12541	990	35.4115	104.16	99.0774	354	Promoter (<=1kb)	17	49428442	49454790	26349	1	56738	ENSMUST00000174647.1	493	ENSMUSG00000064120	Mocs1	molybdenum cofactor synthesis 1
172	chr19	10803537	10804484	948	*	Cebpb_1.q10_peak_14113	990	35.4115	104.16	99.0774	445	Intron (ENSMUST00000080292.11/12511, intron 1 of 12)	19	10789346	10798744	9399	2	12511	ENSMUST00000025572.7	-4793	ENSMUSG00000024670	Cd6	CD6 antigen
173	chr2	145887767	145889091	1325	*	Cebpb_1.q10_peak_16786	990	35.4115	104.16	99.0774	796	Downstream (<=300bp)	2	145902099	145912528	10430	1	67877	ENSMUST00000150316.7	-13008	ENSMUSG00000002728	Naa20	N(alpha)-acetyltransferase 20, NatB catalytic subunit
174	chr2	178505841	178506663	823	*	Cebpb_1.q10_peak_17289	990	35.4115	104.16	99.0774	491	Distal Intergenic	2	178460630	178466572	5943	1	381409	ENSMUST00000176869.1	45211	ENSMUSG00000039155	Cdh26	cadherin-like 26
175	chr3	9886161	9887461	1301	*	Cebpb_1.q10_peak_17394	990	35.4115	104.16	99.0774	691	Distal Intergenic	3	9687479	9833679	146201	2	94212	ENSMUST00000161949.7	-52482	ENSMUSG00000027508	Pag1	phosphoprotein associated with glycosphingolipid microdomains 1
176	chr4	62728796	62729621	826	*	Cebpb_1.q10_peak_19455	990	35.4115	104.16	99.0774	567	Distal Intergenic	4	62700695	62704001	3307	1	50780	ENSMUST00000153875.2	28101	ENSMUSG00000059810	Rgs3	regulator of G-protein signaling 3
177	chr5	135186604	135187460	857	*	Cebpb_1.q10_peak_21893	990	35.4115	104.16	99.0774	328	Promoter (<=1kb)	5	135187264	135246129	58866	1	22385	ENSMUST00000002825.5	0	ENSMUSG00000002748	Baz1b	bromodomain adjacent to zinc finger domain, 1B
178	chr7	126503124	126504066	943	*	Cebpb_1.q10_peak_25303	990	35.4115	104.16	99.0774	519	Promoter (<=1kb)	7	126491708	126503437	11730	2	233871	ENSMUST00000040202.14	0	ENSMUSG00000032637	Atxn2l	ataxin 2-like
179	chr9	63031090	63031827	738	*	Cebpb_1.q10_peak_27558	990	35.4115	104.16	99.0774	488	Distal Intergenic	9	62920457	62987924	67468	2	56469	ENSMUST00000216209.1	-43166	ENSMUSG00000032405	Pias1	protein inhibitor of activated STAT 1
180	chr17	26571231	26572033	803	*	Cebpb_1.q10_peak_12083	1000	35.1587	105.196	100.098	376	Intron (ENSMUST00000167662.7/67458, intron 1 of 9)	17	26505591	26562128	56538	2	19252	ENSMUST00000235532.1	-9103	ENSMUSG00000024190	Dusp1	dual specificity phosphatase 1
181	chr4	53227508	53228251	744	*	Cebpb_1.q10_peak_19287	1000	35.1587	105.196	100.098	451	Distal Intergenic	4	53246196	53251115	4920	1	78180	ENSMUST00000155178.1	-17945	ENSMUSG00000086947	4930522O17Rik	RIKEN cDNA 4930522O17 gene
182	chr4	141669840	141670858	1019	*	Cebpb_1.q10_peak_20322	1000	35.1587	105.196	100.098	613	Distal Intergenic	4	141625734	141664899	39166	2	69582	ENSMUST00000030751.4	-4941	ENSMUSG00000028917	Plekhm2	pleckstrin homology domain containing, family M (with RUN domain) member 2
183	chr9	108305813	108307334	1522	*	Cebpb_1.q10_peak_28151	1000	35.1587	105.196	100.098	465	Promoter (<=1kb)	9	108302958	108305990	3033	2	102791	ENSMUST00000044725.8	0	ENSMUSG00000039461	Tcta	T cell leukemia translocation altered gene
184	chr7	135666190	135666958	769	*	Cebpb_1.q10_peak_25460	989	35.1171	104.023	98.9689	347	Intron (ENSMUST00000211140.1/19267, intron 10 of 20)	7	135648457	135652314	3858	2	67765	ENSMUST00000181940.1	-13876	ENSMUSG00000097471	5830432E09Rik	RIKEN cDNA 5830432E09 gene
185	chr10	77549922	77551585	1664	*	Cebpb_1.q10_peak_2874	1075	35.0767	112.835	107.578	1161	3' UTR	10	77530380	77565708	35329	1	16414	ENSMUST00000153541.1	19542	ENSMUSG00000000290	Itgb2	integrin beta 2
186	chr13	115209191	115210292	1102	*	Cebpb_1.q10_peak_8228	984	35.0312	103.509	98.4616	383	Distal Intergenic	13	114953096	115101964	148869	2	109700	ENSMUST00000061673.8	-107227	ENSMUSG00000042284	Itga1	integrin alpha 1
187	chr1	152786431	152787519	1089	*	Cebpb_1.q10_peak_1371	972	34.975	102.323	97.2948	750	Distal Intergenic	1	152800194	152836991	36798	1	17970	ENSMUST00000186568.6	-12675	ENSMUSG00000026480	Ncf2	neutrophil cytosolic factor 2
188	chr10	3973003	3974182	1180	*	Cebpb_1.q10_peak_2017	972	34.975	102.323	97.2948	759	Promoter (<=1kb)	10	3973118	4156111	182994	1	270685	ENSMUST00000117291.7	0	ENSMUSG00000040675	Mthfd1l	methylenetetrahydrofolate dehydrogenase (NADP+ dependent) 1-like
189	chr13	76620078	76621089	1012	*	Cebpb_1.q10_peak_7752	972	34.975	102.323	97.2948	661	Intron (ENSMUST00000125209.7/78771, intron 1 of 20)	13	76579728	76732883	153156	1	78771	ENSMUST00000109589.2	40350	ENSMUSG00000021596	Mctp1	multiple C2 domains, transmembrane 1
190	chr17	15704070	15704889	820	*	Cebpb_1.q10_peak_11962	972	34.975	102.323	97.2948	535	Promoter (<=1kb)	17	15704967	15772610	67644	1	12648	ENSMUST00000024627.13	-78	ENSMUSG00000023852	Chd1	chromodomain helicase DNA binding protein 1
191	chr17	75146981	75148104	1124	*	Cebpb_1.q10_peak_12802	972	34.975	102.323	97.2948	443	Intron (ENSMUST00000234490.1/268977, intron 3 of 34)	17	75178810	75348933	170124	1	268977	ENSMUST00000135447.7	-30706	ENSMUSG00000001870	Ltbp1	latent transforming growth factor beta binding protein 1
192	chr2	24976782	24977562	781	*	Cebpb_1.q10_peak_15256	972	34.975	102.323	97.2948	462	Promoter (<=1kb)	2	24976148	25039352	63205	1	241274	ENSMUST00000139643.7	634	ENSMUSG00000036833	Pnpla7	patatin-like phospholipase domain containing 7
193	chr5	66105681	66106764	1084	*	Cebpb_1.q10_peak_21103	972	34.975	102.323	97.2948	417	Intron (ENSMUST00000201544.3/245945, intron 3 of 8)	5	66016549	66098191	81643	2	245945	ENSMUST00000113726.7	-7490	ENSMUSG00000070780	Rbm47	RNA binding motif protein 47
194	chr5	86078560	86079373	814	*	Cebpb_1.q10_peak_21234	972	34.975	102.323	97.2948	348	Intron (ENSMUST00000198435.4/56792, intron 2 of 8)	5	86071812	86103864	32053	1	56792	ENSMUST00000031171.8	6748	ENSMUSG00000029254	Stap1	signal transducing adaptor family member 1
195	chr8	3648058	3649119	1062	*	Cebpb_1.q10_peak_25625	972	34.975	102.323	97.2948	413	Distal Intergenic	8	3641612	3642795	1184	1	20911	ENSMUST00000162832.1	6446	ENSMUSG00000004626	Stxbp2	syntaxin binding protein 2
196	chr8	82383205	82383978	774	*	Cebpb_1.q10_peak_26300	972	34.975	102.323	97.2948	407	Intron (ENSMUST00000209363.1/16168, intron 1 of 7)	8	82345662	82398627	52966	2	16168	ENSMUST00000210885.1	14649	ENSMUSG00000031712	Il15	interleukin 15
197	chr10	96332720	96333647	928	*	Cebpb_1.q10_peak_3303	1017	34.8732	106.919	101.788	305	Intron (ENSMUST00000218518.1/ENSMUST00000218518.1, intron 1 of 2)	10	96226207	96248708	22502	1	74881	ENSMUST00000218720.1	106513	ENSMUSG00000112762	4930459C07Rik	RIKEN cDNA 4930459C07 gene
198	chr2	170321476	170322572	1097	*	Cebpb_1.q10_peak_17245	1297	34.8642	135.566	129.798	609	Distal Intergenic	2	170347931	170349740	1810	2	76960	ENSMUST00000156657.7	27168	ENSMUSG00000013523	Bcas1	brain enriched myelin associated protein 1
199	chr2	129591695	129593139	1445	*	Cebpb_1.q10_peak_16578	1006	34.83	105.74	100.634	433	Promoter (<=1kb)	2	129592835	129608992	16158	1	19261	ENSMUST00000127751.7	0	ENSMUSG00000037902	Sirpa	signal-regulatory protein alpha
200	chr10	60252100	60253828	1729	*	Cebpb_1.q10_peak_2665	983	34.7407	103.383	98.3384	689	Distal Intergenic	10	60277627	60302594	24968	1	19156	ENSMUST00000105465.7	-23799	ENSMUSG00000004207	Psap	prosaposin
201	chr11	75570964	75571933	970	*	Cebpb_1.q10_peak_4562	983	34.7407	103.383	98.3384	488	Exon (ENSMUST00000108433.7/215113, exon 13 of 14)	11	75566816	75571790	4975	1	215113	ENSMUST00000155981.1	4148	ENSMUSG00000038178	Slc43a2	solute carrier family 43, member 2
202	chr19	43524287	43525512	1226	*	Cebpb_1.q10_peak_14696	983	34.7407	103.383	98.3384	420	Promoter (<=1kb)	19	43499752	43524605	24854	2	14718	ENSMUST00000026196.13	0	ENSMUSG00000025190	Got1	glutamic-oxaloacetic transaminase 1, soluble
203	chr7	45434225	45435193	969	*	Cebpb_1.q10_peak_24370	983	34.7407	103.383	98.3384	324	Promoter (<=1kb)	7	45434844	45456619	21776	1	14936	ENSMUST00000003964.16	0	ENSMUSG00000003865	Gys1	glycogen synthase 1, muscle
204	chr9	67844672	67845707	1036	*	Cebpb_1.q10_peak_27692	983	34.7407	103.383	98.3384	507	Intron (ENSMUST00000077879.6/320528, intron 1 of 84)	9	67840412	67905810	65399	1	320528	ENSMUST00000217386.1	4260	ENSMUSG00000035284	Vps13c	vacuolar protein sorting 13C
205	chr12	32943850	32944682	833	*	Cebpb_1.q10_peak_5833	955	34.5384	100.493	95.5074	345	Intron (ENSMUST00000181670.7/74076, intron 2 of 5)	12	32924957	32953783	28827	2	74076	ENSMUST00000180391.1	9101	ENSMUSG00000097494	4933406C10Rik	RIKEN cDNA 4933406C10 gene
206	chr17	71299625	71301166	1542	*	Cebpb_1.q10_peak_12747	955	34.5384	100.493	95.5074	936	Intron (ENSMUST00000233057.1/246707, intron 2 of 7)	17	71275186	71297247	22062	2	246707	ENSMUST00000233343.1	-2378	ENSMUSG00000024053	Emilin2	elastin microfibril interfacer 2
207	chr19	11430928	11431960	1033	*	Cebpb_1.q10_peak_14150	955	34.5384	100.493	95.5074	525	Distal Intergenic	19	11443553	11458193	14641	1	60361	ENSMUST00000136366.7	-11593	ENSMUSG00000056290	Ms4a4b	membrane-spanning 4-domains, subfamily A, member 4B
208	chr4	86718764	86719675	912	*	Cebpb_1.q10_peak_19558	955	34.5384	100.493	95.5074	560	Distal Intergenic	4	86748555	86830167	81613	1	329877	ENSMUST00000045512.14	-28880	ENSMUSG00000038024	Dennd4c	DENN/MADD domain containing 4C
209	chr5	21115303	21116304	1002	*	Cebpb_1.q10_peak_20655	955	34.5384	100.493	95.5074	477	Distal Intergenic	5	20986645	21055911	69267	2	19248	ENSMUST00000030556.7	-59392	ENSMUSG00000028771	Ptpn12	protein tyrosine phosphatase, non-receptor type 12
210	chr5	74535057	74535815	759	*	Cebpb_1.q10_peak_21172	955	34.5384	100.493	95.5074	350	Promoter (<=1kb)	5	74535449	74598790	63342	1	66899	ENSMUST00000080164.11	0	ENSMUSG00000029227	Fip1l1	FIP1 like 1 (S. cerevisiae)
211	chr5	136977512	136978610	1099	*	Cebpb_1.q10_peak_21943	955	34.5384	100.493	95.5074	454	Distal Intergenic	5	136973954	136975013	1060	1	60363	ENSMUST00000128391.1	3558	ENSMUSG00000001739	Cldn15	claudin 15
212	chr6	53995376	53996163	788	*	Cebpb_1.q10_peak_22718	955	34.5384	100.493	95.5074	369	Exon (ENSMUST00000204478.2/320178, exon 2 of 4)	6	54009712	54018030	8319	1	320178	ENSMUST00000203047.1	-13549	NA	4921529L05Rik	RIKEN cDNA 4921529L05 gene
213	chr3	89912510	89913785	1276	*	Cebpb_1.q10_peak_18090	1011	34.5148	106.304	101.178	804	Promoter (<=1kb)	3	89864059	89913196	49138	2	16194	ENSMUST00000197679.4	0	ENSMUSG00000027947	Il6ra	interleukin 6 receptor, alpha
214	chr13	41500694	41501370	677	*	Cebpb_1.q10_peak_7305	1000	34.4682	105.121	100.029	272	Intron (ENSMUST00000224440.1/ENSMUST00000224440.1, intron 1 of 2)	13	41432303	41487362	55060	2	18003	ENSMUST00000224083.1	-13332	ENSMUSG00000021365	Nedd9	neural precursor cell expressed, developmentally down-regulated gene 9
215	chr8	11403457	11404383	927	*	Cebpb_1.q10_peak_25676	1064	34.3975	111.647	106.407	531	Promoter (<=1kb)	8	11404908	11421254	16347	1	12827	ENSMUST00000145295.1	-525	ENSMUSG00000031503	Col4a2	collagen, type IV, alpha 2
216	chr13	74808450	74809553	1104	*	Cebpb_1.q10_peak_7726	965	34.3226	101.577	96.5714	438	Promoter (<=1kb)	13	74692368	74808810	116443	2	12380	ENSMUST00000223206.1	0	ENSMUSG00000021585	Cast	calpastatin
217	chr1	180888410	180889329	920	*	Cebpb_1.q10_peak_1827	1264	34.2637	132.138	126.454	496	Distal Intergenic	1	180893108	180899103	5996	1	320202	ENSMUST00000085797.5	-3779	ENSMUSG00000066652	Lefty2	left-right determination factor 2
218	chr4	55959901	55960631	731	*	Cebpb_1.q10_peak_19344	1264	34.2637	132.138	126.454	355	Distal Intergenic	4	55527143	55532466	5324	2	16600	ENSMUST00000107619.2	-427435	ENSMUSG00000003032	Klf4	Kruppel-like factor 4 (gut)
219	chr11	104387034	104388002	969	*	Cebpb_1.q10_peak_5173	948	34.1674	99.8592	94.8968	458	Intron (ENSMUST00000106977.7/76719, intron 2 of 13)	11	104334921	104341299	6379	2	76719	ENSMUST00000069188.6	-45735	ENSMUSG00000018412	Kansl1	KAT8 regulatory NSL complex subunit 1
220	chr1	88587304	88588046	743	*	Cebpb_1.q10_peak_775	937	34.1018	98.6679	93.7289	331	Distal Intergenic	1	88551517	88562167	10651	1	100503197	ENSMUST00000189394.1	35787	ENSMUSG00000100798	Gm19589	predicted gene, 19589
221	chr11	4294305	4295052	748	*	Cebpb_1.q10_peak_3673	937	34.1018	98.6679	93.7289	345	Distal Intergenic	11	4267095	4272514	5420	1	16878	ENSMUST00000040750.3	27210	ENSMUSG00000034394	Lif	leukemia inhibitory factor
222	chr11	16637338	16638826	1489	*	Cebpb_1.q10_peak_3784	937	34.1018	98.6679	93.7289	480	Distal Intergenic	11	16752203	16887923	135721	1	13649	ENSMUST00000102884.9	-113377	ENSMUSG00000020122	Egfr	epidermal growth factor receptor
223	chr14	61866315	61867078	764	*	Cebpb_1.q10_peak_8869	937	34.1018	98.6679	93.7289	375	Distal Intergenic	14	61602839	61682373	79535	2	668253	ENSMUST00000182768.7	-183942	ENSMUSG00000097589	Dleu2	deleted in lymphocytic leukemia, 2
224	chr16	75855205	75856158	954	*	Cebpb_1.q10_peak_11533	937	34.1018	98.6679	93.7289	459	Distal Intergenic	16	75888252	75909279	21028	2	67742	ENSMUST00000150248.1	53121	ENSMUSG00000022876	Samsn1	SAM domain, SH3 domain and nuclear localization signals, 1
225	chr19	56534908	56535591	684	*	Cebpb_1.q10_peak_14925	937	34.1018	98.6679	93.7289	323	Promoter (1-2kb)	19	56529582	56537382	7801	2	55947	ENSMUST00000183216.1	1791	ENSMUSG00000025077	Dclre1a	DNA cross-link repair 1A
226	chr2	128333718	128334771	1054	*	Cebpb_1.q10_peak_16512	937	34.1018	98.6679	93.7289	582	Intron (ENSMUST00000225087.1/100043424, intron 1 of 6)	2	128372107	128428893	56787	2	100043424	ENSMUST00000125354.1	94122	ENSMUSG00000074813	Morrbid	myeloid RNA regulator of BCL2L11 induced cell death
227	chr8	126929504	126930363	860	*	Cebpb_1.q10_peak_26861	937	34.1018	98.6679	93.7289	481	Distal Intergenic	8	126930667	126945840	15174	2	67952	ENSMUST00000179857.2	15477	ENSMUSG00000093904	Tomm20	translocase of outer mitochondrial membrane 20
228	chr9	88272963	88273850	888	*	Cebpb_1.q10_peak_27899	937	34.1018	98.6679	93.7289	532	Distal Intergenic	9	88327197	88372092	44896	1	23959	ENSMUST00000034992.7	-53347	ENSMUSG00000032420	Nt5e	5' nucleotidase, ecto
229	chr7	49777952	49778697	746	*	Cebpb_1.q10_peak_24441	1366	34.0483	142.565	136.62	346	Promoter (<=1kb)	7	49778346	49782505	4160	1	71974	ENSMUST00000140656.7	0	ENSMUSG00000030505	Prmt3	protein arginine N-methyltransferase 3
230	chr4	116672628	116673282	655	*	Cebpb_1.q10_peak_19818	965	33.9046	101.577	96.5714	297	Distal Intergenic	4	116685544	116700822	15279	1	18477	ENSMUST00000135573.7	-12262	ENSMUSG00000028691	Prdx1	peroxiredoxin 1
231	chr8	121850832	121851641	810	*	Cebpb_1.q10_peak_26706	965	33.9046	101.577	96.5714	273	Intron (ENSMUST00000127664.1/108148, intron 1 of 15)	8	121796313	121829569	33257	2	234825	ENSMUST00000045884.16	-21263	ENSMUSG00000040263	Klhdc4	kelch domain containing 4
232	chr18	79258574	79259521	948	*	Cebpb_1.q10_peak_13782	954	33.8495	100.398	95.4316	528	Distal Intergenic	18	78750380	79109391	359012	2	240427	ENSMUST00000025430.10	-149183	ENSMUSG00000024548	Setbp1	SET binding protein 1
233	chr9	78532368	78533868	1501	*	Cebpb_1.q10_peak_27846	942	33.7931	99.2199	94.2713	1107	Distal Intergenic	9	78479649	78489151	9503	2	13627	ENSMUST00000154207.7	-43217	ENSMUSG00000037742	Eef1a1	eukaryotic translation elongation factor 1 alpha 1
234	chr4	133966650	133967643	994	*	Cebpb_1.q10_peak_20140	931	33.7355	98.0435	93.1221	616	Promoter (<=1kb)	4	133964990	133967441	2452	2	15331	ENSMUST00000105893.7	0	ENSMUSG00000003038	Hmgn2	high mobility group nucleosomal binding domain 2
235	chr1	107496589	107497435	847	*	Cebpb_1.q10_peak_980	976	33.7131	102.729	97.6983	369	Distal Intergenic	1	107511423	107525598	14176	1	18788	ENSMUST00000009356.10	-13988	ENSMUSG00000062345	Serpinb2	serine (or cysteine) peptidase inhibitor, clade B, member 2
236	chr1	151625060	151625926	867	*	Cebpb_1.q10_peak_1349	919	33.6652	96.8493	91.9473	417	Intron (ENSMUST00000134499.7/63913, intron 2 of 4)	1	151677167	151719342	42176	1	63913	ENSMUST00000086267.5	-51241	ENSMUSG00000026483	Niban1	niban apoptosis regulator 1
237	chr10	117746007	117746734	728	*	Cebpb_1.q10_peak_3471	919	33.6652	96.8493	91.9473	467	Promoter (<=1kb)	10	117733679	117746365	12687	2	215436	ENSMUST00000079041.6	0	ENSMUSG00000060181	Slc35e3	solute carrier family 35, member E3
238	chr17	23868310	23869118	809	*	Cebpb_1.q10_peak_12010	919	33.6652	96.8493	91.9473	421	Promoter (<=1kb)	17	23868056	23873114	5059	1	57256	ENSMUST00000024928.3	254	ENSMUSG00000024116	Prss21	protease, serine 21
239	chr2	50539470	50540372	903	*	Cebpb_1.q10_peak_15640	919	33.6652	96.8493	91.9473	419	Distal Intergenic	2	50380400	50412610	32211	1	102634280	ENSMUST00000227437.1	159070	NA	Gm48908	predicted gene 48908
240	chr6	115666003	115667153	1151	*	Cebpb_1.q10_peak_23334	1095	33.4266	114.86	109.563	826	Intron (ENSMUST00000112949.7/110157, intron 1 of 16)	6	115618569	115675964	57396	2	110157	ENSMUST00000112949.7	8811	ENSMUSG00000000441	Raf1	v-raf-leukemia viral oncogene 1
241	chr15	100749898	100750724	827	*	Cebpb_1.q10_peak_10624	1012	33.2649	106.347	101.219	403	Distal Intergenic	15	100761747	100823968	62222	1	59033	ENSMUST00000023776.12	-11023	ENSMUSG00000023032	Slc4a8	solute carrier family 4 (anion exchanger), member 8
242	chr15	53342791	53343810	1020	*	Cebpb_1.q10_peak_9801	948	33.2533	99.759	94.8032	516	Promoter (1-2kb)	15	53068664	53345659	276996	2	14042	ENSMUST00000133362.7	1849	ENSMUSG00000061731	Ext1	exostosin glycosyltransferase 1
243	chr1	151245004	151245837	834	*	Cebpb_1.q10_peak_1338	901	33.2286	95.037	90.1729	325	Distal Intergenic	1	151344477	151364422	19946	1	117198	ENSMUST00000023918.12	-98640	ENSMUSG00000023150	Ivns1abp	influenza virus NS1A binding protein
244	chr10	67025312	67026225	914	*	Cebpb_1.q10_peak_2748	901	33.2286	95.037	90.1729	466	Intron (ENSMUST00000217788.1/102634101, intron 2 of 4)	10	67028926	67034632	5707	2	28193	ENSMUST00000218920.1	8407	ENSMUSG00000019873	Reep3	receptor accessory protein 3
245	chr11	3477114	3477916	803	*	Cebpb_1.q10_peak_3657	901	33.2286	95.037	90.1729	462	Intron (ENSMUST00000142397.1/71523, intron 2 of 3)	11	3488284	3494166	5883	1	237625	ENSMUST00000064265.12	-10368	ENSMUSG00000034579	Pla2g3	phospholipase A2, group III
246	chr13	6889246	6889917	672	*	Cebpb_1.q10_peak_6811	901	33.2286	95.037	90.1729	370	Distal Intergenic	13	6579768	6648777	69010	2	56421	ENSMUST00000138703.7	-240469	ENSMUSG00000021196	Pfkp	phosphofructokinase, platelet
247	chr13	88459389	88460209	821	*	Cebpb_1.q10_peak_7789	901	33.2286	95.037	90.1729	301	Distal Intergenic	13	88821472	89200538	379067	1	13612	ENSMUST00000118731.7	-361263	ENSMUSG00000034488	Edil3	EGF-like repeats and discoidin I-like domains 3
248	chr15	76273665	76274764	1100	*	Cebpb_1.q10_peak_10167	901	33.2286	95.037	90.1729	385	Intron (ENSMUST00000074173.3/74281, intron 1 of 4)	15	76266461	76269839	3379	2	100038659	ENSMUST00000231521.1	-3826	NA	Mirt2	myocardial infraction associated transcript 2
249	chr3	90668446	90669352	907	*	Cebpb_1.q10_peak_18112	901	33.2286	95.037	90.1729	490	Promoter (<=1kb)	3	90668978	90670035	1058	1	20201	ENSMUST00000069927.9	0	ENSMUSG00000056054	S100a8	S100 calcium binding protein A8 (calgranulin A)
250	chr3	95282254	95282938	685	*	Cebpb_1.q10_peak_18157	901	33.2286	95.037	90.1729	214	Promoter (<=1kb)	3	95282944	95296166	13223	1	75007	ENSMUST00000039537.13	-6	ENSMUSG00000038712	Mindy1	MINDY lysine 48 deubiquitinase 1
251	chr4	58240201	58241081	881	*	Cebpb_1.q10_peak_19375	901	33.2286	95.037	90.1729	402	Distal Intergenic	4	58144820	58206859	62040	2	64817	ENSMUST00000128783.1	-33342	ENSMUSG00000028369	Svep1	sushi, von Willebrand factor type A, EGF and pentraxin domain containing 1
252	chr6	113120591	113121346	756	*	Cebpb_1.q10_peak_23264	901	33.2286	95.037	90.1729	386	Exon (ENSMUST00000042889.11/72895, exon 14 of 22)	6	113127749	113151856	24108	1	72895	ENSMUST00000150107.1	-6403	ENSMUSG00000034269	Setd5	SET domain containing 5
253	chr7	126134556	126135791	1236	*	Cebpb_1.q10_peak_25293	901	33.2286	95.037	90.1729	548	Intron (ENSMUST00000168189.7/74204, intron 9 of 23)	7	126112899	126140662	27764	2	74204	ENSMUST00000166538.1	4871	ENSMUSG00000000131	Xpo6	exportin 6
254	chr17	46752004	46752521	518	*	Cebpb_1.q10_peak_12481	942	33.1315	99.1665	94.2196	290	Promoter (<=1kb)	17	46735705	46752214	16510	2	72029	ENSMUST00000059844.12	0	ENSMUSG00000023973	Cnpy3	canopy FGF signaling regulator 3
255	chr6	115511199	115512258	1060	*	Cebpb_1.q10_peak_23330	1231	33.092	128.765	123.147	428	Distal Intergenic	6	115544664	115554272	9609	1	381802	ENSMUST00000130425.7	-32406	ENSMUSG00000042389	Tsen2	tRNA splicing endonuclease subunit 2
256	chr1	191182832	191184017	1186	*	Cebpb_1.q10_peak_1949	1078	33.0824	113.129	107.87	509	Promoter (<=1kb)	1	191170296	191183340	13045	2	11910	ENSMUST00000027941.13	0	ENSMUSG00000026628	Atf3	activating transcription factor 3
257	chr19	53193980	53194973	994	*	Cebpb_1.q10_peak_14835	930	33.0686	97.9809	93.0634	409	Promoter (<=1kb)	19	53194953	53247087	52135	1	27360	ENSMUST00000236296.1	0	ENSMUSG00000025026	Add3	adducin 3 (gamma)
258	chr17	57011028	57011991	964	*	Cebpb_1.q10_peak_12637	995	32.8874	104.591	99.502	515	Promoter (<=1kb)	17	57003405	57011288	7884	2	98053	ENSMUST00000002733.6	0	ENSMUSG00000002658	Gtf2f1	general transcription factor IIF, polypeptide 1
259	chr13	37399125	37399940	816	*	Cebpb_1.q10_peak_7205	883	32.792	93.2311	88.3998	378	Intron (ENSMUST00000021860.6/17084, intron 3 of 4)	13	37345208	37419036	73829	1	17084	ENSMUST00000021860.6	53917	ENSMUSG00000021423	Ly86	lymphocyte antigen 86
260	chr13	101654595	101655497	903	*	Cebpb_1.q10_peak_7986	883	32.792	93.2311	88.3998	386	Distal Intergenic	13	101690135	101692343	2209	2	18708	ENSMUST00000190171.1	36846	ENSMUSG00000041417	Pik3r1	phosphoinositide-3-kinase regulatory subunit 1
261	chr18	84600267	84601210	944	*	Cebpb_1.q10_peak_13854	883	32.792	93.2311	88.3998	497	Distal Intergenic	18	84552909	84589725	36817	2	240476	ENSMUST00000182297.1	-10542	ENSMUSG00000048410	Zfp407	zinc finger protein 407
262	chr5	21131031	21132896	1866	*	Cebpb_1.q10_peak_20656	883	32.792	93.2311	88.3998	1123	Exon (ENSMUST00000197733.1/ENSMUST00000197733.1, exon 1 of 1)	5	21186255	21259766	73512	1	212167	ENSMUST00000197522.4	-53359	ENSMUSG00000039934	Gsap	gamma-secretase activating protein
263	chr6	125349274	125350145	872	*	Cebpb_1.q10_peak_23575	883	32.792	93.2311	88.3998	455	Promoter (<=1kb)	6	125349451	125357316	7866	1	21937	ENSMUST00000130257.7	0	ENSMUSG00000030341	Tnfrsf1a	tumor necrosis factor receptor superfamily, member 1a
264	chr9	37133243	37134154	912	*	Cebpb_1.q10_peak_27122	883	32.792	93.2311	88.3998	445	Intron (ENSMUST00000039674.12/208076, intron 1 of 12)	9	36936439	37137567	201129	2	208076	ENSMUST00000188348.6	3413	ENSMUSG00000035934	Pknox2	Pbx/knotted 1 homeobox 2
265	chr9	96391802	96392558	757	*	Cebpb_1.q10_peak_27990	883	32.792	93.2311	88.3998	256	Distal Intergenic	9	96332655	96364442	31788	2	11933	ENSMUST00000034983.6	-27360	ENSMUSG00000032412	Atp1b3	ATPase, Na+/K+ transporting, beta 3 polypeptide
266	chr13	51710484	51711328	845	*	Cebpb_1.q10_peak_7481	1198	32.7624	125.333	119.807	449	Exon (ENSMUST00000110040.8/20354, exon 12 of 17)	13	51711500	51714159	2660	2	20354	ENSMUST00000125511.1	2831	ENSMUSG00000021451	Sema4d	sema domain, immunoglobulin domain (Ig), transmembrane domain (TM) and short cytoplasmic domain, (semaphorin) 4D
267	chr14	21744873	21745591	719	*	Cebpb_1.q10_peak_8370	913	32.6506	96.1922	91.3092	388	Promoter (<=1kb)	14	21740144	21746485	6342	2	27389	ENSMUST00000153071.7	894	ENSMUSG00000021768	Dusp13	dual specificity phosphatase 13
268	chr18	24653022	24654163	1142	*	Cebpb_1.q10_peak_13227	913	32.6506	96.1922	91.3092	417	Promoter (<=1kb)	18	24653691	24701575	47885	1	68591	ENSMUST00000068006.8	0	ENSMUSG00000039616	Mocos	molybdenum cofactor sulfurase
269	chr2	178416350	178417140	791	*	Cebpb_1.q10_peak_17288	913	32.6506	96.1922	91.3092	360	Promoter (1-2kb)	2	178414582	178420290	5709	1	71532	ENSMUST00000129003.1	1768	ENSMUSG00000070476	Fam217b	family with sequence similarity 217, member B
270	chr3	101313158	101314055	898	*	Cebpb_1.q10_peak_18295	913	32.6506	96.1922	91.3092	435	Distal Intergenic	3	101275899	101287939	12041	2	12481	ENSMUST00000029456.4	-25219	ENSMUSG00000027863	Cd2	CD2 antigen
271	chr13	52635935	52636641	707	*	Cebpb_1.q10_peak_7514	889	32.5116	93.8189	88.9852	404	Intron (ENSMUST00000120135.7/20963, intron 9 of 13)	13	52596959	52624339	27381	1	20963	ENSMUST00000140339.1	38976	ENSMUSG00000021457	Syk	spleen tyrosine kinase
272	chr10	87829697	87831274	1578	*	Cebpb_1.q10_peak_3098	878	32.4398	92.6339	87.8182	1095	Intron (ENSMUST00000146581.1/ENSMUST00000146581.1, intron 1 of 1)	10	87858265	87930895	72631	1	16000	ENSMUST00000122386.7	-26991	ENSMUSG00000020053	Igf1	insulin-like growth factor 1
273	chr16	93207254	93208284	1031	*	Cebpb_1.q10_peak_11725	1044	32.3939	109.683	104.498	619	Distal Intergenic	16	93343724	93353189	9466	2	69857	ENSMUST00000185971.6	144905	ENSMUSG00000100277	1810053B23Rik	RIKEN cDNA 1810053B23 gene
274	chr1	80451848	80452788	941	*	Cebpb_1.q10_peak_635	866	32.3554	91.4316	86.6308	472	Intron (ENSMUST00000187497.1/72208, intron 2 of 2)	1	80445940	80479867	33928	1	72208	ENSMUST00000189139.1	5908	ENSMUSG00000101483	1700016L21Rik	RIKEN cDNA 1700016L21 gene
275	chr11	53494441	53495289	849	*	Cebpb_1.q10_peak_4159	866	32.3554	91.4316	86.6308	437	Distal Intergenic	11	53476573	53480274	3702	2	237761	ENSMUST00000104955.3	-14167	ENSMUSG00000044352	Sowaha	sosondowah ankyrin repeat domain family member A
276	chr11	117333674	117334693	1020	*	Cebpb_1.q10_peak_5423	866	32.3554	91.4316	86.6308	560	Promoter (1-2kb)	11	117332428	117361629	29202	1	53860	ENSMUST00000155331.7	1246	ENSMUSG00000059248	Septin9	septin 9
277	chr13	100675767	100676807	1041	*	Cebpb_1.q10_peak_7976	866	32.3554	91.4316	86.6308	314	Intron (ENSMUST00000170347.3/76041, intron 1 of 9)	13	100669773	100697240	27468	1	76041	ENSMUST00000057325.14	5994	ENSMUSG00000048924	Ccdc125	coiled-coil domain containing 125
278	chr13	117222987	117223773	787	*	Cebpb_1.q10_peak_8241	866	32.3554	91.4316	86.6308	318	Intron (ENSMUST00000225981.1/13723, intron 2 of 3)	13	117220744	117226070	5327	1	13723	ENSMUST00000225460.1	2243	ENSMUSG00000021728	Emb	embigin
279	chr19	9055089	9055893	805	*	Cebpb_1.q10_peak_14072	866	32.3554	91.4316	86.6308	339	Intron (ENSMUST00000237912.1/66395, intron 5 of 6)	19	9083636	9087958	4323	2	22287	ENSMUST00000025554.2	32065	ENSMUSG00000024653	Scgb1a1	secretoglobin, family 1A, member 1
280	chr2	127079818	127081076	1259	*	Cebpb_1.q10_peak_16472	866	32.3554	91.4316	86.6308	305	Promoter (<=1kb)	2	127080277	127092146	11870	1	109778	ENSMUST00000142737.2	0	ENSMUSG00000001999	Blvra	biliverdin reductase A
281	chr4	135898180	135899384	1205	*	Cebpb_1.q10_peak_20207	866	32.3554	91.4316	86.6308	348	Intron (ENSMUST00000097843.8/12802, intron 1 of 1)	4	135895394	135920207	24814	1	12802	ENSMUST00000097843.8	2786	ENSMUSG00000062585	Cnr2	cannabinoid receptor 2 (macrophage)
282	chr4	136179282	136180085	804	*	Cebpb_1.q10_peak_20223	866	32.3554	91.4316	86.6308	393	Promoter (<=1kb)	4	136180783	136186807	6025	1	242705	ENSMUST00000149750.1	-698	ENSMUSG00000018983	E2f2	E2F transcription factor 2
283	chr5	62677238	62677912	675	*	Cebpb_1.q10_peak_21010	866	32.3554	91.4316	86.6308	292	Exon (ENSMUST00000076623.7/212285, exon 13 of 33)	5	62677258	62683561	6304	2	212285	ENSMUST00000201373.1	5649	ENSMUSG00000037999	Arap2	ArfGAP with RhoGAP domain, ankyrin repeat and PH domain 2
284	chr4	41368118	41368635	518	*	Cebpb_1.q10_peak_19159	895	32.2326	94.4095	89.5634	279	Intron (ENSMUST00000108060.9/67123, intron 2 of 5)	4	41371248	41379416	8169	1	67123	ENSMUST00000154529.1	-2613	ENSMUSG00000028437	Ubap1	ubiquitin-associated protein 1
285	chr9	64021719	64022667	949	*	Cebpb_1.q10_peak_27580	1164	32.1618	121.957	116.497	375	Promoter (<=1kb)	9	63953076	64022059	68984	2	17130	ENSMUST00000041029.5	0	ENSMUSG00000036867	Smad6	SMAD family member 6
286	chr4	115035008	115035711	704	*	Cebpb_1.q10_peak_19791	961	32.1323	101.095	96.1045	230	Intron (ENSMUST00000030490.12/20460, intron 14 of 16)	4	115016184	115023546	7363	1	20460	ENSMUST00000144316.1	18824	ENSMUSG00000028718	Stil	Scl/Tal1 interrupting locus
287	chr7	80782014	80782989	976	*	Cebpb_1.q10_peak_24690	860	32.0079	90.8434	86.0626	410	Intron (ENSMUST00000167377.2/29875, intron 2 of 37)	7	80749377	80803263	53887	2	29875	ENSMUST00000206149.1	20274	ENSMUSG00000030536	Iqgap1	IQ motif containing GTPase activating protein 1
288	chr17	84320463	84321571	1109	*	Cebpb_1.q10_peak_12937	901	31.9653	95.0196	90.1693	343	Intron (ENSMUST00000047524.9/240174, intron 28 of 37)	17	84309626	84313679	4054	2	240174	ENSMUST00000235126.1	-6784	ENSMUSG00000024251	Thada	thyroid adenoma associated
289	chr10	53407200	53407998	799	*	Cebpb_1.q10_peak_2598	848	31.9189	89.6386	84.87	446	Promoter (1-2kb)	10	53409882	53424272	14391	1	102640074	ENSMUST00000218737.1	-1884	ENSMUSG00000112132	Gm36229	predicted gene, 36229
290	chr11	101170822	101171894	1073	*	Cebpb_1.q10_peak_5089	848	31.9189	89.6386	84.87	700	Promoter (<=1kb)	11	101162679	101170955	8277	2	217198	ENSMUST00000129895.7	0	ENSMUSG00000035172	Plekhh3	pleckstrin homology domain containing, family H (with MyTH4 domain) member 3
291	chr13	52914023	52915118	1096	*	Cebpb_1.q10_peak_7521	848	31.9189	89.6386	84.87	610	Intron (ENSMUST00000137064.7/11992, intron 2 of 9)	13	52835119	52919232	84114	2	11992	ENSMUST00000137064.7	4114	ENSMUSG00000021460	Auh	AU RNA binding protein/enoyl-coenzyme A hydratase
292	chr2	132265823	132266733	911	*	Cebpb_1.q10_peak_16658	848	31.9189	89.6386	84.87	627	Intron (ENSMUST00000110158.7/110911, intron 1 of 3)	2	132263241	132297271	34031	1	110911	ENSMUST00000147456.1	2582	ENSMUSG00000058793	Cds2	CDP-diacylglycerol synthase (phosphatidate cytidylyltransferase) 2
293	chr3	55978188	55978903	716	*	Cebpb_1.q10_peak_17730	848	31.9189	89.6386	84.87	397	Intron (ENSMUST00000029374.7/26422, intron 30 of 57)	3	56002206	56004630	2425	2	26422	ENSMUST00000198315.1	25727	ENSMUSG00000027799	Nbea	neurobeachin
294	chr6	120357088	120357780	693	*	Cebpb_1.q10_peak_23434	848	31.9189	89.6386	84.87	405	Promoter (<=1kb)	6	120324323	120357429	33107	2	67200	ENSMUST00000032283.11	0	ENSMUSG00000030177	Ccdc77	coiled-coil domain containing 77
295	chr6	129514948	129515596	649	*	Cebpb_1.q10_peak_23672	848	31.9189	89.6386	84.87	335	Promoter (<=1kb)	6	129515807	129517484	1678	1	330428	ENSMUST00000204692.1	-211	ENSMUSG00000030160	Tmem52b	transmembrane protein 52B
296	chr8	72322033	72323119	1087	*	Cebpb_1.q10_peak_26221	848	31.9189	89.6386	84.87	510	Distal Intergenic	8	72319033	72321656	2624	1	16598	ENSMUST00000067912.7	3000	ENSMUSG00000055148	Klf2	Kruppel-like factor 2 (lung)
297	chr8	123279530	123281177	1648	*	Cebpb_1.q10_peak_26764	848	31.9189	89.6386	84.87	951	Promoter (<=1kb)	8	123277416	123281287	3872	2	14087	ENSMUST00000155279.1	110	ENSMUSG00000032815	Fanca	Fanconi anemia, complementation group A
298	chr9	61391382	61392667	1286	*	Cebpb_1.q10_peak_27528	848	31.9189	89.6386	84.87	405	Intron (ENSMUST00000178113.7/21887, intron 4 of 19)	9	61401859	61410134	8276	1	21887	ENSMUST00000162962.7	-9192	ENSMUSG00000032280	Tle3	transducin-like enhancer of split 3
299	chr13	31017231	31018375	1145	*	Cebpb_1.q10_peak_7099	878	31.8146	92.6332	87.8182	639	Distal Intergenic	13	30923656	30974093	50438	2	66482	ENSMUST00000222133.1	-43138	ENSMUSG00000021357	Exoc2	exocyst complex component 2
300	chr18	66467683	66468365	683	*	Cebpb_1.q10_peak_13680	878	31.8146	92.6332	87.8182	349	Distal Intergenic	18	66458593	66464080	5488	1	58801	ENSMUST00000236933.1	9090	ENSMUSG00000024521	Pmaip1	phorbol-12-myristate-13-acetate-induced protein 1
301	chr2	148427385	148429441	2057	*	Cebpb_1.q10_peak_16811	878	31.8146	92.6332	87.8182	1261	Distal Intergenic	2	148436640	148443563	6924	2	17064	ENSMUST00000099269.3	14122	ENSMUSG00000027435	Cd93	CD93 antigen
302	chr2	52924939	52925627	689	*	Cebpb_1.q10_peak_15690	944	31.7548	99.3563	94.4058	309	Intron (ENSMUST00000155586.8/71409, intron 1 of 26)	2	52857868	53131878	274011	1	71409	ENSMUST00000050719.12	67071	ENSMUSG00000036053	Fmnl2	formin-like 2
303	chr4	132982786	132983813	1028	*	Cebpb_1.q10_peak_20108	944	31.7548	99.3563	94.4058	358	Intron (ENSMUST00000124451.1/14191, intron 1 of 1)	4	132977116	133000767	23652	1	14191	ENSMUST00000171223.1	5670	ENSMUSG00000028874	Fgr	FGR proto-oncogene, Src family tyrosine kinase
304	chr8	126595653	126597232	1580	*	Cebpb_1.q10_peak_26821	944	31.7548	99.3563	94.4058	724	Promoter (1-2kb)	8	126588296	126593986	5691	2	270110	ENSMUST00000054960.7	-1667	ENSMUSG00000051495	Irf2bp2	interferon regulatory factor 2 binding protein 2
305	chr2	71499591	71500635	1045	*	Cebpb_1.q10_peak_15881	1011	31.7055	106.257	101.132	479	Intron (ENSMUST00000037210.8/66559, intron 1 of 9)	2	71510258	71517152	6895	1	66559	ENSMUST00000138873.7	-9623	ENSMUSG00000041921	Metap1d	methionyl aminopeptidase type 1D (mitochondrial)
306	chr8	11249764	11250608	845	*	Cebpb_1.q10_peak_25675	1011	31.7055	106.257	101.132	262	Intron (ENSMUST00000033898.9/12826, intron 2 of 51)	8	11218035	11241148	23114	2	12826	ENSMUST00000209661.1	-8616	ENSMUSG00000031502	Col4a1	collagen, type IV, alpha 1
307	chr15	67481395	67482454	1060	*	Cebpb_1.q10_peak_10096	1096	31.6643	114.962	109.665	606	Distal Intergenic	15	67226769	67377094	150326	1	69334	ENSMUST00000187233.1	254626	ENSMUSG00000102069	1700012I11Rik	RIKEN cDNA 1700012I11 gene
308	chr2	27025326	27026242	917	*	Cebpb_1.q10_peak_15297	854	31.6573	90.2499	85.4787	366	Promoter (<=1kb)	2	27024068	27025991	1924	2	227659	ENSMUST00000135725.1	0	ENSMUSG00000036067	Slc2a6	solute carrier family 2 (facilitated glucose transporter), member 6
309	chr5	32138192	32140113	1922	*	Cebpb_1.q10_peak_20826	920	31.6118	96.9503	92.048	493	Exon (ENSMUST00000201110.1/ENSMUST00000201110.1, exon 1 of 1)	5	32135801	32157842	22042	1	14284	ENSMUST00000031017.10	2391	ENSMUSG00000029135	Fosl2	fos-like antigen 2
310	chr8	12983623	12984651	1029	*	Cebpb_1.q10_peak_25704	1132	31.5613	118.599	113.223	585	Promoter (<=1kb)	8	12984276	13017468	33193	1	17207	ENSMUST00000110873.9	0	ENSMUSG00000031442	Mcf2l	mcf.2 transforming sequence-like
311	chr11	61468859	61470437	1579	*	Cebpb_1.q10_peak_4306	831	31.4823	87.8522	83.1154	605	Distal Intergenic	11	61452045	61454131	2087	2	22671	ENSMUST00000152137.7	-14728	ENSMUSG00000010086	Rnf112	ring finger protein 112
312	chr11	97309736	97310555	820	*	Cebpb_1.q10_peak_5002	831	31.4823	87.8522	83.1154	408	Distal Intergenic	11	97315716	97329920	14205	1	67036	ENSMUST00000019026.9	-5161	ENSMUSG00000018882	Mrpl45	mitochondrial ribosomal protein L45
313	chr12	79613604	79614430	827	*	Cebpb_1.q10_peak_6209	831	31.4823	87.8522	83.1154	361	Intron (ENSMUST00000171210.2/19363, intron 7 of 10)	12	79327353	79701856	374504	1	19363	ENSMUST00000221257.1	286251	ENSMUSG00000059060	Rad51b	RAD51 paralog B
314	chr12	85659289	85660263	975	*	Cebpb_1.q10_peak_6365	831	31.4823	87.8522	83.1154	324	Distal Intergenic	12	85686669	85709087	22419	1	53314	ENSMUST00000040536.5	-26406	ENSMUSG00000034266	Batf	basic leucine zipper transcription factor, ATF-like
315	chr13	94154253	94155396	1144	*	Cebpb_1.q10_peak_7858	831	31.4823	87.8522	83.1154	463	Intron (ENSMUST00000054274.7/218454, intron 2 of 3)	13	94172810	94194517	21708	1	218454	ENSMUST00000118195.1	-17414	ENSMUSG00000045312	Lhfpl2	lipoma HMGIC fusion partner-like 2
316	chr16	49854686	49855648	963	*	Cebpb_1.q10_peak_11395	831	31.4823	87.8522	83.1154	344	Promoter (<=1kb)	16	49855366	49911091	55726	1	16423	ENSMUST00000114496.2	0	ENSMUSG00000055447	Cd47	CD47 antigen (Rh-related antigen, integrin-associated signal transducer)
317	chr17	36023475	36024685	1211	*	Cebpb_1.q10_peak_12379	831	31.4823	87.8522	83.1154	317	Intron (ENSMUST00000173900.1/77810, intron 1 of 1)	17	36005695	36020560	14866	2	15042	ENSMUST00000113760.9	-2915	ENSMUSG00000053835	H2-T24	histocompatibility 2, T region locus 24
318	chr18	4969233	4970518	1286	*	Cebpb_1.q10_peak_13062	831	31.4823	87.8522	83.1154	637	Intron (ENSMUST00000126977.7/225115, intron 1 of 37)	18	4993813	5046877	53065	1	225115	ENSMUST00000153016.7	-23295	ENSMUSG00000024236	Svil	supervillin
319	chr18	32557307	32557991	685	*	Cebpb_1.q10_peak_13252	831	31.4823	87.8522	83.1154	437	Promoter (1-2kb)	18	32528325	32559980	31656	2	71683	ENSMUST00000174000.1	1989	ENSMUSG00000090523	Gypc	glycophorin C
320	chr19	21725081	21725735	655	*	Cebpb_1.q10_peak_14324	831	31.4823	87.8522	83.1154	276	Distal Intergenic	19	21680634	21685637	5004	1	226016	ENSMUST00000236549.1	44447	ENSMUSG00000047368	Abhd17b	abhydrolase domain containing 17B
321	chr2	75731023	75731634	612	*	Cebpb_1.q10_peak_15976	831	31.4823	87.8522	83.1154	273	Distal Intergenic	2	75675513	75704641	29129	2	18024	ENSMUST00000102672.4	-26382	ENSMUSG00000015839	Nfe2l2	nuclear factor, erythroid derived 2, like 2
322	chr3	16007458	16008591	1134	*	Cebpb_1.q10_peak_17439	831	31.4823	87.8522	83.1154	592	Promoter (1-2kb)	3	15946870	16006437	59568	2	381484	ENSMUST00000194367.5	-1021	ENSMUSG00000078780	Gm5150	predicted gene 5150
323	chr4	109484245	109485263	1019	*	Cebpb_1.q10_peak_19776	831	31.4823	87.8522	83.1154	512	Promoter (<=1kb)	4	109454284	109484728	30445	2	29864	ENSMUST00000145980.1	0	ENSMUSG00000028557	Rnf11	ring finger protein 11
324	chr4	144955663	144956701	1039	*	Cebpb_1.q10_peak_20361	831	31.4823	87.8522	83.1154	394	Distal Intergenic	4	144974926	144983961	9036	2	230895	ENSMUST00000147511.1	27260	ENSMUSG00000020220	Vps13d	vacuolar protein sorting 13D
325	chr5	147747550	147748778	1229	*	Cebpb_1.q10_peak_22136	831	31.4823	87.8522	83.1154	726	Exon (ENSMUST00000202338.1/ENSMUST00000202338.1, exon 2 of 2)	5	147561604	147726011	164408	2	14254	ENSMUST00000031653.11	-21539	ENSMUSG00000029648	Flt1	FMS-like tyrosine kinase 1
326	chr8	12703409	12704415	1007	*	Cebpb_1.q10_peak_25692	831	31.4823	87.8522	83.1154	427	Distal Intergenic	8	12706944	12719127	12184	2	100038554	ENSMUST00000151188.1	14712	ENSMUSG00000074469	Gm15348	predicted gene 15348
327	chr8	122484645	122485493	849	*	Cebpb_1.q10_peak_26736	831	31.4823	87.8522	83.1154	330	Promoter (<=1kb)	8	122481721	122484780	3060	2	234839	ENSMUST00000123671.7	0	ENSMUSG00000014444	Piezo1	piezo-type mechanosensitive ion channel component 1
328	chr9	44258941	44259453	513	*	Cebpb_1.q10_peak_27215	831	31.4823	87.8522	83.1154	261	Intron (ENSMUST00000034621.15/270151, intron 6 of 9)	9	44263960	44266531	2572	2	270151	ENSMUST00000217465.1	7078	ENSMUSG00000032109	Nlrx1	NLR family member X1
329	chr1	72196032	72197301	1270	*	Cebpb_1.q10_peak_538	860	31.3966	90.8631	86.0787	314	Intron (ENSMUST00000048860.8/381269, intron 1 of 4)	1	72159442	72212307	52866	2	381269	ENSMUST00000048860.8	15006	ENSMUSG00000039395	Mreg	melanoregulin
330	chr11	85003416	85004166	751	*	Cebpb_1.q10_peak_4812	860	31.3966	90.8631	86.0787	365	Intron (ENSMUST00000108075.8/237898, intron 29 of 33)	11	84986270	84988683	2414	2	237898	ENSMUST00000173156.1	-14733	ENSMUSG00000000804	Usp32	ubiquitin specific peptidase 32
331	chr17	57193816	57194517	702	*	Cebpb_1.q10_peak_12643	860	31.3966	90.8631	86.0787	332	Promoter (<=1kb)	17	57189492	57194177	4686	2	50930	ENSMUST00000005976.7	0	ENSMUSG00000005824	Tnfsf14	tumor necrosis factor (ligand) superfamily, member 14
332	chr2	27593202	27593941	740	*	Cebpb_1.q10_peak_15309	860	31.3966	90.8631	86.0787	264	Distal Intergenic	2	27527772	27533355	5584	1	140858	ENSMUST00000125088.1	65430	ENSMUSG00000026917	Wdr5	WD repeat domain 5
333	chr5	21411108	21411939	832	*	Cebpb_1.q10_peak_20671	860	31.3966	90.8631	86.0787	427	Intron (ENSMUST00000115245.7/75172, intron 1 of 18)	5	21292961	21424677	131717	2	75172	ENSMUST00000115245.7	12738	ENSMUSG00000064280	Ccdc146	coiled-coil domain containing 146
334	chr7	141393926	141394635	710	*	Cebpb_1.q10_peak_25534	860	31.3966	90.8631	86.0787	365	Promoter (1-2kb)	7	141392243	141399123	6881	1	21351	ENSMUST00000141793.1	1683	ENSMUSG00000025503	Taldo1	transaldolase 1
335	chr3	60507612	60508703	1092	*	Cebpb_1.q10_peak_17776	927	31.3772	97.6229	92.7113	544	Intron (ENSMUST00000195724.5/56758, intron 2 of 2)	3	60501278	60629731	128454	1	56758	ENSMUST00000194069.5	6334	ENSMUSG00000027763	Mbnl1	muscleblind like splicing factor 1
336	chr2	167759739	167760695	957	*	Cebpb_1.q10_peak_17195	1115	31.261	116.927	111.592	396	Distal Intergenic	2	167691181	167697801	6621	1	329562	ENSMUST00000130679.1	68558	ENSMUSG00000006462	A530013C23Rik	RIKEN cDNA A530013C23 gene
337	chr4	58330650	58331691	1042	*	Cebpb_1.q10_peak_19377	1115	31.261	116.927	111.592	397	Intron (ENSMUST00000081919.11/18198, intron 5 of 13)	4	58286175	58304324	18150	1	18198	ENSMUST00000135879.1	44475	ENSMUSG00000057280	Musk	muscle, skeletal, receptor tyrosine kinase
338	chr1	161070279	161071239	961	*	Cebpb_1.q10_peak_1491	831	31.0457	87.8522	83.1154	396	Promoter (<=1kb)	1	161040601	161070658	30058	2	226539	ENSMUST00000035430.3	0	ENSMUSG00000026709	Dars2	aspartyl-tRNA synthetase 2 (mitochondrial)
339	chr1	169969208	169969852	645	*	Cebpb_1.q10_peak_1596	831	31.0457	87.8522	83.1154	219	Promoter (<=1kb)	1	169949535	169969241	19707	2	15490	ENSMUST00000027989.12	0	ENSMUSG00000026675	Hsd17b7	hydroxysteroid (17-beta) dehydrogenase 7
340	chr1	180848338	180849582	1245	*	Cebpb_1.q10_peak_1824	831	31.0457	87.8522	83.1154	690	Promoter (1-2kb)	1	180851127	180868113	16987	1	208768	ENSMUST00000038091.7	-1545	ENSMUSG00000038806	Sde2	SDE2 telomere maintenance homolog (S. pombe)
341	chr10	19941088	19942464	1377	*	Cebpb_1.q10_peak_2262	831	31.0457	87.8522	83.1154	1015	Intron (ENSMUST00000095806.9/26408, intron 1 of 29)	10	19935223	20100158	164936	1	26408	ENSMUST00000129437.1	5865	ENSMUSG00000071369	Map3k5	mitogen-activated protein kinase kinase kinase 5
342	chr11	58009878	58010923	1046	*	Cebpb_1.q10_peak_4243	831	31.0457	87.8522	83.1154	479	Promoter (<=1kb)	11	58009064	58062034	52971	1	73158	ENSMUST00000178636.1	814	ENSMUSG00000037331	Larp1	La ribonucleoprotein 1, translational regulator
343	chr12	16620067	16620939	873	*	Cebpb_1.q10_peak_5670	831	31.0457	87.8522	83.1154	355	Intron (ENSMUST00000238839.1/14245, intron 1 of 21)	12	16535954	16610966	75013	2	14245	ENSMUST00000239165.1	-9101	ENSMUSG00000020593	Lpin1	lipin 1
344	chr13	31481322	31481985	664	*	Cebpb_1.q10_peak_7114	831	31.0457	87.8522	83.1154	336	Distal Intergenic	13	31556134	31560976	4843	1	15220	ENSMUST00000042118.10	-74149	ENSMUSG00000038415	Foxq1	forkhead box Q1
345	chr14	30435162	30436046	885	*	Cebpb_1.q10_peak_8476	831	31.0457	87.8522	83.1154	391	Intron (ENSMUST00000112250.5/12289, intron 1 of 46)	14	30479535	30510494	30960	1	75901	ENSMUST00000224453.1	-43489	ENSMUSG00000021962	Dcp1a	decapping mRNA 1A
346	chr16	20401450	20402148	699	*	Cebpb_1.q10_peak_10922	831	31.0457	87.8522	83.1154	349	Promoter (1-2kb)	16	20398817	20400286	1470	2	27416	ENSMUST00000128978.1	-1164	ENSMUSG00000022822	Abcc5	ATP-binding cassette, sub-family C (CFTR/MRP), member 5
347	chr18	75362876	75363790	915	*	Cebpb_1.q10_peak_13759	831	31.0457	87.8522	83.1154	583	Distal Intergenic	18	75365332	75367088	1757	2	102636262	ENSMUST00000174338.1	3298	NA	Gm20544	predicted gene 20544
348	chr2	119262785	119263578	794	*	Cebpb_1.q10_peak_16344	831	31.0457	87.8522	83.1154	389	Distal Intergenic	2	119269201	119271272	2072	2	228543	ENSMUST00000037360.7	7694	ENSMUSG00000034226	Rhov	ras homolog family member V
349	chr2	156323802	156324986	1185	*	Cebpb_1.q10_peak_16980	831	31.0457	87.8522	83.1154	523	Intron (ENSMUST00000037096.8/70873, intron 2 of 12)	2	156333861	156339266	5406	1	70873	ENSMUST00000154227.1	-8875	ENSMUSG00000038085	Cnbd2	cyclic nucleotide binding domain containing 2
350	chr4	145267111	145268268	1158	*	Cebpb_1.q10_peak_20386	831	31.0457	87.8522	83.1154	635	3' UTR	4	145225416	145246870	21455	2	21938	ENSMUST00000143055.1	-20241	ENSMUSG00000028599	Tnfrsf1b	tumor necrosis factor receptor superfamily, member 1b
351	chr4	148940494	148941499	1006	*	Cebpb_1.q10_peak_20406	831	31.0457	87.8522	83.1154	571	3' UTR	4	148947002	148952571	5570	1	69743	ENSMUST00000239035.1	-5503	ENSMUSG00000028977	Casz1	castor zinc finger 1
352	chr5	72832645	72833468	824	*	Cebpb_1.q10_peak_21146	831	31.0457	87.8522	83.1154	445	Intron (ENSMUST00000071944.12/21682, intron 1 of 18)	5	72823462	72844449	20988	2	21682	ENSMUST00000202547.1	10981	ENSMUSG00000029217	Tec	tec protein tyrosine kinase
353	chr5	104958021	104958893	873	*	Cebpb_1.q10_peak_21454	831	31.0457	87.8522	83.1154	504	Intron (ENSMUST00000031239.12/27405, intron 10 of 15)	5	104935679	104977834	42156	2	27405	ENSMUST00000130644.1	18941	ENSMUSG00000029299	Abcg3	ATP binding cassette subfamily G member 3
354	chr6	122862591	122863443	853	*	Cebpb_1.q10_peak_23492	831	31.0457	87.8522	83.1154	482	Distal Intergenic	6	122847138	122856161	9024	2	12267	ENSMUST00000042081.8	-6430	ENSMUSG00000040552	C3ar1	complement component 3a receptor 1
355	chr7	80074593	80075460	868	*	Cebpb_1.q10_peak_24646	831	31.0457	87.8522	83.1154	408	Promoter (<=1kb)	7	80062710	80075247	12538	2	100859962	ENSMUST00000206111.1	0	ENSMUSG00000108714	Gm21057	predicted gene, 21057
356	chr7	138919073	138920172	1100	*	Cebpb_1.q10_peak_25480	831	31.0457	87.8522	83.1154	657	Distal Intergenic	7	138898540	138909519	10980	2	12176	ENSMUST00000148970.1	-9554	ENSMUSG00000078566	Bnip3	BCL2/adenovirus E1B interacting protein 3
357	chrX	106134532	106135874	1343	*	Cebpb_1.q10_peak_28781	831	31.0457	87.8522	83.1154	534	Distal Intergenic	20	106143204	106143622	419	1	279572	ENSMUST00000139380.2	-7330	ENSMUSG00000033777	Tlr13	toll-like receptor 13
358	chr11	69098513	69099342	830	*	Cebpb_1.q10_peak_4421	910	30.9997	95.8953	91.018	414	Promoter (<=1kb)	11	69098948	69109960	11013	1	18626	ENSMUST00000021271.13	0	ENSMUSG00000020893	Per1	period circadian clock 1
359	chr16	17180802	17182602	1801	*	Cebpb_1.q10_peak_10872	910	30.9997	95.8953	91.018	785	Intron (ENSMUST00000232139.1/22195, intron 2 of 4)	16	17153925	17176507	22583	2	22195	ENSMUST00000232594.1	-4295	ENSMUSG00000038965	Ube2l3	ubiquitin-conjugating enzyme E2L 3
360	chr18	38938640	38939871	1232	*	Cebpb_1.q10_peak_13342	910	30.9997	95.8953	91.018	823	Intron (ENSMUST00000148850.7/71302, intron 2 of 5)	18	38846577	38929472	82896	2	14164	ENSMUST00000235922.1	-9168	ENSMUSG00000036585	Fgf1	fibroblast growth factor 1
361	chr9	111428736	111429814	1079	*	Cebpb_1.q10_peak_28218	910	30.9997	95.8953	91.018	443	Distal Intergenic	9	111439081	111489118	50038	1	245038	ENSMUST00000111879.4	-9267	ENSMUSG00000032500	Dclk3	doublecortin-like kinase 3
362	chr16	85071546	85072517	972	*	Cebpb_1.q10_peak_11595	885	30.9897	93.3441	88.5122	403	Intron (ENSMUST00000227723.1/11820, intron 5 of 17)	16	85014305	85027625	13321	2	11820	ENSMUST00000228509.1	-43921	ENSMUSG00000022892	App	amyloid beta (A4) precursor protein
363	chr1	59913577	59914507	931	*	Cebpb_1.q10_peak_426	843	30.9786	89.0995	84.3507	578	Promoter (<=1kb)	1	59913006	59985346	72341	1	72750	ENSMUST00000036540.11	571	ENSMUSG00000041040	Fam117b	family with sequence similarity 117, member B
364	chr10	62509043	62509841	799	*	Cebpb_1.q10_peak_2710	843	30.9786	89.0995	84.3507	275	Promoter (<=1kb)	10	62507676	62508097	422	2	19073	ENSMUST00000159020.1	-946	ENSMUSG00000020077	Srgn	serglycin
365	chr15	5446257	5447294	1038	*	Cebpb_1.q10_peak_9408	843	30.9786	89.0995	84.3507	342	Distal Intergenic	15	5496266	5594984	98719	1	71432	ENSMUST00000211750.1	-48972	ENSMUSG00000110018	5430437J10Rik	RIKEN cDNA 5430437J10 gene
366	chr2	164372376	164373093	718	*	Cebpb_1.q10_peak_17096	843	30.9786	89.0995	84.3507	413	Intron (ENSMUST00000167427.1/20568, intron 1 of 2)	2	164354070	164356507	2438	2	20568	ENSMUST00000109367.9	-15869	ENSMUSG00000017002	Slpi	secretory leukocyte peptidase inhibitor
367	chr8	27174658	27175589	932	*	Cebpb_1.q10_peak_25853	843	30.9786	89.0995	84.3507	598	Promoter (<=1kb)	8	27143028	27174646	31619	2	75767	ENSMUST00000209377.1	-12	ENSMUSG00000031488	Rab11fip1	RAB11 family interacting protein 1 (class I)
368	chr6	67532185	67533634	1450	*	Cebpb_1.q10_peak_22817	1099	30.9607	115.259	109.955	649	Exon (ENSMUST00000199480.1/ENSMUST00000199480.1, exon 1 of 5)	6	67534062	67535796	1735	2	56753	ENSMUST00000058178.5	2162	ENSMUSG00000051397	Tacstd2	tumor-associated calcium signal transducer 2
369	chr2	132094323	132094855	533	*	Cebpb_1.q10_peak_16642	820	30.8029	86.7069	82.0154	248	Promoter (<=1kb)	2	132089109	132094629	5521	2	54338	ENSMUST00000133407.1	0	ENSMUSG00000027340	Slc23a2	solute carrier family 23 (nucleobase transporters), member 2
370	chr12	73779057	73780195	1139	*	Cebpb_1.q10_peak_6130	891	30.7605	94.0099	89.1739	443	Distal Intergenic	12	73901375	73947530	46156	1	15251	ENSMUST00000110461.7	-121180	ENSMUSG00000021109	Hif1a	hypoxia inducible factor 1, alpha subunit
371	chr8	84661314	84662170	857	*	Cebpb_1.q10_peak_26328	1047	30.7154	109.914	104.711	459	Promoter (<=1kb)	8	84661331	84662854	1524	2	15936	ENSMUST00000060427.5	684	ENSMUSG00000053560	Ier2	immediate early response 2
372	chr12	55491524	55492123	600	*	Cebpb_1.q10_peak_6018	825	30.7122	87.2822	82.5876	351	Promoter (<=1kb)	12	55490407	55491810	1404	2	18035	ENSMUST00000219869.1	0	ENSMUSG00000021025	Nfkbia	nuclear factor of kappa light polypeptide gene enhancer in B cells inhibitor, alpha
373	chr16	18808794	18809538	745	*	Cebpb_1.q10_peak_10898	1083	30.6605	113.596	108.314	409	Exon (ENSMUST00000000028.13/12544, exon 5 of 20)	16	18780453	18811626	31174	2	12544	ENSMUST00000096990.9	2088	ENSMUSG00000000028	Cdc45	cell division cycle 45
374	chr14	54754344	54755178	835	*	Cebpb_1.q10_peak_8763	910	30.6222	95.8953	91.018	361	Intron (ENSMUST00000022787.7/50934, intron 3 of 10)	14	54722209	54781930	59722	2	50934	ENSMUST00000022787.7	26752	ENSMUSG00000022180	Slc7a8	solute carrier family 7 (cationic amino acid transporter, y+ system), member 8
375	chr8	72815604	72816219	616	*	Cebpb_1.q10_peak_26232	910	30.6222	95.8953	91.018	350	3' UTR	8	72761880	72763874	1995	1	14065	ENSMUST00000058099.8	53724	ENSMUSG00000050147	F2rl3	coagulation factor II (thrombin) receptor-like 3
376	chr1	75317489	75318356	868	*	Cebpb_1.q10_peak_598	813	30.6091	86.0725	81.3898	333	Promoter (<=1kb)	1	75307896	75317637	9742	2	13437	ENSMUST00000066668.13	0	ENSMUSG00000026209	Dnpep	aspartyl aminopeptidase
377	chr10	17787728	17788848	1121	*	Cebpb_1.q10_peak_2213	813	30.6091	86.0725	81.3898	395	Distal Intergenic	10	17796226	17807908	11683	1	378431	ENSMUST00000175676.1	-7378	ENSMUSG00000039891	Txlnb	taxilin beta
378	chr10	98897842	98898788	947	*	Cebpb_1.q10_peak_3347	813	30.6091	86.0725	81.3898	452	Distal Intergenic	10	98914406	98987122	72717	1	67972	ENSMUST00000219557.1	-15618	ENSMUSG00000019943	Atp2b1	ATPase, Ca++ transporting, plasma membrane 1
379	chr11	83747267	83748392	1126	*	Cebpb_1.q10_peak_4786	813	30.6091	86.0725	81.3898	674	Promoter (<=1kb)	11	83746940	83752642	5703	1	66107	ENSMUST00000070832.2	327	ENSMUSG00000051748	Wfdc21	WAP four-disulfide core domain 21
380	chr17	88457832	88458568	737	*	Cebpb_1.q10_peak_13010	813	30.6091	86.0725	81.3898	422	Intron (ENSMUST00000112238.8/14236, intron 1 of 5)	17	88440775	88487251	46477	1	14236	ENSMUST00000141052.1	17057	ENSMUSG00000034998	Foxn2	forkhead box N2
381	chr19	24966023	24967644	1622	*	Cebpb_1.q10_peak_14380	813	30.6091	86.0725	81.3898	1119	Distal Intergenic	19	24940749	24961610	20862	2	226043	ENSMUST00000236790.1	-4413	ENSMUSG00000024878	Cbwd1	COBW domain containing 1
382	chr2	153543537	153544317	781	*	Cebpb_1.q10_peak_16919	813	30.6091	86.0725	81.3898	462	Distal Intergenic	2	153407462	153529971	122510	2	329540	ENSMUST00000035346.13	-13566	ENSMUSG00000061411	Nol4l	nucleolar protein 4-like
383	chr5	75381887	75382738	852	*	Cebpb_1.q10_peak_21187	813	30.6091	86.0725	81.3898	466	Distal Intergenic	5	75574916	75656722	81807	1	16590	ENSMUST00000144270.7	-192178	ENSMUSG00000005672	Kit	KIT proto-oncogene receptor tyrosine kinase
384	chr7	64011410	64012420	1011	*	Cebpb_1.q10_peak_24487	813	30.6091	86.0725	81.3898	565	Exon (ENSMUST00000206557.1/ENSMUST00000206557.1, exon 2 of 4)	7	63886351	63938915	52565	2	50794	ENSMUST00000063694.9	-72495	ENSMUSG00000052040	Klf13	Kruppel-like factor 13
385	chr8	36267051	36267909	859	*	Cebpb_1.q10_peak_25925	813	30.6091	86.0725	81.3898	457	Distal Intergenic	8	36216064	36249516	33453	2	244421	ENSMUST00000239119.1	-17535	ENSMUSG00000039633	Lonrf1	LON peptidase N-terminal domain and ring finger 1
386	chr8	41053201	41054209	1009	*	Cebpb_1.q10_peak_25960	813	30.6091	86.0725	81.3898	395	Promoter (<=1kb)	8	41018963	41054783	35821	2	102103	ENSMUST00000142936.1	574	ENSMUSG00000045636	Mtus1	mitochondrial tumor suppressor 1
387	chr9	71167021	71167718	698	*	Cebpb_1.q10_peak_27745	813	30.6091	86.0725	81.3898	281	Promoter (<=1kb)	9	71111844	71168657	56814	2	64008	ENSMUST00000113570.7	939	ENSMUSG00000032204	Aqp9	aquaporin 9
388	chr9	109849247	109850026	780	*	Cebpb_1.q10_peak_28177	813	30.6091	86.0725	81.3898	356	Promoter (<=1kb)	9	109847379	109849617	2239	2	12796	ENSMUST00000112022.4	0	ENSMUSG00000038357	Camp	cathelicidin antimicrobial peptide
389	chr12	98374954	98376036	1083	*	Cebpb_1.q10_peak_6451	826	30.5606	87.3425	82.6434	469	Distal Intergenic	12	98268635	98276644	8010	1	14744	ENSMUST00000075072.5	106319	ENSMUSG00000021886	Gpr65	G-protein coupled receptor 65
390	chr15	50772406	50773285	880	*	Cebpb_1.q10_peak_9774	826	30.5606	87.3425	82.6434	438	Intron (ENSMUST00000165201.8/83925, intron 4 of 5)	15	50819499	50827521	8023	2	83925	ENSMUST00000183421.1	54236	ENSMUSG00000038679	Trps1	transcriptional repressor GATA binding 1
391	chr16	52371704	52372707	1004	*	Cebpb_1.q10_peak_11423	826	30.5606	87.3425	82.6434	401	Intron (ENSMUST00000023312.13/11658, intron 1 of 15)	16	52251087	52296924	45838	2	11658	ENSMUST00000167115.7	-74780	ENSMUSG00000022636	Alcam	activated leukocyte cell adhesion molecule
392	chr18	61074480	61075781	1302	*	Cebpb_1.q10_peak_13579	826	30.5606	87.3425	82.6434	383	Intron (ENSMUST00000025522.10/18596, intron 14 of 22)	18	61100598	61105798	5201	1	12978	ENSMUST00000237873.1	-24817	ENSMUSG00000024621	Csf1r	colony stimulating factor 1 receptor
393	chr2	130730470	130731263	794	*	Cebpb_1.q10_peak_16602	826	30.5606	87.3425	82.6434	412	Promoter (<=1kb)	2	130712304	130730909	18606	2	228602	ENSMUST00000138758.1	0	ENSMUSG00000027309	Dnaaf9	dynein axonemal assembly factor 9
394	chr6	118419218	118419947	730	*	Cebpb_1.q10_peak_23405	826	30.5606	87.3425	82.6434	329	Promoter (<=1kb)	6	118383381	118419474	36094	2	213895	ENSMUST00000032237.7	0	ENSMUSG00000030138	Bms1	BMS1, ribosome biogenesis factor
395	chr11	100938014	100938656	643	*	Cebpb_1.q10_peak_5077	898	30.5403	94.6893	89.8402	349	Promoter (<=1kb)	11	100888236	100939380	51145	2	20848	ENSMUST00000092671.11	724	ENSMUSG00000004040	Stat3	signal transducer and activator of transcription 3
396	chr1	179045890	179047029	1140	*	Cebpb_1.q10_peak_1787	961	30.3287	101.157	96.1652	721	Intron (ENSMUST00000128302.7/69726, intron 9 of 11)	1	178957250	178989345	32096	2	69726	ENSMUST00000129393.1	-56545	ENSMUSG00000055067	Smyd3	SET and MYND domain containing 3
397	chr1	191022970	191023876	907	*	Cebpb_1.q10_peak_1934	808	30.2803	85.5116	80.8555	397	Promoter (1-2kb)	1	191025351	191029781	4431	1	100125339	ENSMUST00000192407.1	-1475	ENSMUSG00000097845	A230020J21Rik	RIKEN cDNA A230020J21 gene
398	chr10	96465902	96466603	702	*	Cebpb_1.q10_peak_3314	893	30.2446	94.1737	89.3312	248	Distal Intergenic	10	96617006	96622809	5804	1	12226	ENSMUST00000038377.8	-150403	ENSMUSG00000036478	Btg1	BTG anti-proliferation factor 1
399	chr4	149155350	149156180	831	*	Cebpb_1.q10_peak_20411	1171	30.2383	122.602	117.133	517	Exon (ENSMUST00000124409.1/110208, exon 2 of 2)	4	149155192	149159999	4808	2	110208	ENSMUST00000124409.1	3819	ENSMUSG00000028961	Pgd	phosphogluconate dehydrogenase
400	chr12	51718512	51719226	715	*	Cebpb_1.q10_peak_5957	796	30.1725	84.2998	79.6587	234	Intron (ENSMUST00000218820.1/11782, intron 2 of 5)	12	51609645	51691897	82253	2	94186	ENSMUST00000169503.3	-26615	ENSMUSG00000020954	Strn3	striatin, calmodulin binding protein 3
401	chr13	41467153	41468948	1796	*	Cebpb_1.q10_peak_7300	796	30.1725	84.2998	79.6587	1340	Intron (ENSMUST00000021794.13/18003, intron 1 of 7)	13	41337816	41487242	149427	2	18003	ENSMUST00000225053.1	18294	ENSMUSG00000021365	Nedd9	neural precursor cell expressed, developmentally down-regulated gene 9
402	chr13	43524228	43525939	1712	*	Cebpb_1.q10_peak_7353	796	30.1725	84.2998	79.6587	451	Distal Intergenic	13	43541699	43546120	4422	2	76137	ENSMUST00000223347.1	20181	ENSMUSG00000021371	Mcur1	mitochondrial calcium uniporter regulator 1
403	chr15	91178534	91179512	979	*	Cebpb_1.q10_peak_10436	796	30.1725	84.2998	79.6587	322	Exon (ENSMUST00000069511.7/26874, exon 4 of 10)	15	91159111	91172185	13075	2	26874	ENSMUST00000229909.1	-6349	ENSMUSG00000055782	Abcd2	ATP-binding cassette, sub-family D (ALD), member 2
404	chr19	32566747	32567604	858	*	Cebpb_1.q10_peak_14490	796	30.1725	84.2998	79.6587	458	Distal Intergenic	19	32595790	32665710	69921	1	23972	ENSMUST00000235594.1	-28186	ENSMUSG00000024899	Papss2	3'-phosphoadenosine 5'-phosphosulfate synthase 2
405	chr2	32089473	32090060	588	*	Cebpb_1.q10_peak_15409	796	30.1725	84.2998	79.6587	335	Distal Intergenic	2	32083272	32084857	1586	2	241303	ENSMUST00000143795.1	-4616	ENSMUSG00000050592	Fam78a	family with sequence similarity 78, member A
406	chr2	75685262	75685953	692	*	Cebpb_1.q10_peak_15971	796	30.1725	84.2998	79.6587	421	Intron (ENSMUST00000102672.4/18024, intron 1 of 4)	2	75691052	75704489	13438	2	18024	ENSMUST00000152371.1	18536	ENSMUSG00000015839	Nfe2l2	nuclear factor, erythroid derived 2, like 2
407	chr2	102877310	102878276	967	*	Cebpb_1.q10_peak_16196	796	30.1725	84.2998	79.6587	453	Intron (ENSMUST00000005218.14/12505, intron 1 of 18)	2	102814133	102901346	87214	2	12505	ENSMUST00000111192.2	23070	ENSMUSG00000005087	Cd44	CD44 antigen
408	chr2	160267558	160268305	748	*	Cebpb_1.q10_peak_17057	796	30.1725	84.2998	79.6587	472	Distal Intergenic	2	160311393	160313616	2224	2	329554	ENSMUST00000109475.2	45311	ENSMUSG00000074623	Gm826	predicted gene 826
409	chr3	84665510	84666693	1184	*	Cebpb_1.q10_peak_17974	796	30.1725	84.2998	79.6587	686	Promoter (<=1kb)	3	84666192	84704575	38384	1	320782	ENSMUST00000107682.1	0	ENSMUSG00000056498	Tmem154	transmembrane protein 154
410	chr6	116013291	116014659	1369	*	Cebpb_1.q10_peak_23349	796	30.1725	84.2998	79.6587	638	Distal Intergenic	6	115954811	115995005	40195	2	67784	ENSMUST00000015511.14	-18286	ENSMUSG00000030123	Plxnd1	plexin D1
411	chr8	25715061	25715934	874	*	Cebpb_1.q10_peak_25803	796	30.1725	84.2998	79.6587	450	3' UTR	8	25720037	25724887	4851	1	71910	ENSMUST00000068916.15	-4103	ENSMUSG00000031570	Plpp5	phospholipid phosphatase 5
412	chr2	72260599	72261683	1085	*	Cebpb_1.q10_peak_15910	809	30.1426	85.592	80.928	419	Distal Intergenic	2	72242294	72256655	14362	1	56508	ENSMUST00000146970.1	18305	ENSMUSG00000049044	Rapgef4	Rap guanine nucleotide exchange factor (GEF) 4
413	chr2	155107104	155107689	586	*	Cebpb_1.q10_peak_16947	809	30.1426	85.592	80.928	346	Distal Intergenic	2	155097789	155100081	2293	2	100504268	ENSMUST00000142569.1	-7023	ENSMUSG00000087254	2310005A03Rik	RIKEN cDNA 2310005A03 gene
414	chr1	150164483	150165503	1021	*	Cebpb_1.q10_peak_1318	1066	30.0599	111.938	106.692	572	Promoter (<=1kb)	1	150159043	150164948	5906	2	102639566	ENSMUST00000181308.1	0	ENSMUSG00000097754	Ptgs2os2	prostaglandin-endoperoxide synthase 2, opposite strand 2
415	chr19	61080124	61081041	918	*	Cebpb_1.q10_peak_14978	1066	30.0599	111.938	106.692	403	Exon (ENSMUST00000003313.9/14773, exon 11 of 16)	19	61127003	61127564	562	2	414758	ENSMUST00000148569.3	46523	ENSMUSG00000074733	Zfp950	zinc finger protein 950
416	chr17	29078801	29079511	711	*	Cebpb_1.q10_peak_12173	827	30.0134	87.459	82.7562	230	Promoter (<=1kb)	17	29057430	29079179	21750	2	100504267	ENSMUST00000133221.2	0	ENSMUSG00000085912	Trp53cor1	tumor protein p53 pathway corepressor 1
417	chr13	49308954	49309726	773	*	Cebpb_1.q10_peak_7457	945	29.9845	99.4679	94.5161	324	Promoter (<=1kb)	13	49261554	49309240	47687	2	30938	ENSMUST00000110087.8	0	ENSMUSG00000037946	Fgd3	FYVE, RhoGEF and PH domain containing 3
418	chr1	134064866	134065902	1037	*	Cebpb_1.q10_peak_1159	815	29.9192	86.255	81.566	542	Distal Intergenic	1	134075170	134079120	3951	2	12227	ENSMUST00000020692.6	13218	ENSMUSG00000020423	Btg2	BTG anti-proliferation factor 2
419	chr10	40077514	40078129	616	*	Cebpb_1.q10_peak_2448	876	29.8671	92.458	87.6465	293	Promoter (<=1kb)	10	40037299	40076605	39307	2	72472	ENSMUST00000213827.1	-909	ENSMUSG00000019838	Slc16a10	solute carrier family 16 (monocarboxylic acid transporters), member 10
420	chr12	32734817	32735852	1036	*	Cebpb_1.q10_peak_5820	876	29.8671	92.458	87.6465	572	Distal Intergenic	12	32819545	32839207	19663	1	59027	ENSMUST00000220200.1	-83693	ENSMUSG00000020572	Nampt	nicotinamide phosphoribosyltransferase
421	chr5	140733245	140734027	783	*	Cebpb_1.q10_peak_22021	876	29.8671	92.458	87.6465	271	Promoter (1-2kb)	5	140735526	140754691	19166	1	231842	ENSMUST00000120630.2	-1499	ENSMUSG00000050022	Amz1	archaelysin family metallopeptidase 1
422	chr7	47007701	47008683	983	*	Cebpb_1.q10_peak_24412	876	29.8671	92.458	87.6465	702	Promoter (<=1kb)	7	46990396	47008411	18016	2	101685	ENSMUST00000061639.9	0	ENSMUSG00000049516	Spty2d1	SPT2 chromatin protein domain containing 1
423	chr11	69670950	69672072	1123	*	Cebpb_1.q10_peak_4437	1050	29.7597	110.285	105.076	510	Promoter (<=1kb)	11	69670180	69671730	1551	2	13681	ENSMUST00000127677.7	0	ENSMUSG00000059796	Eif4a1	eukaryotic translation initiation factor 4A1
424	chr1	171844688	171845896	1209	*	Cebpb_1.q10_peak_1677	779	29.7359	82.5339	77.927	503	Intron (ENSMUST00000155802.7/12523, intron 2 of 8)	1	171840633	171886430	45798	1	12523	ENSMUST00000042302.6	4055	ENSMUSG00000038147	Cd84	CD84 antigen
425	chr10	122721895	122722640	746	*	Cebpb_1.q10_peak_3552	779	29.7359	82.5339	77.927	451	Intron (ENSMUST00000162853.7/319468, intron 1 of 5)	10	122757198	122811471	54274	1	319468	ENSMUST00000160315.1	-34558	ENSMUSG00000034613	Ppm1h	protein phosphatase 1H (PP2C domain containing)
426	chr12	112580875	112581596	722	*	Cebpb_1.q10_peak_6630	779	29.7359	82.5339	77.927	426	Distal Intergenic	12	112588784	112614957	26174	1	70435	ENSMUST00000101029.3	-7188	ENSMUSG00000037679	Inf2	inverted formin, FH2 and WH2 domain containing
427	chr13	49681733	49682548	816	*	Cebpb_1.q10_peak_7467	779	29.7359	82.5339	77.927	415	Promoter (<=1kb)	13	49682100	49734267	52168	1	105148	ENSMUST00000165316.7	0	ENSMUSG00000037851	Iars	isoleucine-tRNA synthetase
428	chr14	43918055	43918820	766	*	Cebpb_1.q10_peak_8597	779	29.7359	82.5339	77.927	332	Distal Intergenic	14	43922898	43923368	471	2	93725	ENSMUST00000163652.1	4548	ENSMUSG00000090166	Ear10	eosinophil-associated, ribonuclease A family, member 10
429	chr14	121994721	121995290	570	*	Cebpb_1.q10_peak_9372	779	29.7359	82.5339	77.927	238	Intron (ENSMUST00000039803.6/68889, intron 7 of 8)	14	121952551	121965195	12645	2	321019	ENSMUST00000049872.8	-29526	ENSMUSG00000051212	Gpr183	G protein-coupled receptor 183
430	chr17	24007348	24008494	1147	*	Cebpb_1.q10_peak_12014	779	29.7359	82.5339	77.927	310	Distal Intergenic	17	23993534	23998100	4567	2	70835	ENSMUST00000041649.7	-9248	ENSMUSG00000045027	Prss22	protease, serine 22
431	chr17	46073754	46074554	801	*	Cebpb_1.q10_peak_12473	779	29.7359	82.5339	77.927	336	Intron (ENSMUST00000233284.1/ENSMUST00000233284.1, intron 1 of 2)	17	46110986	46128910	17925	1	68565	ENSMUST00000024763.9	-36432	ENSMUSG00000023967	Mrps18a	mitochondrial ribosomal protein S18A
432	chr4	53119931	53121065	1135	*	Cebpb_1.q10_peak_19276	779	29.7359	82.5339	77.927	582	Intron (ENSMUST00000030010.3/11303, intron 5 of 49)	4	53030787	53159895	129109	2	11303	ENSMUST00000030010.3	38830	ENSMUSG00000015243	Abca1	ATP-binding cassette, sub-family A (ABC1), member 1
433	chr4	145240621	145241476	856	*	Cebpb_1.q10_peak_20382	779	29.7359	82.5339	77.927	547	Intron (ENSMUST00000030336.10/21938, intron 1 of 9)	4	145213463	145246870	33408	2	21938	ENSMUST00000030336.10	5394	ENSMUSG00000028599	Tnfrsf1b	tumor necrosis factor receptor superfamily, member 1b
434	chr5	100860375	100861349	975	*	Cebpb_1.q10_peak_21397	779	29.7359	82.5339	77.927	481	Intron (ENSMUST00000112887.7/231510, intron 4 of 13)	5	100846417	100846850	434	1	231510	ENSMUST00000145612.1	13958	ENSMUSG00000029314	Gpat3	glycerol-3-phosphate acyltransferase 3
435	chr6	4587877	4588634	758	*	Cebpb_1.q10_peak_22201	779	29.7359	82.5339	77.927	305	Distal Intergenic	6	4600839	4643355	42517	1	213819	ENSMUST00000015333.11	-12205	ENSMUSG00000015189	Casd1	CAS1 domain containing 1
436	chr6	82797115	82797869	755	*	Cebpb_1.q10_peak_22881	779	29.7359	82.5339	77.927	392	Distal Intergenic	6	82725025	82774454	49430	2	15277	ENSMUST00000000642.10	-22661	ENSMUSG00000000628	Hk2	hexokinase 2
437	chr11	11729920	11730895	976	*	Cebpb_1.q10_peak_3775	809	29.7246	85.592	80.928	477	Intron (ENSMUST00000126058.7/22778, intron 3 of 3)	11	11686445	11769798	83354	1	22778	ENSMUST00000018798.6	43475	ENSMUSG00000018654	Ikzf1	IKAROS family zinc finger 1
438	chr13	113613698	113614617	920	*	Cebpb_1.q10_peak_8193	809	29.7246	85.592	80.928	353	Promoter (<=1kb)	13	113594752	113614014	19263	2	170625	ENSMUST00000224883.1	0	ENSMUSG00000042364	Snx18	sorting nexin 18
439	chr5	30638126	30638736	611	*	Cebpb_1.q10_peak_20772	809	29.7246	85.592	80.928	252	Distal Intergenic	5	30647933	30659729	11797	1	74919	ENSMUST00000062962.11	-9197	ENSMUSG00000029175	Slc35f6	solute carrier family 35, member F6
440	chr5	105695857	105696839	983	*	Cebpb_1.q10_peak_21486	809	29.7246	85.592	80.928	386	Distal Intergenic	5	105699969	105815215	115247	1	231549	ENSMUST00000060531.15	-3130	ENSMUSG00000046079	Lrrc8d	leucine rich repeat containing 8D
441	chr1	137751163	137752341	1179	*	Cebpb_1.q10_peak_1217	928	29.6402	97.7844	92.8712	629	Distal Intergenic	1	137966455	137966541	87	1	735252	ENSMUST00000083631.1	-214114	ENSMUSG00000065565	Mir181a-1	microRNA 181a-1
442	chr9	119340814	119341475	662	*	Cebpb_1.q10_peak_28300	928	29.6402	97.7844	92.8712	305	Promoter (<=1kb)	9	119341047	119347783	6737	1	113868	ENSMUST00000177463.7	0	ENSMUSG00000036138	Acaa1a	acetyl-Coenzyme A acyltransferase 1A
443	chr8	86887900	86889012	1113	*	Cebpb_1.q10_peak_26366	1068	29.5812	112.099	106.852	830	Distal Intergenic	8	86841139	86885258	44120	2	80750	ENSMUST00000034074.7	-2642	ENSMUSG00000031652	N4bp1	NEDD4 binding protein 1
444	chr2	73046932	73047470	539	*	Cebpb_1.q10_peak_15929	785	29.5214	83.1908	78.5758	253	Distal Intergenic	2	72987241	72988607	1367	1	100503849	ENSMUST00000137941.1	59691	ENSMUSG00000063714	Sp3os	trans-acting transcription factor 3, opposite strand
445	chr15	96743116	96743836	721	*	Cebpb_1.q10_peak_10503	798	29.5099	84.5216	79.8791	320	Distal Intergenic	15	96687392	96699730	12339	2	67760	ENSMUST00000023099.7	-43386	ENSMUSG00000022462	Slc38a2	solute carrier family 38, member 2
446	chr19	32180844	32182411	1568	*	Cebpb_1.q10_peak_14461	859	29.4895	90.7484	85.9723	628	Intron (ENSMUST00000099514.9/208449, intron 5 of 9)	19	32160061	32196428	36368	2	208449	ENSMUST00000151822.1	14017	ENSMUSG00000040451	Sgms1	sphingomyelin synthase 1
447	chr2	105427950	105428690	741	*	Cebpb_1.q10_peak_16244	859	29.4895	90.7484	85.9723	349	Distal Intergenic	2	105386291	105399319	13029	2	19672	ENSMUST00000006128.6	-28631	ENSMUSG00000005973	Rcn1	reticulocalbin 1
448	chr4	46165408	46166335	928	*	Cebpb_1.q10_peak_19216	859	29.4895	90.7484	85.9723	565	Promoter (<=1kb)	4	46165196	46171979	6784	1	433702	ENSMUST00000133286.1	212	ENSMUSG00000028330	Ncbp1	nuclear cap binding protein subunit 1
449	chr5	108446492	108447635	1144	*	Cebpb_1.q10_peak_21547	859	29.4895	90.7484	85.9723	725	Promoter (1-2kb)	5	108441063	108448876	7814	2	243197	ENSMUST00000238510.1	1241	ENSMUSG00000029490	Mfsd7a	major facilitator superfamily domain containing 7A
450	chr6	116666035	116666766	732	*	Cebpb_1.q10_peak_23379	859	29.4895	90.7484	85.9723	234	Intron (ENSMUST00000035842.6/213391, intron 1 of 10)	6	116645903	116673771	27869	2	213391	ENSMUST00000204203.1	7005	ENSMUSG00000042129	Rassf4	Ras association (RalGDS/AF-6) domain family member 4
451	chr16	91727291	91728223	933	*	Cebpb_1.q10_peak_11673	1034	29.4594	108.636	103.465	309	Promoter (<=1kb)	16	91695313	91728597	33285	2	66609	ENSMUST00000231499.1	374	ENSMUSG00000058240	Cryzl1	crystallin, zeta (quinone reductase)-like 1
452	chr17	31039351	31040236	886	*	Cebpb_1.q10_peak_12228	803	29.4093	85.0515	80.3969	393	Distal Intergenic	17	31057675	31105605	47931	1	11307	ENSMUST00000236391.1	-17439	ENSMUSG00000024030	Abcg1	ATP binding cassette subfamily G member 1
453	chr16	92612202	92613046	845	*	Cebpb_1.q10_peak_11693	792	29.3066	83.8483	79.2254	477	Exon (ENSMUST00000180989.3/ENSMUST00000180989.3, exon 1 of 5)	16	92686758	92695495	8738	2	12394	ENSMUST00000187242.2	82449	ENSMUSG00000022952	Runx1	runt related transcription factor 1
454	chr17	33890519	33891196	678	*	Cebpb_1.q10_peak_12293	792	29.3066	83.8483	79.2254	370	Promoter (<=1kb)	17	33875659	33890661	15003	2	100502766	ENSMUST00000173492.8	0	ENSMUSG00000079553	Kifc1	kinesin family member C1
455	chr2	72970237	72970866	630	*	Cebpb_1.q10_peak_15923	792	29.3066	83.8483	79.2254	311	Promoter (<=1kb)	2	72946396	72970466	24071	2	20687	ENSMUST00000141372.1	0	ENSMUSG00000027109	Sp3	trans-acting transcription factor 3
456	chr7	127273859	127274932	1074	*	Cebpb_1.q10_peak_25335	792	29.3066	83.8483	79.2254	332	Promoter (<=1kb)	7	127271879	127274055	2177	2	20768	ENSMUST00000082428.4	0	ENSMUSG00000049091	Sephs2	selenophosphate synthetase 2
457	chr10	34206222	34206949	728	*	Cebpb_1.q10_peak_2412	762	29.2993	80.7751	76.2018	403	Promoter (<=1kb)	10	34184135	34207077	22943	2	212898	ENSMUST00000216194.1	128	ENSMUSG00000039497	Dse	dermatan sulfate epimerase
458	chr10	44701898	44702838	941	*	Cebpb_1.q10_peak_2567	762	29.2993	80.7751	76.2018	441	Distal Intergenic	10	44446717	44528501	81785	2	12142	ENSMUST00000167340.1	-173397	ENSMUSG00000038151	Prdm1	PR domain containing 1, with ZNF domain
459	chr10	99270242	99270866	625	*	Cebpb_1.q10_peak_3362	762	29.2993	80.7751	76.2018	394	Exon (ENSMUST00000219528.1/ENSMUST00000219528.1, exon 1 of 2)	10	99265641	99266799	1159	1	67603	ENSMUST00000220218.1	4601	ENSMUSG00000019960	Dusp6	dual specificity phosphatase 6
460	chr13	41073257	41074357	1101	*	Cebpb_1.q10_peak_7270	762	29.2993	80.7751	76.2018	736	Intron (ENSMUST00000165087.7/17152, intron 1 of 14)	13	41025008	41070469	45462	2	17152	ENSMUST00000225084.1	-2788	ENSMUSG00000021363	Mak	male germ cell-associated kinase
461	chr14	45667055	45668065	1011	*	Cebpb_1.q10_peak_8639	762	29.2993	80.7751	76.2018	350	Exon (ENSMUST00000228352.1/ENSMUST00000228352.1, exon 1 of 2)	14	45593174	45658143	64970	2	114874	ENSMUST00000051310.12	-8912	ENSMUSG00000037697	Ddhd1	DDHD domain containing 1
462	chr14	59591726	59592527	802	*	Cebpb_1.q10_peak_8823	762	29.2993	80.7751	76.2018	492	Exon (ENSMUST00000225839.1/71891, exon 3 of 11)	14	59560896	59597836	36941	2	71891	ENSMUST00000022555.10	5309	ENSMUSG00000021982	Cdadc1	cytidine and dCMP deaminase domain containing 1
463	chr14	65380249	65381819	1571	*	Cebpb_1.q10_peak_8960	762	29.2993	80.7751	76.2018	377	Intron (ENSMUST00000224623.1/380912, intron 1 of 2)	14	65375393	65386363	10971	1	380912	ENSMUST00000224687.1	4856	ENSMUSG00000034522	Zfp395	zinc finger protein 395
464	chr15	64100254	64101082	829	*	Cebpb_1.q10_peak_10017	762	29.2993	80.7751	76.2018	460	Promoter (1-2kb)	15	64094234	64102542	8309	2	13196	ENSMUST00000176909.1	1460	ENSMUSG00000022377	Asap1	ArfGAP with SH3 domain, ankyrin repeat and PH domain1
465	chr2	61532201	61533012	812	*	Cebpb_1.q10_peak_15786	762	29.2993	80.7751	76.2018	345	Distal Intergenic	2	61578585	61654171	75587	1	21353	ENSMUST00000112502.7	-45573	ENSMUSG00000064289	Tank	TRAF family member-associated Nf-kappa B activator
466	chr2	106974133	106974766	634	*	Cebpb_1.q10_peak_16247	762	29.2993	80.7751	76.2018	410	Promoter (<=1kb)	2	106962527	106974424	11898	2	212772	ENSMUST00000028536.12	0	ENSMUSG00000027122	Arl14ep	ADP-ribosylation factor-like 14 effector protein
467	chr8	47229916	47230495	580	*	Cebpb_1.q10_peak_26026	762	29.2993	80.7751	76.2018	362	Intron (ENSMUST00000079195.5/71069, intron 1 of 3)	8	47191503	47220235	28733	2	71069	ENSMUST00000210030.1	-9681	ENSMUSG00000038143	Stox2	storkhead box 2
468	chr8	121898047	121899057	1011	*	Cebpb_1.q10_peak_26708	762	29.2993	80.7751	76.2018	558	Promoter (1-2kb)	8	121888374	121896502	8129	2	20539	ENSMUST00000183015.1	-1545	ENSMUSG00000040010	Slc7a5	solute carrier family 7 (cationic amino acid transporter, y+ system), member 5
469	chr10	19033485	19034139	655	*	Cebpb_1.q10_peak_2231	824	29.2052	87.1197	82.4263	342	Distal Intergenic	10	19008266	19015657	7392	2	21929	ENSMUST00000122863.1	-17828	ENSMUSG00000019850	Tnfaip3	tumor necrosis factor, alpha-induced protein 3
470	chr2	45279078	45279994	917	*	Cebpb_1.q10_peak_15580	1018	29.1591	106.993	101.858	559	Distal Intergenic	2	45116441	45117395	955	2	24136	ENSMUST00000238346.1	-161683	ENSMUSG00000026872	Zeb2	zinc finger E-box binding homeobox 2
471	chr1	184617578	184618733	1156	*	Cebpb_1.q10_peak_1903	843	29.112	89.0449	84.3009	556	Exon (ENSMUST00000193804.1/ENSMUST00000193804.1, exon 1 of 1)	1	184527841	184557691	29851	2	73590	ENSMUST00000188766.1	-59887	ENSMUSG00000101574	1700112H15Rik	RIKEN cDNA 1700112H15 gene
472	chr11	97434841	97435584	744	*	Cebpb_1.q10_peak_5008	843	29.112	89.0449	84.3009	489	Intron (ENSMUST00000121799.7/58996, intron 1 of 23)	11	97450160	97502400	52241	1	58996	ENSMUST00000107601.7	-14576	ENSMUSG00000049807	Arhgap23	Rho GTPase activating protein 23
473	chr16	19973032	19974065	1034	*	Cebpb_1.q10_peak_10906	843	29.112	89.0449	84.3009	607	Intron (ENSMUST00000058839.9/239743, intron 1 of 6)	16	19956950	19966319	9370	2	239743	ENSMUST00000171910.1	-6713	ENSMUSG00000043008	Klhl6	kelch-like 6
474	chr2	30929504	30930211	708	*	Cebpb_1.q10_peak_15381	843	29.112	89.0449	84.3009	420	Exon (ENSMUST00000132244.1/ENSMUST00000132244.1, exon 1 of 3)	2	30952959	30959015	6057	1	30934	ENSMUST00000028199.11	-22748	ENSMUSG00000026848	Tor1b	torsin family 1, member B
475	chr7	68667447	68668412	966	*	Cebpb_1.q10_peak_24551	843	29.112	89.0449	84.3009	418	Distal Intergenic	7	68618838	68619557	720	1	384639	ENSMUST00000187472.1	48609	NA	Gm5334	tetraspanin 7 pseudogene
476	chr4	115056493	115057434	942	*	Cebpb_1.q10_peak_19792	768	29.0943	81.4432	76.8619	508	Promoter (<=1kb)	4	115057438	115063570	6133	1	21349	ENSMUST00000136946.7	-4	ENSMUSG00000028717	Tal1	T cell acute lymphocytic leukemia 1
477	chr9	123717217	123717975	759	*	Cebpb_1.q10_peak_28410	768	29.0943	81.4432	76.8619	451	Promoter (<=1kb)	9	123694416	123717625	23210	2	93730	ENSMUST00000165754.7	0	ENSMUSG00000025245	Lztfl1	leucine zipper transcription factor-like 1
478	chr8	119840285	119840967	683	*	Cebpb_1.q10_peak_26656	1163	29.0288	121.765	116.312	384	Promoter (<=1kb)	8	119809222	119840544	31323	2	72042	ENSMUST00000034285.13	0	ENSMUSG00000031827	Cotl1	coactosin-like 1 (Dictyostelium)
479	chr5	100656171	100656900	730	*	Cebpb_1.q10_peak_21391	800	29.006	84.7013	80.0501	465	Intron (ENSMUST00000031262.8/71883, intron 6 of 6)	5	100660172	100664419	4248	2	71883	ENSMUST00000135801.2	7519	ENSMUSG00000029319	Coq2	coenzyme Q2 4-hydroxybenzoate polyprenyltransferase
480	chr16	24891205	24892169	965	*	Cebpb_1.q10_peak_11057	1036	28.9961	108.821	103.648	513	Intron (ENSMUST00000038053.13/210126, intron 10 of 12)	16	24845175	24979450	134276	1	210126	ENSMUST00000232546.1	46030	ENSMUSG00000033306	Lpp	LIM domain containing preferred translocation partner in lipoma
481	chr1	65090169	65090905	737	*	Cebpb_1.q10_peak_508	895	28.9518	94.4343	89.5862	421	Distal Intergenic	1	65080219	65082288	2070	2	12965	ENSMUST00000027090.8	-7881	ENSMUSG00000073658	Crygb	crystallin, gamma B
482	chr1	93478469	93479424	956	*	Cebpb_1.q10_peak_880	775	28.8885	82.1114	77.5232	477	Promoter (<=1kb)	1	93405940	93478801	72862	2	110611	ENSMUST00000170883.7	0	ENSMUSG00000034088	Hdlbp	high density lipoprotein (HDL) binding protein
483	chr15	59552400	59552992	593	*	Cebpb_1.q10_peak_9919	775	28.8885	82.1114	77.5232	283	Intron (ENSMUST00000227173.1/68501, intron 5 of 7)	15	59648350	59657099	8750	1	211770	ENSMUST00000067543.7	-95358	ENSMUSG00000032501	Trib1	tribbles pseudokinase 1
484	chr16	25052386	25053563	1178	*	Cebpb_1.q10_peak_11072	775	28.8885	82.1114	77.5232	658	Distal Intergenic	16	25059639	25069058	9420	1	319487	ENSMUST00000181655.1	-6076	ENSMUSG00000096960	A230028O05Rik	RIKEN cDNA A230028O05 gene
485	chr12	82386827	82387505	679	*	Cebpb_1.q10_peak_6281	744	28.8628	79.0235	74.4865	382	Intron (ENSMUST00000166429.8/217692, intron 8 of 22)	12	82420615	82425138	4524	1	217692	ENSMUST00000221169.1	-33110	ENSMUSG00000042700	Sipa1l1	signal-induced proliferation-associated 1 like 1
486	chr13	104258698	104259482	785	*	Cebpb_1.q10_peak_8031	744	28.8628	79.0235	74.4865	468	Distal Intergenic	13	104238269	104252392	14124	1	60411	ENSMUST00000224098.1	20429	ENSMUSG00000021714	Cenpk	centromere protein K
487	chr14	103463519	103464323	805	*	Cebpb_1.q10_peak_9291	744	28.8628	79.0235	74.4865	321	Exon (ENSMUST00000227693.1/ENSMUST00000227693.1, exon 1 of 3)	14	103513342	103612797	99456	1	64929	ENSMUST00000227322.1	-49019	ENSMUSG00000022123	Scel	sciellin
488	chr19	3562512	3563189	678	*	Cebpb_1.q10_peak_13900	744	28.8628	79.0235	74.4865	360	Intron (ENSMUST00000025846.15/52036, intron 1 of 22)	19	3483528	3575696	92169	2	52036	ENSMUST00000225446.1	12507	ENSMUSG00000024908	Ppp6r3	protein phosphatase 6, regulatory subunit 3
489	chr4	115847049	115848081	1033	*	Cebpb_1.q10_peak_19801	744	28.8628	79.0235	74.4865	575	5' UTR	4	115839260	115863261	24002	1	17346	ENSMUST00000140585.7	7789	ENSMUSG00000028708	Mknk1	MAP kinase-interacting serine/threonine kinase 1
490	chr6	50377527	50378607	1081	*	Cebpb_1.q10_peak_22632	744	28.8628	79.0235	74.4865	272	Intron (ENSMUST00000114468.8/71720, intron 1 of 21)	6	50293330	50382837	89508	2	71720	ENSMUST00000114468.8	4230	ENSMUSG00000029822	Osbpl3	oxysterol binding protein-like 3
491	chr7	140997706	140998247	542	*	Cebpb_1.q10_peak_25515	744	28.8628	79.0235	74.4865	311	Distal Intergenic	7	141009586	141010770	1185	2	66141	ENSMUST00000026565.6	12523	ENSMUSG00000025492	Ifitm3	interferon induced transmembrane protein 3
492	chr8	66385946	66386708	763	*	Cebpb_1.q10_peak_26080	744	28.8628	79.0235	74.4865	261	Promoter (<=1kb)	8	66386294	66470421	84128	1	72925	ENSMUST00000039540.11	0	ENSMUSG00000036469	Marchf1	membrane associated ring-CH-type finger 1
493	chr9	52195735	52196513	779	*	Cebpb_1.q10_peak_27357	744	28.8628	79.0235	74.4865	345	Distal Intergenic	9	52111344	52168572	57229	2	244871	ENSMUST00000213645.1	-27163	ENSMUSG00000035164	Zc3h12c	zinc finger CCCH type containing 12C
494	chr17	35235437	35236399	963	*	Cebpb_1.q10_peak_12358	793	28.7985	84.0021	79.3759	490	Promoter (<=1kb)	17	35220175	35235792	15618	2	18038	ENSMUST00000048994.6	0	ENSMUSG00000042419	Nfkbil1	nuclear factor of kappa light polypeptide gene enhancer in B cells inhibitor like 1
495	chr10	127289208	127290767	1560	*	Cebpb_1.q10_peak_3590	826	28.7345	87.3477	82.6454	1283	Promoter (<=1kb)	10	127290774	127296288	5515	1	13198	ENSMUST00000026475.14	-7	ENSMUSG00000025408	Ddit3	DNA-damage inducible transcript 3
496	chr13	40952859	40953700	842	*	Cebpb_1.q10_peak_7263	826	28.7345	87.3477	82.6454	521	Promoter (<=1kb)	13	40953415	40958228	4814	1	14538	ENSMUST00000225996.1	0	ENSMUSG00000021360	Gcnt2	glucosaminyl (N-acetyl) transferase 2, I-branching enzyme
497	chr18	4352243	4353583	1341	*	Cebpb_1.q10_peak_13045	826	28.7345	87.3477	82.6454	783	Promoter (<=1kb)	18	4331327	4353015	21689	2	26410	ENSMUST00000025078.9	0	ENSMUSG00000024235	Map3k8	mitogen-activated protein kinase kinase kinase 8
498	chr2	136936321	136937667	1347	*	Cebpb_1.q10_peak_16704	826	28.7345	87.3477	82.6454	790	Intron (ENSMUST00000028737.12/74243, intron 2 of 5)	2	136905543	137069778	164236	1	74243	ENSMUST00000180277.2	30778	ENSMUSG00000027281	Slx4ip	SLX4 interacting protein
499	chr6	113677303	113677997	695	*	Cebpb_1.q10_peak_23283	826	28.7345	87.3477	82.6454	271	Exon (ENSMUST00000203466.1/ENSMUST00000203466.1, exon 1 of 1)	6	113669778	113693798	24021	1	108960	ENSMUST00000113024.2	7525	ENSMUSG00000060477	Irak2	interleukin-1 receptor-associated kinase 2
500	chr9	62137117	62137632	516	*	Cebpb_1.q10_peak_27542	826	28.7345	87.3477	82.6454	283	Distal Intergenic	9	62070468	62122655	52188	2	93683	ENSMUST00000185873.1	-14462	ENSMUSG00000032252	Glce	glucuronyl C5-epimerase
501	chr12	25377783	25378596	814	*	Cebpb_1.q10_peak_5746	781	28.6915	82.7949	78.1872	458	Exon (ENSMUST00000220620.1/ENSMUST00000220620.1, exon 3 of 3)	12	25129174	25134931	5758	1	432641	ENSMUST00000223429.1	248609	NA	Gm17746	predicted gene, 17746
502	chr6	38865600	38866462	863	*	Cebpb_1.q10_peak_22509	751	28.6671	79.7026	75.1611	402	Intron (ENSMUST00000161779.7/15258, intron 1 of 14)	6	38875404	38952973	77570	1	21391	ENSMUST00000162521.7	-8942	ENSMUSG00000029925	Tbxas1	thromboxane A synthase 1, platelet
503	chr15	59391824	59392521	698	*	Cebpb_1.q10_peak_9906	783	28.6092	82.9922	78.3785	333	Intron (ENSMUST00000168722.2/68501, intron 2 of 4)	15	59374287	59601684	227398	1	68501	ENSMUST00000079703.10	17537	ENSMUSG00000059586	Nsmce2	NSE2/MMS21 homolog, SMC5-SMC6 complex SUMO ligase
504	chr1	184477799	184478442	644	*	Cebpb_1.q10_peak_1896	879	28.6076	92.7678	87.9502	397	Distal Intergenic	1	184527841	184557691	29851	2	73590	ENSMUST00000188766.1	79249	ENSMUSG00000101574	1700112H15Rik	RIKEN cDNA 1700112H15 gene
505	chr3	130072909	130073703	795	*	Cebpb_1.q10_peak_18629	739	28.5527	78.4987	73.9836	363	Distal Intergenic	3	130041256	130061553	20298	2	99683	ENSMUST00000168675.1	-11356	ENSMUSG00000001052	Sec24b	Sec24 related gene family, member B (S. cerevisiae)
506	chr6	35544103	35544807	705	*	Cebpb_1.q10_peak_22473	788	28.5025	83.4924	78.8743	363	Distal Intergenic	6	35508906	35539888	30983	2	14489	ENSMUST00000031866.8	-4215	ENSMUSG00000029840	Mtpn	myotrophin
507	chr15	78368888	78369556	669	*	Cebpb_1.q10_peak_10226	758	28.4705	80.3814	75.8295	310	Exon (ENSMUST00000093723.1/ENSMUST00000093723.1, exon 1 of 1)	15	78378400	78388769	10370	2	73376	ENSMUST00000169575.1	19213	ENSMUSG00000062154	Tex33	testis expressed 33
508	chr17	56219454	56220280	827	*	Cebpb_1.q10_peak_12609	758	28.4705	80.3814	75.8295	604	Promoter (<=1kb)	17	56197002	56218905	21904	2	224897	ENSMUST00000233586.1	-549	ENSMUSG00000001229	Dpp9	dipeptidylpeptidase 9
509	chr3	41408149	41408837	689	*	Cebpb_1.q10_peak_17633	758	28.4705	80.3814	75.8295	351	Distal Intergenic	3	41487679	41493190	5512	2	78706	ENSMUST00000199155.1	84353	ENSMUSG00000097639	Platr4	pluripotency associated transcript 4
510	chr4	3812393	3813159	767	*	Cebpb_1.q10_peak_18916	758	28.4705	80.3814	75.8295	278	Exon (ENSMUST00000137943.1/17096, exon 5 of 5)	4	3834470	3835233	764	2	67427	ENSMUST00000130128.1	22074	ENSMUSG00000028234	Rps20	ribosomal protein S20
511	chr12	84748044	84748930	887	*	Cebpb_1.q10_peak_6319	727	28.4262	77.2791	72.7765	310	Distal Intergenic	12	84756492	84762540	6049	2	67963	ENSMUST00000223200.1	13610	ENSMUSG00000021242	Npc2	NPC intracellular cholesterol transporter 2
512	chr17	8140119	8140799	681	*	Cebpb_1.q10_peak_11890	727	28.4262	77.2791	72.7765	351	Intron (ENSMUST00000232307.1/68195, intron 4 of 12)	17	8115445	8147785	32341	2	100037283	ENSMUST00000231927.1	6986	ENSMUSG00000095687	Rnaset2a	ribonuclease T2A
513	chr17	64608927	64609382	456	*	Cebpb_1.q10_peak_12682	727	28.4262	77.2791	72.7765	227	Intron (ENSMUST00000086723.9/17158, intron 1 of 21)	17	64600736	64755110	154375	1	17158	ENSMUST00000086723.9	8191	ENSMUSG00000024085	Man2a1	mannosidase 2, alpha 1
514	chr18	54852951	54854056	1106	*	Cebpb_1.q10_peak_13495	727	28.4262	77.2791	72.7765	340	Distal Intergenic	18	54892481	54895562	3082	2	269023	ENSMUST00000237009.1	41506	ENSMUSG00000052713	Zfp608	zinc finger protein 608
515	chr18	80138305	80139045	741	*	Cebpb_1.q10_peak_13792	727	28.4262	77.2791	72.7765	273	Intron (ENSMUST00000066743.10/240442, intron 2 of 3)	18	80126311	80151482	25172	2	240442	ENSMUST00000066743.10	12437	ENSMUSG00000053950	Adnp2	ADNP homeobox 2
516	chr2	11739376	11740101	726	*	Cebpb_1.q10_peak_15104	727	28.4262	77.2791	72.7765	387	Distal Intergenic	2	11742573	11743651	1079	2	50755	ENSMUST00000139292.1	3550	ENSMUSG00000058594	Fbh1	F-box DNA helicase 1
517	chr3	79152789	79153531	743	*	Cebpb_1.q10_peak_17891	727	28.4262	77.2791	72.7765	386	Intron (ENSMUST00000195708.1/76089, intron 7 of 29)	3	79062528	79145875	83348	2	76089	ENSMUST00000118340.6	-6914	ENSMUSG00000062232	Rapgef2	Rap guanine nucleotide exchange factor (GEF) 2
518	chr5	135467830	135468812	983	*	Cebpb_1.q10_peak_21896	727	28.4262	77.2791	72.7765	555	Promoter (1-2kb)	5	135436115	135465927	29813	2	215114	ENSMUST00000212301.1	-1903	ENSMUSG00000039959	Hip1	huntingtin interacting protein 1
519	chr5	139345098	139345615	518	*	Cebpb_1.q10_peak_21986	727	28.4262	77.2791	72.7765	229	Promoter (<=1kb)	5	139336189	139345233	9045	2	68033	ENSMUST00000049630.12	0	ENSMUSG00000045438	Cox19	cytochrome c oxidase assembly protein 19
520	chr6	7799762	7800661	900	*	Cebpb_1.q10_peak_22237	727	28.4262	77.2791	72.7765	418	Distal Intergenic	6	7844842	7875687	30846	1	94192	ENSMUST00000040159.5	-44181	ENSMUSG00000042460	C1galt1	core 1 synthase, glycoprotein-N-acetylgalactosamine 3-beta-galactosyltransferase, 1
521	chr6	143867958	143868670	713	*	Cebpb_1.q10_peak_23846	727	28.4262	77.2791	72.7765	375	Intron (ENSMUST00000038815.13/20678, intron 10 of 14)	6	143861441	143947088	85648	2	20678	ENSMUST00000124233.6	78418	ENSMUSG00000041540	Sox5	SRY (sex determining region Y)-box 5
522	chr7	51986833	51987402	570	*	Cebpb_1.q10_peak_24445	727	28.4262	77.2791	72.7765	221	Intron (ENSMUST00000129604.7/14453, intron 9 of 9)	7	51999612	52005698	6087	2	75744	ENSMUST00000209193.1	18296	ENSMUSG00000074093	Svip	small VCP/p97-interacting protein
523	chr7	130839249	130840215	967	*	Cebpb_1.q10_peak_25410	727	28.4262	77.2791	72.7765	284	Intron (ENSMUST00000124096.7/14183, intron 2 of 6)	7	130865756	130913312	47557	1	101476	ENSMUST00000120441.7	-25541	ENSMUSG00000040268	Plekha1	pleckstrin homology domain containing, family A (phosphoinositide binding specific) member 1
524	chr8	33855588	33856259	672	*	Cebpb_1.q10_peak_25872	727	28.4262	77.2791	72.7765	327	Promoter (1-2kb)	8	33784066	33853673	69608	2	19663	ENSMUST00000182184.7	-1915	ENSMUSG00000031586	Rbpms	RNA binding protein gene with multiple splicing
525	chr8	36247873	36248517	645	*	Cebpb_1.q10_peak_25923	727	28.4262	77.2791	72.7765	313	Promoter (<=1kb)	8	36216064	36249516	33453	2	244421	ENSMUST00000065297.5	999	ENSMUSG00000039633	Lonrf1	LON peptidase N-terminal domain and ring finger 1
526	chr9	48605967	48606644	678	*	Cebpb_1.q10_peak_27300	727	28.4262	77.2791	72.7765	369	Promoter (<=1kb)	9	48591877	48605153	13277	2	18113	ENSMUST00000119426.1	-814	ENSMUSG00000032271	Nnmt	nicotinamide N-methyltransferase
527	chr11	99065768	99066469	702	*	Cebpb_1.q10_peak_5050	809	28.3569	85.6568	80.99	323	3' UTR	11	99068175	99073864	5690	2	217169	ENSMUST00000107465.7	7395	ENSMUSG00000017607	Tns4	tensin 4
528	chr4	32569958	32570567	610	*	Cebpb_1.q10_peak_19083	809	28.3569	85.6568	80.99	221	Promoter (1-2kb)	4	32563097	32571617	8521	2	414068	ENSMUST00000136149.1	1050	ENSMUSG00000086150	Bach2os	BTB and CNC homology 2, opposite strand
529	chr5	122547336	122547817	482	*	Cebpb_1.q10_peak_21751	809	28.3569	85.6568	80.99	230	Distal Intergenic	5	122550208	122560841	10634	2	12589	ENSMUST00000135956.2	13024	ENSMUSG00000029469	Ift81	intraflagellar transport 81
530	chr6	145273833	145274571	739	*	Cebpb_1.q10_peak_23859	809	28.3569	85.6568	80.99	326	Distal Intergenic	6	145250529	145251849	1321	1	100039495	ENSMUST00000139612.1	23304	ENSMUSG00000086013	Gm15706	predicted gene 15706
531	chr5	112265999	112266881	883	*	Cebpb_1.q10_peak_21580	863	28.2634	91.1071	86.3197	606	Intron (ENSMUST00000031286.12/12960, intron 4 of 5)	5	112276691	112315361	38671	1	22022	ENSMUST00000031287.10	-9810	ENSMUSG00000029344	Tpst2	protein-tyrosine sulfotransferase 2
532	chr1	166338853	166339703	851	*	Cebpb_1.q10_peak_1566	970	28.2583	102.092	97.0823	460	Distal Intergenic	1	166379097	166393621	14525	1	27878	ENSMUST00000027846.7	-39394	ENSMUSG00000026563	Tada1	transcriptional adaptor 1
533	chr11	84979180	84979963	784	*	Cebpb_1.q10_peak_4808	970	28.2583	102.092	97.0823	392	Distal Intergenic	11	84986270	84988683	2414	2	237898	ENSMUST00000173156.1	8720	ENSMUSG00000000804	Usp32	ubiquitin specific peptidase 32
534	chr13	52985089	52986624	1536	*	Cebpb_1.q10_peak_7527	970	28.2583	102.092	97.0823	802	Distal Intergenic	13	52967209	52981073	13865	2	18030	ENSMUST00000071065.7	-4016	ENSMUSG00000056749	Nfil3	nuclear factor, interleukin 3, regulated
535	chr13	81132597	81133771	1175	*	Cebpb_1.q10_peak_7772	970	28.2583	102.092	97.0823	256	Intron (ENSMUST00000128120.1/110789, intron 5 of 7)	13	81051181	81078963	27783	1	319983	ENSMUST00000223730.1	81416	ENSMUSG00000097098	9330111N05Rik	RIKEN cDNA 9330111N05 gene
536	chr15	59647881	59649070	1190	*	Cebpb_1.q10_peak_9924	970	28.2583	102.092	97.0823	653	Promoter (<=1kb)	15	59648350	59657099	8750	1	211770	ENSMUST00000067543.7	0	ENSMUSG00000032501	Trib1	tribbles pseudokinase 1
537	chr19	12444874	12445576	703	*	Cebpb_1.q10_peak_14187	970	28.2583	102.092	97.0823	370	Distal Intergenic	19	12460779	12465283	4505	1	17476	ENSMUST00000081035.8	-15203	ENSMUSG00000046805	Mpeg1	macrophage expressed gene 1
538	chr4	141558322	141559981	1660	*	Cebpb_1.q10_peak_20315	783	28.2125	82.9922	78.3785	1015	Distal Intergenic	4	141467890	141538597	70708	2	56381	ENSMUST00000105786.2	-19725	ENSMUSG00000040761	Spen	spen family transcription repressor
539	chr11	116852691	116853500	810	*	Cebpb_1.q10_peak_5412	1245	28.175	130.149	124.511	503	Promoter (<=1kb)	11	116849901	116853094	3194	2	20382	ENSMUST00000092404.12	0	ENSMUSG00000034120	Srsf2	serine and arginine-rich splicing factor 2
540	chr1	184480359	184481454	1096	*	Cebpb_1.q10_peak_1897	753	28.1686	79.8667	75.3206	524	Distal Intergenic	1	184527841	184557691	29851	2	73590	ENSMUST00000188766.1	76237	ENSMUSG00000101574	1700112H15Rik	RIKEN cDNA 1700112H15 gene
541	chr2	38866519	38867222	704	*	Cebpb_1.q10_peak_15535	753	28.1686	79.8667	75.3206	415	Intron (ENSMUST00000112877.7/14536, intron 4 of 11)	2	38853830	38853918	89	1	723903	ENSMUST00000083644.1	12689	ENSMUSG00000065578	Mir181b-2	microRNA 181b-2
542	chr1	84302705	84303248	544	*	Cebpb_1.q10_peak_682	741	28.0525	78.6586	74.1389	320	Intron (ENSMUST00000176559.7/98496, intron 1 of 2)	1	84036296	84284645	248350	2	98496	ENSMUST00000168574.8	-18060	ENSMUSG00000045658	Pid1	phosphotyrosine interaction domain containing 1
543	chr2	128249131	128249919	789	*	Cebpb_1.q10_peak_16509	741	28.0525	78.6586	74.1389	279	Intron (ENSMUST00000225087.1/100043424, intron 2 of 6)	2	128128131	128128737	607	1	12125	ENSMUST00000132201.1	121000	ENSMUSG00000027381	Bcl2l11	BCL2-like 11 (apoptosis facilitator)
544	chr5	111330446	111331033	588	*	Cebpb_1.q10_peak_21573	741	28.0525	78.6586	74.1389	230	Promoter (<=1kb)	5	111330763	111388359	57597	1	56305	ENSMUST00000086635.8	0	ENSMUSG00000050017	Pitpnb	phosphatidylinositol transfer protein, beta
545	chr1	71938502	71939238	737	*	Cebpb_1.q10_peak_530	710	27.9896	75.5422	71.0732	280	Distal Intergenic	1	71888503	71890587	2085	1	667931	ENSMUST00000188676.1	49999	ENSMUSG00000099707	Gm8883	predicted gene 8883
546	chr10	13988237	13988771	535	*	Cebpb_1.q10_peak_2163	710	27.9896	75.5422	71.0732	276	Intron (ENSMUST00000187083.6/15273, intron 1 of 12)	10	13967024	14079675	112652	1	15273	ENSMUST00000191464.1	21213	ENSMUSG00000015501	Hivep2	human immunodeficiency virus type I enhancer binding protein 2
547	chr10	40097321	40098041	721	*	Cebpb_1.q10_peak_2452	710	27.9896	75.5422	71.0732	326	Intron (ENSMUST00000092566.7/72472, intron 1 of 5)	10	40037299	40076605	39307	2	72472	ENSMUST00000213827.1	-20716	ENSMUSG00000019838	Slc16a10	solute carrier family 16 (monocarboxylic acid transporters), member 10
548	chr10	42224978	42225583	606	*	Cebpb_1.q10_peak_2504	710	27.9896	75.5422	71.0732	309	Intron (ENSMUST00000105502.7/56484, intron 2 of 3)	10	42197554	42258366	60813	2	56484	ENSMUST00000177542.1	32783	ENSMUSG00000048756	Foxo3	forkhead box O3
549	chr10	78439842	78440476	635	*	Cebpb_1.q10_peak_2904	710	27.9896	75.5422	71.0732	356	3' UTR	10	78445095	78445157	63	2	102466762	ENSMUST00000184056.1	4681	ENSMUSG00000098279	Mir6908	microRNA 6908
550	chr10	95074574	95075595	1022	*	Cebpb_1.q10_peak_3233	710	27.9896	75.5422	71.0732	698	Distal Intergenic	10	95120582	95145825	25244	2	628062	ENSMUST00000220248.1	70230	ENSMUSG00000112481	Gm29684	predicted gene, 29684
551	chr11	34053147	34054048	902	*	Cebpb_1.q10_peak_4016	710	27.9896	75.5422	71.0732	454	Intron (ENSMUST00000052413.11/16822, intron 2 of 20)	11	34047168	34090224	43057	1	16822	ENSMUST00000109329.8	5979	ENSMUSG00000002699	Lcp2	lymphocyte cytosolic protein 2
552	chr12	25388958	25389949	992	*	Cebpb_1.q10_peak_5748	710	27.9896	75.5422	71.0732	503	Intron (ENSMUST00000221460.1/ENSMUST00000221460.1, intron 2 of 3)	12	25129174	25134931	5758	1	432641	ENSMUST00000223429.1	259784	NA	Gm17746	predicted gene, 17746
553	chr15	84315036	84316112	1077	*	Cebpb_1.q10_peak_10374	710	27.9896	75.5422	71.0732	502	3' UTR	15	84324026	84327050	3025	1	64099	ENSMUST00000127551.1	-7914	ENSMUSG00000022439	Parvg	parvin, gamma
554	chr15	102150568	102151398	831	*	Cebpb_1.q10_peak_10657	710	27.9896	75.5422	71.0732	333	Promoter (<=1kb)	15	102151116	102163132	12017	1	223920	ENSMUST00000160465.1	0	ENSMUSG00000023045	Soat2	sterol O-acyltransferase 2
555	chr17	73949856	73950743	888	*	Cebpb_1.q10_peak_12777	710	27.9896	75.5422	71.0732	424	Promoter (<=1kb)	17	73883895	73950182	66288	2	22436	ENSMUST00000024866.5	0	ENSMUSG00000024066	Xdh	xanthine dehydrogenase
556	chr18	39560623	39561280	658	*	Cebpb_1.q10_peak_13378	710	27.9896	75.5422	71.0732	303	Distal Intergenic	18	39487128	39519421	32294	2	14815	ENSMUST00000237944.1	-41202	ENSMUSG00000024431	Nr3c1	nuclear receptor subfamily 3, group C, member 1
557	chr19	11659103	11659579	477	*	Cebpb_1.q10_peak_14162	710	27.9896	75.5422	71.0732	230	Promoter (<=1kb)	19	11647279	11660516	13238	2	225922	ENSMUST00000135994.1	937	ENSMUSG00000055895	Oosp2	oocyte secreted protein 2
558	chr2	14191961	14192686	726	*	Cebpb_1.q10_peak_15151	710	27.9896	75.5422	71.0732	387	Exon (ENSMUST00000077517.8/625286, exon 2 of 4)	2	14174523	14221993	47471	1	625286	ENSMUST00000077517.8	17438	ENSMUSG00000061531	Tmem236	transmembrane protein 236
559	chr2	157153078	157153858	781	*	Cebpb_1.q10_peak_16998	710	27.9896	75.5422	71.0732	392	Intron (ENSMUST00000029170.7/19650, intron 19 of 21)	2	157097533	157135265	37733	2	56045	ENSMUST00000057725.9	-17813	ENSMUSG00000027639	Samhd1	SAM domain and HD domain, 1
560	chr3	50607331	50608373	1043	*	Cebpb_1.q10_peak_17655	710	27.9896	75.5422	71.0732	556	Distal Intergenic	3	50415970	50443614	27645	2	26570	ENSMUST00000142932.2	-163717	ENSMUSG00000027737	Slc7a11	solute carrier family 7 (cationic amino acid transporter, y+ system), member 11
561	chr3	65891213	65892075	863	*	Cebpb_1.q10_peak_17836	710	27.9896	75.5422	71.0732	558	Distal Intergenic	3	65946782	65947998	1217	2	56706	ENSMUST00000149729.1	55923	ENSMUSG00000027829	Ccnl1	cyclin L1
562	chr3	104441595	104442531	937	*	Cebpb_1.q10_peak_18328	710	27.9896	75.5422	71.0732	526	Intron (ENSMUST00000199180.1/269473, intron 1 of 1)	3	104396418	104461511	65094	2	269473	ENSMUST00000199180.1	18980	ENSMUSG00000032913	Lrig2	leucine-rich repeats and immunoglobulin-like domains 2
563	chr4	99186442	99187278	837	*	Cebpb_1.q10_peak_19644	710	27.9896	75.5422	71.0732	506	Distal Intergenic	4	99193934	99259787	65854	1	242557	ENSMUST00000030279.14	-6656	ENSMUSG00000028550	Atg4c	autophagy related 4C, cysteine peptidase
564	chr4	122847974	122848798	825	*	Cebpb_1.q10_peak_19913	710	27.9896	75.5422	71.0732	292	3' UTR	4	122836254	122850259	14006	1	19063	ENSMUST00000097902.4	11720	ENSMUSG00000028657	Ppt1	palmitoyl-protein thioesterase 1
565	chr5	102793421	102794102	682	*	Cebpb_1.q10_peak_21419	710	27.9896	75.5422	71.0732	298	Intron (ENSMUST00000073302.11/231532, intron 2 of 8)	5	102809049	102875860	66812	1	231532	ENSMUST00000130222.1	-14947	ENSMUSG00000057315	Arhgap24	Rho GTPase activating protein 24
566	chr6	17108800	17109752	953	*	Cebpb_1.q10_peak_22292	710	27.9896	75.5422	71.0732	556	Intron (ENSMUST00000140709.1/232599, intron 1 of 1)	6	17065224	17105828	40605	1	21753	ENSMUST00000076654.8	43576	ENSMUSG00000029552	Tes	testin LIM domain protein
567	chr6	142508427	142509339	913	*	Cebpb_1.q10_peak_23826	710	27.9896	75.5422	71.0732	437	Promoter (<=1kb)	6	142490249	142507957	17709	2	16832	ENSMUST00000032373.11	-470	ENSMUSG00000030246	Ldhb	lactate dehydrogenase B
568	chr8	126851888	126852880	993	*	Cebpb_1.q10_peak_26848	710	27.9896	75.5422	71.0732	408	Intron (ENSMUST00000212406.1/ENSMUST00000212406.1, intron 1 of 8)	8	126839233	126851473	12241	1	414091	ENSMUST00000212914.1	12655	NA	A630001O12Rik	RIKEN cDNA A630001O12 gene
569	chr9	40321192	40322090	899	*	Cebpb_1.q10_peak_27145	710	27.9896	75.5422	71.0732	599	Promoter (<=1kb)	9	40315720	40320920	5201	2	235283	ENSMUST00000239052.1	-272	ENSMUSG00000040111	Gramd1b	GRAM domain containing 1B
570	chr9	57072919	57074266	1348	*	Cebpb_1.q10_peak_27430	760	27.9885	80.572	76.0189	475	Promoter (<=1kb)	9	57072040	57089496	17457	1	20466	ENSMUST00000169879.7	879	ENSMUSG00000042557	Sin3a	transcriptional regulator, SIN3A (yeast)
571	chr11	100319772	100320980	1209	*	Cebpb_1.q10_peak_5058	793	27.9794	83.9724	79.3468	750	Promoter (<=1kb)	11	100319885	100322096	2212	1	20918	ENSMUST00000049385.13	0	ENSMUSG00000035530	Eif1	eukaryotic translation initiation factor 1
572	chr13	56353194	56354053	860	*	Cebpb_1.q10_peak_7575	793	27.9794	83.9724	79.3468	377	Distal Intergenic	13	56362900	56368857	5958	1	100038494	ENSMUST00000223775.1	-8847	ENSMUSG00000074885	Gm10782	predicted gene 10782
573	chr18	12151184	12152024	841	*	Cebpb_1.q10_peak_13164	793	27.9794	83.9724	79.3468	392	Promoter (<=1kb)	18	12152673	12155498	2826	1	66878	ENSMUST00000234762.1	-649	ENSMUSG00000024404	Riok3	RIO kinase 3
574	chr11	114907502	114908589	1088	*	Cebpb_1.q10_peak_5336	954	27.9581	100.469	95.4994	254	Distal Intergenic	11	114890294	114893470	3177	1	217303	ENSMUST00000153245.1	17208	ENSMUSG00000034652	Cd300a	CD300A molecule
575	chr17	33563486	33564458	973	*	Cebpb_1.q10_peak_12279	954	27.9581	100.469	95.4994	437	Intron (ENSMUST00000087605.12/17916, intron 1 of 27)	17	33555765	33578149	22385	1	17916	ENSMUST00000174695.1	7721	ENSMUSG00000024300	Myo1f	myosin IF
576	chr9	15357292	15358199	908	*	Cebpb_1.q10_peak_26963	954	27.9581	100.469	95.4994	615	Promoter (<=1kb)	9	15316920	15357788	40869	2	319675	ENSMUST00000161132.8	0	ENSMUSG00000046111	Cep295	centrosomal protein 295
577	chr7	80425422	80426944	1523	*	Cebpb_1.q10_peak_24670	767	27.8157	81.2899	76.7135	1096	Distal Intergenic	7	80398594	80405436	6843	2	18550	ENSMUST00000135306.2	-19986	ENSMUSG00000030530	Furin	furin (paired basic amino acid cleaving enzyme)
578	chr16	16073141	16074103	963	*	Cebpb_1.q10_peak_10849	736	27.755	78.1524	73.6419	394	Intron (ENSMUST00000040248.8/224008, intron 5 of 19)	16	15893385	16146804	253420	2	224008	ENSMUST00000229846.1	72701	ENSMUSG00000041974	Spidr	scaffolding protein involved in DNA repair
579	chr11	62148460	62149294	835	*	Cebpb_1.q10_peak_4319	724	27.6345	76.9429	72.4551	314	Intron (ENSMUST00000202389.3/432572, intron 9 of 14)	11	62077097	62223013	145917	1	432572	ENSMUST00000202179.1	71363	ENSMUSG00000042331	Specc1	sperm antigen with calponin homology and coiled-coil domains 1
580	chr12	84217412	84217952	541	*	Cebpb_1.q10_peak_6311	724	27.6345	76.9429	72.4551	234	Promoter (<=1kb)	12	84149176	84218881	69706	2	238317	ENSMUST00000046266.12	929	ENSMUSG00000042507	Mideas	mitotic deacetylase associated SANT domain protein
581	chr19	4408841	4409611	771	*	Cebpb_1.q10_peak_13936	724	27.6345	76.9429	72.4551	421	Distal Intergenic	19	4314419	4398285	83867	2	225876	ENSMUST00000047898.13	-10556	ENSMUSG00000054611	Kdm2a	lysine (K)-specific demethylase 2A
582	chr3	144352505	144353068	564	*	Cebpb_1.q10_peak_18787	724	27.6345	76.9429	72.4551	258	Distal Intergenic	3	144188683	144205220	16538	2	16911	ENSMUST00000196264.4	-147285	ENSMUSG00000028266	Lmo4	LIM domain only 4
583	chr4	62265368	62266763	1396	*	Cebpb_1.q10_peak_19437	724	27.6345	76.9429	72.4551	228	Intron (ENSMUST00000107468.7/20530, intron 1 of 4)	4	62262562	62297355	34794	1	20530	ENSMUST00000107468.7	2806	ENSMUSG00000066152	Slc31a2	solute carrier family 31, member 2
584	chr8	34065135	34066009	875	*	Cebpb_1.q10_peak_25880	724	27.6345	76.9429	72.4551	279	Distal Intergenic	8	34090607	34092925	2319	2	22428	ENSMUST00000123113.1	26916	ENSMUSG00000031516	Dctn6	dynactin 6
585	chr19	25138181	25140063	1883	*	Cebpb_1.q10_peak_14390	777	27.6019	82.2944	77.7029	1341	Intron (ENSMUST00000025831.7/76088, intron 23 of 47)	19	25149458	25154329	4872	1	76088	ENSMUST00000237532.1	-9395	ENSMUSG00000052085	Dock8	dedicator of cytokinesis 8
586	chr6	86668962	86669776	815	*	Cebpb_1.q10_peak_22960	777	27.6019	82.2944	77.7029	478	Promoter (<=1kb)	6	86647042	86669161	22120	2	17119	ENSMUST00000001184.9	0	ENSMUSG00000001156	Mxd1	MAX dimerization protein 1
587	chr8	68392307	68393019	713	*	Cebpb_1.q10_peak_26105	777	27.6019	82.2944	77.7029	413	Intron (ENSMUST00000078350.12/234356, intron 5 of 9)	8	68368466	68375710	7245	1	73609	ENSMUST00000139265.1	23841	ENSMUSG00000085197	1700125H03Rik	RIKEN cDNA 1700125H03 gene
588	chr8	105858240	105859101	862	*	Cebpb_1.q10_peak_26483	777	27.6019	82.2944	77.7029	466	Promoter (1-2kb)	8	105860580	105879330	18751	1	68051	ENSMUST00000008594.8	-1479	ENSMUSG00000008450	Nutf2	nuclear transport factor 2
589	chr14	21999466	22000153	688	*	Cebpb_1.q10_peak_8380	743	27.5835	78.8674	74.3469	349	Distal Intergenic	14	21983959	21989601	5643	2	218820	ENSMUST00000043409.8	-9865	ENSMUSG00000039081	Zfp503	zinc finger protein 503
590	chr3	15427815	15428572	758	*	Cebpb_1.q10_peak_17428	743	27.5835	78.8674	74.3469	312	Promoter (1-2kb)	3	15371653	15426520	54868	2	320832	ENSMUST00000192700.2	-1295	ENSMUSG00000095788	Sirpb1a	signal-regulatory protein beta 1A
591	chr1	135282246	135283222	977	*	Cebpb_1.q10_peak_1186	693	27.553	73.8129	69.3749	422	Promoter (<=1kb)	1	135262712	135284084	21373	2	215615	ENSMUST00000074357.7	862	ENSMUSG00000041926	Rnpep	arginyl aminopeptidase (aminopeptidase B)
592	chr14	120137581	120138189	609	*	Cebpb_1.q10_peak_9336	693	27.553	73.8129	69.3749	391	Intron (ENSMUST00000226227.1/ENSMUST00000226227.1, intron 3 of 8)	14	120019585	120042435	22851	2	239283	ENSMUST00000058213.5	-95146	ENSMUSG00000044819	Oxgr1	oxoglutarate (alpha-ketoglutarate) receptor 1
593	chr15	62251678	62252820	1143	*	Cebpb_1.q10_peak_9976	693	27.553	73.8129	69.3749	528	Intron (ENSMUST00000182075.7/19296, intron 4 of 4)	15	62222603	62242505	19903	1	19296	ENSMUST00000182141.1	29075	ENSMUSG00000097039	Pvt1	Pvt1 oncogene
594	chr2	135562320	135563107	788	*	Cebpb_1.q10_peak_16694	693	27.553	73.8129	69.3749	367	Intron (ENSMUST00000153402.1/320684, intron 1 of 1)	2	135580530	135583296	2767	2	320684	ENSMUST00000129868.1	20189	ENSMUSG00000085631	9630028H03Rik	RIKEN cDNA 9630028H03 gene
595	chr2	166115824	166116496	673	*	Cebpb_1.q10_peak_17134	693	27.553	73.8129	69.3749	311	Intron (ENSMUST00000109249.8/72043, intron 3 of 20)	2	166074815	166078119	3305	2	72043	ENSMUST00000143996.1	-37705	ENSMUSG00000006800	Sulf2	sulfatase 2
596	chr3	27269926	27270866	941	*	Cebpb_1.q10_peak_17511	693	27.553	73.8129	69.3749	402	Intron (ENSMUST00000091284.4/320024, intron 3 of 4)	3	27317028	27339665	22638	1	22035	ENSMUST00000046383.11	-46162	ENSMUSG00000039304	Tnfsf10	tumor necrosis factor (ligand) superfamily, member 10
597	chr4	150583072	150584036	965	*	Cebpb_1.q10_peak_20472	693	27.553	73.8129	69.3749	521	Intron (ENSMUST00000105682.8/68703, intron 12 of 22)	4	150569657	150612069	42413	1	68703	ENSMUST00000137112.1	13415	ENSMUSG00000039852	Rere	arginine glutamic acid dipeptide (RE) repeats
598	chr5	120588633	120589304	672	*	Cebpb_1.q10_peak_21702	693	27.553	73.8129	69.3749	434	Promoter (<=1kb)	5	120534153	120588673	54521	2	252972	ENSMUST00000046426.9	0	ENSMUSG00000032741	Tpcn1	two pore channel 1
599	chr6	86639215	86639660	446	*	Cebpb_1.q10_peak_22959	693	27.553	73.8129	69.3749	218	Distal Intergenic	6	86628164	86629710	1547	1	67855	ENSMUST00000043400.7	11051	ENSMUSG00000033508	Asprv1	aspartic peptidase, retroviral-like 1
600	chr6	90740418	90741214	797	*	Cebpb_1.q10_peak_23066	693	27.553	73.8129	69.3749	407	Intron (ENSMUST00000101151.9/232227, intron 1 of 13)	6	90690662	90736687	46026	2	232227	ENSMUST00000133492.1	-3731	ENSMUSG00000034312	Iqsec1	IQ motif and Sec7 domain 1
601	chr6	116227511	116228193	683	*	Cebpb_1.q10_peak_23363	693	27.553	73.8129	69.3749	377	Promoter (1-2kb)	6	116225972	116229802	3831	1	28006	ENSMUST00000203297.1	1539	ENSMUSG00000024104	Washc2	WASH complex subunit 2
602	chr7	104314567	104315199	633	*	Cebpb_1.q10_peak_25040	693	27.553	73.8129	69.3749	239	Promoter (<=1kb)	7	104315019	104324667	9649	1	622070	ENSMUST00000152031.7	0	ENSMUSG00000087175	Gm15133	predicted gene 15133
603	chr8	22699289	22699807	519	*	Cebpb_1.q10_peak_25774	693	27.553	73.8129	69.3749	292	Intron (ENSMUST00000033939.12/16150, intron 2 of 21)	8	22682757	22694065	11309	2	16150	ENSMUST00000131767.1	-5224	ENSMUSG00000031537	Ikbkb	inhibitor of kappaB kinase beta
604	chr8	46533667	46534475	809	*	Cebpb_1.q10_peak_25985	693	27.553	73.8129	69.3749	466	3' UTR	8	46531064	46534455	3392	1	14081	ENSMUST00000152423.1	2603	ENSMUSG00000018796	Acsl1	acyl-CoA synthetase long-chain family member 1
605	chr8	75093168	75093855	688	*	Cebpb_1.q10_peak_26250	693	27.553	73.8129	69.3749	367	Promoter (<=1kb)	8	75093621	75100589	6969	1	15368	ENSMUST00000005548.7	0	ENSMUSG00000005413	Hmox1	heme oxygenase 1
606	chr9	99563551	99564094	544	*	Cebpb_1.q10_peak_28033	693	27.553	73.8129	69.3749	296	Intron (ENSMUST00000035043.11/74125, intron 1 of 21)	9	99518804	99568649	49846	2	74125	ENSMUST00000185524.6	4555	ENSMUSG00000032468	Armc8	armadillo repeat containing 8
607	chr7	130943066	130943859	794	*	Cebpb_1.q10_peak_25417	901	27.5524	95.0436	90.1785	330	Promoter (<=1kb)	7	130943489	130985660	42172	1	56213	ENSMUST00000153290.7	0	ENSMUSG00000006205	Htra1	HtrA serine peptidase 1
608	chr9	44191037	44191920	884	*	Cebpb_1.q10_peak_27208	901	27.5524	95.0436	90.1785	350	Intron (ENSMUST00000206720.1/12402, intron 2 of 15)	9	44169020	44185965	16946	2	12402	ENSMUST00000206629.1	-5072	ENSMUSG00000034342	Cbl	Casitas B-lineage lymphoma
609	chr5	53402182	53403344	1163	*	Cebpb_1.q10_peak_20978	762	27.5356	80.8068	76.2332	780	Distal Intergenic	5	53466152	53649390	183239	1	19664	ENSMUST00000201991.3	-62808	ENSMUSG00000039191	Rbpj	recombination signal binding protein for immunoglobulin kappa J region
610	chr5	102033202	102033991	790	*	Cebpb_1.q10_peak_21407	712	27.5114	75.7335	71.2606	310	Intron (ENSMUST00000053177.13/72145, intron 2 of 66)	5	101832956	102069921	236966	2	72145	ENSMUST00000053177.13	35930	ENSMUSG00000043940	Wdfy3	WD repeat and FYVE domain containing 3
611	chr6	29467445	29468046	602	*	Cebpb_1.q10_peak_22382	939	27.3575	98.8506	93.9046	231	Promoter (<=1kb)	6	29467718	29470512	2795	1	66144	ENSMUST00000004396.12	0	ENSMUSG00000004285	Atp6v1f	ATPase, H+ transporting, lysosomal V1 subunit F
612	chr6	128838189	128839364	1176	*	Cebpb_1.q10_peak_23630	939	27.3575	98.8506	93.9046	811	Distal Intergenic	6	128813706	128826331	12626	2	80782	ENSMUST00000032472.10	-11858	ENSMUSG00000079298	Klrb1b	killer cell lectin-like receptor subfamily B member 1B
613	chr9	73089459	73090193	735	*	Cebpb_1.q10_peak_27783	939	27.3575	98.8506	93.9046	297	Intron (ENSMUST00000184146.7/11891, intron 6 of 6)	9	73101836	73102887	1052	1	66991	ENSMUST00000172578.1	-11643	ENSMUSG00000092622	Khdc3	KH domain containing 3, subcortical maternal complex member
614	chr13	94294820	94295409	590	*	Cebpb_1.q10_peak_7862	738	27.3	78.3821	73.8675	298	Exon (ENSMUST00000221222.1/ENSMUST00000221222.1, exon 1 of 4)	13	94203374	94285857	82484	2	107767	ENSMUST00000152555.7	-8963	ENSMUSG00000021687	Scamp1	secretory carrier membrane protein 1
615	chr1	39577062	39579438	2377	*	Cebpb_1.q10_peak_196	1199	27.2742	125.444	119.915	497	Promoter (<=1kb)	1	39551296	39577405	26110	2	67702	ENSMUST00000062525.10	0	ENSMUSG00000048234	Rnf149	ring finger protein 149
616	chr5	135702346	135703287	942	*	Cebpb_1.q10_peak_21905	688	27.257	73.3153	68.8991	402	Intron (ENSMUST00000153500.7/18984, intron 1 of 7)	5	135716005	135731878	15874	1	18984	ENSMUST00000147515.1	-12718	ENSMUSG00000005514	Por	cytochrome p450 oxidoreductase
617	chr2	35437690	35438521	832	*	Cebpb_1.q10_peak_15488	941	27.2407	99.1062	94.16	291	Intron (ENSMUST00000113002.8/14594, intron 1 of 7)	2	35407945	35442101	34157	2	14594	ENSMUST00000131745.7	3580	ENSMUSG00000035778	Ggta1	glycoprotein galactosyltransferase alpha 1, 3
618	chr3	98024163	98024972	810	*	Cebpb_1.q10_peak_18258	941	27.2407	99.1062	94.16	422	Intron (ENSMUST00000198324.1/18129, intron 1 of 7)	3	98013538	98150361	136824	1	18129	ENSMUST00000079812.7	10625	ENSMUSG00000027878	Notch2	notch 2
619	chr15	59480455	59482358	1904	*	Cebpb_1.q10_peak_9913	830	27.2307	87.8036	83.0959	377	Intron (ENSMUST00000168722.2/68501, intron 4 of 4)	15	59374287	59601684	227398	1	68501	ENSMUST00000079703.10	106168	ENSMUSG00000059586	Nsmce2	NSE2/MMS21 homolog, SMC5-SMC6 complex SUMO ligase
620	chr15	78325629	78326193	565	*	Cebpb_1.q10_peak_10222	830	27.2307	87.8036	83.0959	332	Promoter (<=1kb)	15	78325752	78351001	25250	1	12983	ENSMUST00000230264.2	0	ENSMUSG00000071713	Csf2rb	colony stimulating factor 2 receptor, beta, low-affinity (granulocyte-macrophage)
621	chr1	58719904	58721234	1331	*	Cebpb_1.q10_peak_397	760	27.2243	80.6231	76.0643	328	Intron (ENSMUST00000140940.7/12633, intron 2 of 9)	1	58713317	58755165	41849	1	12633	ENSMUST00000069333.7	6587	ENSMUSG00000026031	Cflar	CASP8 and FADD-like apoptosis regulator
622	chr10	111134505	111135238	734	*	Cebpb_1.q10_peak_3396	760	27.2243	80.6231	76.0643	253	Distal Intergenic	10	111164752	111297249	132498	1	237542	ENSMUST00000105275.8	-29514	ENSMUSG00000020189	Osbpl8	oxysterol binding protein-like 8
623	chr2	113449349	113450395	1047	*	Cebpb_1.q10_peak_16260	760	27.2243	80.6231	76.0643	721	Intron (ENSMUST00000099576.8/14260, intron 4 of 18)	2	113441064	113709855	268792	1	14260	ENSMUST00000081349.8	8285	ENSMUSG00000044042	Fmn1	formin 1
624	chr1	134419975	134420744	770	*	Cebpb_1.q10_peak_1172	707	27.2165	75.2344	70.7829	269	Intron (ENSMUST00000027727.14/72674, intron 1 of 7)	1	134415564	134426917	11354	1	72674	ENSMUST00000148822.1	4411	ENSMUSG00000026457	Adipor1	adiponectin receptor 1
625	chr1	170952888	170953873	986	*	Cebpb_1.q10_peak_1625	707	27.2165	75.2344	70.7829	537	Distal Intergenic	1	170960734	170961630	897	2	14130	ENSMUST00000161503.1	7757	ENSMUSG00000026656	Fcgr2b	Fc receptor, IgG, low affinity IIb
626	chr11	19919420	19920919	1500	*	Cebpb_1.q10_peak_3804	707	27.2165	75.2344	70.7829	801	Distal Intergenic	11	19924375	20024026	99652	1	114716	ENSMUST00000093299.12	-3456	ENSMUSG00000045671	Spred2	sprouty-related EVH1 domain containing 2
627	chr13	36074388	36075061	674	*	Cebpb_1.q10_peak_7170	707	27.2165	75.2344	70.7829	371	Intron (ENSMUST00000053265.7/380840, intron 2 of 2)	13	36117412	36537593	420182	1	69955	ENSMUST00000021857.12	-42351	ENSMUSG00000021420	Fars2	phenylalanine-tRNA synthetase 2 (mitochondrial)
628	chr14	20362897	20363860	964	*	Cebpb_1.q10_peak_8326	707	27.2165	75.2344	70.7829	471	3' UTR	14	20359482	20375754	16273	1	105428	ENSMUST00000224670.1	3415	ENSMUSG00000039599	Fam149b	family with sequence similarity 149, member B
629	chr17	47753960	47754829	870	*	Cebpb_1.q10_peak_12513	707	27.2165	75.2344	70.7829	502	Promoter (<=1kb)	17	47754326	47786084	31759	1	21425	ENSMUST00000137845.1	0	ENSMUSG00000023990	Tfeb	transcription factor EB
630	chr17	47784060	47784806	747	*	Cebpb_1.q10_peak_12516	707	27.2165	75.2344	70.7829	443	Promoter (<=1kb)	17	47785720	47792415	6696	1	21425	ENSMUST00000024786.13	-914	ENSMUSG00000023990	Tfeb	transcription factor EB
631	chr2	157134876	157135656	781	*	Cebpb_1.q10_peak_16995	707	27.2165	75.2344	70.7829	389	Promoter (<=1kb)	2	157097533	157135265	37733	2	56045	ENSMUST00000057725.9	0	ENSMUSG00000027639	Samhd1	SAM domain and HD domain, 1
632	chr3	28012102	28012800	699	*	Cebpb_1.q10_peak_17536	707	27.2165	75.2344	70.7829	247	Intron (ENSMUST00000120834.7/18805, intron 2 of 26)	3	28031262	28133362	102101	1	18805	ENSMUST00000148827.7	-18462	ENSMUSG00000027695	Pld1	phospholipase D1
633	chr8	69012426	69013158	733	*	Cebpb_1.q10_peak_26122	707	27.2165	75.2344	70.7829	353	Distal Intergenic	8	69070255	69075508	5254	2	110877	ENSMUST00000147674.1	62350	ENSMUSG00000036330	Slc18a1	solute carrier family 18 (vesicular monoamine), member 1
634	chr16	24859376	24860255	880	*	Cebpb_1.q10_peak_11056	745	27.1428	79.1191	74.5815	321	Intron (ENSMUST00000038053.13/210126, intron 9 of 12)	16	24845175	24979450	134276	1	210126	ENSMUST00000232546.1	14201	ENSMUSG00000033306	Lpp	LIM domain containing preferred translocation partner in lipoma
635	chr1	138158337	138159522	1186	*	Cebpb_1.q10_peak_1227	676	27.1164	72.0912	67.6905	840	Intron (ENSMUST00000182283.7/19264, intron 2 of 29)	1	138112252	138175234	62983	2	19264	ENSMUST00000195533.5	15712	ENSMUSG00000026395	Ptprc	protein tyrosine phosphatase, receptor type, C
636	chr1	153350718	153351653	936	*	Cebpb_1.q10_peak_1378	676	27.1164	72.0912	67.6905	524	Distal Intergenic	1	153218922	153332786	113865	2	226519	ENSMUST00000027752.14	-17932	ENSMUSG00000026478	Lamc1	laminin, gamma 1
637	chr10	111986226	111987241	1016	*	Cebpb_1.q10_peak_3420	676	27.1164	72.0912	67.6905	401	3' UTR	10	111985460	111993488	8029	2	73690	ENSMUST00000161870.2	6247	ENSMUSG00000056888	Glipr1	GLI pathogenesis-related 1 (glioma)
638	chr11	33274131	33275044	914	*	Cebpb_1.q10_peak_4006	676	27.1164	72.0912	67.6905	443	Intron (ENSMUST00000102815.9/66011, intron 22 of 27)	11	33302767	33330015	27249	2	66011	ENSMUST00000154808.1	54971	ENSMUSG00000040594	Ranbp17	RAN binding protein 17
639	chr12	35294538	35295178	641	*	Cebpb_1.q10_peak_5884	676	27.1164	72.0912	67.6905	279	Distal Intergenic	12	35194811	35194897	87	2	751520	ENSMUST00000102298.1	-99641	ENSMUSG00000076253	Mir680-3	microRNA 680-3
640	chr12	102348337	102349103	767	*	Cebpb_1.q10_peak_6512	676	27.1164	72.0912	67.6905	276	Intron (ENSMUST00000056950.13/217835, intron 3 of 9)	12	102354745	102361507	6763	1	217835	ENSMUST00000137249.7	-5642	ENSMUSG00000044456	Rin3	Ras and Rab interactor 3
641	chr14	50943940	50945188	1249	*	Cebpb_1.q10_peak_8696	676	27.1164	72.0912	67.6905	236	Promoter (<=1kb)	14	50944302	50953412	9111	1	18950	ENSMUST00000048615.12	0	ENSMUSG00000115338	Pnp	purine-nucleoside phosphorylase
642	chr18	60666588	60667338	751	*	Cebpb_1.q10_peak_13570	676	27.1164	72.0912	67.6905	534	Distal Intergenic	18	60600209	60648319	48111	2	104027	ENSMUST00000143275.2	-18269	ENSMUSG00000043079	Synpo	synaptopodin
643	chr2	9971788	9972541	754	*	Cebpb_1.q10_peak_15069	676	27.1164	72.0912	67.6905	347	Intron (ENSMUST00000026888.10/209361, intron 2 of 6)	2	9914554	9953657	39104	2	209361	ENSMUST00000114909.1	-18131	ENSMUSG00000025782	Taf3	TATA-box binding protein associated factor 3
644	chr3	94587909	94588622	714	*	Cebpb_1.q10_peak_18139	676	27.1164	72.0912	67.6905	222	Distal Intergenic	3	94497544	94582716	85173	2	76742	ENSMUST00000029783.15	-5193	ENSMUSG00000028136	Snx27	sorting nexin family member 27
645	chr4	152153152	152154106	955	*	Cebpb_1.q10_peak_20493	676	27.1164	72.0912	67.6905	592	Promoter (<=1kb)	4	152120336	152152371	32036	2	56226	ENSMUST00000105659.8	-781	ENSMUSG00000028943	Espn	espin
646	chr4	155216915	155217852	938	*	Cebpb_1.q10_peak_20517	676	27.1164	72.0912	67.6905	413	Intron (ENSMUST00000084103.9/20481, intron 2 of 7)	4	155154075	155222535	68461	2	20481	ENSMUST00000084103.9	4683	ENSMUSG00000029050	Ski	ski sarcoma viral oncogene homolog (avian)
647	chr5	104407508	104408418	911	*	Cebpb_1.q10_peak_21448	676	27.1164	72.0912	67.6905	560	Distal Intergenic	5	104435118	104441048	5931	1	20750	ENSMUST00000086833.12	-26700	ENSMUSG00000029304	Spp1	secreted phosphoprotein 1
648	chr8	40850672	40851350	679	*	Cebpb_1.q10_peak_25944	676	27.1164	72.0912	67.6905	455	Distal Intergenic	8	40862396	40918056	55661	1	11988	ENSMUST00000098816.9	-11046	ENSMUSG00000031596	Slc7a2	solute carrier family 7 (cationic amino acid transporter, y+ system), member 2
649	chr8	72215829	72216304	476	*	Cebpb_1.q10_peak_26216	676	27.1164	72.0912	67.6905	251	Distal Intergenic	8	72204378	72212996	8619	2	234421	ENSMUST00000238973.1	-2833	ENSMUSG00000074240	Cib3	calcium and integrin binding family member 3
650	chr9	64790470	64791153	684	*	Cebpb_1.q10_peak_27599	676	27.1164	72.0912	67.6905	388	Distal Intergenic	9	64811340	64919667	108328	1	102442	ENSMUST00000038890.5	-20187	ENSMUSG00000053641	Dennd4a	DENN/MADD domain containing 4A
651	chr1	86479024	86479740	717	*	Cebpb_1.q10_peak_733	695	27.0889	74.0237	69.5827	308	Distal Intergenic	1	86526726	86530712	3987	1	19231	ENSMUST00000045897.14	-46986	ENSMUSG00000026238	Ptma	prothymosin alpha
652	chr11	67586209	67587076	868	*	Cebpb_1.q10_peak_4382	923	27.0572	97.2376	92.332	364	Promoter (<=1kb)	11	67586500	67605419	18920	1	14457	ENSMUST00000145496.1	0	ENSMUSG00000033066	Gas7	growth arrest specific 7
653	chr15	66103080	66103919	840	*	Cebpb_1.q10_peak_10039	923	27.0572	97.2376	92.332	412	Promoter (<=1kb)	15	66025116	66103254	78139	2	110862	ENSMUST00000183354.1	0	ENSMUSG00000056258	Kcnq3	potassium voltage-gated channel, subfamily Q, member 3
654	chr5	29947952	29948879	928	*	Cebpb_1.q10_peak_20762	923	27.0572	97.2376	92.332	387	Exon (ENSMUST00000199654.1/ENSMUST00000199654.1, exon 1 of 1)	5	30013114	30019975	6862	1	16193	ENSMUST00000026845.11	-64235	ENSMUSG00000025746	Il6	interleukin 6
655	chr2	166234756	166235631	876	*	Cebpb_1.q10_peak_17141	1054	26.9937	110.631	105.419	336	Distal Intergenic	2	166273908	166294831	20924	1	670775	ENSMUST00000152987.1	-38277	ENSMUSG00000084840	Gm11468	predicted gene 11468
656	chr11	76033282	76034368	1087	*	Cebpb_1.q10_peak_4571	997	26.9725	104.848	99.7587	671	Distal Intergenic	11	76019194	76027782	8589	2	76566	ENSMUST00000021207.6	-5500	ENSMUSG00000020846	Rflnb	refilin B
657	chr15	98992761	98994077	1317	*	Cebpb_1.q10_peak_10559	684	26.9584	72.8131	68.4009	510	Exon (ENSMUST00000230013.1/75951, exon 4 of 4)	15	98985894	98989281	3388	1	75951	ENSMUST00000180490.2	6867	ENSMUSG00000097587	4930578M01Rik	RIKEN cDNA 4930578M01 gene
658	chr6	125271244	125272143	900	*	Cebpb_1.q10_peak_23569	703	26.9279	74.7455	70.301	424	Intron (ENSMUST00000204911.2/73870, intron 3 of 3)	6	125265619	125273777	8159	1	73870	ENSMUST00000205000.1	5625	ENSMUSG00000108129	4930417O13Rik	RIKEN cDNA 4930417O13 gene
659	chr10	19161007	19161735	729	*	Cebpb_1.q10_peak_2244	814	26.8865	86.1609	81.4724	384	Intron (ENSMUST00000216041.1/100504265, intron 1 of 3)	10	19167238	19206702	39465	1	100504265	ENSMUST00000216683.1	-5503	NA	Gm20139	predicted gene, 20139
660	chr11	82869829	82870880	1052	*	Cebpb_1.q10_peak_4733	741	26.8722	78.6524	74.1365	471	Promoter (<=1kb)	11	82803822	82870744	66923	2	67338	ENSMUST00000093975.11	0	ENSMUSG00000020696	Rffl	ring finger and FYVE like domain containing protein
661	chr10	19053207	19054115	909	*	Cebpb_1.q10_peak_2234	760	26.8468	80.6231	76.0643	464	Distal Intergenic	10	19008266	19015657	7392	2	21929	ENSMUST00000122863.1	-37550	ENSMUSG00000019850	Tnfaip3	tumor necrosis factor, alpha-induced protein 3
662	chr11	67526509	67527278	770	*	Cebpb_1.q10_peak_4377	760	26.8468	80.6231	76.0643	301	Intron (ENSMUST00000108681.7/14457, intron 1 of 13)	11	67547154	67684974	137821	1	14457	ENSMUST00000041611.11	-19876	ENSMUSG00000033066	Gas7	growth arrest specific 7
663	chr11	101759369	101760178	810	*	Cebpb_1.q10_peak_5106	760	26.8468	80.6231	76.0643	398	Intron (ENSMUST00000039152.13/217207, intron 18 of 22)	11	101751779	101753176	1398	1	217207	ENSMUST00000141461.1	7590	ENSMUSG00000034931	Dhx8	DEAH (Asp-Glu-Ala-His) box polypeptide 8
664	chr3	152209389	152210114	726	*	Cebpb_1.q10_peak_18864	760	26.8468	80.6231	76.0643	437	Promoter (<=1kb)	3	152183982	152210083	26102	2	67035	ENSMUST00000144950.7	0	ENSMUSG00000028035	Dnajb4	DnaJ heat shock protein family (Hsp40) member B4
665	chr7	16243938	16244686	749	*	Cebpb_1.q10_peak_24013	760	26.8468	80.6231	76.0643	371	Promoter (<=1kb)	7	16234585	16244154	9570	2	319430	ENSMUST00000238893.1	0	ENSMUSG00000074361	C5ar2	complement component 5a receptor 2
666	chr11	77386264	77386918	655	*	Cebpb_1.q10_peak_4610	672	26.8251	71.6027	67.2329	340	Intron (ENSMUST00000156488.7/237860, intron 3 of 3)	11	77348288	77432157	83870	1	237860	ENSMUST00000180554.1	37976	ENSMUSG00000037926	Ssh2	slingshot protein phosphatase 2
667	chr6	38690433	38691258	826	*	Cebpb_1.q10_peak_22501	672	26.8251	71.6027	67.2329	385	Distal Intergenic	6	38663879	38677609	13731	1	665180	ENSMUST00000238216.1	26554	ENSMUSG00000079598	Clec2l	C-type lectin domain family 2, member L
668	chr7	3502404	3503185	782	*	Cebpb_1.q10_peak_23944	672	26.8251	71.6027	67.2329	260	Promoter (<=1kb)	7	3486500	3502558	16059	2	245126	ENSMUST00000203020.2	0	ENSMUSG00000053338	Tarm1	T cell-interacting, activating receptor on myeloid cells 1
669	chr11	74829670	74831294	1625	*	Cebpb_1.q10_peak_4547	691	26.7985	73.5334	69.1124	859	Promoter (<=1kb)	11	74830920	74845725	14806	1	17428	ENSMUST00000000291.8	0	ENSMUSG00000000282	Mnt	max binding protein
670	chr12	73715593	73716660	1068	*	Cebpb_1.q10_peak_6126	691	26.7985	73.5334	69.1124	408	Intron (ENSMUST00000221153.1/18755, intron 10 of 14)	12	73584843	73761542	176700	1	18755	ENSMUST00000119092.1	130750	ENSMUSG00000021108	Prkch	protein kinase C, eta
671	chr2	103946727	103947360	634	*	Cebpb_1.q10_peak_16232	691	26.7985	73.5334	69.1124	337	Distal Intergenic	2	103957986	103981050	23065	1	16909	ENSMUST00000156813.7	-10626	ENSMUSG00000032698	Lmo2	LIM domain only 2
672	chr4	116787925	116788663	739	*	Cebpb_1.q10_peak_19825	691	26.7985	73.5334	69.1124	343	Intron (ENSMUST00000045542.12/230661, intron 4 of 10)	4	116771763	116802263	30501	1	230661	ENSMUST00000142529.1	16162	ENSMUSG00000033985	Tesk2	testis-specific kinase 2
673	chr5	24577010	24577755	746	*	Cebpb_1.q10_peak_20709	691	26.7985	73.5334	69.1124	433	Promoter (<=1kb)	5	24565345	24577467	12123	2	27407	ENSMUST00000030795.9	0	ENSMUSG00000028953	Abcf2	ATP-binding cassette, sub-family F (GCN20), member 2
674	chr6	124495761	124496570	810	*	Cebpb_1.q10_peak_23538	691	26.7985	73.5334	69.1124	448	Intron (ENSMUST00000049124.9/232371, intron 2 of 5)	6	124493113	124510643	17531	1	232371	ENSMUST00000049124.9	2648	ENSMUSG00000038527	C1rl	complement component 1, r subcomponent-like
675	chr9	110841300	110841949	650	*	Cebpb_1.q10_peak_28198	691	26.7985	73.5334	69.1124	397	3' UTR	9	110844506	110856522	12017	1	74306	ENSMUST00000176403.7	-2557	ENSMUSG00000049719	Prss46	protease, serine 46
676	chr9	115316975	115317622	648	*	Cebpb_1.q10_peak_28263	691	26.7985	73.5334	69.1124	296	Distal Intergenic	9	115242581	115310421	67841	2	68292	ENSMUST00000035010.9	-6554	ENSMUSG00000032437	Stt3b	STT3, subunit of the oligosaccharyltransferase complex, homolog B (S. cerevisiae)
677	chr11	82006672	82007557	886	*	Cebpb_1.q10_peak_4714	907	26.757	95.6301	90.7599	259	Intron (ENSMUST00000207942.1/ENSMUST00000207942.1, intron 1 of 5)	11	82035571	82037453	1883	1	20296	ENSMUST00000000193.5	-28014	ENSMUSG00000035385	Ccl2	chemokine (C-C motif) ligand 2
678	chr2	148685554	148686392	839	*	Cebpb_1.q10_peak_16829	751	26.7072	79.7315	75.19	318	Promoter (<=1kb)	2	148684612	148690215	5604	1	74533	ENSMUST00000151362.1	942	ENSMUSG00000027439	Gzf1	GDNF-inducible zinc finger protein 1
679	chr1	40090957	40091661	705	*	Cebpb_1.q10_peak_220	676	26.6798	72.0912	67.6905	377	Exon (ENSMUST00000193969.1/ENSMUST00000193969.1, exon 1 of 1)	1	40085985	40102436	16452	1	16178	ENSMUST00000194913.1	4972	ENSMUSG00000026073	Il1r2	interleukin 1 receptor, type II
680	chr1	91041157	91042146	990	*	Cebpb_1.q10_peak_807	676	26.6798	72.0912	67.6905	669	Intron (ENSMUST00000189505.6/16978, intron 1 of 12)	1	91053444	91128944	75501	1	16978	ENSMUST00000068167.12	-11298	ENSMUSG00000026305	Lrrfip1	leucine rich repeat (in FLII) interacting protein 1
681	chr1	151103264	151104298	1035	*	Cebpb_1.q10_peak_1331	676	26.6798	72.0912	67.6905	608	Distal Intergenic	1	151138034	151142345	4312	1	402734	ENSMUST00000188305.1	-33736	NA	C730036E19Rik	RIKEN cDNA C730036E19 gene
682	chr1	170702874	170703926	1053	*	Cebpb_1.q10_peak_1609	676	26.6798	72.0912	67.6905	283	Distal Intergenic	1	170644532	170682789	38258	1	320078	ENSMUST00000046792.8	58342	ENSMUSG00000038463	Olfml2b	olfactomedin-like 2B
683	chr10	3798370	3799010	641	*	Cebpb_1.q10_peak_2011	676	26.6798	72.0912	67.6905	387	Intron (ENSMUST00000120274.7/213783, intron 1 of 16)	10	3834879	3964452	129574	1	213783	ENSMUST00000239159.1	-35869	ENSMUSG00000040624	Plekhg1	pleckstrin homology domain containing, family G (with RhoGef domain) member 1
684	chr10	96015691	96016459	769	*	Cebpb_1.q10_peak_3271	676	26.6798	72.0912	67.6905	269	Intron (ENSMUST00000218291.1/216238, intron 12 of 17)	10	95940757	96002953	62197	1	216238	ENSMUST00000218517.1	74934	ENSMUSG00000036499	Eea1	early endosome antigen 1
685	chr13	59771314	59771955	642	*	Cebpb_1.q10_peak_7606	676	26.6798	72.0912	67.6905	243	Promoter (1-2kb)	13	59769966	59775407	5442	1	13996	ENSMUST00000162450.2	1348	NA	Etohd2	ethanol decreased 2
686	chr13	63278395	63279325	931	*	Cebpb_1.q10_peak_7641	676	26.6798	72.0912	67.6905	456	Promoter (<=1kb)	13	63278670	63302284	23615	1	72061	ENSMUST00000223073.1	0	ENSMUSG00000021458	Aopep	aminopeptidase O
687	chr15	50833621	50834508	888	*	Cebpb_1.q10_peak_9778	676	26.6798	72.0912	67.6905	484	Intron (ENSMUST00000165201.8/83925, intron 2 of 5)	15	50819499	50827521	8023	2	83925	ENSMUST00000183421.1	-6100	ENSMUSG00000038679	Trps1	transcriptional repressor GATA binding 1
688	chr15	66749820	66750640	821	*	Cebpb_1.q10_peak_10056	676	26.6798	72.0912	67.6905	428	Intron (ENSMUST00000065916.13/21819, intron 35 of 47)	15	66736250	66850721	114472	1	21819	ENSMUST00000172153.1	13570	ENSMUSG00000053469	Tg	thyroglobulin
689	chr16	24651420	24652630	1211	*	Cebpb_1.q10_peak_11046	676	26.6798	72.0912	67.6905	450	Intron (ENSMUST00000231352.1/210126, intron 5 of 6)	16	24721855	24979530	257676	1	210126	ENSMUST00000115314.3	-69225	ENSMUSG00000033306	Lpp	LIM domain containing preferred translocation partner in lipoma
690	chr19	30106983	30108017	1035	*	Cebpb_1.q10_peak_14447	676	26.6798	72.0912	67.6905	540	Intron (ENSMUST00000025778.8/104174, intron 21 of 24)	19	30091961	30092939	979	1	109113	ENSMUST00000143769.1	15022	ENSMUSG00000024817	Uhrf2	ubiquitin-like, containing PHD and RING finger domains 2
691	chr2	59184209	59185052	844	*	Cebpb_1.q10_peak_15718	676	26.6798	72.0912	67.6905	506	Intron (ENSMUST00000168631.7/227937, intron 1 of 20)	2	59200774	59215046	14273	1	227937	ENSMUST00000126749.1	-15722	ENSMUSG00000026991	Pkp4	plakophilin 4
692	chr4	132610389	132611542	1154	*	Cebpb_1.q10_peak_20090	676	26.6798	72.0912	67.6905	384	Distal Intergenic	4	132638987	132694883	55897	1	14050	ENSMUST00000135299.7	-27445	ENSMUSG00000028886	Eya3	EYA transcriptional coactivator and phosphatase 3
693	chr5	4104314	4105022	709	*	Cebpb_1.q10_peak_20566	676	26.6798	72.0912	67.6905	252	Promoter (<=1kb)	5	4081145	4104746	23602	2	13121	ENSMUST00000001507.4	0	ENSMUSG00000001467	Cyp51	cytochrome P450, family 51
694	chr5	73292401	73293048	648	*	Cebpb_1.q10_peak_21164	676	26.6798	72.0912	67.6905	323	Promoter (<=1kb)	5	73292784	73313957	21174	1	68095	ENSMUST00000071081.12	0	ENSMUSG00000029152	Ociad1	OCIA domain containing 1
695	chr5	118407525	118408671	1147	*	Cebpb_1.q10_peak_21676	676	26.6798	72.0912	67.6905	642	Distal Intergenic	5	118560679	118720114	159436	1	76199	ENSMUST00000201614.1	-152008	ENSMUSG00000018076	Med13l	mediator complex subunit 13-like
696	chr5	136642025	136642755	731	*	Cebpb_1.q10_peak_21938	676	26.6798	72.0912	67.6905	299	Distal Intergenic	5	136693146	136701094	7949	1	59310	ENSMUST00000196068.4	-50391	ENSMUSG00000005474	Myl10	myosin, light chain 10, regulatory
697	chr5	146676367	146677073	707	*	Cebpb_1.q10_peak_22118	676	26.6798	72.0912	67.6905	364	Distal Intergenic	5	146734839	146758448	23610	2	22217	ENSMUST00000138202.7	81375	ENSMUSG00000029640	Usp12	ubiquitin specific peptidase 12
698	chr6	17611449	17612256	808	*	Cebpb_1.q10_peak_22317	676	26.6798	72.0912	67.6905	417	Distal Intergenic	6	17636234	17656447	20214	1	12343	ENSMUST00000148694.7	-23978	ENSMUSG00000015733	Capza2	capping actin protein of muscle Z-line subunit alpha 2
699	chr6	21958854	21959630	777	*	Cebpb_1.q10_peak_22341	676	26.6798	72.0912	67.6905	255	Intron (ENSMUST00000031680.9/71777, intron 4 of 11)	6	21952057	21954256	2200	1	71777	ENSMUST00000141689.1	6797	ENSMUSG00000029670	Ing3	inhibitor of growth family, member 3
700	chr7	100182151	100182958	808	*	Cebpb_1.q10_peak_24969	676	26.6798	72.0912	67.6905	440	5' UTR	7	100178716	100184734	6019	1	57442	ENSMUST00000208260.1	3435	ENSMUSG00000035165	Kcne3	potassium voltage-gated channel, Isk-related subfamily, gene 3
701	chr7	113443410	113444183	774	*	Cebpb_1.q10_peak_25131	676	26.6798	72.0912	67.6905	287	Distal Intergenic	7	113385580	113388570	2991	2	19226	ENSMUST00000079793.6	-54840	ENSMUSG00000059077	Pth	parathyroid hormone
702	chr8	25980156	25980845	690	*	Cebpb_1.q10_peak_25810	676	26.6798	72.0912	67.6905	229	3' UTR	8	25944453	25976753	32301	2	52120	ENSMUST00000037609.7	-3403	ENSMUSG00000037260	Hgsnat	heparan-alpha-glucosaminide N-acetyltransferase
703	chr8	83593517	83594804	1288	*	Cebpb_1.q10_peak_26315	676	26.6798	72.0912	67.6905	518	Promoter (<=1kb)	8	83571700	83594429	22730	2	106529	ENSMUST00000163837.1	0	ENSMUSG00000031708	Tecr	trans-2,3-enoyl-CoA reductase
704	chr8	121846970	121847944	975	*	Cebpb_1.q10_peak_26703	676	26.6798	72.0912	67.6905	395	Intron (ENSMUST00000127664.1/108148, intron 1 of 15)	8	121796313	121829569	33257	2	234825	ENSMUST00000045884.16	-17401	ENSMUSG00000040263	Klhdc4	kelch domain containing 4
705	chr10	89442766	89443608	843	*	Cebpb_1.q10_peak_3130	679	26.6663	72.3215	67.9143	500	Promoter (<=1kb)	10	89429092	89443894	14803	2	237436	ENSMUST00000219351.1	286	ENSMUSG00000074802	Gas2l3	growth arrest-specific 2 like 3
706	chr11	79718554	79719632	1079	*	Cebpb_1.q10_peak_4686	925	26.6556	97.5048	92.5955	724	Distal Intergenic	11	79711969	79712034	66	1	387188	ENSMUST00000083461.1	6585	ENSMUSG00000065395	Mir193a	microRNA 193a
707	chr5	135962029	135963226	1198	*	Cebpb_1.q10_peak_21913	698	26.6453	74.2662	69.8237	417	Promoter (<=1kb)	5	135960224	135962327	2104	2	109267	ENSMUST00000054895.3	0	ENSMUSG00000029699	Ssc4d	scavenger receptor cysteine rich family, 4 domains
708	chr18	36734776	36735473	698	*	Cebpb_1.q10_peak_13318	854	26.6035	90.1839	85.4133	235	Promoter (<=1kb)	18	36735039	36739832	4794	1	71983	ENSMUST00000237727.1	0	ENSMUSG00000006850	Tmco6	transmembrane and coiled-coil domains 6
709	chr10	17550286	17551264	979	*	Cebpb_1.q10_peak_2202	798	26.5423	84.5244	79.8808	583	Distal Intergenic	10	17723218	17725674	2457	1	17684	ENSMUST00000038107.8	-171954	ENSMUSG00000039910	Cited2	Cbp/p300-interacting transactivator, with Glu/Asp-rich carboxy-terminal domain, 2
710	chr11	28343337	28344110	774	*	Cebpb_1.q10_peak_3926	798	26.5423	84.5244	79.8808	352	Distal Intergenic	11	28388817	28434110	45294	2	216613	ENSMUST00000160016.7	90000	ENSMUSG00000032878	Ccdc85a	coiled-coil domain containing 85A
711	chr11	96773154	96773810	657	*	Cebpb_1.q10_peak_4983	686	26.5143	73.0531	68.6388	288	Promoter (<=1kb)	11	96772537	96774641	2105	2	74479	ENSMUST00000132354.1	831	ENSMUSG00000020876	Snx11	sorting nexin 11
712	chr1	131186733	131187640	908	*	Cebpb_1.q10_peak_1091	705	26.4984	75.0103	70.5633	441	3' UTR	1	131176410	131200135	23726	2	54354	ENSMUST00000068564.14	12495	ENSMUSG00000026430	Rassf5	Ras association (RalGDS/AF-6) domain family member 5
713	chr10	19691643	19692416	774	*	Cebpb_1.q10_peak_2257	744	26.4692	78.9586	74.4352	439	Distal Intergenic	10	19712570	19760053	47484	1	237313	ENSMUST00000020185.4	-20154	ENSMUSG00000020007	Il20ra	interleukin 20 receptor, alpha
714	chr7	90067635	90068364	730	*	Cebpb_1.q10_peak_24837	744	26.4692	78.9586	74.4352	471	Distal Intergenic	7	90029162	90049069	19908	1	319711	ENSMUST00000208266.1	38473	ENSMUSG00000097585	E230029C05Rik	RIKEN cDNA E230029C05 gene
715	chr12	85397156	85398251	1096	*	Cebpb_1.q10_peak_6349	891	26.4567	94.0279	89.1884	353	Distal Intergenic	12	85342788	85374847	32060	2	68581	ENSMUST00000040766.8	-22309	ENSMUSG00000021248	Tmed10	transmembrane p24 trafficking protein 10
716	chr2	72077681	72078723	1043	*	Cebpb_1.q10_peak_15902	891	26.4567	94.0279	89.1884	622	Intron (ENSMUST00000090826.11/56508, intron 4 of 30)	2	72054985	72141477	86493	1	56508	ENSMUST00000124004.1	22696	ENSMUSG00000049044	Rapgef4	Rap guanine nucleotide exchange factor (GEF) 4
717	chr4	134496187	134497200	1014	*	Cebpb_1.q10_peak_20163	891	26.4567	94.0279	89.1884	520	Promoter (<=1kb)	4	134496697	134508813	12117	1	71904	ENSMUST00000081525.3	0	ENSMUSG00000037348	Paqr7	progestin and adipoQ receptor family member VII
718	chr4	136505448	136506360	913	*	Cebpb_1.q10_peak_20230	891	26.4567	94.0279	89.1884	637	Intron (ENSMUST00000170102.7/269593, intron 1 of 4)	4	136521395	136546394	25000	1	269593	ENSMUST00000063021.6	-15035	ENSMUSG00000001089	Luzp1	leucine zipper protein 1
719	chr7	131410150	131411050	901	*	Cebpb_1.q10_peak_25418	891	26.4567	94.0279	89.1884	539	Promoter (<=1kb)	7	131410601	131448944	38344	1	66885	ENSMUST00000015829.14	0	ENSMUSG00000030861	Acadsb	acyl-Coenzyme A dehydrogenase, short/branched chain
720	chr8	120109016	120109656	641	*	Cebpb_1.q10_peak_26664	891	26.4567	94.0279	89.1884	368	Exon (ENSMUST00000194351.1/ENSMUST00000194351.1, exon 1 of 1)	8	120114152	120154574	40423	1	234797	ENSMUST00000108948.7	-4496	ENSMUSG00000031824	6430548M08Rik	RIKEN cDNA 6430548M08 gene
721	chr9	123964427	123965556	1130	*	Cebpb_1.q10_peak_28433	891	26.4567	94.0279	89.1884	562	5' UTR	9	123962124	123968692	6569	2	12768	ENSMUST00000026911.5	3136	ENSMUSG00000025804	Ccr1	chemokine (C-C motif) receptor 1
722	chr10	117301501	117302732	1232	*	Cebpb_1.q10_peak_3456	674	26.3805	71.84	67.4654	420	Distal Intergenic	10	117287797	117292868	5072	2	17110	ENSMUST00000092162.6	-8633	ENSMUSG00000069515	Lyz1	lysozyme 1
723	chr10	127311301	127312065	765	*	Cebpb_1.q10_peak_3592	674	26.3805	71.84	67.4654	346	Promoter (<=1kb)	10	127296221	127311786	15566	2	216443	ENSMUST00000037290.11	0	ENSMUSG00000040354	Mars1	methionine-tRNA synthetase 1
724	chr11	61266647	61267603	957	*	Cebpb_1.q10_peak_4303	674	26.3805	71.84	67.4654	289	Promoter (<=1kb)	11	61223417	61267185	43769	2	11671	ENSMUST00000066277.9	0	ENSMUSG00000010025	Aldh3a2	aldehyde dehydrogenase family 3, subfamily A2
725	chr11	83601810	83602574	765	*	Cebpb_1.q10_peak_4762	674	26.3805	71.84	67.4654	370	Exon (ENSMUST00000141082.1/100504464, exon 2 of 2)	11	83587882	83593087	5206	2	20305	ENSMUST00000019071.3	-8723	ENSMUSG00000018927	Ccl6	chemokine (C-C motif) ligand 6
726	chr12	51967787	51968373	587	*	Cebpb_1.q10_peak_5962	674	26.3805	71.84	67.4654	305	Intron (ENSMUST00000040583.6/320487, intron 1 of 35)	12	51936099	51971297	35199	2	320487	ENSMUST00000218254.1	2924	ENSMUSG00000035181	Heatr5a	HEAT repeat containing 5A
727	chr2	31146980	31147645	666	*	Cebpb_1.q10_peak_15392	674	26.3805	71.84	67.4654	289	Intron (ENSMUST00000148230.1/320973, intron 2 of 2)	2	31146457	31152291	5835	2	320973	ENSMUST00000148230.1	4646	NA	D330023K18Rik	RIKEN cDNA D330023K18 gene
728	chr5	8357000	8357746	747	*	Cebpb_1.q10_peak_20586	674	26.3805	71.84	67.4654	236	Intron (ENSMUST00000050166.13/11496, intron 2 of 29)	5	8072352	8367982	295631	2	11496	ENSMUST00000050166.13	10236	ENSMUSG00000040537	Adam22	a disintegrin and metallopeptidase domain 22
729	chr5	17854112	17855062	951	*	Cebpb_1.q10_peak_20627	674	26.3805	71.84	67.4654	588	Intron (ENSMUST00000169095.5/12491, intron 1 of 15)	5	17781690	17849792	68103	2	12491	ENSMUST00000170051.7	-4320	ENSMUSG00000002944	Cd36	CD36 molecule
730	chr9	66697571	66698130	560	*	Cebpb_1.q10_peak_27670	674	26.3805	71.84	67.4654	288	Distal Intergenic	9	66713686	66766845	53160	1	76459	ENSMUST00000071889.12	-15556	ENSMUSG00000032373	Car12	carbonic anhydrase 12
731	chr2	72852381	72853167	787	*	Cebpb_1.q10_peak_15921	662	26.2438	70.627	66.2737	387	Distal Intergenic	2	72784674	72813717	29044	2	76218	ENSMUST00000148327.7	-38664	ENSMUSG00000085427	6430710C18Rik	RIKEN cDNA 6430710C18 gene
732	chr10	98881198	98882188	991	*	Cebpb_1.q10_peak_3343	660	26.2432	70.3773	66.0253	583	Distal Intergenic	10	98914406	98987122	72717	1	67972	ENSMUST00000219557.1	-32218	ENSMUSG00000019943	Atp2b1	ATPase, Ca++ transporting, plasma membrane 1
733	chr11	103051327	103051934	608	*	Cebpb_1.q10_peak_5136	660	26.2432	70.3773	66.0253	295	Intron (ENSMUST00000021314.7/18107, intron 3 of 11)	11	103070585	103071750	1166	2	72469	ENSMUST00000124740.1	19816	ENSMUSG00000020937	Plcd3	phospholipase C, delta 3
734	chr11	109473525	109474428	904	*	Cebpb_1.q10_peak_5276	660	26.2432	70.3773	66.0253	354	Promoter (<=1kb)	11	109450855	109473598	22744	2	104681	ENSMUST00000070152.11	0	ENSMUSG00000041920	Slc16a6	solute carrier family 16 (monocarboxylic acid transporters), member 6
735	chr11	117088285	117088904	620	*	Cebpb_1.q10_peak_5416	660	26.2432	70.3773	66.0253	346	Distal Intergenic	11	117077348	117077457	110	1	102465258	ENSMUST00000196236.1	10937	ENSMUSG00000104740	Mir6516	microRNA 6516
736	chr11	118289584	118290673	1090	*	Cebpb_1.q10_peak_5467	660	26.2432	70.3773	66.0253	745	Promoter (<=1kb)	11	118259651	118290231	30581	2	72344	ENSMUST00000106296.8	0	ENSMUSG00000033909	Usp36	ubiquitin specific peptidase 36
737	chr12	51844613	51845550	938	*	Cebpb_1.q10_peak_5960	660	26.2432	70.3773	66.0253	473	Distal Intergenic	12	51743722	51829536	85815	2	207304	ENSMUST00000179265.7	-15077	ENSMUSG00000035247	Hectd1	HECT domain E3 ubiquitin protein ligase 1
738	chr13	64370183	64370841	659	*	Cebpb_1.q10_peak_7666	660	26.2432	70.3773	66.0253	284	Promoter (<=1kb)	13	64363214	64370306	7093	2	13039	ENSMUST00000021933.7	0	ENSMUSG00000021477	Ctsl	cathepsin L
739	chr14	20842218	20843297	1080	*	Cebpb_1.q10_peak_8348	660	26.2432	70.3773	66.0253	589	3' UTR	14	20836724	20842519	5796	1	18792	ENSMUST00000224141.1	5494	ENSMUSG00000021822	Plau	plasminogen activator, urokinase
740	chr14	87415651	87416250	600	*	Cebpb_1.q10_peak_9228	660	26.2432	70.3773	66.0253	263	Promoter (<=1kb)	14	87416639	87514766	98128	1	219249	ENSMUST00000169504.7	-389	ENSMUSG00000022019	Tdrd3	tudor domain containing 3
741	chr15	50819763	50820735	973	*	Cebpb_1.q10_peak_9776	660	26.2432	70.3773	66.0253	606	3' UTR	15	50819499	50827521	8023	2	83925	ENSMUST00000183421.1	6786	ENSMUSG00000038679	Trps1	transcriptional repressor GATA binding 1
742	chr18	10646162	10647153	992	*	Cebpb_1.q10_peak_13148	660	26.2432	70.3773	66.0253	553	Intron (ENSMUST00000002549.8/106861, intron 8 of 8)	18	10645111	10658789	13679	2	106861	ENSMUST00000144150.8	11636	ENSMUSG00000002475	Abhd3	abhydrolase domain containing 3
743	chr2	79055910	79056555	646	*	Cebpb_1.q10_peak_16005	660	26.2432	70.3773	66.0253	385	Intron (ENSMUST00000193021.1/ENSMUST00000193021.1, intron 2 of 4)	2	78918393	78920052	1660	1	22193	ENSMUST00000153266.1	137517	ENSMUSG00000027011	Ube2e3	ubiquitin-conjugating enzyme E2E 3
744	chr3	63964629	63965254	626	*	Cebpb_1.q10_peak_17809	660	26.2432	70.3773	66.0253	269	Promoter (<=1kb)	3	63933507	63964666	31160	2	11416	ENSMUST00000161659.7	0	ENSMUSG00000027822	Slc33a1	solute carrier family 33 (acetyl-CoA transporter), member 1
745	chr4	135567223	135568114	892	*	Cebpb_1.q10_peak_20202	660	26.2432	70.3773	66.0253	399	Intron (ENSMUST00000105855.1/230824, intron 1 of 15)	4	135541888	135573630	31743	2	230824	ENSMUST00000105855.1	5516	ENSMUSG00000037188	Grhl3	grainyhead like transcription factor 3
746	chr5	64805773	64806873	1101	*	Cebpb_1.q10_peak_21052	660	26.2432	70.3773	66.0253	637	Intron (ENSMUST00000165536.7/16599, intron 1 of 5)	5	64803622	64822172	18551	1	16599	ENSMUST00000200677.1	2151	ENSMUSG00000029178	Klf3	Kruppel-like factor 3 (basic)
747	chr5	93267974	93268552	579	*	Cebpb_1.q10_peak_21339	660	26.2432	70.3773	66.0253	224	Promoter (<=1kb)	5	93268314	93276224	7911	1	12452	ENSMUST00000121127.1	0	ENSMUSG00000029385	Ccng2	cyclin G2
748	chr6	67069036	67069814	779	*	Cebpb_1.q10_peak_22808	660	26.2432	70.3773	66.0253	351	Intron (ENSMUST00000130657.7/320172, intron 4 of 6)	6	67076760	67080097	3338	1	320172	ENSMUST00000204847.1	-6946	ENSMUSG00000087231	E230016M11Rik	RIKEN cDNA E230016M11 gene
749	chr6	128843432	128844120	689	*	Cebpb_1.q10_peak_23631	660	26.2432	70.3773	66.0253	436	Exon (ENSMUST00000203350.1/ENSMUST00000203350.1, exon 2 of 2)	6	128813706	128826331	12626	2	80782	ENSMUST00000032472.10	-17101	ENSMUSG00000079298	Klrb1b	killer cell lectin-like receptor subfamily B member 1B
750	chr6	129171497	129172118	622	*	Cebpb_1.q10_peak_23641	660	26.2432	70.3773	66.0253	384	Distal Intergenic	6	129180615	129186534	5920	1	93694	ENSMUST00000032260.5	-8497	ENSMUSG00000030157	Clec2d	C-type lectin domain family 2, member d
751	chr7	75595946	75596556	611	*	Cebpb_1.q10_peak_24594	660	26.2432	70.3773	66.0253	311	Intron (ENSMUST00000166315.6/75547, intron 5 of 36)	7	75610039	75697343	87305	1	75547	ENSMUST00000207923.1	-13483	ENSMUSG00000066406	Akap13	A kinase (PRKA) anchor protein 13
752	chr7	122459082	122460060	979	*	Cebpb_1.q10_peak_25263	660	26.2432	70.3773	66.0253	306	Intron (ENSMUST00000143692.7/18751, intron 5 of 17)	7	122416068	122457326	41259	1	18751	ENSMUST00000149583.1	43014	ENSMUSG00000052889	Prkcb	protein kinase C, beta
753	chr8	125776694	125777380	687	*	Cebpb_1.q10_peak_26809	660	26.2432	70.3773	66.0253	377	Intron (ENSMUST00000047239.12/270109, intron 25 of 33)	8	125751511	125774128	22618	2	270109	ENSMUST00000119305.2	-2566	ENSMUSG00000060212	Pcnx2	pecanex homolog 2
754	chr9	44551073	44551804	732	*	Cebpb_1.q10_peak_27232	660	26.2432	70.3773	66.0253	355	Intron (ENSMUST00000215293.1/12145, intron 2 of 3)	9	44511788	44556391	44604	2	12145	ENSMUST00000179828.7	4587	ENSMUSG00000047880	Cxcr5	chemokine (C-X-C motif) receptor 5
755	chr13	113485360	113486882	1523	*	Cebpb_1.q10_peak_8181	681	26.236	72.5823	68.1716	343	Exon (ENSMUST00000223835.1/70917, exon 2 of 7)	13	113446288	113502844	56557	2	70917	ENSMUST00000223835.1	15962	ENSMUSG00000114790	4921509O07Rik	RIKEN cDNA 4921509O07 gene
756	chr10	87674835	87675737	903	*	Cebpb_1.q10_peak_3087	782	26.1981	82.8941	78.2851	418	Distal Intergenic	10	87546673	87570332	23660	1	18478	ENSMUST00000217864.1	128162	ENSMUSG00000020051	Pah	phenylalanine hydroxylase
757	chr3	69004267	69005055	789	*	Cebpb_1.q10_peak_17864	782	26.1981	82.8941	78.2851	354	Promoter (<=1kb)	3	68892499	69004543	112045	2	68259	ENSMUST00000107812.7	0	ENSMUSG00000027778	Ift80	intraflagellar transport 80
758	chr17	50110761	50111621	861	*	Cebpb_1.q10_peak_12552	876	26.1564	92.4311	87.6225	426	Intron (ENSMUST00000044503.13/76438, intron 2 of 9)	17	49993260	50094332	101073	2	76438	ENSMUST00000113195.7	-16429	ENSMUSG00000039316	Rftn1	raftlin lipid raft linker 1
759	chr2	167710358	167711288	931	*	Cebpb_1.q10_peak_17188	669	26.1007	71.3682	67	404	Intron (ENSMUST00000141923.1/329562, intron 1 of 3)	2	167691181	167697801	6621	1	329562	ENSMUST00000130679.1	19177	ENSMUSG00000006462	A530013C23Rik	RIKEN cDNA A530013C23 gene
760	chr2	146516780	146517465	686	*	Cebpb_1.q10_peak_16794	727	26.0917	77.3008	72.7957	332	Distal Intergenic	2	146243145	146512344	269200	2	241694	ENSMUST00000228797.1	-4436	ENSMUSG00000037110	Ralgapa2	Ral GTPase activating protein, alpha subunit 2 (catalytic)
761	chr3	87007625	87008906	1282	*	Cebpb_1.q10_peak_17998	727	26.0917	77.3008	72.7957	921	Distal Intergenic	3	86995834	86999441	3608	2	12479	ENSMUST00000029717.3	-8184	ENSMUSG00000028076	Cd1d1	CD1d1 antigen
762	chr5	33378307	33378983	677	*	Cebpb_1.q10_peak_20846	727	26.0917	77.3008	72.7957	227	Promoter (<=1kb)	5	33378549	33410519	31971	1	71101	ENSMUST00000200682.1	0	ENSMUSG00000037355	Uvssa	UV stimulated scaffold protein A
763	chr1	180263315	180264042	728	*	Cebpb_1.q10_peak_1804	1065	26.057	111.772	106.531	246	Promoter (<=1kb)	1	180245638	180263438	17801	2	19165	ENSMUST00000133340.1	0	ENSMUSG00000010609	Psen2	presenilin 2
764	chr10	40524233	40524961	729	*	Cebpb_1.q10_peak_2471	658	25.9625	70.1542	65.8158	401	Distal Intergenic	10	40570336	40604132	33797	1	70840	ENSMUST00000078314.13	-45375	ENSMUSG00000019834	Slc22a16	solute carrier family 22 (organic cation transporter), member 16
765	chr19	12439376	12440839	1464	*	Cebpb_1.q10_peak_14185	658	25.9625	70.1542	65.8158	385	Distal Intergenic	19	12427905	12432110	4206	1	56093	ENSMUST00000168148.1	11471	ENSMUSG00000040065	Pfpl	pore forming protein-like
766	chr3	9725203	9726295	1093	*	Cebpb_1.q10_peak_17385	658	25.9625	70.1542	65.8158	594	Intron (ENSMUST00000161949.7/94212, intron 3 of 8)	3	9692767	9705002	12236	2	94212	ENSMUST00000159825.1	-20201	ENSMUSG00000027508	Pag1	phosphoprotein associated with glycosphingolipid microdomains 1
767	chr7	25679806	25681528	1723	*	Cebpb_1.q10_peak_24134	658	25.9625	70.1542	65.8158	417	Promoter (<=1kb)	7	25680780	25686558	5779	1	232987	ENSMUST00000205658.1	0	ENSMUSG00000063439	B9d2	B9 protein domain 2
768	chr9	50603540	50604220	681	*	Cebpb_1.q10_peak_27324	658	25.9625	70.1542	65.8158	352	Promoter (<=1kb)	9	50603910	50605320	1411	1	30057	ENSMUST00000044051.5	0	ENSMUSG00000039016	Timm8b	translocase of inner mitochondrial membrane 8B
769	chr9	66599512	66600096	585	*	Cebpb_1.q10_peak_27664	658	25.9625	70.1542	65.8158	225	Distal Intergenic	9	66514637	66593142	78506	2	235441	ENSMUST00000127569.7	-6370	ENSMUSG00000032376	Usp3	ubiquitin specific peptidase 3
770	chr3	52089935	52090711	777	*	Cebpb_1.q10_peak_17699	655	25.9613	69.8978	65.5685	492	Intron (ENSMUST00000121440.3/433586, intron 1 of 4)	3	51685907	52105076	419170	2	433586	ENSMUST00000121440.3	14365	ENSMUSG00000061143	Maml3	mastermind like transcriptional coactivator 3
771	chr3	127768743	127770094	1352	*	Cebpb_1.q10_peak_18602	1108	25.923	116.142	110.819	642	Intron (ENSMUST00000029662.11/71481, intron 1 of 13)	3	127754850	127780490	25641	2	71481	ENSMUST00000162859.1	10396	ENSMUSG00000028028	Alpk1	alpha-kinase 1
772	chr6	136808928	136809810	883	*	Cebpb_1.q10_peak_23770	936	25.8839	98.5342	93.6114	346	Promoter (<=1kb)	6	136808244	136810074	1831	1	232440	ENSMUST00000074556.6	684	ENSMUSG00000060032	H2aj	H2J.A histone
773	chr1	93635209	93636209	1001	*	Cebpb_1.q10_peak_881	860	25.8562	90.8399	86.0597	586	Promoter (<=1kb)	1	93619751	93635722	15972	2	59041	ENSMUST00000027498.13	0	ENSMUSG00000026277	Stk25	serine/threonine kinase 25 (yeast)
774	chr15	6411031	6412033	1003	*	Cebpb_1.q10_peak_9437	860	25.8562	90.8399	86.0597	550	Intron (ENSMUST00000159552.1/13132, intron 1 of 5)	15	6422240	6438907	16668	1	13132	ENSMUST00000163082.1	-10207	ENSMUSG00000022150	Dab2	disabled 2, mitogen-responsive phosphoprotein
775	chr2	122770767	122771753	987	*	Cebpb_1.q10_peak_16412	860	25.8562	90.8399	86.0597	399	Promoter (<=1kb)	2	122771718	122800762	29045	1	59010	ENSMUST00000176999.7	0	ENSMUSG00000005803	Sqor	sulfide quinone oxidoreductase
776	chr3	50443220	50444545	1326	*	Cebpb_1.q10_peak_17651	860	25.8562	90.8399	86.0597	482	Promoter (<=1kb)	3	49892526	50443614	551089	2	26570	ENSMUST00000194462.5	0	ENSMUSG00000027737	Slc7a11	solute carrier family 7 (cationic amino acid transporter, y+ system), member 11
777	chr3	121815105	121815693	589	*	Cebpb_1.q10_peak_18550	860	25.8562	90.8399	86.0597	360	Promoter (<=1kb)	3	121758774	121815166	56393	2	19299	ENSMUST00000197383.4	0	ENSMUSG00000028127	Abcd3	ATP-binding cassette, sub-family D (ALD), member 3
778	chr7	145029199	145030290	1092	*	Cebpb_1.q10_peak_25598	860	25.8562	90.8399	86.0597	585	Distal Intergenic	7	144933198	144939925	6728	2	12443	ENSMUST00000208193.1	-89274	ENSMUSG00000070348	Ccnd1	cyclin D1
779	chr16	77174462	77175596	1135	*	Cebpb_1.q10_peak_11568	766	25.8539	81.2702	76.6941	471	Distal Intergenic	16	77236317	77363679	127363	1	77994	ENSMUST00000183333.7	-60721	ENSMUSG00000090386	Mir99ahg	Mir99a and Mirlet7c-1 host gene (non-protein coding)
780	chr17	83861569	83862385	817	*	Cebpb_1.q10_peak_12912	766	25.8539	81.2702	76.6941	384	Distal Intergenic	17	83851751	83854418	2668	2	320021	ENSMUST00000234697.1	-7151	ENSMUSG00000097254	C430042M11Rik	RIKEN cDNA C430042M11 gene
781	chr2	32862942	32863911	970	*	Cebpb_1.q10_peak_15431	766	25.8539	81.2702	76.6941	638	Distal Intergenic	2	32876114	32925254	49141	1	227737	ENSMUST00000028135.14	-12203	ENSMUSG00000026796	Niban2	niban apoptosis regulator 2
782	chr5	145139925	145140559	635	*	Cebpb_1.q10_peak_22108	766	25.8539	81.2702	76.6941	407	Promoter (<=1kb)	5	145128769	145140238	11470	2	231887	ENSMUST00000031627.8	0	ENSMUSG00000029623	Pdap1	PDGFA associated protein 1
783	chr15	100041410	100041948	539	*	Cebpb_1.q10_peak_10590	684	25.832	72.883	68.4693	263	Intron (ENSMUST00000100203.9/239667, intron 1 of 37)	15	100038664	100219473	180810	1	239667	ENSMUST00000100203.9	2746	ENSMUSG00000023026	Dip2b	disco interacting protein 2 homolog B
784	chr3	106996164	106996741	578	*	Cebpb_1.q10_peak_18390	665	25.8268	70.9058	66.5409	275	Intron (ENSMUST00000182400.7/ENSMUST00000182400.7, intron 2 of 5)	3	107036169	107038070	1902	1	16491	ENSMUST00000052718.4	-39428	ENSMUSG00000047959	Kcna3	potassium voltage-gated channel, shaker-related subfamily, member 3
785	chr8	122436380	122437256	877	*	Cebpb_1.q10_peak_26728	662	25.8213	70.627	66.2737	404	3' UTR	8	122424776	122432930	8155	2	13057	ENSMUST00000017604.9	-3450	ENSMUSG00000006519	Cyba	cytochrome b-245, alpha polypeptide
786	chr1	54837539	54838385	847	*	Cebpb_1.q10_peak_344	643	25.8067	68.6714	64.3569	404	Intron (ENSMUST00000179030.7/329154, intron 1 of 27)	1	54762368	54813443	51076	2	329154	ENSMUST00000178905.1	-24096	ENSMUSG00000052331	Ankrd44	ankyrin repeat domain 44
787	chr1	128642138	128642666	529	*	Cebpb_1.q10_peak_1072	643	25.8067	68.6714	64.3569	241	Distal Intergenic	1	128589099	128592293	3195	2	12767	ENSMUST00000142893.1	-49845	ENSMUSG00000045382	Cxcr4	chemokine (C-X-C motif) receptor 4
788	chr10	117284643	117285473	831	*	Cebpb_1.q10_peak_3453	643	25.8067	68.6714	64.3569	488	Distal Intergenic	10	117277331	117282321	4991	2	17105	ENSMUST00000092163.8	-2322	ENSMUSG00000069516	Lyz2	lysozyme 2
789	chr11	85812397	85812936	540	*	Cebpb_1.q10_peak_4826	643	25.8067	68.6714	64.3569	244	Intron (ENSMUST00000108061.7/192197, intron 25 of 27)	11	85795875	85804155	8281	2	69909	ENSMUST00000128213.1	-8242	ENSMUSG00000087013	2610027K06Rik	RIKEN cDNA 2610027K06 gene
790	chr15	19856967	19858106	1140	*	Cebpb_1.q10_peak_9526	643	25.8067	68.6714	64.3569	438	Distal Intergenic	15	19185373	19203329	17957	1	102639102	ENSMUST00000226343.1	671594	ENSMUSG00000115803	Gm35496	predicted gene, 35496
791	chr15	73595936	73596964	1029	*	Cebpb_1.q10_peak_10129	643	25.8067	68.6714	64.3569	614	Promoter (<=1kb)	15	73581557	73596529	14973	2	106068	ENSMUST00000132607.1	0	ENSMUSG00000079020	Slc45a4	solute carrier family 45, member 4
792	chr15	100119285	100119848	564	*	Cebpb_1.q10_peak_10594	643	25.8067	68.6714	64.3569	337	Intron (ENSMUST00000100203.9/239667, intron 2 of 37)	15	100154396	100215666	61271	1	239667	ENSMUST00000023768.13	-34548	ENSMUSG00000023026	Dip2b	disco interacting protein 2 homolog B
793	chr16	20047181	20048099	919	*	Cebpb_1.q10_peak_10910	643	25.8067	68.6714	64.3569	309	Distal Intergenic	16	20097542	20129221	31680	1	75785	ENSMUST00000023509.4	-49443	ENSMUSG00000062901	Klhl24	kelch-like 24
794	chr16	87625040	87625909	870	*	Cebpb_1.q10_peak_11614	643	25.8067	68.6714	64.3569	504	Distal Intergenic	16	87553330	87595336	42007	1	224419	ENSMUST00000026700.7	71710	ENSMUSG00000025610	Map3k7cl	Map3k7 C-terminal like
795	chr16	95708117	95709266	1150	*	Cebpb_1.q10_peak_11775	643	25.8067	68.6714	64.3569	665	Promoter (1-2kb)	16	95706339	95716072	9734	1	23872	ENSMUST00000232792.1	1778	ENSMUSG00000022895	Ets2	E26 avian leukemia oncogene 2, 3' domain
796	chr18	60499726	60500542	817	*	Cebpb_1.q10_peak_13559	643	25.8067	68.6714	64.3569	393	Promoter (1-2kb)	18	60474191	60501987	27797	2	106878	ENSMUST00000042710.7	1445	ENSMUSG00000038059	Smim3	small integral membrane protein 3
797	chr2	52037767	52038393	627	*	Cebpb_1.q10_peak_15672	643	25.8067	68.6714	64.3569	229	Promoter (<=1kb)	2	52038009	52056686	18678	1	21930	ENSMUST00000065927.5	0	ENSMUSG00000053475	Tnfaip6	tumor necrosis factor alpha induced protein 6
798	chr3	133436370	133437295	926	*	Cebpb_1.q10_peak_18668	643	25.8067	68.6714	64.3569	266	Distal Intergenic	3	133465847	133471817	5971	2	214133	ENSMUST00000197211.1	34522	ENSMUSG00000040943	Tet2	tet methylcytosine dioxygenase 2
799	chr4	62661464	62662060	597	*	Cebpb_1.q10_peak_19452	643	25.8067	68.6714	64.3569	375	Promoter (1-2kb)	4	62663622	62689823	26202	1	50780	ENSMUST00000126338.1	-1562	ENSMUSG00000059810	Rgs3	regulator of G-protein signaling 3
800	chr4	139493328	139494210	883	*	Cebpb_1.q10_peak_20275	643	25.8067	68.6714	64.3569	500	Distal Intergenic	4	139480380	139482682	2303	1	69116	ENSMUST00000135534.1	12948	ENSMUSG00000066036	Ubr4	ubiquitin protein ligase E3 component n-recognin 4
801	chr4	149780396	149781257	862	*	Cebpb_1.q10_peak_20433	643	25.8067	68.6714	64.3569	349	Exon (ENSMUST00000134059.1/ENSMUST00000134059.1, exon 1 of 2)	4	149744036	149774277	30242	2	70556	ENSMUST00000105686.2	-6119	ENSMUSG00000028982	Slc25a33	solute carrier family 25, member 33
802	chr5	31650257	31651209	953	*	Cebpb_1.q10_peak_20805	643	25.8067	68.6714	64.3569	478	3' UTR	5	31624439	31640538	16100	2	71336	ENSMUST00000201744.1	-9719	ENSMUSG00000029136	Rbks	ribokinase
803	chr6	53461659	53462537	879	*	Cebpb_1.q10_peak_22702	643	25.8067	68.6714	64.3569	374	Intron (ENSMUST00000203528.2/231991, intron 5 of 10)	6	53573300	53700367	127068	1	231991	ENSMUST00000205120.2	-110763	ENSMUSG00000053007	Creb5	cAMP responsive element binding protein 5
804	chr7	89444799	89445715	917	*	Cebpb_1.q10_peak_24817	643	25.8067	68.6714	64.3569	604	Distal Intergenic	7	89426339	89441928	15590	1	101521	ENSMUST00000207391.1	18460	ENSMUSG00000109311	AI314278	expressed sequence AI314278
805	chr8	11497221	11498080	860	*	Cebpb_1.q10_peak_25683	643	25.8067	68.6714	64.3569	370	Promoter (<=1kb)	8	11497506	11513287	15782	1	69225	ENSMUST00000177955.7	0	ENSMUSG00000031505	Naxd	NAD(P)HX dehydratase
806	chr8	117526005	117526710	706	*	Cebpb_1.q10_peak_26634	643	25.8067	68.6714	64.3569	372	Intron (ENSMUST00000081232.8/234779, intron 2 of 32)	8	117498291	117635142	136852	1	234779	ENSMUST00000081232.8	27714	ENSMUSG00000034330	Plcg2	phospholipase C, gamma 2
807	chr9	99181923	99182690	768	*	Cebpb_1.q10_peak_28026	643	25.8067	68.6714	64.3569	454	Distal Intergenic	9	99101350	99140621	39272	2	74769	ENSMUST00000124723.1	-41302	ENSMUSG00000032462	Pik3cb	phosphatidylinositol-4,5-bisphosphate 3-kinase catalytic subunit beta
808	chr16	92714846	92715941	1096	*	Cebpb_1.q10_peak_11703	879	25.7779	92.7326	87.916	804	Intron (ENSMUST00000023673.13/12394, intron 2 of 7)	16	92603656	92697328	93673	2	12394	ENSMUST00000113956.9	-17518	ENSMUSG00000022952	Runx1	runt related transcription factor 1
809	chr11	83618093	83619095	1003	*	Cebpb_1.q10_peak_4767	711	25.7142	75.6501	71.1782	294	Intron (ENSMUST00000125626.1/100504464, intron 5 of 8)	11	83621662	83622903	1242	1	100504464	ENSMUST00000171408.1	-2567	ENSMUSG00000051832	E230016K23Rik	RIKEN cDNA E230016K23 gene
810	chr12	17881297	17881979	683	*	Cebpb_1.q10_peak_5697	711	25.7142	75.6501	71.1782	473	Distal Intergenic	12	17728226	17791126	62901	1	53602	ENSMUST00000222944.1	153071	ENSMUSG00000071379	Hpcal1	hippocalcin-like 1
811	chr12	25516765	25517582	818	*	Cebpb_1.q10_peak_5756	711	25.7142	75.6501	71.1782	276	Distal Intergenic	12	25129174	25134931	5758	1	432641	ENSMUST00000223429.1	387591	NA	Gm17746	predicted gene, 17746
812	chr13	31347006	31347671	666	*	Cebpb_1.q10_peak_7113	711	25.7142	75.6501	71.1782	263	Distal Intergenic	13	31213410	31241086	27677	2	73924	ENSMUST00000153175.2	-105920	ENSMUSG00000087460	4930401O12Rik	RIKEN cDNA 4930401O12 gene
813	chr13	51740697	51741426	730	*	Cebpb_1.q10_peak_7482	711	25.7142	75.6501	71.1782	346	Intron (ENSMUST00000110040.8/20354, intron 2 of 16)	13	51701250	51734763	33514	2	20354	ENSMUST00000110039.1	-5934	ENSMUSG00000021451	Sema4d	sema domain, immunoglobulin domain (Ig), transmembrane domain (TM) and short cytoplasmic domain, (semaphorin) 4D
814	chr7	96789800	96790883	1084	*	Cebpb_1.q10_peak_24872	711	25.7142	75.6501	71.1782	609	Intron (ENSMUST00000107162.7/23966, intron 16 of 32)	7	96796641	96798570	1930	1	23966	ENSMUST00000130299.7	-5758	ENSMUSG00000048078	Tenm4	teneurin transmembrane protein 4
815	chr6	114644419	114645206	788	*	Cebpb_1.q10_peak_23292	692	25.7057	73.6545	69.233	333	Promoter (1-2kb)	6	114643131	114686219	43089	1	74244	ENSMUST00000182035.7	1288	ENSMUSG00000030314	Atg7	autophagy related 7
816	chr3	107034226	107035479	1254	*	Cebpb_1.q10_peak_18392	672	25.6967	71.6677	67.2966	758	Promoter (<=1kb)	3	107036169	107038070	1902	1	16491	ENSMUST00000052718.4	-690	ENSMUSG00000047959	Kcna3	potassium voltage-gated channel, shaker-related subfamily, member 3
817	chr14	62018676	62019354	679	*	Cebpb_1.q10_peak_8876	650	25.677	69.4139	65.0882	355	Distal Intergenic	14	62292589	62353558	60970	1	67153	ENSMUST00000166879.7	-273235	ENSMUSG00000021932	Rnaseh2b	ribonuclease H2, subunit B
818	chr12	106030011	106031039	1029	*	Cebpb_1.q10_peak_6569	845	25.5559	89.2543	84.5003	605	Promoter (<=1kb)	12	106030717	106075409	44693	1	22367	ENSMUST00000220629.1	0	ENSMUSG00000021115	Vrk1	vaccinia related kinase 1
819	chr16	23855117	23855845	729	*	Cebpb_1.q10_peak_11007	845	25.5559	89.2543	84.5003	348	Distal Intergenic	16	23889573	23890958	1386	2	20604	ENSMUST00000004480.4	35113	ENSMUSG00000004366	Sst	somatostatin
820	chr2	50687075	50688339	1265	*	Cebpb_1.q10_peak_15646	845	25.5559	89.2543	84.5003	425	Distal Intergenic	2	50909684	50911849	2166	1	227885	ENSMUST00000119159.1	-221345	ENSMUSG00000083270	Gm13498	heat shock protein 90 alpha (cytosolic), class B member 1 pseudogene
821	chr2	164040671	164041562	892	*	Cebpb_1.q10_peak_17089	845	25.5559	89.2543	84.5003	515	Intron (ENSMUST00000067715.4/381404, intron 7 of 13)	2	164037000	164042547	5548	1	381404	ENSMUST00000156087.1	3671	ENSMUSG00000054582	Pabpc1l	poly(A) binding protein, cytoplasmic 1-like
822	chr8	71286092	71287134	1043	*	Cebpb_1.q10_peak_26183	845	25.5559	89.2543	84.5003	453	Intron (ENSMUST00000212935.1/17925, intron 1 of 39)	8	71251125	71272934	21810	2	76478	ENSMUST00000035960.12	-13158	ENSMUSG00000035439	Haus8	4HAUS augmin-like complex, subunit 8
823	chr11	83600538	83600978	441	*	Cebpb_1.q10_peak_4761	658	25.5445	70.1542	65.8158	226	Intron (ENSMUST00000125626.1/100504464, intron 1 of 8)	11	83587882	83593087	5206	2	20305	ENSMUST00000019071.3	-7451	ENSMUSG00000018927	Ccl6	chemokine (C-C motif) ligand 6
824	chr13	76579245	76579893	649	*	Cebpb_1.q10_peak_7750	658	25.5445	70.1542	65.8158	286	Promoter (<=1kb)	13	76579674	76763273	183600	1	78771	ENSMUST00000126960.7	0	ENSMUSG00000021596	Mctp1	multiple C2 domains, transmembrane 1
825	chr15	27664099	27664660	562	*	Cebpb_1.q10_peak_9564	658	25.5445	70.1542	65.8158	280	Promoter (1-2kb)	15	27657002	27662440	5439	2	223433	ENSMUST00000226581.1	-1659	ENSMUSG00000056069	Otulinl	OTU deubiquitinase with linear linkage specificity like
826	chr18	77858419	77859029	611	*	Cebpb_1.q10_peak_13773	658	25.5445	70.1542	65.8158	255	Intron (ENSMUST00000238172.1/19201, intron 5 of 13)	18	77793259	77796743	3485	2	619308	ENSMUST00000143732.7	-61676	ENSMUSG00000073529	F830208F22Rik	RIKEN cDNA F830208F22 gene
827	chr2	24317587	24318603	1017	*	Cebpb_1.q10_peak_15242	658	25.5445	70.1542	65.8158	526	Distal Intergenic	2	24336853	24351494	14642	1	16181	ENSMUST00000114487.8	-18250	ENSMUSG00000026981	Il1rn	interleukin 1 receptor antagonist
828	chr2	103966706	103967344	639	*	Cebpb_1.q10_peak_16234	658	25.5445	70.1542	65.8158	268	Exon (ENSMUST00000123966.2/70986, exon 4 of 4)	2	103969528	103981092	11565	1	16909	ENSMUST00000123437.7	-2184	ENSMUSG00000032698	Lmo2	LIM domain only 2
829	chr4	53150385	53150981	597	*	Cebpb_1.q10_peak_19281	658	25.5445	70.1542	65.8158	278	Intron (ENSMUST00000030010.3/11303, intron 1 of 49)	4	53030787	53159895	129109	2	11303	ENSMUST00000030010.3	8914	ENSMUSG00000015243	Abca1	ATP-binding cassette, sub-family A (ABC1), member 1
830	chr7	130893015	130894036	1022	*	Cebpb_1.q10_peak_25413	658	25.5445	70.1542	65.8158	245	Exon (ENSMUST00000148513.1/101476, exon 5 of 5)	7	130896991	130905426	8436	1	101476	ENSMUST00000149029.7	-2955	ENSMUSG00000040268	Plekha1	pleckstrin homology domain containing, family A (phosphoinositide binding specific) member 1
831	chr8	104232771	104233491	721	*	Cebpb_1.q10_peak_26454	658	25.5445	70.1542	65.8158	325	Promoter (1-2kb)	8	104228213	104231634	3422	2	57813	ENSMUST00000212165.1	-1137	ENSMUSG00000035824	Tk2	thymidine kinase 2, mitochondrial
832	chr9	105458908	105459417	510	*	Cebpb_1.q10_peak_28088	658	25.5445	70.1542	65.8158	303	Promoter (1-2kb)	9	105403539	105461030	57492	2	235574	ENSMUST00000177293.7	1613	ENSMUSG00000032570	Atp2c1	ATPase, Ca++-sequestering
833	chr9	120776317	120777092	776	*	Cebpb_1.q10_peak_28327	658	25.5445	70.1542	65.8158	390	Distal Intergenic	9	120913774	120915252	1479	2	76402	ENSMUST00000188320.1	138160	ENSMUSG00000100146	1700020M21Rik	RIKEN cDNA 1700020M21 gene
834	chr6	138141063	138141811	749	*	Cebpb_1.q10_peak_23808	639	25.5294	68.201	63.9065	408	Promoter (<=1kb)	6	138141370	138156559	15190	1	56615	ENSMUST00000120230.7	0	ENSMUSG00000008540	Mgst1	microsomal glutathione S-transferase 1
835	chr8	41046822	41047676	855	*	Cebpb_1.q10_peak_25959	649	25.4176	69.2371	64.9129	213	Intron (ENSMUST00000059115.12/102103, intron 5 of 13)	8	40991052	41041866	50815	2	102103	ENSMUST00000051379.13	-4956	ENSMUSG00000045636	Mtus1	mitochondrial tumor suppressor 1
836	chr1	88102849	88103633	785	*	Cebpb_1.q10_peak_765	626	25.3701	66.9736	62.6922	426	Promoter (<=1kb)	1	88103252	88219003	115752	1	394435	ENSMUST00000113138.7	0	ENSMUSG00000090145	Ugt1a6b	UDP glucuronosyltransferase 1 family, polypeptide A6B
837	chr10	61134906	61135875	970	*	Cebpb_1.q10_peak_2687	626	25.3701	66.9736	62.6922	473	Intron (ENSMUST00000122259.7/20397, intron 2 of 14)	10	61123327	61146898	23572	2	20397	ENSMUST00000126307.1	11023	ENSMUSG00000020097	Sgpl1	sphingosine phosphate lyase 1
838	chr10	67997895	67998551	657	*	Cebpb_1.q10_peak_2797	626	25.3701	66.9736	62.6922	309	Intron (ENSMUST00000118160.7/170799, intron 3 of 11)	10	67979715	68042298	62584	1	170799	ENSMUST00000117086.1	18180	ENSMUSG00000037846	Rtkn2	rhotekin 2
839	chr11	4591636	4592261	626	*	Cebpb_1.q10_peak_3686	626	25.3701	66.9736	62.6922	415	Intron (ENSMUST00000109943.9/74302, intron 1 of 17)	11	4480868	4594815	113948	2	74302	ENSMUST00000109943.9	2554	ENSMUSG00000034354	Mtmr3	myotubularin related protein 3
840	chr11	80383718	80384191	474	*	Cebpb_1.q10_peak_4700	626	25.3701	66.9736	62.6922	213	Promoter (<=1kb)	11	80383397	80395566	12170	1	22680	ENSMUST00000053740.14	321	ENSMUSG00000017421	Zfp207	zinc finger protein 207
841	chr11	98952637	98953240	604	*	Cebpb_1.q10_peak_5048	626	25.3701	66.9736	62.6922	230	Intron (ENSMUST00000107474.7/19401, intron 2 of 8)	11	98960412	98974942	14531	1	19401	ENSMUST00000107473.2	-7172	ENSMUSG00000037992	Rara	retinoic acid receptor, alpha
842	chr13	110184897	110185475	579	*	Cebpb_1.q10_peak_8118	626	25.3701	66.9736	62.6922	259	Intron (ENSMUST00000167824.2/67295, intron 2 of 4)	13	110054187	110280150	225964	2	67295	ENSMUST00000167824.2	94675	ENSMUSG00000021700	Rab3c	RAB3C, member RAS oncogene family
843	chr13	113794856	113795621	766	*	Cebpb_1.q10_peak_8197	626	25.3701	66.9736	62.6922	500	Promoter (<=1kb)	13	113794622	114155276	360655	1	218639	ENSMUST00000224068.1	234	ENSMUSG00000042348	Arl15	ADP-ribosylation factor-like 15
844	chr14	48131078	48132085	1008	*	Cebpb_1.q10_peak_8677	626	25.3701	66.9736	62.6922	338	Intron (ENSMUST00000073150.5/93834, intron 1 of 5)	14	48122029	48240312	118284	1	93834	ENSMUST00000226260.1	9049	ENSMUSG00000021846	Peli2	pellino 2
845	chr15	62389257	62390041	785	*	Cebpb_1.q10_peak_9983	626	25.3701	66.9736	62.6922	246	Distal Intergenic	15	62222603	62242505	19903	1	19296	ENSMUST00000182141.1	166654	ENSMUSG00000097039	Pvt1	Pvt1 oncogene
846	chr16	93141954	93142563	610	*	Cebpb_1.q10_peak_11720	626	25.3701	66.9736	62.6922	365	Distal Intergenic	16	93343724	93353189	9466	2	69857	ENSMUST00000185971.6	210626	ENSMUSG00000100277	1810053B23Rik	RIKEN cDNA 1810053B23 gene
847	chr17	13009808	13010703	896	*	Cebpb_1.q10_peak_11933	626	25.3701	66.9736	62.6922	400	Promoter (<=1kb)	17	13010340	13013469	3130	1	20656	ENSMUST00000233278.1	0	ENSMUSG00000006818	Sod2	superoxide dismutase 2, mitochondrial
848	chr17	34937832	34938580	749	*	Cebpb_1.q10_peak_12337	626	25.3701	66.9736	62.6922	322	Distal Intergenic	17	34931863	34932765	903	1	18010	ENSMUST00000174715.1	5969	ENSMUSG00000007038	Neu1	neuraminidase 1
849	chr17	50889291	50890082	792	*	Cebpb_1.q10_peak_12582	626	25.3701	66.9736	62.6922	405	Intron (ENSMUST00000024717.9/72238, intron 13 of 21)	17	50953993	50984626	30634	2	72238	ENSMUST00000224123.1	94544	ENSMUSG00000023923	Tbc1d5	TBC1 domain family, member 5
850	chr17	88123548	88124134	587	*	Cebpb_1.q10_peak_13004	626	25.3701	66.9736	62.6922	305	Promoter (1-2kb)	17	88125512	88131006	5495	1	225058	ENSMUST00000183295.1	-1378	ENSMUSG00000058869	Gm4832	predicted gene 4832
851	chr2	92433864	92434904	1041	*	Cebpb_1.q10_peak_16137	626	25.3701	66.9736	62.6922	745	Promoter (<=1kb)	2	92403646	92434043	30398	2	12953	ENSMUST00000090559.11	0	ENSMUSG00000068742	Cry2	cryptochrome 2 (photolyase-like)
852	chr2	132203666	132204363	698	*	Cebpb_1.q10_peak_16652	626	25.3701	66.9736	62.6922	317	Intron (ENSMUST00000131603.1/ENSMUST00000131603.1, intron 2 of 2)	2	132239492	132247654	8163	2	70612	ENSMUST00000110164.7	43291	ENSMUSG00000027341	Tmem230	transmembrane protein 230
853	chr2	160645563	160646311	749	*	Cebpb_1.q10_peak_17065	626	25.3701	66.9736	62.6922	458	Promoter (<=1kb)	2	160645888	160722764	76877	1	21969	ENSMUST00000109468.2	0	ENSMUSG00000070544	Top1	topoisomerase (DNA) I
854	chr3	51628707	51629809	1103	*	Cebpb_1.q10_peak_17679	626	25.3701	66.9736	62.6922	466	Distal Intergenic	3	51660360	51681807	21448	1	211666	ENSMUST00000160753.7	-30551	ENSMUSG00000074604	Mgst2	microsomal glutathione S-transferase 2
855	chr3	101948277	101949140	864	*	Cebpb_1.q10_peak_18299	626	25.3701	66.9736	62.6922	413	Distal Intergenic	3	101921015	101924453	3439	2	242126	ENSMUST00000182040.1	-23824	ENSMUSG00000033147	Slc22a15	solute carrier family 22 (organic anion/cation transporter), member 15
856	chr4	109609637	109610557	921	*	Cebpb_1.q10_peak_19778	626	25.3701	66.9736	62.6922	367	Intron (ENSMUST00000125237.1/ENSMUST00000125237.1, intron 1 of 2)	4	109660876	109665372	4497	2	12580	ENSMUST00000063531.4	54815	ENSMUSG00000028551	Cdkn2c	cyclin dependent kinase inhibitor 2C
857	chr5	107961195	107961789	595	*	Cebpb_1.q10_peak_21532	626	25.3701	66.9736	62.6922	324	Intron (ENSMUST00000031198.10/67266, intron 1 of 4)	5	107914398	107972998	58601	2	67266	ENSMUST00000153172.1	11209	ENSMUSG00000029270	Dipk1a	divergent protein kinase domain 1A
858	chr7	119899102	119899790	689	*	Cebpb_1.q10_peak_25228	626	25.3701	66.9736	62.6922	406	Promoter (<=1kb)	7	119900108	119916756	16649	1	73919	ENSMUST00000106516.1	-318	ENSMUSG00000030922	Lyrm1	LYR motif containing 1
859	chr9	97037795	97038476	682	*	Cebpb_1.q10_peak_28013	626	25.3701	66.9736	62.6922	397	Distal Intergenic	9	96943482	97018843	75362	2	211949	ENSMUST00000055433.4	-18952	ENSMUSG00000046997	Spsb4	splA/ryanodine receptor domain and SOCS box containing 4
860	chr9	120058531	120059055	525	*	Cebpb_1.q10_peak_28314	626	25.3701	66.9736	62.6922	257	Intron (ENSMUST00000177637.1/13051, intron 1 of 2)	9	119901616	120068283	166668	2	13051	ENSMUST00000177637.1	9228	ENSMUSG00000052336	Cx3cr1	chemokine (C-X3-C motif) receptor 1
861	chr11	109425472	109425972	501	*	Cebpb_1.q10_peak_5275	695	25.3366	74.0063	69.5658	275	Promoter (<=1kb)	11	109425946	109438148	12203	1	13929	ENSMUST00000092500.10	0	ENSMUSG00000020610	Amz2	archaelysin family metallopeptidase 2
862	chr15	97311438	97312367	930	*	Cebpb_1.q10_peak_10512	695	25.3366	74.0063	69.5658	630	Intron (ENSMUST00000059433.7/239647, intron 3 of 5)	15	97361202	97385680	24479	1	239647	ENSMUST00000228521.1	-48835	ENSMUSG00000044250	Pced1b	PC-esterase domain containing 1B
863	chr3	101293423	101294313	891	*	Cebpb_1.q10_peak_18293	695	25.3366	74.0063	69.5658	503	Distal Intergenic	3	101275899	101287939	12041	2	12481	ENSMUST00000029456.4	-5484	ENSMUSG00000027863	Cd2	CD2 antigen
864	chr4	59331542	59332278	737	*	Cebpb_1.q10_peak_19405	695	25.3366	74.0063	69.5658	416	Promoter (<=1kb)	4	59329210	59333022	3813	2	634731	ENSMUST00000136562.1	744	ENSMUSG00000038578	Susd1	sushi domain containing 1
865	chr6	125509553	125510250	698	*	Cebpb_1.q10_peak_23589	695	25.3366	74.0063	69.5658	467	Distal Intergenic	6	125460266	125494791	34526	2	12527	ENSMUST00000032492.8	-14762	ENSMUSG00000030342	Cd9	CD9 antigen
866	chr8	22060378	22060946	569	*	Cebpb_1.q10_peak_25764	695	25.3366	74.0063	69.5658	224	Promoter (<=1kb)	8	22060721	22071627	10907	1	207958	ENSMUST00000072572.12	0	ENSMUSG00000063362	Alg11	asparagine-linked glycosylation 11 (alpha-1,2-mannosyltransferase)
867	chr8	122437898	122438541	644	*	Cebpb_1.q10_peak_26729	695	25.3366	74.0063	69.5658	281	3' UTR	8	122433601	122443396	9796	2	192156	ENSMUST00000211883.1	4855	ENSMUSG00000006517	Mvd	mevalonate (diphospho) decarboxylase
868	chr13	52979265	52980960	1696	*	Cebpb_1.q10_peak_7524	653	25.2736	69.6911	65.3632	1323	Promoter (<=1kb)	13	52967209	52981073	13865	2	18030	ENSMUST00000071065.7	113	ENSMUSG00000056749	Nfil3	nuclear factor, interleukin 3, regulated
869	chr12	108638957	108639824	868	*	Cebpb_1.q10_peak_6576	829	25.2556	87.6744	82.9681	412	Intron (ENSMUST00000077735.12/14026, intron 1 of 12)	12	108635753	108688513	52761	1	14026	ENSMUST00000172409.1	3204	ENSMUSG00000021262	Evl	Ena-vasodilator stimulated phosphoprotein
870	chr6	125410855	125411511	657	*	Cebpb_1.q10_peak_23579	829	25.2556	87.6744	82.9681	353	Distal Intergenic	6	125362660	125380793	18134	2	213522	ENSMUST00000042647.6	-30062	ENSMUSG00000038167	Plekhg6	pleckstrin homology domain containing, family G (with RhoGef domain) member 6
871	chr9	103230044	103230655	612	*	Cebpb_1.q10_peak_28071	829	25.2556	87.6744	82.9681	315	Promoter (<=1kb)	9	103204001	103230273	26273	2	22041	ENSMUST00000112645.7	0	ENSMUSG00000032554	Trf	transferrin
872	chr10	94356708	94357283	576	*	Cebpb_1.q10_peak_3204	634	25.2498	67.7262	63.4352	230	Intron (ENSMUST00000147869.1/319880, intron 1 of 1)	10	94312137	94375595	63459	1	319880	ENSMUST00000139230.1	44571	ENSMUSG00000020023	Tmcc3	transmembrane and coiled coil domains 3
873	chr18	65309616	65310461	846	*	Cebpb_1.q10_peak_13653	634	25.2498	67.7262	63.4352	349	Exon (ENSMUST00000235286.1/ENSMUST00000235286.1, exon 2 of 2)	18	65265529	65304456	38928	2	225638	ENSMUST00000235298.1	-5160	ENSMUSG00000032845	Alpk2	alpha-kinase 2
874	chr16	33169332	33170175	844	*	Cebpb_1.q10_peak_11197	664	25.1791	70.7872	66.4226	410	Distal Intergenic	16	33185071	33243266	58196	1	106326	ENSMUST00000232100.1	-14896	ENSMUSG00000022807	Osbpl11	oxysterol binding protein-like 11
875	chr10	75676646	75677560	915	*	Cebpb_1.q10_peak_2854	735	25.1655	78.0417	73.5315	390	Intron (ENSMUST00000001712.7/104248, intron 29 of 36)	10	75657796	75668094	10299	2	104248	ENSMUST00000217664.1	-8552	ENSMUSG00000020196	Cabin1	calcineurin binding protein 1
876	chr8	126837096	126837802	707	*	Cebpb_1.q10_peak_26842	735	25.1655	78.0417	73.5315	273	Promoter (1-2kb)	8	126839233	126851473	12241	1	414091	ENSMUST00000212914.1	-1431	NA	A630001O12Rik	RIKEN cDNA A630001O12 gene
877	chr11	101008059	101008710	652	*	Cebpb_1.q10_peak_5084	641	25.1265	68.4763	64.1763	297	Promoter (<=1kb)	11	101009452	101021410	11959	1	11975	ENSMUST00000151554.1	-742	ENSMUSG00000019302	Atp6v0a1	ATPase, H+ transporting, lysosomal V0 subunit A1
878	chr9	56107946	56108958	1013	*	Cebpb_1.q10_peak_27416	641	25.1265	68.4763	64.1763	381	Intron (ENSMUST00000059206.7/19200, intron 1 of 14)	9	56120287	56125933	5647	1	19200	ENSMUST00000144638.7	-11329	ENSMUSG00000032322	Pstpip1	proline-serine-threonine phosphatase-interacting protein 1
879	chr10	21609083	21610291	1209	*	Cebpb_1.q10_peak_2302	679	24.9591	72.3698	67.96	652	Intron (ENSMUST00000057341.5/67692, intron 2 of 2)	10	21616320	21621765	5446	1	67692	ENSMUST00000186635.1	-6029	ENSMUSG00000050844	1700020N01Rik	RIKEN cDNA 1700020N01 gene
880	chr11	102246111	102246740	630	*	Cebpb_1.q10_peak_5117	679	24.9591	72.3698	67.96	349	Distal Intergenic	11	102248882	102265187	16306	1	217216	ENSMUST00000100392.4	-2142	ENSMUSG00000034773	Hrob	homologous recombination factor with OB-fold
881	chr12	55473644	55474519	876	*	Cebpb_1.q10_peak_6016	679	24.9591	72.3698	67.96	409	Distal Intergenic	12	55490407	55491810	1404	2	18035	ENSMUST00000219869.1	17291	ENSMUSG00000021025	Nfkbia	nuclear factor of kappa light polypeptide gene enhancer in B cells inhibitor, alpha
882	chr17	75118982	75119834	853	*	Cebpb_1.q10_peak_12800	679	24.9591	72.3698	67.96	604	Intron (ENSMUST00000234490.1/268977, intron 3 of 34)	17	75178810	75348933	170124	1	268977	ENSMUST00000135447.7	-58976	ENSMUSG00000001870	Ltbp1	latent transforming growth factor beta binding protein 1
883	chr5	102537627	102538212	586	*	Cebpb_1.q10_peak_21414	679	24.9591	72.3698	67.96	325	Intron (ENSMUST00000073302.11/231532, intron 1 of 8)	5	102481553	102897937	416385	1	231532	ENSMUST00000112854.7	56074	ENSMUSG00000057315	Arhgap24	Rho GTPase activating protein 24
884	chr18	36708195	36709438	1244	*	Cebpb_1.q10_peak_13312	814	24.9554	86.1002	81.4136	745	Distal Intergenic	18	36684923	36695925	11003	2	240216	ENSMUST00000115682.1	-12270	ENSMUSG00000044719	E230025N22Rik	Riken cDNA E230025N22 gene
885	chr3	9019880	9020742	863	*	Cebpb_1.q10_peak_17354	814	24.9554	86.1002	81.4136	513	Distal Intergenic	3	8925593	9004723	79131	2	21985	ENSMUST00000120143.7	-15157	ENSMUSG00000027506	Tpd52	tumor protein D52
886	chr4	114970434	114971244	811	*	Cebpb_1.q10_peak_19789	814	24.9554	86.1002	81.4136	481	3' UTR	4	114969277	114987072	17796	2	66588	ENSMUST00000129317.1	15828	ENSMUSG00000028719	Cmpk1	cytidine monophosphate (UMP-CMP) kinase 1
887	chr1	65112433	65113971	1539	*	Cebpb_1.q10_peak_511	610	24.9335	65.2841	61.039	1276	Intron (ENSMUST00000144760.2/98303, intron 3 of 6)	1	65100619	65119558	18940	2	98303	ENSMUST00000144760.2	5587	ENSMUSG00000044816	D630023F18Rik	RIKEN cDNA D630023F18 gene
888	chr1	131198333	131199879	1547	*	Cebpb_1.q10_peak_1093	610	24.9335	65.2841	61.039	1024	Promoter (<=1kb)	1	131176410	131200135	23726	2	54354	ENSMUST00000068564.14	256	ENSMUSG00000026430	Rassf5	Ras association (RalGDS/AF-6) domain family member 5
889	chr10	17407747	17408383	637	*	Cebpb_1.q10_peak_2195	610	24.9335	65.2841	61.039	291	Distal Intergenic	10	16981304	17095807	114504	2	100504235	ENSMUST00000208870.1	-311940	ENSMUSG00000101969	Gm20125	predicted gene, 20125
890	chr10	80248832	80249465	634	*	Cebpb_1.q10_peak_2945	610	24.9335	65.2841	61.039	333	Promoter (<=1kb)	10	80249121	80256793	7673	1	75406	ENSMUST00000105364.7	0	ENSMUSG00000020153	Ndufs7	NADH:ubiquinone oxidoreductase core subunit S7
891	chr11	24086728	24087548	821	*	Cebpb_1.q10_peak_3904	610	24.9335	65.2841	61.039	509	Exon (ENSMUST00000124148.1/14025, exon 2 of 2)	11	24080670	24173558	92889	1	14025	ENSMUST00000118955.1	6058	ENSMUSG00000000861	Bcl11a	B cell CLL/lymphoma 11A (zinc finger protein)
892	chr11	29808392	29808906	515	*	Cebpb_1.q10_peak_3950	610	24.9335	65.2841	61.039	212	Intron (ENSMUST00000058902.5/237711, intron 17 of 41)	11	29801989	29803099	1111	2	237711	ENSMUST00000169980.1	-5293	ENSMUSG00000044072	Eml6	echinoderm microtubule associated protein like 6
893	chr11	115110093	115110825	733	*	Cebpb_1.q10_peak_5353	610	24.9335	65.2841	61.039	387	Intron (ENSMUST00000131046.1/58222, intron 1 of 1)	11	115120357	115126791	6435	2	246746	ENSMUST00000149335.1	15966	ENSMUSG00000047798	Cd300lf	CD300 molecule like family member F
894	chr12	55488503	55489412	910	*	Cebpb_1.q10_peak_6017	610	24.9335	65.2841	61.039	452	3' UTR	12	55490407	55491810	1404	2	18035	ENSMUST00000219869.1	2398	ENSMUSG00000021025	Nfkbia	nuclear factor of kappa light polypeptide gene enhancer in B cells inhibitor, alpha
895	chr13	31992588	31993376	789	*	Cebpb_1.q10_peak_7120	610	24.9335	65.2841	61.039	418	Intron (ENSMUST00000041859.8/218138, intron 7 of 10)	13	31806633	31812476	5844	1	17300	ENSMUST00000062292.4	185955	ENSMUSG00000050295	Foxc1	forkhead box C1
896	chr13	59875434	59876227	794	*	Cebpb_1.q10_peak_7608	610	24.9335	65.2841	61.039	403	Distal Intergenic	13	59771561	59823147	51587	2	214290	ENSMUST00000071703.5	-52287	ENSMUSG00000035248	Tut7	terminal uridylyl transferase 7
897	chr15	59456337	59456993	657	*	Cebpb_1.q10_peak_9911	610	24.9335	65.2841	61.039	424	Intron (ENSMUST00000168722.2/68501, intron 4 of 4)	15	59374287	59601684	227398	1	68501	ENSMUST00000079703.10	82050	ENSMUSG00000059586	Nsmce2	NSE2/MMS21 homolog, SMC5-SMC6 complex SUMO ligase
898	chr16	32419384	32420225	842	*	Cebpb_1.q10_peak_11180	610	24.9335	65.2841	61.039	237	Promoter (<=1kb)	16	32419702	32429099	9398	1	66061	ENSMUST00000014220.14	0	ENSMUSG00000014075	Dynlt2b	dynein light chain Tctex-type 2B
899	chr16	78473212	78473995	784	*	Cebpb_1.q10_peak_11575	610	24.9335	65.2841	61.039	371	Distal Intergenic	16	78547905	78560244	12340	2	67102	ENSMUST00000232329.1	86249	ENSMUSG00000022864	D16Ertd472e	DNA segment, Chr 16, ERATO Doi 472, expressed
900	chr16	94346908	94347751	844	*	Cebpb_1.q10_peak_11749	610	24.9335	65.2841	61.039	315	Distal Intergenic	16	94364452	94365517	1066	2	56176	ENSMUST00000146924.1	17766	ENSMUSG00000022940	Pigp	phosphatidylinositol glycan anchor biosynthesis, class P
901	chr17	47511017	47511595	579	*	Cebpb_1.q10_peak_12501	610	24.9335	65.2841	61.039	270	Intron (ENSMUST00000182129.7/12445, intron 1 of 5)	17	47505241	47598649	93409	1	12445	ENSMUST00000182506.7	5776	ENSMUSG00000034165	Ccnd3	cyclin D3
902	chr18	39240857	39241338	482	*	Cebpb_1.q10_peak_13364	610	24.9335	65.2841	61.039	252	Intron (ENSMUST00000097593.8/71302, intron 14 of 22)	18	39227368	39372511	145144	1	71302	ENSMUST00000154551.7	13489	ENSMUSG00000036452	Arhgap26	Rho GTPase activating protein 26
903	chr3	60471697	60472439	743	*	Cebpb_1.q10_peak_17769	610	24.9335	65.2841	61.039	476	Promoter (<=1kb)	3	60472830	60595764	122935	1	56758	ENSMUST00000195724.5	-391	ENSMUSG00000027763	Mbnl1	muscleblind like splicing factor 1
904	chr4	128992089	128993328	1240	*	Cebpb_1.q10_peak_20010	610	24.9335	65.2841	61.039	292	Promoter (<=1kb)	4	128993224	129008401	15178	1	11637	ENSMUST00000030583.12	0	ENSMUSG00000028792	Ak2	adenylate kinase 2
905	chr5	104396185	104397014	830	*	Cebpb_1.q10_peak_21447	610	24.9335	65.2841	61.039	345	Distal Intergenic	5	104435118	104441048	5931	1	20750	ENSMUST00000086833.12	-38104	ENSMUSG00000029304	Spp1	secreted phosphoprotein 1
906	chr6	120840002	120840674	673	*	Cebpb_1.q10_peak_23455	610	24.9335	65.2841	61.039	429	Intron (ENSMUST00000203584.2/94044, intron 1 of 2)	6	120836238	120892842	56605	1	94044	ENSMUST00000009256.3	3764	ENSMUSG00000009112	Bcl2l13	BCL2-like 13 (apoptosis facilitator)
907	chr7	3472658	3473245	588	*	Cebpb_1.q10_peak_23942	610	24.9335	65.2841	61.039	319	Intron (ENSMUST00000203144.1/ENSMUST00000203144.1, intron 2 of 3)	7	3489071	3502518	13448	2	245126	ENSMUST00000065703.8	29273	ENSMUSG00000053338	Tarm1	T cell-interacting, activating receptor on myeloid cells 1
908	chr7	121072363	121072945	583	*	Cebpb_1.q10_peak_25242	610	24.9335	65.2841	61.039	340	Promoter (1-2kb)	7	121064067	121074572	10506	2	80719	ENSMUST00000047194.3	1627	ENSMUSG00000035004	Igsf6	immunoglobulin superfamily, member 6
909	chr10	42277625	42278405	781	*	Cebpb_1.q10_peak_2508	832	24.9002	88.0095	83.2713	557	Promoter (<=1kb)	10	42247431	42276755	29325	2	56484	ENSMUST00000105501.1	-870	ENSMUSG00000048756	Foxo3	forkhead box O3
910	chr6	91598624	91599247	624	*	Cebpb_1.q10_peak_23083	637	24.86	68.0217	63.7285	403	Exon (ENSMUST00000205533.1/ENSMUST00000205533.1, exon 1 of 2)	6	91516048	91522620	6573	1	67678	ENSMUST00000206947.1	82576	ENSMUSG00000034192	Lsm3	LSM3 homolog, U6 small nuclear RNA and mRNA degradation associated
911	chr1	23433384	23434319	936	*	Cebpb_1.q10_peak_75	617	24.8226	66.0467	61.7917	478	Distal Intergenic	1	23370268	23397541	27274	2	70155	ENSMUST00000188677.1	-35843	ENSMUSG00000026158	Ogfrl1	opioid growth factor receptor-like 1
912	chr5	105701678	105702547	870	*	Cebpb_1.q10_peak_21488	617	24.8226	66.0467	61.7917	456	Promoter (<=1kb)	5	105700866	105734238	33373	1	231549	ENSMUST00000135776.1	812	ENSMUSG00000046079	Lrrc8d	leucine rich repeat containing 8D
913	chr17	43573550	43574251	702	*	Cebpb_1.q10_peak_12428	719	24.8213	76.4373	71.9589	323	Intron (ENSMUST00000167214.7/27226, intron 1 of 6)	17	43568715	43607636	38922	1	27226	ENSMUST00000163489.1	4835	ENSMUSG00000023913	Pla2g7	phospholipase A2, group VII (platelet-activating factor acetylhydrolase, plasma)
914	chr12	108764757	108765392	636	*	Cebpb_1.q10_peak_6581	625	24.7085	66.8063	62.5396	352	Distal Intergenic	12	108792973	108820148	27176	1	22632	ENSMUST00000021692.8	-27581	ENSMUSG00000021264	Yy1	YY1 transcription factor
915	chr14	66230625	66231555	931	*	Cebpb_1.q10_peak_8970	625	24.7085	66.8063	62.5396	490	Intron (ENSMUST00000022622.13/19229, intron 1 of 30)	14	66153258	66213552	60295	2	19229	ENSMUST00000178730.7	-17073	ENSMUSG00000059456	Ptk2b	PTK2 protein tyrosine kinase 2 beta
916	chr2	118709393	118710134	742	*	Cebpb_1.q10_peak_16332	625	24.7085	66.8063	62.5396	361	Promoter (<=1kb)	2	118708699	118709741	1043	2	18796	ENSMUST00000126907.1	0	ENSMUSG00000040061	Plcb2	phospholipase C, beta 2
917	chr5	135710724	135711367	644	*	Cebpb_1.q10_peak_21906	625	24.7085	66.8063	62.5396	341	Intron (ENSMUST00000153500.7/18984, intron 1 of 7)	5	135716005	135731878	15874	1	18984	ENSMUST00000147515.1	-4638	ENSMUSG00000005514	Por	cytochrome p450 oxidoreductase
918	chr7	46745641	46746274	634	*	Cebpb_1.q10_peak_24398	625	24.7085	66.8063	62.5396	346	Distal Intergenic	7	46740497	46742980	2484	2	20208	ENSMUST00000128088.3	-2661	ENSMUSG00000074115	Saa1	serum amyloid A 1
919	chr9	108831212	108832283	1072	*	Cebpb_1.q10_peak_28165	625	24.7085	66.8063	62.5396	626	Promoter (<=1kb)	9	108831740	108832820	1081	1	107934	ENSMUST00000192235.1	0	ENSMUSG00000023473	Celsr3	cadherin, EGF LAG seven-pass G-type receptor 3
920	chr1	71730765	71731663	899	*	Cebpb_1.q10_peak_526	776	24.7058	82.2004	77.6119	444	Distal Intergenic	1	71653339	71657245	3907	1	100042814	ENSMUST00000125934.1	77426	ENSMUSG00000073652	Apol7d	apolipoprotein L 7d
921	chr1	105964733	105965812	1080	*	Cebpb_1.q10_peak_944	798	24.6551	84.5318	79.881	610	Distal Intergenic	1	105979350	105990282	10933	2	635504	ENSMUST00000185535.1	24470	ENSMUSG00000099843	Gm7160	predicted gene 7160
922	chr1	156470811	156472158	1348	*	Cebpb_1.q10_peak_1450	798	24.6551	84.5318	79.881	394	Intron (ENSMUST00000189661.6/20652, intron 1 of 15)	1	156446411	156474197	27787	2	20652	ENSMUST00000187073.1	2039	ENSMUSG00000026600	Soat1	sterol O-acyltransferase 1
923	chr2	167649007	167649778	772	*	Cebpb_1.q10_peak_17182	798	24.6551	84.5318	79.881	485	Intron (ENSMUST00000125544.2/66589, intron 2 of 7)	2	167643736	167645177	1442	2	407243	ENSMUST00000142148.1	-3830	ENSMUSG00000090213	Peds1	plasmanylethanolamine desaturase 1
924	chr8	72008166	72009084	919	*	Cebpb_1.q10_peak_26206	798	24.6551	84.5318	79.881	368	Promoter (<=1kb)	8	71988482	72009626	21145	2	72054	ENSMUST00000003574.4	542	ENSMUSG00000003484	Cyp4f18	cytochrome P450, family 4, subfamily f, polypeptide 18
925	chr13	113417971	113418676	706	*	Cebpb_1.q10_peak_8178	632	24.5991	67.5762	63.2895	435	Distal Intergenic	13	113446288	113502844	56557	2	70917	ENSMUST00000223835.1	84168	ENSMUSG00000114790	4921509O07Rik	RIKEN cDNA 4921509O07 gene
926	chr19	52878625	52879582	958	*	Cebpb_1.q10_peak_14823	663	24.5816	70.7405	66.3762	454	Distal Intergenic	19	52923181	52926931	3751	1	100043450	ENSMUST00000236393.1	-43599	ENSMUSG00000117896	AA387883	expressed sequence AA387883
927	chr2	117925259	117925990	732	*	Cebpb_1.q10_peak_16293	663	24.5816	70.7405	66.3762	353	Intron (ENSMUST00000148587.7/329496, intron 8 of 9)	2	117821928	117909136	87209	1	73938	ENSMUST00000149239.1	103331	ENSMUSG00000086221	4930412B13Rik	RIKEN cDNA 4930412B13 gene
928	chr3	109361686	109362518	833	*	Cebpb_1.q10_peak_18474	663	24.5816	70.7405	66.3762	397	Intron (ENSMUST00000046864.13/57257, intron 1 of 26)	3	109341106	109442212	101107	1	57257	ENSMUST00000137871.1	20580	ENSMUSG00000033721	Vav3	vav 3 oncogene
929	chr9	124055945	124056636	692	*	Cebpb_1.q10_peak_28440	663	24.5816	70.7405	66.3762	375	Distal Intergenic	9	124021972	124031689	9718	1	12771	ENSMUST00000039171.8	33973	ENSMUSG00000035448	Ccr3	chemokine (C-C motif) receptor 3
930	chr1	54523513	54524329	817	*	Cebpb_1.q10_peak_332	593	24.4969	63.603	59.3914	395	Exon (ENSMUST00000097739.4/241062, exon 12 of 27)	1	54472994	54557682	84689	2	241062	ENSMUST00000097739.4	33353	ENSMUSG00000073678	Pgap1	post-GPI attachment to proteins 1
931	chr10	8881496	8882249	754	*	Cebpb_1.q10_peak_2091	593	24.4969	63.603	59.3914	411	Intron (ENSMUST00000015449.5/70097, intron 1 of 19)	10	8813722	8886052	72331	2	70097	ENSMUST00000213032.1	3803	ENSMUSG00000015305	Sash1	SAM and SH3 domain containing 1
932	chr10	75504181	75504998	818	*	Cebpb_1.q10_peak_2848	593	24.4969	63.603	59.3914	351	Intron (ENSMUST00000145890.7/68778, intron 5 of 8)	10	75508832	75511264	2433	2	68778	ENSMUST00000129307.1	6266	ENSMUSG00000033416	Gucd1	guanylyl cyclase domain containing 1
933	chr10	95361029	95361649	621	*	Cebpb_1.q10_peak_3252	593	24.4969	63.603	59.3914	352	Promoter (<=1kb)	10	95361598	95366202	4605	1	69629	ENSMUST00000219492.1	0	ENSMUSG00000100550	2310039L15Rik	RIKEN cDNA 2310039L15 gene
934	chr10	107947882	107948715	834	*	Cebpb_1.q10_peak_3387	593	24.4969	63.603	59.3914	380	Promoter (1-2kb)	10	107946645	107977834	31190	1	628877	ENSMUST00000219670.1	1237	ENSMUSG00000112910	Gm29685	predicted gene, 29685
935	chr10	125271341	125272006	666	*	Cebpb_1.q10_peak_3565	593	24.4969	63.603	59.3914	323	Intron (ENSMUST00000211781.1/20503, intron 3 of 5)	10	125227487	125308816	81330	2	20503	ENSMUST00000105257.3	36810	ENSMUSG00000020102	Slc16a7	solute carrier family 16 (monocarboxylic acid transporters), member 7
936	chr11	20168757	20169527	771	*	Cebpb_1.q10_peak_3811	593	24.4969	63.603	59.3914	401	Distal Intergenic	11	20201432	20226856	25425	1	19324	ENSMUST00000020358.11	-31905	ENSMUSG00000020149	Rab1a	RAB1A, member RAS oncogene family
937	chr12	35336328	35336967	640	*	Cebpb_1.q10_peak_5888	593	24.4969	63.603	59.3914	224	Distal Intergenic	12	35194811	35194897	87	2	751520	ENSMUST00000102298.1	-141431	ENSMUSG00000076253	Mir680-3	microRNA 680-3
938	chr13	40971049	40971984	936	*	Cebpb_1.q10_peak_7265	593	24.4969	63.603	59.3914	367	Intron (ENSMUST00000153685.1/102633880, intron 1 of 4)	13	40953415	40958228	4814	1	14538	ENSMUST00000225996.1	17634	ENSMUSG00000021360	Gcnt2	glucosaminyl (N-acetyl) transferase 2, I-branching enzyme
939	chr13	55405230	55406005	776	*	Cebpb_1.q10_peak_7543	593	24.4969	63.603	59.3914	470	Intron (ENSMUST00000225259.1/20505, intron 8 of 12)	13	55403204	55414691	11488	1	20505	ENSMUST00000224043.1	2026	ENSMUSG00000021490	Slc34a1	solute carrier family 34 (sodium phosphate), member 1
940	chr14	31392079	31393277	1199	*	Cebpb_1.q10_peak_8507	593	24.4969	63.603	59.3914	827	Intron (ENSMUST00000140002.7/24056, intron 3 of 10)	14	31377595	31407385	29791	2	24056	ENSMUST00000147586.1	14108	ENSMUSG00000021892	Sh3bp5	SH3-domain binding protein 5 (BTK-associated)
941	chr14	47862833	47863504	672	*	Cebpb_1.q10_peak_8673	593	24.4969	63.603	59.3914	455	Distal Intergenic	14	47898851	47915716	16866	1	73961	ENSMUST00000226143.1	-35347	ENSMUSG00000115609	4930447J18Rik	RIKEN cDNA 4930447J18 gene
942	chr14	51255523	51256569	1047	*	Cebpb_1.q10_peak_8723	593	24.4969	63.603	59.3914	726	Promoter (<=1kb)	14	51255262	51256112	851	2	93726	ENSMUST00000061936.7	0	ENSMUSG00000047222	Rnase2a	ribonuclease, RNase A family, 2A (liver, eosinophil-derived neurotoxin)
943	chr14	105300492	105301065	574	*	Cebpb_1.q10_peak_9313	593	24.4969	63.603	59.3914	207	Exon (ENSMUST00000149781.7/76273, exon 3 of 4)	14	105294546	105308869	14324	1	76273	ENSMUST00000149358.1	5946	ENSMUSG00000053253	Ndfip2	Nedd4 family interacting protein 2
944	chr15	79346050	79346913	864	*	Cebpb_1.q10_peak_10248	593	24.4969	63.603	59.3914	523	Promoter (<=1kb)	15	79346621	79359072	12452	1	17133	ENSMUST00000229130.1	0	ENSMUSG00000042622	Maff	v-maf musculoaponeurotic fibrosarcoma oncogene family, protein F (avian)
945	chr18	55237826	55238648	823	*	Cebpb_1.q10_peak_13519	593	24.4969	63.603	59.3914	574	Distal Intergenic	18	54888723	54992555	103833	2	269023	ENSMUST00000237844.1	-245271	ENSMUSG00000052713	Zfp608	zinc finger protein 608
946	chr2	11441633	11442574	942	*	Cebpb_1.q10_peak_15090	593	24.4969	63.603	59.3914	381	Distal Intergenic	2	11481010	11482111	1102	2	170768	ENSMUST00000191726.1	39537	ENSMUSG00000026773	Pfkfb3	6-phosphofructo-2-kinase/fructose-2,6-biphosphatase 3
947	chr2	128745754	128746778	1025	*	Cebpb_1.q10_peak_16535	593	24.4969	63.603	59.3914	230	Intron (ENSMUST00000014505.4/17289, intron 4 of 18)	2	128771313	128802678	31366	1	17289	ENSMUST00000140221.1	-24535	ENSMUSG00000014361	Mertk	MER proto-oncogene tyrosine kinase
948	chr3	109153297	109154111	815	*	Cebpb_1.q10_peak_18461	593	24.4969	63.603	59.3914	333	Intron (ENSMUST00000029477.10/229731, intron 3 of 9)	3	109123162	109158540	35379	1	229731	ENSMUST00000140786.2	30135	ENSMUSG00000040322	Slc25a24	solute carrier family 25 (mitochondrial carrier, phosphate carrier), member 24
949	chr4	98104119	98104699	581	*	Cebpb_1.q10_peak_19635	593	24.4969	63.603	59.3914	255	Intron (ENSMUST00000075448.12/18027, intron 10 of 10)	4	97911033	98042595	131563	1	18027	ENSMUST00000133011.1	193086	ENSMUSG00000028565	Nfia	nuclear factor I/A
950	chr4	120992854	120993507	654	*	Cebpb_1.q10_peak_19898	593	24.4969	63.603	59.3914	310	Intron (ENSMUST00000043200.7/69780, intron 1 of 9)	4	120971890	120975708	3819	2	69780	ENSMUST00000151615.1	-17146	ENSMUSG00000032870	Smap2	small ArfGAP 2
951	chr4	144906178	144906910	733	*	Cebpb_1.q10_peak_20358	593	24.4969	63.603	59.3914	448	Intron (ENSMUST00000105744.7/20148, intron 2 of 5)	4	144918879	144919972	1094	1	20148	ENSMUST00000133265.1	-11969	ENSMUSG00000066026	Dhrs3	dehydrogenase/reductase (SDR family) member 3
952	chr5	105353734	105354510	777	*	Cebpb_1.q10_peak_21464	593	24.4969	63.603	59.3914	507	Distal Intergenic	5	105323042	105346472	23431	2	634650	ENSMUST00000100960.10	-7262	ENSMUSG00000092021	Gbp11	guanylate binding protein 11
953	chr7	30811846	30812944	1099	*	Cebpb_1.q10_peak_24235	593	24.4969	63.603	59.3914	265	Distal Intergenic	7	30819686	30820977	1292	2	233079	ENSMUST00000186534.1	8033	ENSMUSG00000051314	Ffar2	free fatty acid receptor 2
954	chr7	38199955	38200867	913	*	Cebpb_1.q10_peak_24281	593	24.4969	63.603	59.3914	449	Distal Intergenic	7	38186271	38195266	8996	1	72244	ENSMUST00000179503.2	13684	ENSMUSG00000054676	1600014C10Rik	RIKEN cDNA 1600014C10 gene
955	chr7	58676921	58677951	1031	*	Cebpb_1.q10_peak_24458	593	24.4969	63.603	59.3914	498	Intron (ENSMUST00000168747.2/11982, intron 1 of 20)	7	58658246	58829420	171175	1	11982	ENSMUST00000168747.2	18675	ENSMUSG00000025324	Atp10a	ATPase, class V, type 10A
956	chr12	85489173	85489819	647	*	Cebpb_1.q10_peak_6354	719	24.477	76.4373	71.9589	230	Distal Intergenic	12	85474911	85476063	1153	1	14281	ENSMUST00000134311.1	14262	ENSMUSG00000021250	Fos	FBJ osteosarcoma oncogene
957	chr19	57762372	57762933	562	*	Cebpb_1.q10_peak_14946	719	24.477	76.4373	71.9589	336	Intron (ENSMUST00000077282.6/226255, intron 24 of 28)	19	57611034	58133343	522310	1	226255	ENSMUST00000077282.6	151338	ENSMUSG00000054843	Atrnl1	attractin like 1
958	chr19	29500203	29500831	629	*	Cebpb_1.q10_peak_14435	621	24.4464	66.3603	62.1008	358	Intron (ENSMUST00000236439.1/77779, intron 2 of 5)	19	29464750	29520970	56221	2	77779	ENSMUST00000236439.1	20139	ENSMUSG00000097855	A930007I19Rik	RIKEN cDNA A930007I19 gene
959	chr5	143079644	143080435	792	*	Cebpb_1.q10_peak_22053	621	24.4464	66.3603	62.1008	383	3' UTR	5	143081018	143087827	6810	2	108086	ENSMUST00000197217.1	7392	ENSMUSG00000045078	Rnf216	ring finger protein 216
960	chr13	108765707	108766742	1036	*	Cebpb_1.q10_peak_8088	601	24.3955	64.3753	60.1547	506	Intron (ENSMUST00000133929.7/238871, intron 3 of 3)	13	108860166	109951344	1091179	1	238871	ENSMUST00000177907.7	-93424	ENSMUSG00000021699	Pde4d	phosphodiesterase 4D, cAMP specific
961	chr5	139365755	139367075	1321	*	Cebpb_1.q10_peak_21989	601	24.3955	64.3753	60.1547	228	Intron (ENSMUST00000066052.11/73212, intron 2 of 4)	5	139369650	139369745	96	2	723898	ENSMUST00000083659.1	2670	ENSMUSG00000065593	Mir339	microRNA 339
962	chr7	3945992	3946640	649	*	Cebpb_1.q10_peak_23961	760	24.3895	80.6218	76.0643	357	Distal Intergenic	7	3908615	3915503	6889	2	18726	ENSMUST00000090689.4	-30489	ENSMUSG00000030427	Lilra6	leukocyte immunoglobulin-like receptor, subfamily A (with TM domain), member 6
963	chr13	52976027	52977294	1268	*	Cebpb_1.q10_peak_7523	798	24.3548	84.5318	79.881	868	Intron (ENSMUST00000071065.7/18030, intron 1 of 1)	13	52967209	52981073	13865	2	18030	ENSMUST00000071065.7	3779	ENSMUSG00000056749	Nfil3	nuclear factor, interleukin 3, regulated
964	chr16	85152273	85152958	686	*	Cebpb_1.q10_peak_11605	798	24.3548	84.5318	79.881	398	Intron (ENSMUST00000227036.1/ENSMUST00000227036.1, intron 2 of 2)	16	84994704	85173704	179001	2	11820	ENSMUST00000227990.1	20746	ENSMUSG00000022892	App	amyloid beta (A4) precursor protein
965	chr16	91522048	91523382	1335	*	Cebpb_1.q10_peak_11659	798	24.3548	84.5318	79.881	686	Distal Intergenic	16	91527443	91527544	102	2	102465190	ENSMUST00000183385.1	4162	ENSMUSG00000099308	Mir6367	microRNA 6367
966	chr18	77856385	77857276	892	*	Cebpb_1.q10_peak_13772	798	24.3548	84.5318	79.881	438	Intron (ENSMUST00000238172.1/19201, intron 5 of 13)	18	77793259	77796743	3485	2	619308	ENSMUST00000143732.7	-59642	ENSMUSG00000073529	F830208F22Rik	RIKEN cDNA F830208F22 gene
967	chr19	41417692	41418628	937	*	Cebpb_1.q10_peak_14649	798	24.3548	84.5318	79.881	525	Distal Intergenic	19	41307352	41385102	77751	2	83490	ENSMUST00000235978.1	-32590	ENSMUSG00000025017	Pik3ap1	phosphoinositide-3-kinase adaptor protein 1
968	chr2	129198122	129199215	1094	*	Cebpb_1.q10_peak_16547	798	24.3548	84.5318	79.881	584	Promoter (<=1kb)	2	129198764	129211616	12853	1	20515	ENSMUST00000028880.9	0	ENSMUSG00000027397	Slc20a1	solute carrier family 20, member 1
969	chr1	53824874	53825320	447	*	Cebpb_1.q10_peak_323	628	24.3436	67.1393	62.8573	225	Intron (ENSMUST00000120904.7/329152, intron 28 of 28)	1	53832692	53841171	8480	2	329152	ENSMUST00000150677.7	15851	ENSMUSG00000042807	Hecw2	HECT, C2 and WW domain containing E3 ubiquitin protein ligase 2
970	chr11	32404510	32405461	952	*	Cebpb_1.q10_peak_3987	609	24.2905	65.1444	60.9138	387	Intron (ENSMUST00000038753.5/268396, intron 7 of 12)	11	32455370	32516687	61318	1	327900	ENSMUST00000051053.4	-49909	ENSMUSG00000044949	Ubtd2	ubiquitin domain containing 2
971	chr16	91526908	91527550	643	*	Cebpb_1.q10_peak_11660	609	24.2905	65.1444	60.9138	287	Promoter (<=1kb)	16	91527443	91527544	102	2	102465190	ENSMUST00000183385.1	0	ENSMUSG00000099308	Mir6367	microRNA 6367
972	chr17	24212240	24212874	635	*	Cebpb_1.q10_peak_12022	609	24.2905	65.1444	60.9138	221	Exon (ENSMUST00000137883.2/ENSMUST00000137883.2, exon 1 of 3)	17	24203848	24209531	5684	2	18209	ENSMUST00000024931.5	-2709	ENSMUSG00000117406	Ntn3	netrin 3
973	chr19	16014997	16016337	1341	*	Cebpb_1.q10_peak_14228	609	24.2905	65.1444	60.9138	421	Distal Intergenic	19	15985078	16010696	25619	1	100502653	ENSMUST00000181731.2	29919	ENSMUSG00000097557	C130060C02Rik	RIKEN cDNA C130060C02 gene
974	chr2	155373093	155374057	965	*	Cebpb_1.q10_peak_16954	609	24.2905	65.1444	60.9138	348	Distal Intergenic	2	155381059	155386057	4999	1	68728	ENSMUST00000151466.7	-7002	ENSMUSG00000038375	Trp53inp2	transformation related protein 53 inducible nuclear protein 2
975	chr4	95214937	95215732	796	*	Cebpb_1.q10_peak_19612	609	24.2905	65.1444	60.9138	448	Distal Intergenic	4	95049034	95052222	3189	2	16476	ENSMUST00000107094.1	-162715	ENSMUSG00000052684	Jun	jun proto-oncogene
976	chr6	125484445	125485311	867	*	Cebpb_1.q10_peak_23587	609	24.2905	65.1444	60.9138	437	Exon (ENSMUST00000187542.6/ENSMUST00000187542.6, exon 4 of 4)	6	125460589	125478302	17714	2	12527	ENSMUST00000130132.1	-6143	ENSMUSG00000030342	Cd9	CD9 antigen
977	chr8	121695400	121696060	661	*	Cebpb_1.q10_peak_26698	609	24.2905	65.1444	60.9138	317	Intron (ENSMUST00000127664.1/108148, intron 1 of 15)	8	121729623	121789617	59995	1	57340	ENSMUST00000169735.1	-33563	ENSMUSG00000025318	Jph3	junctophilin 3
978	chr9	90042746	90043436	691	*	Cebpb_1.q10_peak_27946	609	24.2905	65.1444	60.9138	312	Distal Intergenic	9	90054152	90065422	11271	1	13036	ENSMUST00000132718.7	-10716	ENSMUSG00000032359	Ctsh	cathepsin H
979	chr9	96399128	96400159	1032	*	Cebpb_1.q10_peak_27992	609	24.2905	65.1444	60.9138	507	Distal Intergenic	9	96332655	96364442	31788	2	11933	ENSMUST00000034983.6	-34686	ENSMUSG00000032412	Atp1b3	ATPase, Na+/K+ transporting, beta 3 polypeptide
980	chr16	23143876	23144884	1009	*	Cebpb_1.q10_peak_10984	589	24.2338	63.1598	58.9685	725	Promoter (1-2kb)	16	23146536	23158028	11493	1	11450	ENSMUST00000023593.5	-1652	ENSMUSG00000022878	Adipoq	adiponectin, C1Q and collagen domain containing
981	chr14	45325316	45326227	912	*	Cebpb_1.q10_peak_8631	647	24.204	69.1187	64.7996	301	Distal Intergenic	14	45329788	45349705	19918	1	67089	ENSMUST00000022380.8	-3561	ENSMUSG00000021832	Psmc6	proteasome (prosome, macropain) 26S subunit, ATPase, 6
982	chr14	72777625	72778306	682	*	Cebpb_1.q10_peak_9060	647	24.204	69.1187	64.7996	395	Distal Intergenic	14	72537946	72710003	172058	2	319448	ENSMUST00000089017.11	-67622	ENSMUSG00000033487	Fndc3a	fibronectin type III domain containing 3A
983	chr16	23557003	23557958	956	*	Cebpb_1.q10_peak_11005	647	24.204	69.1187	64.7996	327	Intron (ENSMUST00000211460.1/ENSMUST00000211460.1, intron 4 of 4)	16	23449417	23520815	71399	2	17174	ENSMUST00000089883.6	-36188	ENSMUSG00000022887	Masp1	mannan-binding lectin serine peptidase 1
984	chr10	18236757	18237814	1058	*	Cebpb_1.q10_peak_2216	616	24.1899	65.9232	61.6689	710	Promoter (1-2kb)	10	18214078	18234998	20921	2	215814	ENSMUST00000173243.7	-1759	ENSMUSG00000059554	Ccdc28a	coiled-coil domain containing 28A
985	chr1	40634549	40635242	694	*	Cebpb_1.q10_peak_242	577	24.0603	61.9305	57.7507	245	Distal Intergenic	1	40600602	40602903	2302	1	110895	ENSMUST00000193371.1	33947	ENSMUSG00000026065	Slc9a4	solute carrier family 9 (sodium/hydrogen exchanger), member 4
986	chr1	138136069	138137018	950	*	Cebpb_1.q10_peak_1226	577	24.0603	61.9305	57.7507	585	Intron (ENSMUST00000182283.7/19264, intron 2 of 29)	1	138062861	138116441	53581	2	19264	ENSMUST00000112036.4	-19628	ENSMUSG00000026395	Ptprc	protein tyrosine phosphatase, receptor type, C
987	chr10	12868454	12869173	720	*	Cebpb_1.q10_peak_2131	577	24.0603	61.9305	57.7507	484	Promoter (<=1kb)	10	12720825	12868281	147457	2	22288	ENSMUST00000219660.1	-173	ENSMUSG00000019820	Utrn	utrophin
988	chr10	84261176	84261836	661	*	Cebpb_1.q10_peak_3048	577	24.0603	61.9305	57.7507	252	Distal Intergenic	10	84375296	84392388	17093	2	77976	ENSMUST00000129355.1	130552	ENSMUSG00000020032	Nuak1	NUAK family, SNF1-like kinase, 1
989	chr10	121374403	121375319	917	*	Cebpb_1.q10_peak_3518	577	24.0603	61.9305	57.7507	391	Promoter (<=1kb)	10	121374343	121381277	6935	1	75612	ENSMUST00000219505.1	60	ENSMUSG00000034707	Gns	glucosamine (N-acetyl)-6-sulfatase
990	chr11	117991504	117992238	735	*	Cebpb_1.q10_peak_5453	577	24.0603	61.9305	57.7507	451	Intron (ENSMUST00000132676.7/74451, intron 1 of 9)	11	117986885	118024011	37127	1	74451	ENSMUST00000017859.9	4619	ENSMUSG00000017715	Pgs1	phosphatidylglycerophosphate synthase 1
991	chr13	44731618	44732138	521	*	Cebpb_1.q10_peak_7381	577	24.0603	61.9305	57.7507	229	Promoter (<=1kb)	13	44731859	44874342	142484	1	16468	ENSMUST00000172924.7	0	ENSMUSG00000038518	Jarid2	jumonji, AT rich interactive domain 2
992	chr13	74759073	74759712	640	*	Cebpb_1.q10_peak_7722	577	24.0603	61.9305	57.7507	314	Intron (ENSMUST00000222588.1/12380, intron 1 of 28)	13	74694255	74770590	76336	2	12380	ENSMUST00000223126.1	10878	ENSMUSG00000021585	Cast	calpastatin
993	chr13	114456941	114457629	689	*	Cebpb_1.q10_peak_8205	577	24.0603	61.9305	57.7507	377	Promoter (<=1kb)	13	114453342	114458586	5245	2	14313	ENSMUST00000231252.1	957	ENSMUSG00000021765	Fst	follistatin
994	chr16	30788871	30789597	727	*	Cebpb_1.q10_peak_11139	577	24.0603	61.9305	57.7507	297	Distal Intergenic	16	30599723	30602797	3075	1	224093	ENSMUST00000059078.3	189148	ENSMUSG00000046546	Fam43a	family with sequence similarity 43, member A
995	chr17	57227803	57228636	834	*	Cebpb_1.q10_peak_12646	577	24.0603	61.9305	57.7507	398	Promoter (<=1kb)	17	57203970	57228136	24167	2	12266	ENSMUST00000024988.14	0	ENSMUSG00000024164	C3	complement component 3
996	chr19	11464672	11465603	932	*	Cebpb_1.q10_peak_14152	577	24.0603	61.9305	57.7507	410	3' UTR	19	11462489	11463288	800	1	60361	ENSMUST00000123758.1	2183	ENSMUSG00000056290	Ms4a4b	membrane-spanning 4-domains, subfamily A, member 4B
997	chr19	61017143	61018272	1130	*	Cebpb_1.q10_peak_14975	577	24.0603	61.9305	57.7507	484	Intron (ENSMUST00000003313.9/14773, intron 2 of 15)	19	61127003	61127564	562	2	414758	ENSMUST00000148569.3	109292	ENSMUSG00000074733	Zfp950	zinc finger protein 950
998	chr2	73036979	73040421	3443	*	Cebpb_1.q10_peak_15928	577	24.0603	61.9305	57.7507	468	Distal Intergenic	2	72987241	72988607	1367	1	100503849	ENSMUST00000137941.1	49738	ENSMUSG00000063714	Sp3os	trans-acting transcription factor 3, opposite strand
999	chr2	101881625	101882399	775	*	Cebpb_1.q10_peak_16176	577	24.0603	61.9305	57.7507	357	Promoter (<=1kb)	2	101758518	101883014	124497	2	72446	ENSMUST00000154525.1	615	ENSMUSG00000032841	Prr5l	proline rich 5 like
1000	chr2	126695182	126695722	541	*	Cebpb_1.q10_peak_16465	577	24.0603	61.9305	57.7507	280	Distal Intergenic	2	126707328	126759248	51921	1	84092	ENSMUST00000138859.1	-11606	ENSMUSG00000027363	Usp8	ubiquitin specific peptidase 8
1001	chr2	128493773	128494505	733	*	Cebpb_1.q10_peak_16526	577	24.0603	61.9305	57.7507	336	Intron (ENSMUST00000223654.1/100043424, intron 1 of 2)	2	128372115	128502765	130651	2	100043424	ENSMUST00000223654.1	8260	ENSMUSG00000074813	Morrbid	myeloid RNA regulator of BCL2L11 induced cell death
1002	chr4	126017521	126018160	640	*	Cebpb_1.q10_peak_19973	577	24.0603	61.9305	57.7507	338	Distal Intergenic	4	126024550	126044440	19891	1	12986	ENSMUST00000106162.7	-6390	ENSMUSG00000028859	Csf3r	colony stimulating factor 3 receptor (granulocyte)
1003	chr4	150837328	150838016	689	*	Cebpb_1.q10_peak_20480	577	24.0603	61.9305	57.7507	346	Intron (ENSMUST00000133196.1/ENSMUST00000133196.1, intron 2 of 2)	4	150853919	150868892	14974	1	74155	ENSMUST00000073600.8	-15903	ENSMUSG00000028967	Errfi1	ERBB receptor feedback inhibitor 1
1004	chr6	50244731	50245577	847	*	Cebpb_1.q10_peak_22626	577	24.0603	61.9305	57.7507	462	Intron (ENSMUST00000165099.7/54722, intron 3 of 9)	6	50200224	50261747	61524	2	54722	ENSMUST00000101405.9	16170	ENSMUSG00000029821	Gsdme	gasdermin E
1005	chr6	53154436	53154983	548	*	Cebpb_1.q10_peak_22688	577	24.0603	61.9305	57.7507	276	Distal Intergenic	6	53221164	53224975	3812	1	231989	ENSMUST00000205210.1	-66181	ENSMUSG00000107935	Gm4872	predicted gene 4872
1006	chr8	123298248	123298815	568	*	Cebpb_1.q10_peak_26766	577	24.0603	61.9305	57.7507	239	Intron (ENSMUST00000127664.1/108148, intron 1 of 15)	8	123291397	123304879	13483	2	14087	ENSMUST00000212953.1	6064	ENSMUSG00000032815	Fanca	Fanconi anemia, complementation group A
1007	chr9	66879150	66879980	831	*	Cebpb_1.q10_peak_27674	577	24.0603	61.9305	57.7507	457	Intron (ENSMUST00000041139.8/235442, intron 1 of 7)	9	66843664	66919687	76024	2	235442	ENSMUST00000041139.8	39707	ENSMUSG00000036943	Rab8b	RAB8B, member RAS oncogene family
1008	chr10	117287902	117288890	989	*	Cebpb_1.q10_peak_3454	783	24.0546	82.9694	78.3561	444	3' UTR	10	117287797	117292868	5072	2	17110	ENSMUST00000092162.6	3978	ENSMUSG00000069515	Lyz1	lysozyme 1
1009	chr13	89888666	89889642	977	*	Cebpb_1.q10_peak_7801	783	24.0546	82.9694	78.3561	618	Intron (ENSMUST00000159199.7/108138, intron 7 of 8)	13	89655312	89742509	87198	2	13003	ENSMUST00000109546.8	-146157	ENSMUSG00000021614	Vcan	versican
1010	chr15	59744385	59745194	810	*	Cebpb_1.q10_peak_9935	783	24.0546	82.9694	78.3561	322	Distal Intergenic	15	59788417	59794959	6543	2	100503021	ENSMUST00000228865.1	49765	ENSMUSG00000115426	Gm19510	predicted gene, 19510
1011	chr2	22894961	22896007	1047	*	Cebpb_1.q10_peak_15226	783	24.0546	82.9694	78.3561	393	Promoter (<=1kb)	2	22895522	22912699	17178	1	56075	ENSMUST00000148072.7	0	ENSMUSG00000026784	Pdss1	prenyl (solanesyl) diphosphate synthase, subunit 1
1012	chr4	95340895	95341752	858	*	Cebpb_1.q10_peak_19616	783	24.0546	82.9694	78.3561	248	Distal Intergenic	4	95557507	95926939	369433	1	75578	ENSMUST00000079223.10	-215755	ENSMUSG00000028573	Fggy	FGGY carbohydrate kinase domain containing
1013	chr13	52981125	52982013	889	*	Cebpb_1.q10_peak_7525	604	24.0328	64.7071	60.4854	191	Promoter (<=1kb)	13	52967209	52981073	13865	2	18030	ENSMUST00000071065.7	-52	ENSMUSG00000056749	Nfil3	nuclear factor, interleukin 3, regulated
1014	chr19	3376604	3377682	1079	*	Cebpb_1.q10_peak_13894	787	24.0225	83.3375	78.7206	511	Promoter (<=1kb)	19	3376344	3383866	7523	1	12894	ENSMUST00000238027.1	260	ENSMUSG00000024900	Cpt1a	carnitine palmitoyltransferase 1a, liver
1015	chr2	129570190	129571268	1079	*	Cebpb_1.q10_peak_16576	672	23.9457	71.582	67.2134	727	Distal Intergenic	2	129592835	129608992	16158	1	19261	ENSMUST00000127751.7	-21567	ENSMUSG00000037902	Sirpa	signal-regulatory protein alpha
1016	chr15	5950728	5951400	673	*	Cebpb_1.q10_peak_9421	612	23.9387	65.4946	61.2475	357	Distal Intergenic	15	6299788	6435520	135733	1	13132	ENSMUST00000159552.1	-348388	ENSMUSG00000022150	Dab2	disabled 2, mitogen-responsive phosphoprotein
1017	chr5	93205103	93205713	611	*	Cebpb_1.q10_peak_21336	612	23.9387	65.4946	61.2475	312	Promoter (<=1kb)	5	93189564	93206428	16865	2	12453	ENSMUST00000144514.2	715	ENSMUSG00000063015	Ccni	cyclin I
1018	chr18	77795806	77797121	1316	*	Cebpb_1.q10_peak_13768	989	23.8962	103.977	98.9235	454	Promoter (<=1kb)	18	77793259	77796390	3132	2	619308	ENSMUST00000125396.1	0	ENSMUSG00000073529	F830208F22Rik	RIKEN cDNA F830208F22 gene
1019	chr11	87422879	87423485	607	*	Cebpb_1.q10_peak_4871	592	23.8725	63.4908	59.291	293	Exon (ENSMUST00000093684.1/ENSMUST00000093684.1, exon 1 of 1)	11	87427591	87484766	57176	1	83560	ENSMUST00000156483.1	-4106	ENSMUSG00000010342	Tex14	testis expressed gene 14
1020	chr12	44209974	44210766	793	*	Cebpb_1.q10_peak_5943	592	23.8725	63.4908	59.291	228	Promoter (<=1kb)	12	44210313	44210373	61	1	100885842	ENSMUST00000177238.1	0	ENSMUSG00000093618	Mir5627	microRNA 5627
1021	chr15	36607663	36608240	578	*	Cebpb_1.q10_peak_9650	592	23.8725	63.4908	59.291	315	Promoter (<=1kb)	15	36595661	36608973	13313	2	18458	ENSMUST00000001809.14	733	ENSMUSG00000022283	Pabpc1	poly(A) binding protein, cytoplasmic 1
1022	chr4	4089572	4090437	866	*	Cebpb_1.q10_peak_18926	592	23.8725	63.4908	59.291	470	Distal Intergenic	4	4055931	4077522	21592	2	242286	ENSMUST00000108383.1	-12050	ENSMUSG00000071019	Sdr16c6	short chain dehydrogenase/reductase family 16C, member 6
1023	chr9	54469303	54469867	565	*	Cebpb_1.q10_peak_27382	592	23.8725	63.4908	59.291	247	Intron (ENSMUST00000118163.7/235380, intron 6 of 43)	9	54415645	54474183	58539	2	235380	ENSMUST00000127880.7	4316	ENSMUSG00000041268	Dmxl2	Dmx-like 2
1024	chr10	21976226	21976990	765	*	Cebpb_1.q10_peak_2313	632	23.8265	67.5044	63.2186	397	Promoter (1-2kb)	10	21978672	21995893	17222	1	20393	ENSMUST00000142174.7	-1682	ENSMUSG00000019970	Sgk1	serum/glucocorticoid regulated kinase 1
1025	chr10	53285025	53285737	713	*	Cebpb_1.q10_peak_2595	632	23.8265	67.5044	63.2186	276	Intron (ENSMUST00000220443.1/100038725, intron 10 of 12)	10	53280281	53283686	3406	1	100502820	ENSMUST00000219618.1	4744	ENSMUSG00000112709	Gm19395	predicted gene, 19395
1026	chr15	67345488	67346113	626	*	Cebpb_1.q10_peak_10090	632	23.8265	67.5044	63.2186	259	Intron (ENSMUST00000187233.1/69334, intron 7 of 8)	15	67226769	67377094	150326	1	69334	ENSMUST00000187233.1	118719	ENSMUSG00000102069	1700012I11Rik	RIKEN cDNA 1700012I11 gene
1027	chr4	6383132	6383975	844	*	Cebpb_1.q10_peak_18938	632	23.8265	67.5044	63.2186	443	Intron (ENSMUST00000029912.10/53378, intron 4 of 8)	4	6376841	6392995	16155	1	53378	ENSMUST00000153861.1	6291	ENSMUSG00000028249	Sdcbp	syndecan binding protein
1028	chr4	46304598	46305252	655	*	Cebpb_1.q10_peak_19217	632	23.8265	67.5044	63.2186	344	Intron (ENSMUST00000123933.7/ENSMUST00000123933.7, intron 4 of 4)	4	46343609	46346412	2804	1	110805	ENSMUST00000095097.2	-38357	ENSMUSG00000070990	Foxe1	forkhead box E1
1029	chr6	28421309	28422167	859	*	Cebpb_1.q10_peak_22365	632	23.8265	67.5044	63.2186	383	Promoter (<=1kb)	6	28416091	28421724	5634	2	74375	ENSMUST00000090511.3	0	ENSMUSG00000029708	Gcc1	golgi coiled coil 1
1030	chr7	43273496	43273926	431	*	Cebpb_1.q10_peak_24290	632	23.8265	67.5044	63.2186	203	Distal Intergenic	7	43296523	43311486	14964	2	69930	ENSMUST00000048015.13	37560	ENSMUSG00000012640	Zfp715	zinc finger protein 715
1031	chr7	128025118	128025844	727	*	Cebpb_1.q10_peak_25361	632	23.8265	67.5044	63.2186	504	Distal Intergenic	7	128004378	128010676	6299	1	434246	ENSMUST00000081042.5	20740	ENSMUSG00000042828	Trim72	tripartite motif-containing 72
1032	chr2	46442548	46444397	1850	*	Cebpb_1.q10_peak_15603	660	23.8067	70.3681	66.0253	1523	Exon (ENSMUST00000123911.1/ENSMUST00000123911.1, exon 1 of 3)	2	45696800	45698067	1268	1	69405	ENSMUST00000134308.1	745748	ENSMUSG00000086202	1700019E08Rik	RIKEN cDNA 1700019E08 gene
1033	chr1	131083894	131084640	747	*	Cebpb_1.q10_peak_1082	688	23.7886	73.2488	68.8331	514	Intron (ENSMUST00000016672.10/17164, intron 1 of 9)	1	131056889	131072526	15638	2	17164	ENSMUST00000188459.3	-11368	ENSMUSG00000016528	Mapkapk2	MAP kinase-activated protein kinase 2
1034	chr11	55207993	55208832	840	*	Cebpb_1.q10_peak_4227	688	23.7886	73.2488	68.8331	416	Intron (ENSMUST00000108872.8/215335, intron 1 of 10)	11	55204376	55233837	29462	1	215335	ENSMUST00000020499.13	3617	ENSMUSG00000020261	Slc36a1	solute carrier family 36 (proton/amino acid symporter), member 1
1035	chr2	91097988	91098730	743	*	Cebpb_1.q10_peak_16093	688	23.7886	73.2488	68.8331	387	Promoter (1-2kb)	2	91096780	91113315	16536	1	20375	ENSMUST00000132741.2	1208	ENSMUSG00000002111	Spi1	spleen focus forming virus (SFFV) proviral integration oncogene
1036	chr7	135644284	135645108	825	*	Cebpb_1.q10_peak_25455	688	23.7886	73.2488	68.8331	325	Intron (ENSMUST00000211140.1/19267, intron 3 of 20)	7	135651937	135686293	34357	1	19267	ENSMUST00000209979.1	-6829	ENSMUSG00000041836	Ptpre	protein tyrosine phosphatase, receptor type, E
1037	chr14	47374187	47374922	736	*	Cebpb_1.q10_peak_8663	768	23.7543	81.4129	76.8323	389	Promoter (<=1kb)	14	47373964	47385794	11831	1	16854	ENSMUST00000146468.3	223	ENSMUSG00000050335	Lgals3	lectin, galactose binding, soluble 3
1038	chr4	43965530	43966252	723	*	Cebpb_1.q10_peak_19184	768	23.7543	81.4129	76.8323	493	Intron (ENSMUST00000030202.13/384009, intron 1 of 4)	4	43957692	43979118	21427	1	384009	ENSMUST00000107855.1	7838	ENSMUSG00000028480	Glipr2	GLI pathogenesis-related 2
1039	chr5	53936981	53937701	721	*	Cebpb_1.q10_peak_20995	768	23.7543	81.4129	76.8323	390	Distal Intergenic	5	53891104	53903738	12635	1	67249	ENSMUST00000202880.1	45877	ENSMUSG00000039178	Tbc1d19	TBC1 domain family, member 19
1040	chr6	17409398	17410467	1070	*	Cebpb_1.q10_peak_22308	768	23.7543	81.4129	76.8323	485	Distal Intergenic	6	17463800	17573980	110181	1	17295	ENSMUST00000115443.7	-53333	ENSMUSG00000009376	Met	met proto-oncogene
1041	chr3	95228389	95229036	648	*	Cebpb_1.q10_peak_18154	580	23.7086	62.2745	58.093	319	Promoter (<=1kb)	3	95219135	95228677	9543	2	56772	ENSMUST00000065482.5	0	ENSMUSG00000053192	Mllt11	myeloid/lymphoid or mixed-lineage leukemia; translocated to, 11
1042	chr11	6414981	6415796	816	*	Cebpb_1.q10_peak_3726	608	23.6926	65.0742	60.8482	394	Promoter (<=1kb)	11	6415443	6419817	4375	1	268373	ENSMUST00000132846.1	0	ENSMUSG00000071866	Ppia	peptidylprolyl isomerase A
1043	chr1	84935324	84936155	832	*	Cebpb_1.q10_peak_694	561	23.6237	60.2668	56.1217	601	Promoter (<=1kb)	1	84905898	84935134	29237	2	71781	ENSMUST00000027422.6	-190	ENSMUSG00000026220	Slc16a14	solute carrier family 16 (monocarboxylic acid transporters), member 14
1044	chr1	87856781	87857292	512	*	Cebpb_1.q10_peak_757	561	23.6237	60.2668	56.1217	224	Intron (ENSMUST00000027517.13/227333, intron 1 of 29)	1	87853347	87854299	953	2	100503175	ENSMUST00000187511.1	-2482	ENSMUSG00000101942	Gm19582	predicted gene, 19582
1045	chr1	89454043	89454882	840	*	Cebpb_1.q10_peak_786	561	23.6237	60.2668	56.1217	663	Promoter (<=1kb)	1	89454806	89897617	442812	1	347722	ENSMUST00000027521.14	0	ENSMUSG00000055013	Agap1	ArfGAP with GTPase domain, ankyrin repeat and PH domain 1
1046	chr10	51519634	51520643	1010	*	Cebpb_1.q10_peak_2585	561	23.6237	60.2668	56.1217	545	Intron (ENSMUST00000218413.1/ENSMUST00000218413.1, intron 2 of 3)	10	51495216	51496601	1386	1	14728	ENSMUST00000218753.1	24418	ENSMUSG00000062593	Lilrb4a	leukocyte immunoglobulin-like receptor, subfamily B, member 4A
1047	chr10	59564384	59565278	895	*	Cebpb_1.q10_peak_2659	561	23.6237	60.2668	56.1217	378	Intron (ENSMUST00000020312.12/215999, intron 1 of 7)	10	59602775	59616655	13881	2	215999	ENSMUST00000162012.1	51377	ENSMUSG00000009647	Mcu	mitochondrial calcium uniporter
1048	chr10	95010090	95010990	901	*	Cebpb_1.q10_peak_3231	561	23.6237	60.2668	56.1217	451	Distal Intergenic	10	94790866	94944835	153970	2	54712	ENSMUST00000099337.4	-65255	ENSMUSG00000074785	Plxnc1	plexin C1
1049	chr11	49811130	49811905	776	*	Cebpb_1.q10_peak_4088	561	23.6237	60.2668	56.1217	291	Exon (ENSMUST00000020629.4/14584, exon 6 of 19)	11	49794187	49838613	44427	1	14584	ENSMUST00000020629.4	16943	ENSMUSG00000020363	Gfpt2	glutamine fructose-6-phosphate transaminase 2
1050	chr11	84987949	84988726	778	*	Cebpb_1.q10_peak_4811	561	23.6237	60.2668	56.1217	465	Promoter (<=1kb)	11	84986270	84988683	2414	2	237898	ENSMUST00000173156.1	0	ENSMUSG00000000804	Usp32	ubiquitin specific peptidase 32
1051	chr13	20292186	20292693	508	*	Cebpb_1.q10_peak_6957	561	23.6237	60.2668	56.1217	212	Intron (ENSMUST00000072519.6/140580, intron 13 of 21)	13	20282917	20373131	90215	1	140580	ENSMUST00000221595.2	9269	ENSMUSG00000041112	Elmo1	engulfment and cell motility 1
1052	chr13	75824547	75825724	1178	*	Cebpb_1.q10_peak_7740	561	23.6237	60.2668	56.1217	570	Distal Intergenic	13	75839868	75850151	10284	1	93692	ENSMUST00000022082.7	-14144	ENSMUSG00000021591	Glrx	glutaredoxin
1053	chr15	99399421	99400010	590	*	Cebpb_1.q10_peak_10573	561	23.6237	60.2668	56.1217	319	Promoter (1-2kb)	15	99401085	99402102	1018	1	110213	ENSMUST00000162274.1	-1075	ENSMUSG00000023010	Tmbim6	transmembrane BAX inhibitor motif containing 6
1054	chr16	19969214	19969848	635	*	Cebpb_1.q10_peak_10905	561	23.6237	60.2668	56.1217	412	Intron (ENSMUST00000058839.9/239743, intron 1 of 6)	16	19956950	19966319	9370	2	239743	ENSMUST00000171910.1	-2895	ENSMUSG00000043008	Klhl6	kelch-like 6
1055	chr16	49956703	49957262	560	*	Cebpb_1.q10_peak_11401	561	23.6237	60.2668	56.1217	358	Distal Intergenic	16	49866833	49911091	44259	1	16423	ENSMUST00000229104.1	89870	ENSMUSG00000055447	Cd47	CD47 antigen (Rh-related antigen, integrin-associated signal transducer)
1056	chr17	78890750	78891478	729	*	Cebpb_1.q10_peak_12823	561	23.6237	60.2668	56.1217	467	3' UTR	17	78884897	78895100	10204	2	73671	ENSMUST00000146474.7	3622	ENSMUSG00000038045	Sult6b1	sulfotransferase family, cytosolic, 6B, member 1
1057	chr18	58599831	58600431	601	*	Cebpb_1.q10_peak_13551	561	23.6237	60.2668	56.1217	270	Intron (ENSMUST00000025500.6/225579, intron 5 of 9)	18	58556257	58612773	56517	1	225579	ENSMUST00000025500.6	43574	ENSMUSG00000024600	Slc27a6	solute carrier family 27 (fatty acid transporter), member 6
1058	chr18	88845293	88846378	1086	*	Cebpb_1.q10_peak_13874	561	23.6237	60.2668	56.1217	439	Intron (ENSMUST00000136173.7/54607, intron 2 of 7)	18	88870595	88887337	16743	2	54607	ENSMUST00000236108.1	40959	ENSMUSG00000056153	Socs6	suppressor of cytokine signaling 6
1059	chr19	6275567	6276625	1059	*	Cebpb_1.q10_peak_14010	561	23.6237	60.2668	56.1217	526	Promoter (<=1kb)	19	6276725	6300096	23372	1	13660	ENSMUST00000025684.3	-100	ENSMUSG00000024772	Ehd1	EH-domain containing 1
1060	chr19	40401108	40401657	550	*	Cebpb_1.q10_peak_14617	561	23.6237	60.2668	56.1217	230	Promoter (<=1kb)	19	40295049	40402267	107219	2	20411	ENSMUST00000099466.9	610	ENSMUSG00000025006	Sorbs1	sorbin and SH3 domain containing 1
1061	chr19	53894602	53895238	637	*	Cebpb_1.q10_peak_14867	561	23.6237	60.2668	56.1217	426	Intron (ENSMUST00000074371.12/18569, intron 1 of 11)	19	53892236	53896317	4082	1	18569	ENSMUST00000235854.1	2366	ENSMUSG00000024975	Pdcd4	programmed cell death 4
1062	chr2	118554144	118554862	719	*	Cebpb_1.q10_peak_16324	561	23.6237	60.2668	56.1217	370	Distal Intergenic	2	118528757	118549687	20931	2	171543	ENSMUST00000090219.12	-4457	ENSMUSG00000040093	Bmf	BCL2 modifying factor
1063	chr3	9128237	9128881	645	*	Cebpb_1.q10_peak_17357	561	23.6237	60.2668	56.1217	394	Distal Intergenic	3	9061964	9071074	9111	1	75149	ENSMUST00000194792.1	66273	ENSMUSG00000103116	4930539M17Rik	RIKEN cDNA 4930539M17 gene
1064	chr3	60437527	60438159	633	*	Cebpb_1.q10_peak_17767	561	23.6237	60.2668	56.1217	393	Distal Intergenic	3	60472830	60595764	122935	1	56758	ENSMUST00000195724.5	-34671	ENSMUSG00000027763	Mbnl1	muscleblind like splicing factor 1
1065	chr3	93512522	93513086	565	*	Cebpb_1.q10_peak_18123	561	23.6237	60.2668	56.1217	342	Distal Intergenic	3	93520488	93526287	5800	1	20195	ENSMUST00000029515.4	-7402	ENSMUSG00000027907	S100a11	S100 calcium binding protein A11
1066	chr6	99774512	99775194	683	*	Cebpb_1.q10_peak_23167	561	23.6237	60.2668	56.1217	341	Distal Intergenic	6	99722105	99726392	4288	2	50501	ENSMUST00000203738.1	-48120	ENSMUSG00000030069	Prok2	prokineticin 2
1067	chr6	108554377	108555315	939	*	Cebpb_1.q10_peak_23225	561	23.6237	60.2668	56.1217	312	Distal Intergenic	6	108518732	108519672	941	1	16438	ENSMUST00000205005.1	35645	ENSMUSG00000030102	Itpr1	inositol 1,4,5-trisphosphate receptor 1
1068	chr6	113679755	113680659	905	*	Cebpb_1.q10_peak_23284	561	23.6237	60.2668	56.1217	391	Intron (ENSMUST00000059286.13/108960, intron 9 of 12)	6	113669778	113693798	24021	1	108960	ENSMUST00000113024.2	9977	ENSMUSG00000060477	Irak2	interleukin-1 receptor-associated kinase 2
1069	chr7	63910744	63912711	1968	*	Cebpb_1.q10_peak_24472	561	23.6237	60.2668	56.1217	677	Intron (ENSMUST00000063694.9/50794, intron 1 of 1)	7	63916857	63920539	3683	1	381994	ENSMUST00000177638.1	-4146	ENSMUSG00000095061	E030018B13Rik	RIKEN cDNA E030018B13 gene
1070	chr7	100430819	100431692	874	*	Cebpb_1.q10_peak_24977	561	23.6237	60.2668	56.1217	513	Promoter (<=1kb)	7	100430150	100470152	40003	1	277939	ENSMUST00000120196.8	669	ENSMUSG00000047248	C2cd3	C2 calcium-dependent domain containing 3
1071	chr8	11016028	11016894	867	*	Cebpb_1.q10_peak_25657	561	23.6237	60.2668	56.1217	331	Intron (ENSMUST00000180750.7/619321, intron 1 of 4)	8	10984681	11008458	23778	2	384783	ENSMUST00000040514.7	-7570	ENSMUSG00000038894	Irs2	insulin receptor substrate 2
1072	chr9	40641226	40641760	535	*	Cebpb_1.q10_peak_27155	561	23.6237	60.2668	56.1217	254	Distal Intergenic	9	40685962	40761060	75099	1	71566	ENSMUST00000139577.1	-44202	ENSMUSG00000032024	Clmp	CXADR-like membrane protein
1073	chr9	88482501	88483574	1074	*	Cebpb_1.q10_peak_27906	561	23.6237	60.2668	56.1217	755	Promoter (<=1kb)	9	88447009	88482559	35551	2	56403	ENSMUST00000069221.11	0	ENSMUSG00000032423	Syncrip	synaptotagmin binding, cytoplasmic RNA interacting protein
1074	chr12	33040698	33041271	574	*	Cebpb_1.q10_peak_5838	588	23.6193	63.062	58.8712	322	Intron (ENSMUST00000095774.2/68764, intron 15 of 19)	12	33050786	33052986	2201	2	68764	ENSMUST00000219158.1	11715	ENSMUSG00000035860	Cdhr3	cadherin-related family member 3
1075	chr16	36655735	36656478	744	*	Cebpb_1.q10_peak_11252	588	23.6193	63.062	58.8712	384	Intron (ENSMUST00000089620.10/12524, intron 1 of 7)	16	36603869	36666077	62209	2	12524	ENSMUST00000089620.10	9599	ENSMUSG00000022901	Cd86	CD86 antigen
1076	chr5	21188257	21189773	1517	*	Cebpb_1.q10_peak_20660	588	23.6193	63.062	58.8712	968	Promoter (1-2kb)	5	21186313	21288642	102330	1	212167	ENSMUST00000198937.1	1944	ENSMUSG00000039934	Gsap	gamma-secretase activating protein
1077	chr8	46818042	46818697	656	*	Cebpb_1.q10_peak_26005	569	23.5411	61.0581	56.9046	242	Exon (ENSMUST00000209820.1/ENSMUST00000209820.1, exon 1 of 1)	8	46807230	46818971	11742	1	16363	ENSMUST00000210334.1	10812	ENSMUSG00000031627	Irf2	interferon regulatory factor 2
1078	chr9	60933864	60934760	897	*	Cebpb_1.q10_peak_27504	569	23.5411	61.0581	56.9046	342	Intron (ENSMUST00000216374.1/ENSMUST00000216374.1, intron 1 of 1)	9	60866145	60870130	3986	1	72565	ENSMUST00000216574.1	67719	ENSMUSG00000034485	Uaca	uveal autoantigen with coiled-coil domains and ankyrin repeats
1079	chr16	94497972	94498621	650	*	Cebpb_1.q10_peak_11754	596	23.5337	63.858	59.6439	220	3' UTR	16	94501599	94504387	2789	2	13185	ENSMUST00000232569.1	5766	ENSMUSG00000022898	Vps26c	VPS26 endosomal protein sorting factor C
1080	chr3	97933713	97934439	727	*	Cebpb_1.q10_peak_18251	596	23.5337	63.858	59.6439	325	Intron (ENSMUST00000098828.1/433632, intron 1 of 1)	3	97930173	97967018	36846	1	433632	ENSMUST00000098828.1	3540	ENSMUSG00000074388	Gm5544	predicted gene 5544
1081	chr1	131086828	131087281	454	*	Cebpb_1.q10_peak_1083	576	23.4544	61.8456	57.6782	254	Exon (ENSMUST00000191688.1/ENSMUST00000191688.1, exon 1 of 1)	1	131053700	131097826	44127	2	17164	ENSMUST00000016672.10	10545	ENSMUSG00000016528	Mapkapk2	MAP kinase-activated protein kinase 2
1082	chr1	170936097	170936780	684	*	Cebpb_1.q10_peak_1622	576	23.4544	61.8456	57.6782	426	Distal Intergenic	1	170917881	170927583	9703	2	98752	ENSMUST00000159171.1	-8514	ENSMUSG00000038421	Fcrla	Fc receptor-like A
1083	chr10	39324272	39324697	426	*	Cebpb_1.q10_peak_2441	576	23.4544	61.8456	57.6782	209	Distal Intergenic	10	39368855	39515668	146814	1	14360	ENSMUST00000148152.7	-44158	ENSMUSG00000019843	Fyn	Fyn proto-oncogene
1084	chr11	52071668	52072347	680	*	Cebpb_1.q10_peak_4148	576	23.4544	61.8456	57.6782	368	Intron (ENSMUST00000121591.7/213084, intron 13 of 13)	11	52098681	52127778	29098	1	19052	ENSMUST00000020608.2	-26334	ENSMUSG00000020349	Ppp2ca	protein phosphatase 2 (formerly 2A), catalytic subunit, alpha isoform
1085	chr13	41331043	41332327	1285	*	Cebpb_1.q10_peak_7282	576	23.4544	61.8456	57.6782	778	Intron (ENSMUST00000021794.13/18003, intron 3 of 7)	13	41309920	41359247	49328	2	18003	ENSMUST00000163623.2	26920	ENSMUSG00000021365	Nedd9	neural precursor cell expressed, developmentally down-regulated gene 9
1086	chr14	16243700	16244449	750	*	Cebpb_1.q10_peak_8296	576	23.4544	61.8456	57.6782	359	Promoter (<=1kb)	14	16238687	16243331	4645	2	71147	ENSMUST00000112625.8	-369	ENSMUSG00000021786	Oxsm	3-oxoacyl-ACP synthase, mitochondrial
1087	chr14	20845368	20846913	1546	*	Cebpb_1.q10_peak_8349	576	23.4544	61.8456	57.6782	569	Distal Intergenic	14	20836724	20842519	5796	1	18792	ENSMUST00000224141.1	8644	ENSMUSG00000021822	Plau	plasminogen activator, urokinase
1088	chr15	73487179	73488007	829	*	Cebpb_1.q10_peak_10126	576	23.4544	61.8456	57.6782	591	Distal Intergenic	15	73512560	73572242	59683	1	105841	ENSMUST00000043414.11	-24553	ENSMUSG00000036661	Dennd3	DENN/MADD domain containing 3
1089	chr16	18108165	18108593	429	*	Cebpb_1.q10_peak_10891	576	23.4544	61.8456	57.6782	221	Distal Intergenic	16	18071726	18090203	18478	2	19125	ENSMUST00000136776.7	-17962	ENSMUSG00000003526	Prodh	proline dehydrogenase
1090	chr5	52147090	52147602	513	*	Cebpb_1.q10_peak_20962	576	23.4544	61.8456	57.6782	249	Distal Intergenic	5	52153324	52157803	4480	2	13204	ENSMUST00000199343.1	10201	ENSMUSG00000029169	Dhx15	DEAH (Asp-Glu-Ala-His) box polypeptide 15
1091	chr8	121570213	121570969	757	*	Cebpb_1.q10_peak_26693	576	23.4544	61.8456	57.6782	354	Intron (ENSMUST00000127664.1/108148, intron 1 of 15)	8	121560011	121578747	18737	2	76454	ENSMUST00000212985.1	7778	ENSMUSG00000052934	Fbxo31	F-box protein 31
1092	chr9	30448430	30448891	462	*	Cebpb_1.q10_peak_27082	576	23.4544	61.8456	57.6782	226	Intron (ENSMUST00000164099.2/102607, intron 8 of 10)	9	30435857	30464673	28817	1	102607	ENSMUST00000216545.1	12573	ENSMUSG00000031993	Snx19	sorting nexin 19
1093	chr9	105764528	105765110	583	*	Cebpb_1.q10_peak_28096	576	23.4544	61.8456	57.6782	289	Intron (ENSMUST00000098441.9/245026, intron 10 of 36)	9	105774112	105809648	35537	2	245026	ENSMUST00000060896.4	44538	ENSMUSG00000043719	Col6a6	collagen, type VI, alpha 6
1094	chr10	98947914	98948609	696	*	Cebpb_1.q10_peak_3351	753	23.454	79.8625	75.3167	323	Intron (ENSMUST00000219557.1/67972, intron 1 of 3)	10	98915472	98996930	81459	1	67972	ENSMUST00000219624.1	32442	ENSMUSG00000019943	Atp2b1	ATPase, Ca++ transporting, plasma membrane 1
1095	chr11	4332964	4333528	565	*	Cebpb_1.q10_peak_3675	753	23.454	79.8625	75.3167	260	Distal Intergenic	11	4267095	4272514	5420	1	16878	ENSMUST00000040750.3	65869	ENSMUSG00000034394	Lif	leukemia inhibitory factor
1096	chr4	46642962	46643837	876	*	Cebpb_1.q10_peak_19238	753	23.454	79.8625	75.3167	482	Intron (ENSMUST00000084621.11/381605, intron 2 of 12)	4	46604390	46650209	45820	2	381605	ENSMUST00000084621.11	6372	ENSMUSG00000039813	Tbc1d2	TBC1 domain family, member 2
1097	chr9	7567147	7567817	671	*	Cebpb_1.q10_peak_26914	753	23.454	79.8625	75.3167	387	3' UTR	9	7571396	7581415	10020	1	234911	ENSMUST00000120900.7	-3579	ENSMUSG00000070323	Mmp27	matrix metallopeptidase 27
1098	chr15	50697421	50698463	1043	*	Cebpb_1.q10_peak_9770	604	23.4516	64.6617	60.4407	488	Intron (ENSMUST00000165201.8/83925, intron 4 of 5)	15	50819499	50827521	8023	2	83925	ENSMUST00000183421.1	129058	ENSMUSG00000038679	Trps1	transcriptional repressor GATA binding 1
1099	chr1	151228443	151229161	719	*	Cebpb_1.q10_peak_1336	616	23.4489	65.8978	61.644	327	Distal Intergenic	1	151138034	151142345	4312	1	402734	ENSMUST00000188305.1	90409	NA	C730036E19Rik	RIKEN cDNA C730036E19 gene
1100	chr10	89740912	89741394	483	*	Cebpb_1.q10_peak_3135	616	23.4489	65.8978	61.644	271	Distal Intergenic	10	89744991	89819871	74881	1	75089	ENSMUST00000020112.6	-3597	ENSMUSG00000019951	Uhrf1bp1l	UHRF1 (ICBP90) binding protein 1-like
1101	chr13	37619756	37620833	1078	*	Cebpb_1.q10_peak_7217	616	23.4489	65.8978	61.644	220	Intron (ENSMUST00000224987.1/ENSMUST00000224987.1, intron 3 of 3)	13	37778400	37893849	115450	1	68750	ENSMUST00000122842.7	-157567	ENSMUSG00000039087	Rreb1	ras responsive element binding protein 1
1102	chr17	29113833	29114324	492	*	Cebpb_1.q10_peak_12176	616	23.4489	65.8978	61.644	291	Promoter (<=1kb)	17	29114145	29148980	34836	1	442827	ENSMUST00000233717.1	0	ENSMUSG00000064147	Rab44	RAB44, member RAS oncogene family
1103	chr4	8842305	8843261	957	*	Cebpb_1.q10_peak_18966	616	23.4489	65.8978	61.644	680	Promoter (1-2kb)	4	8840322	8844721	4400	1	320790	ENSMUST00000130709.1	1983	ENSMUSG00000041235	Chd7	chromodomain helicase DNA binding protein 7
1104	chr8	31859102	31859694	593	*	Cebpb_1.q10_peak_25857	616	23.4489	65.8978	61.644	356	Intron (ENSMUST00000207470.2/211323, intron 5 of 12)	8	31826288	31849375	23088	2	211323	ENSMUST00000208355.1	-9727	ENSMUSG00000062991	Nrg1	neuregulin 1
1105	chr15	91632928	91633551	624	*	Cebpb_1.q10_peak_10444	644	23.4466	68.7736	64.4587	316	Distal Intergenic	15	91673175	91816120	142946	1	66725	ENSMUST00000060642.6	-39624	ENSMUSG00000036273	Lrrk2	leucine-rich repeat kinase 2
1106	chr15	61983224	61984321	1098	*	Cebpb_1.q10_peak_9962	959	23.4458	100.98	95.9917	373	Promoter (1-2kb)	15	61985391	61990350	4960	1	17869	ENSMUST00000022971.7	-1070	ENSMUSG00000022346	Myc	myelocytomatosis oncogene
1107	chr2	75781790	75782365	576	*	Cebpb_1.q10_peak_15982	672	23.4444	71.665	67.294	373	Exon (ENSMUST00000135682.1/ENSMUST00000135682.1, exon 4 of 4)	2	75832177	75931350	99174	1	228061	ENSMUST00000047232.13	-49812	ENSMUSG00000042410	Agps	alkylglycerone phosphate synthase
1108	chr5	124442568	124443094	527	*	Cebpb_1.q10_peak_21812	672	23.4444	71.665	67.294	255	Intron (ENSMUST00000059580.10/67956, intron 1 of 7)	5	124445493	124460960	15468	1	67956	ENSMUST00000100709.6	-2399	ENSMUSG00000049327	Kmt5a	lysine methyltransferase 5A
1109	chr13	100182920	100183801	882	*	Cebpb_1.q10_peak_7963	714	23.4406	75.924	71.4506	425	Exon (ENSMUST00000067975.11/17948, exon 4 of 15)	13	100144063	100197147	53085	2	17948	ENSMUST00000067975.11	13346	ENSMUSG00000078945	Naip2	NLR family, apoptosis inhibitory protein 2
1110	chr5	107749264	107750167	904	*	Cebpb_1.q10_peak_21520	714	23.4406	75.924	71.4506	430	Intron (ENSMUST00000112642.7/14020, intron 17 of 17)	5	107721606	107726036	4431	2	14581	ENSMUST00000159263.2	-23228	ENSMUSG00000029275	Gfi1	growth factor independent 1 transcription repressor
1111	chr10	67047521	67048353	833	*	Cebpb_1.q10_peak_2749	564	23.286	60.6292	56.4794	385	Intron (ENSMUST00000020023.8/28193, intron 2 of 7)	10	67028926	67034632	5707	2	28193	ENSMUST00000218920.1	-12889	ENSMUSG00000019873	Reep3	receptor accessory protein 3
1112	chr6	70791479	70792738	1260	*	Cebpb_1.q10_peak_22823	945	23.2206	99.4883	94.5348	739	Promoter (<=1kb)	6	70765720	70792232	26513	2	19895	ENSMUST00000066134.5	0	ENSMUSG00000053604	Rpia	ribose 5-phosphate isomerase A
1113	chr10	3697091	3698102	1012	*	Cebpb_1.q10_peak_2008	544	23.1871	58.612	54.499	617	Distal Intergenic	10	3740364	3967303	226940	1	213783	ENSMUST00000120274.7	-42262	ENSMUSG00000040624	Plekhg1	pleckstrin homology domain containing, family G (with RhoGef domain) member 1
1114	chr10	13982775	13983440	666	*	Cebpb_1.q10_peak_2161	544	23.1871	58.612	54.499	372	Intron (ENSMUST00000187083.6/15273, intron 1 of 12)	10	13967024	14079675	112652	1	15273	ENSMUST00000191464.1	15751	ENSMUSG00000015501	Hivep2	human immunodeficiency virus type I enhancer binding protein 2
1115	chr10	111127021	111128105	1085	*	Cebpb_1.q10_peak_3395	544	23.1871	58.612	54.499	503	Distal Intergenic	10	111164752	111297249	132498	1	237542	ENSMUST00000105275.8	-36647	ENSMUSG00000020189	Osbpl8	oxysterol binding protein-like 8
1116	chr11	3929728	3930677	950	*	Cebpb_1.q10_peak_3661	544	23.1871	58.612	54.499	515	Promoter (1-2kb)	11	3917192	3931789	14598	2	21452	ENSMUST00000109992.7	1112	ENSMUSG00000020432	Tcn2	transcobalamin 2
1117	chr11	61761248	61762398	1151	*	Cebpb_1.q10_peak_4308	544	23.1871	58.612	54.499	290	Promoter (<=1kb)	11	61729650	61762088	32439	2	212627	ENSMUST00000168115.7	0	ENSMUSG00000020528	Prpsap2	phosphoribosyl pyrophosphate synthetase-associated protein 2
1118	chr11	83603332	83603950	619	*	Cebpb_1.q10_peak_4763	544	23.1871	58.612	54.499	279	Intron (ENSMUST00000125626.1/100504464, intron 2 of 8)	11	83587882	83593087	5206	2	20305	ENSMUST00000019071.3	-10245	ENSMUSG00000018927	Ccl6	chemokine (C-C motif) ligand 6
1119	chr12	84751966	84752540	575	*	Cebpb_1.q10_peak_6320	544	23.1871	58.612	54.499	228	Distal Intergenic	12	84756492	84762540	6049	2	67963	ENSMUST00000223200.1	10000	ENSMUSG00000021242	Npc2	NPC intracellular cholesterol transporter 2
1120	chr13	31258731	31259543	813	*	Cebpb_1.q10_peak_7108	544	23.1871	58.612	54.499	416	Distal Intergenic	13	31213410	31241086	27677	2	73924	ENSMUST00000153175.2	-17645	ENSMUSG00000087460	4930401O12Rik	RIKEN cDNA 4930401O12 gene
1121	chr13	47232031	47232651	621	*	Cebpb_1.q10_peak_7439	544	23.1871	58.612	54.499	376	Intron (ENSMUST00000068891.11/218215, intron 4 of 7)	13	47193825	47246417	52593	1	218215	ENSMUST00000110111.3	38206	ENSMUSG00000038068	Rnf144b	ring finger protein 144B
1122	chr15	84139418	84140148	731	*	Cebpb_1.q10_peak_10370	544	23.1871	58.612	54.499	485	Distal Intergenic	15	84112621	84123175	10555	2	75772	ENSMUST00000019012.3	-16243	ENSMUSG00000018868	Pnpla5	patatin-like phospholipase domain containing 5
1123	chr17	62623114	62623697	584	*	Cebpb_1.q10_peak_12663	544	23.1871	58.612	54.499	357	Intron (ENSMUST00000076840.11/13640, intron 2 of 4)	17	62607319	62881144	273826	2	13640	ENSMUST00000078839.4	257447	ENSMUSG00000048915	Efna5	ephrin A5
1124	chr18	61176584	61177690	1107	*	Cebpb_1.q10_peak_13582	544	23.1871	58.612	54.499	569	Promoter (<=1kb)	18	61131277	61177050	45774	2	106894	ENSMUST00000091884.5	0	ENSMUSG00000024622	Hmgxb3	HMG box domain containing 3
1125	chr2	24344710	24345637	928	*	Cebpb_1.q10_peak_15245	544	23.1871	58.612	54.499	532	Promoter (<=1kb)	2	24345288	24349807	4520	1	16181	ENSMUST00000114485.8	0	ENSMUSG00000026981	Il1rn	interleukin 1 receptor antagonist
1126	chr2	71529480	71530050	571	*	Cebpb_1.q10_peak_15882	544	23.1871	58.612	54.499	245	Promoter (<=1kb)	2	71529853	71532519	2667	1	13390	ENSMUST00000145444.1	0	ENSMUSG00000041911	Dlx1	distal-less homeobox 1
1127	chr2	73395440	73395942	503	*	Cebpb_1.q10_peak_15943	544	23.1871	58.612	54.499	267	Intron (ENSMUST00000144735.1/ENSMUST00000144735.1, intron 2 of 4)	2	73341506	73386572	45067	2	68526	ENSMUST00000076463.11	-8868	ENSMUSG00000041762	Gpr155	G protein-coupled receptor 155
1128	chr2	145952481	145953424	944	*	Cebpb_1.q10_peak_16788	544	23.1871	58.612	54.499	420	3' UTR	2	145917479	145935014	17536	2	66877	ENSMUST00000001818.4	-17467	ENSMUSG00000001767	Crnkl1	crooked neck pre-mRNA splicing factor 1
1129	chr2	160303919	160304465	547	*	Cebpb_1.q10_peak_17059	544	23.1871	58.612	54.499	244	Distal Intergenic	2	160311393	160313616	2224	2	329554	ENSMUST00000109475.2	9151	ENSMUSG00000074623	Gm826	predicted gene 826
1130	chr4	9633885	9634625	741	*	Cebpb_1.q10_peak_18980	544	23.1871	58.612	54.499	401	Exon (ENSMUST00000137375.1/65973, exon 3 of 3)	4	9604516	9639260	34745	2	65973	ENSMUST00000152058.1	4635	ENSMUSG00000028207	Asph	aspartate-beta-hydroxylase
1131	chr4	88406710	88407442	733	*	Cebpb_1.q10_peak_19568	544	23.1871	58.612	54.499	331	Exon (ENSMUST00000097992.9/230393, exon 42 of 44)	4	88400565	88411011	10447	1	230393	ENSMUST00000107147.1	6145	ENSMUSG00000038368	Focad	focadhesin
1132	chr4	121196958	121197636	679	*	Cebpb_1.q10_peak_19909	544	23.1871	58.612	54.499	261	Intron (ENSMUST00000056635.12/109263, intron 1 of 7)	4	121170777	121188534	17758	2	109263	ENSMUST00000142647.1	-8424	ENSMUSG00000049878	Rlf	rearranged L-myc fusion sequence
1133	chr4	155991445	155992251	807	*	Cebpb_1.q10_peak_20536	544	23.1871	58.612	54.499	273	Promoter (<=1kb)	4	155989466	155992649	3184	2	117592	ENSMUST00000052185.4	398	ENSMUSG00000050796	B3galt6	UDP-Gal:betaGal beta 1,3-galactosyltransferase, polypeptide 6
1134	chr5	4530048	4531358	1311	*	Cebpb_1.q10_peak_20569	544	23.1871	58.612	54.499	383	Distal Intergenic	5	4753839	4758035	4197	2	14362	ENSMUST00000054294.6	226677	ENSMUSG00000044674	Fzd1	frizzled class receptor 1
1135	chr5	31792575	31793382	808	*	Cebpb_1.q10_peak_20811	544	23.1871	58.612	54.499	427	Intron (ENSMUST00000201352.3/107976, intron 4 of 11)	5	31785383	31820643	35261	1	107976	ENSMUST00000202270.1	7192	ENSMUSG00000052139	Babam2	BRISC and BRCA1 A complex member 2
1136	chr5	81057631	81058658	1028	*	Cebpb_1.q10_peak_21229	544	23.1871	58.612	54.499	720	Intron (ENSMUST00000147226.7/319387, intron 1 of 5)	5	81021810	81561051	539242	1	319387	ENSMUST00000127046.1	35821	ENSMUSG00000037605	Adgrl3	adhesion G protein-coupled receptor L3
1137	chr5	122704427	122705268	842	*	Cebpb_1.q10_peak_21753	544	23.1871	58.612	54.499	255	Distal Intergenic	5	122707544	122729738	22195	1	18438	ENSMUST00000031429.13	-2276	ENSMUSG00000029470	P2rx4	purinergic receptor P2X, ligand-gated ion channel 4
1138	chr6	42396105	42396879	775	*	Cebpb_1.q10_peak_22565	544	23.1871	58.612	54.499	503	Distal Intergenic	6	42400238	42401119	882	1	387514	ENSMUST00000057398.3	-3359	ENSMUSG00000046652	Tas2r143	taste receptor, type 2, member 143
1139	chr6	53623783	53624312	530	*	Cebpb_1.q10_peak_22711	544	23.1871	58.612	54.499	259	Intron (ENSMUST00000203528.2/231991, intron 7 of 10)	6	53573376	53610451	37076	1	231991	ENSMUST00000203641.1	50407	ENSMUSG00000053007	Creb5	cAMP responsive element binding protein 5
1140	chr7	141549257	141549968	712	*	Cebpb_1.q10_peak_25541	544	23.1871	58.612	54.499	388	Distal Intergenic	7	141493137	141539857	46721	2	68038	ENSMUST00000166082.7	-9400	ENSMUSG00000025512	Chid1	chitinase domain containing 1
1141	chr8	25040240	25040907	668	*	Cebpb_1.q10_peak_25789	544	23.1871	58.612	54.499	339	Promoter (1-2kb)	8	25024929	25038962	14034	2	330723	ENSMUST00000084031.5	-1278	ENSMUSG00000037406	Htra4	HtrA serine peptidase 4
1142	chr9	77916470	77917723	1254	*	Cebpb_1.q10_peak_27821	544	23.1871	58.612	54.499	758	Promoter (<=1kb)	9	77917364	77984519	67156	1	68801	ENSMUST00000034904.13	0	ENSMUSG00000032349	Elovl5	ELOVL family member 5, elongation of long chain fatty acids (yeast)
1143	chr16	20426009	20426663	655	*	Cebpb_1.q10_peak_10926	738	23.1538	78.3182	73.8038	360	Promoter (<=1kb)	16	20331303	20426394	95092	2	27416	ENSMUST00000079158.12	0	ENSMUSG00000022822	Abcc5	ATP-binding cassette, sub-family C (CFTR/MRP), member 5
1144	chr16	45029076	45031271	2196	*	Cebpb_1.q10_peak_11352	738	23.1538	78.3182	73.8038	645	Distal Intergenic	16	45093454	45094904	1451	1	67896	ENSMUST00000138048.7	-62183	ENSMUSG00000022665	Ccdc80	coiled-coil domain containing 80
1145	chr19	41320747	41321645	899	*	Cebpb_1.q10_peak_14639	738	23.1538	78.3182	73.8038	614	Exon (ENSMUST00000059672.8/83490, exon 8 of 17)	19	41210844	41263997	53154	2	107358	ENSMUST00000025989.9	-56750	ENSMUSG00000025016	Tm9sf3	transmembrane 9 superfamily member 3
1146	chr3	131474331	131475113	783	*	Cebpb_1.q10_peak_18646	738	23.1538	78.3182	73.8038	384	Intron (ENSMUST00000197057.1/74442, intron 1 of 1)	3	131342169	131490479	148311	2	74442	ENSMUST00000197057.1	15366	ENSMUSG00000050931	Sgms2	sphingomyelin synthase 2
1147	chr7	4149192	4150038	847	*	Cebpb_1.q10_peak_23970	738	23.1538	78.3182	73.8038	339	Promoter (<=1kb)	7	4147915	4150374	2460	2	243813	ENSMUST00000058358.7	336	ENSMUSG00000043432	Leng9	leukocyte receptor cluster (LRC) member 9
1148	chr13	94097797	94098937	1141	*	Cebpb_1.q10_peak_7854	757	23.1448	80.2522	75.7043	746	Intron (ENSMUST00000054274.7/218454, intron 1 of 3)	13	94094461	94174280	79820	1	218454	ENSMUST00000221096.1	3336	ENSMUSG00000045312	Lhfpl2	lipoma HMGIC fusion partner-like 2
1149	chr13	112990129	112990960	832	*	Cebpb_1.q10_peak_8172	757	23.1448	80.2522	75.7043	479	3' UTR	13	112988087	112989150	1064	1	218630	ENSMUST00000224100.1	2042	ENSMUSG00000042417	Ccno	cyclin O
1150	chr1	84406787	84407410	624	*	Cebpb_1.q10_peak_688	608	23.142	65.0743	60.8482	272	Intron (ENSMUST00000049126.12/227325, intron 9 of 12)	1	84107794	84364180	256387	2	98496	ENSMUST00000175996.7	-42607	ENSMUSG00000045658	Pid1	phosphotyrosine interaction domain containing 1
1151	chr13	30814018	30814877	860	*	Cebpb_1.q10_peak_7090	608	23.142	65.0743	60.8482	478	3' UTR	13	30749307	30750768	1462	1	16364	ENSMUST00000222125.1	64711	ENSMUSG00000021356	Irf4	interferon regulatory factor 4
1152	chr16	49836616	49837258	643	*	Cebpb_1.q10_peak_11392	608	23.142	65.0743	60.8482	371	Intron (ENSMUST00000229640.1/16423, intron 4 of 12)	16	49855366	49911091	55726	1	16423	ENSMUST00000114496.2	-18108	ENSMUSG00000055447	Cd47	CD47 antigen (Rh-related antigen, integrin-associated signal transducer)
1153	chr12	65172298	65173016	719	*	Cebpb_1.q10_peak_6038	699	23.1243	74.3709	69.9279	359	Promoter (<=1kb)	12	65132734	65172580	39847	2	217653	ENSMUST00000052201.8	0	ENSMUSG00000047534	Mis18bp1	MIS18 binding protein 1
1154	chr2	52941483	52942225	743	*	Cebpb_1.q10_peak_15692	699	23.1243	74.3709	69.9279	399	Intron (ENSMUST00000155586.8/71409, intron 1 of 26)	2	52857868	53131878	274011	1	71409	ENSMUST00000050719.12	83615	ENSMUSG00000036053	Fmnl2	formin-like 2
1155	chr2	103583186	103583695	510	*	Cebpb_1.q10_peak_16222	552	23.114	59.4126	55.2906	280	Intron (ENSMUST00000076212.3/99382, intron 1 of 16)	2	103566310	103718423	152114	1	99382	ENSMUST00000076212.3	16876	ENSMUSG00000032724	Abtb2	ankyrin repeat and BTB (POZ) domain containing 2
1156	chr3	108132369	108133016	648	*	Cebpb_1.q10_peak_18426	552	23.114	59.4126	55.2906	355	Intron (ENSMUST00000000001.4/14679, intron 1 of 8)	3	108107280	108146146	38867	2	14679	ENSMUST00000000001.4	13130	ENSMUSG00000000001	Gnai3	guanine nucleotide binding protein (G protein), alpha inhibiting 3
1157	chr8	66342776	66343479	704	*	Cebpb_1.q10_peak_26077	657	23.1002	70.0882	65.7573	329	Intron (ENSMUST00000152320.7/72925, intron 5 of 8)	8	66386294	66470421	84128	1	72925	ENSMUST00000039540.11	-42815	ENSMUSG00000036469	Marchf1	membrane associated ring-CH-type finger 1
1158	chr1	74374804	74375801	998	*	Cebpb_1.q10_peak_573	616	23.0714	65.8978	61.644	330	Promoter (<=1kb)	1	74375195	74385755	10561	1	18173	ENSMUST00000187516.6	0	ENSMUSG00000026177	Slc11a1	solute carrier family 11 (proton-coupled divalent metal ion transporters), member 1
1159	chr11	70091932	70092579	648	*	Cebpb_1.q10_peak_4457	616	23.0714	65.8978	61.644	285	Promoter (<=1kb)	11	70092644	70106187	13544	1	11890	ENSMUST00000102572.7	-65	ENSMUSG00000040963	Asgr2	asialoglycoprotein receptor 2
1160	chr11	77184881	77185311	431	*	Cebpb_1.q10_peak_4604	616	23.0714	65.8978	61.644	227	Intron (ENSMUST00000108400.7/319634, intron 1 of 17)	11	77089915	77188968	99054	2	319634	ENSMUST00000108400.7	3657	ENSMUSG00000050944	Efcab5	EF-hand calcium binding domain 5
1161	chr7	24904078	24904538	461	*	Cebpb_1.q10_peak_24111	616	23.0714	65.8978	61.644	205	Promoter (<=1kb)	7	24904356	24913451	9096	1	16801	ENSMUST00000206906.1	0	ENSMUSG00000040940	Arhgef1	Rho guanine nucleotide exchange factor (GEF) 1
1162	chr7	125555521	125556211	691	*	Cebpb_1.q10_peak_25283	616	23.0714	65.8978	61.644	230	Intron (ENSMUST00000033004.7/16190, intron 1 of 10)	7	125552287	125577967	25681	1	16190	ENSMUST00000206846.1	3234	ENSMUSG00000030748	Il4ra	interleukin 4 receptor, alpha
1163	chr8	115423008	115423646	639	*	Cebpb_1.q10_peak_26598	616	23.0714	65.8978	61.644	298	Distal Intergenic	8	115701435	115707794	6360	2	17132	ENSMUST00000109104.1	284148	ENSMUSG00000055435	Maf	avian musculoaponeurotic fibrosarcoma oncogene homolog
1164	chr11	95258537	95259860	1324	*	Cebpb_1.q10_peak_4947	588	23.0548	63.0412	58.8509	527	Promoter (1-2kb)	11	95261529	95269265	7737	1	93670	ENSMUST00000021242.4	-1669	ENSMUSG00000020872	Tac4	tachykinin 4
1165	chr4	66857006	66857508	503	*	Cebpb_1.q10_peak_19498	588	23.0548	63.0412	58.8509	227	Intron (ENSMUST00000107365.2/21898, intron 2 of 3)	4	66828202	66839618	11417	1	21898	ENSMUST00000147008.1	28804	ENSMUSG00000039005	Tlr4	toll-like receptor 4
1166	chr14	103535618	103536038	421	*	Cebpb_1.q10_peak_9302	560	23.0364	60.209	56.0758	202	Intron (ENSMUST00000227322.1/64929, intron 4 of 29)	14	103513421	103612797	99377	1	64929	ENSMUST00000095576.4	22197	ENSMUSG00000022123	Scel	sciellin
1167	chr16	10926857	10927599	743	*	Cebpb_1.q10_peak_10772	560	23.0364	60.209	56.0758	415	Intron (ENSMUST00000233200.1/545180, intron 5 of 45)	16	10912443	10937306	24864	2	545180	ENSMUST00000233047.1	9707	ENSMUSG00000095369	Gm21859	predicted gene, 21859
1168	chr16	55821922	55822777	856	*	Cebpb_1.q10_peak_11448	560	23.0364	60.209	56.0758	387	Promoter (<=1kb)	16	55811375	55822138	10764	2	80859	ENSMUST00000114458.7	0	ENSMUSG00000035356	Nfkbiz	nuclear factor of kappa light polypeptide gene enhancer in B cells inhibitor, zeta
1169	chr18	6104354	6104876	523	*	Cebpb_1.q10_peak_13091	560	23.0364	60.209	56.0758	297	Intron (ENSMUST00000182066.7/75415, intron 1 of 15)	18	6049278	6111980	62703	2	75415	ENSMUST00000182921.1	7104	ENSMUSG00000041225	Arhgap12	Rho GTPase activating protein 12
1170	chr2	73160807	73161502	696	*	Cebpb_1.q10_peak_15935	560	23.0364	60.209	56.0758	230	Intron (ENSMUST00000028517.12/67059, intron 4 of 10)	2	73093202	73212960	119759	2	67059	ENSMUST00000112055.7	51458	ENSMUSG00000027108	Ola1	Obg-like ATPase 1
1171	chr2	145806066	145806798	733	*	Cebpb_1.q10_peak_16772	560	23.0364	60.209	56.0758	455	Intron (ENSMUST00000142847.7/74030, intron 2 of 2)	2	145822150	145844818	22669	1	74030	ENSMUST00000144278.1	-15352	ENSMUSG00000001768	Rin2	Ras and Rab interactor 2
1172	chr2	145821695	145822600	906	*	Cebpb_1.q10_peak_16773	560	23.0364	60.209	56.0758	350	Promoter (<=1kb)	2	145822150	145844818	22669	1	74030	ENSMUST00000144278.1	0	ENSMUSG00000001768	Rin2	Ras and Rab interactor 2
1173	chr5	125444290	125445006	717	*	Cebpb_1.q10_peak_21841	560	23.0364	60.209	56.0758	370	Intron (ENSMUST00000049040.13/76809, intron 1 of 2)	5	125441750	125454726	12977	1	76809	ENSMUST00000198811.1	2540	ENSMUSG00000037905	Bri3bp	Bri3 binding protein
1174	chr6	125526008	125526696	689	*	Cebpb_1.q10_peak_23590	560	23.0364	60.209	56.0758	285	Distal Intergenic	6	125546774	125592174	45401	1	22371	ENSMUST00000100941.8	-20078	ENSMUSG00000001930	Vwf	Von Willebrand factor
1175	chr9	52287822	52288463	642	*	Cebpb_1.q10_peak_27359	560	23.0364	60.209	56.0758	309	Distal Intergenic	9	52111344	52168572	57229	2	244871	ENSMUST00000213645.1	-119250	ENSMUSG00000035164	Zc3h12c	zinc finger CCCH type containing 12C
1176	chr3	144204624	144205503	880	*	Cebpb_1.q10_peak_18785	930	22.9954	98.0014	93.0819	531	Promoter (<=1kb)	3	144188530	144205220	16691	2	16911	ENSMUST00000120539.7	0	ENSMUSG00000028266	Lmo4	LIM domain only 4
1177	chr3	9587042	9588042	1001	*	Cebpb_1.q10_peak_17377	568	22.9622	61.0136	56.8609	417	Intron (ENSMUST00000041124.12/170753, intron 1 of 8)	3	9438292	9565299	127008	2	170753	ENSMUST00000193947.1	-21743	ENSMUSG00000040209	Zfp704	zinc finger protein 704
1178	chr3	137865458	137865985	528	*	Cebpb_1.q10_peak_18725	541	22.9381	58.1959	54.1006	258	Promoter (<=1kb)	3	137865128	137866386	1259	1	51788	ENSMUST00000125821.1	330	ENSMUSG00000037894	H2az1	H2A.Z variant histone 1
1179	chr3	21987749	21988520	772	*	Cebpb_1.q10_peak_17489	548	22.8635	58.9926	54.8749	494	Distal Intergenic	3	22076652	22216594	139943	1	81004	ENSMUST00000193734.5	-88132	ENSMUSG00000027630	Tbl1xr1	transducin (beta)-like 1X-linked receptor 1
1180	chr3	65873055	65873700	646	*	Cebpb_1.q10_peak_17835	548	22.8635	58.9926	54.8749	254	Distal Intergenic	3	65946782	65947998	1217	2	56706	ENSMUST00000149729.1	74298	ENSMUSG00000027829	Ccnl1	cyclin L1
1181	chr7	31031729	31032411	683	*	Cebpb_1.q10_peak_24247	548	22.8635	58.9926	54.8749	303	Distal Intergenic	7	31032730	31037938	5209	2	18301	ENSMUST00000205301.1	5527	ENSMUSG00000009687	Fxyd5	FXYD domain-containing ion transport regulator 5
1182	chr1	159186561	159187512	952	*	Cebpb_1.q10_peak_1468	722	22.8535	76.7802	72.2962	574	Distal Intergenic	1	159232320	159250119	17800	1	26374	ENSMUST00000195800.5	-44808	ENSMUSG00000040782	Cop1	COP1, E3 ubiquitin ligase
1183	chr10	85265835	85267263	1429	*	Cebpb_1.q10_peak_3074	722	22.8535	76.7802	72.2962	553	Exon (ENSMUST00000215824.1/ENSMUST00000215824.1, exon 1 of 3)	10	85131700	85185064	53365	2	12952	ENSMUST00000020227.10	-80771	ENSMUSG00000020038	Cry1	cryptochrome 1 (photolyase-like)
1184	chr12	84275047	84275920	874	*	Cebpb_1.q10_peak_6313	722	22.8535	76.7802	72.2962	396	Distal Intergenic	12	84285232	84315832	30601	1	77219	ENSMUST00000123614.7	-9312	ENSMUSG00000072946	Ptgr2	prostaglandin reductase 2
1185	chr16	33076943	33078072	1130	*	Cebpb_1.q10_peak_11194	722	22.8535	76.7802	72.2962	389	Intron (ENSMUST00000023497.2/239833, intron 6 of 16)	16	33091286	33104882	13597	1	239833	ENSMUST00000153549.1	-13214	ENSMUSG00000022802	Lmln	leishmanolysin-like (metallopeptidase M8 family)
1186	chr7	43669997	43670601	605	*	Cebpb_1.q10_peak_24317	722	22.8535	76.7802	72.2962	310	Promoter (1-2kb)	7	43672016	43678298	6283	1	233189	ENSMUST00000038332.8	-1415	ENSMUSG00000038888	Ctu1	cytosolic thiouridylase subunit 1
1187	chr8	46885760	46886834	1075	*	Cebpb_1.q10_peak_26012	722	22.8535	76.7802	72.2962	568	Distal Intergenic	8	46807230	46818971	11742	1	16363	ENSMUST00000210334.1	78530	ENSMUSG00000031627	Irf2	interferon regulatory factor 2
1188	chr2	119350599	119351269	671	*	Cebpb_1.q10_peak_16348	684	22.808	72.8245	68.4112	421	Promoter (<=1kb)	2	119351229	119354381	3153	1	69065	ENSMUST00000028780.3	0	ENSMUSG00000027313	Chac1	ChaC, cation transport regulator 1
1189	chr6	16898253	16898897	645	*	Cebpb_1.q10_peak_22285	592	22.757	63.4688	59.2728	393	Promoter (<=1kb)	6	16833373	16898441	65069	2	21426	ENSMUST00000031533.10	0	ENSMUSG00000029553	Tfec	transcription factor EC
1190	chr13	112324893	112325559	667	*	Cebpb_1.q10_peak_8156	642	22.756	68.5185	64.2171	364	Intron (ENSMUST00000056047.13/77318, intron 3 of 5)	13	112318454	112339876	21423	1	77318	ENSMUST00000223871.1	6439	ENSMUSG00000049985	Ankrd55	ankyrin repeat domain 55
1191	chr15	77855118	77855724	607	*	Cebpb_1.q10_peak_10204	642	22.756	68.5185	64.2171	385	Distal Intergenic	15	77760587	77842175	81589	2	17886	ENSMUST00000016771.12	-12943	ENSMUSG00000022443	Myh9	myosin, heavy polypeptide 9, non-muscle
1192	chr19	53318385	53319284	900	*	Cebpb_1.q10_peak_14842	642	22.756	68.5185	64.2171	314	Intron (ENSMUST00000003870.14/17859, intron 1 of 5)	19	53313066	53372460	59395	1	17859	ENSMUST00000237480.1	5319	ENSMUSG00000025025	Mxi1	MAX interactor 1, dimerization protein
1193	chr7	139984310	139985004	695	*	Cebpb_1.q10_peak_25501	642	22.756	68.5185	64.2171	396	Promoter (1-2kb)	7	139986809	139986874	66	2	102465643	ENSMUST00000185038.1	1870	ENSMUSG00000099092	Mir7062	microRNA 7062
1194	chr1	131638381	131639124	744	*	Cebpb_1.q10_peak_1115	528	22.7506	56.9663	52.8889	458	Promoter (<=1kb)	1	131638494	131675503	37010	1	13034	ENSMUST00000112411.1	0	ENSMUSG00000004552	Ctse	cathepsin E
1195	chr11	16987379	16988269	891	*	Cebpb_1.q10_peak_3790	528	22.7506	56.9663	52.8889	510	Exon (ENSMUST00000102881.9/56193, exon 6 of 10)	11	16994820	17002999	8180	2	56193	ENSMUST00000156101.1	14730	ENSMUSG00000020120	Plek	pleckstrin
1196	chr11	34009675	34011155	1481	*	Cebpb_1.q10_peak_4008	528	22.7506	56.9663	52.8889	714	Intron (ENSMUST00000141450.1/76874, intron 4 of 4)	11	33641180	33993152	351973	2	70357	ENSMUST00000154760.1	-16523	ENSMUSG00000053519	Kcnip1	Kv channel-interacting protein 1
1197	chr11	70074300	70075055	756	*	Cebpb_1.q10_peak_4454	528	22.7506	56.9663	52.8889	512	Distal Intergenic	11	70092644	70106187	13544	1	11890	ENSMUST00000102572.7	-17589	ENSMUSG00000040963	Asgr2	asialoglycoprotein receptor 2
1198	chr11	76506703	76507284	582	*	Cebpb_1.q10_peak_4581	528	22.7506	56.9663	52.8889	264	Promoter (1-2kb)	11	76416735	76508995	92261	2	109934	ENSMUST00000108407.9	1711	ENSMUSG00000017631	Abr	active BCR-related gene
1199	chr12	64917510	64918016	507	*	Cebpb_1.q10_peak_6030	528	22.7506	56.9663	52.8889	294	Promoter (<=1kb)	12	64917906	64924591	6686	1	217648	ENSMUST00000058135.5	0	ENSMUSG00000047227	Gm527	predicted gene 527
1200	chr12	111535022	111536207	1186	*	Cebpb_1.q10_peak_6622	528	22.7506	56.9663	52.8889	318	Promoter (1-2kb)	12	111538016	111546752	8737	1	217869	ENSMUST00000166123.8	-1809	ENSMUSG00000021282	Eif5	eukaryotic translation initiation factor 5
1201	chr13	24614305	24614835	531	*	Cebpb_1.q10_peak_7037	528	22.7506	56.9663	52.8889	269	Promoter (<=1kb)	13	24614610	24702162	87553	1	193385	ENSMUST00000134370.7	0	ENSMUSG00000036006	Ripor2	RHO family interacting cell polarization regulator 2
1202	chr13	41403756	41404444	689	*	Cebpb_1.q10_peak_7288	528	22.7506	56.9663	52.8889	322	Intron (ENSMUST00000021794.13/18003, intron 2 of 7)	13	41317920	41359739	41820	2	18003	ENSMUST00000224803.1	-44017	ENSMUSG00000021365	Nedd9	neural precursor cell expressed, developmentally down-regulated gene 9
1203	chr14	62162879	62163628	750	*	Cebpb_1.q10_peak_8881	528	22.7506	56.9663	52.8889	442	Intron (ENSMUST00000226702.1/ENSMUST00000226702.1, intron 1 of 3)	14	62292589	62353558	60970	1	67153	ENSMUST00000166879.7	-128961	ENSMUSG00000021932	Rnaseh2b	ribonuclease H2, subunit B
1204	chr15	68175561	68176211	651	*	Cebpb_1.q10_peak_10111	528	22.7506	56.9663	52.8889	276	Intron (ENSMUST00000162054.8/380993, intron 7 of 15)	15	68084321	68258787	174467	2	380993	ENSMUST00000162173.7	82576	ENSMUSG00000022335	Zfat	zinc finger and AT hook domain containing
1205	chr16	12206375	12207801	1427	*	Cebpb_1.q10_peak_10810	528	22.7506	56.9663	52.8889	883	Intron (ENSMUST00000170672.8/72555, intron 2 of 4)	16	11984720	11995396	10677	1	72555	ENSMUST00000229804.1	221655	ENSMUSG00000022494	Shisa9	shisa family member 9
1206	chr17	17895964	17896460	497	*	Cebpb_1.q10_peak_11989	528	22.7506	56.9663	52.8889	259	Intron (ENSMUST00000054871.11/14289, intron 1 of 1)	17	17887888	17893853	5966	1	14289	ENSMUST00000064068.4	8076	ENSMUSG00000052270	Fpr2	formyl peptide receptor 2
1207	chr17	23966550	23967513	964	*	Cebpb_1.q10_peak_12011	528	22.7506	56.9663	52.8889	742	Distal Intergenic	17	23972127	23973747	1621	2	30943	ENSMUST00000234145.1	6234	ENSMUSG00000024124	Prss30	protease, serine 30
1208	chr19	6975995	6976603	609	*	Cebpb_1.q10_peak_14029	528	22.7506	56.9663	52.8889	385	Promoter (<=1kb)	19	6961911	6976470	14560	2	18797	ENSMUST00000235352.1	0	ENSMUSG00000024960	Plcb3	phospholipase C, beta 3
1209	chr19	46339434	46340300	867	*	Cebpb_1.q10_peak_14760	528	22.7506	56.9663	52.8889	508	Promoter (<=1kb)	19	46331915	46338702	6788	2	67116	ENSMUST00000236066.1	-732	ENSMUSG00000036748	Cuedc2	CUE domain containing 2
1210	chr2	153145265	153146070	806	*	Cebpb_1.q10_peak_16893	528	22.7506	56.9663	52.8889	272	Intron (ENSMUST00000189688.1/15162, intron 11 of 12)	2	153161303	153204862	43560	1	99237	ENSMUST00000137446.7	-15233	ENSMUSG00000068040	Tm9sf4	transmembrane 9 superfamily member 4
1211	chr2	159591226	159592081	856	*	Cebpb_1.q10_peak_17043	528	22.7506	56.9663	52.8889	366	Distal Intergenic	2	159947341	159981288	33948	1	71081	ENSMUST00000133091.1	-355260	ENSMUSG00000085198	4933416E03Rik	RIKEN cDNA 4933416E03 gene
1212	chr2	181553701	181554276	576	*	Cebpb_1.q10_peak_17324	528	22.7506	56.9663	52.8889	215	3' UTR	2	181569152	181569797	646	2	68556	ENSMUST00000136997.1	15521	ENSMUSG00000089917	Uckl1	uridine-cytidine kinase 1-like 1
1213	chr3	28171136	28171718	583	*	Cebpb_1.q10_peak_17538	528	22.7506	56.9663	52.8889	279	Distal Intergenic	3	28109759	28130795	21037	1	18805	ENSMUST00000126594.2	61377	ENSMUSG00000027695	Pld1	phospholipase D1
1214	chr3	51475584	51476182	599	*	Cebpb_1.q10_peak_17673	528	22.7506	56.9663	52.8889	316	3' UTR	3	51483920	51494095	10176	1	19338	ENSMUST00000195715.1	-7738	ENSMUSG00000027739	Rab33b	RAB33B, member RAS oncogene family
1215	chr3	109340273	109340821	549	*	Cebpb_1.q10_peak_18470	528	22.7506	56.9663	52.8889	260	Promoter (<=1kb)	3	109340653	109685698	345046	1	57257	ENSMUST00000046864.13	0	ENSMUSG00000033721	Vav3	vav 3 oncogene
1216	chr4	59861878	59862777	900	*	Cebpb_1.q10_peak_19432	528	22.7506	56.9663	52.8889	669	Intron (ENSMUST00000030080.6/209131, intron 2 of 8)	4	59884694	59900533	15840	1	209131	ENSMUST00000145199.7	-21917	ENSMUSG00000028385	Snx30	sorting nexin family member 30
1217	chr4	59928183	59928850	668	*	Cebpb_1.q10_peak_19436	528	22.7506	56.9663	52.8889	442	Distal Intergenic	4	59905126	59915056	9931	2	30936	ENSMUST00000030081.1	-13127	ENSMUSG00000028386	Slc46a2	solute carrier family 46, member 2
1218	chr5	16446888	16447411	524	*	Cebpb_1.q10_peak_20609	528	22.7506	56.9663	52.8889	316	Distal Intergenic	5	16361395	16362326	932	1	12293	ENSMUST00000199236.1	85493	ENSMUSG00000040118	Cacna2d1	calcium channel, voltage-dependent, alpha2/delta subunit 1
1219	chr5	92708030	92708552	523	*	Cebpb_1.q10_peak_21323	528	22.7506	56.9663	52.8889	305	Intron (ENSMUST00000113055.8/27428, intron 1 of 10)	5	92683625	92964762	281138	1	27428	ENSMUST00000168878.7	24405	ENSMUSG00000029381	Shroom3	shroom family member 3
1220	chr5	96898001	96898549	549	*	Cebpb_1.q10_peak_21349	528	22.7506	56.9663	52.8889	324	Distal Intergenic	5	96921272	96934867	13596	1	666266	ENSMUST00000200139.1	-22723	ENSMUSG00000106357	Gm8013	predicted gene 8013
1221	chr5	120511658	120512536	879	*	Cebpb_1.q10_peak_21695	528	22.7506	56.9663	52.8889	428	Promoter (<=1kb)	5	120512868	120519751	6884	1	170756	ENSMUST00000140329.1	-332	ENSMUSG00000032754	Slc8b1	solute carrier family 8 (sodium/lithium/calcium exchanger), member B1
1222	chr6	59458678	59459429	752	*	Cebpb_1.q10_peak_22781	528	22.7506	56.9663	52.8889	403	Distal Intergenic	6	59347226	59426294	79069	2	243385	ENSMUST00000051065.5	-32384	ENSMUSG00000045441	Gprin3	GPRIN family member 3
1223	chr6	99436179	99436886	708	*	Cebpb_1.q10_peak_23154	528	22.7506	56.9663	52.8889	371	Promoter (<=1kb)	6	99308377	99436396	128020	2	108655	ENSMUST00000176105.1	0	ENSMUSG00000030067	Foxp1	forkhead box P1
1224	chr7	100964145	100964656	512	*	Cebpb_1.q10_peak_24990	528	22.7506	56.9663	52.8889	271	Promoter (<=1kb)	7	100937630	100964391	26762	2	233571	ENSMUST00000060174.5	0	ENSMUSG00000048779	P2ry6	pyrimidinergic receptor P2Y, G-protein coupled, 6
1225	chr8	10006423	10006900	478	*	Cebpb_1.q10_peak_25644	528	22.7506	56.9663	52.8889	228	Promoter (<=1kb)	8	10006467	10035996	29530	1	24099	ENSMUST00000208683.1	0	ENSMUSG00000031497	Tnfsf13b	tumor necrosis factor (ligand) superfamily, member 13b
1226	chr8	34918351	34919178	828	*	Cebpb_1.q10_peak_25896	528	22.7506	56.9663	52.8889	220	Promoter (<=1kb)	8	34918379	34918768	390	2	21951	ENSMUST00000211065.1	0	ENSMUSG00000031529	Tnks	tankyrase, TRF1-interacting ankyrin-related ADP-ribose polymerase
1227	chr8	80918982	80919666	685	*	Cebpb_1.q10_peak_26292	528	22.7506	56.9663	52.8889	230	Distal Intergenic	8	80764438	80880519	116082	2	14388	ENSMUST00000210676.1	-38463	ENSMUSG00000031714	Gab1	growth factor receptor bound protein 2-associated protein 1
1228	chr4	117041303	117042020	718	*	Cebpb_1.q10_peak_19829	564	22.7237	60.6098	56.4605	310	Intron (ENSMUST00000106448.8/108067, intron 3 of 11)	4	117044476	117059325	14850	1	108067	ENSMUST00000135121.1	-2456	ENSMUSG00000028683	Eif2b3	eukaryotic translation initiation factor 2B, subunit 3
1229	chr1	170912179	170913011	833	*	Cebpb_1.q10_peak_1619	600	22.6939	64.299	60.0789	368	Promoter (<=1kb)	1	170907273	170912941	5669	2	435653	ENSMUST00000094337.1	0	ENSMUSG00000070524	Fcrlb	Fc receptor-like B
1230	chr1	191201055	191201771	717	*	Cebpb_1.q10_peak_1952	600	22.6939	64.299	60.0789	352	Intron (ENSMUST00000195117.1/11910, intron 1 of 3)	1	191170296	191218039	47744	2	11910	ENSMUST00000195117.1	16268	ENSMUSG00000026628	Atf3	activating transcription factor 3
1231	chr11	103399758	103400349	592	*	Cebpb_1.q10_peak_5155	600	22.6939	64.299	60.0789	342	Intron (ENSMUST00000041272.9/353047, intron 2 of 11)	11	103366617	103394768	28152	2	353047	ENSMUST00000184350.1	-4990	ENSMUSG00000034247	Plekhm1	pleckstrin homology domain containing, family M (with RUN domain) member 1
1232	chr13	100449392	100450010	619	*	Cebpb_1.q10_peak_7971	600	22.6939	64.299	60.0789	331	Intron (ENSMUST00000222155.1/17940, intron 1 of 15)	13	100407770	100452864	45095	2	17940	ENSMUST00000222155.1	2854	ENSMUSG00000021640	Naip1	NLR family, apoptosis inhibitory protein 1
1233	chr15	25830121	25831258	1138	*	Cebpb_1.q10_peak_9539	600	22.6939	64.299	60.0789	472	Distal Intergenic	15	25843180	25973687	130508	1	66270	ENSMUST00000022881.14	-11922	ENSMUSG00000022270	Retreg1	reticulophagy regulator 1
1234	chr15	66816109	66817507	1399	*	Cebpb_1.q10_peak_10063	600	22.6939	64.299	60.0789	1047	Intron (ENSMUST00000065916.13/21819, intron 41 of 47)	15	66780864	66812593	31730	2	20491	ENSMUST00000100572.9	-3516	ENSMUSG00000022372	Sla	src-like adaptor
1235	chr16	56029811	56030291	481	*	Cebpb_1.q10_peak_11455	600	22.6939	64.299	60.0789	252	Promoter (<=1kb)	16	56015506	56029739	14234	2	76302	ENSMUST00000114444.8	-72	ENSMUSG00000071533	Pcnp	PEST proteolytic signal containing nuclear protein
1236	chr5	122145587	122146705	1119	*	Cebpb_1.q10_peak_21732	600	22.6939	64.299	60.0789	889	Distal Intergenic	5	122134437	122138957	4521	2	330188	ENSMUST00000146235.1	-6630	ENSMUSG00000043036	Ccdc63	coiled-coil domain containing 63
1237	chr8	11767275	11768031	757	*	Cebpb_1.q10_peak_25689	600	22.6939	64.299	60.0789	440	Intron (ENSMUST00000210104.1/54126, intron 3 of 4)	8	11758391	11805323	46933	1	54126	ENSMUST00000210012.1	8884	ENSMUSG00000031511	Arhgef7	Rho guanine nucleotide exchange factor (GEF7)
1238	chr10	10320901	10321675	775	*	Cebpb_1.q10_peak_2107	536	22.6868	57.776	53.6855	371	Distal Intergenic	10	10335709	10411744	76036	2	215772	ENSMUST00000148816.7	90069	ENSMUSG00000050994	Adgb	androglobin
1239	chr10	93070566	93071515	950	*	Cebpb_1.q10_peak_3149	536	22.6868	57.776	53.6855	326	Promoter (<=1kb)	10	93066763	93070251	3489	2	380654	ENSMUST00000171781.1	-315	ENSMUSG00000020014	Cfap54	cilia and flagella associated protein 54
1240	chr11	120150277	120150759	483	*	Cebpb_1.q10_peak_5513	536	22.6868	57.776	53.6855	269	Promoter (<=1kb)	11	120111003	120151279	40277	2	72055	ENSMUST00000154444.8	520	ENSMUSG00000061306	Slc38a10	solute carrier family 38, member 10
1241	chr6	114893753	114894758	1006	*	Cebpb_1.q10_peak_23306	828	22.669	87.5441	82.8413	355	Intron (ENSMUST00000032459.13/232334, intron 1 of 4)	6	114860628	114875107	14480	2	232334	ENSMUST00000152710.7	-18646	ENSMUSG00000030315	Vgll4	vestigial like family member 4
1242	chr11	104647424	104647906	483	*	Cebpb_1.q10_peak_5179	544	22.6184	58.5812	54.4797	260	Intron (ENSMUST00000021028.4/16416, intron 10 of 14)	11	104637389	104669813	32425	1	16416	ENSMUST00000127140.2	10035	ENSMUSG00000020689	Itgb3	integrin beta 3
1243	chr11	116436562	116437199	638	*	Cebpb_1.q10_peak_5398	544	22.6184	58.5812	54.4797	320	Intron (ENSMUST00000057676.6/319370, intron 2 of 2)	11	116434509	116438223	3715	1	664849	ENSMUST00000144310.1	2053	NA	Gm7367	1110014K08Rik pseudogene
1244	chr13	53017778	53018443	666	*	Cebpb_1.q10_peak_7528	544	22.6184	58.5812	54.4797	446	Exon (ENSMUST00000222317.1/ENSMUST00000222317.1, exon 2 of 2)	13	52967209	52981073	13865	2	18030	ENSMUST00000071065.7	-36705	ENSMUSG00000056749	Nfil3	nuclear factor, interleukin 3, regulated
1245	chr13	63877015	63877551	537	*	Cebpb_1.q10_peak_7654	544	22.6184	58.5812	54.4797	314	3' UTR	13	63870509	63872497	1989	1	76251	ENSMUST00000109776.2	6506	ENSMUSG00000021470	Ercc6l2	excision repair cross-complementing rodent repair deficiency, complementation group 6 like 2
1246	chr15	59662368	59663066	699	*	Cebpb_1.q10_peak_9928	544	22.6184	58.5812	54.4797	395	Distal Intergenic	15	59648653	59653689	5037	1	211770	ENSMUST00000118228.1	13715	ENSMUSG00000032501	Trib1	tribbles pseudokinase 1
1247	chr17	34893877	34894481	605	*	Cebpb_1.q10_peak_12334	544	22.6184	58.5812	54.4797	334	Promoter (<=1kb)	17	34894559	34896867	2309	1	193736	ENSMUST00000052778.9	-78	ENSMUSG00000049823	Zbtb12	zinc finger and BTB domain containing 12
1248	chr18	5133553	5134694	1142	*	Cebpb_1.q10_peak_13069	544	22.6184	58.5812	54.4797	832	Distal Intergenic	18	5114253	5119218	4966	1	225115	ENSMUST00000129543.1	19300	ENSMUSG00000024236	Svil	supervillin
1249	chr19	10801015	10801476	462	*	Cebpb_1.q10_peak_14112	544	22.6184	58.5812	54.4797	244	Intron (ENSMUST00000080292.11/12511, intron 1 of 12)	19	10789346	10798744	9399	2	12511	ENSMUST00000025572.7	-2271	ENSMUSG00000024670	Cd6	CD6 antigen
1250	chr3	51518345	51518907	563	*	Cebpb_1.q10_peak_17675	544	22.6184	58.5812	54.4797	347	3' UTR	3	51530030	51536647	6618	2	73251	ENSMUST00000195080.1	17740	ENSMUSG00000037111	Setd7	SET domain containing (lysine methyltransferase) 7
1251	chr4	97814417	97814946	530	*	Cebpb_1.q10_peak_19632	544	22.6184	58.5812	54.4797	287	Intron (ENSMUST00000152023.7/18027, intron 2 of 3)	4	97568133	97778048	209916	2	319865	ENSMUST00000146447.7	-36369	NA	E130114P18Rik	RIKEN cDNA E130114P18 gene
1252	chr7	140999289	140999759	471	*	Cebpb_1.q10_peak_25516	544	22.6184	58.5812	54.4797	259	Distal Intergenic	7	141009586	141010770	1185	2	66141	ENSMUST00000026565.6	11011	ENSMUSG00000025492	Ifitm3	interferon induced transmembrane protein 3
1253	chr9	122356966	122357659	694	*	Cebpb_1.q10_peak_28372	544	22.6184	58.5812	54.4797	315	Intron (ENSMUST00000156520.7/67469, intron 1 of 6)	9	122351789	122368122	16334	1	67469	ENSMUST00000216775.1	5177	ENSMUSG00000032540	Abhd5	abhydrolase domain containing 5
1254	chr2	131423188	131424198	1011	*	Cebpb_1.q10_peak_16630	727	22.5597	77.1912	72.7017	633	Distal Intergenic	2	131491496	131520243	28748	1	228608	ENSMUST00000129143.7	-67298	ENSMUSG00000027333	Smox	spermine oxidase
1255	chr3	146450438	146451065	628	*	Cebpb_1.q10_peak_18822	727	22.5597	77.1912	72.7017	307	Promoter (<=1kb)	3	146450470	146465849	15380	1	74245	ENSMUST00000061937.12	0	ENSMUSG00000028189	Ctbs	chitobiase
1256	chr10	121488503	121489318	816	*	Cebpb_1.q10_peak_3525	707	22.5532	75.2486	70.7931	350	Exon (ENSMUST00000218056.1/ENSMUST00000218056.1, exon 1 of 2)	10	121410350	121476347	65998	2	192678	ENSMUST00000026902.8	-12156	ENSMUSG00000025795	Rassf3	Ras association (RalGDS/AF-6) domain family member 3
1257	chr13	90515663	90516509	847	*	Cebpb_1.q10_peak_7806	707	22.5532	75.2486	70.7931	330	Distal Intergenic	13	90883453	90898824	15372	2	435376	ENSMUST00000182104.1	382315	ENSMUSG00000078958	Atp6ap1l	ATPase, H+ transporting, lysosomal accessory protein 1-like
1258	chr19	34187867	34188516	650	*	Cebpb_1.q10_peak_14515	707	22.5532	75.2486	70.7931	252	Distal Intergenic	19	34192229	34240333	48105	1	76630	ENSMUST00000054956.14	-3713	ENSMUSG00000024776	Stambpl1	STAM binding protein like 1
1259	chr2	126600324	126601135	812	*	Cebpb_1.q10_peak_16461	707	22.5532	75.2486	70.7931	380	Exon (ENSMUST00000138752.1/15186, exon 8 of 8)	2	126594584	126598261	3678	2	15186	ENSMUST00000124396.1	-2063	ENSMUSG00000027360	Hdc	histidine decarboxylase
1260	chr3	90475738	90476972	1235	*	Cebpb_1.q10_peak_18106	707	22.5532	75.2486	70.7931	798	Promoter (<=1kb)	3	90476126	90487963	11838	1	67781	ENSMUST00000196769.4	0	ENSMUSG00000001016	Ilf2	interleukin enhancer binding factor 2
1261	chr3	129611608	129613181	1574	*	Cebpb_1.q10_peak_18618	707	22.5532	75.2486	70.7931	900	Intron (ENSMUST00000199910.4/170439, intron 2 of 3)	3	129552380	129628319	75940	1	170439	ENSMUST00000198369.1	59228	ENSMUSG00000041220	Elovl6	ELOVL family member 6, elongation of long chain fatty acids (yeast)
1262	chr5	100821168	100821893	726	*	Cebpb_1.q10_peak_21394	707	22.5532	75.2486	70.7931	381	Promoter (<=1kb)	5	100805192	100820965	15774	2	70681	ENSMUST00000055245.12	-203	ENSMUSG00000035234	Abraxas1	BRCA1 A complex subunit
1263	chr6	86487324	86488287	964	*	Cebpb_1.q10_peak_22947	707	22.5532	75.2486	70.7931	537	Promoter (<=1kb)	6	86483376	86488204	4829	2	381792	ENSMUST00000188135.1	0	ENSMUSG00000101655	2310040G24Rik	RIKEN cDNA 2310040G24 gene
1264	chr11	110130660	110131278	619	*	Cebpb_1.q10_peak_5295	525	22.5062	56.5593	52.5097	289	Exon (ENSMUST00000044850.3/217262, exon 24 of 39)	11	110025634	110095978	70345	2	217258	ENSMUST00000100287.8	-34682	ENSMUSG00000041828	Abca8a	ATP-binding cassette, sub-family A (ABC1), member 8a
1265	chr19	5845183	5845987	805	*	Cebpb_1.q10_peak_13986	647	22.5043	69.0243	64.708	469	Promoter (<=1kb)	19	5824708	5845478	20771	2	66961	ENSMUST00000173672.1	0	ENSMUSG00000092274	Neat1	nuclear paraspeckle assembly transcript 1 (non-protein coding)
1266	chr14	21047676	21048340	665	*	Cebpb_1.q10_peak_8358	560	22.4901	60.2138	56.0802	334	Intron (ENSMUST00000154460.7/55946, intron 1 of 8)	14	21040987	21052077	11091	2	55946	ENSMUST00000148886.1	3737	ENSMUSG00000021824	Ap3m1	adaptor-related protein complex 3, mu 1 subunit
1267	chr4	102566212	102567098	887	*	Cebpb_1.q10_peak_19681	560	22.4901	60.2138	56.0802	425	Intron (ENSMUST00000106911.7/18578, intron 7 of 16)	4	102570095	102605847	35753	1	18578	ENSMUST00000097950.8	-2997	ENSMUSG00000028525	Pde4b	phosphodiesterase 4B, cAMP specific
1268	chr9	50661400	50662128	729	*	Cebpb_1.q10_peak_27325	532	22.441	57.3649	53.285	259	Promoter (1-2kb)	9	50634633	50659780	25148	2	235339	ENSMUST00000034567.3	-1620	ENSMUSG00000000168	Dlat	dihydrolipoamide S-acetyltransferase (E2 component of pyruvate dehydrogenase complex)
1269	chr1	191125541	191126125	585	*	Cebpb_1.q10_peak_1944	568	22.4299	61.0397	56.8867	273	Distal Intergenic	1	191100477	191108909	8433	1	381319	ENSMUST00000191621.1	25064	ENSMUSG00000026630	Batf3	basic leucine zipper transcription factor, ATF-like 3
1270	chr1	181860498	181861174	677	*	Cebpb_1.q10_peak_1844	626	22.4118	66.9562	62.6876	418	Distal Intergenic	1	181836058	181843046	6989	2	98386	ENSMUST00000193030.5	-17452	ENSMUSG00000004880	Lbr	lamin B receptor
1271	chr16	43889243	43889950	708	*	Cebpb_1.q10_peak_11311	626	22.4118	66.9562	62.6876	486	Promoter (<=1kb)	16	43861407	43889648	28242	2	106248	ENSMUST00000156568.7	0	ENSMUSG00000022704	Qtrt2	queuine tRNA-ribosyltransferase accessory subunit 2
1272	chr3	106495673	106496369	697	*	Cebpb_1.q10_peak_18372	626	22.4118	66.9562	62.6876	472	Intron (ENSMUST00000029508.10/72121, intron 8 of 11)	3	106487418	106488641	1224	1	72121	ENSMUST00000193651.1	8255	ENSMUSG00000027901	Dennd2d	DENN/MADD domain containing 2D
1273	chr5	125475308	125476161	854	*	Cebpb_1.q10_peak_21843	626	22.4118	66.9562	62.6876	386	Promoter (<=1kb)	5	125475814	125517410	41597	1	78894	ENSMUST00000031445.4	0	ENSMUSG00000029482	Aacs	acetoacetyl-CoA synthetase
1274	chr11	79287238	79288064	827	*	Cebpb_1.q10_peak_4667	901	22.3197	95.0421	90.1773	445	Distal Intergenic	11	79239372	79254671	15300	2	78889	ENSMUST00000017821.11	-32567	ENSMUSG00000017677	Wsb1	WD repeat and SOCS box-containing 1
1275	chr13	99058574	99059615	1042	*	Cebpb_1.q10_peak_7942	585	22.3163	62.7081	58.5188	325	Distal Intergenic	13	99076526	99087921	11396	2	69603	ENSMUST00000189489.1	28306	ENSMUSG00000100410	2310020H05Rik	RIKEN cDNA 2310020H05 gene
1276	chr16	20622090	20622842	753	*	Cebpb_1.q10_peak_10932	585	22.3163	62.7081	58.5188	442	Promoter (<=1kb)	16	20619215	20621287	2073	2	73047	ENSMUST00000052939.2	-803	ENSMUSG00000051146	Camk2n2	calcium/calmodulin-dependent protein kinase II inhibitor 2
1277	chr17	12134778	12135619	842	*	Cebpb_1.q10_peak_11916	585	22.3163	62.7081	58.5188	373	Promoter (1-2kb)	17	12133205	12210361	77157	1	68262	ENSMUST00000167792.1	1573	ENSMUSG00000023827	Agpat4	1-acylglycerol-3-phosphate O-acyltransferase 4 (lysophosphatidic acid acyltransferase, delta)
1278	chr2	46370528	46371553	1026	*	Cebpb_1.q10_peak_15601	585	22.3163	62.7081	58.5188	612	Distal Intergenic	2	45696800	45698067	1268	1	69405	ENSMUST00000134308.1	673728	ENSMUSG00000086202	1700019E08Rik	RIKEN cDNA 1700019E08 gene
1279	chr7	75656179	75656835	657	*	Cebpb_1.q10_peak_24599	585	22.3163	62.7081	58.5188	271	Intron (ENSMUST00000166315.6/75547, intron 8 of 36)	7	75644185	75677330	33146	1	75547	ENSMUST00000209040.1	11994	ENSMUSG00000066406	Akap13	A kinase (PRKA) anchor protein 13
1280	chr8	3664269	3664979	711	*	Cebpb_1.q10_peak_25629	585	22.3163	62.7081	58.5188	372	Promoter (<=1kb)	8	3665754	3669259	3506	1	69189	ENSMUST00000014118.3	-775	ENSMUSG00000013974	Mcemp1	mast cell expressed membrane protein 1
1281	chr9	96143592	96144221	630	*	Cebpb_1.q10_peak_27985	585	22.3163	62.7081	58.5188	222	Intron (ENSMUST00000085217.11/235533, intron 5 of 15)	9	96124220	96137820	13601	1	235533	ENSMUST00000136496.1	19372	ENSMUSG00000041440	Gk5	glycerol kinase 5 (putative)
1282	chr1	36325838	36326477	640	*	Cebpb_1.q10_peak_143	528	22.314	56.9663	52.8889	412	Distal Intergenic	1	36317027	36318132	1106	1	214855	ENSMUST00000141121.1	8811	ENSMUSG00000037447	Arid5a	AT rich interactive domain 5A (MRF1-like)
1283	chr1	191422445	191423302	858	*	Cebpb_1.q10_peak_1968	528	22.314	56.9663	52.8889	505	Distal Intergenic	1	191372571	191399299	26729	2	226849	ENSMUST00000195859.1	-23146	ENSMUSG00000026626	Ppp2r5a	protein phosphatase 2, regulatory subunit B', alpha
1284	chr10	19015026	19015976	951	*	Cebpb_1.q10_peak_2229	528	22.314	56.9663	52.8889	482	Promoter (<=1kb)	10	19000910	19015410	14501	2	21929	ENSMUST00000019997.10	0	ENSMUSG00000019850	Tnfaip3	tumor necrosis factor, alpha-induced protein 3
1285	chr10	61717402	61718167	766	*	Cebpb_1.q10_peak_2699	528	22.314	56.9663	52.8889	208	Intron (ENSMUST00000105455.8/71361, intron 1 of 9)	10	61715332	61716235	904	1	71361	ENSMUST00000129809.1	2070	ENSMUSG00000020085	Aifm2	apoptosis-inducing factor, mitochondrion-associated 2
1286	chr10	79779886	79780987	1102	*	Cebpb_1.q10_peak_2919	528	22.314	56.9663	52.8889	571	Promoter (<=1kb)	10	79780581	79782607	2027	1	83554	ENSMUST00000168798.1	0	ENSMUSG00000020325	Fstl3	follistatin-like 3
1287	chr10	88504372	88505036	665	*	Cebpb_1.q10_peak_3121	528	22.314	56.9663	52.8889	325	Promoter (<=1kb)	10	88469514	88504073	34560	2	212862	ENSMUST00000117440.7	-299	ENSMUSG00000060002	Chpt1	choline phosphotransferase 1
1288	chr11	94118447	94119139	693	*	Cebpb_1.q10_peak_4923	528	22.314	56.9663	52.8889	315	Intron (ENSMUST00000041956.13/70834, intron 28 of 28)	11	94082788	94126085	43298	1	70834	ENSMUST00000153076.1	35659	ENSMUSG00000020859	Spag9	sperm associated antigen 9
1289	chr11	105990218	105990996	779	*	Cebpb_1.q10_peak_5195	528	22.314	56.9663	52.8889	350	Downstream (<=300bp)	11	105994675	106005443	10769	1	217246	ENSMUST00000190995.1	-3679	ENSMUSG00000101605	Ace3	angiotensin I converting enzyme (peptidyl-dipeptidase A) 3
1290	chr12	21122686	21123316	631	*	Cebpb_1.q10_peak_5698	528	22.314	56.9663	52.8889	270	Intron (ENSMUST00000174530.1/211914, intron 6 of 9)	12	21111954	21268179	156226	1	211914	ENSMUST00000050990.9	10732	ENSMUSG00000052632	Asap2	ArfGAP with SH3 domain, ankyrin repeat and PH domain 2
1291	chr12	25283612	25284368	757	*	Cebpb_1.q10_peak_5740	528	22.314	56.9663	52.8889	392	Distal Intergenic	12	25129174	25134931	5758	1	432641	ENSMUST00000223429.1	154438	NA	Gm17746	predicted gene, 17746
1292	chr12	102445294	102445894	601	*	Cebpb_1.q10_peak_6522	528	22.314	56.9663	52.8889	371	Distal Intergenic	12	102394098	102439813	45716	2	19141	ENSMUST00000021607.8	-5481	ENSMUSG00000021190	Lgmn	legumain
1293	chr13	64401745	64402420	676	*	Cebpb_1.q10_peak_7669	528	22.314	56.9663	52.8889	372	Distal Intergenic	13	64432314	64441773	9460	1	105278	ENSMUST00000021939.7	-29894	ENSMUSG00000021483	Cdk20	cyclin-dependent kinase 20
1294	chr13	104611060	104611742	683	*	Cebpb_1.q10_peak_8035	528	22.314	56.9663	52.8889	437	Distal Intergenic	13	104792484	104838360	45877	1	67288	ENSMUST00000145661.7	-180742	ENSMUSG00000021716	Srek1ip1	splicing regulatory glutamine/lysine-rich protein 1interacting protein 1
1295	chr13	111640232	111640727	496	*	Cebpb_1.q10_peak_8135	528	22.314	56.9663	52.8889	244	Intron (ENSMUST00000156236.1/ENSMUST00000156236.1, intron 2 of 3)	13	111680979	111706642	25664	1	218613	ENSMUST00000231273.1	-40252	ENSMUSG00000032727	Mier3	MIER family member 3
1296	chr14	21890197	21890937	741	*	Cebpb_1.q10_peak_8378	528	22.314	56.9663	52.8889	424	Distal Intergenic	14	21845855	21848977	3123	2	69156	ENSMUST00000124549.8	-41220	ENSMUSG00000021773	Comtd1	catechol-O-methyltransferase domain containing 1
1297	chr14	55723899	55725009	1111	*	Cebpb_1.q10_peak_8790	528	22.314	56.9663	52.8889	663	Promoter (1-2kb)	14	55716325	55722263	5939	2	56187	ENSMUST00000163889.2	-1636	ENSMUSG00000040472	Rabggta	Rab geranylgeranyl transferase, a subunit
1298	chr14	61861258	61862244	987	*	Cebpb_1.q10_peak_8867	528	22.314	56.9663	52.8889	307	Distal Intergenic	14	61602839	61682373	79535	2	668253	ENSMUST00000182768.7	-178885	ENSMUSG00000097589	Dleu2	deleted in lymphocytic leukemia, 2
1299	chr15	6402478	6403176	699	*	Cebpb_1.q10_peak_9435	528	22.314	56.9663	52.8889	470	Intron (ENSMUST00000159552.1/13132, intron 1 of 5)	15	6390120	6419837	29718	1	13132	ENSMUST00000162094.2	12358	ENSMUSG00000022150	Dab2	disabled 2, mitogen-responsive phosphoprotein
1300	chr15	34342598	34343594	997	*	Cebpb_1.q10_peak_9622	528	22.314	56.9663	52.8889	258	Intron (ENSMUST00000226766.1/17181, intron 2 of 2)	15	34349176	34356421	7246	2	77358	ENSMUST00000179647.1	12827	ENSMUSG00000094447	9430069I07Rik	RIKEN cDNA 9430069I07 gene
1301	chr15	50866713	50867571	859	*	Cebpb_1.q10_peak_9781	528	22.314	56.9663	52.8889	401	Intron (ENSMUST00000165201.8/83925, intron 1 of 5)	15	50660435	50882806	222372	2	83925	ENSMUST00000184885.7	15235	ENSMUSG00000038679	Trps1	transcriptional repressor GATA binding 1
1302	chr15	58046058	58047625	1568	*	Cebpb_1.q10_peak_9841	528	22.314	56.9663	52.8889	727	3' UTR	15	58030956	58034325	3370	2	75758	ENSMUST00000185553.1	-11733	ENSMUSG00000101892	9130401M01Rik	RIKEN cDNA 9130401M01 gene
1303	chr16	3706623	3707149	527	*	Cebpb_1.q10_peak_10700	528	22.314	56.9663	52.8889	260	Distal Intergenic	16	3707686	3718085	10400	2	54483	ENSMUST00000100222.3	10936	ENSMUSG00000022534	Mefv	Mediterranean fever
1304	chr16	8667000	8667692	693	*	Cebpb_1.q10_peak_10747	528	22.314	56.9663	52.8889	477	Intron (ENSMUST00000008537.9/52502, intron 1 of 3)	16	8658580	8672155	13576	2	52502	ENSMUST00000008537.9	4463	ENSMUSG00000008393	Carhsp1	calcium regulated heat stable protein 1
1305	chr16	22353471	22354121	651	*	Cebpb_1.q10_peak_10966	528	22.314	56.9663	52.8889	316	Distal Intergenic	16	22383579	22401829	18251	2	104156	ENSMUST00000170803.1	47708	ENSMUSG00000013089	Etv5	ets variant 5
1306	chr16	23976087	23976737	651	*	Cebpb_1.q10_peak_11010	528	22.314	56.9663	52.8889	308	Intron (ENSMUST00000023151.5/12053, intron 3 of 9)	16	23967694	23972380	4687	2	12053	ENSMUST00000135352.1	-3707	ENSMUSG00000022508	Bcl6	B cell leukemia/lymphoma 6
1307	chr16	94556204	94557003	800	*	Cebpb_1.q10_peak_11756	528	22.314	56.9663	52.8889	318	Distal Intergenic	16	94570010	94695067	125058	1	13548	ENSMUST00000119878.7	-13007	ENSMUSG00000022897	Dyrk1a	dual-specificity tyrosine-(Y)-phosphorylation regulated kinase 1a
1308	chr17	6782574	6783148	575	*	Cebpb_1.q10_peak_11862	528	22.314	56.9663	52.8889	325	Promoter (<=1kb)	17	6738041	6782784	44744	2	22350	ENSMUST00000064234.6	0	ENSMUSG00000052397	Ezr	ezrin
1309	chr17	14140093	14140776	684	*	Cebpb_1.q10_peak_11943	528	22.314	56.9663	52.8889	427	Distal Intergenic	17	14195052	14204094	9043	2	240025	ENSMUST00000053218.6	63318	ENSMUSG00000048826	Dact2	dishevelled-binding antagonist of beta-catenin 2
1310	chr18	84784692	84785790	1099	*	Cebpb_1.q10_peak_13860	528	22.314	56.9663	52.8889	811	Distal Intergenic	18	84744067	84754251	10185	1	102641800	ENSMUST00000236805.1	40625	ENSMUSG00000118075	Gm38576	predicted gene, 38576
1311	chr19	6459327	6460200	874	*	Cebpb_1.q10_peak_14020	528	22.314	56.9663	52.8889	413	Exon (ENSMUST00000237846.1/ENSMUST00000237846.1, exon 1 of 1)	19	6454571	6482697	28127	1	18190	ENSMUST00000150792.7	4756	ENSMUSG00000033768	Nrxn2	neurexin II
1312	chr19	8019997	8020783	787	*	Cebpb_1.q10_peak_14048	528	22.314	56.9663	52.8889	386	Distal Intergenic	19	7864388	7966027	101640	2	171405	ENSMUST00000075619.4	-53970	ENSMUSG00000067656	Slc22a27	solute carrier family 22, member 27
1313	chr19	24022298	24022791	494	*	Cebpb_1.q10_peak_14364	528	22.314	56.9663	52.8889	272	Intron (ENSMUST00000096164.5/381217, intron 1 of 10)	19	23972750	24031019	58270	2	381217	ENSMUST00000096164.5	8228	ENSMUSG00000071604	Entrep1	endosomal transmembrane epsin interactor 1
1314	chr19	32171961	32172968	1008	*	Cebpb_1.q10_peak_14460	528	22.314	56.9663	52.8889	493	Intron (ENSMUST00000099514.9/208449, intron 5 of 9)	19	32124147	32160223	36077	2	208449	ENSMUST00000134415.1	-11738	ENSMUSG00000040451	Sgms1	sphingomyelin synthase 1
1315	chr19	44021531	44022154	624	*	Cebpb_1.q10_peak_14716	528	22.314	56.9663	52.8889	223	Exon (ENSMUST00000026211.9/226143, exon 2 of 9)	19	44005022	44029199	24178	2	226143	ENSMUST00000026211.9	7045	ENSMUSG00000025197	Cyp2c23	cytochrome P450, family 2, subfamily c, polypeptide 23
1316	chr2	4452825	4453533	709	*	Cebpb_1.q10_peak_15014	528	22.314	56.9663	52.8889	364	Intron (ENSMUST00000177457.7/209630, intron 3 of 24)	2	4473194	4498103	24910	1	209630	ENSMUST00000123919.2	-19661	ENSMUSG00000026657	Frmd4a	FERM domain containing 4A
1317	chr2	10137142	10137838	697	*	Cebpb_1.q10_peak_15074	528	22.314	56.9663	52.8889	373	Distal Intergenic	2	10126281	10131396	5116	2	16425	ENSMUST00000161909.1	-5746	ENSMUSG00000037254	Itih2	inter-alpha trypsin inhibitor, heavy chain 2
1318	chr2	19351489	19352337	849	*	Cebpb_1.q10_peak_15208	528	22.314	56.9663	52.8889	510	Distal Intergenic	2	19344937	19348936	4000	1	108871	ENSMUST00000136456.1	6552	NA	4930447M23Rik	RIKEN cDNA 4930447M23 gene
1319	chr2	102201506	102202016	511	*	Cebpb_1.q10_peak_16182	528	22.314	56.9663	52.8889	222	Distal Intergenic	2	101950203	102186385	236183	2	241576	ENSMUST00000058790.11	-15121	ENSMUSG00000048058	Ldlrad3	low density lipoprotein receptor class A domain containing 3
1320	chr2	132229563	132230021	459	*	Cebpb_1.q10_peak_16655	528	22.314	56.9663	52.8889	238	Distal Intergenic	2	132239492	132247654	8163	2	70612	ENSMUST00000110164.7	17633	ENSMUSG00000027341	Tmem230	transmembrane protein 230
1321	chr2	135529517	135530212	696	*	Cebpb_1.q10_peak_16692	528	22.314	56.9663	52.8889	313	Intron (ENSMUST00000153402.1/320684, intron 1 of 1)	2	135580530	135583296	2767	2	320684	ENSMUST00000129868.1	53084	ENSMUSG00000085631	9630028H03Rik	RIKEN cDNA 9630028H03 gene
1322	chr2	166729967	166730732	766	*	Cebpb_1.q10_peak_17154	528	22.314	56.9663	52.8889	418	Distal Intergenic	2	166566342	166713832	147491	2	277360	ENSMUST00000036719.11	-16135	ENSMUSG00000039621	Prex1	phosphatidylinositol-3,4,5-trisphosphate-dependent Rac exchange factor 1
1323	chr3	57222406	57223002	597	*	Cebpb_1.q10_peak_17731	528	22.314	56.9663	52.8889	372	Distal Intergenic	3	57292819	57293703	885	2	17112	ENSMUST00000196704.1	70701	ENSMUSG00000027800	Tm4sf1	transmembrane 4 superfamily member 1
1324	chr3	106831824	106832671	848	*	Cebpb_1.q10_peak_18385	528	22.314	56.9663	52.8889	553	Intron (ENSMUST00000197932.1/ENSMUST00000197932.1, intron 3 of 3)	3	106821556	106822582	1027	2	258482	ENSMUST00000059486.2	-9242	ENSMUSG00000043529	Or11i1	olfactory receptor family 11 subfamily I member 1
1325	chr3	108443921	108444792	872	*	Cebpb_1.q10_peak_18439	528	22.314	56.9663	52.8889	279	Promoter (<=1kb)	3	108428231	108445143	16913	2	20226	ENSMUST00000132467.7	351	ENSMUSG00000068739	Sars	seryl-aminoacyl-tRNA synthetase
1326	chr3	144719020	144719484	465	*	Cebpb_1.q10_peak_18803	528	22.314	56.9663	52.8889	229	Promoter (<=1kb)	3	144683678	144720110	36433	2	54673	ENSMUST00000199531.4	626	ENSMUSG00000037062	Sh3glb1	SH3-domain GRB2-like B1 (endophilin)
1327	chr4	3680965	3682104	1140	*	Cebpb_1.q10_peak_18903	528	22.314	56.9663	52.8889	799	Intron (ENSMUST00000041377.12/17096, intron 1 of 12)	4	3678130	3739176	61047	1	17096	ENSMUST00000145083.1	2835	ENSMUSG00000042228	Lyn	LYN proto-oncogene, Src family tyrosine kinase
1328	chr5	105418165	105418794	630	*	Cebpb_1.q10_peak_21468	528	22.314	56.9663	52.8889	303	Intron (ENSMUST00000112707.2/433926, intron 1 of 4)	5	105415775	105490074	74300	1	433926	ENSMUST00000112707.2	2390	ENSMUSG00000070639	Lrrc8b	leucine rich repeat containing 8 family, member B
1329	chr5	146247368	146248336	969	*	Cebpb_1.q10_peak_22114	528	22.314	56.9663	52.8889	443	Intron (ENSMUST00000162494.7/264064, intron 1 of 11)	5	146231385	146271664	40280	1	264064	ENSMUST00000159467.1	15983	ENSMUSG00000029635	Cdk8	cyclin-dependent kinase 8
1330	chr6	47920278	47920965	688	*	Cebpb_1.q10_peak_22592	528	22.314	56.9663	52.8889	255	Promoter (<=1kb)	6	47920476	47932639	12164	1	232784	ENSMUST00000009411.8	0	ENSMUSG00000052763	Zfp212	Zinc finger protein 212
1331	chr6	48554378	48555315	938	*	Cebpb_1.q10_peak_22597	528	22.314	56.9663	52.8889	380	Promoter (<=1kb)	6	48554796	48570722	15927	1	243371	ENSMUST00000114545.7	0	ENSMUSG00000073096	Lrrc61	leucine rich repeat containing 61
1332	chr6	128200376	128201057	682	*	Cebpb_1.q10_peak_23615	528	22.314	56.9663	52.8889	456	Exon (ENSMUST00000071101.7/ENSMUST00000071101.7, exon 1 of 2)	6	128169704	128183803	14100	2	330427	ENSMUST00000204642.1	-16573	ENSMUSG00000107879	9330102E08Rik	RIKEN cDNA 9330102E08 gene
1333	chr7	68656313	68657025	713	*	Cebpb_1.q10_peak_24550	528	22.314	56.9663	52.8889	299	Distal Intergenic	7	68618838	68619557	720	1	384639	ENSMUST00000187472.1	37475	NA	Gm5334	tetraspanin 7 pseudogene
1334	chr7	79732573	79733153	581	*	Cebpb_1.q10_peak_24630	528	22.314	56.9663	52.8889	253	Promoter (<=1kb)	7	79720218	79732787	12570	2	103968	ENSMUST00000205915.1	0	ENSMUSG00000030546	Plin1	perilipin 1
1335	chr7	84142833	84143635	803	*	Cebpb_1.q10_peak_24763	528	22.314	56.9663	52.8889	464	Intron (ENSMUST00000117085.1/70178, intron 1 of 2)	7	84114251	84147815	33565	2	70178	ENSMUST00000131505.1	4180	ENSMUSG00000038459	Abhd17c	abhydrolase domain containing 17C
1336	chr7	127270238	127270779	542	*	Cebpb_1.q10_peak_25334	528	22.314	56.9663	52.8889	251	Distal Intergenic	7	127271879	127274055	2177	2	20768	ENSMUST00000082428.4	3276	ENSMUSG00000049091	Sephs2	selenophosphate synthetase 2
1337	chr8	124617976	124618722	747	*	Cebpb_1.q10_peak_26778	528	22.314	56.9663	52.8889	420	3' UTR	8	124613440	124614626	1187	1	73647	ENSMUST00000133583.1	4536	ENSMUSG00000031981	Capn9	calpain 9
1338	chr9	16046243	16047209	967	*	Cebpb_1.q10_peak_26971	528	22.314	56.9663	52.8889	552	Intron (ENSMUST00000217308.2/270120, intron 4 of 25)	9	15936701	15957822	21122	2	270120	ENSMUST00000215388.1	-88421	ENSMUSG00000074505	Fat3	FAT atypical cadherin 3
1339	chr9	61309684	61310375	692	*	Cebpb_1.q10_peak_27516	528	22.314	56.9663	52.8889	452	Distal Intergenic	9	61259227	61293809	34583	2	622037	ENSMUST00000213377.1	-15875	ENSMUSG00000111658	B930092H01Rik	RIKEN cDNA B930092H01 gene
1340	chr9	66374498	66375478	981	*	Cebpb_1.q10_peak_27660	528	22.314	56.9663	52.8889	525	Intron (ENSMUST00000042824.12/235439, intron 2 of 77)	9	66350526	66508775	158250	1	235439	ENSMUST00000042824.12	23972	ENSMUSG00000038664	Herc1	HECT and RLD domain containing E3 ubiquitin protein ligase family member 1
1341	chr1	37561468	37562579	1112	*	Cebpb_1.q10_peak_176	556	22.2613	59.8252	55.6988	658	Distal Intergenic	1	37439340	37541016	101677	2	269181	ENSMUST00000151952.7	-20452	ENSMUSG00000026110	Mgat4a	mannoside acetylglucosaminyltransferase 4, isoenzyme A
1342	chr14	61497975	61498614	640	*	Cebpb_1.q10_peak_8849	521	22.2596	56.1485	52.1053	380	Intron (ENSMUST00000228251.1/75349, intron 2 of 2)	14	61492939	61527389	34451	1	75349	ENSMUST00000227369.1	5036	ENSMUSG00000115656	4930556J02Rik	RIKEN cDNA 4930556J02 gene
1343	chr14	103058742	103060101	1360	*	Cebpb_1.q10_peak_9275	521	22.2596	56.1485	52.1053	344	Distal Intergenic	14	103070216	103077628	7413	1	211286	ENSMUST00000022721.7	-10115	ENSMUSG00000022125	Cln5	ceroid-lipofuscinosis, neuronal 5
1344	chr15	25834565	25835425	861	*	Cebpb_1.q10_peak_9541	521	22.2596	56.1485	52.1053	502	Distal Intergenic	15	25843180	25973687	130508	1	66270	ENSMUST00000022881.14	-7755	ENSMUSG00000022270	Retreg1	reticulophagy regulator 1
1345	chr18	9449617	9450571	955	*	Cebpb_1.q10_peak_13133	521	22.2596	56.1485	52.1053	533	Promoter (<=1kb)	18	9312304	9450150	137847	2	67974	ENSMUST00000053917.5	0	ENSMUSG00000024286	Ccny	cyclin Y
1346	chr10	24911099	24911821	723	*	Cebpb_1.q10_peak_2346	692	22.2529	73.7233	69.2981	312	Promoter (<=1kb)	10	24910664	24910733	70	1	102465545	ENSMUST00000184228.1	435	ENSMUSG00000099181	Mir6905	microRNA 6905
1347	chr10	117412464	117413198	735	*	Cebpb_1.q10_peak_3462	692	22.2529	73.7233	69.2981	356	Intron (ENSMUST00000220040.1/ENSMUST00000220040.1, intron 1 of 1)	10	117366178	117380015	13838	2	432508	ENSMUST00000175924.1	-32449	ENSMUSG00000055531	Cpsf6	cleavage and polyadenylation specific factor 6
1348	chr11	83592797	83593976	1180	*	Cebpb_1.q10_peak_4760	692	22.2529	73.7233	69.2981	793	Promoter (<=1kb)	11	83587882	83593087	5206	2	20305	ENSMUST00000019071.3	0	ENSMUSG00000018927	Ccl6	chemokine (C-C motif) ligand 6
1349	chr15	50403815	50404388	574	*	Cebpb_1.q10_peak_9762	692	22.2529	73.7233	69.2981	302	Distal Intergenic	15	50819499	50827521	8023	2	83925	ENSMUST00000183421.1	423133	ENSMUSG00000038679	Trps1	transcriptional repressor GATA binding 1
1350	chr2	117976939	117977592	654	*	Cebpb_1.q10_peak_16300	692	22.2529	73.7233	69.2981	289	Intron (ENSMUST00000148587.7/329496, intron 8 of 9)	2	118069847	118111091	41245	2	329496	ENSMUST00000138764.1	133499	ENSMUSG00000087203	Gm13986	predicted gene 13986
1351	chr4	152027363	152028050	688	*	Cebpb_1.q10_peak_20492	692	22.2529	73.7233	69.2981	337	Promoter (<=1kb)	4	152019774	152027661	7888	2	100090	ENSMUST00000066715.10	0	ENSMUSG00000028952	Zbtb48	zinc finger and BTB domain containing 48
1352	chr13	73683574	73684012	439	*	Cebpb_1.q10_peak_7710	528	22.2004	56.9623	52.8889	204	Exon (ENSMUST00000022048.5/74338, exon 10 of 12)	13	73661752	73678023	16272	2	22598	ENSMUST00000109679.3	-5551	ENSMUSG00000021612	Slc6a18	solute carrier family 6 (neurotransmitter transporter), member 18
1353	chr16	45375703	45376528	826	*	Cebpb_1.q10_peak_11371	528	22.2004	56.9623	52.8889	307	Distal Intergenic	16	45392245	45400312	8068	2	17470	ENSMUST00000167355.7	23784	ENSMUSG00000022661	Cd200	CD200 molecule
1354	chr17	28031170	28031885	716	*	Cebpb_1.q10_peak_12126	528	22.2004	56.9623	52.8889	330	Intron (ENSMUST00000114842.8/224650, intron 12 of 24)	17	28040775	28052718	11944	1	224650	ENSMUST00000233869.1	-8890	ENSMUSG00000024219	Anks1	ankyrin repeat and SAM domain containing 1
1355	chr19	32637036	32637933	898	*	Cebpb_1.q10_peak_14492	528	22.2004	56.9623	52.8889	531	Exon (ENSMUST00000235594.1/23972, exon 3 of 12)	19	32620005	32667187	47183	1	23972	ENSMUST00000025833.6	17031	ENSMUSG00000024899	Papss2	3'-phosphoadenosine 5'-phosphosulfate synthase 2
1356	chr2	118547420	118547978	559	*	Cebpb_1.q10_peak_16322	528	22.2004	56.9623	52.8889	218	Promoter (<=1kb)	2	118530232	118547559	17328	2	171543	ENSMUST00000110859.2	0	ENSMUSG00000040093	Bmf	BCL2 modifying factor
1357	chr2	144441271	144441757	487	*	Cebpb_1.q10_peak_16761	528	22.2004	56.9623	52.8889	233	Distal Intergenic	2	144459280	144467794	8515	1	668917	ENSMUST00000124788.1	-17523	ENSMUSG00000083674	Zfp133-ps	zinc finger protein 133, pseudogene
1358	chr4	48419023	48419702	680	*	Cebpb_1.q10_peak_19266	528	22.2004	56.9623	52.8889	210	Intron (ENSMUST00000030029.9/16348, intron 13 of 16)	4	48382188	48396314	14127	1	16348	ENSMUST00000129480.1	36835	ENSMUSG00000028344	Invs	inversin
1359	chr6	40594688	40595501	814	*	Cebpb_1.q10_peak_22555	528	22.2004	56.9623	52.8889	312	Distal Intergenic	6	40576717	40585821	9105	2	23845	ENSMUST00000031975.6	-8867	ENSMUSG00000029915	Clec5a	C-type lectin domain family 5, member a
1360	chr6	49012882	49013517	636	*	Cebpb_1.q10_peak_22602	528	22.2004	56.9623	52.8889	329	Distal Intergenic	6	48986616	48999616	13001	2	75347	ENSMUST00000203494.1	-13266	ENSMUSG00000107656	4930563H07Rik	RIKEN cDNA 4930563H07 gene
1361	chr7	46985694	46986363	670	*	Cebpb_1.q10_peak_24409	528	22.2004	56.9623	52.8889	218	Promoter (<=1kb)	7	46986820	46987796	977	1	629141	ENSMUST00000185832.1	-457	ENSMUSG00000056509	Gm9999	predicted gene 9999
1362	chr8	26767855	26768754	900	*	Cebpb_1.q10_peak_25834	528	22.2004	56.9623	52.8889	542	Distal Intergenic	8	26814593	26824423	9831	2	72316	ENSMUST00000189978.1	55669	ENSMUSG00000100335	2310008N11Rik	RIKEN cDNA 2310008N11 gene
1363	chr8	71610311	71611389	1079	*	Cebpb_1.q10_peak_26195	528	22.2004	56.9623	52.8889	482	Promoter (<=1kb)	8	71610998	71624911	13914	1	234407	ENSMUST00000047903.9	0	ENSMUSG00000034807	Colgalt1	collagen beta(1-O)galactosyltransferase 1
1364	chr2	72366397	72367084	688	*	Cebpb_1.q10_peak_15916	669	22.1754	71.2849	66.9171	317	Intron (ENSMUST00000090824.11/65964, intron 4 of 19)	2	72297901	72355622	57722	1	65964	ENSMUST00000144111.1	68496	ENSMUSG00000004085	Map3k20	mitogen-activated protein kinase kinase kinase 20
1365	chr9	25504010	25504744	735	*	Cebpb_1.q10_peak_27071	669	22.1754	71.2849	66.9171	329	Intron (ENSMUST00000040677.5/67484, intron 2 of 7)	9	25482867	25487313	4447	1	67484	ENSMUST00000156237.1	21143	ENSMUSG00000036611	Eepd1	endonuclease/exonuclease/phosphatase family domain containing 1
1366	chr11	54149638	54150257	620	*	Cebpb_1.q10_peak_4177	525	22.0743	56.5593	52.5097	285	Distal Intergenic	11	54127693	54131665	3973	1	18452	ENSMUST00000139315.1	21945	ENSMUSG00000018906	P4ha2	procollagen-proline, 2-oxoglutarate 4-dioxygenase (proline 4-hydroxylase), alpha II polypeptide
1367	chr2	80638531	80639082	552	*	Cebpb_1.q10_peak_16035	525	22.0743	56.5593	52.5097	284	Promoter (<=1kb)	2	80638816	80658902	20087	1	69482	ENSMUST00000028382.12	0	ENSMUSG00000026999	Nup35	nucleoporin 35
1368	chr7	28382657	28383814	1158	*	Cebpb_1.q10_peak_24176	525	22.0743	56.5593	52.5097	691	Intron (ENSMUST00000208885.1/ENSMUST00000208885.1, intron 1 of 1)	7	28376784	28380253	3470	2	22695	ENSMUST00000051241.6	-2404	ENSMUSG00000044786	Zfp36	zinc finger protein 36
1369	chr4	101721569	101722268	700	*	Cebpb_1.q10_peak_19674	611	22.0676	65.4013	61.1545	388	Intron (ENSMUST00000102777.9/16847, intron 1 of 17)	4	101717407	101733317	15911	1	16847	ENSMUST00000145024.1	4162	ENSMUSG00000057722	Lepr	leptin receptor
1370	chr4	145199793	145200647	855	*	Cebpb_1.q10_peak_20378	611	22.0676	65.4013	61.1545	417	Distal Intergenic	4	144972622	145195005	222384	2	230895	ENSMUST00000036579.13	-4788	ENSMUSG00000020220	Vps13d	vacuolar protein sorting 13D
1371	chr8	117280274	117280998	725	*	Cebpb_1.q10_peak_26618	611	22.0676	65.4013	61.1545	321	Intron (ENSMUST00000166750.8/74440, intron 1 of 20)	8	117257117	117446188	189072	1	74440	ENSMUST00000211913.1	23157	ENSMUSG00000034390	Cmip	c-Maf inducing protein
1372	chr12	116326077	116326498	422	*	Cebpb_1.q10_peak_6702	517	22.0184	55.7464	51.7101	207	Promoter (1-2kb)	12	116324176	116344783	20608	1	52635	ENSMUST00000220804.1	1901	ENSMUSG00000021171	Esyt2	extended synaptotagmin-like protein 2
1373	chr4	155704681	155705498	818	*	Cebpb_1.q10_peak_20530	1070	21.9995	112.256	107.008	354	Promoter (<=1kb)	4	155704800	155733879	29080	1	68991	ENSMUST00000030905.8	0	ENSMUSG00000029038	Ssu72	Ssu72 RNA polymerase II CTD phosphatase homolog (yeast)
1374	chr11	111096511	111097186	676	*	Cebpb_1.q10_peak_5314	697	21.9746	74.1551	69.7131	340	Distal Intergenic	11	111066164	111076821	10658	1	16518	ENSMUST00000042970.2	30347	ENSMUSG00000041695	Kcnj2	potassium inwardly-rectifying channel, subfamily J, member 2
1375	chr16	44139472	44141057	1586	*	Cebpb_1.q10_peak_11321	525	21.965	56.568	52.518	1246	Promoter (<=1kb)	16	44109500	44139630	30131	2	11964	ENSMUST00000137557.7	0	ENSMUSG00000052459	Atp6v1a	ATPase, H+ transporting, lysosomal V1 subunit A
1376	chr18	84681707	84682400	694	*	Cebpb_1.q10_peak_13856	525	21.965	56.568	52.518	329	Promoter (<=1kb)	18	84667469	84682059	14591	2	66054	ENSMUST00000168419.2	0	ENSMUSG00000024644	Cndp2	CNDP dipeptidase 2 (metallopeptidase M20 family)
1377	chr11	115691908	115692578	671	*	Cebpb_1.q10_peak_5378	677	21.9527	72.2046	67.7979	265	Intron (ENSMUST00000106499.7/14784, intron 1 of 3)	11	115644045	115699307	55263	2	14784	ENSMUST00000106499.7	6729	ENSMUSG00000059923	Grb2	growth factor receptor bound protein 2
1378	chr14	61681837	61682714	878	*	Cebpb_1.q10_peak_8860	677	21.9527	72.2046	67.7979	533	Promoter (<=1kb)	14	61602839	61682373	79535	2	668253	ENSMUST00000182768.7	0	ENSMUSG00000097589	Dleu2	deleted in lymphocytic leukemia, 2
1379	chr19	10841583	10842664	1082	*	Cebpb_1.q10_peak_14118	677	21.9527	72.2046	67.7979	337	Promoter (<=1kb)	19	10842544	10857915	15372	1	65221	ENSMUST00000025646.2	0	ENSMUSG00000024737	Slc15a3	solute carrier family 15, member 3
1380	chr2	163580112	163580718	607	*	Cebpb_1.q10_peak_17077	677	21.9527	72.2046	67.7979	358	Distal Intergenic	2	163602314	163619012	16699	1	76080	ENSMUST00000171696.7	-21596	ENSMUSG00000017679	Ttpal	tocopherol (alpha) transfer protein-like
1381	chr4	46635760	46636448	689	*	Cebpb_1.q10_peak_19237	677	21.9527	72.2046	67.7979	392	Intron (ENSMUST00000084621.11/381605, intron 3 of 12)	4	46604390	46650209	45820	2	381605	ENSMUST00000084621.11	13761	ENSMUSG00000039813	Tbc1d2	TBC1 domain family, member 2
1382	chr11	79652069	79652682	614	*	Cebpb_1.q10_peak_4681	569	21.9388	61.1254	56.9684	395	Intron (ENSMUST00000017783.12/268451, intron 3 of 14)	11	79660562	79683498	22937	1	268451	ENSMUST00000155381.1	-7880	ENSMUSG00000017639	Rab11fip4	RAB11 family interacting protein 4 (class II)
1383	chr12	76540083	76540664	582	*	Cebpb_1.q10_peak_6175	569	21.9388	61.1254	56.9684	309	Intron (ENSMUST00000217730.1/263406, intron 1 of 1)	12	76547025	76560440	13416	1	263406	ENSMUST00000218380.1	-6361	ENSMUSG00000052609	Plekhg3	pleckstrin homology domain containing, family G (with RhoGef domain) member 3
1384	chr12	80046498	80047373	876	*	Cebpb_1.q10_peak_6220	569	21.9388	61.1254	56.9684	252	Intron (ENSMUST00000218323.1/ENSMUST00000218323.1, intron 1 of 1)	12	80108756	80112994	4239	2	12192	ENSMUST00000219642.1	65621	ENSMUSG00000021127	Zfp36l1	zinc finger protein 36, C3H type-like 1
1385	chr18	79181180	79182112	933	*	Cebpb_1.q10_peak_13779	569	21.9388	61.1254	56.9684	356	Distal Intergenic	18	78750380	79109391	359012	2	240427	ENSMUST00000025430.10	-71789	ENSMUSG00000024548	Setbp1	SET binding protein 1
1386	chr4	66821712	66822319	608	*	Cebpb_1.q10_peak_19491	569	21.9388	61.1254	56.9684	229	Distal Intergenic	4	66827584	66842800	15217	1	21898	ENSMUST00000048096.11	-5265	ENSMUSG00000039005	Tlr4	toll-like receptor 4
1387	chr5	30916002	30916664	663	*	Cebpb_1.q10_peak_20786	569	21.9388	61.1254	56.9684	391	Intron (ENSMUST00000031055.7/100952, intron 3 of 7)	5	30913739	30920865	7127	1	100952	ENSMUST00000201169.1	2263	ENSMUSG00000029163	Emilin1	elastin microfibril interfacer 1
1388	chr6	124273014	124273886	873	*	Cebpb_1.q10_peak_23527	569	21.9388	61.1254	56.9684	401	Distal Intergenic	6	124304656	124330527	25872	1	93671	ENSMUST00000032234.4	-30770	ENSMUSG00000008845	Cd163	CD163 antigen
1389	chr9	37656967	37657640	674	*	Cebpb_1.q10_peak_27133	569	21.9388	61.1254	56.9684	280	Promoter (<=1kb)	9	37648763	37657312	8550	2	21376	ENSMUST00000117654.2	0	ENSMUSG00000011114	Tbrg1	transforming growth factor beta regulated gene 1
1390	chr1	62724650	62725724	1075	*	Cebpb_1.q10_peak_458	513	21.8774	55.33	51.3031	565	Intron (ENSMUST00000126344.1/18187, intron 2 of 2)	1	62703702	62818695	114994	1	18187	ENSMUST00000114157.2	20948	ENSMUSG00000025969	Nrp2	neuropilin 2
1391	chr1	92216307	92217524	1218	*	Cebpb_1.q10_peak_853	513	21.8774	55.33	51.3031	626	Distal Intergenic	1	92030144	92195699	165556	2	208727	ENSMUST00000212408.1	-20608	ENSMUSG00000026313	Hdac4	histone deacetylase 4
1392	chr1	135593739	135594409	671	*	Cebpb_1.q10_peak_1191	513	21.8774	55.33	51.3031	362	Intron (ENSMUST00000067468.5/215714, intron 2 of 5)	1	135434580	135585705	151126	2	215690	ENSMUST00000067414.12	-8034	ENSMUSG00000009418	Nav1	neuron navigator 1
1393	chr1	162564773	162565900	1128	*	Cebpb_1.q10_peak_1516	513	21.8774	55.33	51.3031	374	Distal Intergenic	1	162570515	162599084	28570	1	53330	ENSMUST00000132158.7	-4615	ENSMUSG00000026696	Vamp4	vesicle-associated membrane protein 4
1394	chr1	194988918	194989346	429	*	Cebpb_1.q10_peak_2003	513	21.8774	55.33	51.3031	219	Exon (ENSMUST00000191885.1/ENSMUST00000191885.1, exon 2 of 2)	1	194955759	194976960	21202	2	320400	ENSMUST00000180780.2	-11958	ENSMUSG00000097325	Gm16897	predicted gene, 16897
1395	chr10	80172591	80173936	1346	*	Cebpb_1.q10_peak_2943	513	21.8774	55.33	51.3031	356	Promoter (<=1kb)	10	80172944	80175146	2203	1	69770	ENSMUST00000041882.6	0	ENSMUSG00000035595	Fam174c	family with sequence similarity 174, member C
1396	chr10	96685915	96686680	766	*	Cebpb_1.q10_peak_3328	513	21.8774	55.33	51.3031	330	Distal Intergenic	10	96617554	96618668	1115	1	12226	ENSMUST00000218953.1	68361	ENSMUSG00000036478	Btg1	BTG anti-proliferation factor 1
1397	chr10	121365723	121366573	851	*	Cebpb_1.q10_peak_3516	513	21.8774	55.33	51.3031	424	Promoter (<=1kb)	10	121365176	121376691	11516	1	75612	ENSMUST00000219851.1	547	ENSMUSG00000034707	Gns	glucosamine (N-acetyl)-6-sulfatase
1398	chr11	74647617	74648403	787	*	Cebpb_1.q10_peak_4542	513	21.8774	55.33	51.3031	470	Promoter (1-2kb)	11	74649495	74656551	7057	1	74148	ENSMUST00000130398.1	-1092	ENSMUSG00000020741	Cluh	clustered mitochondria (cluA/CLU1) homolog
1399	chr13	112323626	112324705	1080	*	Cebpb_1.q10_peak_8155	513	21.8774	55.33	51.3031	527	Intron (ENSMUST00000056047.13/77318, intron 3 of 5)	13	112318454	112339876	21423	1	77318	ENSMUST00000223871.1	5172	ENSMUSG00000049985	Ankrd55	ankyrin repeat domain 55
1400	chr14	55559774	55561185	1412	*	Cebpb_1.q10_peak_8781	513	21.8774	55.33	51.3031	624	Promoter (<=1kb)	14	55560006	55570065	10060	1	28199	ENSMUST00000117236.7	0	ENSMUSG00000022214	Dcaf11	DDB1 and CUL4 associated factor 11
1401	chr15	6067075	6067902	828	*	Cebpb_1.q10_peak_9426	513	21.8774	55.33	51.3031	494	Distal Intergenic	15	6299788	6435520	135733	1	13132	ENSMUST00000159552.1	-231886	ENSMUSG00000022150	Dab2	disabled 2, mitogen-responsive phosphoprotein
1402	chr15	25828254	25828979	726	*	Cebpb_1.q10_peak_9538	513	21.8774	55.33	51.3031	324	Distal Intergenic	15	25843180	25973687	130508	1	66270	ENSMUST00000022881.14	-14201	ENSMUSG00000022270	Retreg1	reticulophagy regulator 1
1403	chr15	63497051	63497724	674	*	Cebpb_1.q10_peak_9992	513	21.8774	55.33	51.3031	293	Intron (ENSMUST00000228339.2/432958, intron 2 of 8)	15	63414400	63479608	65209	2	432958	ENSMUST00000226699.1	-17443	ENSMUSG00000115520	Gm20740	predicted gene, 20740
1404	chr16	17721054	17722110	1057	*	Cebpb_1.q10_peak_10883	513	21.8774	55.33	51.3031	297	Promoter (<=1kb)	16	17673205	17722821	49617	2	94112	ENSMUST00000232163.1	711	ENSMUSG00000012114	Med15	mediator complex subunit 15
1405	chr16	93028570	93029422	853	*	Cebpb_1.q10_peak_11716	513	21.8774	55.33	51.3031	408	Distal Intergenic	16	92601466	92826149	224684	2	12394	ENSMUST00000023673.13	-202421	ENSMUSG00000022952	Runx1	runt related transcription factor 1
1406	chr17	5568942	5570019	1078	*	Cebpb_1.q10_peak_11836	513	21.8774	55.33	51.3031	362	Intron (ENSMUST00000089185.5/224454, intron 1 of 8)	17	5492557	5753811	261255	1	224454	ENSMUST00000089185.5	76385	ENSMUSG00000034265	Zdhhc14	zinc finger, DHHC domain containing 14
1407	chr17	12174148	12174786	639	*	Cebpb_1.q10_peak_11921	513	21.8774	55.33	51.3031	341	Intron (ENSMUST00000164143.7/68262, intron 2 of 4)	17	12151772	12219079	67308	1	68262	ENSMUST00000170858.7	22376	ENSMUSG00000023827	Agpat4	1-acylglycerol-3-phosphate O-acyltransferase 4 (lysophosphatidic acid acyltransferase, delta)
1408	chr17	26237611	26238448	838	*	Cebpb_1.q10_peak_12067	513	21.8774	55.33	51.3031	329	Intron (ENSMUST00000114988.7/106581, intron 1 of 12)	17	26212713	26244141	31429	2	106581	ENSMUST00000118487.7	5693	ENSMUSG00000024187	Fam234a	family with sequence similarity 234, member A
1409	chr17	50097679	50098286	608	*	Cebpb_1.q10_peak_12551	513	21.8774	55.33	51.3031	380	Intron (ENSMUST00000044503.13/76438, intron 3 of 9)	17	49993260	50094332	101073	2	76438	ENSMUST00000113195.7	-3347	ENSMUSG00000039316	Rftn1	raftlin lipid raft linker 1
1410	chr17	63043141	63043796	656	*	Cebpb_1.q10_peak_12670	513	21.8774	55.33	51.3031	333	Distal Intergenic	17	62604184	62881317	277134	2	13640	ENSMUST00000076840.11	-161824	ENSMUSG00000048915	Efna5	ephrin A5
1411	chr17	79052515	79053302	788	*	Cebpb_1.q10_peak_12832	513	21.8774	55.33	51.3031	509	Promoter (<=1kb)	17	79052188	79090221	38034	1	70536	ENSMUST00000233916.1	327	ENSMUSG00000024084	Qpct	glutaminyl-peptide cyclotransferase (glutaminyl cyclase)
1412	chr18	4265575	4266833	1259	*	Cebpb_1.q10_peak_13037	513	21.8774	55.33	51.3031	656	Distal Intergenic	18	4333845	4335048	1204	2	26410	ENSMUST00000173708.1	68215	ENSMUSG00000024235	Map3k8	mitogen-activated protein kinase kinase kinase 8
1413	chr19	21440773	21441339	567	*	Cebpb_1.q10_peak_14314	513	21.8774	55.33	51.3031	251	Promoter (<=1kb)	19	21393055	21440859	47805	2	14544	ENSMUST00000237823.1	0	ENSMUSG00000058624	Gda	guanine deaminase
1414	chr19	55820177	55820613	437	*	Cebpb_1.q10_peak_14911	513	21.8774	55.33	51.3031	228	Intron (ENSMUST00000111662.10/21416, intron 4 of 13)	19	55893352	55919618	26267	1	21416	ENSMUST00000145249.7	-72739	ENSMUSG00000024985	Tcf7l2	transcription factor 7 like 2, T cell specific, HMG box
1415	chr2	33755664	33756360	697	*	Cebpb_1.q10_peak_15445	513	21.8774	55.33	51.3031	224	Intron (ENSMUST00000041555.9/72543, intron 7 of 9)	2	33805816	33813591	7776	1	320482	ENSMUST00000156297.1	-49456	ENSMUSG00000086484	Nron	non-protein coding RNA, repressor of NFAT
1416	chr2	72221288	72222022	735	*	Cebpb_1.q10_peak_15908	513	21.8774	55.33	51.3031	399	Intron (ENSMUST00000090826.11/56508, intron 17 of 30)	2	72242294	72256655	14362	1	56508	ENSMUST00000146970.1	-20272	ENSMUSG00000049044	Rapgef4	Rap guanine nucleotide exchange factor (GEF) 4
1417	chr2	118490025	118491117	1093	*	Cebpb_1.q10_peak_16315	513	21.8774	55.33	51.3031	343	Distal Intergenic	2	118475850	118479711	3862	2	20813	ENSMUST00000009693.14	-10314	ENSMUSG00000009549	Srp14	signal recognition particle 14
1418	chr2	120037661	120038273	613	*	Cebpb_1.q10_peak_16371	513	21.8774	55.33	51.3031	294	Promoter (<=1kb)	2	120038867	120040448	1582	1	211429	ENSMUST00000153571.1	-594	ENSMUSG00000098488	Pla2g4b	phospholipase A2, group IVB (cytosolic)
1419	chr2	129410224	129411095	872	*	Cebpb_1.q10_peak_16567	513	21.8774	55.33	51.3031	284	Distal Intergenic	2	129369729	129371139	1411	2	16176	ENSMUST00000155994.1	-39085	ENSMUSG00000027398	Il1b	interleukin 1 beta
1420	chr3	95950873	95951701	829	*	Cebpb_1.q10_peak_18199	513	21.8774	55.33	51.3031	493	Distal Intergenic	3	95944204	95945523	1320	1	66471	ENSMUST00000168471.1	6669	ENSMUSG00000015749	Anp32e	acidic (leucine-rich) nuclear phosphoprotein 32 family, member E
1421	chr3	105895035	105895594	560	*	Cebpb_1.q10_peak_18355	513	21.8774	55.33	51.3031	318	Intron (ENSMUST00000164730.1/69296, intron 1 of 1)	3	105904421	105908926	4506	1	11542	ENSMUST00000000574.2	-8827	ENSMUSG00000000562	Adora3	adenosine A3 receptor
1422	chr4	11026276	11026869	594	*	Cebpb_1.q10_peak_19009	513	21.8774	55.33	51.3031	260	Distal Intergenic	4	10990749	11007927	17179	2	71801	ENSMUST00000137891.1	-18349	ENSMUSG00000049969	Plekhf2	pleckstrin homology domain containing, family F (with FYVE domain) member 2
1423	chr4	62360233	62360972	740	*	Cebpb_1.q10_peak_19445	513	21.8774	55.33	51.3031	367	Promoter (<=1kb)	4	62360727	62391769	31043	1	20529	ENSMUST00000084526.11	0	ENSMUSG00000066150	Slc31a1	solute carrier family 31, member 1
1424	chr5	107705501	107706825	1325	*	Cebpb_1.q10_peak_21518	513	21.8774	55.33	51.3031	469	Distal Intergenic	5	107698212	107703480	5269	2	654809	ENSMUST00000198537.1	-2021	ENSMUSG00000106333	4930428O21Rik	RIKEN cDNA 4930428O21 gene
1425	chr5	136394512	136395054	543	*	Cebpb_1.q10_peak_21927	513	21.8774	55.33	51.3031	220	Intron (ENSMUST00000148082.1/ENSMUST00000148082.1, intron 2 of 4)	5	136375716	136375803	88	2	723975	ENSMUST00000200230.1	-18709	ENSMUSG00000106479	Mir721	microRNA 721
1426	chr5	147742301	147743116	816	*	Cebpb_1.q10_peak_22135	513	21.8774	55.33	51.3031	426	Distal Intergenic	5	147561604	147726011	164408	2	14254	ENSMUST00000031653.11	-16290	ENSMUSG00000029648	Flt1	FMS-like tyrosine kinase 1
1427	chr6	53704128	53704808	681	*	Cebpb_1.q10_peak_22713	513	21.8774	55.33	51.3031	370	Distal Intergenic	6	53815468	53820830	5363	2	66873	ENSMUST00000127748.4	116022	ENSMUSG00000043496	Tril	TLR4 interactor with leucine-rich repeats
1428	chr6	88754546	88755314	769	*	Cebpb_1.q10_peak_23034	513	21.8774	55.33	51.3031	312	Intron (ENSMUST00000113585.8/23945, intron 2 of 7)	6	88725077	88825874	100798	1	23945	ENSMUST00000203824.1	29469	ENSMUSG00000033174	Mgll	monoglyceride lipase
1429	chr6	113442081	113442811	731	*	Cebpb_1.q10_peak_23270	513	21.8774	55.33	51.3031	402	Promoter (<=1kb)	6	113442569	113448229	5661	1	67767	ENSMUST00000101070.4	0	ENSMUSG00000051256	Jagn1	jagunal homolog 1
1430	chr7	25718742	25719351	610	*	Cebpb_1.q10_peak_24138	513	21.8774	55.33	51.3031	311	Promoter (<=1kb)	7	25711106	25719088	7983	2	52132	ENSMUST00000002683.2	0	ENSMUSG00000002608	Ccdc97	coiled-coil domain containing 97
1431	chr8	26772119	26773031	913	*	Cebpb_1.q10_peak_25835	513	21.8774	55.33	51.3031	371	Distal Intergenic	8	26814593	26824423	9831	2	72316	ENSMUST00000189978.1	51392	ENSMUSG00000100335	2310008N11Rik	RIKEN cDNA 2310008N11 gene
1432	chr9	45084273	45085018	746	*	Cebpb_1.q10_peak_27247	513	21.8774	55.33	51.3031	389	Promoter (<=1kb)	9	45083946	45107890	23945	1	270152	ENSMUST00000215880.1	327	ENSMUSG00000048534	Jaml	junction adhesion molecule like
1433	chr5	25100733	25101807	1075	*	Cebpb_1.q10_peak_20727	872	21.8693	92.1021	87.2976	580	Promoter (<=1kb)	5	25100983	25103007	2025	1	67261	ENSMUST00000171190.1	0	ENSMUSG00000043833	2900005J15Rik	RIKEN cDNA 2900005J15 gene
1434	chr5	65356747	65357574	828	*	Cebpb_1.q10_peak_21077	872	21.8693	92.1021	87.2976	406	Intron (ENSMUST00000031096.10/83379, intron 1 of 4)	5	65348408	65379528	31121	1	83379	ENSMUST00000205084.1	8339	ENSMUSG00000029195	Klb	klotho beta
1435	chr16	76341679	76342187	509	*	Cebpb_1.q10_peak_11549	541	21.8646	58.2299	54.1345	191	Intron (ENSMUST00000121927.7/268903, intron 2 of 3)	16	76294646	76323658	29013	2	268903	ENSMUST00000140483.1	-18021	ENSMUSG00000048490	Nrip1	nuclear receptor interacting protein 1
1436	chr8	88638806	88639438	633	*	Cebpb_1.q10_peak_26381	654	21.8591	69.752	65.4233	288	Distal Intergenic	8	88626563	88636128	9566	2	71607	ENSMUST00000034087.8	-2678	ENSMUSG00000031662	Snx20	sorting nexin 20
1437	chr9	79941419	79942362	944	*	Cebpb_1.q10_peak_27855	654	21.8591	69.752	65.4233	320	Intron (ENSMUST00000239133.1/70598, intron 1 of 6)	9	79820661	79962033	141373	2	70598	ENSMUST00000172973.1	19671	ENSMUSG00000034898	Filip1	filamin A interacting protein 1
1438	chr7	80386159	80387772	1614	*	Cebpb_1.q10_peak_24667	1070	21.8193	112.256	107.008	600	Promoter (<=1kb)	7	80377773	80387419	9647	2	14159	ENSMUST00000206728.1	0	ENSMUSG00000053158	Fes	feline sarcoma oncogene
1439	chr1	53817967	53818773	807	*	Cebpb_1.q10_peak_321	549	21.8174	59.0692	54.951	334	Intron (ENSMUST00000120904.7/329152, intron 28 of 28)	1	53832692	53841171	8480	2	329152	ENSMUST00000150677.7	22398	ENSMUSG00000042807	Hecw2	HECT, C2 and WW domain containing E3 ubiquitin protein ligase 2
1440	chr7	28809613	28811580	1968	*	Cebpb_1.q10_peak_24191	549	21.8174	59.0692	54.951	1710	Promoter (<=1kb)	7	28810890	28822266	11377	1	15388	ENSMUST00000038572.14	0	ENSMUSG00000015165	Hnrnpl	heterogeneous nuclear ribonucleoprotein L
1441	chr10	31607402	31607947	546	*	Cebpb_1.q10_peak_2396	513	21.7824	55.3526	51.318	261	Promoter (1-2kb)	10	31493193	31609184	115992	2	268291	ENSMUST00000081989.7	1237	ENSMUSG00000063760	Rnf217	ring finger protein 217
1442	chr10	93144857	93145540	684	*	Cebpb_1.q10_peak_3156	513	21.7824	55.3526	51.318	373	Distal Intergenic	10	93160875	93225368	64494	1	237459	ENSMUST00000215495.1	-15335	ENSMUSG00000020015	Cdk17	cyclin-dependent kinase 17
1443	chr11	79087747	79088620	874	*	Cebpb_1.q10_peak_4657	513	21.7824	55.3526	51.318	510	Intron (ENSMUST00000018478.10/16706, intron 1 of 18)	11	79030625	79074486	43862	2	16706	ENSMUST00000208969.1	-13261	ENSMUSG00000018334	Ksr1	kinase suppressor of ras 1
1444	chr16	49858544	49859510	967	*	Cebpb_1.q10_peak_11396	513	21.7824	55.3526	51.318	539	Intron (ENSMUST00000229640.1/16423, intron 4 of 12)	16	49855787	49910876	55090	1	16423	ENSMUST00000230641.1	2757	ENSMUSG00000055447	Cd47	CD47 antigen (Rh-related antigen, integrin-associated signal transducer)
1445	chr3	127790449	127791306	858	*	Cebpb_1.q10_peak_18604	513	21.7824	55.3526	51.318	545	Promoter (<=1kb)	3	127790655	127797954	7300	1	211550	ENSMUST00000164447.2	0	ENSMUSG00000046688	Tifa	TRAF-interacting protein with forkhead-associated domain
1446	chr4	132590676	132591721	1046	*	Cebpb_1.q10_peak_20086	513	21.7824	55.3526	51.318	823	Distal Intergenic	4	132564067	132582683	18617	1	19204	ENSMUST00000070690.7	26609	ENSMUSG00000056529	Ptafr	platelet-activating factor receptor
1447	chr6	146170333	146171013	681	*	Cebpb_1.q10_peak_23889	513	21.7824	55.3526	51.318	345	Intron (ENSMUST00000079573.12/16439, intron 50 of 55)	6	146120595	146147208	26614	2	16439	ENSMUST00000137938.1	-23125	ENSMUSG00000030287	Itpr2	inositol 1,4,5-triphosphate receptor 2
1448	chr7	28372440	28373667	1228	*	Cebpb_1.q10_peak_24173	513	21.7824	55.3526	51.318	583	Promoter (<=1kb)	7	28359605	28372494	12890	2	101497	ENSMUST00000119990.7	0	ENSMUSG00000037552	Plekhg2	pleckstrin homology domain containing, family G (with RhoGef domain) member 2
1449	chr7	88271502	88272110	609	*	Cebpb_1.q10_peak_24794	513	21.7824	55.3526	51.318	217	Distal Intergenic	7	88278085	88310888	32804	1	13032	ENSMUST00000032779.11	-5975	ENSMUSG00000030560	Ctsc	cathepsin C
1450	chr8	106610992	106612656	1665	*	Cebpb_1.q10_peak_26503	513	21.7824	55.3526	51.318	401	Intron (ENSMUST00000000312.11/12550, intron 2 of 15)	8	106604143	106653919	49777	1	12550	ENSMUST00000136580.1	6849	ENSMUSG00000000303	Cdh1	cadherin 1
1451	chrX	103621953	103622585	633	*	Cebpb_1.q10_peak_28765	513	21.7824	55.3526	51.318	386	Promoter (<=1kb)	20	103587694	103622369	34676	2	78878	ENSMUST00000238083.1	0	ENSMUSG00000086370	Ftx	Ftx transcript, Xist regulator (non-protein coding)
1452	chr10	67712409	67713554	1146	*	Cebpb_1.q10_peak_2787	557	21.772	59.9133	55.7843	802	Intron (ENSMUST00000218164.1/ENSMUST00000218164.1, intron 2 of 2)	10	67569216	67571959	2744	2	105245193	ENSMUST00000219796.1	-140450	NA	4930563J15Rik	RIKEN cDNA 4930563J15 gene
1453	chr16	20316734	20317294	561	*	Cebpb_1.q10_peak_10914	521	21.7345	56.1814	52.1379	216	Promoter (<=1kb)	16	20309776	20316750	6975	2	224044	ENSMUST00000182741.1	0	ENSMUSG00000022818	Cyp2ab1	cytochrome P450, family 2, subfamily ab, polypeptide 1
1454	chr3	98031706	98032732	1027	*	Cebpb_1.q10_peak_18260	596	21.7233	63.8539	59.6401	712	Exon (ENSMUST00000199630.1/ENSMUST00000199630.1, exon 1 of 1)	3	98013538	98150361	136824	1	18129	ENSMUST00000079812.7	18168	ENSMUSG00000027878	Notch2	notch 2
1455	chr1	161251093	161251981	889	*	Cebpb_1.q10_peak_1493	663	21.6524	70.6925	66.3319	459	Promoter (<=1kb)	1	161240112	161251219	11108	2	11758	ENSMUST00000071718.11	0	ENSMUSG00000026701	Prdx6	peroxiredoxin 6
1456	chr17	84103086	84104123	1038	*	Cebpb_1.q10_peak_12918	663	21.6524	70.6925	66.3319	508	Distal Intergenic	17	84078660	84089875	11216	1	74473	ENSMUST00000234076.1	24426	ENSMUSG00000117571	4933433H22Rik	RIKEN cDNA 4933433H22 gene
1457	chr2	25422832	25423503	672	*	Cebpb_1.q10_peak_15267	663	21.6524	70.6925	66.3319	358	Promoter (<=1kb)	2	25423267	25425183	1917	1	14347	ENSMUST00000134259.7	0	ENSMUSG00000036587	Fut7	fucosyltransferase 7
1458	chr5	113626237	113627142	906	*	Cebpb_1.q10_peak_21598	663	21.6524	70.6925	66.3319	412	Promoter (<=1kb)	5	113614036	113627615	13580	2	14747	ENSMUST00000132065.7	473	ENSMUSG00000042190	Cmklr1	chemokine-like receptor 1
1459	chr8	109578791	109579690	900	*	Cebpb_1.q10_peak_26545	663	21.6524	70.6925	66.3319	448	Promoter (<=1kb)	8	109575128	109579172	4045	2	15439	ENSMUST00000074898.7	0	ENSMUSG00000031722	Hp	haptoglobin
1460	chr13	16715619	16716109	491	*	Cebpb_1.q10_peak_6911	509	21.6424	54.932	50.9199	263	Distal Intergenic	13	15944752	16023423	78672	2	100503142	ENSMUST00000223006.1	-692196	ENSMUSG00000113701	B230303A05Rik	U1 small nuclear ribonucleoprotein 1C pseudogene
1461	chr17	6746030	6747325	1296	*	Cebpb_1.q10_peak_11860	509	21.6424	54.932	50.9199	922	Exon (ENSMUST00000064234.6/22350, exon 7 of 13)	17	6740837	6742821	1985	2	22350	ENSMUST00000131131.1	-3209	ENSMUSG00000052397	Ezr	ezrin
1462	chr19	41597124	41598032	909	*	Cebpb_1.q10_peak_14656	509	21.6424	54.932	50.9199	618	Distal Intergenic	19	41588651	41588789	139	1	102465884	ENSMUST00000183602.1	8473	ENSMUSG00000098286	Mir8091	microRNA 8091
1463	chr1	167246371	167247521	1151	*	Cebpb_1.q10_peak_1579	1056	21.6392	110.821	105.605	794	Exon (ENSMUST00000193076.1/ENSMUST00000193076.1, exon 3 of 4)	1	167226332	167243158	16827	2	80914	ENSMUST00000027839.13	-3213	ENSMUSG00000026558	Uck2	uridine-cytidine kinase 2
1464	chr15	64001213	64002083	871	*	Cebpb_1.q10_peak_10010	545	21.602	58.7014	54.5883	392	Intron (ENSMUST00000063838.10/223601, intron 1 of 11)	15	63930942	63997969	67028	2	223601	ENSMUST00000164532.2	-3244	ENSMUSG00000022378	Cyrib	CYFIP related Rac1 interactor B
1465	chr16	23988319	23989080	762	*	Cebpb_1.q10_peak_11014	545	21.602	58.7014	54.5883	295	Promoter (<=1kb)	16	23965052	23988852	23801	2	12053	ENSMUST00000023151.5	0	ENSMUSG00000022508	Bcl6	B cell leukemia/lymphoma 6
1466	chr9	66113899	66115024	1126	*	Cebpb_1.q10_peak_27649	545	21.602	58.7014	54.5883	678	Intron (ENSMUST00000034946.14/56440, intron 1 of 14)	9	66104475	66105724	1250	2	56440	ENSMUST00000146893.1	-8175	ENSMUSG00000032382	Snx1	sorting nexin 1
1467	chr1	20820029	20820669	641	*	Cebpb_1.q10_peak_64	554	21.5612	59.5509	55.4256	439	Promoter (<=1kb)	1	20802968	20820312	17345	2	17215	ENSMUST00000053266.10	0	ENSMUSG00000041859	Mcm3	minichromosome maintenance complex component 3
1468	chr11	95413471	95414164	694	*	Cebpb_1.q10_peak_4955	554	21.5612	59.5509	55.4256	274	Promoter (<=1kb)	11	95414080	95493406	79327	1	20747	ENSMUST00000107724.8	0	ENSMUSG00000057522	Spop	speckle-type BTB/POZ protein
1469	chr14	21750145	21750771	627	*	Cebpb_1.q10_peak_8372	554	21.5612	59.5509	55.4256	323	Promoter (<=1kb)	14	21750531	21793302	42772	1	67630	ENSMUST00000022292.9	0	ENSMUSG00000021770	Samd8	sterile alpha motif domain containing 8
1470	chr15	100677769	100679376	1608	*	Cebpb_1.q10_peak_10620	554	21.5612	59.5509	55.4256	867	Promoter (<=1kb)	15	100674425	100678862	4438	2	109901	ENSMUST00000229869.1	0	ENSMUSG00000023031	Cela1	chymotrypsin-like elastase family, member 1
1471	chr2	143846810	143847444	635	*	Cebpb_1.q10_peak_16732	554	21.5612	59.5509	55.4256	263	Intron (ENSMUST00000099296.3/12075, intron 3 of 7)	2	143826528	143862943	36416	2	12075	ENSMUST00000099296.3	15499	ENSMUSG00000027420	Bfsp1	beaded filament structural protein 1, in lens-CP94
1472	chr5	17876492	17877318	827	*	Cebpb_1.q10_peak_20629	554	21.5612	59.5509	55.4256	357	Intron (ENSMUST00000169095.5/12491, intron 1 of 15)	5	17782367	17888747	106381	2	12491	ENSMUST00000169095.5	11429	ENSMUSG00000002944	Cd36	CD36 molecule
1473	chr5	136979363	136980254	892	*	Cebpb_1.q10_peak_21944	554	21.5612	59.5509	55.4256	590	Distal Intergenic	5	136973954	136975013	1060	1	60363	ENSMUST00000128391.1	5409	ENSMUSG00000001739	Cldn15	claudin 15
1474	chr7	126625332	126625929	598	*	Cebpb_1.q10_peak_25309	554	21.5612	59.5509	55.4256	230	Promoter (<=1kb)	7	126623249	126625676	2428	2	56312	ENSMUST00000032961.3	0	ENSMUSG00000030717	Nupr1	nuclear protein transcription regulator 1
1475	chr17	3103917	3104723	807	*	Cebpb_1.q10_peak_11806	509	21.5514	54.9668	50.9537	407	Exon (ENSMUST00000231317.1/ENSMUST00000231317.1, exon 5 of 5)	17	3114972	3151719	36748	1	106583	ENSMUST00000232079.1	-10249	ENSMUSG00000046201	Scaf8	SR-related CTD-associated factor 8
1476	chr2	28539658	28540419	762	*	Cebpb_1.q10_peak_15333	509	21.5514	54.9668	50.9537	532	Promoter (<=1kb)	2	28540726	28542902	2177	1	19730	ENSMUST00000146217.1	-307	ENSMUSG00000026821	Ralgds	ral guanine nucleotide dissociation stimulator
1477	chr1	65176893	65178478	1586	*	Cebpb_1.q10_peak_512	639	21.5428	68.2261	63.9311	767	Promoter (<=1kb)	1	65158616	65179181	20566	2	15926	ENSMUST00000097709.10	703	ENSMUSG00000025950	Idh1	isocitrate dehydrogenase 1 (NADP+), soluble
1478	chr10	99459629	99460673	1045	*	Cebpb_1.q10_peak_3373	639	21.5428	68.2261	63.9311	320	Exon (ENSMUST00000220432.1/ENSMUST00000220432.1, exon 1 of 2)	10	99609171	99658134	48964	1	100504202	ENSMUST00000218263.1	-148498	ENSMUSG00000111962	Gm20110	predicted gene, 20110
1479	chr16	20359553	20360139	587	*	Cebpb_1.q10_peak_10919	639	21.5428	68.2261	63.9311	302	Intron (ENSMUST00000079158.12/27416, intron 24 of 29)	16	20338929	20364006	25078	2	27416	ENSMUST00000148003.7	3867	ENSMUSG00000022822	Abcc5	ATP-binding cassette, sub-family C (CFTR/MRP), member 5
1480	chr2	38485720	38486500	781	*	Cebpb_1.q10_peak_15524	726	21.5296	77.1023	72.614	383	Distal Intergenic	2	38511643	38594606	82964	1	59126	ENSMUST00000054234.9	-25143	ENSMUSG00000026749	Nek6	NIMA (never in mitosis gene a)-related expressed kinase 6
1481	chr16	91848604	91849421	818	*	Cebpb_1.q10_peak_11682	517	21.5088	55.8024	51.7658	509	3' UTR	16	91853811	91870334	16524	1	16443	ENSMUST00000126374.2	-4390	ENSMUSG00000022957	Itsn1	intersectin 1 (SH3 domain protein 1A)
1482	chr5	77097451	77098236	786	*	Cebpb_1.q10_peak_21216	517	21.5088	55.8024	51.7658	413	Intron (ENSMUST00000148568.1/ENSMUST00000148568.1, intron 1 of 1)	5	77086988	77095277	8290	2	74318	ENSMUST00000113453.8	-2174	ENSMUSG00000059325	Hopx	HOP homeobox
1483	chr5	77190879	77191888	1010	*	Cebpb_1.q10_peak_21219	517	21.5088	55.8024	51.7658	339	Distal Intergenic	5	77205112	77211205	6094	2	69982	ENSMUST00000121825.1	19317	ENSMUSG00000053030	Spink2	serine peptidase inhibitor, Kazal type 2
1484	chr12	16875083	16875768	686	*	Cebpb_1.q10_peak_5674	525	21.4678	56.6435	52.5933	387	Distal Intergenic	12	16894895	16987823	92929	1	19878	ENSMUST00000020904.7	-19127	ENSMUSG00000020580	Rock2	Rho-associated coiled-coil containing protein kinase 2
1485	chr2	49275905	49276866	962	*	Cebpb_1.q10_peak_15617	525	21.4678	56.6435	52.5933	322	Intron (ENSMUST00000112754.7/109241, intron 11 of 14)	2	49279474	49316652	37179	1	109241	ENSMUST00000196045.1	-2608	ENSMUSG00000036792	Mbd5	methyl-CpG binding domain protein 5
1486	chr10	4612372	4613064	693	*	Cebpb_1.q10_peak_2028	497	21.4408	53.7032	49.7093	344	Promoter (<=1kb)	10	4612021	5003761	391741	1	13982	ENSMUST00000067086.13	351	ENSMUSG00000019768	Esr1	estrogen receptor 1 (alpha)
1487	chr10	81137419	81137956	538	*	Cebpb_1.q10_peak_2984	497	21.4408	53.7032	49.7093	257	Promoter (<=1kb)	10	81137953	81148458	10506	1	16969	ENSMUST00000117956.1	0	ENSMUSG00000035011	Zbtb7a	zinc finger and BTB domain containing 7a
1488	chr10	128298223	128299160	938	*	Cebpb_1.q10_peak_3622	497	21.4408	53.7032	49.7093	244	Promoter (<=1kb)	10	128296662	128298752	2091	2	83430	ENSMUST00000218109.1	0	ENSMUSG00000025383	Il23a	interleukin 23, alpha subunit p19
1489	chr10	128821445	128822030	586	*	Cebpb_1.q10_peak_3642	497	21.4408	53.7032	49.7093	224	Promoter (<=1kb)	10	128821894	128877617	55724	1	66118	ENSMUST00000105230.3	0	ENSMUSG00000078427	Sarnp	SAP domain containing ribonucleoprotein
1490	chr11	34048389	34048917	529	*	Cebpb_1.q10_peak_4015	497	21.4408	53.7032	49.7093	259	Promoter (1-2kb)	11	34047168	34090224	43057	1	16822	ENSMUST00000109329.8	1221	ENSMUSG00000002699	Lcp2	lymphocyte cytosolic protein 2
1491	chr11	77409842	77410521	680	*	Cebpb_1.q10_peak_4611	497	21.4408	53.7032	49.7093	294	Intron (ENSMUST00000037912.11/237860, intron 5 of 14)	11	77462411	77470484	8074	1	216961	ENSMUST00000102493.7	-51890	ENSMUSG00000020836	Coro6	coronin 6
1492	chr11	83604339	83605994	1656	*	Cebpb_1.q10_peak_4764	497	21.4408	53.7032	49.7093	1441	Intron (ENSMUST00000125626.1/100504464, intron 2 of 8)	11	83587882	83593087	5206	2	20305	ENSMUST00000019071.3	-11252	ENSMUSG00000018927	Ccl6	chemokine (C-C motif) ligand 6
1493	chr12	8507177	8507880	704	*	Cebpb_1.q10_peak_5624	497	21.4408	53.7032	49.7093	343	Distal Intergenic	12	8497661	8500009	2349	2	11852	ENSMUST00000067384.5	-7168	ENSMUSG00000054364	Rhob	ras homolog family member B
1494	chr12	69985460	69986302	843	*	Cebpb_1.q10_peak_6057	497	21.4408	53.7032	49.7093	299	Promoter (<=1kb)	12	69965012	69987002	21991	2	64010	ENSMUST00000021467.7	700	ENSMUSG00000021067	Sav1	salvador family WW domain containing 1
1495	chr13	10263538	10264659	1122	*	Cebpb_1.q10_peak_6854	497	21.4408	53.7032	49.7093	645	Intron (ENSMUST00000187510.6/12671, intron 1 of 4)	13	10215694	10360563	144870	2	12671	ENSMUST00000190395.1	95904	ENSMUSG00000046159	Chrm3	cholinergic receptor, muscarinic 3, cardiac
1496	chr13	21714641	21715157	517	*	Cebpb_1.q10_peak_6981	497	21.4408	53.7032	49.7093	296	Promoter (<=1kb)	13	21715763	21716143	381	2	319185	ENSMUST00000091756.1	986	ENSMUSG00000094338	H2bc13	H2B clustered histone 13
1497	chr14	22376988	22377647	660	*	Cebpb_1.q10_peak_8390	497	21.4408	53.7032	49.7093	401	Intron (ENSMUST00000075639.10/76633, intron 2 of 6)	14	22310165	22584439	274275	1	76633	ENSMUST00000159107.1	66823	ENSMUSG00000063458	Lrmda	leucine rich melanocyte differentiation associated
1498	chr14	61596848	61597509	662	*	Cebpb_1.q10_peak_8854	497	21.4408	53.7032	49.7093	439	Promoter (<=1kb)	14	61598247	61605946	7700	1	66597	ENSMUST00000165015.8	-738	ENSMUSG00000035235	Trim13	tripartite motif-containing 13
1499	chr15	27873533	27874469	937	*	Cebpb_1.q10_peak_9573	497	21.4408	53.7032	49.7093	632	Intron (ENSMUST00000090247.6/223435, intron 10 of 56)	15	27746900	27841741	94842	2	223435	ENSMUST00000226644.1	-31792	ENSMUSG00000022263	Trio	triple functional domain (PTPRF interacting)
1500	chr16	21399888	21400428	541	*	Cebpb_1.q10_peak_10940	497	21.4408	53.7032	49.7093	241	Distal Intergenic	16	21423118	21579247	156130	1	209018	ENSMUST00000096191.10	-22690	ENSMUSG00000033653	Vps8	VPS8 CORVET complex subunit
1501	chr16	21477086	21477680	595	*	Cebpb_1.q10_peak_10942	497	21.4408	53.7032	49.7093	279	Exon (ENSMUST00000096191.10/209018, exon 18 of 44)	16	21470187	21641572	171386	1	209018	ENSMUST00000125487.7	6899	ENSMUSG00000033653	Vps8	VPS8 CORVET complex subunit
1502	chr16	21689054	21689643	590	*	Cebpb_1.q10_peak_10946	497	21.4408	53.7032	49.7093	263	Intron (ENSMUST00000053336.7/72190, intron 1 of 1)	16	21653318	21693231	39914	2	72190	ENSMUST00000232164.1	3588	ENSMUSG00000043391	2510009E07Rik	RIKEN cDNA 2510009E07 gene
1503	chr17	5293643	5294114	472	*	Cebpb_1.q10_peak_11831	497	21.4408	53.7032	49.7093	248	Intron (ENSMUST00000092723.10/239985, intron 8 of 18)	17	5417323	5418767	1445	2	106557	ENSMUST00000189788.1	124653	ENSMUSG00000101959	Ldhal6b	lactate dehydrogenase A-like 6B
1504	chr17	48323924	48324839	916	*	Cebpb_1.q10_peak_12532	497	21.4408	53.7032	49.7093	551	3' UTR	17	48316424	48318211	1788	1	320148	ENSMUST00000124205.1	7500	ENSMUSG00000043740	B430306N03Rik	RIKEN cDNA B430306N03 gene
1505	chr17	65930859	65931376	518	*	Cebpb_1.q10_peak_12708	497	21.4408	53.7032	49.7093	278	Intron (ENSMUST00000233580.1/65960, intron 3 of 5)	17	65921972	65951115	29144	2	65960	ENSMUST00000233580.1	19739	ENSMUSG00000024098	Twsg1	twisted gastrulation BMP signaling modulator 1
1506	chr18	12640425	12641191	767	*	Cebpb_1.q10_peak_13177	497	21.4408	53.7032	49.7093	347	Intron (ENSMUST00000234974.1/72747, intron 1 of 7)	18	12643344	12689445	46102	1	72747	ENSMUST00000141060.1	-2153	ENSMUSG00000024424	Ttc39c	tetratricopeptide repeat domain 39C
1507	chr18	34390612	34391278	667	*	Cebpb_1.q10_peak_13265	497	21.4408	53.7032	49.7093	391	Distal Intergenic	18	34357092	34374070	16979	2	13476	ENSMUST00000235153.1	-16542	ENSMUSG00000005873	Reep5	receptor accessory protein 5
1508	chr18	39666196	39666915	720	*	Cebpb_1.q10_peak_13382	497	21.4408	53.7032	49.7093	226	Intron (ENSMUST00000235128.1/ENSMUST00000235128.1, intron 2 of 2)	18	39773497	39776082	2586	1	18459	ENSMUST00000063219.2	-106582	ENSMUSG00000051732	Pabpc2	poly(A) binding protein, cytoplasmic 2
1509	chr18	53769954	53770744	791	*	Cebpb_1.q10_peak_13482	497	21.4408	53.7032	49.7093	397	Distal Intergenic	18	53685495	53744608	59114	2	225523	ENSMUST00000237062.1	-25346	ENSMUSG00000048799	Cep120	centrosomal protein 120
1510	chr18	62699431	62700396	966	*	Cebpb_1.q10_peak_13623	497	21.4408	53.7032	49.7093	460	Intron (ENSMUST00000097557.4/100038417, intron 1 of 4)	18	62607539	62741387	133849	2	100038417	ENSMUST00000097557.4	40991	ENSMUSG00000073551	Spink13	serine peptidase inhibitor, Kazal type 13
1511	chr18	67698392	67698897	506	*	Cebpb_1.q10_peak_13702	497	21.4408	53.7032	49.7093	277	Intron (ENSMUST00000120934.7/19255, intron 2 of 9)	18	67675818	67690224	14407	2	19255	ENSMUST00000128169.1	-8168	ENSMUSG00000024539	Ptpn2	protein tyrosine phosphatase, non-receptor type 2
1512	chr2	13416867	13418118	1252	*	Cebpb_1.q10_peak_15133	497	21.4408	53.7032	49.7093	300	Intron (ENSMUST00000091436.6/65969, intron 27 of 66)	2	13422029	13455627	33599	2	65969	ENSMUST00000195447.1	37509	ENSMUSG00000026726	Cubn	cubilin (intrinsic factor-cobalamin receptor)
1513	chr2	16490802	16491974	1173	*	Cebpb_1.q10_peak_15175	497	21.4408	53.7032	49.7093	620	Intron (ENSMUST00000028081.12/67448, intron 1 of 13)	2	16357117	16751857	394741	1	67448	ENSMUST00000114702.1	133685	ENSMUSG00000026748	Plxdc2	plexin domain containing 2
1514	chr2	73396631	73397453	823	*	Cebpb_1.q10_peak_15944	497	21.4408	53.7032	49.7093	409	Intron (ENSMUST00000144735.1/ENSMUST00000144735.1, intron 2 of 4)	2	73341506	73386572	45067	2	68526	ENSMUST00000076463.11	-10059	ENSMUSG00000041762	Gpr155	G protein-coupled receptor 155
1515	chr2	84381873	84382395	523	*	Cebpb_1.q10_peak_16047	497	21.4408	53.7032	49.7093	303	Intron (ENSMUST00000074262.8/54598, intron 2 of 15)	2	84330659	84375358	44700	2	54598	ENSMUST00000099944.3	-6515	ENSMUSG00000059588	Calcrl	calcitonin receptor-like
1516	chr2	85047632	85048128	497	*	Cebpb_1.q10_peak_16068	497	21.4408	53.7032	49.7093	241	Promoter (<=1kb)	2	85048022	85052134	4113	1	228140	ENSMUST00000139915.1	0	ENSMUSG00000033955	Tnks1bp1	tankyrase 1 binding protein 1
1517	chr2	166771329	166771932	604	*	Cebpb_1.q10_peak_17157	497	21.4408	53.7032	49.7093	345	Distal Intergenic	2	166793767	166799505	5739	1	76367	ENSMUST00000151826.1	-21835	ENSMUSG00000042854	Trp53rkb	transformation related protein 53 regulating kinase B
1518	chr3	98067795	98068439	645	*	Cebpb_1.q10_peak_18267	497	21.4408	53.7032	49.7093	264	Intron (ENSMUST00000198324.1/18129, intron 2 of 7)	3	98013538	98150361	136824	1	18129	ENSMUST00000079812.7	54257	ENSMUSG00000027878	Notch2	notch 2
1519	chr4	9682427	9683168	742	*	Cebpb_1.q10_peak_18992	497	21.4408	53.7032	49.7093	291	Distal Intergenic	4	9449079	9669344	220266	2	65973	ENSMUST00000108339.7	-13083	ENSMUSG00000028207	Asph	aspartate-beta-hydroxylase
1520	chr4	55811700	55813211	1512	*	Cebpb_1.q10_peak_19338	497	21.4408	53.7032	49.7093	618	Distal Intergenic	4	55527143	55532466	5324	2	16600	ENSMUST00000107619.2	-279234	ENSMUSG00000003032	Klf4	Kruppel-like factor 4 (gut)
1521	chr5	17879715	17880420	706	*	Cebpb_1.q10_peak_20630	497	21.4408	53.7032	49.7093	391	Intron (ENSMUST00000169095.5/12491, intron 1 of 15)	5	17782367	17888747	106381	2	12491	ENSMUST00000169095.5	8327	ENSMUSG00000002944	Cd36	CD36 molecule
1522	chr5	44075388	44076065	678	*	Cebpb_1.q10_peak_20943	497	21.4408	53.7032	49.7093	237	Intron (ENSMUST00000074113.12/19126, intron 2 of 27)	5	44047593	44067685	20093	2	19126	ENSMUST00000195942.1	-7703	ENSMUSG00000029086	Prom1	prominin 1
1523	chr6	91505769	91506446	678	*	Cebpb_1.q10_peak_23079	497	21.4408	53.7032	49.7093	374	Intron (ENSMUST00000032182.4/22591, intron 4 of 15)	6	91492273	91515795	23523	2	22591	ENSMUST00000150279.2	9349	ENSMUSG00000030094	Xpc	xeroderma pigmentosum, complementation group C
1524	chr6	114686845	114687552	708	*	Cebpb_1.q10_peak_23298	497	21.4408	53.7032	49.7093	361	Intron (ENSMUST00000032457.16/74244, intron 7 of 18)	6	114680162	114701977	21816	1	74244	ENSMUST00000203130.1	6683	ENSMUSG00000030314	Atg7	autophagy related 7
1525	chr6	115111342	115112089	748	*	Cebpb_1.q10_peak_23311	497	21.4408	53.7032	49.7093	250	Distal Intergenic	6	115127600	115134835	7236	2	100503783	ENSMUST00000181883.2	22746	ENSMUSG00000097486	Gm17733	predicted gene, 17733
1526	chr7	46833646	46834200	555	*	Cebpb_1.q10_peak_24400	497	21.4408	53.7032	49.7093	305	Distal Intergenic	7	46841475	46851994	10520	1	16828	ENSMUST00000147535.7	-7275	ENSMUSG00000063229	Ldha	lactate dehydrogenase A
1527	chr7	68682445	68683653	1209	*	Cebpb_1.q10_peak_24552	497	21.4408	53.7032	49.7093	247	Distal Intergenic	7	68618838	68619557	720	1	384639	ENSMUST00000187472.1	63607	NA	Gm5334	tetraspanin 7 pseudogene
1528	chr7	100484448	100484937	490	*	Cebpb_1.q10_peak_24981	497	21.4408	53.7032	49.7093	216	Intron (ENSMUST00000128044.7/22229, intron 4 of 4)	7	100493337	100502020	8684	1	22228	ENSMUST00000126534.7	-8400	ENSMUSG00000033685	Ucp2	uncoupling protein 2 (mitochondrial, proton carrier)
1529	chr7	117484644	117486004	1361	*	Cebpb_1.q10_peak_25192	497	21.4408	53.7032	49.7093	755	Intron (ENSMUST00000160035.7/233781, intron 2 of 6)	7	117475492	117549359	73868	1	233781	ENSMUST00000161889.1	9152	ENSMUSG00000030657	Xylt1	xylosyltransferase 1
1530	chr7	119880077	119880822	746	*	Cebpb_1.q10_peak_25224	497	21.4408	53.7032	49.7093	441	Intron (ENSMUST00000059851.13/233805, intron 1 of 2)	7	119855813	119895543	39731	2	233805	ENSMUST00000098080.8	14721	ENSMUSG00000048787	Dcun1d3	DCN1, defective in cullin neddylation 1, domain containing 3 (S. cerevisiae)
1531	chr8	11517358	11518066	709	*	Cebpb_1.q10_peak_25684	497	21.4408	53.7032	49.7093	217	Promoter (1-2kb)	8	11514009	11516189	2181	2	71941	ENSMUST00000211395.1	-1169	ENSMUSG00000056228	Cars2	cysteinyl-tRNA synthetase 2 (mitochondrial)(putative)
1532	chr8	35653956	35654825	870	*	Cebpb_1.q10_peak_25913	497	21.4408	53.7032	49.7093	485	Intron (ENSMUST00000037666.5/52065, intron 1 of 2)	8	35607277	35677020	69744	1	52065	ENSMUST00000154989.1	46679	ENSMUSG00000070056	Mfhas1	malignant fibrous histiocytoma amplified sequence 1
1533	chr8	108662603	108663259	657	*	Cebpb_1.q10_peak_26529	497	21.4408	53.7032	49.7093	338	Intron (ENSMUST00000220518.1/11906, intron 5 of 15)	8	108703100	108800270	97171	1	11906	ENSMUST00000188994.1	-39841	ENSMUSG00000038872	Zfhx3	zinc finger homeobox 3
1534	chr8	117294717	117295229	513	*	Cebpb_1.q10_peak_26620	497	21.4408	53.7032	49.7093	292	Intron (ENSMUST00000166750.8/74440, intron 1 of 20)	8	117257117	117446188	189072	1	74440	ENSMUST00000211913.1	37600	ENSMUSG00000034390	Cmip	c-Maf inducing protein
1535	chr9	45311801	45312326	526	*	Cebpb_1.q10_peak_27259	497	21.4408	53.7032	49.7093	230	Distal Intergenic	9	45319100	45347581	28482	1	214531	ENSMUST00000034597.7	-6774	ENSMUSG00000037129	Tmprss13	transmembrane protease, serine 13
1536	chr9	67842700	67843257	558	*	Cebpb_1.q10_peak_27691	497	21.4408	53.7032	49.7093	292	Intron (ENSMUST00000077879.6/320528, intron 1 of 84)	9	67840412	67905810	65399	1	320528	ENSMUST00000217386.1	2288	ENSMUSG00000035284	Vps13c	vacuolar protein sorting 13C
1537	chr7	24441833	24443285	1453	*	Cebpb_1.q10_peak_24087	667	21.3894	71.1448	66.7783	624	Intron (ENSMUST00000205776.1/210145, intron 1 of 2)	7	24431922	24445682	13761	2	210145	ENSMUST00000205776.1	2397	ENSMUSG00000062028	Irgc1	immunity-related GTPase family, cinema 1
1538	chr10	60344102	60344570	469	*	Cebpb_1.q10_peak_2675	581	21.3791	62.3142	58.1299	230	Intron (ENSMUST00000073242.10/22295, intron 35 of 66)	10	60346851	60372684	25834	1	74048	ENSMUST00000020301.13	-2281	ENSMUSG00000020101	Vsir	V-set immunoregulatory receptor
1539	chr10	21846984	21847596	613	*	Cebpb_1.q10_peak_2309	513	21.3644	55.3526	51.318	199	Distal Intergenic	10	21882184	21999893	117710	1	20393	ENSMUST00000120509.7	-34588	ENSMUSG00000019970	Sgk1	serum/glucocorticoid regulated kinase 1
1540	chr11	20332316	20333078	763	*	Cebpb_1.q10_peak_3816	513	21.3644	55.3526	51.318	395	Promoter (<=1kb)	11	20302180	20332713	30534	2	55963	ENSMUST00000109594.7	0	ENSMUSG00000020142	Slc1a4	solute carrier family 1 (glutamate/neutral amino acid transporter), member 4
1541	chr12	108647745	108648288	544	*	Cebpb_1.q10_peak_6578	513	21.3644	55.3526	51.318	229	Intron (ENSMUST00000077735.12/14026, intron 1 of 12)	12	108658620	108658718	99	1	723909	ENSMUST00000083502.1	-10332	ENSMUSG00000065436	Mir342	microRNA 342
1542	chr13	102852692	102853211	520	*	Cebpb_1.q10_peak_8018	513	21.3644	55.3526	51.318	282	3' UTR	13	102741969	102905786	163818	2	328329	ENSMUST00000167462.7	52575	ENSMUSG00000034751	Mast4	microtubule associated serine/threonine kinase family member 4
1543	chr13	117210908	117211991	1084	*	Cebpb_1.q10_peak_8238	513	21.3644	55.3526	51.318	576	Intron (ENSMUST00000225981.1/13723, intron 1 of 3)	13	117208536	117249342	40807	1	13723	ENSMUST00000225981.1	2372	ENSMUSG00000021728	Emb	embigin
1544	chr16	10897071	10897815	745	*	Cebpb_1.q10_peak_10771	513	21.3644	55.3526	51.318	462	Intron (ENSMUST00000233200.1/545180, intron 19 of 45)	16	10912012	10914797	2786	2	545180	ENSMUST00000178424.1	16982	ENSMUSG00000095369	Gm21859	predicted gene, 21859
1545	chr19	17149892	17150568	677	*	Cebpb_1.q10_peak_14259	513	21.3644	55.3526	51.318	389	Intron (ENSMUST00000087689.4/353211, intron 9 of 19)	19	17138739	17221194	82456	1	353211	ENSMUST00000224059.1	11153	ENSMUSG00000039126	Prune2	prune homolog 2
1546	chr19	43669342	43669951	610	*	Cebpb_1.q10_peak_14701	513	21.3644	55.3526	51.318	220	Intron (ENSMUST00000046038.8/246696, intron 1 of 3)	19	43663801	43667143	3343	2	246696	ENSMUST00000237364.1	-2199	ENSMUSG00000040414	Slc25a28	solute carrier family 25, member 28
1547	chr3	126612726	126613199	474	*	Cebpb_1.q10_peak_18582	513	21.3644	55.3526	51.318	230	Intron (ENSMUST00000143383.7/108058, intron 2 of 2)	3	126597414	126844327	246914	1	108058	ENSMUST00000106401.7	15312	ENSMUSG00000053819	Camk2d	calcium/calmodulin-dependent protein kinase II, delta
1548	chr5	8312215	8312706	492	*	Cebpb_1.q10_peak_20585	513	21.3644	55.3526	51.318	301	Intron (ENSMUST00000050166.13/11496, intron 3 of 29)	5	8072352	8367982	295631	2	11496	ENSMUST00000050166.13	55276	ENSMUSG00000040537	Adam22	a disintegrin and metallopeptidase domain 22
1549	chr5	53451727	53452306	580	*	Cebpb_1.q10_peak_20982	513	21.3644	55.3526	51.318	279	Distal Intergenic	5	53466152	53649390	183239	1	19664	ENSMUST00000201991.3	-13846	ENSMUSG00000039191	Rbpj	recombination signal binding protein for immunoglobulin kappa J region
1550	chr5	130171339	130172051	713	*	Cebpb_1.q10_peak_21865	513	21.3644	55.3526	51.318	386	Promoter (<=1kb)	5	130171798	130214342	42545	1	56715	ENSMUST00000119797.7	0	ENSMUSG00000025340	Rabgef1	RAB guanine nucleotide exchange factor (GEF) 1
1551	chr5	149672525	149673196	672	*	Cebpb_1.q10_peak_22168	513	21.3644	55.3526	51.318	346	Distal Intergenic	5	149678230	149762599	84370	1	381694	ENSMUST00000100404.5	-5034	ENSMUSG00000051950	B3glct	beta-3-glucosyltransferase
1552	chr8	3221697	3222104	408	*	Cebpb_1.q10_peak_25614	513	21.3644	55.3526	51.318	199	Intron (ENSMUST00000091291.4/16337, intron 2 of 20)	8	3174795	3192717	17923	2	16337	ENSMUST00000207100.1	-28980	ENSMUSG00000005534	Insr	insulin receptor
1553	chr9	123722701	123723209	509	*	Cebpb_1.q10_peak_28411	513	21.3644	55.3526	51.318	217	Intron (ENSMUST00000163559.7/12769, intron 1 of 2)	9	123712158	123717697	5540	2	93730	ENSMUST00000214521.1	-5004	ENSMUSG00000025245	Lztfl1	leucine zipper transcription factor-like 1
1554	chr14	79441198	79442000	803	*	Cebpb_1.q10_peak_9214	663	21.3521	70.6925	66.3319	499	Distal Intergenic	14	79451835	79454816	2982	1	432879	ENSMUST00000100359.2	-9835	ENSMUSG00000075502	Kbtbd6	kelch repeat and BTB (POZ) domain containing 6
1555	chr15	50779083	50780365	1283	*	Cebpb_1.q10_peak_9775	663	21.3521	70.6925	66.3319	724	Intron (ENSMUST00000165201.8/83925, intron 4 of 5)	15	50819499	50827521	8023	2	83925	ENSMUST00000183421.1	47156	ENSMUSG00000038679	Trps1	transcriptional repressor GATA binding 1
1556	chr16	75960927	75961612	686	*	Cebpb_1.q10_peak_11540	663	21.3521	70.6925	66.3319	334	Intron (ENSMUST00000114240.2/67742, intron 5 of 13)	16	75859257	75953332	94076	2	67742	ENSMUST00000226794.1	-7595	ENSMUSG00000022876	Samsn1	SAM domain, SH3 domain and nuclear localization signals, 1
1557	chr19	55802941	55804129	1189	*	Cebpb_1.q10_peak_14908	663	21.3521	70.6925	66.3319	375	Intron (ENSMUST00000111662.10/21416, intron 3 of 13)	19	55742845	55910681	167837	1	21416	ENSMUST00000133008.7	60096	ENSMUSG00000024985	Tcf7l2	transcription factor 7 like 2, T cell specific, HMG box
1558	chr2	26325527	26326551	1025	*	Cebpb_1.q10_peak_15274	663	21.3521	70.6925	66.3319	451	Promoter (<=1kb)	2	26325844	26340450	14607	1	67839	ENSMUST00000152895.7	0	ENSMUSG00000026930	Gpsm1	G-protein signalling modulator 1 (AGS3-like, C. elegans)
1559	chr4	121008796	121009803	1008	*	Cebpb_1.q10_peak_19901	663	21.3521	70.6925	66.3319	615	Intron (ENSMUST00000043200.7/69780, intron 1 of 9)	4	120968317	121017247	48931	2	69780	ENSMUST00000043200.7	7444	ENSMUSG00000032870	Smap2	small ArfGAP 2
1560	chr4	128983148	128984245	1098	*	Cebpb_1.q10_peak_20009	663	21.3521	70.6925	66.3319	791	Distal Intergenic	4	128991958	129002257	10300	1	11637	ENSMUST00000141982.1	-7713	ENSMUSG00000028792	Ak2	adenylate kinase 2
1561	chr5	123832124	123833041	918	*	Cebpb_1.q10_peak_21792	663	21.3521	70.6925	66.3319	292	Distal Intergenic	5	123819547	123821592	2046	1	208628	ENSMUST00000197002.1	12577	ENSMUSG00000029414	Kntc1	kinetochore associated 1
1562	chr11	4237377	4238006	630	*	Cebpb_1.q10_peak_3671	505	21.3252	54.5887	50.5819	305	Promoter (<=1kb)	11	4236420	4241026	4607	1	18413	ENSMUST00000075221.2	957	ENSMUSG00000058755	Osm	oncostatin M
1563	chr12	51678736	51679338	603	*	Cebpb_1.q10_peak_5954	513	21.2877	55.4307	51.3957	265	Intron (ENSMUST00000013130.14/94186, intron 1 of 17)	12	51691033	51744786	53754	1	11782	ENSMUST00000218820.1	-11695	ENSMUSG00000020955	Ap4s1	adaptor-related protein complex AP-4, sigma 1
1564	chr3	20134312	20135180	869	*	Cebpb_1.q10_peak_17465	522	21.2516	56.2777	52.233	513	Intron (ENSMUST00000118015.8/27357, intron 5 of 6)	3	20122556	20123543	988	2	27357	ENSMUST00000135475.1	-10769	ENSMUSG00000019528	Gyg	glycogenin
1565	chr14	73172162	73173237	1076	*	Cebpb_1.q10_peak_9078	624	21.2265	66.7073	62.4449	593	Promoter (<=1kb)	14	73173884	73182518	8635	1	105670	ENSMUST00000166875.1	-647	ENSMUSG00000022106	Rcbtb2	regulator of chromosome condensation (RCC1) and BTB (POZ) domain containing protein 2
1566	chr1	165691436	165691942	507	*	Cebpb_1.q10_peak_1553	493	21.2105	53.3143	49.338	231	Intron (ENSMUST00000097474.8/226594, intron 1 of 5)	1	165648947	165708048	59102	2	226594	ENSMUST00000040357.10	16106	ENSMUSG00000040723	Rcsd1	RCSD domain containing 1
1567	chr11	79140008	79140769	762	*	Cebpb_1.q10_peak_4661	493	21.2105	53.3143	49.338	331	Intron (ENSMUST00000018478.10/16706, intron 1 of 18)	11	79013440	79146407	132968	2	16706	ENSMUST00000018478.10	5638	ENSMUSG00000018334	Ksr1	kinase suppressor of ras 1
1568	chr16	49838977	49840440	1464	*	Cebpb_1.q10_peak_11393	493	21.2105	53.3143	49.338	1172	Intron (ENSMUST00000229640.1/16423, intron 4 of 12)	16	49855366	49911091	55726	1	16423	ENSMUST00000114496.2	-14926	ENSMUSG00000055447	Cd47	CD47 antigen (Rh-related antigen, integrin-associated signal transducer)
1569	chr4	136116737	136117649	913	*	Cebpb_1.q10_peak_20217	830	21.1937	87.7295	83.0227	524	Distal Intergenic	4	136143497	136145392	1896	1	15903	ENSMUST00000008016.2	-25848	ENSMUSG00000007872	Id3	inhibitor of DNA binding 3
1570	chr11	50026484	50027333	850	*	Cebpb_1.q10_peak_4092	538	21.1837	57.9849	53.8905	377	Promoter (1-2kb)	11	50025348	50104753	79406	1	59044	ENSMUST00000102776.4	1136	ENSMUSG00000020376	Rnf130	ring finger protein 130
1571	chr13	55447484	55448100	617	*	Cebpb_1.q10_peak_7548	538	21.1837	57.9849	53.8905	336	Intron (ENSMUST00000224653.1/26385, intron 1 of 15)	13	55445461	55460055	14595	1	26385	ENSMUST00000224118.1	2023	ENSMUSG00000074886	Grk6	G protein-coupled receptor kinase 6
1572	chr2	3663828	3664721	894	*	Cebpb_1.q10_peak_14992	538	21.1837	57.9849	53.8905	467	Intron (ENSMUST00000226435.1/66540, intron 2 of 4)	2	3704013	3779617	75605	1	66540	ENSMUST00000115055.8	-39292	ENSMUSG00000026655	Fam107b	family with sequence similarity 107, member B
1573	chr8	25596746	25597377	632	*	Cebpb_1.q10_peak_25797	538	21.1837	57.9849	53.8905	292	Promoter (<=1kb)	8	25593839	25597019	3181	2	270035	ENSMUST00000210914.1	0	ENSMUSG00000037363	Letm2	leucine zipper-EF-hand containing transmembrane protein 2
1574	chr9	87021777	87022680	904	*	Cebpb_1.q10_peak_27894	538	21.1837	57.9849	53.8905	244	Promoter (<=1kb)	9	87022014	87077774	55761	1	266690	ENSMUST00000168529.8	0	ENSMUSG00000032872	Cyb5r4	cytochrome b5 reductase 4
1575	chr7	132726218	132726751	534	*	Cebpb_1.q10_peak_25427	501	21.1734	54.1372	50.1373	304	Intron (ENSMUST00000124096.7/14183, intron 2 of 6)	7	132713365	132776916	63552	2	77938	ENSMUST00000106168.1	50165	ENSMUSG00000030956	Fam53b	family with sequence similarity 53, member B
1576	chr9	120049363	120049922	560	*	Cebpb_1.q10_peak_28312	501	21.1734	54.1372	50.1373	216	3' UTR	9	119901616	120068283	166668	2	13051	ENSMUST00000177637.1	18361	ENSMUSG00000052336	Cx3cr1	chemokine (C-X3-C motif) receptor 1
1577	chr13	30582310	30582947	638	*	Cebpb_1.q10_peak_7074	547	21.1517	58.8443	54.73	352	Distal Intergenic	13	30615043	30624259	9217	1	75090	ENSMUST00000151471.1	-32096	ENSMUSG00000086263	4930519D14Rik	RIKEN cDNA 4930519D14 gene
1578	chr7	128133324	128134292	969	*	Cebpb_1.q10_peak_25369	502	21.1038	54.218	50.2174	476	Promoter (<=1kb)	7	128134806	128135511	706	1	16411	ENSMUST00000205408.1	-514	ENSMUSG00000030789	Itgax	integrin alpha X
1579	chr11	97701611	97703568	1958	*	Cebpb_1.q10_peak_5013	1014	21.0987	106.538	101.409	937	Promoter (<=1kb)	11	97703399	97713500	10102	1	26446	ENSMUST00000103147.4	0	ENSMUSG00000069744	Psmb3	proteasome (prosome, macropain) subunit, beta type 3
1580	chr11	95850726	95851426	701	*	Cebpb_1.q10_peak_4971	648	21.0519	69.1871	64.864	337	Distal Intergenic	11	95843609	95845734	2126	1	14710	ENSMUST00000107708.1	7117	ENSMUSG00000038811	Gngt2	guanine nucleotide binding protein (G protein), gamma transducing activity polypeptide 2
1581	chr17	80083087	80083804	718	*	Cebpb_1.q10_peak_12853	648	21.0519	69.1871	64.864	312	Distal Intergenic	17	80029487	80062334	32848	2	72692	ENSMUST00000061331.13	-20753	ENSMUSG00000024095	Hnrnpll	heterogeneous nuclear ribonucleoprotein L-like
1582	chr19	5571871	5573370	1500	*	Cebpb_1.q10_peak_13967	648	21.0519	69.1871	64.864	635	Distal Intergenic	19	5568074	5571261	3188	1	381201	ENSMUST00000096318.3	3797	ENSMUSG00000049562	Ap5b1	adaptor-related protein complex 5, beta 1 subunit
1583	chr19	34420195	34421352	1158	*	Cebpb_1.q10_peak_14541	648	21.0519	69.1871	64.864	414	Distal Intergenic	19	34473778	34475164	1387	2	12642	ENSMUST00000050562.5	53812	ENSMUSG00000050370	Ch25h	cholesterol 25-hydroxylase
1584	chr9	22366543	22367236	694	*	Cebpb_1.q10_peak_27038	648	21.0519	69.1871	64.864	227	Intron (ENSMUST00000040912.8/68743, intron 8 of 23)	9	22367960	22372224	4265	2	68743	ENSMUST00000215486.1	4988	ENSMUSG00000036777	Anln	anillin, actin binding protein
1585	chr7	45459773	45460420	648	*	Cebpb_1.q10_peak_24372	581	21.0349	62.3142	58.1299	265	Promoter (<=1kb)	7	45457944	45459884	1941	2	14325	ENSMUST00000094434.12	0	ENSMUSG00000050708	Ftl1	ferritin light polypeptide 1
1586	chr1	28053883	28054500	618	*	Cebpb_1.q10_peak_82	481	21.0042	52.0862	48.1249	256	Distal Intergenic	1	27884046	27902396	18351	1	433281	ENSMUST00000185409.1	169837	NA	Gm5524	predicted gene 5524
1587	chr1	51932726	51933317	592	*	Cebpb_1.q10_peak_297	481	21.0042	52.0862	48.1249	299	Distal Intergenic	1	51749765	51916071	166307	2	17912	ENSMUST00000046390.13	-16655	ENSMUSG00000018417	Myo1b	myosin IB
1588	chr10	10741920	10742654	735	*	Cebpb_1.q10_peak_2118	481	21.0042	52.0862	48.1249	480	Intron (ENSMUST00000044306.12/14816, intron 5 of 8)	10	10746182	10748808	2627	2	14816	ENSMUST00000135120.1	6154	ENSMUSG00000019828	Grm1	glutamate receptor, metabotropic 1
1589	chr10	33951077	33951838	762	*	Cebpb_1.q10_peak_2397	481	21.0042	52.0862	48.1249	230	Promoter (<=1kb)	10	33919142	33951259	32118	2	72580	ENSMUST00000218055.1	0	ENSMUSG00000039531	Zup1	zinc finger containing ubiquitin peptidase 1
1590	chr10	91209171	91209742	572	*	Cebpb_1.q10_peak_3144	481	21.0042	52.0862	48.1249	294	Intron (ENSMUST00000216311.1/102633753, intron 3 of 3)	10	91208494	91220619	12126	2	102633753	ENSMUST00000216451.1	10877	ENSMUSG00000111544	4930534H03Rik	RIKEN cDNA 4930534H03 gene
1591	chr10	94142405	94142956	552	*	Cebpb_1.q10_peak_3198	481	21.0042	52.0862	48.1249	212	3' UTR	10	94148023	94197211	49189	1	22025	ENSMUST00000105290.8	-5067	ENSMUSG00000005897	Nr2c1	nuclear receptor subfamily 2, group C, member 1
1592	chr11	22665930	22666459	530	*	Cebpb_1.q10_peak_3862	481	21.0042	52.0862	48.1249	258	Distal Intergenic	11	22512088	22519234	7147	1	103765	ENSMUST00000059319.7	153842	ENSMUSG00000049904	Tmem17	transmembrane protein 17
1593	chr11	74572493	74573194	702	*	Cebpb_1.q10_peak_4539	481	21.0042	52.0862	48.1249	443	Intron (ENSMUST00000102521.8/380711, intron 1 of 24)	11	74437043	74590124	153082	2	380711	ENSMUST00000145524.1	16930	ENSMUSG00000038807	Rap1gap2	RAP1 GTPase activating protein 2
1594	chr11	77514675	77515274	600	*	Cebpb_1.q10_peak_4616	481	21.0042	52.0862	48.1249	280	Promoter (<=1kb)	11	77515121	77520045	4925	1	67477	ENSMUST00000094004.4	0	ENSMUSG00000000686	Abhd15	abhydrolase domain containing 15
1595	chr11	95291763	95292711	949	*	Cebpb_1.q10_peak_4948	481	21.0042	52.0862	48.1249	465	Promoter (<=1kb)	11	95284141	95291037	6897	2	217127	ENSMUST00000149356.1	-726	ENSMUSG00000038909	Kat7	K(lysine) acetyltransferase 7
1596	chr12	32199127	32199875	749	*	Cebpb_1.q10_peak_5803	481	21.0042	52.0862	48.1249	484	Promoter (1-2kb)	12	32200551	32201009	459	2	30955	ENSMUST00000126814.1	1134	ENSMUSG00000020573	Pik3cg	phosphatidylinositol-4,5-bisphosphate 3-kinase catalytic subunit gamma
1597	chr12	95937652	95938203	552	*	Cebpb_1.q10_peak_6441	481	21.0042	52.0862	48.1249	330	Distal Intergenic	12	96046767	96047120	354	2	69423	ENSMUST00000073560.4	108917	NA	1700019M22Rik	RIKEN cDNA 1700019M22 gene
1598	chr13	75797643	75798525	883	*	Cebpb_1.q10_peak_7738	481	21.0042	52.0862	48.1249	284	Distal Intergenic	13	75761983	75770695	8713	1	192657	ENSMUST00000221979.1	35660	ENSMUSG00000001542	Ell2	elongation factor for RNA polymerase II 2
1599	chr13	95679060	95680290	1231	*	Cebpb_1.q10_peak_7879	481	21.0042	52.0862	48.1249	289	Intron (ENSMUST00000068603.7/544963, intron 17 of 35)	13	95675293	95682324	7032	2	544963	ENSMUST00000238263.1	2034	ENSMUSG00000021676	Iqgap2	IQ motif containing GTPase activating protein 2
1600	chr13	100203290	100203912	623	*	Cebpb_1.q10_peak_7965	481	21.0042	52.0862	48.1249	215	Promoter (1-2kb)	13	100144063	100202092	58030	2	17948	ENSMUST00000117913.7	-1198	ENSMUSG00000078945	Naip2	NLR family, apoptosis inhibitory protein 2
1601	chr14	16526102	16526690	589	*	Cebpb_1.q10_peak_8301	481	21.0042	52.0862	48.1249	201	Intron (ENSMUST00000063750.7/218772, intron 2 of 7)	14	16443820	16575045	131226	2	218772	ENSMUST00000225594.1	48355	ENSMUSG00000017491	Rarb	retinoic acid receptor, beta
1602	chr14	17413934	17414885	952	*	Cebpb_1.q10_peak_8309	481	21.0042	52.0862	48.1249	501	Distal Intergenic	14	17660261	17963125	302865	1	21834	ENSMUST00000224470.1	-245376	ENSMUSG00000021779	Thrb	thyroid hormone receptor beta
1603	chr14	25527193	25527927	735	*	Cebpb_1.q10_peak_8425	481	21.0042	52.0862	48.1249	380	Intron (ENSMUST00000161766.7/328365, intron 2 of 2)	14	25534439	25534523	85	1	100526533	ENSMUST00000175340.1	-6512	ENSMUSG00000093081	Mir3075	microRNA 3075
1604	chr14	72783171	72783970	800	*	Cebpb_1.q10_peak_9062	481	21.0042	52.0862	48.1249	462	Distal Intergenic	14	72537946	72710003	172058	2	319448	ENSMUST00000089017.11	-73168	ENSMUSG00000033487	Fndc3a	fibronectin type III domain containing 3A
1605	chr14	75130896	75131590	695	*	Cebpb_1.q10_peak_9135	481	21.0042	52.0862	48.1249	202	Promoter (<=1kb)	14	75131101	75199444	68344	1	18826	ENSMUST00000143539.7	0	ENSMUSG00000021998	Lcp1	lymphocyte cytosolic protein 1
1606	chr15	35756821	35757886	1066	*	Cebpb_1.q10_peak_9635	481	21.0042	52.0862	48.1249	376	Intron (ENSMUST00000048646.8/666173, intron 35 of 61)	15	35834215	35843534	9320	1	666173	ENSMUST00000227567.1	-76329	ENSMUSG00000037646	Vps13b	vacuolar protein sorting 13B
1607	chr15	36334226	36335680	1455	*	Cebpb_1.q10_peak_9640	481	21.0042	52.0862	48.1249	1083	Distal Intergenic	15	36239933	36283147	43215	2	30945	ENSMUST00000022890.9	-51079	ENSMUSG00000022280	Rnf19a	ring finger protein 19A
1608	chr15	59017466	59018565	1100	*	Cebpb_1.q10_peak_9882	481	21.0042	52.0862	48.1249	678	Intron (ENSMUST00000080371.7/211401, intron 3 of 14)	15	58951653	59040596	88944	2	211401	ENSMUST00000228365.1	22031	ENSMUSG00000022353	Mtss1	MTSS I-BAR domain containing 1
1609	chr15	84324841	84325584	744	*	Cebpb_1.q10_peak_10375	481	21.0042	52.0862	48.1249	459	Promoter (<=1kb)	15	84324795	84330095	5301	1	64099	ENSMUST00000145809.1	46	ENSMUSG00000022439	Parvg	parvin, gamma
1610	chr16	49769780	49770916	1137	*	Cebpb_1.q10_peak_11388	481	21.0042	52.0862	48.1249	724	Intron (ENSMUST00000127115.1/ENSMUST00000127115.1, intron 1 of 2)	16	49800533	49911046	110514	1	16423	ENSMUST00000229640.1	-29617	ENSMUSG00000055447	Cd47	CD47 antigen (Rh-related antigen, integrin-associated signal transducer)
1611	chr17	64820825	64821760	936	*	Cebpb_1.q10_peak_12686	481	21.0042	52.0862	48.1249	503	Distal Intergenic	17	64832523	64836071	3549	2	78057	ENSMUST00000024896.3	14311	ENSMUSG00000024088	4930583I09Rik	RIKEN cDNA 4930583I09 gene
1612	chr18	4804069	4804629	561	*	Cebpb_1.q10_peak_13054	481	21.0042	52.0862	48.1249	220	Distal Intergenic	18	4812486	4850959	38474	1	100038439	ENSMUST00000180904.1	-7857	ENSMUSG00000097043	Gm10556	predicted gene 10556
1613	chr18	38711629	38712378	750	*	Cebpb_1.q10_peak_13340	481	21.0042	52.0862	48.1249	320	Intron (ENSMUST00000127448.7/ENSMUST00000127448.7, intron 3 of 3)	18	38714400	38714513	114	1	102632739	ENSMUST00000190667.1	-2022	NA	Gm19774	predicted gene, 19774
1614	chr18	50055840	50056541	702	*	Cebpb_1.q10_peak_13437	481	21.0042	52.0862	48.1249	473	Promoter (1-2kb)	18	50052299	50053844	1546	2	102635912	ENSMUST00000153361.1	-1996	NA	C030005K06Rik	RIKEN cDNA C030005K06 gene
1615	chr19	5178508	5179316	809	*	Cebpb_1.q10_peak_13955	481	21.0042	52.0862	48.1249	349	Intron (ENSMUST00000025786.8/107975, intron 1 of 23)	19	5141549	5143499	1951	2	107975	ENSMUST00000237967.1	-35009	ENSMUSG00000024855	Pacs1	phosphofurin acidic cluster sorting protein 1
1616	chr19	11065190	11065881	692	*	Cebpb_1.q10_peak_14134	481	21.0042	52.0862	48.1249	237	Distal Intergenic	19	11047612	11055808	8197	2	107350	ENSMUST00000238097.1	-9382	ENSMUSG00000075010	AW112010	expressed sequence AW112010
1617	chr19	11513427	11514057	631	*	Cebpb_1.q10_peak_14154	481	21.0042	52.0862	48.1249	300	Distal Intergenic	19	11516512	11531256	14745	1	69774	ENSMUST00000163078.7	-2455	ENSMUSG00000024677	Ms4a6b	membrane-spanning 4-domains, subfamily A, member 6B
1618	chr19	46504085	46505314	1230	*	Cebpb_1.q10_peak_14770	481	21.0042	52.0862	48.1249	227	Intron (ENSMUST00000026008.8/93679, intron 1 of 5)	19	46501702	46516848	15147	1	93679	ENSMUST00000026008.8	2383	ENSMUSG00000025034	Trim8	tripartite motif-containing 8
1619	chr19	47337550	47338305	756	*	Cebpb_1.q10_peak_14798	481	21.0042	52.0862	48.1249	345	Intron (ENSMUST00000081619.9/14218, intron 6 of 14)	19	47266913	47314751	47839	2	14218	ENSMUST00000237796.1	-22799	ENSMUSG00000053617	Sh3pxd2a	SH3 and PX domains 2A
1620	chr19	60795108	60795712	605	*	Cebpb_1.q10_peak_14966	481	21.0042	52.0862	48.1249	325	Distal Intergenic	19	60772995	60790658	17664	2	13669	ENSMUST00000235706.1	-4450	ENSMUSG00000024991	Eif3a	eukaryotic translation initiation factor 3, subunit A
1621	chr2	91965935	91966765	831	*	Cebpb_1.q10_peak_16123	481	21.0042	52.0862	48.1249	607	Promoter (<=1kb)	2	91932827	91965600	32774	2	104418	ENSMUST00000142231.7	-335	ENSMUSG00000040479	Dgkz	diacylglycerol kinase zeta
1622	chr3	27765792	27766651	860	*	Cebpb_1.q10_peak_17530	481	21.0042	52.0862	48.1249	444	Distal Intergenic	3	27494432	27711307	216876	2	72007	ENSMUST00000191684.1	-54485	ENSMUSG00000039286	Fndc3b	fibronectin type III domain containing 3B
1623	chr3	83795683	83796289	607	*	Cebpb_1.q10_peak_17938	481	21.0042	52.0862	48.1249	365	Distal Intergenic	3	83766853	83772149	5297	1	20319	ENSMUST00000154794.1	28830	ENSMUSG00000027996	Sfrp2	secreted frizzled-related protein 2
1624	chr4	70545865	70546603	739	*	Cebpb_1.q10_peak_19508	481	21.0042	52.0862	48.1249	431	Distal Intergenic	4	70461826	70534995	73170	2	230316	ENSMUST00000037881.2	-10870	ENSMUSG00000039270	Megf9	multiple EGF-like-domains 9
1625	chr4	129189565	129190233	669	*	Cebpb_1.q10_peak_20017	481	21.0042	52.0862	48.1249	333	Promoter (<=1kb)	4	129189760	129219607	29848	1	107271	ENSMUST00000106054.2	0	ENSMUSG00000028811	Yars	tyrosyl-tRNA synthetase
1626	chr5	132466591	132467679	1089	*	Cebpb_1.q10_peak_21871	481	21.0042	52.0862	48.1249	611	Intron (ENSMUST00000161226.8/319974, intron 1 of 18)	5	132030990	132449360	418371	2	319974	ENSMUST00000160135.3	-17231	ENSMUSG00000029673	Auts2	autism susceptibility candidate 2
1627	chr6	50306457	50307141	685	*	Cebpb_1.q10_peak_22631	481	21.0042	52.0862	48.1249	317	Intron (ENSMUST00000114468.8/71720, intron 18 of 21)	6	50295183	50300354	5172	2	71720	ENSMUST00000141466.1	-6103	ENSMUSG00000029822	Osbpl3	oxysterol binding protein-like 3
1628	chr6	52954943	52955919	977	*	Cebpb_1.q10_peak_22685	481	21.0042	52.0862	48.1249	571	Intron (ENSMUST00000074541.5/231986, intron 1 of 4)	6	52768797	52909620	140824	2	231986	ENSMUST00000136250.5	-45323	ENSMUSG00000063568	Jazf1	JAZF zinc finger 1
1629	chr7	19316007	19316861	855	*	Cebpb_1.q10_peak_24055	481	21.0042	52.0862	48.1249	353	Distal Intergenic	7	19302696	19310051	7356	2	14282	ENSMUST00000003640.3	-5956	ENSMUSG00000003545	Fosb	FBJ osteosarcoma oncogene B
1630	chr7	25790423	25791063	641	*	Cebpb_1.q10_peak_24145	481	21.0042	52.0862	48.1249	410	Promoter (1-2kb)	7	25757630	25788705	31076	2	26362	ENSMUST00000085948.10	-1718	ENSMUSG00000002602	Axl	AXL receptor tyrosine kinase
1631	chr7	44280797	44281487	691	*	Cebpb_1.q10_peak_24332	481	21.0042	52.0862	48.1249	351	Exon (ENSMUST00000206864.1/ENSMUST00000206864.1, exon 1 of 1)	7	44261561	44261889	329	1	628854	ENSMUST00000147088.1	19236	ENSMUSG00000087376	Gm15517	predicted gene 15517
1632	chr7	75872138	75872790	653	*	Cebpb_1.q10_peak_24615	481	21.0042	52.0862	48.1249	315	3' UTR	7	75848441	75865627	17187	1	207952	ENSMUST00000205887.1	23697	ENSMUSG00000055652	Klhl25	kelch-like 25
1633	chr7	142389755	142390907	1153	*	Cebpb_1.q10_peak_25554	481	21.0042	52.0862	48.1249	691	Promoter (1-2kb)	7	142375911	142388038	12128	2	13033	ENSMUST00000151120.8	-1717	ENSMUSG00000007891	Ctsd	cathepsin D
1634	chr9	63715852	63716606	755	*	Cebpb_1.q10_peak_27571	481	21.0042	52.0862	48.1249	448	Intron (ENSMUST00000034973.9/17127, intron 1 of 8)	9	63654799	63711969	57171	2	17127	ENSMUST00000154323.7	-3883	ENSMUSG00000032402	Smad3	SMAD family member 3
1635	chr9	110662811	110663250	440	*	Cebpb_1.q10_peak_28192	481	21.0042	52.0862	48.1249	200	Intron (ENSMUST00000019803.8/72654, intron 1 of 6)	9	110666925	110711285	44361	1	72654	ENSMUST00000195979.1	-3675	ENSMUSG00000019659	Ccdc12	coiled-coil domain containing 12
[truncated: 18,103 more rows]

## Sheet: Cebpb_2_peaks_and_annotation
	seqnames	start	end	width	strand	name	score	signalValue	pValue	qValue	peak	annotation	geneChr	geneStart	geneEnd	geneLength	geneStrand	geneId	transcriptId	distanceToTSS	ENSEMBL	SYMBOL	GENENAME
[truncated: 19,983 more rows]
