# Supplementary material for: Systematic identification of gene combinations to target in innate immune cells to enhance T cell activation
Source: Nat Commun. 2023 Oct 9;14:6295. doi: 10.1038/s41467-023-41792-8 (PMC10562403; doi:10.1038/s41467-023-41792-8)
Supplement: Supplementary file 10 — Supplementary Data 7 [file 41467_2023_41792_MOESM10_ESM.xlsx]

## Sheet: Group_Cebpb_Random
	seqnames	start	end	width	strand	baseMean	log2FoldChange	lfcSE	stat	pvalue	padj	annotation	geneChr	geneStart	geneEnd	geneLength	geneStrand	geneId	transcriptId	distanceToTSS	ENSEMBL	SYMBOL	GENENAME
1	chr11	117344174	117344673	500	*	323.444	-3.6373	0.16591	-21.9234	1.55528e-106	7.88713e-102	Intron (ENSMUST00000093907.10/53860, intron 3 of 11)	11	117353180	117356999	3820	1	53860	ENSMUST00000134852.1	-8507	ENSMUSG00000059248	Septin9	septin 9
2	chr1	51498654	51499153	500	*	294.709	-3.11042	0.145467	-21.3823	1.95373e-101	4.95387e-97	Distal Intergenic	1	51507086	51512329	5244	2	100045066	ENSMUST00000190169.1	13176	ENSMUSG00000099413	Gm17767	predicted gene, 17767
3	chr17	25982837	25983336	500	*	232.371	-4.00032	0.190054	-21.0484	2.36625e-98	3.99992e-94	Intron (ENSMUST00000212735.1/50817, intron 1 of 9)	17	25958369	25985680	27312	2	50817	ENSMUST00000212789.1	2344	ENSMUSG00000037326	Capn15	calpain 15
4	chr9	50834988	50835487	500	*	342.478	-2.63237	0.1307	-20.1405	3.25878e-90	4.13149e-86	Promoter (<=1kb)	9	50835571	50843091	7521	1	102580	ENSMUST00000162596.1	-84	ENSMUSG00000032059	Alg9	asparagine-linked glycosylation 9 (alpha 1,2 mannosyltransferase)
5	chr6	91585460	91585959	500	*	277.475	-2.70746	0.139561	-19.3999	7.73594e-84	7.8461e-80	Distal Intergenic	6	91516048	91522620	6573	1	67678	ENSMUST00000206947.1	69412	ENSMUSG00000034192	Lsm3	LSM3 homolog, U6 small nuclear RNA and mRNA degradation associated
6	chr6	115519280	115519779	500	*	485.848	-2.03383	0.108745	-18.7028	4.69552e-78	3.96866e-74	Distal Intergenic	6	115544664	115554272	9609	1	381802	ENSMUST00000130425.7	-24885	ENSMUSG00000042389	Tsen2	tRNA splicing endonuclease subunit 2
7	chr6	115511465	115511964	500	*	322.393	-2.6865	0.145017	-18.5254	1.28876e-76	9.3365e-73	Distal Intergenic	6	115544664	115554272	9609	1	381802	ENSMUST00000130425.7	-32700	ENSMUSG00000042389	Tsen2	tRNA splicing endonuclease subunit 2
8	chr8	123280225	123280724	500	*	259.177	-2.49032	0.134709	-18.4866	2.64652e-76	1.67763e-72	Promoter (<=1kb)	8	123277416	123281287	3872	2	14087	ENSMUST00000155279.1	563	ENSMUSG00000032815	Fanca	Fanconi anemia, complementation group A
9	chr9	75362115	75362614	500	*	203.787	-3.13495	0.172167	-18.2087	4.40246e-74	2.48064e-70	Distal Intergenic	9	75347758	75351649	3892	1	12049	ENSMUST00000034709.6	14357	ENSMUSG00000032191	Bcl2l10	Bcl2-like 10
10	chr4	150060627	150061126	500	*	495.95	-2.37313	0.131543	-18.0407	9.34091e-73	4.30633e-69	Distal Intergenic	4	150068454	150068555	102	1	723848	ENSMUST00000083559.1	-7328	ENSMUSG00000065493	Mir34a	microRNA 34a
11	chr11	84988159	84988658	500	*	232.735	-2.88667	0.159984	-18.0435	8.87978e-73	4.30633e-69	Promoter (<=1kb)	11	84986270	84988683	2414	2	237898	ENSMUST00000173156.1	25	ENSMUSG00000000804	Usp32	ubiquitin specific peptidase 32
12	chr10	68057827	68058326	500	*	231.688	-2.55294	0.141634	-18.0249	1.2429e-72	5.10169e-69	3' UTR	10	67979715	68042298	62584	1	170799	ENSMUST00000117086.1	78112	ENSMUSG00000037846	Rtkn2	rhotekin 2
13	chr11	50238983	50239482	500	*	458.207	-2.00207	0.11109	-18.0221	1.30782e-72	5.10169e-69	Promoter (<=1kb)	11	50236472	50238616	2145	2	17001	ENSMUST00000125555.1	-367	ENSMUSG00000020377	Ltc4s	leukotriene C4 synthase
14	chr9	40321355	40321854	500	*	591.39	-1.81466	0.100721	-18.0167	1.44068e-72	5.21855e-69	Promoter (<=1kb)	9	40315720	40320920	5201	2	235283	ENSMUST00000239052.1	-435	ENSMUSG00000040111	Gramd1b	GRAM domain containing 1B
15	chr15	84315292	84315791	500	*	205.066	-2.60253	0.148347	-17.5435	6.67392e-69	2.25632e-65	3' UTR	15	84324026	84327050	3025	1	64099	ENSMUST00000127551.1	-8235	ENSMUSG00000022439	Parvg	parvin, gamma
16	chr11	120697888	120698387	500	*	159.451	2.67563	0.153866	17.3893	9.93933e-68	3.15027e-64	Intron (ENSMUST00000026135.14/68938, intron 7 of 15)	11	120702514	120709444	6931	1	68938	ENSMUST00000168947.1	-4127	ENSMUSG00000025142	Aspscr1	alveolar soft part sarcoma chromosome region, candidate 1 (human)
17	chr3	108322784	108323283	500	*	153.815	-3.32263	0.191649	-17.3371	2.4707e-67	7.37024e-64	Intron (ENSMUST00000135636.5/20661, intron 3 of 20)	3	108355467	108361438	5972	1	20661	ENSMUST00000129755.2	-32184	ENSMUSG00000068747	Sort1	sortilin 1
18	chr5	124226481	124226980	500	*	161.148	-2.94125	0.171094	-17.1908	3.11292e-66	8.77013e-63	Intron (ENSMUST00000162812.7/19679, intron 1 of 24)	5	124229725	124237137	7413	1	75927	ENSMUST00000161697.1	-2745	ENSMUSG00000090220	Pitpnm2os1	phosphatidylinositol transfer protein, membrane-associated 2, opposite strand 1
19	chr5	122210906	122211405	500	*	237.492	-2.44842	0.142615	-17.1681	4.60308e-66	1.22859e-62	Promoter (<=1kb)	5	122210134	122242297	32164	1	74096	ENSMUST00000100747.2	772	ENSMUSG00000064267	Hvcn1	hydrogen voltage-gated channel 1
20	chr12	32109167	32109666	500	*	160.32	-3.26825	0.191144	-17.0984	1.52525e-65	3.86743e-62	Intron (ENSMUST00000218145.1/ENSMUST00000218145.1, intron 1 of 1)	12	31958476	32061296	102821	2	19088	ENSMUST00000036497.15	-47871	ENSMUSG00000002997	Prkar2b	protein kinase, cAMP dependent regulatory, type II beta
21	chr16	92783532	92784031	500	*	312.072	-2.39182	0.140205	-17.0594	2.97424e-65	7.18237e-62	Intron (ENSMUST00000023673.13/12394, intron 2 of 7)	16	92695592	92825778	130187	2	12394	ENSMUST00000186296.1	41747	ENSMUSG00000022952	Runx1	runt related transcription factor 1
22	chr10	3778973	3779472	500	*	201.6	-2.62162	0.153912	-17.0332	4.6546e-65	1.07293e-61	Intron (ENSMUST00000120274.7/213783, intron 1 of 16)	10	3740665	3938577	197913	1	213783	ENSMUST00000137111.1	38308	ENSMUSG00000040624	Plekhg1	pleckstrin homology domain containing, family G (with RhoGef domain) member 1
23	chr14	67811038	67811537	500	*	292.248	-2.35442	0.13903	-16.9346	2.5008e-64	5.51395e-61	Intron (ENSMUST00000039135.5/68813, intron 21 of 51)	14	67755619	67764959	9341	2	68813	ENSMUST00000226033.1	-46079	ENSMUSG00000044447	Dock5	dedicator of cytokinesis 5
24	chr1	90900407	90900906	500	*	176.181	-2.77533	0.164007	-16.922	3.09662e-64	6.54316e-61	Distal Intergenic	1	90915085	90951142	36058	1	171531	ENSMUST00000027528.6	-14179	ENSMUSG00000026303	Mlph	melanophilin
25	chr9	103234460	103234959	500	*	181.473	-2.71638	0.161181	-16.853	9.96756e-64	2.0219e-60	Distal Intergenic	9	103208795	103230444	21650	2	22041	ENSMUST00000035158.15	-4016	ENSMUSG00000032554	Trf	transferrin
26	chr6	108723136	108723635	500	*	286.584	-2.1775	0.130675	-16.6635	2.41586e-62	4.71204e-59	Distal Intergenic	6	108783099	108825278	42180	1	67166	ENSMUST00000032196.8	-59464	ENSMUSG00000030105	Arl8b	ADP-ribosylation factor-like 8B
27	chr12	85781545	85782044	500	*	143.932	-3.17809	0.190993	-16.6399	3.58438e-62	6.73226e-59	Intron (ENSMUST00000040461.3/217721, intron 1 of 9)	12	85774830	85804374	29545	1	217721	ENSMUST00000221585.1	6715	ENSMUSG00000034258	Flvcr2	feline leukemia virus subgroup C cellular receptor 2
28	chr7	126374444	126374943	500	*	311.306	-2.50412	0.150546	-16.6335	3.98295e-62	7.21369e-59	Promoter (<=1kb)	7	126373660	126374363	704	2	73658	ENSMUST00000150748.1	-81	ENSMUSG00000030741	Spns1	spinster homolog 1
29	chr17	33779210	33779709	500	*	262.751	-2.63605	0.15862	-16.6187	5.10533e-62	8.92764e-59	Promoter (<=1kb)	17	33777012	33779143	2132	2	57875	ENSMUST00000174872.1	-67	ENSMUSG00000002289	Angptl4	angiopoietin-like 4
30	chr6	146014292	146014791	500	*	221.56	-2.45286	0.148313	-16.5384	1.94069e-61	3.28054e-58	Distal Intergenic	6	145953429	145965223	11795	1	16651	ENSMUST00000111701.1	60863	ENSMUSG00000030255	Sspn	sarcospan
31	chr6	91582276	91582775	500	*	171.803	-2.66699	0.165219	-16.1422	1.28859e-58	2.10797e-55	Distal Intergenic	6	91516048	91522620	6573	1	67678	ENSMUST00000206947.1	66228	ENSMUSG00000034192	Lsm3	LSM3 homolog, U6 small nuclear RNA and mRNA degradation associated
32	chr5	64753010	64753509	500	*	148.934	-3.00943	0.187611	-16.0408	6.63077e-58	1.03648e-54	Intron (ENSMUST00000180912.5/ENSMUST00000180912.5, intron 1 of 4)	5	64803388	64832901	29514	1	16599	ENSMUST00000165536.7	-49879	ENSMUSG00000029178	Klf3	Kruppel-like factor 3 (basic)
33	chr7	132799624	132800123	500	*	397.042	-2.05877	0.128354	-16.0397	6.74471e-58	1.03648e-54	Intron (ENSMUST00000124096.7/14183, intron 2 of 6)	7	132779306	132802750	23445	2	77938	ENSMUST00000148303.1	2627	ENSMUSG00000030956	Fam53b	family with sequence similarity 53, member B
34	chr18	84880598	84881097	500	*	206.963	-2.44198	0.152899	-15.9712	2.02931e-57	3.02677e-54	Distal Intergenic	18	84877601	84879864	2264	1	109672	ENSMUST00000159837.1	2997	ENSMUSG00000024646	Cyb5a	cytochrome b5 type A (microsomal)
35	chr16	20359608	20360107	500	*	211.736	-2.69612	0.169084	-15.9454	3.06566e-57	4.44188e-54	Intron (ENSMUST00000079158.12/27416, intron 24 of 29)	16	20338929	20364006	25078	2	27416	ENSMUST00000148003.7	3899	ENSMUSG00000022822	Abcc5	ATP-binding cassette, sub-family C (CFTR/MRP), member 5
36	chr13	37399339	37399838	500	*	251.16	-2.54847	0.160485	-15.8798	8.74637e-57	1.23207e-53	Intron (ENSMUST00000021860.6/17084, intron 3 of 4)	13	37345208	37419036	73829	1	17084	ENSMUST00000021860.6	54131	ENSMUSG00000021423	Ly86	lymphocyte antigen 86
37	chr1	135776962	135777461	500	*	150.336	-2.9271	0.184814	-15.8381	1.69979e-56	2.32972e-53	Distal Intergenic	1	135783065	135805622	22558	1	21952	ENSMUST00000132795.7	-5604	ENSMUSG00000026418	Tnni1	troponin I, skeletal, slow 1
38	chr16	95242005	95242504	500	*	205.529	-2.62535	0.165825	-15.832	1.87158e-56	2.49767e-53	Intron (ENSMUST00000232091.1/102633941, intron 1 of 4)	16	95257558	95298507	40950	1	16516	ENSMUST00000113861.7	-15054	ENSMUSG00000062609	Kcnj15	potassium inwardly-rectifying channel, subfamily J, member 15
39	chr11	84959785	84960284	500	*	193.149	-2.63186	0.168499	-15.6194	5.36973e-55	6.9823e-52	Promoter (1-2kb)	11	84958104	84964228	6125	1	12351	ENSMUST00000127827.1	1681	ENSMUSG00000000805	Car4	carbonic anhydrase 4
40	chr5	44223522	44224021	500	*	205.58	-2.21688	0.141947	-15.6177	5.51574e-55	6.99286e-52	Exon (ENSMUST00000198574.1/ENSMUST00000198574.1, exon 3 of 3)	5	44175159	44226617	51459	2	231225	ENSMUST00000199374.4	2596	ENSMUSG00000046985	Tapt1	transmembrane anterior posterior transformation 1
41	chr9	7525907	7526406	500	*	155.368	-2.63867	0.169358	-15.5804	9.88652e-55	1.22284e-51	Distal Intergenic	9	7502352	7510240	7889	1	17384	ENSMUST00000034488.3	23555	ENSMUSG00000047562	Mmp10	matrix metallopeptidase 10
42	chr1	152786877	152787376	500	*	165.28	-2.87142	0.184412	-15.5707	1.15204e-54	1.391e-51	Distal Intergenic	1	152800194	152836991	36798	1	17970	ENSMUST00000186568.6	-12818	ENSMUSG00000026480	Ncf2	neutrophil cytosolic factor 2
43	chr8	26535851	26536350	500	*	125.15	-3.32506	0.21358	-15.5682	1.19743e-54	1.41218e-51	Distal Intergenic	8	26814593	26824423	9831	2	72316	ENSMUST00000189978.1	288073	ENSMUSG00000100335	2310008N11Rik	RIKEN cDNA 2310008N11 gene
44	chr17	43036126	43036625	500	*	159.844	-2.49649	0.160426	-15.5616	1.32636e-54	1.52869e-51	Intron (ENSMUST00000024708.5/94185, intron 1 of 5)	17	43016568	43038728	22161	1	94185	ENSMUST00000233482.1	19558	ENSMUSG00000023915	Tnfrsf21	tumor necrosis factor receptor superfamily, member 21
45	chr17	31040358	31040857	500	*	269.496	-1.96861	0.126844	-15.5199	2.54482e-54	2.86784e-51	Distal Intergenic	17	31057675	31105605	47931	1	11307	ENSMUST00000236391.1	-16818	ENSMUSG00000024030	Abcg1	ATP binding cassette subfamily G member 1
46	chr2	91109757	91110256	500	*	139.674	-3.12166	0.201336	-15.5047	3.22397e-54	3.55421e-51	Intron (ENSMUST00000169852.1/20375, intron 2 of 3)	2	91118144	91136510	18367	1	17868	ENSMUST00000111430.9	-7888	ENSMUSG00000002100	Mybpc3	myosin binding protein C, cardiac
47	chr13	67003069	67003568	500	*	115.576	-2.86717	0.186705	-15.3567	3.1962e-53	3.44863e-50	Exon (ENSMUST00000224483.1/71226, exon 6 of 9)	13	67005792	67007593	1802	2	71226	ENSMUST00000224762.1	4025	ENSMUSG00000114362	4933433G19Rik	RIKEN cDNA 4933433G19 gene
48	chr2	27714155	27714654	500	*	206.698	-2.24134	0.14613	-15.338	4.26081e-53	4.44942e-50	Intron (ENSMUST00000129514.7/20181, intron 1 of 3)	2	27710583	27760183	49601	1	20181	ENSMUST00000113934.1	3572	ENSMUSG00000015846	Rxra	retinoid X receptor alpha
49	chr16	49836639	49837138	500	*	220.987	-2.20941	0.144053	-15.3374	4.29921e-53	4.44942e-50	Intron (ENSMUST00000229640.1/16423, intron 4 of 12)	16	49855366	49911091	55726	1	16423	ENSMUST00000114496.2	-18228	ENSMUSG00000055447	Cd47	CD47 antigen (Rh-related antigen, integrin-associated signal transducer)
50	chr3	105055560	105056059	500	*	171.905	-2.62568	0.17195	-15.27	1.21192e-52	1.22918e-49	Distal Intergenic	3	105001915	105053146	51232	2	80281	ENSMUST00000077548.11	-2414	ENSMUSG00000062127	Cttnbp2nl	CTTNBP2 N-terminal like
51	chr3	131474471	131474970	500	*	398.654	-1.85869	0.121981	-15.2376	1.99113e-52	1.97989e-49	Intron (ENSMUST00000197057.1/74442, intron 1 of 1)	3	131342169	131490479	148311	2	74442	ENSMUST00000197057.1	15509	ENSMUSG00000050931	Sgms2	sphingomyelin synthase 2
52	chr2	35452272	35452771	500	*	222.118	-2.1677	0.142274	-15.2361	2.03523e-52	1.98482e-49	Intron (ENSMUST00000113002.8/14594, intron 1 of 7)	2	35423329	35445833	22505	2	14594	ENSMUST00000130913.7	-6439	ENSMUSG00000035778	Ggta1	glycoprotein galactosyltransferase alpha 1, 3
53	chr2	30927317	30927816	500	*	351.336	-1.90979	0.126245	-15.1277	1.0636e-51	1.01769e-48	Intron (ENSMUST00000132244.1/ENSMUST00000132244.1, intron 1 of 2)	2	30889471	30903297	13827	2	64292	ENSMUST00000102852.5	-24020	ENSMUSG00000050737	Ptges	prostaglandin E synthase
54	chr7	47056157	47056656	500	*	260.889	-2.13305	0.141206	-15.1059	1.48057e-51	1.39042e-48	Distal Intergenic	7	47051865	47053659	1795	1	67893	ENSMUST00000211066.1	4292	ENSMUSG00000010307	Tmem86a	transmembrane protein 86A
55	chr17	70745278	70745777	500	*	192.595	-2.15737	0.143014	-15.0851	2.03044e-51	1.87214e-48	Exon (ENSMUST00000181546.1/ENSMUST00000181546.1, exon 3 of 3)	17	70809072	70819401	10330	1	224997	ENSMUST00000233780.1	-63295	ENSMUSG00000003279	Dlgap1	DLG associated protein 1
56	chr1	155795730	155796229	500	*	167.035	-2.49891	0.165896	-15.0631	2.83049e-51	2.56321e-48	Promoter (<=1kb)	1	155794343	155795417	1075	2	104009	ENSMUST00000132495.1	-313	ENSMUSG00000033684	Qsox1	quiescin Q6 sulfhydryl oxidase 1
57	chr9	55310093	55310592	500	*	231.724	-2.37294	0.157676	-15.0495	3.47796e-51	3.09429e-48	Intron (ENSMUST00000130158.7/83961, intron 2 of 8)	9	55221301	55326749	105449	2	83961	ENSMUST00000130158.7	16157	ENSMUSG00000032311	Nrg4	neuregulin 4
58	chr7	80369996	80370495	500	*	206.531	-2.02334	0.13466	-15.0255	4.99678e-51	4.36891e-48	Promoter (<=1kb)	7	80369638	80370858	1221	2	140481	ENSMUST00000206212.1	363	ENSMUSG00000038886	Man2a2	mannosidase 2, alpha 2
59	chr6	115421575	115422074	500	*	159.203	-2.60406	0.17335	-15.022	5.26937e-51	4.52916e-48	Promoter (<=1kb)	6	115422066	115490399	68334	1	19016	ENSMUST00000000450.4	0	ENSMUSG00000000440	Pparg	peroxisome proliferator activated receptor gamma
60	chr16	92796699	92797198	500	*	169.115	-2.48038	0.165239	-15.0109	6.22765e-51	5.26361e-48	Intron (ENSMUST00000023673.13/12394, intron 2 of 7)	16	92695592	92825778	130187	2	12394	ENSMUST00000186296.1	28580	ENSMUSG00000022952	Runx1	runt related transcription factor 1
61	chr16	33169444	33169943	500	*	188.51	-2.47441	0.164985	-14.9978	7.59047e-51	6.3103e-48	Distal Intergenic	16	33185071	33243266	58196	1	106326	ENSMUST00000232100.1	-15128	ENSMUSG00000022807	Osbpl11	oxysterol binding protein-like 11
62	chr3	9879385	9879884	500	*	157.617	-2.6605	0.177735	-14.9689	1.17238e-50	9.58932e-48	Distal Intergenic	3	9687479	9833679	146201	2	94212	ENSMUST00000161949.7	-45706	ENSMUSG00000027508	Pag1	phosphoprotein associated with glycosphingolipid microdomains 1
63	chr5	108446934	108447433	500	*	363.608	-1.79134	0.119723	-14.9623	1.29386e-50	1.02522e-47	Promoter (1-2kb)	5	108441063	108448876	7814	2	243197	ENSMUST00000238510.1	1443	ENSMUSG00000029490	Mfsd7a	major facilitator superfamily domain containing 7A
64	chr15	100678484	100678983	500	*	223.394	-2.14406	0.143294	-14.9627	1.2862e-50	1.02522e-47	Promoter (<=1kb)	15	100674425	100678862	4438	2	109901	ENSMUST00000229869.1	0	ENSMUSG00000023031	Cela1	chymotrypsin-like elastase family, member 1
65	chr1	193242225	193242724	500	*	353.006	-1.7685	0.118238	-14.9572	1.39775e-50	1.09051e-47	Promoter (<=1kb)	1	193221634	193242629	20996	2	15483	ENSMUST00000016338.14	0	ENSMUSG00000016194	Hsd11b1	hydroxysteroid 11-beta dehydrogenase 1
66	chr13	60624087	60624586	500	*	182.244	-2.53328	0.169889	-14.9113	2.78115e-50	2.13694e-47	Exon (ENSMUST00000225376.1/ENSMUST00000225376.1, exon 1 of 1)	13	60602232	60696515	94284	1	69635	ENSMUST00000225632.1	21855	ENSMUSG00000021559	Dapk1	death associated protein kinase 1
67	chr6	52861203	52861702	500	*	275.496	-1.99287	0.133951	-14.8776	4.60645e-50	3.4866e-47	Intron (ENSMUST00000136250.5/231986, intron 2 of 4)	6	52768797	52909620	140824	2	231986	ENSMUST00000136250.5	47918	ENSMUSG00000063568	Jazf1	JAZF zinc finger 1
68	chr12	87347974	87348473	500	*	125.042	-3.03918	0.204868	-14.8348	8.72054e-50	6.50347e-47	Promoter (1-2kb)	12	87346458	87350381	3924	2	20773	ENSMUST00000170110.1	1908	ENSMUSG00000021036	Sptlc2	serine palmitoyltransferase, long chain base subunit 2
69	chr1	91984464	91984963	500	*	203.38	-2.18317	0.147175	-14.8339	8.84908e-50	6.50369e-47	Exon (ENSMUST00000097644.8/208727, exon 10 of 27)	1	91955374	91975501	20128	2	208727	ENSMUST00000187308.1	-8963	ENSMUSG00000026313	Hdac4	histone deacetylase 4
70	chr2	158149590	158150089	500	*	222.365	-2.09601	0.141369	-14.8265	9.87334e-50	7.05207e-47	Distal Intergenic	2	158116402	158146436	30035	2	21817	ENSMUST00000103122.9	-3154	ENSMUSG00000037820	Tgm2	transglutaminase 2, C polypeptide
71	chr4	46165773	46166272	500	*	148.754	-2.78297	0.187692	-14.8273	9.76126e-50	7.05207e-47	Promoter (<=1kb)	4	46165196	46171979	6784	1	433702	ENSMUST00000133286.1	577	ENSMUSG00000028330	Ncbp1	nuclear cap binding protein subunit 1
72	chr5	36538640	36539139	500	*	236.636	-1.9737	0.133328	-14.8033	1.3952e-49	9.82689e-47	Intron (ENSMUST00000146430.7/100855, intron 3 of 13)	5	36490608	36531602	40995	2	100855	ENSMUST00000126077.7	-7038	ENSMUSG00000029192	Tbc1d14	TBC1 domain family, member 14
73	chr16	33191638	33192137	500	*	117.019	-3.2823	0.222148	-14.7753	2.11523e-49	1.46942e-46	Intron (ENSMUST00000232100.1/106326, intron 1 of 12)	16	33185071	33243312	58242	1	106326	ENSMUST00000039733.9	6567	ENSMUSG00000022807	Osbpl11	oxysterol binding protein-like 11
74	chr10	21608352	21608851	500	*	473.643	-1.66214	0.112597	-14.7619	2.57831e-49	1.76691e-46	Intron (ENSMUST00000057341.5/67692, intron 2 of 2)	10	21616320	21621765	5446	1	67692	ENSMUST00000186635.1	-7469	ENSMUSG00000050844	1700020N01Rik	RIKEN cDNA 1700020N01 gene
75	chr5	30839762	30840261	500	*	136.396	-2.57989	0.17489	-14.7515	3.00801e-49	2.03389e-46	Intron (ENSMUST00000031058.14/100732, intron 1 of 6)	5	30853799	30863358	9560	1	100732	ENSMUST00000202501.1	-13538	ENSMUSG00000029166	Mapre3	microtubule-associated protein, RP/EB family, member 3
76	chr19	36004920	36005419	500	*	166.817	-2.5315	0.171955	-14.7219	4.66591e-49	3.11339e-46	Intron (ENSMUST00000164639.7/15566, intron 1 of 2)	19	35958734	36057340	98607	2	15566	ENSMUST00000164639.7	51921	ENSMUSG00000024798	Htr7	5-hydroxytryptamine (serotonin) receptor 7
77	chr11	95253948	95254447	500	*	194.442	-2.51666	0.171156	-14.7039	6.08942e-49	4.01048e-46	Distal Intergenic	11	95261529	95269265	7737	1	93670	ENSMUST00000021242.4	-7082	ENSMUSG00000020872	Tac4	tachykinin 4
78	chr12	117554619	117555118	500	*	175.62	-2.28144	0.155281	-14.6923	7.21697e-49	4.69214e-46	Intron (ENSMUST00000109691.3/217944, intron 3 of 27)	12	117533888	117658370	124483	1	217944	ENSMUST00000220781.1	20731	ENSMUSG00000041992	Rapgef5	Rap guanine nucleotide exchange factor (GEF) 5
79	chr8	3646785	3647284	500	*	104.519	-3.58414	0.244151	-14.68	8.65494e-49	5.55581e-46	Distal Intergenic	8	3641612	3642795	1184	1	20911	ENSMUST00000162832.1	5173	ENSMUSG00000004626	Stxbp2	syntaxin binding protein 2
80	chr15	66750005	66750504	500	*	199.628	-2.14177	0.145993	-14.6703	9.98574e-49	6.32996e-46	Intron (ENSMUST00000065916.13/21819, intron 35 of 47)	15	66736250	66850721	114472	1	21819	ENSMUST00000172153.1	13755	ENSMUSG00000053469	Tg	thyroglobulin
81	chr5	124467735	124468234	500	*	168.851	-2.43093	0.165742	-14.667	1.04908e-48	6.568e-46	Intron (ENSMUST00000031347.7/80291, intron 3 of 3)	5	124463265	124478366	15102	2	80291	ENSMUST00000031347.7	10132	ENSMUSG00000029401	Rilpl2	Rab interacting lysosomal protein-like 2
82	chr10	80051978	80052477	500	*	221.419	-2.09063	0.142796	-14.6407	1.5453e-48	9.55675e-46	Promoter (1-2kb)	10	80053488	80056439	2952	1	625249	ENSMUST00000105372.7	-1011	ENSMUSG00000075706	Gpx4	glutathione peroxidase 4
83	chr12	54333849	54334348	500	*	135.155	-2.8924	0.198083	-14.602	2.72697e-48	1.64631e-45	Distal Intergenic	12	54388042	54391318	3277	2	665239	ENSMUST00000223334.1	56970	NA	Gm7550	predicted gene 7550
84	chr15	88870719	88871218	500	*	188.502	-2.16213	0.148067	-14.6023	2.7148e-48	1.64631e-45	Distal Intergenic	15	88862186	88865726	3541	1	223775	ENSMUST00000042818.10	8533	ENSMUSG00000035828	Pim3	proviral integration site 3
85	chr15	91172104	91172603	500	*	169.734	-2.20462	0.151073	-14.593	3.11024e-48	1.85561e-45	Promoter (<=1kb)	15	91159111	91172185	13075	2	26874	ENSMUST00000229909.1	0	ENSMUSG00000055782	Abcd2	ATP-binding cassette, sub-family D (ALD), member 2
86	chr3	27937105	27937604	500	*	105.497	-2.94148	0.202324	-14.5385	6.91123e-48	4.07538e-45	Promoter (1-2kb)	3	27938695	28133239	194545	1	18805	ENSMUST00000120834.7	-1091	ENSMUSG00000027695	Pld1	phospholipase D1
87	chr6	146124619	146125118	500	*	306.829	-2.13628	0.147029	-14.5297	7.86205e-48	4.58276e-45	Intron (ENSMUST00000079573.12/16439, intron 54 of 55)	6	146120595	146147208	26614	2	16439	ENSMUST00000137938.1	22090	ENSMUSG00000030287	Itpr2	inositol 1,4,5-triphosphate receptor 2
88	chr12	85393860	85394359	500	*	178.324	-2.11017	0.145401	-14.5128	1.00588e-47	5.7966e-45	Distal Intergenic	12	85342788	85374847	32060	2	68581	ENSMUST00000040766.8	-19013	ENSMUSG00000021248	Tmed10	transmembrane p24 trafficking protein 10
89	chr1	93680057	93680556	500	*	142.265	-2.43823	0.168167	-14.4989	1.23126e-47	7.01568e-45	Distal Intergenic	1	93685660	93695764	10105	1	51800	ENSMUST00000027499.12	-5104	ENSMUSG00000026278	Bok	BCL2-related ovarian killer
90	chr1	62724858	62725357	500	*	388.196	-1.78833	0.123366	-14.4961	1.28185e-47	7.2228e-45	Intron (ENSMUST00000126344.1/18187, intron 2 of 2)	1	62703702	62818695	114994	1	18187	ENSMUST00000114157.2	21156	ENSMUSG00000025969	Nrp2	neuropilin 2
91	chr6	39493095	39493594	500	*	270.974	-1.67698	0.115981	-14.4591	2.19508e-47	1.22326e-44	Exon (ENSMUST00000036877.9/209773, exon 8 of 19)	6	39463253	39489166	25914	2	209773	ENSMUST00000149162.1	-3929	ENSMUSG00000038456	Dennd2a	DENN/MADD domain containing 2A
92	chr11	81454326	81454825	500	*	104.148	-3.54532	0.245353	-14.4499	2.51074e-47	1.38396e-44	Intron (ENSMUST00000066197.6/11418, intron 1 of 9)	11	81572655	81573473	819	2	237880	ENSMUST00000117522.1	118648	ENSMUSG00000080980	1700071K01Rik	RIKEN cDNA 1700071K01 gene
93	chr18	38711671	38712170	500	*	120.978	-2.76193	0.191436	-14.4274	3.47953e-47	1.89735e-44	Intron (ENSMUST00000127448.7/ENSMUST00000127448.7, intron 3 of 3)	18	38714400	38714513	114	1	102632739	ENSMUST00000190667.1	-2230	NA	Gm19774	predicted gene, 19774
94	chr3	122349131	122349630	500	*	302.319	-2.34688	0.163439	-14.3594	9.30862e-47	5.0219e-44	Intron (ENSMUST00000196134.1/29815, intron 6 of 6)	3	122294136	122427148	133013	1	29815	ENSMUST00000196134.1	54995	ENSMUSG00000028121	Bcar3	breast cancer anti-estrogen resistance 3
95	chr7	135773687	135774186	500	*	257.816	-1.86126	0.129637	-14.3575	9.56562e-47	5.10623e-44	Intron (ENSMUST00000209956.1/ENSMUST00000209956.1, intron 1 of 3)	7	135689784	135716361	26578	2	17345	ENSMUST00000033310.8	-57326	ENSMUSG00000031004	Mki67	antigen identified by monoclonal antibody Ki 67
96	chr2	35437736	35438235	500	*	204.695	-2.1728	0.151532	-14.3389	1.24955e-46	6.60074e-44	Intron (ENSMUST00000113002.8/14594, intron 1 of 7)	2	35407945	35442101	34157	2	14594	ENSMUST00000131745.7	3866	ENSMUSG00000035778	Ggta1	glycoprotein galactosyltransferase alpha 1, 3
97	chr13	37482513	37483012	500	*	189.276	-1.96025	0.136721	-14.3376	1.27345e-46	6.65766e-44	Exon (ENSMUST00000223569.1/ENSMUST00000223569.1, exon 1 of 2)	13	37345208	37419036	73829	1	17084	ENSMUST00000021860.6	137305	ENSMUSG00000021423	Ly86	lymphocyte antigen 86
98	chr15	55200324	55200823	500	*	115.218	-3.23624	0.225895	-14.3263	1.49936e-46	7.75875e-44	Intron (ENSMUST00000096433.9/97998, intron 4 of 8)	15	55133453	55208885	75433	1	97998	ENSMUST00000226687.1	66871	ENSMUSG00000022419	Deptor	DEP domain containing MTOR-interacting protein
99	chr13	37542749	37543248	500	*	141.098	-2.44415	0.170887	-14.3027	2.10377e-46	1.07764e-43	Exon (ENSMUST00000224508.1/ENSMUST00000224508.1, exon 2 of 3)	13	37345208	37419036	73829	1	17084	ENSMUST00000021860.6	197541	ENSMUSG00000021423	Ly86	lymphocyte antigen 86
100	chr6	88641416	88641915	500	*	231.671	-2.02464	0.141612	-14.2971	2.28251e-46	1.1575e-43	Distal Intergenic	6	88618617	88637950	19334	2	74589	ENSMUST00000184664.1	-3466	ENSMUSG00000033182	Kbtbd12	kelch repeat and BTB (POZ) domain containing 12
101	chr4	155217313	155217812	500	*	383.293	-1.73475	0.121469	-14.2814	2.85728e-46	1.43464e-43	Intron (ENSMUST00000084103.9/20481, intron 2 of 7)	4	155154075	155222535	68461	2	20481	ENSMUST00000084103.9	4723	ENSMUSG00000029050	Ski	ski sarcoma viral oncogene homolog (avian)
102	chr15	84139533	84140032	500	*	100.574	-3.39237	0.23762	-14.2765	3.06799e-46	1.52533e-43	Distal Intergenic	15	84112621	84123175	10555	2	75772	ENSMUST00000019012.3	-16358	ENSMUSG00000018868	Pnpla5	patatin-like phospholipase domain containing 5
103	chr1	93029360	93029859	500	*	148.231	-2.67002	0.187281	-14.2568	4.0697e-46	2.00372e-43	Intron (ENSMUST00000171796.7/16560, intron 36 of 47)	1	93023493	93027205	3713	2	16560	ENSMUST00000190854.1	-2155	ENSMUSG00000014602	Kif1a	kinesin family member 1A
104	chr2	128136844	128137343	500	*	168.185	-2.27463	0.159745	-14.2392	5.23472e-46	2.5241e-43	Intron (ENSMUST00000019281.13/12125, intron 2 of 4)	2	128128131	128128737	607	1	12125	ENSMUST00000132201.1	8713	ENSMUSG00000027381	Bcl2l11	BCL2-like 11 (apoptosis facilitator)
105	chr9	48744897	48745396	500	*	122.44	-2.78027	0.195262	-14.2386	5.27597e-46	2.5241e-43	Intron (ENSMUST00000093852.4/235320, intron 2 of 6)	9	48654297	48835945	181649	2	235320	ENSMUST00000093852.4	90549	ENSMUSG00000066687	Zbtb16	zinc finger and BTB domain containing 16
106	chr15	59773946	59774445	500	*	221.429	-1.96716	0.138152	-14.2391	5.23926e-46	2.5241e-43	Distal Intergenic	15	59788417	59794959	6543	2	100503021	ENSMUST00000228865.1	20514	ENSMUSG00000115426	Gm19510	predicted gene, 19510
107	chr15	76508063	76508562	500	*	164.212	-2.37143	0.16665	-14.23	5.96828e-46	2.82863e-43	Promoter (1-2kb)	15	76503276	76506605	3330	2	13350	ENSMUST00000160293.1	-1458	ENSMUSG00000022555	Dgat1	diacylglycerol O-acyltransferase 1
108	chr9	115316967	115317466	500	*	124.843	-2.74474	0.192976	-14.2232	6.57377e-46	3.08675e-43	Distal Intergenic	9	115242581	115310421	67841	2	68292	ENSMUST00000035010.9	-6546	ENSMUSG00000032437	Stt3b	STT3, subunit of the oligosaccharyltransferase complex, homolog B (S. cerevisiae)
109	chr7	116494472	116494971	500	*	312.085	-1.7245	0.121461	-14.198	9.42426e-46	4.38462e-43	Distal Intergenic	7	116504369	116540584	36216	1	53322	ENSMUST00000032895.14	-9398	ENSMUSG00000030659	Nucb2	nucleobindin 2
110	chr9	120866753	120867252	500	*	194.204	-2.00949	0.141762	-14.1751	1.3059e-45	6.02044e-43	Exon (ENSMUST00000214714.1/ENSMUST00000214714.1, exon 1 of 2)	9	120913774	120915252	1479	2	76402	ENSMUST00000188320.1	48000	ENSMUSG00000100146	1700020M21Rik	RIKEN cDNA 1700020M21 gene
111	chr6	138141107	138141606	500	*	327.345	-1.97038	0.139101	-14.1651	1.50649e-45	6.88261e-43	Promoter (<=1kb)	6	138141370	138156559	15190	1	56615	ENSMUST00000120230.7	0	ENSMUSG00000008540	Mgst1	microsomal glutathione S-transferase 1
112	chr6	38887645	38888144	500	*	145.169	-2.65245	0.187373	-14.156	1.71501e-45	7.76534e-43	Intron (ENSMUST00000162521.7/21391, intron 1 of 5)	6	38694390	38876165	181776	2	15258	ENSMUST00000161779.7	-11480	ENSMUSG00000061436	Hipk2	homeodomain interacting protein kinase 2
113	chr19	17264838	17265337	500	*	140.543	2.14189	0.151533	14.1348	2.31782e-45	1.04019e-42	Distal Intergenic	19	17328909	17335436	6528	2	14537	ENSMUST00000235184.1	70099	ENSMUSG00000038843	Gcnt1	glucosaminyl (N-acetyl) transferase 1, core 2
114	chr11	95850877	95851376	500	*	185.888	-2.33806	0.165486	-14.1284	2.53857e-45	1.12926e-42	Distal Intergenic	11	95843609	95845734	2126	1	14710	ENSMUST00000107708.1	7268	ENSMUSG00000038811	Gngt2	guanine nucleotide binding protein (G protein), gamma transducing activity polypeptide 2
115	chr5	76136201	76136700	500	*	147.389	-2.3792	0.168486	-14.1211	2.81683e-45	1.24215e-42	Distal Intergenic	5	76140271	76151515	11245	1	57357	ENSMUST00000138699.7	-3571	ENSMUSG00000029233	Srd5a3	steroid 5 alpha-reductase 3
116	chr1	33898332	33898831	500	*	249.455	-1.8614	0.13198	-14.1036	3.60714e-45	1.57694e-42	Intron (ENSMUST00000115161.7/320705, intron 1 of 5)	1	33852052	33907768	55717	2	320705	ENSMUST00000115161.7	8937	ENSMUSG00000042182	Bend6	BEN domain containing 6
117	chr8	120619591	120620090	500	*	257.02	-1.72258	0.122231	-14.0929	4.19891e-45	1.81996e-42	Intron (ENSMUST00000127664.1/108148, intron 1 of 15)	8	120608935	120634363	25429	2	68918	ENSMUST00000144417.1	14273	ENSMUSG00000043687	1190005I06Rik	RIKEN cDNA 1190005I06 gene
118	chr3	94587926	94588425	500	*	333.61	-1.82426	0.129532	-14.0834	4.80357e-45	2.0644e-42	Distal Intergenic	3	94497544	94582716	85173	2	76742	ENSMUST00000029783.15	-5210	ENSMUSG00000028136	Snx27	sorting nexin family member 27
119	chr9	37135624	37136123	500	*	213.351	-1.81809	0.129167	-14.0755	5.37571e-45	2.29087e-42	Promoter (1-2kb)	9	36936439	37137567	201129	2	208076	ENSMUST00000188348.6	1444	ENSMUSG00000035934	Pknox2	Pbx/knotted 1 homeobox 2
120	chr11	84522565	84523064	500	*	121.811	-2.65236	0.18846	-14.0738	5.50098e-45	2.32472e-42	Promoter (<=1kb)	11	84521896	84522711	816	2	16869	ENSMUST00000092827.2	0	ENSMUSG00000018698	Lhx1	LIM homeobox protein 1
121	chr5	100860611	100861110	500	*	412.986	-1.69863	0.120704	-14.0727	5.59232e-45	2.34378e-42	Intron (ENSMUST00000112887.7/231510, intron 4 of 13)	5	100846417	100846850	434	1	231510	ENSMUST00000145612.1	14194	ENSMUSG00000029314	Gpat3	glycerol-3-phosphate acyltransferase 3
122	chr11	77444829	77445328	500	*	192.107	-2.57145	0.182908	-14.0587	6.81072e-45	2.83103e-42	Intron (ENSMUST00000037912.11/237860, intron 13 of 14)	11	77462411	77470484	8074	1	216961	ENSMUST00000102493.7	-17083	ENSMUSG00000020836	Coro6	coronin 6
123	chr14	66230826	66231325	500	*	282.371	-1.78972	0.127498	-14.0372	9.2337e-45	3.80699e-42	Intron (ENSMUST00000022622.13/19229, intron 1 of 30)	14	66153258	66213552	60295	2	19229	ENSMUST00000178730.7	-17274	ENSMUSG00000059456	Ptk2b	PTK2 protein tyrosine kinase 2 beta
124	chr6	91598856	91599355	500	*	153.156	-2.51522	0.179319	-14.0265	1.07335e-44	4.38966e-42	Exon (ENSMUST00000205533.1/ENSMUST00000205533.1, exon 1 of 2)	6	91516048	91522620	6573	1	67678	ENSMUST00000206947.1	82808	ENSMUSG00000034192	Lsm3	LSM3 homolog, U6 small nuclear RNA and mRNA degradation associated
125	chr1	131186947	131187446	500	*	120.113	-2.77651	0.198069	-14.0179	1.21115e-44	4.91357e-42	3' UTR	1	131176410	131200135	23726	2	54354	ENSMUST00000068564.14	12689	ENSMUSG00000026430	Rassf5	Ras association (RalGDS/AF-6) domain family member 5
126	chr1	156058067	156058566	500	*	94.8806	-3.34173	0.238745	-13.9971	1.62414e-44	6.53678e-42	Intron (ENSMUST00000111757.9/240832, intron 3 of 6)	1	156063213	156064842	1630	1	240832	ENSMUST00000125371.1	-4647	ENSMUSG00000050565	Tor1aip2	torsin A interacting protein 2
127	chr4	135567366	135567865	500	*	260.029	-1.81314	0.129684	-13.9813	2.02847e-44	8.09983e-42	Intron (ENSMUST00000105855.1/230824, intron 1 of 15)	4	135541888	135573630	31743	2	230824	ENSMUST00000105855.1	5765	ENSMUSG00000037188	Grhl3	grainyhead like transcription factor 3
128	chr14	31389742	31390241	500	*	157.124	-2.50087	0.179017	-13.97	2.3747e-44	9.40825e-42	Intron (ENSMUST00000140002.7/24056, intron 3 of 10)	14	31377595	31407385	29791	2	24056	ENSMUST00000147586.1	17144	ENSMUSG00000021892	Sh3bp5	SH3-domain binding protein 5 (BTK-associated)
129	chr3	35688034	35688533	500	*	91.4329	-3.5504	0.254426	-13.9546	2.95139e-44	1.16024e-41	Distal Intergenic	3	35597152	35666163	69012	2	625963	ENSMUST00000198751.4	-21871	ENSMUSG00000105662	Gm6639	predicted gene 6639
130	chr14	64419334	64419833	500	*	232.993	-1.81433	0.130051	-13.9509	3.10747e-44	1.2122e-41	Intron (ENSMUST00000067927.8/110265, intron 6 of 10)	14	64122911	64417279	294369	2	110265	ENSMUST00000210363.1	-2055	ENSMUSG00000054733	Msra	methionine sulfoxide reductase A
131	chr9	75342366	75342865	500	*	141.218	-2.39943	0.17215	-13.938	3.71983e-44	1.44e-41	Promoter (<=1kb)	9	75342985	75345075	2091	1	14697	ENSMUST00000215891.1	-120	ENSMUSG00000032192	Gnb5	guanine nucleotide binding protein (G protein), beta 5
132	chr17	11352716	11353215	500	*	91.6924	-3.02807	0.217502	-13.922	4.65542e-44	1.78853e-41	Intron (ENSMUST00000066658.12/50873, intron 4 of 6)	17	11303647	11610945	307299	1	50873	ENSMUST00000186406.1	49069	ENSMUSG00000023826	Prkn	parkin RBR E3 ubiquitin protein ligase
133	chr16	95259462	95259961	500	*	122.155	-2.79872	0.201261	-13.9059	5.83312e-44	2.22413e-41	Promoter (<=1kb)	16	95183639	95259702	76064	2	102633941	ENSMUST00000232091.1	0	NA	Gm31641	predicted gene, 31641
134	chr15	58209733	58210232	500	*	97.0979	-3.06831	0.220763	-13.8987	6.45316e-44	2.44219e-41	Intron (ENSMUST00000022986.7/67731, intron 1 of 8)	15	58175879	58214932	39054	2	67731	ENSMUST00000022986.7	4700	ENSMUSG00000022358	Fbxo32	F-box protein 32
135	chr15	75137694	75138193	500	*	106.803	-2.81082	0.202461	-13.8833	7.99983e-44	3.00509e-41	Distal Intergenic	15	75155240	75159126	3887	1	546644	ENSMUST00000190262.1	-17047	ENSMUSG00000022582	Ly6g	lymphocyte antigen 6 complex, locus G
136	chr4	136886017	136886516	500	*	319.261	1.63139	0.117532	13.8804	8.33332e-44	3.10735e-41	Promoter (<=1kb)	4	136880129	136886187	6059	2	12260	ENSMUST00000046384.8	0	ENSMUSG00000036905	C1qb	complement component 1, q subcomponent, beta polypeptide
137	chr18	62220137	62220636	500	*	149.641	-2.39374	0.172619	-13.8672	1.00068e-43	3.70413e-41	Distal Intergenic	18	62180126	62184405	4280	1	225609	ENSMUST00000067743.1	40011	ENSMUSG00000054589	Gm9949	predicted gene 9949
138	chr1	152025138	152025637	500	*	235.069	1.84942	0.133455	13.858	1.13782e-43	4.18123e-41	Intron (ENSMUST00000187603.6/69399, intron 1 of 6)	1	151893237	152055292	162056	2	69399	ENSMUST00000121533.2	29655	ENSMUSG00000032666	1700025G04Rik	RIKEN cDNA 1700025G04 gene
139	chr5	140795097	140795596	500	*	107.475	-2.73311	0.197289	-13.8533	1.21467e-43	4.43154e-41	Intron (ENSMUST00000000153.8/14673, intron 1 of 3)	5	140760193	140830157	69965	2	14673	ENSMUST00000198447.1	34561	ENSMUSG00000000149	Gna12	guanine nucleotide binding protein, alpha 12
140	chr9	25534863	25535362	500	*	113.892	-3.14608	0.227158	-13.8498	1.27645e-43	4.62366e-41	Intron (ENSMUST00000040677.5/67484, intron 2 of 7)	9	25482867	25487313	4447	1	67484	ENSMUST00000156237.1	51996	ENSMUSG00000036611	Eepd1	endonuclease/exonuclease/phosphatase family domain containing 1
141	chr5	107705728	107706227	500	*	123.888	-2.80288	0.202477	-13.843	1.40284e-43	5.04546e-41	Distal Intergenic	5	107698212	107703480	5269	2	654809	ENSMUST00000198537.1	-2248	ENSMUSG00000106333	4930428O21Rik	RIKEN cDNA 4930428O21 gene
142	chr5	74948485	74948984	500	*	213.203	-1.75651	0.126915	-13.84	1.46127e-43	5.21857e-41	Promoter (<=1kb)	5	74949190	74966368	17179	1	619945	ENSMUST00000101121.2	-206	ENSMUSG00000072874	Gm6116	predicted gene 6116
143	chrX	166945484	166945983	500	*	115.217	-2.77445	0.200599	-13.8308	1.66125e-43	5.89128e-41	Distal Intergenic	20	167063552	167068389	4838	2	667794	ENSMUST00000171902.2	122406	ENSMUSG00000086008	Gm8817	predicted gene 8817
144	chr7	132793436	132793935	500	*	224.633	-1.8774	0.135799	-13.8249	1.80413e-43	6.35356e-41	Intron (ENSMUST00000124096.7/14183, intron 2 of 6)	7	132759268	132786935	27668	2	77938	ENSMUST00000106166.7	-6501	ENSMUSG00000030956	Fam53b	family with sequence similarity 53, member B
145	chr11	78344996	78345495	500	*	251.256	-1.72189	0.124725	-13.8055	2.36071e-43	8.25628e-41	Promoter (1-2kb)	11	78346666	78348979	2314	1	22248	ENSMUST00000100755.3	-1171	ENSMUSG00000002058	Unc119	unc-119 lipid binding chaperone
146	chr3	106495899	106496398	500	*	174.917	-1.93641	0.140562	-13.7762	3.54527e-43	1.23142e-40	Intron (ENSMUST00000029508.10/72121, intron 8 of 11)	3	106487418	106488641	1224	1	72121	ENSMUST00000193651.1	8481	ENSMUSG00000027901	Dennd2d	DENN/MADD domain containing 2D
147	chr19	54059783	54060282	500	*	175.269	2.00003	0.14562	13.7346	6.29698e-43	2.17233e-40	Distal Intergenic	19	54044151	54048982	4832	1	11551	ENSMUST00000036700.6	15632	ENSMUSG00000033717	Adra2a	adrenergic receptor, alpha 2a
148	chr15	59678943	59679442	500	*	376.721	-1.49267	0.108726	-13.7286	6.84005e-43	2.34374e-40	Distal Intergenic	15	59648653	59653689	5037	1	211770	ENSMUST00000118228.1	30290	ENSMUSG00000032501	Trib1	tribbles pseudokinase 1
149	chr10	18931348	18931847	500	*	166.635	-2.08482	0.151905	-13.7245	7.24349e-43	2.46532e-40	Distal Intergenic	10	19007267	19008845	1579	2	21929	ENSMUST00000154749.1	76998	ENSMUSG00000019850	Tnfaip3	tumor necrosis factor, alpha-induced protein 3
150	chr11	54884764	54885263	500	*	253.9	-1.72424	0.125644	-13.7232	7.37241e-43	2.49246e-40	Distal Intergenic	11	54902453	54909576	7124	1	14778	ENSMUST00000125094.7	-17190	ENSMUSG00000018339	Gpx3	glutathione peroxidase 3
151	chr8	120115979	120116478	500	*	111.573	-2.7985	0.204124	-13.7098	8.8659e-43	2.97753e-40	Promoter (1-2kb)	8	120114153	120165304	51152	1	234797	ENSMUST00000108951.7	1826	ENSMUSG00000031824	6430548M08Rik	RIKEN cDNA 6430548M08 gene
152	chr2	58171741	58172240	500	*	106.934	-2.95547	0.215602	-13.708	9.09455e-43	3.03423e-40	Intron (ENSMUST00000138444.1/100042926, intron 3 of 3)	2	58169737	58176337	6601	1	100042926	ENSMUST00000135735.1	2004	ENSMUSG00000086862	Gm13546	predicted gene 13546
153	chr6	85370613	85371112	500	*	180.566	-2.04528	0.149604	-13.6713	1.5075e-42	4.99662e-40	Intron (ENSMUST00000060837.9/52055, intron 1 of 4)	6	85334962	85374564	39603	2	52055	ENSMUST00000060837.9	3452	ENSMUSG00000051343	Rab11fip5	RAB11 family interacting protein 5 (class I)
154	chr7	118494457	118494956	500	*	95.5155	-3.41981	0.250531	-13.6502	2.01253e-42	6.62725e-40	Distal Intergenic	7	118485111	118491975	6865	2	319622	ENSMUST00000178344.2	-2482	ENSMUSG00000095115	Itpripl2	inositol 1,4,5-triphosphate receptor interacting protein-like 2
155	chr3	89578742	89579241	500	*	208.72	-1.94529	0.142777	-13.6247	2.85479e-42	9.34013e-40	Intron (ENSMUST00000000811.7/140493, intron 2 of 7)	3	89520164	89667761	147598	1	140493	ENSMUST00000000811.7	58578	ENSMUSG00000000794	Kcnn3	potassium intermediate/small conductance calcium-activated channel, subfamily N, member 3
156	chr16	76530804	76531303	500	*	261.617	-1.83916	0.135067	-13.6167	3.18662e-42	1.0359e-39	Distal Intergenic	16	76548795	76551224	2430	1	102632730	ENSMUST00000232268.1	-17492	ENSMUSG00000116701	Gm30726	predicted gene, 30726
157	chr2	167687638	167688137	500	*	217.807	-1.91673	0.140798	-13.6133	3.33607e-42	1.07757e-39	Promoter (<=1kb)	2	167688915	167690418	1504	1	12608	ENSMUST00000070642.3	-778	ENSMUSG00000056501	Cebpb	CCAAT/enhancer binding protein (C/EBP), beta
158	chr2	3640946	3641445	500	*	179.833	-1.9753	0.145311	-13.5936	4.37153e-42	1.4031e-39	Intron (ENSMUST00000226435.1/66540, intron 1 of 4)	2	3613758	3779787	166030	1	66540	ENSMUST00000115052.8	27188	ENSMUSG00000026655	Fam107b	family with sequence similarity 107, member B
159	chr2	145587962	145588461	500	*	213.158	-1.84899	0.13638	-13.5576	7.14312e-42	2.27825e-39	Intron (ENSMUST00000110007.7/94249, intron 7 of 16)	2	145606818	145614160	7343	1	94249	ENSMUST00000131123.1	-18357	ENSMUSG00000063873	Slc24a3	solute carrier family 24 (sodium/potassium/calcium exchanger), member 3
160	chr4	155886291	155886790	500	*	110.137	-2.54522	0.187755	-13.5561	7.29333e-42	2.31162e-39	Promoter (<=1kb)	4	155887779	155888487	709	1	71957	ENSMUST00000135844.1	-989	ENSMUSG00000029034	Ints11	integrator complex subunit 11
161	chr6	108535749	108536248	500	*	145.988	-2.23223	0.16475	-13.5492	8.0073e-42	2.52215e-39	Intron (ENSMUST00000032192.8/16438, intron 60 of 61)	6	108518732	108519672	941	1	16438	ENSMUST00000205005.1	17017	ENSMUSG00000030102	Itpr1	inositol 1,4,5-trisphosphate receptor 1
162	chr17	12275637	12276136	500	*	79.2636	2.83106	0.209112	13.5385	9.27158e-42	2.90235e-39	Exon (ENSMUST00000233683.1/26407, exon 2 of 2)	17	12261380	12265986	4607	2	26407	ENSMUST00000233252.1	-9651	ENSMUSG00000014426	Map3k4	mitogen-activated protein kinase kinase kinase 4
163	chr8	70562521	70563020	500	*	135.743	-2.20455	0.162888	-13.5342	9.82807e-42	3.05768e-39	Intron (ENSMUST00000210155.1/13716, intron 1 of 4)	8	70539688	70592858	53171	1	13716	ENSMUST00000093454.7	22833	ENSMUSG00000070002	Ell	elongation factor RNA polymerase II
164	chr8	3648265	3648764	500	*	211.952	-2.15409	0.159321	-13.5204	1.18462e-41	3.66306e-39	Distal Intergenic	8	3641612	3642795	1184	1	20911	ENSMUST00000162832.1	6653	ENSMUSG00000004626	Stxbp2	syntaxin binding protein 2
165	chr6	113679930	113680429	500	*	269.309	-1.74255	0.129069	-13.5009	1.54432e-41	4.74641e-39	Intron (ENSMUST00000059286.13/108960, intron 9 of 12)	6	113669778	113693798	24021	1	108960	ENSMUST00000113024.2	10152	ENSMUSG00000060477	Irak2	interleukin-1 receptor-associated kinase 2
166	chr18	12636939	12637438	500	*	365.669	-1.52903	0.113435	-13.4793	2.07089e-41	6.32644e-39	Intron (ENSMUST00000234974.1/72747, intron 1 of 7)	18	12643344	12689445	46102	1	72747	ENSMUST00000141060.1	-5906	ENSMUSG00000024424	Ttc39c	tetratricopeptide repeat domain 39C
167	chr6	119399266	119399765	500	*	184.206	-2.57952	0.191423	-13.4754	2.18181e-41	6.62539e-39	Intron (ENSMUST00000032272.12/68465, intron 1 of 7)	6	119355466	119390248	34783	2	68465	ENSMUST00000187699.6	-9018	ENSMUSG00000030168	Adipor2	adiponectin receptor 2
168	chr9	75385113	75385612	500	*	92.9301	-2.89698	0.215397	-13.4495	3.09951e-41	9.35608e-39	Intron (ENSMUST00000173230.1/ENSMUST00000173230.1, intron 2 of 2)	9	75393089	75397607	4519	2	50772	ENSMUST00000174034.1	11995	ENSMUSG00000042688	Mapk6	mitogen-activated protein kinase 6
169	chr12	44267141	44267640	500	*	103.72	-3.22367	0.239708	-13.4483	3.15006e-41	9.45242e-39	Promoter (1-2kb)	12	44269148	44322532	53385	1	67452	ENSMUST00000043082.15	-1508	ENSMUSG00000036257	Pnpla8	patatin-like phospholipase domain containing 8
170	chr1	133213955	133214454	500	*	104.49	-2.97888	0.221863	-13.4267	4.21843e-41	1.25838e-38	Intron (ENSMUST00000212252.1/240753, intron 3 of 9)	1	133246097	133303435	57339	1	240753	ENSMUST00000105082.8	-31643	ENSMUSG00000041757	Plekha6	pleckstrin homology domain containing, family A member 6
171	chr13	3895577	3896076	500	*	105.296	-2.68306	0.199928	-13.4202	4.60653e-41	1.36612e-38	Promoter (1-2kb)	13	3882018	3893578	11561	2	56349	ENSMUST00000099946.5	-1999	ENSMUSG00000021215	Net1	neuroepithelial cell transforming gene 1
172	chr5	120514219	120514718	500	*	212.36	-1.96551	0.146938	-13.3764	8.30211e-41	2.44777e-38	Promoter (1-2kb)	5	120513143	120533057	19915	1	170756	ENSMUST00000111889.1	1076	ENSMUSG00000032754	Slc8b1	solute carrier family 8 (sodium/lithium/calcium exchanger), member B1
173	chr11	79197390	79197889	500	*	150.19	2.01339	0.150548	13.3737	8.6121e-41	2.52449e-38	Distal Intergenic	11	79240307	79242949	2643	2	78889	ENSMUST00000153585.1	45060	ENSMUSG00000017677	Wsb1	WD repeat and SOCS box-containing 1
174	chr1	155796335	155796834	500	*	143.208	-2.42835	0.181807	-13.3567	1.08215e-40	3.15391e-38	Promoter (<=1kb)	1	155794343	155795417	1075	2	104009	ENSMUST00000132495.1	-918	ENSMUSG00000033684	Qsox1	quiescin Q6 sulfhydryl oxidase 1
175	chr11	5288298	5288797	500	*	103.89	2.51127	0.188081	13.3521	1.15168e-40	3.33737e-38	3' UTR	11	5191552	5261558	70007	2	84035	ENSMUST00000020662.14	-26740	ENSMUSG00000020393	Kremen1	kringle containing transmembrane protein 1
176	chr7	25649707	25650206	500	*	210.819	-2.08921	0.1565	-13.3496	1.19081e-40	3.43115e-38	Intron (ENSMUST00000071329.7/12039, intron 1 of 8)	7	25629946	25658981	29036	2	12039	ENSMUST00000071329.7	8775	ENSMUSG00000060376	Bckdha	branched chain ketoacid dehydrogenase E1, alpha polypeptide
177	chr1	168362469	168362968	500	*	145.082	-2.27739	0.170698	-13.3416	1.32566e-40	3.79813e-38	Intron (ENSMUST00000188912.6/18514, intron 2 of 7)	1	168158732	168431504	272773	2	18514	ENSMUST00000064438.10	68536	ENSMUSG00000052534	Pbx1	pre B cell leukemia homeobox 1
178	chr7	143020722	143021221	500	*	111.394	2.37668	0.17836	13.3252	1.65258e-40	4.70818e-38	Distal Intergenic	7	143017409	143018903	1495	1	27027	ENSMUST00000154264.1	3313	ENSMUSG00000000244	Tspan32	tetraspanin 32
179	chr10	30770440	30770939	500	*	149.697	-2.1983	0.165296	-13.2992	2.34003e-40	6.62947e-38	Promoter (<=1kb)	10	30647388	30771840	124453	2	211329	ENSMUST00000215926.1	901	ENSMUSG00000039697	Ncoa7	nuclear receptor coactivator 7
180	chr4	19950449	19950948	500	*	117.554	-2.4981	0.187847	-13.2986	2.35969e-40	6.64803e-38	Distal Intergenic	4	19876841	19922605	45765	2	242341	ENSMUST00000029900.5	-27844	ENSMUSG00000028238	Atp6v0d2	ATPase, H+ transporting, lysosomal V0 subunit D2
181	chr17	79442512	79443011	500	*	159.909	-2.23549	0.168157	-13.2941	2.50487e-40	7.01806e-38	Distal Intergenic	17	79333727	79355091	21365	2	260409	ENSMUST00000068958.8	-87421	ENSMUSG00000036533	Cdc42ep3	CDC42 effector protein (Rho GTPase binding) 3
182	chr1	38777465	38777964	500	*	339.354	1.48583	0.112173	13.2458	4.76886e-40	1.32525e-37	Distal Intergenic	1	38794509	38821215	26707	2	381338	ENSMUST00000039612.4	43251	ENSMUSG00000048814	Lonrf2	LON peptidase N-terminal domain and ring finger 2
183	chr10	77397201	77397700	500	*	90.913	-3.338	0.252016	-13.2452	4.80844e-40	1.32525e-37	Intron (ENSMUST00000020496.13/110532, intron 1 of 10)	10	77325338	77417854	92517	2	110532	ENSMUST00000150512.7	20154	ENSMUSG00000020262	Adarb1	adenosine deaminase, RNA-specific, B1
184	chr11	83747744	83748243	500	*	115.087	-2.60858	0.196942	-13.2455	4.79288e-40	1.32525e-37	Promoter (<=1kb)	11	83746940	83752642	5703	1	66107	ENSMUST00000070832.2	804	ENSMUSG00000051748	Wfdc21	WAP four-disulfide core domain 21
185	chr16	52371830	52372329	500	*	158.58	-2.21398	0.167174	-13.2436	4.91478e-40	1.34723e-37	Intron (ENSMUST00000023312.13/11658, intron 1 of 15)	16	52251087	52296924	45838	2	11658	ENSMUST00000167115.7	-74906	ENSMUSG00000022636	Alcam	activated leukocyte cell adhesion molecule
186	chr15	91632998	91633497	500	*	163.155	-2.25393	0.170321	-13.2334	5.62716e-40	1.53422e-37	Distal Intergenic	15	91673175	91816120	142946	1	66725	ENSMUST00000060642.6	-39678	ENSMUSG00000036273	Lrrk2	leucine-rich repeat kinase 2
187	chr9	45201203	45201702	500	*	172.849	-2.0709	0.156514	-13.2314	5.78073e-40	1.56766e-37	Intron (ENSMUST00000164650.7/408059, intron 1 of 4)	9	45173305	45203986	30682	2	214523	ENSMUST00000165263.8	2284	ENSMUSG00000032091	Tmprss4	transmembrane protease, serine 4
188	chr9	120826154	120826653	500	*	108.668	-2.48216	0.187664	-13.2266	6.16078e-40	1.66184e-37	Distal Intergenic	9	120913774	120915252	1479	2	76402	ENSMUST00000188320.1	88599	ENSMUSG00000100146	1700020M21Rik	RIKEN cDNA 1700020M21 gene
189	chr2	120007804	120008303	500	*	123.571	-2.32643	0.17597	-13.2206	6.66986e-40	1.78964e-37	Intron (ENSMUST00000066058.7/26390, intron 2 of 29)	2	120011687	120013094	1408	1	26390	ENSMUST00000137760.1	-3384	ENSMUSG00000033902	Mapkbp1	mitogen-activated protein kinase binding protein 1
190	chr6	115102537	115103036	500	*	75.1644	2.87312	0.217337	13.2197	6.75514e-40	1.80298e-37	Distal Intergenic	6	115127600	115134835	7236	2	100503783	ENSMUST00000181883.2	31799	ENSMUSG00000097486	Gm17733	predicted gene, 17733
191	chr2	73039313	73039812	500	*	178.387	-2.1337	0.16145	-13.2159	7.10683e-40	1.88692e-37	Distal Intergenic	2	72987241	72988607	1367	1	100503849	ENSMUST00000137941.1	52072	ENSMUSG00000063714	Sp3os	trans-acting transcription factor 3, opposite strand
192	chr14	51867504	51868003	500	*	101.295	-2.91824	0.220908	-13.2102	7.66347e-40	2.02411e-37	Distal Intergenic	14	51853768	51854643	876	1	93719	ENSMUST00000074477.6	13736	ENSMUSG00000062148	Ear6	eosinophil-associated, ribonuclease A family, member 6
193	chr3	122365291	122365790	500	*	143.61	-2.25732	0.171651	-13.1506	1.68828e-39	4.43607e-37	Intron (ENSMUST00000196134.1/29815, intron 6 of 6)	3	122419757	122426866	7110	1	29815	ENSMUST00000200544.1	-53967	ENSMUSG00000028121	Bcar3	breast cancer anti-estrogen resistance 3
194	chr12	80383522	80384021	500	*	139.405	-2.33142	0.177318	-13.1482	1.74169e-39	4.55281e-37	Intron (ENSMUST00000054145.7/320808, intron 5 of 8)	12	80366592	80376692	10101	2	320808	ENSMUST00000218728.1	-6830	ENSMUSG00000049106	Dcaf5	DDB1 and CUL4 associated factor 5
195	chr11	49083028	49083527	500	*	182.563	-1.92917	0.146756	-13.1455	1.80726e-39	4.69999e-37	Intron (ENSMUST00000056759.10/15953, intron 1 of 4)	11	49086700	49095436	8737	1	15953	ENSMUST00000152914.1	-3173	ENSMUSG00000078920	Ifi47	interferon gamma inducible protein 47
196	chr3	84439783	84440282	500	*	228.077	-1.90985	0.145606	-13.1166	2.64479e-39	6.84298e-37	Distal Intergenic	3	84448809	84453763	4955	2	229474	ENSMUST00000125643.1	13481	ENSMUSG00000041842	Fhdc1	FH2 domain containing 1
197	chr16	94347045	94347544	500	*	82.3858	-2.92682	0.223258	-13.1096	2.9023e-39	7.47114e-37	Distal Intergenic	16	94364452	94365517	1066	2	56176	ENSMUST00000146924.1	17973	ENSMUSG00000022940	Pigp	phosphatidylinositol glycan anchor biosynthesis, class P
198	chr1	30994127	30994626	500	*	85.9435	-3.44819	0.263127	-13.1047	3.09609e-39	7.92974e-37	Distal Intergenic	1	30940302	30949770	9469	2	19243	ENSMUST00000233506.1	-44357	ENSMUSG00000026064	Ptp4a1	protein tyrosine phosphatase 4a1
199	chr8	121805210	121805709	500	*	100.204	-2.70531	0.206768	-13.0838	4.07694e-39	1.03894e-36	Promoter (<=1kb)	8	121798183	121805320	7138	2	234825	ENSMUST00000172507.1	0	ENSMUSG00000040263	Klhdc4	kelch domain containing 4
200	chr2	131206733	131207232	500	*	183.467	-1.92517	0.147186	-13.0798	4.29337e-39	1.08863e-36	Promoter (<=1kb)	2	131207078	131211447	4370	1	69596	ENSMUST00000143546.1	0	ENSMUSG00000068264	Ap5s1	adaptor-related protein 5 complex, sigma 1 subunit
201	chr12	85758736	85759235	500	*	82.5961	-3.11966	0.238772	-13.0654	5.18901e-39	1.30918e-36	Intron (ENSMUST00000040461.3/217721, intron 1 of 9)	12	85746539	85813585	67047	1	217721	ENSMUST00000040461.3	12197	ENSMUSG00000034258	Flvcr2	feline leukemia virus subgroup C cellular receptor 2
202	chr4	63553721	63554220	500	*	161.848	-2.04533	0.156633	-13.0581	5.71686e-39	1.43521e-36	Distal Intergenic	4	63558781	63586357	27577	1	230279	ENSMUST00000077709.10	-4561	ENSMUSG00000045917	Tmem268	transmembrane protein 268
203	chr18	12152163	12152662	500	*	140.995	-2.14022	0.164163	-13.0371	7.52283e-39	1.8793e-36	Promoter (<=1kb)	18	12152673	12155498	2826	1	66878	ENSMUST00000234762.1	-11	ENSMUSG00000024404	Riok3	RIO kinase 3
204	chr9	85551882	85552381	500	*	105.434	-2.85406	0.218945	-13.0355	7.68675e-39	1.91084e-36	Intron (ENSMUST00000216435.1/ENSMUST00000216435.1, intron 1 of 2)	9	85708168	85718538	10371	2	108837	ENSMUST00000188768.1	166157	ENSMUSG00000035941	Ibtk	inhibitor of Bruton agammaglobulinemia tyrosine kinase
205	chr9	37133337	37133836	500	*	244.451	-1.96539	0.150911	-13.0235	8.9948e-39	2.22509e-36	Intron (ENSMUST00000039674.12/208076, intron 1 of 12)	9	36936439	37137567	201129	2	208076	ENSMUST00000188348.6	3731	ENSMUSG00000035934	Pknox2	Pbx/knotted 1 homeobox 2
206	chr2	27715070	27715569	500	*	381.265	-1.3826	0.106242	-13.0137	1.02308e-38	2.51856e-36	Intron (ENSMUST00000129514.7/20181, intron 1 of 3)	2	27710583	27760183	49601	1	20181	ENSMUST00000113934.1	4487	ENSMUSG00000015846	Rxra	retinoid X receptor alpha
207	chr9	55253370	55253869	500	*	143.008	-2.31387	0.177863	-13.0093	1.0833e-38	2.65392e-36	Intron (ENSMUST00000139261.7/83961, intron 2 of 7)	9	55221222	55242461	21240	2	83961	ENSMUST00000144939.7	-10909	ENSMUSG00000032311	Nrg4	neuregulin 4
208	chr12	8507278	8507777	500	*	127.93	-2.55519	0.196466	-13.0058	1.13426e-38	2.76542e-36	Distal Intergenic	12	8497661	8500009	2349	2	11852	ENSMUST00000067384.5	-7269	ENSMUSG00000054364	Rhob	ras homolog family member B
209	chr8	33673595	33674094	500	*	177.601	-2.18354	0.168195	-12.9822	1.54406e-38	3.74651e-36	Exon (ENSMUST00000154745.7/14782, exon 5 of 5)	8	33669002	33685652	16651	1	14782	ENSMUST00000149528.1	4593	ENSMUSG00000031584	Gsr	glutathione reductase
210	chr10	96370859	96371358	500	*	291.966	1.41991	0.109418	12.9769	1.65472e-38	3.99591e-36	Distal Intergenic	10	96226207	96248708	22502	1	74881	ENSMUST00000218720.1	144652	ENSMUSG00000112762	4930459C07Rik	RIKEN cDNA 4930459C07 gene
211	chr5	92486659	92487158	500	*	197.877	-1.80858	0.139471	-12.9675	1.87147e-38	4.49792e-36	Intron (ENSMUST00000031377.8/12492, intron 1 of 11)	5	92441314	92505637	64324	2	12492	ENSMUST00000031377.8	18479	ENSMUSG00000029426	Scarb2	scavenger receptor class B, member 2
212	chr2	153512734	153513233	500	*	127.645	-2.90694	0.224378	-12.9556	2.18546e-38	5.22778e-36	Intron (ENSMUST00000035346.13/329540, intron 1 of 10)	2	153407462	153529971	122510	2	329540	ENSMUST00000035346.13	16738	ENSMUSG00000061411	Nol4l	nucleolar protein 4-like
213	chr8	80919036	80919535	500	*	136.894	-2.22417	0.171925	-12.9368	2.78858e-38	6.63918e-36	Distal Intergenic	8	80764438	80880519	116082	2	14388	ENSMUST00000210676.1	-38517	ENSMUSG00000031714	Gab1	growth factor receptor bound protein 2-associated protein 1
214	chr4	152351600	152352099	500	*	293.797	-1.86043	0.143949	-12.9242	3.2853e-38	7.78524e-36	Intron (ENSMUST00000030775.11/269610, intron 2 of 41)	4	152341595	152353626	12032	1	269610	ENSMUST00000136134.1	10005	ENSMUSG00000005045	Chd5	chromodomain helicase DNA binding protein 5
215	chr9	92224735	92225234	500	*	85.6636	-3.44337	0.26656	-12.9178	3.57287e-38	8.42732e-36	Distal Intergenic	9	92249750	92272278	22529	1	22038	ENSMUST00000093801.9	-24516	ENSMUSG00000032369	Plscr1	phospholipid scramblase 1
216	chr2	164359596	164360095	500	*	144.653	-2.16183	0.167416	-12.9129	3.80528e-38	8.93394e-36	Intron (ENSMUST00000167427.1/20568, intron 1 of 2)	2	164354070	164356507	2438	2	20568	ENSMUST00000109367.9	-3089	ENSMUSG00000017002	Slpi	secretory leukocyte peptidase inhibitor
217	chr15	79390355	79390854	500	*	335.482	-1.62013	0.125489	-12.9105	3.92611e-38	9.17516e-36	Intron (ENSMUST00000074991.9/223693, intron 1 of 8)	15	79369985	79396856	26872	2	223693	ENSMUST00000228472.1	6002	ENSMUSG00000009035	Tmem184b	transmembrane protein 184b
218	chr19	53250082	53250581	500	*	127.338	-2.6278	0.203709	-12.8998	4.51301e-38	1.04983e-35	Intron (ENSMUST00000237869.1/69319, intron 1 of 2)	19	53248736	53255190	6455	2	69319	ENSMUST00000237869.1	4609	ENSMUSG00000118314	1700001K23Rik	RIKEN cDNA 1700001K23 gene
219	chr12	4198683	4199182	500	*	292.565	-1.60959	0.12496	-12.8809	5.76909e-38	1.3359e-35	Intron (ENSMUST00000152792.7/104111, intron 8 of 20)	12	4194821	4196904	2084	1	104111	ENSMUST00000150944.1	3862	ENSMUSG00000020654	Adcy3	adenylate cyclase 3
220	chr19	53318419	53318918	500	*	250.826	-1.58876	0.123378	-12.8772	6.05049e-38	1.39469e-35	Intron (ENSMUST00000003870.14/17859, intron 1 of 5)	19	53313066	53372460	59395	1	17859	ENSMUST00000237480.1	5353	ENSMUSG00000025025	Mxi1	MAX interactor 1, dimerization protein
221	chr18	10646435	10646934	500	*	217.183	-1.89195	0.146948	-12.875	6.22573e-38	1.42859e-35	Intron (ENSMUST00000002549.8/106861, intron 8 of 8)	18	10645111	10658789	13679	2	106861	ENSMUST00000144150.8	11855	ENSMUSG00000002475	Abhd3	abhydrolase domain containing 3
222	chr1	166339056	166339555	500	*	150.511	-2.01176	0.156285	-12.8724	6.43932e-38	1.47095e-35	Distal Intergenic	1	166379097	166393621	14525	1	27878	ENSMUST00000027846.7	-39542	ENSMUSG00000026563	Tada1	transcriptional adaptor 1
223	chr10	41515007	41515506	500	*	234.986	-1.68885	0.131303	-12.8622	7.34467e-38	1.67024e-35	Distal Intergenic	10	41519414	41531048	11635	1	53599	ENSMUST00000019962.14	-3908	ENSMUSG00000019818	Cd164	CD164 antigen
224	chr15	77891677	77892176	500	*	281.557	-1.72177	0.134004	-12.8486	8.75587e-38	1.98227e-35	Distal Intergenic	15	77919534	77927735	8202	2	56551	ENSMUST00000174529.1	35559	ENSMUSG00000005354	Txn2	thioredoxin 2
225	chr11	79719020	79719519	500	*	114.93	-2.4176	0.188244	-12.8429	9.42633e-38	2.12457e-35	Distal Intergenic	11	79726400	79726511	112	1	723853	ENSMUST00000083555.1	-6881	ENSMUSG00000065489	Mir365-2	microRNA 365-2
226	chr10	118318950	118319449	500	*	117.588	2.32446	0.181111	12.8344	1.05192e-37	2.36041e-35	Distal Intergenic	10	118289629	118295038	5410	2	116849	ENSMUST00000163808.1	-23912	ENSMUSG00000090461	Il22b	interleukin 22B
227	chr8	11015624	11016123	500	*	199.666	-1.73625	0.135638	-12.8006	1.62635e-37	3.63328e-35	Intron (ENSMUST00000180750.7/619321, intron 1 of 4)	8	10984681	11008458	23778	2	384783	ENSMUST00000040514.7	-7166	ENSMUSG00000038894	Irs2	insulin receptor substrate 2
228	chr7	102313172	102313671	500	*	132.39	-2.10118	0.164238	-12.7935	1.78289e-37	3.96553e-35	Intron (ENSMUST00000033289.5/20866, intron 1 of 11)	7	102268327	102435900	167574	1	20866	ENSMUST00000211457.1	44845	ENSMUSG00000030987	Stim1	stromal interaction molecule 1
229	chr15	76507211	76507710	500	*	125.484	-2.28984	0.179012	-12.7916	1.8278e-37	4.04765e-35	Promoter (<=1kb)	15	76503276	76506605	3330	2	13350	ENSMUST00000160293.1	-606	ENSMUSG00000022555	Dgat1	diacylglycerol O-acyltransferase 1
230	chr9	74906879	74907378	500	*	132.54	-2.19505	0.171607	-12.7912	1.8371e-37	4.05057e-35	Distal Intergenic	9	74866484	74890360	23877	1	15379	ENSMUST00000160499.2	40395	ENSMUSG00000043013	Onecut1	one cut domain, family member 1
231	chr14	67007438	67007937	500	*	198.257	-1.72405	0.134813	-12.7885	1.90144e-37	4.17427e-35	Promoter (<=1kb)	14	66985239	67008856	23618	2	12177	ENSMUST00000111115.7	919	ENSMUSG00000022051	Bnip3l	BCL2/adenovirus E1B interacting protein 3-like
232	chr8	111114853	111115352	500	*	88.3519	2.43224	0.190347	12.7779	2.17858e-37	4.76208e-35	Exon (ENSMUST00000039333.9/319518, exon 6 of 18)	8	111094655	111135147	40493	1	319518	ENSMUST00000144377.1	20198	ENSMUSG00000033624	Pdpr	pyruvate dehydrogenase phosphatase regulatory subunit
233	chr13	41433063	41433562	500	*	172.32	-2.2634	0.177201	-12.7731	2.31868e-37	5.04656e-35	Intron (ENSMUST00000021794.13/18003, intron 1 of 7)	13	41337816	41487242	149427	2	18003	ENSMUST00000225053.1	53680	ENSMUSG00000021365	Nedd9	neural precursor cell expressed, developmentally down-regulated gene 9
234	chr18	32557505	32558004	500	*	89.695	-2.64741	0.207292	-12.7714	2.36768e-37	5.13119e-35	Promoter (1-2kb)	18	32528325	32559980	31656	2	71683	ENSMUST00000174000.1	1976	ENSMUSG00000090523	Gypc	glycophorin C
235	chr8	11160648	11161147	500	*	82.9452	-3.06473	0.240042	-12.7675	2.49085e-37	5.37514e-35	Distal Intergenic	8	11199519	11210831	11313	2	12826	ENSMUST00000209598.1	49684	ENSMUSG00000031502	Col4a1	collagen, type IV, alpha 1
236	chr8	33855664	33856163	500	*	162.164	-2.13498	0.167231	-12.7666	2.51776e-37	5.41019e-35	Promoter (1-2kb)	8	33784066	33853673	69608	2	19663	ENSMUST00000182184.7	-1991	ENSMUSG00000031586	Rbpms	RNA binding protein gene with multiple splicing
237	chr14	43898450	43898949	500	*	123.677	-2.25926	0.176989	-12.765	2.57307e-37	5.50573e-35	Intron (ENSMUST00000227370.1/ENSMUST00000227370.1, intron 3 of 4)	14	43818913	43875517	56605	2	13586	ENSMUST00000179200.1	-22933	ENSMUSG00000072601	Ear1	eosinophil-associated, ribonuclease A family, member 1
238	chr16	75917569	75918068	500	*	127.077	2.01239	0.157709	12.7601	2.73847e-37	5.83501e-35	Intron (ENSMUST00000226794.1/67742, intron 3 of 9)	16	75882531	75909310	26780	2	67742	ENSMUST00000139691.8	-8259	ENSMUSG00000022876	Samsn1	SAM domain, SH3 domain and nuclear localization signals, 1
239	chr13	91991224	91991723	500	*	99.1109	-2.6166	0.205189	-12.7521	3.03372e-37	6.43707e-35	Intron (ENSMUST00000099326.9/19418, intron 17 of 33)	13	91959715	91987989	28275	2	19418	ENSMUST00000142378.1	-3235	ENSMUSG00000021708	Rasgrf2	RAS protein-specific guanine nucleotide-releasing factor 2
240	chr5	30849770	30850269	500	*	103.382	-2.33235	0.182971	-12.7471	3.23645e-37	6.83861e-35	Intron (ENSMUST00000031058.14/100732, intron 1 of 6)	5	30853799	30863358	9560	1	100732	ENSMUST00000202501.1	-3530	ENSMUSG00000029166	Mapre3	microtubule-associated protein, RP/EB family, member 3
241	chr17	8299496	8299995	500	*	105.437	-2.72385	0.213726	-12.7446	3.34138e-37	7.03104e-35	Promoter (1-2kb)	17	8296953	8298416	1464	2	75060	ENSMUST00000123009.1	-1080	ENSMUSG00000087478	4930506C21Rik	RIKEN cDNA 4930506C21 gene
242	chr10	18846475	18846974	500	*	172.146	-1.99742	0.156933	-12.7278	4.14185e-37	8.67941e-35	Promoter (1-2kb)	10	18845020	18857073	12054	1	64058	ENSMUST00000019998.8	1455	ENSMUSG00000019851	Perp	PERP, TP53 apoptosis effector
243	chr9	92437629	92438128	500	*	84.7489	-2.98221	0.234825	-12.6997	5.93476e-37	1.23853e-34	Distal Intergenic	9	92457373	92492456	35084	1	235527	ENSMUST00000034941.8	-19245	ENSMUSG00000032377	Plscr4	phospholipid scramblase 4
244	chr8	126565802	126566301	500	*	336.434	-1.74188	0.137219	-12.6942	6.37139e-37	1.3242e-34	Distal Intergenic	8	126588296	126593986	5691	2	270110	ENSMUST00000054960.7	27685	ENSMUSG00000051495	Irf2bp2	interferon regulatory factor 2 binding protein 2
245	chr16	22076463	22076962	500	*	207.345	-1.76537	0.139143	-12.6874	6.94483e-37	1.43749e-34	Intron (ENSMUST00000100052.10/319765, intron 9 of 15)	16	22076018	22079118	3101	2	319765	ENSMUST00000146885.1	2156	ENSMUSG00000033581	Igf2bp2	insulin-like growth factor 2 mRNA binding protein 2
246	chr7	143041415	143041914	500	*	126.274	-2.35527	0.186013	-12.6619	9.6193e-37	1.98298e-34	Intron (ENSMUST00000133630.7/97423, intron 2 of 4)	7	143052739	143067934	15196	1	12520	ENSMUST00000037941.9	-10825	ENSMUSG00000037706	Cd81	CD81 antigen
247	chr15	90666754	90667253	500	*	191.255	-1.78592	0.14112	-12.6553	1.04531e-36	2.14614e-34	Intron (ENSMUST00000088649.10/66871, intron 1 of 18)	15	90487482	90679371	191890	2	66871	ENSMUST00000088649.10	12118	ENSMUSG00000052560	Cpne8	copine VIII
248	chr13	45504198	45504697	500	*	79.8357	-2.81797	0.222718	-12.6526	1.08206e-36	2.21264e-34	Distal Intergenic	13	45507444	45546382	38939	1	66355	ENSMUST00000000260.12	-2747	ENSMUSG00000000253	Gmpr	guanosine monophosphate reductase
249	chr4	98104119	98104618	500	*	83.977	-3.05452	0.241588	-12.6435	1.21501e-36	2.47452e-34	Intron (ENSMUST00000075448.12/18027, intron 10 of 10)	4	97911033	98042595	131563	1	18027	ENSMUST00000133011.1	193086	ENSMUSG00000028565	Nfia	nuclear factor I/A
250	chr7	58608066	58608565	500	*	81.1215	-3.36497	0.266373	-12.6326	1.39651e-36	2.82151e-34	Distal Intergenic	7	58658246	58829420	171175	1	11982	ENSMUST00000168747.2	-49681	ENSMUSG00000025324	Atp10a	ATPase, class V, type 10A
251	chr8	36122539	36123038	500	*	577.487	-1.17403	0.0929356	-12.6327	1.39341e-36	2.82151e-34	Intron (ENSMUST00000110492.1/244418, intron 3 of 5)	8	36094861	36106609	11749	1	244418	ENSMUST00000150295.1	27678	ENSMUSG00000050271	Prag1	PEAK1 related kinase activating pseudokinase 1
252	chr19	53252146	53252645	500	*	127.043	-2.56389	0.203156	-12.6203	1.63155e-36	3.2833e-34	Exon (ENSMUST00000237379.1/69319, exon 3 of 4)	19	53248736	53255190	6455	2	69319	ENSMUST00000237869.1	2545	ENSMUSG00000118314	1700001K23Rik	RIKEN cDNA 1700001K23 gene
253	chr2	134755986	134756485	500	*	77.2857	-3.01941	0.239381	-12.6134	1.78107e-36	3.57003e-34	Distal Intergenic	2	134786067	135475247	689181	1	18795	ENSMUST00000131552.4	-29582	ENSMUSG00000051177	Plcb1	phospholipase C, beta 1
254	chr17	75147167	75147666	500	*	191.523	-1.74267	0.13817	-12.6125	1.80105e-36	3.59586e-34	Intron (ENSMUST00000234490.1/268977, intron 3 of 34)	17	75178810	75348933	170124	1	268977	ENSMUST00000135447.7	-31144	ENSMUSG00000001870	Ltbp1	latent transforming growth factor beta binding protein 1
255	chr12	17765775	17766274	500	*	125.534	-2.16854	0.172024	-12.6061	1.95497e-36	3.88787e-34	Intron (ENSMUST00000071858.4/53602, intron 1 of 3)	12	17728226	17791126	62901	1	53602	ENSMUST00000222944.1	37549	ENSMUSG00000071379	Hpcal1	hippocalcin-like 1
256	chr10	111983038	111983537	500	*	138.811	-2.39027	0.189701	-12.6002	2.10616e-36	4.17217e-34	Exon (ENSMUST00000163048.7/52705, exon 9 of 10)	10	111985460	111993488	8029	2	73690	ENSMUST00000161870.2	9951	ENSMUSG00000056888	Glipr1	GLI pathogenesis-related 1 (glioma)
257	chr2	32140280	32140779	500	*	106.537	-2.32429	0.184529	-12.5958	2.22667e-36	4.39373e-34	Distal Intergenic	2	32151082	32234537	83456	1	227723	ENSMUST00000036691.13	-10303	ENSMUSG00000039262	Prrc2b	proline-rich coiled-coil 2B
258	chr7	45082413	45082912	500	*	524.577	-1.19745	0.0950884	-12.593	2.30726e-36	4.5351e-34	Promoter (<=1kb)	7	45083088	45083878	791	2	52377	ENSMUST00000210615.1	966	ENSMUSG00000019539	Rcn3	reticulocalbin 3, EF-hand calcium binding domain
259	chr11	89035466	89035965	500	*	229.424	-1.78152	0.141482	-12.5919	2.34112e-36	4.5839e-34	3' UTR	11	89037582	89060748	23167	2	56077	ENSMUST00000000285.8	24783	ENSMUSG00000000276	Dgke	diacylglycerol kinase, epsilon
260	chr6	120483015	120483514	500	*	323.279	-1.58621	0.126189	-12.5701	3.08328e-36	6.01381e-34	3' UTR	6	120473603	120480038	6436	1	16172	ENSMUST00000204078.1	9412	ENSMUSG00000002897	Il17ra	interleukin 17 receptor A
261	chr3	133436463	133436962	500	*	117.71	-2.28332	0.181772	-12.5615	3.43951e-36	6.68292e-34	Distal Intergenic	3	133465847	133471817	5971	2	214133	ENSMUST00000197211.1	34855	ENSMUSG00000040943	Tet2	tet methylcytosine dioxygenase 2
262	chr12	70219051	70219550	500	*	225.678	-1.81896	0.144925	-12.5511	3.92135e-36	7.59006e-34	Intron (ENSMUST00000071250.12/110095, intron 3 of 19)	12	70214348	70227345	12998	2	110095	ENSMUST00000166609.1	7795	ENSMUSG00000021069	Pygl	liver glycogen phosphorylase
263	chr18	13077292	13077791	500	*	179.813	-1.87785	0.149638	-12.5492	4.0137e-36	7.73926e-34	Distal Intergenic	18	13007037	13021823	14787	1	225192	ENSMUST00000234565.1	70255	ENSMUSG00000037346	Hrh4	histamine receptor H4
264	chr7	114459829	114460328	500	*	90.6143	-2.819	0.224658	-12.5479	4.07996e-36	7.80766e-34	Intron (ENSMUST00000032909.8/18576, intron 1 of 15)	7	114415281	114539251	123971	1	18576	ENSMUST00000032909.8	44548	ENSMUSG00000030671	Pde3b	phosphodiesterase 3B, cGMP-inhibited
265	chr18	84600522	84601021	500	*	152.138	-2.0096	0.16015	-12.5482	4.06639e-36	7.80766e-34	Distal Intergenic	18	84552909	84589725	36817	2	240476	ENSMUST00000182297.1	-10797	ENSMUSG00000048410	Zfp407	zinc finger protein 407
266	chr16	92715387	92715886	500	*	168.635	-1.89965	0.151429	-12.5448	4.24347e-36	8.09003e-34	Intron (ENSMUST00000023673.13/12394, intron 2 of 7)	16	92603656	92697328	93673	2	12394	ENSMUST00000113956.9	-18059	ENSMUSG00000022952	Runx1	runt related transcription factor 1
267	chr10	89584602	89585101	500	*	202.643	2.05467	0.16382	12.5423	4.38234e-36	8.3235e-34	Intron (ENSMUST00000020102.13/216227, intron 9 of 11)	10	89576011	89599815	23805	2	216227	ENSMUST00000105295.1	14714	ENSMUSG00000019935	Slc17a8	solute carrier family 17 (sodium-dependent inorganic phosphate cotransporter), member 8
268	chr14	66964089	66964588	500	*	184.638	-2.29473	0.183073	-12.5345	4.83335e-36	9.14585e-34	Distal Intergenic	14	66987273	66989841	2569	2	12177	ENSMUST00000138160.7	25253	ENSMUSG00000022051	Bnip3l	BCL2/adenovirus E1B interacting protein 3-like
269	chr11	84919965	84920464	500	*	135.225	-2.33345	0.18617	-12.534	4.86719e-36	9.17564e-34	Distal Intergenic	11	84911469	84916366	4898	2	448850	ENSMUST00000136656.7	-3599	ENSMUSG00000020526	Znhit3	zinc finger, HIT type 3
270	chr16	92612421	92612920	500	*	180.839	-1.88655	0.150587	-12.528	5.24811e-36	9.85713e-34	Exon (ENSMUST00000180989.3/ENSMUST00000180989.3, exon 1 of 5)	16	92686758	92695495	8738	2	12394	ENSMUST00000187242.2	82575	ENSMUSG00000022952	Runx1	runt related transcription factor 1
271	chr6	115424403	115424902	500	*	96.4508	-2.76228	0.220598	-12.5218	5.67586e-36	1.06212e-33	Intron (ENSMUST00000171644.7/19016, intron 2 of 7)	6	115422066	115490399	68334	1	19016	ENSMUST00000000450.4	2337	ENSMUSG00000000440	Pparg	peroxisome proliferator activated receptor gamma
272	chr16	96387692	96388191	500	*	221.349	1.69521	0.135612	12.5005	7.41686e-36	1.38281e-33	Promoter (1-2kb)	16	96386331	96403328	16998	1	72058	ENSMUST00000139595.1	1361	ENSMUSG00000000159	Igsf5	immunoglobulin superfamily, member 5
273	chr4	155554805	155555304	500	*	216.462	-1.60915	0.128892	-12.4845	9.07507e-36	1.68577e-33	Promoter (1-2kb)	4	155553224	155557653	4430	1	14688	ENSMUST00000176308.1	1581	ENSMUSG00000029064	Gnb1	guanine nucleotide binding protein (G protein), beta 1
274	chr14	70054139	70054638	500	*	349.381	-1.43003	0.114734	-12.4638	1.17566e-35	2.17591e-33	Intron (ENSMUST00000022678.4/73523, intron 6 of 6)	14	70077203	70079955	2753	1	13655	ENSMUST00000035908.2	-22565	ENSMUSG00000033730	Egr3	early growth response 3
275	chr6	90787026	90787525	500	*	227.174	-1.80697	0.145023	-12.4599	1.23522e-35	2.27783e-33	Exon (ENSMUST00000212100.1/232227, exon 3 of 16)	6	90670409	90781972	111564	2	232227	ENSMUST00000238821.1	-5054	ENSMUSG00000034312	Iqsec1	IQ motif and Sec7 domain 1
276	chr4	95212932	95213431	500	*	123.855	-2.49352	0.200247	-12.4523	1.35938e-35	2.49772e-33	Distal Intergenic	4	95049034	95052222	3189	2	16476	ENSMUST00000107094.1	-160710	ENSMUSG00000052684	Jun	jun proto-oncogene
277	chr9	43326285	43326784	500	*	121.915	-2.13589	0.171611	-12.4462	1.46734e-35	2.68635e-33	Intron (ENSMUST00000034511.6/72169, intron 5 of 8)	9	43328995	43335315	6321	1	72169	ENSMUST00000217067.1	-2211	ENSMUSG00000032013	Trim29	tripartite motif-containing 29
278	chr5	65356923	65357422	500	*	133.524	-2.65121	0.213149	-12.4383	1.61935e-35	2.95398e-33	Intron (ENSMUST00000031096.10/83379, intron 1 of 4)	5	65348408	65379528	31121	1	83379	ENSMUST00000205084.1	8515	ENSMUSG00000029195	Klb	klotho beta
279	chr3	122340325	122340824	500	*	604.572	-1.25217	0.100818	-12.4201	2.03345e-35	3.69607e-33	Intron (ENSMUST00000196134.1/29815, intron 6 of 6)	3	122294136	122427148	133013	1	29815	ENSMUST00000196134.1	46189	ENSMUSG00000028121	Bcar3	breast cancer anti-estrogen resistance 3
280	chr14	79265680	79266179	500	*	82.2876	-3.20844	0.258396	-12.4167	2.12001e-35	3.83963e-33	Distal Intergenic	14	79222929	79247369	24441	2	105590	ENSMUST00000162937.1	-18311	ENSMUSG00000071262	Zfp957	zinc finger protein 957
281	chr18	7309259	7309758	500	*	153.771	-2.0123	0.162088	-12.4149	2.17023e-35	3.9166e-33	Distal Intergenic	18	7088209	7297936	209728	2	74934	ENSMUST00000234788.1	-11323	ENSMUSG00000061802	Odad2	outer dynein arm docking complex subunit 2
282	chr1	64191496	64191995	500	*	158.988	1.72432	0.138911	12.4132	2.21741e-35	3.98755e-33	Intron (ENSMUST00000190863.1/ENSMUST00000190863.1, intron 1 of 1)	1	64079103	64122282	43180	2	93691	ENSMUST00000135075.1	-69214	ENSMUSG00000025959	Klf7	Kruppel-like factor 7 (ubiquitous)
283	chr11	106961323	106961822	500	*	82.8342	-2.43869	0.196805	-12.3914	2.90873e-35	5.21228e-33	Distal Intergenic	11	106991618	106992627	1010	2	16647	ENSMUST00000156495.1	30805	ENSMUSG00000018362	Kpna2	karyopherin (importin) alpha 2
284	chr14	103450697	103451196	500	*	85.4786	-2.94047	0.237324	-12.3901	2.95767e-35	5.28131e-33	Distal Intergenic	14	103513342	103612797	99456	1	64929	ENSMUST00000227322.1	-62146	ENSMUSG00000022123	Scel	sciellin
285	chr4	136177604	136178103	500	*	179.375	-1.75729	0.141849	-12.3885	3.0163e-35	5.36711e-33	Intron (ENSMUST00000061721.5/242705, intron 1 of 6)	4	136180783	136186807	6025	1	242705	ENSMUST00000149750.1	-2680	ENSMUSG00000018983	E2f2	E2F transcription factor 2
286	chr7	142403574	142404073	500	*	335.543	-1.60383	0.129519	-12.383	3.22964e-35	5.72663e-33	Distal Intergenic	7	142375911	142388038	12128	2	13033	ENSMUST00000151120.8	-15536	ENSMUSG00000007891	Ctsd	cathepsin D
287	chr5	135914165	135914664	500	*	214.75	-1.73215	0.13993	-12.3787	3.40949e-35	6.02447e-33	Intron (ENSMUST00000198270.1/22628, intron 1 of 2)	5	135930761	135934550	3790	2	22628	ENSMUST00000126192.1	19886	ENSMUSG00000051391	Ywhag	tyrosine 3-monooxygenase/tryptophan 5-monooxygenase activation protein, gamma polypeptide
288	chr6	92483755	92484254	500	*	83.8079	-2.66247	0.215254	-12.369	3.84696e-35	6.75042e-33	Intron (ENSMUST00000113447.7/243548, intron 1 of 7)	6	92375384	92481392	106009	2	243548	ENSMUST00000113445.1	-2363	ENSMUSG00000030020	Prickle2	prickle planar cell polarity protein 2
289	chr10	85266146	85266645	500	*	265.68	-1.75268	0.141697	-12.3692	3.8375e-35	6.75042e-33	Exon (ENSMUST00000215824.1/ENSMUST00000215824.1, exon 1 of 3)	10	85131700	85185064	53365	2	12952	ENSMUST00000020227.10	-81082	ENSMUSG00000020038	Cry1	cryptochrome 1 (photolyase-like)
290	chr1	153501713	153502212	500	*	222.495	-1.57227	0.127147	-12.3658	4.00222e-35	6.99863e-33	Distal Intergenic	1	153455758	153487660	31903	2	13211	ENSMUST00000042141.11	-14053	ENSMUSG00000042699	Dhx9	DEAH (Asp-Glu-Ala-His) box polypeptide 9
291	chr5	143580907	143581406	500	*	198.18	-1.94366	0.15719	-12.3651	4.03814e-35	7.03719e-33	Distal Intergenic	5	143549040	143551933	2894	1	67238	ENSMUST00000198994.1	31867	ENSMUSG00000083012	Fam220a	family with sequence similarity 220, member A
292	chr9	85388892	85389391	500	*	150.897	1.83582	0.148479	12.3642	4.08426e-35	7.09318e-33	Distal Intergenic	9	85320439	85327348	6910	2	212943	ENSMUST00000187711.1	-61544	ENSMUSG00000032265	Tent5a	terminal nucleotidyltransferase 5A
293	chr8	68886623	68887122	500	*	109.596	-2.5058	0.202692	-12.3626	4.16398e-35	7.20696e-33	Intron (ENSMUST00000015712.14/16956, intron 1 of 9)	8	68890744	68895819	5076	1	16956	ENSMUST00000169749.1	-3622	ENSMUSG00000015568	Lpl	lipoprotein lipase
294	chr13	92650886	92651385	500	*	94.0314	-2.3938	0.193829	-12.3501	4.86715e-35	8.39533e-33	Intron (ENSMUST00000049488.8/218442, intron 1 of 11)	13	92611174	92686193	75020	1	218442	ENSMUST00000224250.1	39712	ENSMUSG00000021703	Serinc5	serine incorporator 5
295	chr14	61320662	61321161	500	*	128.509	-2.10704	0.170624	-12.349	4.93151e-35	8.47752e-33	Distal Intergenic	14	61294670	61318146	23477	2	67355	ENSMUST00000188538.1	-2516	ENSMUSG00000101505	1700109G14Rik	RIKEN cDNA 1700109G14 gene
296	chr19	33109821	33110320	500	*	145.977	-2.33663	0.189282	-12.3447	5.20058e-35	8.90986e-33	Distal Intergenic	19	33157112	33157201	90	1	100628575	ENSMUST00000199287.1	-46792	ENSMUSG00000106278	Mir3970	microRNA 3970
297	chr7	128344500	128344999	500	*	250.695	-1.58487	0.128401	-12.3431	5.3044e-35	9.05713e-33	Distal Intergenic	7	128374001	128376337	2337	2	67865	ENSMUST00000129144.1	31338	ENSMUSG00000030844	Rgs10	regulator of G-protein signalling 10
298	chr2	102894724	102895223	500	*	194.962	-1.70162	0.137922	-12.3376	5.68353e-35	9.67192e-33	Intron (ENSMUST00000005218.14/12505, intron 1 of 18)	2	102814133	102901346	87214	2	12505	ENSMUST00000111192.2	6123	ENSMUSG00000005087	Cd44	CD44 antigen
299	chr5	64326309	64326808	500	*	78.0088	-3.17865	0.258012	-12.3198	7.09117e-35	1.2027e-32	Intron (ENSMUST00000043893.12/57915, intron 17 of 21)	5	64298530	64351481	52952	1	57915	ENSMUST00000140960.2	27779	ENSMUSG00000029174	Tbc1d1	TBC1 domain family, member 1
300	chr7	143826900	143827399	500	*	93.2285	-2.7404	0.222507	-12.316	7.42758e-35	1.25556e-32	Intron (ENSMUST00000128454.7/13360, intron 1 of 2)	7	143829626	143848410	18785	1	13360	ENSMUST00000124340.7	-2227	ENSMUSG00000058454	Dhcr7	7-dehydrocholesterol reductase
301	chr7	110777358	110777857	500	*	84.6225	-2.73131	0.221931	-12.307	8.30303e-35	1.39888e-32	Promoter (<=1kb)	7	110777690	110791314	13625	1	11717	ENSMUST00000148292.1	0	ENSMUSG00000005686	Ampd3	adenosine monophosphate deaminase 3
302	chr15	84126776	84127275	500	*	157.644	-2.01744	0.163942	-12.3058	8.42519e-35	1.41476e-32	Distal Intergenic	15	84112621	84123175	10555	2	75772	ENSMUST00000019012.3	-3601	ENSMUSG00000018868	Pnpla5	patatin-like phospholipase domain containing 5
303	chr15	59017895	59018394	500	*	129.778	-2.21242	0.180016	-12.2902	1.023e-34	1.71215e-32	Intron (ENSMUST00000080371.7/211401, intron 3 of 14)	15	58951653	59040596	88944	2	211401	ENSMUST00000228365.1	22202	ENSMUSG00000022353	Mtss1	MTSS I-BAR domain containing 1
304	chr8	57589207	57589706	500	*	361.028	1.30152	0.105982	12.2806	1.15094e-34	1.91365e-32	Intron (ENSMUST00000034021.11/108150, intron 1 of 11)	8	57526024	57538453	12430	2	108150	ENSMUST00000139417.1	-50754	ENSMUSG00000031608	Galnt7	polypeptide N-acetylgalactosaminyltransferase 7
305	chr11	115219193	115219692	500	*	216.831	-1.77406	0.14446	-12.2806	1.15084e-34	1.91365e-32	Intron (ENSMUST00000061450.6/320534, intron 8 of 9)	11	115184795	115187859	3065	2	66176	ENSMUST00000127419.7	-31334	ENSMUSG00000015542	Nat9	N-acetyltransferase 9 (GCN5-related, putative)
306	chr17	44663299	44663798	500	*	122.933	-1.95922	0.159689	-12.269	1.32904e-34	2.20255e-32	Intron (ENSMUST00000162816.7/12393, intron 3 of 5)	17	44639681	44734693	95013	2	12393	ENSMUST00000160199.1	70895	ENSMUSG00000039153	Runx2	runt related transcription factor 2
307	chr4	114960842	114961341	500	*	145.698	-2.18541	0.178255	-12.2601	1.48395e-34	2.45127e-32	3' UTR	4	114969277	114987072	17796	2	66588	ENSMUST00000129317.1	25731	ENSMUSG00000028719	Cmpk1	cytidine monophosphate (UMP-CMP) kinase 1
308	chr3	50402360	50402859	500	*	186.437	1.84437	0.150475	12.257	1.54041e-34	2.52807e-32	Exon (ENSMUST00000193524.1/ENSMUST00000193524.1, exon 1 of 1)	3	50364938	50443611	78674	2	26570	ENSMUST00000029297.5	40752	ENSMUSG00000027737	Slc7a11	solute carrier family 7 (cationic amino acid transporter, y+ system), member 11
309	chrX	167012747	167013246	500	*	63.2754	-3.99129	0.325631	-12.2571	1.53899e-34	2.52807e-32	Distal Intergenic	20	167063552	167068389	4838	2	667794	ENSMUST00000171902.2	55143	ENSMUSG00000086008	Gm8817	predicted gene 8817
310	chr4	149842861	149843360	500	*	220.543	-1.67718	0.136913	-12.2499	1.68158e-34	2.75085e-32	Distal Intergenic	4	149898214	149907289	9076	2	74646	ENSMUST00000105684.1	63929	ENSMUSG00000039911	Spsb1	splA/ryanodine receptor domain and SOCS box containing 1
311	chr12	3586973	3587472	500	*	60.0028	-3.23144	0.26383	-12.2482	1.71786e-34	2.80116e-32	Promoter (1-2kb)	12	3589172	3781395	192224	1	13528	ENSMUST00000174547.7	-1700	ENSMUSG00000071454	Dtnb	dystrobrevin, beta
312	chr18	11222126	11222625	500	*	132.085	-2.33984	0.191107	-12.2436	1.8175e-34	2.95414e-32	Distal Intergenic	18	11059047	11063461	4415	1	14465	ENSMUST00000234971.1	163079	ENSMUSG00000005836	Gata6	GATA binding protein 6
313	chr1	161354234	161354733	500	*	141.724	1.87888	0.153618	12.2309	2.12696e-34	3.44609e-32	Distal Intergenic	1	161395409	161418410	23002	1	22164	ENSMUST00000028024.4	-40676	ENSMUSG00000026700	Tnfsf4	tumor necrosis factor (ligand) superfamily, member 4
314	chr17	26640112	26640611	500	*	108.721	-2.44362	0.199841	-12.2279	2.20698e-34	3.56434e-32	Intron (ENSMUST00000167662.7/67458, intron 8 of 9)	17	26636023	26656934	20912	1	67458	ENSMUST00000236163.1	4089	ENSMUSG00000001576	Ergic1	endoplasmic reticulum-golgi intermediate compartment (ERGIC) 1
315	chr1	92048731	92049230	500	*	186.535	-1.88168	0.154001	-12.2186	2.47356e-34	3.98219e-32	Intron (ENSMUST00000097644.8/208727, intron 3 of 26)	1	91932958	92006855	73898	2	208727	ENSMUST00000189303.6	-41876	ENSMUSG00000026313	Hdac4	histone deacetylase 4
316	chr6	86639139	86639638	500	*	155.752	-2.03115	0.16629	-12.2145	2.60066e-34	4.17356e-32	Distal Intergenic	6	86628164	86629710	1547	1	67855	ENSMUST00000043400.7	10975	ENSMUSG00000033508	Asprv1	aspartic peptidase, retroviral-like 1
317	chr1	120524115	120524614	500	*	117.128	-2.21404	0.181282	-12.2132	2.64234e-34	4.22709e-32	Distal Intergenic	1	120474538	120505024	30487	2	17167	ENSMUST00000027639.7	-19091	ENSMUSG00000026390	Marco	macrophage receptor with collagenous structure
318	chr19	10947199	10947698	500	*	338.871	-1.55089	0.127017	-12.2101	2.74637e-34	4.37968e-32	Promoter (<=1kb)	19	10941481	10947332	5852	2	108673	ENSMUST00000133836.1	0	ENSMUSG00000024732	Ccdc86	coiled-coil domain containing 86
319	chr1	89552356	89552855	500	*	198.14	-1.84257	0.150946	-12.2067	2.86104e-34	4.54824e-32	Intron (ENSMUST00000027521.14/347722, intron 1 of 17)	1	89580236	89895277	315042	1	347722	ENSMUST00000074945.7	-27381	ENSMUSG00000055013	Agap1	ArfGAP with GTPase domain, ankyrin repeat and PH domain 1
320	chr11	119122266	119122765	500	*	82.4157	-2.43884	0.199918	-12.1992	3.13947e-34	4.97528e-32	Distal Intergenic	11	119154076	119154137	62	2	102465563	ENSMUST00000183965.1	31372	ENSMUSG00000098704	Mir6934	microRNA 6934
321	chr9	50567384	50567883	500	*	126.901	-2.17231	0.178113	-12.1963	3.25368e-34	5.14021e-32	Intron (ENSMUST00000213916.1/16173, intron 2 of 5)	9	50565374	50581837	16464	1	16173	ENSMUST00000214117.1	2010	ENSMUSG00000039217	Il18	interleukin 18
322	chr2	118883083	118883582	500	*	274.049	-1.48056	0.121479	-12.1878	3.61249e-34	5.68933e-32	Downstream (<=300bp)	2	118876433	118877900	1468	1	56357	ENSMUST00000154104.1	6650	ENSMUSG00000027332	Ivd	isovaleryl coenzyme A dehydrogenase
323	chr6	29436571	29437070	500	*	242.3	1.53577	0.126113	12.1777	4.08577e-34	6.41478e-32	Intron (ENSMUST00000148404.1/68794, intron 1 of 1)	6	29433276	29461883	28608	1	68794	ENSMUST00000101617.8	3295	ENSMUSG00000068699	Flnc	filamin C, gamma
324	chr15	85357726	85358225	500	*	112.651	-2.3566	0.193677	-12.1677	4.61882e-34	7.2293e-32	Intron (ENSMUST00000163242.2/54138, intron 1 of 11)	15	85336245	85463212	126968	1	54138	ENSMUST00000163242.2	21481	ENSMUSG00000016541	Atxn10	ataxin 10
325	chr12	8657841	8658340	500	*	56.7161	2.78556	0.228951	12.1666	4.68224e-34	7.30603e-32	Distal Intergenic	12	8674134	8751454	77321	1	80913	ENSMUST00000111123.8	-15794	ENSMUSG00000020594	Pum2	pumilio RNA-binding family member 2
326	chr1	92718234	92718733	500	*	116.023	2.20996	0.181834	12.1537	5.47994e-34	8.5245e-32	Distal Intergenic	1	92644218	92648841	4624	2	260301	ENSMUST00000053144.3	-69393	ENSMUSG00000044055	Otos	otospiralin
327	chr7	100431023	100431522	500	*	178.036	-1.78243	0.146723	-12.1483	5.85843e-34	9.08541e-32	Promoter (<=1kb)	7	100430150	100470152	40003	1	277939	ENSMUST00000120196.8	873	ENSMUSG00000047248	C2cd3	C2 calcium-dependent domain containing 3
328	chr13	41327529	41328028	500	*	246.022	-1.55074	0.127658	-12.1476	5.90854e-34	9.13517e-32	Intron (ENSMUST00000021794.13/18003, intron 3 of 7)	13	41309920	41359247	49328	2	18003	ENSMUST00000163623.2	31219	ENSMUSG00000021365	Nedd9	neural precursor cell expressed, developmentally down-regulated gene 9
329	chr10	44776137	44776636	500	*	89.2661	-2.81772	0.23202	-12.1443	6.14785e-34	9.47629e-32	Intron (ENSMUST00000217315.1/ENSMUST00000217315.1, intron 1 of 1)	10	44446717	44528501	81785	2	12142	ENSMUST00000167340.1	-247636	ENSMUSG00000038151	Prdm1	PR domain containing 1, with ZNF domain
330	chr17	86677267	86677766	500	*	151.101	-2.02609	0.166852	-12.143	6.24654e-34	9.59922e-32	Distal Intergenic	17	86753700	86833410	79711	1	13819	ENSMUST00000024954.10	-75934	ENSMUSG00000024140	Epas1	endothelial PAS domain protein 1
331	chr1	43814119	43814618	500	*	90.8715	-2.64417	0.217818	-12.1394	6.53181e-34	1.00073e-31	Intron (ENSMUST00000126008.7/67883, intron 1 of 14)	1	43771730	43827016	55287	2	67883	ENSMUST00000136179.7	12398	ENSMUSG00000057363	Uxs1	UDP-glucuronate decarboxylase 1
332	chr14	59591910	59592409	500	*	270.193	-1.53821	0.126737	-12.1371	6.71767e-34	1.0261e-31	Intron (ENSMUST00000225839.1/71891, intron 3 of 10)	14	59560896	59597836	36941	2	71891	ENSMUST00000022555.10	5427	ENSMUSG00000021982	Cdadc1	cytidine and dCMP deaminase domain containing 1
333	chr6	6230881	6231380	500	*	93.5409	2.1535	0.177444	12.1363	6.78642e-34	1.03349e-31	Distal Intergenic	6	6041219	6217173	175955	2	50799	ENSMUST00000188414.3	-13708	ENSMUSG00000015112	Slc25a13	solute carrier family 25 (mitochondrial carrier, adenine nucleotide translocator), member 13
334	chr10	11319529	11320028	500	*	110.248	-2.21035	0.182183	-12.1326	7.09842e-34	1.07777e-31	Distal Intergenic	10	11343404	11459644	116241	1	13853	ENSMUST00000069106.4	-23376	ENSMUSG00000055493	Epm2a	epilepsy, progressive myoclonic epilepsy, type 2 gene alpha
335	chr14	22139265	22139764	500	*	88.8596	-2.58341	0.212946	-12.1318	7.16857e-34	1.08517e-31	Intron (ENSMUST00000075639.10/76633, intron 2 of 6)	14	22019848	23056085	1036238	1	76633	ENSMUST00000162540.1	119417	ENSMUSG00000063458	Lrmda	leucine rich melanocyte differentiation associated
336	chr13	92924421	92924920	500	*	79.072	-3.49776	0.288516	-12.1233	7.95236e-34	1.20024e-31	Distal Intergenic	13	92845198	92847681	2484	1	382793	ENSMUST00000224368.1	79223	ENSMUSG00000021704	Mtx3	metaxin 3
337	chr5	65354217	65354716	500	*	63.4727	-3.1817	0.262602	-12.116	8.68454e-34	1.30686e-31	Intron (ENSMUST00000031096.10/83379, intron 1 of 4)	5	65348408	65379528	31121	1	83379	ENSMUST00000205084.1	5809	ENSMUSG00000029195	Klb	klotho beta
338	chr7	99314515	99315014	500	*	116.315	-2.09189	0.172662	-12.1155	8.73913e-34	1.31118e-31	Intron (ENSMUST00000068973.10/17760, intron 1 of 3)	7	99349262	99352997	3736	2	12406	ENSMUST00000208292.1	37983	ENSMUSG00000070436	Serpinh1	serine (or cysteine) peptidase inhibitor, clade H, member 1
339	chr3	108690030	108690529	500	*	92.4869	2.17957	0.179939	12.1128	9.03099e-34	1.35097e-31	Intron (ENSMUST00000029482.15/76123, intron 10 of 14)	3	108701424	108702513	1090	2	76123	ENSMUST00000154263.1	11984	ENSMUSG00000027883	Gpsm2	G-protein signalling modulator 2 (AGS3-like, C. elegans)
340	chr15	54929358	54929857	500	*	194.325	1.65193	0.136428	12.1084	9.53146e-34	1.42164e-31	Intron (ENSMUST00000226339.1/18606, intron 1 of 2)	15	54897737	54922613	24877	2	18606	ENSMUST00000228222.1	-6745	ENSMUSG00000022425	Enpp2	ectonucleotide pyrophosphatase/phosphodiesterase 2
341	chr14	54409808	54410307	500	*	189.249	-1.68836	0.139465	-12.1059	9.82455e-34	1.46106e-31	Promoter (<=1kb)	14	54369445	54410216	40772	2	20540	ENSMUST00000195970.4	0	ENSMUSG00000000958	Slc7a7	solute carrier family 7 (cationic amino acid transporter, y+ system), member 7
342	chr6	13579264	13579763	500	*	73.4903	-3.08847	0.25519	-12.1026	1.02315e-33	1.51714e-31	Distal Intergenic	6	13603382	13607748	4367	2	101118	ENSMUST00000127050.1	27985	ENSMUSG00000029569	Tmem168	transmembrane protein 168
343	chr15	96566096	96566595	500	*	198.821	1.8883	0.156033	12.1019	1.03216e-33	1.52603e-31	Distal Intergenic	15	96578534	96579584	1051	2	105727	ENSMUST00000230607.1	12989	ENSMUSG00000023169	Slc38a1	solute carrier family 38, member 1
344	chr15	101958807	101959306	500	*	73.9679	-3.55553	0.293866	-12.0992	1.06675e-33	1.57258e-31	Distal Intergenic	15	101946001	101954287	8287	2	332131	ENSMUST00000164932.2	-4520	ENSMUSG00000050463	Krt78	keratin 78
345	chr14	22845373	22845872	500	*	112.301	-2.14374	0.177349	-12.0876	1.22769e-33	1.8046e-31	Intron (ENSMUST00000075639.10/76633, intron 6 of 6)	14	23038194	23094571	56378	2	791307	ENSMUST00000090409.1	248699	ENSMUSG00000068680	Gm10248	predicted gene 10248
346	chr15	79326159	79326658	500	*	95.9343	-3.03537	0.251169	-12.085	1.26793e-33	1.85836e-31	Promoter (1-2kb)	15	79286228	79327964	41737	2	53357	ENSMUST00000174021.7	1306	ENSMUSG00000042632	Pla2g6	phospholipase A2, group VI
347	chr2	136979049	136979548	500	*	128.063	-2.34493	0.194081	-12.0822	1.31103e-33	1.91599e-31	Intron (ENSMUST00000028737.12/74243, intron 2 of 5)	2	136905543	137069778	164236	1	74243	ENSMUST00000180277.2	73506	ENSMUSG00000027281	Slx4ip	SLX4 interacting protein
348	chr8	117486897	117487396	500	*	72.6602	2.46086	0.203749	12.0779	1.38208e-33	2.01402e-31	Distal Intergenic	8	117498291	117635142	136852	1	234779	ENSMUST00000081232.8	-10895	ENSMUSG00000034330	Plcg2	phospholipase C, gamma 2
349	chr13	97295373	97295872	500	*	170.157	-1.84873	0.153251	-12.0634	1.64839e-33	2.39522e-31	Distal Intergenic	13	97241105	97253034	11930	1	13803	ENSMUST00000041623.8	54268	ENSMUSG00000041773	Enc1	ectodermal-neural cortex 1
350	chr16	44961022	44961521	500	*	94.5509	2.198	0.182223	12.0622	1.67351e-33	2.42478e-31	Intron (ENSMUST00000114612.7/74603, intron 4 of 4)	16	44965254	44966854	1601	1	74603	ENSMUST00000163358.1	-3733	ENSMUSG00000036172	Cd200r3	CD200 receptor 3
351	chr15	91282698	91283197	500	*	82.776	-2.93913	0.243672	-12.0618	1.68028e-33	2.42765e-31	Intron (ENSMUST00000109283.1/239606, intron 7 of 9)	15	91145871	91191799	45929	2	26874	ENSMUST00000069511.7	-90899	ENSMUSG00000055782	Abcd2	ATP-binding cassette, sub-family D (ALD), member 2
352	chr10	98948000	98948499	500	*	160.888	-2.08455	0.172872	-12.0583	1.75395e-33	2.52688e-31	Intron (ENSMUST00000219557.1/67972, intron 1 of 3)	10	98915472	98996930	81459	1	67972	ENSMUST00000219624.1	32528	ENSMUSG00000019943	Atp2b1	ATPase, Ca++ transporting, plasma membrane 1
353	chr1	159186791	159187290	500	*	296.347	-1.40426	0.116487	-12.0551	1.82272e-33	2.61852e-31	Distal Intergenic	1	159232320	159250119	17800	1	26374	ENSMUST00000195800.5	-45030	ENSMUSG00000040782	Cop1	COP1, E3 ubiquitin ligase
354	chr12	17776967	17777466	500	*	201.665	-1.81104	0.150283	-12.0508	1.92011e-33	2.75064e-31	Intron (ENSMUST00000071858.4/53602, intron 1 of 3)	12	17728226	17791126	62901	1	53602	ENSMUST00000222944.1	48741	ENSMUSG00000071379	Hpcal1	hippocalcin-like 1
355	chr10	61717372	61717871	500	*	95.0491	-2.54511	0.211335	-12.043	2.11178e-33	3.0167e-31	Intron (ENSMUST00000105455.8/71361, intron 1 of 9)	10	61715332	61716235	904	1	71361	ENSMUST00000129809.1	2040	ENSMUSG00000020085	Aifm2	apoptosis-inducing factor, mitochondrion-associated 2
356	chr8	64829320	64829819	500	*	98.9735	-2.40363	0.199602	-12.0421	2.13397e-33	3.03983e-31	Intron (ENSMUST00000034017.8/77113, intron 2 of 14)	8	64811767	64842197	30431	2	77113	ENSMUST00000209544.1	12378	ENSMUSG00000031605	Klhl2	kelch-like 2, Mayven
357	chr11	115107869	115108368	500	*	136.316	-1.98726	0.165058	-12.0398	2.19615e-33	3.11963e-31	Intron (ENSMUST00000131046.1/58222, intron 1 of 1)	11	115091431	115162236	70806	1	58222	ENSMUST00000067754.10	16438	ENSMUSG00000020732	Rab37	RAB37, member RAS oncogene family
358	chr10	99270354	99270853	500	*	215.903	-1.64013	0.136234	-12.039	2.2158e-33	3.13163e-31	Exon (ENSMUST00000219528.1/ENSMUST00000219528.1, exon 1 of 2)	10	99265641	99266799	1159	1	67603	ENSMUST00000220218.1	4713	ENSMUSG00000019960	Dusp6	dual specificity phosphatase 6
359	chr12	79235435	79235934	500	*	109.004	-2.31457	0.192257	-12.039	2.21694e-33	3.13163e-31	Promoter (<=1kb)	12	79233575	79236673	3099	2	211978	ENSMUST00000218433.1	739	ENSMUSG00000066440	Zfyve26	zinc finger, FYVE domain containing 26
360	chr14	51870674	51871173	500	*	249.138	-1.68814	0.140245	-12.0371	2.26915e-33	3.19647e-31	Distal Intergenic	14	51884842	51891868	7027	1	52535	ENSMUST00000047899.12	-13669	ENSMUSG00000004561	Mettl17	methyltransferase like 17
361	chr11	119057952	119058451	500	*	236.644	-1.60912	0.133692	-12.036	2.29891e-33	3.22943e-31	Distal Intergenic	11	119036305	119040969	4665	2	30951	ENSMUST00000026663.7	-16983	ENSMUSG00000025578	Cbx8	chromobox 8
362	chr18	11195012	11195511	500	*	103.713	-2.32914	0.193634	-12.0286	2.51394e-33	3.52174e-31	Distal Intergenic	18	11059047	11063461	4415	1	14465	ENSMUST00000234971.1	135965	ENSMUSG00000005836	Gata6	GATA binding protein 6
363	chr11	62494733	62495232	500	*	169.978	-1.71463	0.142626	-12.0219	2.72749e-33	3.81038e-31	Intron (ENSMUST00000014389.5/327942, intron 2 of 6)	11	62524949	62527896	2948	2	73139	ENSMUST00000135497.1	32664	ENSMUSG00000018509	Cenpv	centromere protein V
364	chr10	61716394	61716893	500	*	238.614	-1.54097	0.128256	-12.0148	2.96955e-33	4.13714e-31	Promoter (1-2kb)	10	61715332	61716235	904	1	71361	ENSMUST00000129809.1	1062	ENSMUSG00000020085	Aifm2	apoptosis-inducing factor, mitochondrion-associated 2
365	chr12	84174702	84175201	500	*	220.295	-1.69351	0.140983	-12.0121	3.06947e-33	4.26463e-31	Intron (ENSMUST00000046266.12/238317, intron 1 of 12)	12	84156528	84160138	3611	2	238317	ENSMUST00000130038.1	-14564	ENSMUSG00000042507	Mideas	mitotic deacetylase associated SANT domain protein
366	chr6	145998565	145999064	500	*	118.639	-2.05912	0.171426	-12.0117	3.08458e-33	4.27392e-31	Distal Intergenic	6	145953429	145965223	11795	1	16651	ENSMUST00000111701.1	45136	ENSMUSG00000030255	Sspn	sarcospan
367	chr6	115522941	115523440	500	*	130.135	-2.10141	0.175125	-11.9995	3.57478e-33	4.93962e-31	Distal Intergenic	6	115544664	115554272	9609	1	381802	ENSMUST00000130425.7	-21224	ENSMUSG00000042389	Tsen2	tRNA splicing endonuclease subunit 2
368	chr13	93995341	93995840	500	*	105.848	-2.47599	0.206376	-11.9975	3.664e-33	5.03978e-31	Distal Intergenic	13	94057796	94195409	137614	1	218454	ENSMUST00000054274.7	-61956	ENSMUSG00000045312	Lhfpl2	lipoma HMGIC fusion partner-like 2
369	chr19	29356422	29356921	500	*	78.4398	2.34515	0.195472	11.9974	3.66714e-33	5.03978e-31	Intron (ENSMUST00000143467.7/67759, intron 3 of 5)	19	29351034	29361407	10374	2	67759	ENSMUST00000155367.7	4486	ENSMUSG00000016495	Plgrkt	plasminogen receptor, C-terminal lysine transmembrane protein
370	chr9	25504081	25504580	500	*	292.446	-1.469	0.12246	-11.9957	3.74072e-33	5.12701e-31	Intron (ENSMUST00000040677.5/67484, intron 2 of 7)	9	25482867	25487313	4447	1	67484	ENSMUST00000156237.1	21214	ENSMUSG00000036611	Eepd1	endonuclease/exonuclease/phosphatase family domain containing 1
371	chr4	46626966	46627465	500	*	98.7248	-2.51357	0.209621	-11.991	3.96019e-33	5.41318e-31	Intron (ENSMUST00000084621.11/381605, intron 5 of 12)	4	46604390	46650209	45820	2	381605	ENSMUST00000084621.11	22744	ENSMUSG00000039813	Tbc1d2	TBC1 domain family, member 2
372	chr7	142373774	142374273	500	*	45.4169	-3.42555	0.285785	-11.9864	4.18477e-33	5.70479e-31	Promoter (<=1kb)	7	142355922	142373753	17832	2	320802	ENSMUST00000105988.1	-21	ENSMUSG00000045777	Ifitm10	interferon induced transmembrane protein 10
373	chr3	126655016	126655515	500	*	86.569	-2.60155	0.217055	-11.9857	4.22423e-33	5.74315e-31	Intron (ENSMUST00000143383.7/108058, intron 2 of 2)	3	126597414	126844327	246914	1	108058	ENSMUST00000106401.7	57602	ENSMUSG00000053819	Camk2d	calcium/calmodulin-dependent protein kinase II, delta
374	chr11	118018894	118019393	500	*	177.31	1.68148	0.140312	11.9839	4.31524e-33	5.85118e-31	Intron (ENSMUST00000132676.7/74451, intron 8 of 9)	11	118012343	118024011	11669	1	74451	ENSMUST00000155507.1	6551	ENSMUSG00000017715	Pgs1	phosphatidylglycerophosphate synthase 1
375	chr7	119960523	119961022	500	*	161.114	-2.09826	0.175096	-11.9835	4.33871e-33	5.86732e-31	3' UTR	7	119960931	119967842	6912	2	381917	ENSMUST00000208910.1	6820	ENSMUSG00000052273	Dnah3	dynein, axonemal, heavy chain 3
376	chr2	148428478	148428977	500	*	183.438	-1.59161	0.132846	-11.9808	4.47905e-33	6.041e-31	Distal Intergenic	2	148436640	148443563	6924	2	17064	ENSMUST00000099269.3	14586	ENSMUSG00000027435	Cd93	CD93 antigen
377	chr1	151105188	151105687	500	*	123.847	-2.10035	0.175318	-11.9803	4.50928e-33	6.06564e-31	Distal Intergenic	1	151138034	151142345	4312	1	402734	ENSMUST00000188305.1	-32347	NA	C730036E19Rik	RIKEN cDNA C730036E19 gene
378	chr1	151171437	151171936	500	*	85.4578	-2.56202	0.213879	-11.9788	4.58644e-33	6.15311e-31	Distal Intergenic	1	151138034	151142345	4312	1	402734	ENSMUST00000188305.1	33403	NA	C730036E19Rik	RIKEN cDNA C730036E19 gene
379	chr7	29023460	29023959	500	*	138.144	-2.27191	0.189775	-11.9716	5.00518e-33	6.69716e-31	Exon (ENSMUST00000208318.1/20190, exon 9 of 9)	7	29001542	29003274	1733	1	26411	ENSMUST00000208784.1	21918	ENSMUSG00000037337	Map4k1	mitogen-activated protein kinase kinase kinase kinase 1
380	chr1	59493038	59493537	500	*	101.488	-2.36488	0.197651	-11.965	5.42223e-33	7.23611e-31	Distal Intergenic	1	59482424	59486955	4532	1	14369	ENSMUST00000114246.3	10614	ENSMUSG00000041075	Fzd7	frizzled class receptor 7
381	chr13	89809070	89809569	500	*	125.068	-2.22274	0.185778	-11.9645	5.45301e-33	7.25808e-31	Exon (ENSMUST00000044500.5/ENSMUST00000044500.5, exon 2 of 2)	13	89655312	89742509	87198	2	13003	ENSMUST00000109546.8	-66561	ENSMUSG00000021614	Vcan	versican
382	chr8	106611244	106611743	500	*	142.96	-1.86627	0.15602	-11.9617	5.637e-33	7.48333e-31	Intron (ENSMUST00000000312.11/12550, intron 2 of 15)	8	106604143	106653919	49777	1	12550	ENSMUST00000136580.1	7101	ENSMUSG00000000303	Cdh1	cadherin 1
383	chr1	134784814	134785313	500	*	124.004	-2.02064	0.168954	-11.9597	5.77747e-33	7.64721e-31	Intron (ENSMUST00000045665.12/329251, intron 18 of 23)	1	134760097	134803851	43755	2	329251	ENSMUST00000238280.1	18538	ENSMUSG00000073557	Ppp1r12b	protein phosphatase 1, regulatory subunit 12B
384	chr7	49397408	49397907	500	*	410.813	-1.50211	0.1256	-11.9595	5.7906e-33	7.64721e-31	Intron (ENSMUST00000183659.7/78286, intron 4 of 39)	7	49364721	49454642	89922	1	78286	ENSMUST00000064383.6	32687	ENSMUSG00000052512	Nav2	neuron navigator 2
385	chr17	34296019	34296518	500	*	460.224	1.17178	0.0981307	11.941	7.23225e-33	9.52629e-31	Intron (ENSMUST00000174074.1/ENSMUST00000174074.1, intron 2 of 2)	17	34283216	34287823	4608	2	14960	ENSMUST00000173944.2	-8196	ENSMUSG00000036594	H2-Aa	histocompatibility 2, class II antigen A, alpha
386	chr13	32929250	32929749	500	*	134.656	-2.17805	0.182439	-11.9385	7.45628e-33	9.79593e-31	Distal Intergenic	13	32881434	32898211	16778	2	380839	ENSMUST00000021834.10	-31039	ENSMUSG00000079049	Serpinb1c	serine (or cysteine) peptidase inhibitor, clade B, member 1c
387	chr8	126614186	126614685	500	*	258.13	-1.67209	0.140078	-11.9368	7.60544e-33	9.96608e-31	Distal Intergenic	8	126588296	126593986	5691	2	270110	ENSMUST00000054960.7	-20200	ENSMUSG00000051495	Irf2bp2	interferon regulatory factor 2 binding protein 2
388	chr16	23976125	23976624	500	*	212.019	-1.69646	0.142295	-11.9222	9.07279e-33	1.18582e-30	Intron (ENSMUST00000023151.5/12053, intron 3 of 9)	16	23967694	23972380	4687	2	12053	ENSMUST00000135352.1	-3745	ENSMUSG00000022508	Bcl6	B cell leukemia/lymphoma 6
389	chr10	22000400	22000899	500	*	124.421	-2.21007	0.18548	-11.9154	9.83378e-33	1.27869e-30	Distal Intergenic	10	21996591	21998240	1650	1	20393	ENSMUST00000135195.1	3809	ENSMUSG00000019970	Sgk1	serum/glucocorticoid regulated kinase 1
390	chr10	93944066	93944565	500	*	146.878	1.79766	0.150867	11.9155	9.82466e-33	1.27869e-30	Intron (ENSMUST00000148450.7/215008, intron 2 of 2)	10	93963768	93963863	96	2	723908	ENSMUST00000083673.1	19298	ENSMUSG00000065607	Mir331	microRNA 331
391	chr8	72815678	72816177	500	*	207.836	-1.58374	0.132926	-11.9145	9.94585e-33	1.28996e-30	3' UTR	8	72761880	72763874	1995	1	14065	ENSMUST00000058099.8	53798	ENSMUSG00000050147	F2rl3	coagulation factor II (thrombin) receptor-like 3
392	chr14	75151078	75151577	500	*	164.841	-1.97765	0.166	-11.9136	1.00544e-32	1.30071e-30	Intron (ENSMUST00000143539.7/18826, intron 1 of 2)	14	75136475	75200454	63980	1	18826	ENSMUST00000122840.7	14603	ENSMUSG00000021998	Lcp1	lymphocyte cytosolic protein 1
393	chr4	155488625	155489124	500	*	243.734	-1.86209	0.156402	-11.9058	1.10423e-32	1.42488e-30	Distal Intergenic	4	155491361	155559269	67909	1	14688	ENSMUST00000165335.7	-2237	ENSMUSG00000029064	Gnb1	guanine nucleotide binding protein (G protein), beta 1
394	chr1	151245138	151245637	500	*	215.56	-1.75242	0.147205	-11.9046	1.11978e-32	1.44127e-30	Distal Intergenic	1	151344477	151364422	19946	1	117198	ENSMUST00000023918.12	-98840	ENSMUSG00000023150	Ivns1abp	influenza virus NS1A binding protein
395	chr13	30702186	30702685	500	*	470.822	1.12305	0.0943493	11.9031	1.1402e-32	1.46384e-30	Intron (ENSMUST00000091672.12/105352, intron 4 of 7)	13	30660101	30711231	51131	1	105352	ENSMUST00000095914.6	42085	ENSMUSG00000069255	Dusp22	dual specificity phosphatase 22
396	chr4	19914106	19914605	500	*	77.1606	-3.36938	0.283077	-11.9027	1.14545e-32	1.46687e-30	Intron (ENSMUST00000029900.5/242341, intron 1 of 7)	4	19890832	19916940	26109	2	242341	ENSMUST00000128605.1	2335	ENSMUSG00000028238	Atp6v0d2	ATPase, H+ transporting, lysosomal V0 subunit D2
397	chr5	107219264	107219763	500	*	80.0054	-2.6923	0.226239	-11.9003	1.17957e-32	1.50676e-30	Intron (ENSMUST00000031224.14/21814, intron 2 of 16)	5	107109281	107192367	83087	2	21814	ENSMUST00000138469.7	-26897	ENSMUSG00000029287	Tgfbr3	transforming growth factor, beta receptor III
398	chr1	131318299	131318798	500	*	93.3184	2.22343	0.187056	11.8865	1.39177e-32	1.77335e-30	Intron (ENSMUST00000097588.8/14270, intron 16 of 22)	1	131295219	131311065	15847	2	14270	ENSMUST00000189892.1	-7234	ENSMUSG00000026425	Srgap2	SLIT-ROBO Rho GTPase activating protein 2
399	chr8	13213305	13213804	500	*	684.301	1.02966	0.0866459	11.8835	1.44169e-32	1.83236e-30	Distal Intergenic	8	13175162	13200620	25459	2	66790	ENSMUST00000210317.1	-12685	ENSMUSG00000038515	Grtp1	GH regulated TBC protein 1
400	chr2	157838632	157839131	500	*	100.674	-2.30481	0.194007	-11.88	1.503e-32	1.9055e-30	Intron (ENSMUST00000029178.6/66642, intron 11 of 15)	2	157789864	157836575	46712	1	66642	ENSMUST00000156300.1	48768	ENSMUSG00000027649	Ctnnbl1	catenin, beta like 1
401	chr1	55835433	55835932	500	*	86.4392	-2.50832	0.21125	-11.8737	1.621e-32	2.04997e-30	Distal Intergenic	1	55931241	55972098	40858	1	329159	ENSMUST00000189293.1	-95309	ENSMUSG00000099950	9130227L01Rik	RIKEN cDNA 9130227L01 gene
402	chr2	128436268	128436767	500	*	98.6138	-2.46042	0.207503	-11.8573	1.97196e-32	2.48761e-30	Intron (ENSMUST00000224297.1/ENSMUST00000224297.1, intron 2 of 7)	2	128178319	128429366	251048	2	100043424	ENSMUST00000225087.1	-6902	ENSMUSG00000074813	Morrbid	myeloid RNA regulator of BCL2L11 induced cell death
403	chr11	95251867	95252366	500	*	153.635	-1.94602	0.16417	-11.8537	2.05861e-32	2.59048e-30	Distal Intergenic	11	95261529	95269265	7737	1	93670	ENSMUST00000021242.4	-9163	ENSMUSG00000020872	Tac4	tachykinin 4
404	chr7	93091803	93092302	500	*	94.5056	-2.64082	0.222791	-11.8533	2.06792e-32	2.59575e-30	Intron (ENSMUST00000181886.1/ENSMUST00000181886.1, intron 3 of 3)	7	93178983	93184176	5194	2	100040298	ENSMUST00000133910.2	91874	ENSMUSG00000087412	Gm15501	predicted pseudogene 15501
405	chr6	108476833	108477332	500	*	294.842	-1.60532	0.135438	-11.8528	2.08187e-32	2.60039e-30	Intron (ENSMUST00000032192.8/16438, intron 46 of 61)	6	108489743	108489803	61	1	102465766	ENSMUST00000197023.1	-12411	ENSMUSG00000105697	Mir7661	microRNA 7661
406	chr13	5605375	5605874	500	*	84.5836	2.42841	0.20488	11.8528	2.08074e-32	2.60039e-30	Intron (ENSMUST00000222871.1/ENSMUST00000222871.1, intron 2 of 2)	13	5855515	5857561	2047	2	71867	ENSMUST00000223142.1	251687	ENSMUSG00000100625	1700016G22Rik	RIKEN cDNA 1700016G22 gene
407	chr7	34265851	34266350	500	*	228.12	-1.49222	0.125934	-11.8492	2.17252e-32	2.70695e-30	Intron (ENSMUST00000108074.7/233103, intron 2 of 13)	7	34254042	34257219	3178	2	233103	ENSMUST00000205581.1	-8632	ENSMUSG00000066571	Garre1	granule associated Rac and RHOG effector 1
408	chr16	35803730	35804229	500	*	82.761	-2.93496	0.247747	-11.8466	2.24027e-32	2.78453e-30	Exon (ENSMUST00000231802.1/66667, exon 3 of 3)	16	35770407	35828477	58071	1	66667	ENSMUST00000023555.5	33323	ENSMUSG00000022849	Hspbap1	Hspb associated protein 1
409	chr18	77868308	77868807	500	*	115.803	-2.48542	0.20987	-11.8426	2.34951e-32	2.91317e-30	Intron (ENSMUST00000238172.1/19201, intron 6 of 13)	18	77938465	78035013	96549	1	100502841	ENSMUST00000044622.6	-69658	ENSMUSG00000039840	Epg5	ectopic P-granules autophagy protein 5 homolog (C. elegans)
410	chr13	116987190	116987689	500	*	93.6492	-2.26285	0.19113	-11.8393	2.44395e-32	3.02286e-30	Intron (ENSMUST00000022239.7/52552, intron 3 of 26)	13	116854961	117025273	170313	2	52552	ENSMUST00000226107.1	37584	ENSMUSG00000021725	Parp8	poly (ADP-ribose) polymerase family, member 8
411	chr5	149672556	149673055	500	*	79.4854	-2.62816	0.22207	-11.8348	2.57873e-32	3.18181e-30	Distal Intergenic	5	149678230	149762599	84370	1	381694	ENSMUST00000100404.5	-5175	ENSMUSG00000051950	B3glct	beta-3-glucosyltransferase
412	chr2	66131870	66132369	500	*	79.2806	-2.73483	0.231112	-11.8334	2.62348e-32	3.22917e-30	Intron (ENSMUST00000188152.1/ENSMUST00000188152.1, intron 1 of 1)	2	66082766	66124994	42229	2	14425	ENSMUST00000028378.3	-6876	ENSMUSG00000026994	Galnt3	polypeptide N-acetylgalactosaminyltransferase 3
413	chr1	39754518	39755017	500	*	122.248	-2.49588	0.211006	-11.8285	2.78053e-32	3.41419e-30	Distal Intergenic	1	39665301	39720997	55697	2	619289	ENSMUST00000151913.2	-33521	ENSMUSG00000057173	Rfx8	regulatory factor X 8
414	chr1	63089786	63090285	500	*	91.5708	-2.83372	0.239678	-11.823	2.96798e-32	3.63556e-30	Promoter (1-2kb)	1	62958418	63091929	133512	2	227195	ENSMUST00000133236.7	1644	ENSMUSG00000040865	Ino80d	INO80 complex subunit D
415	chr2	52319119	52319618	500	*	168.33	1.95138	0.165068	11.8217	3.0154e-32	3.68475e-30	Intron (ENSMUST00000036934.11/17996, intron 10 of 156)	2	52136662	52335134	198473	2	17996	ENSMUST00000075301.9	15516	ENSMUSG00000026950	Neb	nebulin
416	chr19	53251023	53251522	500	*	194.697	-1.7783	0.150444	-11.8203	3.06527e-32	3.73668e-30	Intron (ENSMUST00000237869.1/69319, intron 1 of 2)	19	53248736	53255190	6455	2	69319	ENSMUST00000237869.1	3668	ENSMUSG00000118314	1700001K23Rik	RIKEN cDNA 1700001K23 gene
417	chr1	193240040	193240539	500	*	61.3775	-3.68844	0.312152	-11.8162	3.22049e-32	3.91649e-30	Promoter (<=1kb)	1	193229454	193240410	10957	2	15483	ENSMUST00000161406.1	0	ENSMUSG00000016194	Hsd11b1	hydroxysteroid 11-beta dehydrogenase 1
418	chr13	30642000	30642499	500	*	206.522	1.60073	0.135619	11.8032	3.75896e-32	4.56039e-30	Distal Intergenic	13	30659999	30711231	51233	1	105352	ENSMUST00000091672.12	-17500	ENSMUSG00000069255	Dusp22	dual specificity phosphatase 22
419	chr10	42115590	42116089	500	*	105.96	-2.35754	0.199862	-11.7958	4.10168e-32	4.96431e-30	Distal Intergenic	10	41916807	42018442	101636	2	213402	ENSMUST00000161927.7	-97148	ENSMUSG00000071324	Armc2	armadillo repeat containing 2
420	chr10	96202782	96203281	500	*	131.817	-2.11978	0.179869	-11.7851	4.65711e-32	5.62313e-30	Distal Intergenic	10	96226020	96248866	22847	1	74881	ENSMUST00000219638.1	-22739	ENSMUSG00000112762	4930459C07Rik	RIKEN cDNA 4930459C07 gene
421	chr12	17770530	17771029	500	*	164.376	-1.82304	0.154817	-11.7754	5.2248e-32	6.29359e-30	Intron (ENSMUST00000071858.4/53602, intron 1 of 3)	12	17728226	17791126	62901	1	53602	ENSMUST00000222944.1	42304	ENSMUSG00000071379	Hpcal1	hippocalcin-like 1
422	chr2	90521814	90522313	500	*	110.417	-2.30994	0.196265	-11.7695	5.60709e-32	6.72688e-30	Intron (ENSMUST00000168621.2/19271, intron 1 of 23)	2	90429756	90479170	49415	2	19271	ENSMUST00000111495.8	-42644	ENSMUSG00000025314	Ptprj	protein tyrosine phosphatase, receptor type, J
423	chr12	4179827	4180326	500	*	73.6876	-2.9229	0.248347	-11.7694	5.61104e-32	6.72688e-30	Intron (ENSMUST00000152792.7/104111, intron 3 of 20)	12	4194821	4196904	2084	1	104111	ENSMUST00000150944.1	-14495	ENSMUSG00000020654	Adcy3	adenylate cyclase 3
424	chr17	4767918	4768417	500	*	102.319	1.93947	0.164867	11.7639	5.99316e-32	7.16804e-30	Distal Intergenic	17	4634978	4637471	2494	1	75117	ENSMUST00000232624.1	132940	ENSMUSG00000116767	4930517M08Rik	RIKEN cDNA 4930517M08 gene
425	chr19	42176872	42177371	500	*	186.53	-1.5811	0.134412	-11.7631	6.04883e-32	7.21761e-30	Promoter (1-2kb)	19	42178823	42184159	5337	1	319740	ENSMUST00000168130.1	-1452	ENSMUSG00000018820	Zfyve27	zinc finger, FYVE domain containing 27
426	chr13	119713127	119713626	500	*	209.753	-1.61503	0.137336	-11.7598	6.29129e-32	7.4893e-30	Intron (ENSMUST00000178142.1/245269, intron 3 of 3)	13	119690464	119708260	17797	1	208715	ENSMUST00000224188.1	22663	ENSMUSG00000093930	Hmgcs1	3-hydroxy-3-methylglutaryl-Coenzyme A synthase 1
427	chr5	32138713	32139212	500	*	167.419	-1.88146	0.160028	-11.7571	6.49476e-32	7.7134e-30	Exon (ENSMUST00000201110.1/ENSMUST00000201110.1, exon 1 of 1)	5	32135801	32157842	22042	1	14284	ENSMUST00000031017.10	2912	ENSMUSG00000029135	Fosl2	fos-like antigen 2
428	chr4	149792136	149792635	500	*	234.737	-1.70706	0.145216	-11.7553	6.63183e-32	7.85779e-30	Distal Intergenic	4	149744036	149774277	30242	2	70556	ENSMUST00000105686.2	-17859	ENSMUSG00000028982	Slc25a33	solute carrier family 25, member 33
429	chr8	122593184	122593683	500	*	79.0494	-2.93876	0.250298	-11.741	7.8538e-32	9.28396e-30	Intron (ENSMUST00000127664.1/108148, intron 1 of 15)	8	122578938	122581078	2141	2	50917	ENSMUST00000211906.1	-12106	ENSMUSG00000015027	Galns	galactosamine (N-acetyl)-6-sulfate sulfatase
430	chr6	38950763	38951262	500	*	116.693	-2.20649	0.18798	-11.7379	8.15097e-32	9.61283e-30	Intron (ENSMUST00000162521.7/21391, intron 4 of 5)	6	38941401	39001363	59963	1	21391	ENSMUST00000160963.1	9362	ENSMUSG00000029925	Tbxas1	thromboxane A synthase 1, platelet
431	chr19	41417940	41418439	500	*	148.357	-2.06693	0.1761	-11.7373	8.21073e-32	9.66085e-30	Distal Intergenic	19	41307352	41385102	77751	2	83490	ENSMUST00000235978.1	-32838	ENSMUSG00000025017	Pik3ap1	phosphoinositide-3-kinase adaptor protein 1
432	chr7	99887609	99888108	500	*	201.25	-1.60869	0.137095	-11.7342	8.51352e-32	9.99393e-30	Exon (ENSMUST00000207760.1/ENSMUST00000207760.1, exon 2 of 4)	7	99902706	99912163	9458	1	446101	ENSMUST00000208270.1	-14598	ENSMUSG00000035211	Xrra1	X-ray radiation resistance associated 1
433	chr7	83852986	83853485	500	*	147.491	1.75535	0.149604	11.7333	8.60023e-32	1.00724e-29	Distal Intergenic	7	83879873	83884305	4433	2	80889	ENSMUST00000094216.4	30820	ENSMUSG00000070462	Tlnrd1	talin rod domain containing 1
434	chr4	139218434	139218933	500	*	186.451	-1.86227	0.158777	-11.7289	9.06336e-32	1.05903e-29	Intron (ENSMUST00000102508.9/12345, intron 1 of 8)	4	139226961	139287089	60129	1	12345	ENSMUST00000138045.7	-8028	ENSMUSG00000028745	Capzb	capping actin protein of muscle Z-line subunit beta
435	chr12	36187049	36187548	500	*	139.442	-1.84832	0.157639	-11.725	9.49137e-32	1.1065e-29	Intron (ENSMUST00000041640.4/217473, intron 6 of 9)	12	36167326	36196416	29091	1	217473	ENSMUST00000220788.1	19723	ENSMUSG00000036188	Ankmy2	ankyrin repeat and MYND domain containing 2
436	chr8	70631284	70631783	500	*	114.725	-2.12743	0.181545	-11.7185	1.02495e-31	1.19213e-29	Promoter (<=1kb)	8	70629393	70632095	2703	2	23886	ENSMUST00000003808.7	312	ENSMUSG00000038508	Gdf15	growth differentiation factor 15
437	chr14	74797322	74797821	500	*	280.57	-1.49028	0.127176	-11.7183	1.02753e-31	1.19241e-29	Intron (ENSMUST00000088970.6/380916, intron 13 of 19)	14	74786384	74795305	8922	2	380916	ENSMUST00000230381.1	-2017	ENSMUSG00000068015	Lrch1	leucine-rich repeats and calponin homology (CH) domain containing 1
438	chr3	9886613	9887112	500	*	280	-1.577	0.134657	-11.7112	1.11677e-31	1.293e-29	Distal Intergenic	3	9687479	9833679	146201	2	94212	ENSMUST00000161949.7	-52934	ENSMUSG00000027508	Pag1	phosphoprotein associated with glycosphingolipid microdomains 1
439	chr7	98316502	98317001	500	*	94.4514	-2.41552	0.206272	-11.7104	1.12777e-31	1.30276e-29	Intron (ENSMUST00000120520.7/66190, intron 1 of 10)	7	98213658	98321208	107551	2	66190	ENSMUST00000120520.7	4207	ENSMUSG00000030760	Acer3	alkaline ceramidase 3
440	chr13	76620440	76620939	500	*	114.51	-2.42205	0.206919	-11.7053	1.19692e-31	1.37951e-29	Intron (ENSMUST00000125209.7/78771, intron 1 of 20)	13	76579728	76732883	153156	1	78771	ENSMUST00000109589.2	40712	ENSMUSG00000021596	Mctp1	multiple C2 domains, transmembrane 1
441	chr8	72013619	72014118	500	*	184.681	1.7644	0.150977	11.6865	1.49359e-31	1.71753e-29	Distal Intergenic	8	71988482	72009626	21145	2	72054	ENSMUST00000003574.4	-3993	ENSMUSG00000003484	Cyp4f18	cytochrome P450, family 4, subfamily f, polypeptide 18
442	chr5	135908977	135909476	500	*	113.383	-2.31961	0.198523	-11.6843	1.53317e-31	1.75905e-29	3' UTR	5	135888018	135889561	1544	1	15507	ENSMUST00000111155.1	20959	ENSMUSG00000004951	Hspb1	heat shock protein 1
443	chr11	46314548	46315047	500	*	331.083	-1.46442	0.125355	-11.6822	1.57151e-31	1.79897e-29	Promoter (1-2kb)	11	46193850	46312859	119010	2	76884	ENSMUST00000093165.11	-1689	ENSMUSG00000020340	Cyfip2	cytoplasmic FMR1 interacting protein 2
444	chr13	37462024	37462523	500	*	179.16	-1.64275	0.140676	-11.6776	1.6597e-31	1.89565e-29	Distal Intergenic	13	37345208	37419036	73829	1	17084	ENSMUST00000021860.6	116816	ENSMUSG00000021423	Ly86	lymphocyte antigen 86
445	chr6	128107645	128108144	500	*	143.261	1.64087	0.140559	11.6739	1.73199e-31	1.97376e-29	Intron (ENSMUST00000112173.7/109246, intron 1 of 7)	6	127967166	128124316	157151	2	109246	ENSMUST00000127105.7	16172	ENSMUSG00000030352	Tspan9	tetraspanin 9
446	chr4	144988286	144988785	500	*	210.861	-1.61864	0.13872	-11.6685	1.84756e-31	2.10075e-29	Intron (ENSMUST00000036579.13/230895, intron 67 of 69)	4	144974926	144983961	9036	2	230895	ENSMUST00000147511.1	-4325	ENSMUSG00000020220	Vps13d	vacuolar protein sorting 13D
447	chr12	79141295	79141794	500	*	154.847	-2.0233	0.173568	-11.6571	2.11056e-31	2.39443e-29	Intron (ENSMUST00000021550.6/11847, intron 2 of 7)	12	79130777	79156301	25525	1	11847	ENSMUST00000021550.6	10518	ENSMUSG00000021125	Arg2	arginase type II
448	chr3	89576294	89576793	500	*	99.3644	-2.37762	0.204078	-11.6506	2.27904e-31	2.5798e-29	Intron (ENSMUST00000000811.7/140493, intron 2 of 7)	3	89520164	89667761	147598	1	140493	ENSMUST00000000811.7	56130	ENSMUSG00000000794	Kcnn3	potassium intermediate/small conductance calcium-activated channel, subfamily N, member 3
449	chr6	115420958	115421457	500	*	75.9413	-2.89243	0.248312	-11.6484	2.33863e-31	2.64135e-29	Promoter (<=1kb)	6	115422066	115490399	68334	1	19016	ENSMUST00000000450.4	-609	ENSMUSG00000000440	Pparg	peroxisome proliferator activated receptor gamma
450	chr16	76110489	76110988	500	*	130.524	-2.11224	0.181545	-11.6348	2.74129e-31	3.08925e-29	Distal Intergenic	16	76122613	76156086	33474	1	78215	ENSMUST00000232455.1	-11625	ENSMUSG00000116695	4930578N18Rik	RIKEN cDNA 4930578N18 gene
451	chr4	105219573	105220072	500	*	115.565	-2.19114	0.188346	-11.6336	2.78114e-31	3.12721e-29	Intron (ENSMUST00000064139.7/67916, intron 5 of 5)	4	105157347	105232764	75418	1	67916	ENSMUST00000064139.7	62226	ENSMUSG00000028517	Plpp3	phospholipid phosphatase 3
452	chr7	88192712	88193211	500	*	123.544	1.82374	0.156822	11.6294	2.92194e-31	3.27826e-29	Distal Intergenic	7	88278085	88310888	32804	1	13032	ENSMUST00000032779.11	-84874	ENSMUSG00000030560	Ctsc	cathepsin C
453	chr7	28175309	28175808	500	*	147.912	1.80273	0.155033	11.628	2.96934e-31	3.32408e-29	Promoter (<=1kb)	7	28174994	28177701	2708	1	14113	ENSMUST00000208259.1	315	ENSMUSG00000046865	Fbl	fibrillarin
454	chr7	28838378	28838877	500	*	63.1724	-3.34634	0.288221	-11.6103	3.65143e-31	4.07866e-29	Intron (ENSMUST00000208971.1/16855, intron 4 of 7)	7	28841006	28841703	698	1	16855	ENSMUST00000137468.1	-2129	ENSMUSG00000053964	Lgals4	lectin, galactose binding, soluble 4
455	chr2	129942807	129943306	500	*	149.716	-1.91013	0.16479	-11.5913	4.55963e-31	5.08193e-29	Distal Intergenic	2	130012349	130050399	38051	1	21818	ENSMUST00000110299.2	-69043	ENSMUSG00000027401	Tgm3	transglutaminase 3, E polypeptide
456	chr5	54049909	54050408	500	*	145.574	-1.9511	0.168534	-11.5769	5.39756e-31	6.00266e-29	Intron (ENSMUST00000117661.8/116873, intron 1 of 11)	5	54074737	54104489	29753	1	116873	ENSMUST00000200873.1	-24329	ENSMUSG00000039156	Stim2	stromal interaction molecule 2
457	chr1	161361600	161362099	500	*	222.674	1.56883	0.135576	11.5715	5.74362e-31	6.36182e-29	Distal Intergenic	1	161395409	161418410	23002	1	22164	ENSMUST00000028024.4	-33310	ENSMUSG00000026700	Tnfsf4	tumor necrosis factor (ligand) superfamily, member 4
458	chr1	162149628	162150127	500	*	104.569	-2.53981	0.219488	-11.5715	5.74561e-31	6.36182e-29	Intron (ENSMUST00000159763.7/103967, intron 3 of 8)	1	162016453	162134752	118300	2	103967	ENSMUST00000161539.1	-14876	ENSMUSG00000040265	Dnm3	dynamin 3
459	chr6	125484674	125485173	500	*	126.864	-1.96397	0.169755	-11.5694	5.88842e-31	6.50574e-29	Exon (ENSMUST00000187542.6/ENSMUST00000187542.6, exon 4 of 4)	6	125460589	125478302	17714	2	12527	ENSMUST00000130132.1	-6372	ENSMUSG00000030342	Cd9	CD9 antigen
460	chr17	75349060	75349559	500	*	83.0457	-2.46487	0.213177	-11.5626	6.37817e-31	7.03151e-29	Intron (ENSMUST00000234490.1/268977, intron 26 of 34)	17	75384210	75392512	8303	1	268977	ENSMUST00000135750.1	-34651	ENSMUSG00000001870	Ltbp1	latent transforming growth factor beta binding protein 1
461	chr13	45516210	45516709	500	*	81.0532	-2.92161	0.252746	-11.5595	6.61049e-31	7.27183e-29	Intron (ENSMUST00000000260.12/66355, intron 2 of 8)	13	45513840	45545898	32059	1	66355	ENSMUST00000128873.1	2370	ENSMUSG00000000253	Gmpr	guanosine monophosphate reductase
462	chr2	35924898	35925397	500	*	101.37	-2.41281	0.208941	-11.5478	7.57453e-31	8.31428e-29	Intron (ENSMUST00000028248.10/74410, intron 3 of 9)	2	35751947	35940806	188860	2	74410	ENSMUST00000160906.1	15409	ENSMUSG00000026885	Ttll11	tubulin tyrosine ligase-like family, member 11
463	chr15	34342615	34343114	500	*	104.989	-2.07887	0.180093	-11.5433	7.97615e-31	8.73621e-29	Intron (ENSMUST00000226766.1/17181, intron 2 of 2)	15	34349176	34356421	7246	2	77358	ENSMUST00000179647.1	13307	ENSMUSG00000094447	9430069I07Rik	RIKEN cDNA 9430069I07 gene
464	chr10	24930142	24930641	500	*	317.9	-1.26291	0.109442	-11.5396	8.32976e-31	9.10385e-29	Distal Intergenic	10	24915221	24927484	12264	2	11846	ENSMUST00000020161.9	-2658	ENSMUSG00000019987	Arg1	arginase, liver
465	chr4	63383346	63383845	500	*	88.6228	2.16073	0.187253	11.5391	8.37741e-31	9.13625e-29	Intron (ENSMUST00000144095.1/ENSMUST00000144095.1, intron 1 of 2)	4	63379924	63381203	1280	2	100182	ENSMUST00000140586.1	-2143	ENSMUSG00000039158	Akna	AT-hook transcription factor
466	chr11	97815603	97816102	500	*	94.0684	-2.40118	0.208166	-11.5349	8.79678e-31	9.57301e-29	Promoter (<=1kb)	11	97815248	97824949	9702	1	16796	ENSMUST00000155762.2	355	ENSMUSG00000038366	Lasp1	LIM and SH3 protein 1
467	chr13	6652521	6653020	500	*	96.9822	2.17359	0.188511	11.5303	9.27941e-31	1.00766e-28	Distal Intergenic	13	6579768	6648777	69010	2	56421	ENSMUST00000138703.7	-3744	ENSMUSG00000021196	Pfkp	phosphofructokinase, platelet
468	chr16	45375768	45376267	500	*	78.2485	-2.67814	0.23228	-11.5298	9.33611e-31	1.01165e-28	Distal Intergenic	16	45392245	45400312	8068	2	17470	ENSMUST00000167355.7	24045	ENSMUSG00000022661	Cd200	CD200 molecule
469	chr15	38326117	38326616	500	*	68.2743	-3.68209	0.319568	-11.5221	1.02088e-30	1.10386e-28	Intron (ENSMUST00000227097.1/ENSMUST00000227097.1, intron 1 of 2)	15	38299874	38300706	833	2	21847	ENSMUST00000228416.1	-25411	ENSMUSG00000037465	Klf10	Kruppel-like factor 10
470	chr17	86202971	86203470	500	*	66.6188	-2.82957	0.245613	-11.5204	1.04079e-30	1.12299e-28	Intron (ENSMUST00000097275.8/18754, intron 1 of 14)	17	86168174	86655415	487242	1	18754	ENSMUST00000097274.2	34797	ENSMUSG00000045038	Prkce	protein kinase C, epsilon
471	chr18	5806397	5806896	500	*	317.066	1.30851	0.113679	11.5106	1.1669e-30	1.25639e-28	Distal Intergenic	18	5731081	5772804	41724	1	21417	ENSMUST00000177030.1	75316	ENSMUSG00000024238	Zeb1	zinc finger E-box binding homeobox 1
472	chr4	145200037	145200536	500	*	196.019	-1.48999	0.129568	-11.4997	1.32414e-30	1.42266e-28	Distal Intergenic	4	144972622	145195005	222384	2	230895	ENSMUST00000036579.13	-5032	ENSMUSG00000020220	Vps13d	vacuolar protein sorting 13D
473	chr14	73441136	73441635	500	*	131.702	-1.94627	0.169316	-11.4949	1.39969e-30	1.50065e-28	Distal Intergenic	14	73362226	73385289	23064	2	16432	ENSMUST00000022704.8	-55847	ENSMUSG00000022108	Itm2b	integral membrane protein 2B
474	chr16	87612343	87612842	500	*	99.1004	-2.41197	0.209858	-11.4933	1.42504e-30	1.52461e-28	Distal Intergenic	16	87553330	87595336	42007	1	224419	ENSMUST00000026700.7	59013	ENSMUSG00000025610	Map3k7cl	Map3k7 C-terminal like
475	chr2	11482663	11483162	500	*	70.3443	-2.44615	0.213001	-11.4842	1.58328e-30	1.69035e-28	Promoter (<=1kb)	2	11481010	11482111	1102	2	170768	ENSMUST00000191726.1	-552	ENSMUSG00000026773	Pfkfb3	6-phosphofructo-2-kinase/fructose-2,6-biphosphatase 3
476	chr10	52420455	52420954	500	*	77.7635	-2.6576	0.231511	-11.4794	1.67512e-30	1.78463e-28	Intron (ENSMUST00000023830.15/52014, intron 1 of 4)	10	52417547	52440183	22637	1	52014	ENSMUST00000023830.15	2908	ENSMUSG00000023068	Nus1	NUS1 dehydrodolichyl diphosphate synthase subunit
477	chr10	115332297	115332796	500	*	151.347	1.65035	0.143774	11.4787	1.68708e-30	1.79361e-28	Distal Intergenic	10	115343743	115349064	5322	2	67226	ENSMUST00000219821.1	16268	ENSMUSG00000069520	Tmem19	transmembrane protein 19
478	chr1	91207308	91207807	500	*	74.4587	-2.66567	0.232425	-11.4689	1.88957e-30	2.0005e-28	Intron (ENSMUST00000097648.5/51801, intron 2 of 2)	1	91180046	91225196	45151	1	51801	ENSMUST00000097648.5	27262	ENSMUSG00000034353	Ramp1	receptor (calcitonin) activity modifying protein 1
479	chr13	107873104	107873603	500	*	135.526	-1.78913	0.155998	-11.469	1.88912e-30	2.0005e-28	Intron (ENSMUST00000225822.1/67263, intron 1 of 12)	13	107724617	107890064	165448	2	67263	ENSMUST00000225822.1	16461	ENSMUSG00000032846	Zswim6	zinc finger SWIM-type containing 6
480	chr19	11263661	11264160	500	*	124.362	-1.9705	0.171875	-11.4647	1.98407e-30	2.09617e-28	Promoter (1-2kb)	19	11253990	11266145	12156	2	12482	ENSMUST00000187379.1	1985	ENSMUSG00000024673	Ms4a1	membrane-spanning 4-domains, subfamily A, member 1
481	chr10	127600006	127600505	500	*	96.8472	-2.39648	0.209195	-11.4557	2.20143e-30	2.32097e-28	3' UTR	10	127581729	127583460	1732	2	16971	ENSMUST00000133620.1	-16546	ENSMUSG00000040249	Lrp1	low density lipoprotein receptor-related protein 1
482	chr8	35012012	35012511	500	*	102.214	1.83889	0.160558	11.4531	2.26953e-30	2.38781e-28	Distal Intergenic	8	34826460	34965690	139231	2	21951	ENSMUST00000033929.5	-46322	ENSMUSG00000031529	Tnks	tankyrase, TRF1-interacting ankyrin-related ADP-ribose polymerase
483	chrX	146946857	146947356	500	*	90.8805	-2.12737	0.185914	-11.4428	2.55524e-30	2.68285e-28	Distal Intergenic	20	146962513	146989328	26816	1	15560	ENSMUST00000149260.7	-15157	ENSMUSG00000041380	Htr2c	5-hydroxytryptamine (serotonin) receptor 2C
484	chr4	95094693	95095192	500	*	97.118	-2.40218	0.210005	-11.4386	2.68027e-30	2.8083e-28	Intron (ENSMUST00000124166.7/ENSMUST00000124166.7, intron 2 of 4)	4	95049034	95052222	3189	2	16476	ENSMUST00000107094.1	-42471	ENSMUSG00000052684	Jun	jun proto-oncogene
485	chr13	110538119	110538618	500	*	111.578	-2.28346	0.199844	-11.4262	3.09242e-30	3.23346e-28	Distal Intergenic	13	110397797	110399035	1239	1	20620	ENSMUST00000225156.1	140322	ENSMUSG00000021701	Plk2	polo like kinase 2
486	chr9	54991338	54991837	500	*	63.0829	2.48464	0.21748	11.4247	3.14798e-30	3.28478e-28	Intron (ENSMUST00000093844.4/110835, intron 1 of 5)	9	54981533	55006825	25293	1	110835	ENSMUST00000213960.1	9805	ENSMUSG00000035594	Chrna5	cholinergic receptor, nicotinic, alpha polypeptide 5
487	chr16	4370047	4370546	500	*	196.232	-1.56145	0.1368	-11.4141	3.55498e-30	3.70185e-28	Intron (ENSMUST00000117801.7/11515, intron 2 of 10)	16	4287545	4419587	132043	2	11515	ENSMUST00000005719.3	49041	ENSMUSG00000005580	Adcy9	adenylate cyclase 9
488	chr1	82798771	82799270	500	*	99.1293	-2.53397	0.222238	-11.4021	4.08324e-30	4.24322e-28	Distal Intergenic	1	82757402	82768461	11060	2	66261	ENSMUST00000138787.1	-30310	ENSMUSG00000026149	Tm4sf20	transmembrane 4 L six family member 20
489	chr12	54992782	54993281	500	*	103.535	-2.08054	0.182503	-11.4	4.17993e-30	4.33482e-28	Intron (ENSMUST00000172875.7/217578, intron 1 of 3)	12	54975251	54999102	23852	2	217578	ENSMUST00000173529.1	5821	ENSMUSG00000035021	Baz1a	bromodomain adjacent to zinc finger domain 1A
490	chr18	68061923	68062422	500	*	377.721	-1.28686	0.112905	-11.3978	4.29053e-30	4.44044e-28	Intron (ENSMUST00000063775.4/52662, intron 1 of 5)	18	67933257	68255551	322295	1	52662	ENSMUST00000063775.4	128666	ENSMUSG00000024544	Ldlrad4	low density lipoprotein receptor class A domain containing 4
491	chr16	12206949	12207448	500	*	142.826	-1.97127	0.173021	-11.3932	4.51971e-30	4.6681e-28	Intron (ENSMUST00000170672.8/72555, intron 2 of 4)	16	11984720	11995396	10677	1	72555	ENSMUST00000229804.1	222229	ENSMUSG00000022494	Shisa9	shisa family member 9
492	chr13	30736516	30737015	500	*	139.619	1.75845	0.154752	11.363	6.38937e-30	6.58573e-28	Distal Intergenic	13	30749226	30766976	17751	1	16364	ENSMUST00000021784.9	-12211	ENSMUSG00000021356	Irf4	interferon regulatory factor 4
493	chr9	51004007	51004506	500	*	84.9785	-2.44512	0.215334	-11.355	7.00439e-30	7.20501e-28	Intron (ENSMUST00000176663.7/235344, intron 1 of 15)	9	50892801	51008936	116136	2	235344	ENSMUST00000176663.7	4430	ENSMUSG00000037112	Sik2	salt inducible kinase 2
494	chr5	97807100	97807599	500	*	99.1653	1.96235	0.172824	11.3546	7.03436e-30	7.22118e-28	Distal Intergenic	5	97949170	97996095	46926	2	71914	ENSMUST00000202736.1	188496	ENSMUSG00000029338	Antxr2	anthrax toxin receptor 2
495	chr7	145270888	145271387	500	*	85.3893	-2.28181	0.201044	-11.3498	7.4306e-30	7.61254e-28	Intron (ENSMUST00000208328.1/233979, intron 7 of 20)	7	145261550	145262187	638	2	233979	ENSMUST00000208281.1	-8701	ENSMUSG00000048677	Tpcn2	two pore segment channel 2
496	chr15	102767579	102768078	500	*	90.6323	-2.40716	0.212113	-11.3485	7.54855e-30	7.71778e-28	Distal Intergenic	15	102706777	102722178	15402	2	67488	ENSMUST00000023818.10	-45401	ENSMUSG00000023055	Calcoco1	calcium binding and coiled coil domain 1
497	chr3	52542865	52543364	500	*	100.18	-2.21757	0.195445	-11.3463	7.73842e-30	7.896e-28	Intron (ENSMUST00000195035.1/102631981, intron 2 of 4)	3	52516964	52550219	33256	1	102631981	ENSMUST00000195035.1	25901	ENSMUSG00000103965	Gm30173	predicted gene, 30173
498	chr2	69109153	69109652	500	*	116.124	-1.85529	0.163523	-11.3457	7.7863e-30	7.92889e-28	3' UTR	2	69135800	69189330	53531	1	329416	ENSMUST00000041865.7	-26148	ENSMUSG00000034738	Nostrin	nitric oxide synthase trafficker
499	chr8	126929663	126930162	500	*	266.323	-1.36019	0.1199	-11.3443	7.91308e-30	8.04185e-28	Distal Intergenic	8	126930667	126945840	15174	2	67952	ENSMUST00000179857.2	15678	ENSMUSG00000093904	Tomm20	translocase of outer mitochondrial membrane 20
500	chr6	147316105	147316604	500	*	72.6302	-2.41034	0.212478	-11.3439	7.94755e-30	8.06073e-28	Distal Intergenic	6	147252109	147264183	12075	2	19227	ENSMUST00000204197.1	-51922	ENSMUSG00000048776	Pthlh	parathyroid hormone-like peptide
501	chr12	86826454	86826953	500	*	139.904	-2.11	0.186029	-11.3423	8.09526e-30	8.19415e-28	Distal Intergenic	12	86880701	86884798	4098	2	238330	ENSMUST00000038422.7	57845	ENSMUSG00000034168	Irf2bpl	interferon regulatory factor 2 binding protein-like
502	chr3	89905411	89905910	500	*	252.376	-1.52658	0.13464	-11.3382	8.48571e-30	8.55522e-28	Intron (ENSMUST00000197679.4/16194, intron 1 of 9)	3	89869324	89913162	43839	2	16194	ENSMUST00000029559.6	7252	ENSMUSG00000027947	Il6ra	interleukin 6 receptor, alpha
503	chr7	125854770	125855269	500	*	108.685	-1.95217	0.172174	-11.3384	8.46987e-30	8.55522e-28	Intron (ENSMUST00000124223.7/233865, intron 17 of 26)	7	125860682	125872252	11571	1	233865	ENSMUST00000132204.2	-5413	ENSMUSG00000032743	Katnip	katanin interacting protein
504	chr8	26846831	26847330	500	*	111.511	-1.98149	0.174797	-11.336	8.70596e-30	8.75985e-28	Intron (ENSMUST00000210732.1/72316, intron 1 of 2)	8	26814593	26824423	9831	2	72316	ENSMUST00000189978.1	-22408	ENSMUSG00000100335	2310008N11Rik	RIKEN cDNA 2310008N11 gene
505	chr2	128493834	128494333	500	*	89.7291	-2.53005	0.223212	-11.3348	8.8281e-30	8.86516e-28	Intron (ENSMUST00000223654.1/100043424, intron 1 of 2)	2	128372115	128502765	130651	2	100043424	ENSMUST00000223654.1	8432	ENSMUSG00000074813	Morrbid	myeloid RNA regulator of BCL2L11 induced cell death
506	chr8	40591556	40592055	500	*	295.296	-1.28015	0.112999	-11.3288	9.44855e-30	9.46947e-28	Promoter (1-2kb)	8	40553858	40590514	36657	2	54384	ENSMUST00000173487.7	-1042	ENSMUSG00000039431	Mtmr7	myotubularin related protein 7
507	chr15	53282949	53283448	500	*	164.529	-1.75982	0.155358	-11.3275	9.58778e-30	9.59005e-28	Intron (ENSMUST00000077273.8/14042, intron 1 of 10)	15	53068664	53345659	276996	2	14042	ENSMUST00000133362.7	62211	ENSMUSG00000061731	Ext1	exostosin glycosyltransferase 1
508	chr2	166399091	166399590	500	*	199.785	1.37673	0.121551	11.3264	9.70781e-30	9.69099e-28	Distal Intergenic	2	166447451	166459232	11782	1	319684	ENSMUST00000127920.1	-47861	NA	5031425F14Rik	RIKEN cDNA 5031425F14 gene
509	chr1	165484671	165485170	500	*	132.782	-2.1236	0.187525	-11.3244	9.9375e-30	9.90079e-28	Promoter (<=1kb)	1	165485183	165575799	90617	1	271639	ENSMUST00000111440.7	-13	ENSMUSG00000026567	Adcy10	adenylate cyclase 10
510	chr10	44659485	44659984	500	*	262.305	-1.5166	0.13399	-11.3188	1.05904e-29	1.05306e-27	Intron (ENSMUST00000217008.1/ENSMUST00000217008.1, intron 2 of 3)	10	44446717	44528501	81785	2	12142	ENSMUST00000167340.1	-130984	ENSMUSG00000038151	Prdm1	PR domain containing 1, with ZNF domain
511	chr9	116152779	116153278	500	*	124.312	1.97241	0.174273	11.3179	1.06973e-29	1.06161e-27	Intron (ENSMUST00000061101.11/21813, intron 2 of 7)	9	116084293	116175265	90973	2	21813	ENSMUST00000061101.11	21987	ENSMUSG00000032440	Tgfbr2	transforming growth factor, beta receptor II
512	chr8	11403748	11404247	500	*	177.954	-1.58975	0.140479	-11.3167	1.0852e-29	1.07486e-27	Promoter (<=1kb)	8	11404908	11421254	16347	1	12827	ENSMUST00000145295.1	-661	ENSMUSG00000031503	Col4a2	collagen, type IV, alpha 2
513	chr7	141169831	141170330	500	*	172.843	-1.6472	0.145617	-11.3118	1.14649e-29	1.13335e-27	Promoter (<=1kb)	7	141160328	141169226	8899	2	107702	ENSMUST00000106033.4	-605	ENSMUSG00000038650	Rnh1	ribonuclease/angiogenin inhibitor 1
514	chr3	51660880	51661379	500	*	98.5981	-2.17312	0.192118	-11.3114	1.15296e-29	1.13752e-27	Promoter (<=1kb)	3	51661178	51677076	15899	1	211666	ENSMUST00000161627.1	0	ENSMUSG00000074604	Mgst2	microsomal glutathione S-transferase 2
515	chr19	54688563	54689062	500	*	96.8751	-2.08657	0.184516	-11.3083	1.19379e-29	1.17552e-27	Distal Intergenic	19	55069734	55099451	29718	2	14732	ENSMUST00000061856.5	410389	ENSMUSG00000024978	Gpam	glycerol-3-phosphate acyltransferase, mitochondrial
516	chr2	124732586	124733085	500	*	170.6	1.63001	0.144267	11.2986	1.33325e-29	1.31031e-27	Distal Intergenic	2	124653635	124665309	11675	1	214968	ENSMUST00000103238.1	78951	ENSMUSG00000027200	Sema6d	sema domain, transmembrane domain (TM), and cytoplasmic domain, (semaphorin) 6D
517	chr14	65380449	65380948	500	*	246.109	-1.3731	0.121552	-11.2965	1.36603e-29	1.33992e-27	Intron (ENSMUST00000224623.1/380912, intron 1 of 2)	14	65375393	65386363	10971	1	380912	ENSMUST00000224687.1	5056	ENSMUSG00000034522	Zfp395	zinc finger protein 395
518	chr15	78401485	78401984	500	*	88.4251	-2.39279	0.211867	-11.2939	1.40719e-29	1.37763e-27	Intron (ENSMUST00000058659.8/22117, intron 1 of 1)	15	78399556	78405907	6352	2	22117	ENSMUST00000058659.8	3923	ENSMUSG00000044986	Tst	thiosulfate sulfurtransferase, mitochondrial
519	chr13	94116605	94117104	500	*	277.271	1.26581	0.112085	11.2933	1.41649e-29	1.38407e-27	Promoter (<=1kb)	13	94117942	94174646	56705	1	218454	ENSMUST00000223423.1	-838	ENSMUSG00000045312	Lhfpl2	lipoma HMGIC fusion partner-like 2
520	chr1	182287664	182288163	500	*	65.609	-2.60681	0.230859	-11.2918	1.44059e-29	1.4049e-27	Exon (ENSMUST00000189594.1/ENSMUST00000189594.1, exon 1 of 3)	1	182278497	182282804	4308	2	13244	ENSMUST00000132551.1	-4860	ENSMUSG00000038633	Degs1	delta(4)-desaturase, sphingolipid 1
521	chr16	11460187	11460686	500	*	148.222	-1.8241	0.16161	-11.2871	1.52029e-29	1.47979e-27	Intron (ENSMUST00000180792.7/74478, intron 13 of 20)	16	11447308	11661496	214189	1	74478	ENSMUST00000134941.1	12879	ENSMUSG00000071669	Snx29	sorting nexin 29
522	chr16	95464554	95465053	500	*	96.7676	-2.37207	0.210205	-11.2845	1.56451e-29	1.51991e-27	Intron (ENSMUST00000233881.1/13876, intron 2 of 10)	16	95360342	95459348	99007	2	13876	ENSMUST00000122199.9	-5206	ENSMUSG00000040732	Erg	ETS transcription factor
523	chr11	61469249	61469748	500	*	287.884	-1.33978	0.118801	-11.2776	1.69381e-29	1.64238e-27	Distal Intergenic	11	61452045	61454131	2087	2	22671	ENSMUST00000152137.7	-15118	ENSMUSG00000010086	Rnf112	ring finger protein 112
524	chr3	32409022	32409521	500	*	137.138	-1.85135	0.164175	-11.2767	1.7104e-29	1.65531e-27	Intron (ENSMUST00000108243.7/18706, intron 1 of 20)	3	32397671	32466107	68437	1	18706	ENSMUST00000108243.7	11351	ENSMUSG00000027665	Pik3ca	phosphatidylinositol-4,5-bisphosphate 3-kinase catalytic subunit alpha
525	chr6	113435721	113436220	500	*	76.8539	-2.43386	0.21586	-11.2752	1.74025e-29	1.68099e-27	Promoter (<=1kb)	6	113424634	113435760	11127	2	14311	ENSMUST00000113089.7	0	ENSMUSG00000030278	Cidec	cell death-inducing DFFA-like effector c
526	chr10	77662687	77663186	500	*	125.375	-1.87405	0.166298	-11.2692	1.86162e-29	1.7948e-27	Distal Intergenic	10	77641224	77641307	84	1	100316811	ENSMUST00000158799.1	21463	ENSMUSG00000089424	Mir1930	microRNA 1930
527	chr4	59457885	59458384	500	*	97.3532	-2.18448	0.193989	-11.2608	2.04794e-29	1.97069e-27	Distal Intergenic	4	59314754	59438633	123880	2	634731	ENSMUST00000107544.1	-19252	ENSMUSG00000038578	Susd1	sushi domain containing 1
528	chr6	39562191	39562690	500	*	159.09	-1.74399	0.154919	-11.2574	2.12866e-29	2.04448e-27	Distal Intergenic	6	39497137	39557867	60731	2	209773	ENSMUST00000154149.1	-4324	ENSMUSG00000038456	Dennd2a	DENN/MADD domain containing 2A
529	chr8	13293625	13294124	500	*	200.906	1.41502	0.125702	11.257	2.13915e-29	2.05067e-27	Promoter (<=1kb)	8	13294454	13304085	9632	1	234076	ENSMUST00000210402.1	-330	ENSMUSG00000038497	Tmco3	transmembrane and coiled-coil domains 3
530	chr5	122209767	122210266	500	*	251.434	-1.36371	0.121177	-11.2539	2.21656e-29	2.12087e-27	Promoter (<=1kb)	5	122209909	122238510	28602	1	74096	ENSMUST00000143560.7	0	ENSMUSG00000064267	Hvcn1	hydrogen voltage-gated channel 1
531	chr1	131698733	131699232	500	*	97.5527	2.13418	0.189662	11.2526	2.24982e-29	2.14864e-27	Intron (ENSMUST00000064679.8/226421, intron 4 of 5)	1	131696638	131705699	9062	1	226421	ENSMUST00000130848.1	2095	ENSMUSG00000052688	Rab7b	RAB7B, member RAS oncogene family
532	chr17	71093785	71094284	500	*	72.4032	-2.64896	0.235462	-11.2501	2.31407e-29	2.20585e-27	Intron (ENSMUST00000024847.13/17929, intron 21 of 36)	17	71086396	71093101	6706	1	17929	ENSMUST00000233653.1	7389	ENSMUSG00000024049	Myom1	myomesin 1
533	chr8	66342885	66343384	500	*	163.982	-1.87163	0.166557	-11.2372	2.67699e-29	2.54701e-27	Intron (ENSMUST00000152320.7/72925, intron 5 of 8)	8	66386294	66470421	84128	1	72925	ENSMUST00000039540.11	-42910	ENSMUSG00000036469	Marchf1	membrane associated ring-CH-type finger 1
534	chr17	24742265	24742764	500	*	98.0124	-2.15043	0.191375	-11.2368	2.69102e-29	2.55557e-27	3' UTR	17	24736682	24742771	6090	1	27361	ENSMUST00000101800.5	5583	ENSMUSG00000075705	Msrb1	methionine sulfoxide reductase B1
535	chr3	93511014	93511513	500	*	81.7757	-2.33051	0.207472	-11.2329	2.81028e-29	2.66383e-27	Distal Intergenic	3	93520488	93526287	5800	1	20195	ENSMUST00000029515.4	-8975	ENSMUSG00000027907	S100a11	S100 calcium binding protein A11
536	chr13	102094046	102094545	500	*	155.353	1.70873	0.152124	11.2325	2.82366e-29	2.67152e-27	Distal Intergenic	13	101680563	101768217	87655	2	18708	ENSMUST00000055518.12	-325829	ENSMUSG00000041417	Pik3r1	phosphoinositide-3-kinase regulatory subunit 1
537	chr13	32832730	32833229	500	*	120.527	-2.23646	0.199228	-11.2256	3.05224e-29	2.88241e-27	Distal Intergenic	13	32820766	32822190	1425	1	78903	ENSMUST00000230949.1	11964	ENSMUSG00000021400	Wrnip1	Werner helicase interacting protein 1
538	chr13	20349713	20350212	500	*	62.8085	-2.84132	0.253121	-11.2251	3.06969e-29	2.8935e-27	Intron (ENSMUST00000072519.6/140580, intron 14 of 21)	13	20282917	20373131	90215	1	140580	ENSMUST00000221595.2	66796	ENSMUSG00000041112	Elmo1	engulfment and cell motility 1
539	chr16	38432951	38433450	500	*	146.994	-1.77137	0.157814	-11.2245	3.09267e-29	2.90975e-27	Promoter (<=1kb)	16	38396117	38433145	37029	2	85031	ENSMUST00000002926.7	0	ENSMUSG00000002847	Pla1a	phospholipase A1 member A
540	chr4	108065104	108065603	500	*	76.9766	-2.6961	0.240422	-11.2141	3.47851e-29	3.26671e-27	Intron (ENSMUST00000044248.13/242608, intron 1 of 11)	4	108044378	108071363	26986	2	20280	ENSMUST00000122878.7	5760	ENSMUSG00000028603	Scp2	sterol carrier protein 2, liver
541	chr1	54695263	54695762	500	*	70.6161	-3.05584	0.272528	-11.2129	3.5226e-29	3.302e-27	Intron (ENSMUST00000190007.6/ENSMUST00000190007.6, intron 1 of 4)	1	54654911	54690947	36037	2	329154	ENSMUST00000177704.7	-4316	ENSMUSG00000052331	Ankrd44	ankyrin repeat domain 44
542	chr15	64001398	64001897	500	*	200	-1.63977	0.14632	-11.2068	3.7776e-29	3.52799e-27	Intron (ENSMUST00000063838.10/223601, intron 1 of 11)	15	63930942	63997969	67028	2	223601	ENSMUST00000164532.2	-3429	ENSMUSG00000022378	Cyrib	CYFIP related Rac1 interactor B
543	chr18	12611104	12611603	500	*	262.284	1.42836	0.127455	11.2068	3.77469e-29	3.52799e-27	Intron (ENSMUST00000234974.1/72747, intron 1 of 7)	18	12599926	12737050	137125	1	72747	ENSMUST00000169401.7	11178	ENSMUSG00000024424	Ttc39c	tetratricopeptide repeat domain 39C
544	chr3	90668780	90669279	500	*	268.542	-1.64213	0.146537	-11.2062	3.80212e-29	3.54436e-27	Promoter (<=1kb)	3	90668978	90670035	1058	1	20201	ENSMUST00000069927.9	0	ENSMUSG00000056054	S100a8	S100 calcium binding protein A8 (calgranulin A)
545	chr4	141573467	141573966	500	*	306.556	-1.37528	0.122727	-11.206	3.80971e-29	3.54492e-27	Distal Intergenic	4	141590050	141596469	6420	2	74202	ENSMUST00000137491.1	22503	ENSMUSG00000006219	Fblim1	filamin binding LIM protein 1
546	chr6	119409718	119410217	500	*	74.6894	-3.39853	0.303293	-11.2054	3.83506e-29	3.55546e-27	Intron (ENSMUST00000032272.12/68465, intron 1 of 7)	6	119370151	119417475	47325	2	68465	ENSMUST00000189710.1	7258	ENSMUSG00000030168	Adipor2	adiponectin receptor 2
547	chr8	126895042	126895541	500	*	111.066	-1.97959	0.176663	-11.2054	3.8341e-29	3.55546e-27	Intron (ENSMUST00000212639.1/ENSMUST00000212639.1, intron 1 of 4)	8	126930667	126945840	15174	2	67952	ENSMUST00000179857.2	50299	ENSMUSG00000093904	Tomm20	translocase of outer mitochondrial membrane 20
548	chr6	146211145	146211644	500	*	104.6	-2.3777	0.212216	-11.2041	3.89116e-29	3.60088e-27	Intron (ENSMUST00000079573.12/16439, intron 44 of 55)	6	146180336	146196960	16625	2	16439	ENSMUST00000155339.1	-14185	ENSMUSG00000030287	Itpr2	inositol 1,4,5-triphosphate receptor 2
549	chr15	76273780	76274279	500	*	179.265	-1.54629	0.138015	-11.2038	3.90734e-29	3.60927e-27	Intron (ENSMUST00000074173.3/74281, intron 1 of 4)	15	76266461	76269839	3379	2	100038659	ENSMUST00000231521.1	-3941	NA	Mirt2	myocardial infraction associated transcript 2
550	chr19	55827650	55828149	500	*	326.606	-1.30833	0.116785	-11.2029	3.94475e-29	3.6372e-27	Intron (ENSMUST00000111662.10/21416, intron 4 of 13)	19	55893352	55919618	26267	1	21416	ENSMUST00000145249.7	-65203	ENSMUSG00000024985	Tcf7l2	transcription factor 7 like 2, T cell specific, HMG box
551	chr1	65177562	65178061	500	*	102.579	-2.00486	0.179092	-11.1946	4.33465e-29	3.98945e-27	Promoter (1-2kb)	1	65158616	65179181	20566	2	15926	ENSMUST00000097709.10	1120	ENSMUSG00000025950	Idh1	isocitrate dehydrogenase 1 (NADP+), soluble
552	chr5	21115501	21116000	500	*	111.267	-2.42668	0.216817	-11.1923	4.44769e-29	4.08608e-27	Distal Intergenic	5	20986645	21055911	69267	2	19248	ENSMUST00000030556.7	-59590	ENSMUSG00000028771	Ptpn12	protein tyrosine phosphatase, non-receptor type 12
553	chr19	41916834	41917333	500	*	149.468	-1.90016	0.169852	-11.1871	4.71365e-29	4.32258e-27	Intron (ENSMUST00000011896.7/18648, intron 3 of 3)	19	41912076	41916086	4011	1	18648	ENSMUST00000235468.1	4758	ENSMUSG00000011752	Pgam1	phosphoglycerate mutase 1
554	chr6	54957672	54958171	500	*	193.653	-1.48098	0.132456	-11.1809	5.05607e-29	4.62822e-27	Intron (ENSMUST00000168172.3/107607, intron 1 of 11)	6	54949476	54964688	15213	2	107607	ENSMUST00000203837.1	6517	ENSMUSG00000038058	Nod1	nucleotide-binding oligomerization domain containing 1
555	chr14	73398289	73398788	500	*	100.411	-2.1059	0.188392	-11.1783	5.21042e-29	4.76091e-27	Distal Intergenic	14	73362226	73385289	23064	2	16432	ENSMUST00000022704.8	-13000	ENSMUSG00000022108	Itm2b	integral membrane protein 2B
556	chr6	47888788	47889287	500	*	225.187	1.545	0.138256	11.1749	5.40809e-29	4.93265e-27	Intron (ENSMUST00000061890.7/101095, intron 2 of 7)	6	47877656	47892813	15158	1	101095	ENSMUST00000125957.1	11132	ENSMUSG00000025821	Zfp282	zinc finger protein 282
557	chr2	60086106	60086605	500	*	162.615	-1.61272	0.14435	-11.1723	5.57005e-29	5.07125e-27	Intron (ENSMUST00000112550.7/407823, intron 1 of 34)	2	59983786	60090070	106285	2	407823	ENSMUST00000129124.7	3465	ENSMUSG00000026987	Baz2b	bromodomain adjacent to zinc finger domain, 2B
558	chr2	127741066	127741565	500	*	69.2907	-2.71773	0.243355	-11.1678	5.86329e-29	5.32866e-27	Exon (ENSMUST00000028857.13/53885, exon 20 of 20)	2	127740734	127744547	3814	2	53885	ENSMUST00000144938.1	2982	ENSMUSG00000027378	Nphp1	nephronophthisis 1 (juvenile) homolog (human)
559	chr2	79193766	79194265	500	*	74.0651	-2.48725	0.222814	-11.1629	6.19309e-29	5.61832e-27	Distal Intergenic	2	79255426	79257852	2427	1	16401	ENSMUST00000155105.1	-61161	ENSMUSG00000027009	Itga4	integrin alpha 4
560	chr17	32335833	32336332	500	*	97.6965	2.10934	0.189006	11.1602	6.38697e-29	5.78386e-27	Promoter (<=1kb)	17	32332811	32336410	3600	2	54194	ENSMUST00000236765.1	78	ENSMUSG00000002625	Akap8l	A kinase (PRKA) anchor protein 8-like
561	chr9	98332179	98332678	500	*	62.9553	-3.73036	0.334477	-11.1528	6.93683e-29	6.2706e-27	Intron (ENSMUST00000134253.7/74080, intron 1 of 2)	9	98296662	98411391	114730	1	74080	ENSMUST00000112937.2	35517	ENSMUSG00000032456	Nmnat3	nicotinamide nucleotide adenylyltransferase 3
562	chr7	45019124	45019623	500	*	125.567	-1.90664	0.171009	-11.1494	7.21071e-29	6.50658e-27	Promoter (<=1kb)	7	45019470	45020405	936	1	20130	ENSMUST00000210895.1	0	ENSMUSG00000038387	Rras	related RAS viral (r-ras) oncogene
563	chr5	4530555	4531054	500	*	247.487	-1.70189	0.152651	-11.1489	7.24812e-29	6.52872e-27	Distal Intergenic	5	4753839	4758035	4197	2	14362	ENSMUST00000054294.6	226981	ENSMUSG00000044674	Fzd1	frizzled class receptor 1
564	chr1	72196088	72196587	500	*	185.296	-1.61674	0.145022	-11.1482	7.30863e-29	6.57154e-27	Intron (ENSMUST00000048860.8/381269, intron 1 of 4)	1	72159442	72212307	52866	2	381269	ENSMUST00000048860.8	15720	ENSMUSG00000039395	Mreg	melanoregulin
565	chr8	36267268	36267767	500	*	138.999	-1.76399	0.158268	-11.1456	7.52587e-29	6.7549e-27	Distal Intergenic	8	36216064	36249516	33453	2	244421	ENSMUST00000239119.1	-17752	ENSMUSG00000039633	Lonrf1	LON peptidase N-terminal domain and ring finger 1
566	chr2	167709924	167710423	500	*	101.903	-2.3824	0.213774	-11.1445	7.61511e-29	6.81089e-27	Intron (ENSMUST00000141923.1/329562, intron 1 of 3)	2	167691181	167697801	6621	1	329562	ENSMUST00000130679.1	18743	ENSMUSG00000006462	A530013C23Rik	RIKEN cDNA A530013C23 gene
567	chr8	121796321	121796820	500	*	85.6077	-2.68757	0.241154	-11.1446	7.60719e-29	6.81089e-27	Promoter (<=1kb)	8	121796344	121797428	1085	2	234825	ENSMUST00000174206.1	608	ENSMUSG00000040263	Klhdc4	kelch domain containing 4
568	chr3	143949205	143949704	500	*	120.246	-2.22323	0.199611	-11.1378	8.20868e-29	7.32885e-27	Intron (ENSMUST00000196668.1/ENSMUST00000196668.1, intron 1 of 1)	3	143694189	143712210	18022	2	621809	ENSMUST00000196279.1	-236995	ENSMUSG00000105279	Gm6260	predicted gene 6260
569	chr8	70645804	70646303	500	*	202.803	-1.47151	0.132191	-11.1317	8.79683e-29	7.84016e-27	Distal Intergenic	8	70650475	70655379	4905	2	66522	ENSMUST00000211526.1	9076	ENSMUSG00000056204	Pgpep1	pyroglutamyl-peptidase I
570	chr2	150895753	150896252	500	*	291.165	-1.34226	0.120604	-11.1295	9.01491e-29	8.02042e-27	Intron (ENSMUST00000056149.14/76192, intron 1 of 12)	2	150846330	150904647	58318	2	76192	ENSMUST00000129228.1	8395	ENSMUSG00000032046	Abhd12	abhydrolase domain containing 12
571	chr15	27432889	27433388	500	*	119.407	-1.92382	0.172873	-11.1285	9.11223e-29	8.09281e-27	Distal Intergenic	15	27466677	27594909	128233	1	11732	ENSMUST00000022875.6	-33289	ENSMUSG00000022265	Ank	progressive ankylosis
572	chr4	59362973	59363472	500	*	366.354	-1.28762	0.11574	-11.1251	9.46801e-29	8.39409e-27	Promoter (<=1kb)	4	59331957	59362982	31026	2	634731	ENSMUST00000136077.1	0	ENSMUSG00000038578	Susd1	sushi domain containing 1
573	chr19	12440107	12440606	500	*	242.547	-1.64665	0.148053	-11.122	9.80004e-29	8.67329e-27	Distal Intergenic	19	12427905	12432110	4206	1	56093	ENSMUST00000168148.1	12202	ENSMUSG00000040065	Pfpl	pore forming protein-like
574	chr1	10314763	10315262	500	*	68.3222	-2.79683	0.251552	-11.1183	1.02227e-28	9.0316e-27	Distal Intergenic	1	10173075	10232670	59596	2	211673	ENSMUST00000131556.1	-82093	ENSMUSG00000067851	Arfgef1	ADP-ribosylation factor guanine nucleotide-exchange factor 1(brefeldin A-inhibited)
575	chr6	148283254	148283753	500	*	102.208	1.76685	0.158976	11.114	1.07284e-28	9.46185e-27	Intron (ENSMUST00000060095.14/387314, intron 11 of 19)	6	148183698	148212374	28677	2	67456	ENSMUST00000203993.2	-70880	ENSMUSG00000030304	Ergic2	ERGIC and golgi 2
576	chr17	47757032	47757531	500	*	258.114	-1.45857	0.131295	-11.1091	1.13289e-28	9.97417e-27	Promoter (1-2kb)	17	47759175	47786196	27022	1	21425	ENSMUST00000125177.1	-1644	ENSMUSG00000023990	Tfeb	transcription factor EB
577	chr10	93488369	93488868	500	*	268.101	-1.3857	0.124749	-11.1079	1.14848e-28	1.00939e-26	Promoter (<=1kb)	10	93488768	93519304	30537	1	15109	ENSMUST00000129421.7	0	ENSMUSG00000020017	Hal	histidine ammonia lyase
578	chr10	57758849	57759348	500	*	128.049	1.74836	0.157462	11.1034	1.20767e-28	1.05957e-26	Distal Intergenic	10	57784881	57788450	3570	1	12140	ENSMUST00000020024.11	-25533	ENSMUSG00000019874	Fabp7	fatty acid binding protein 7, brain
579	chr2	160269267	160269766	500	*	105.593	-2.18798	0.197094	-11.1012	1.23771e-28	1.08405e-26	Distal Intergenic	2	160311393	160313616	2224	2	329554	ENSMUST00000109475.2	43850	ENSMUSG00000074623	Gm826	predicted gene 826
580	chr10	3931842	3932341	500	*	64.1121	-3.41939	0.308134	-11.0971	1.29608e-28	1.13322e-26	Intron (ENSMUST00000120274.7/213783, intron 6 of 16)	10	3957891	3963526	5636	1	213783	ENSMUST00000141367.1	-25550	ENSMUSG00000040624	Plekhg1	pleckstrin homology domain containing, family G (with RhoGef domain) member 1
581	chr2	5772408	5772907	500	*	93.5724	-2.12673	0.191651	-11.0969	1.29904e-28	1.13386e-26	Distal Intergenic	2	5794665	5798598	3934	2	98828	ENSMUST00000130142.1	25691	ENSMUSG00000039128	Cdc123	cell division cycle 123
582	chr17	83580793	83581292	500	*	124.443	-2.05643	0.185335	-11.0958	1.31505e-28	1.14585e-26	Distal Intergenic	17	83585957	83631895	45939	2	225030	ENSMUST00000051482.1	50603	ENSMUSG00000045053	Kcng3	potassium voltage-gated channel, subfamily G, member 3
583	chr15	59772565	59773064	500	*	165.753	-1.89617	0.17092	-11.0939	1.3425e-28	1.16777e-26	Distal Intergenic	15	59788417	59794959	6543	2	100503021	ENSMUST00000228865.1	21895	ENSMUSG00000115426	Gm19510	predicted gene, 19510
584	chr13	113320113	113320612	500	*	64.938	2.54319	0.229298	11.0912	1.38434e-28	1.2021e-26	Exon (ENSMUST00000136755.9/ENSMUST00000136755.9, exon 3 of 10)	13	113171608	113225908	54301	2	14945	ENSMUST00000122399.7	-94205	ENSMUSG00000042385	Gzmk	granzyme K
585	chr11	74576985	74577484	500	*	150.816	-1.94201	0.175108	-11.0903	1.39769e-28	1.21162e-26	Intron (ENSMUST00000102521.8/380711, intron 1 of 24)	11	74437043	74590124	153082	2	380711	ENSMUST00000145524.1	12640	ENSMUSG00000038807	Rap1gap2	RAP1 GTPase activating protein 2
586	chr5	107749501	107750000	500	*	186.393	-1.76177	0.15888	-11.0887	1.42383e-28	1.23217e-26	Intron (ENSMUST00000112642.7/14020, intron 17 of 17)	5	107721606	107726036	4431	2	14581	ENSMUST00000159263.2	-23465	ENSMUSG00000029275	Gfi1	growth factor independent 1 transcription repressor
587	chr1	133129769	133130268	500	*	189.745	-1.86675	0.168357	-11.088	1.43413e-28	1.23897e-26	Promoter (<=1kb)	1	133131143	133139783	8641	1	108954	ENSMUST00000052529.3	-875	ENSMUSG00000046062	Ppp1r15b	protein phosphatase 1, regulatory subunit 15B
588	chr17	27976264	27976763	500	*	126.598	1.77779	0.160396	11.0837	1.50474e-28	1.29776e-26	Exon (ENSMUST00000114842.8/224650, exon 3 of 25)	17	28007345	28062599	55255	1	224650	ENSMUST00000139173.2	-30582	ENSMUSG00000024219	Anks1	ankyrin repeat and SAM domain containing 1
589	chr19	12464085	12464584	500	*	297.623	-1.36549	0.12326	-11.0781	1.60236e-28	1.37961e-26	3' UTR	19	12460779	12465283	4505	1	17476	ENSMUST00000081035.8	3306	ENSMUSG00000046805	Mpeg1	macrophage expressed gene 1
590	chr2	120058701	120059200	500	*	54.4813	-3.63805	0.32868	-11.0687	1.77993e-28	1.52731e-26	Exon (ENSMUST00000156159.3/640524, exon 40 of 66)	2	120040970	120041690	721	1	211429	ENSMUST00000130018.1	17731	ENSMUSG00000098488	Pla2g4b	phospholipase A2, group IVB (cytosolic)
591	chr4	9110300	9110799	500	*	162.667	-2.25582	0.2038	-11.0688	1.77708e-28	1.52731e-26	Distal Intergenic	4	9269293	9282272	12980	1	74438	ENSMUST00000147285.1	-158494	ENSMUSG00000041216	Clvs1	clavesin 1
592	chr19	55868580	55869079	500	*	64.9212	-2.65821	0.240181	-11.0675	1.80272e-28	1.54425e-26	Intron (ENSMUST00000111662.10/21416, intron 4 of 13)	19	55893352	55919618	26267	1	21416	ENSMUST00000145249.7	-24273	ENSMUSG00000024985	Tcf7l2	transcription factor 7 like 2, T cell specific, HMG box
593	chr17	86949986	86950485	500	*	134.069	-1.94732	0.175968	-11.0664	1.82684e-28	1.56227e-26	Distal Intergenic	17	86944109	86947897	3789	2	74915	ENSMUST00000235110.1	-2089	ENSMUSG00000053375	Atp6v1e2	ATPase, H+ transporting, lysosomal V1 subunit E2
594	chr2	68795996	68796495	500	*	149.374	-1.77708	0.160629	-11.0633	1.88987e-28	1.61345e-26	Distal Intergenic	2	68861441	69114282	252842	1	241447	ENSMUST00000028426.8	-64946	ENSMUSG00000027035	Cers6	ceramide synthase 6
595	chr10	78064089	78064588	500	*	95.8561	1.92037	0.173679	11.057	2.02745e-28	1.728e-26	Distal Intergenic	10	78069302	78079525	10224	1	50723	ENSMUST00000105393.2	-4714	ENSMUSG00000000732	Icosl	icos ligand
596	chr12	44274018	44274517	500	*	55.7778	-3.19163	0.288666	-11.0565	2.0393e-28	1.73518e-26	Promoter (<=1kb)	12	44275271	44282890	7620	1	67452	ENSMUST00000125757.1	-754	ENSMUSG00000036257	Pnpla8	patatin-like phospholipase domain containing 8
597	chr4	70536422	70536921	500	*	97.2195	-2.20907	0.199896	-11.0511	2.16574e-28	1.83968e-26	Promoter (1-2kb)	4	70461826	70534995	73170	2	230316	ENSMUST00000037881.2	-1427	ENSMUSG00000039270	Megf9	multiple EGF-like-domains 9
598	chr7	79780731	79781230	500	*	325.845	-1.36129	0.123199	-11.0495	2.20338e-28	1.86852e-26	Intron (ENSMUST00000035622.7/626359, intron 17 of 17)	7	79792241	79793788	1548	2	17292	ENSMUST00000032760.5	12558	ENSMUSG00000030544	Mesp1	mesoderm posterior 1
599	chr2	167744067	167744566	500	*	194.26	-1.80683	0.163632	-11.0421	2.39482e-28	2.02748e-26	Distal Intergenic	2	167691181	167697801	6621	1	329562	ENSMUST00000130679.1	52886	ENSMUSG00000006462	A530013C23Rik	RIKEN cDNA A530013C23 gene
600	chr4	63772275	63772774	500	*	177.206	1.44315	0.130706	11.0412	2.41785e-28	2.04357e-26	Distal Intergenic	4	63727084	63745113	18030	2	326623	ENSMUST00000062246.6	-27162	ENSMUSG00000050395	Tnfsf15	tumor necrosis factor (ligand) superfamily, member 15
601	chr6	148381114	148381613	500	*	67.6394	-2.53865	0.230035	-11.0359	2.56426e-28	2.16371e-26	Intron (ENSMUST00000060095.14/387314, intron 5 of 19)	6	148354710	148355498	789	1	66184	ENSMUST00000204242.1	26404	ENSMUSG00000063171	Rps4l	ribosomal protein S4-like
602	chr8	18800056	18800555	500	*	80.4878	-2.54771	0.230917	-11.033	2.64881e-28	2.23134e-26	Intron (ENSMUST00000039412.14/244329, intron 13 of 13)	8	18846277	18891361	45085	1	52123	ENSMUST00000149565.7	-45722	ENSMUSG00000031467	Agpat5	1-acylglycerol-3-phosphate O-acyltransferase 5 (lysophosphatidic acid acyltransferase, epsilon)
603	chr11	70112862	70113361	500	*	138.473	1.55386	0.140866	11.0307	2.71637e-28	2.28446e-26	Distal Intergenic	11	70097692	70105856	8165	1	11890	ENSMUST00000179757.1	15170	ENSMUSG00000040963	Asgr2	asialoglycoprotein receptor 2
604	chr9	41072058	41072557	500	*	138.576	-1.80822	0.164108	-11.0184	3.11382e-28	2.61005e-26	Intron (ENSMUST00000044155.14/72828, intron 1 of 13)	9	41014721	41079506	64786	2	72828	ENSMUST00000151485.7	6949	ENSMUSG00000032020	Ubash3b	ubiquitin associated and SH3 domain containing, B
605	chr15	95962924	95963423	500	*	59.1244	2.37856	0.215868	11.0186	3.10892e-28	2.61005e-26	Intron (ENSMUST00000071874.7/105722, intron 17 of 19)	15	95938594	95944128	5535	1	105722	ENSMUST00000226761.1	24330	ENSMUSG00000064210	Ano6	anoctamin 6
606	chr3	27192078	27192577	500	*	260.396	-1.3554	0.123059	-11.0142	3.26414e-28	2.73154e-26	Intron (ENSMUST00000046515.14/320024, intron 1 of 4)	3	27188441	27239584	51144	1	320024	ENSMUST00000140872.1	3637	ENSMUSG00000027698	Nceh1	neutral cholesterol ester hydrolase 1
607	chr3	50719064	50719563	500	*	114.045	1.80902	0.164334	11.0081	3.49129e-28	2.91681e-26	Distal Intergenic	3	50415970	50443614	27645	2	26570	ENSMUST00000142932.2	-275450	ENSMUSG00000027737	Slc7a11	solute carrier family 7 (cationic amino acid transporter, y+ system), member 11
608	chr13	45894255	45894754	500	*	59.6022	-3.04811	0.276996	-11.0042	3.6486e-28	3.04322e-26	Intron (ENSMUST00000091628.10/20238, intron 2 of 7)	13	45795543	45872288	76746	2	20238	ENSMUST00000222610.1	-21967	ENSMUSG00000046876	Atxn1	ataxin 1
609	chr11	53494528	53495027	500	*	305.429	-1.36861	0.124404	-11.0013	3.76771e-28	3.13741e-26	Distal Intergenic	11	53476573	53480274	3702	2	237761	ENSMUST00000104955.3	-14254	ENSMUSG00000044352	Sowaha	sosondowah ankyrin repeat domain family member A
610	chr7	107707622	107708121	500	*	344.872	1.19757	0.108888	10.9982	3.89698e-28	3.23973e-26	Intron (ENSMUST00000040056.14/19024, intron 6 of 24)	7	107742906	107747886	4981	1	19024	ENSMUST00000208159.1	-34785	ENSMUSG00000036528	Ppfibp2	PTPRF interacting protein, binding protein 2 (liprin beta 2)
611	chr8	120685981	120686480	500	*	600.92	-0.978606	0.0890032	-10.9952	4.03127e-28	3.34588e-26	Exon (ENSMUST00000193913.1/ENSMUST00000193913.1, exon 1 of 1)	8	120673152	120674207	1056	1	12857	ENSMUST00000181026.1	12829	ENSMUSG00000031818	Cox4i1	cytochrome c oxidase subunit 4I1
612	chr9	123515015	123515514	500	*	122.049	-1.86104	0.169374	-10.9878	4.37621e-28	3.62625e-26	Intron (ENSMUST00000026269.3/29806, intron 4 of 7)	9	123517739	123519259	1521	1	29806	ENSMUST00000214309.1	-2225	ENSMUSG00000025239	Limd1	LIM domains containing 1
613	chr5	3491718	3492217	500	*	146.548	-1.86074	0.169373	-10.9861	4.45969e-28	3.6894e-26	Intron (ENSMUST00000165117.7/12571, intron 5 of 7)	5	3543833	3570238	26406	1	68152	ENSMUST00000197082.4	-51616	ENSMUSG00000058503	Fam133b	family with sequence similarity 133, member B
614	chr17	47658731	47659230	500	*	74.8164	-2.2869	0.208253	-10.9813	4.69886e-28	3.88092e-26	Intron (ENSMUST00000132397.1/112694759, intron 3 of 8)	17	47649621	47672184	22564	1	224836	ENSMUST00000145314.1	9110	ENSMUSG00000090115	Usp49	ubiquitin specific peptidase 49
615	chr4	132944147	132944646	500	*	166.166	-1.68063	0.153083	-10.9785	4.84879e-28	3.99824e-26	Distal Intergenic	4	132899213	132922558	23346	2	230789	ENSMUST00000030696.10	-21589	ENSMUSG00000028878	Fam76a	family with sequence similarity 76, member A
616	chr3	95499403	95499902	500	*	94.2635	-2.28468	0.208123	-10.9775	4.9006e-28	4.03441e-26	Promoter (<=1kb)	3	95499256	95509362	10107	1	13038	ENSMUST00000015664.4	147	ENSMUSG00000028111	Ctsk	cathepsin K
617	chr16	43655048	43655547	500	*	205.729	1.4813	0.134962	10.9757	5.00143e-28	4.11074e-26	Intron (ENSMUST00000096065.5/100043314, intron 3 of 3)	16	43648867	43664146	15280	2	100043314	ENSMUST00000096065.5	8599	ENSMUSG00000071552	Tigit	T cell immunoreceptor with Ig and ITIM domains
618	chr19	37988481	37988980	500	*	99.0431	-2.09059	0.190496	-10.9745	5.07019e-28	4.16051e-26	Intron (ENSMUST00000172095.2/226101, intron 5 of 52)	19	37899524	37967126	67603	2	226101	ENSMUST00000225159.1	-21355	ENSMUSG00000048612	Myof	myoferlin
619	chr13	105293131	105293630	500	*	170.892	1.51866	0.138406	10.9725	5.18264e-28	4.24591e-26	Promoter (<=1kb)	13	105147494	105293014	145521	2	71816	ENSMUST00000224011.1	-117	ENSMUSG00000021720	Rnf180	ring finger protein 180
620	chr3	20131334	20131833	500	*	275.288	-1.36719	0.124625	-10.9705	5.29924e-28	4.33444e-26	Intron (ENSMUST00000118015.8/27357, intron 5 of 6)	3	20122556	20123543	988	2	27357	ENSMUST00000135475.1	-7791	ENSMUSG00000019528	Gyg	glycogenin
621	chr1	135767428	135767927	500	*	55.9195	-3.79172	0.345777	-10.9658	5.5819e-28	4.55828e-26	Promoter (<=1kb)	1	135767134	135768922	1789	1	27280	ENSMUST00000136445.1	294	ENSMUSG00000041801	Phlda3	pleckstrin homology like domain, family A, member 3
622	chr16	8784675	8785174	500	*	141.857	-1.76473	0.160942	-10.965	5.63161e-28	4.59148e-26	Intron (ENSMUST00000160405.7/252870, intron 1 of 31)	16	8689595	8792308	102714	2	252870	ENSMUST00000160405.7	7134	ENSMUSG00000022710	Usp7	ubiquitin specific peptidase 7
623	chr16	36709429	36709928	500	*	283.01	1.25619	0.114587	10.9628	5.77005e-28	4.6968e-26	Exon (ENSMUST00000023617.12/106347, exon 3 of 8)	16	36715538	36722260	6723	1	106347	ENSMUST00000128084.1	-5610	ENSMUSG00000022900	Ildr1	immunoglobulin-like domain containing receptor 1
624	chr11	116197249	116197748	500	*	80.1447	-2.51813	0.229895	-10.9534	6.39818e-28	5.19975e-26	Promoter (<=1kb)	11	116189029	116198729	9701	2	11430	ENSMUST00000124684.1	981	ENSMUSG00000020777	Acox1	acyl-Coenzyme A oxidase 1, palmitoyl
625	chr19	55837747	55838246	500	*	103.552	-1.87822	0.17153	-10.9498	6.65587e-28	5.40052e-26	Intron (ENSMUST00000111662.10/21416, intron 4 of 13)	19	55893352	55919618	26267	1	21416	ENSMUST00000145249.7	-55106	ENSMUSG00000024985	Tcf7l2	transcription factor 7 like 2, T cell specific, HMG box
626	chr13	15993802	15994301	500	*	213.382	-1.57113	0.143494	-10.9491	6.70804e-28	5.43416e-26	Intron (ENSMUST00000220672.1/100503142, intron 1 of 3)	13	16011851	16031621	19771	1	16323	ENSMUST00000042603.13	-17550	ENSMUSG00000041324	Inhba	inhibin beta-A
627	chr7	43419872	43420371	500	*	42.4463	-3.47182	0.317189	-10.9456	6.97585e-28	5.64209e-26	Distal Intergenic	7	43427670	43435991	8322	1	233187	ENSMUST00000177375.1	-7299	ENSMUSG00000118560	Lim2	lens intrinsic membrane protein 2
628	chr7	141456676	141457175	500	*	126.53	-1.82554	0.166798	-10.9446	7.05045e-28	5.69335e-26	Promoter (<=1kb)	7	141457018	141458686	1669	1	66853	ENSMUST00000169723.1	0	ENSMUSG00000025509	Pnpla2	patatin-like phospholipase domain containing 2
629	chr9	57384567	57385066	500	*	115.079	-1.85283	0.169344	-10.9412	7.32406e-28	5.90489e-26	Distal Intergenic	9	57415166	57421318	6153	2	66812	ENSMUST00000217255.1	36252	ENSMUSG00000063849	Ppcdc	phosphopantothenoylcysteine decarboxylase
630	chr11	4229757	4230256	500	*	181.034	-1.63993	0.149923	-10.9385	7.5421e-28	6.07103e-26	Distal Intergenic	11	4236420	4239664	3245	1	18413	ENSMUST00000131764.1	-6164	ENSMUSG00000058755	Osm	oncostatin M
631	chr4	155861747	155862246	500	*	76.8416	-2.49718	0.228307	-10.9378	7.60011e-28	6.10803e-26	Promoter (1-2kb)	4	155859268	155863362	4095	2	83771	ENSMUST00000030949.3	1116	ENSMUSG00000029072	Tas1r3	taste receptor, type 1, member 3
632	chr8	3288495	3288994	500	*	78.9916	-2.188	0.200113	-10.9338	7.94474e-28	6.3749e-26	Distal Intergenic	8	3150922	3279617	128696	2	16337	ENSMUST00000091291.4	-8878	ENSMUSG00000005534	Insr	insulin receptor
633	chr1	133119969	133120468	500	*	135.306	-2.16226	0.197793	-10.9319	8.11228e-28	6.49905e-26	Distal Intergenic	1	133131143	133139783	8641	1	108954	ENSMUST00000052529.3	-10675	ENSMUSG00000046062	Ppp1r15b	protein phosphatase 1, regulatory subunit 15B
634	chr8	126686765	126687264	500	*	162.707	1.58944	0.145404	10.9313	8.17055e-28	6.53541e-26	Distal Intergenic	8	126588296	126593986	5691	2	270110	ENSMUST00000054960.7	-92779	ENSMUSG00000051495	Irf2bp2	interferon regulatory factor 2 binding protein 2
635	chr10	59564511	59565010	500	*	282.288	-1.26033	0.115318	-10.9291	8.36377e-28	6.67943e-26	Intron (ENSMUST00000020312.12/215999, intron 1 of 7)	10	59602775	59616655	13881	2	215999	ENSMUST00000162012.1	51645	ENSMUSG00000009647	Mcu	mitochondrial calcium uniporter
636	chr11	4250255	4250754	500	*	131.994	-1.77374	0.162342	-10.926	8.66089e-28	6.90584e-26	Distal Intergenic	11	4257557	4272514	14958	1	16878	ENSMUST00000066283.11	-6803	ENSMUSG00000034394	Lif	leukemia inhibitory factor
637	chr8	121999451	121999950	500	*	54.8354	-3.09292	0.283133	-10.9239	8.85759e-28	7.05159e-26	Promoter (<=1kb)	8	122000669	122020643	19975	1	53325	ENSMUST00000173925.7	-719	ENSMUSG00000025316	Banp	BTG3 associated nuclear protein
638	chr11	53805728	53806227	500	*	150.426	-1.91667	0.175548	-10.9182	9.43087e-28	7.49621e-26	Intron (ENSMUST00000135815.7/622459, intron 3 of 4)	11	53783418	53795875	12458	2	622459	ENSMUST00000153206.7	-9853	ENSMUSG00000081769	Gm12216	predicted gene 12216
639	chr13	44939402	44939901	500	*	271.061	-1.38468	0.126847	-10.9161	9.65226e-28	7.66018e-26	Intron (ENSMUST00000222583.1/94245, intron 8 of 10)	13	44922234	44947144	24911	2	94245	ENSMUST00000222321.1	7243	ENSMUSG00000057531	Dtnbp1	dystrobrevin binding protein 1
640	chr4	59459206	59459705	500	*	95.3783	-2.38041	0.218088	-10.9149	9.78436e-28	7.75288e-26	Distal Intergenic	4	59314754	59438633	123880	2	634731	ENSMUST00000107544.1	-20573	ENSMUSG00000038578	Susd1	sushi domain containing 1
641	chr8	94733763	94734262	500	*	98.6618	-2.0518	0.187988	-10.9145	9.8279e-28	7.77523e-26	Distal Intergenic	8	94745590	94751699	6110	1	20299	ENSMUST00000034231.3	-11328	ENSMUSG00000031779	Ccl22	chemokine (C-C motif) ligand 22
642	chr4	47312615	47313114	500	*	63.3166	-2.87111	0.263095	-10.9128	1.001e-27	7.90694e-26	3' UTR	4	47303722	47313162	9441	1	12819	ENSMUST00000107730.2	8893	ENSMUSG00000028339	Col15a1	collagen, type XV, alpha 1
643	chr1	184564079	184564578	500	*	139.994	1.55483	0.142524	10.9093	1.04108e-27	8.21076e-26	Distal Intergenic	1	184527841	184557691	29851	2	73590	ENSMUST00000188766.1	-6388	ENSMUSG00000101574	1700112H15Rik	RIKEN cDNA 1700112H15 gene
644	chr16	91848849	91849348	500	*	234.512	-1.46274	0.134117	-10.9064	1.07411e-27	8.45813e-26	3' UTR	16	91853811	91870334	16524	1	16443	ENSMUST00000126374.2	-4463	ENSMUSG00000022957	Itsn1	intersectin 1 (SH3 domain protein 1A)
645	chr11	117334009	117334508	500	*	347.738	-1.18656	0.108799	-10.906	1.07888e-27	8.48252e-26	Promoter (1-2kb)	11	117332428	117361629	29202	1	53860	ENSMUST00000155331.7	1581	ENSMUSG00000059248	Septin9	septin 9
646	chr9	61337606	61338105	500	*	199.864	-1.68892	0.154936	-10.9007	1.14356e-27	8.97712e-26	Distal Intergenic	9	61372366	61418497	46132	1	21887	ENSMUST00000178113.7	-34261	ENSMUSG00000032280	Tle3	transducin-like enhancer of split 3
647	chr8	3672058	3672557	500	*	378.645	-1.20716	0.110759	-10.899	1.165e-27	9.1313e-26	Promoter (<=1kb)	8	3671188	3672362	1175	2	100503924	ENSMUST00000159364.2	0	ENSMUSG00000089665	Fcor	Foxo1 corepressor
648	chr4	99269916	99270415	500	*	70.3697	2.38039	0.218423	10.8981	1.1775e-27	9.21505e-26	Distal Intergenic	4	99218091	99221695	3605	1	242557	ENSMUST00000152121.1	51825	ENSMUSG00000028550	Atg4c	autophagy related 4C, cysteine peptidase
649	chr7	128121680	128122179	500	*	147.706	1.58818	0.145777	10.8945	1.22372e-27	9.56196e-26	Intron (ENSMUST00000098015.9/16409, intron 29 of 29)	7	128116436	128127216	10781	1	16409	ENSMUST00000134694.1	5244	ENSMUSG00000030786	Itgam	integrin alpha M
650	chr1	171017502	171018001	500	*	381.367	-1.25497	0.115197	-10.8941	1.22965e-27	9.59352e-26	Promoter (<=1kb)	1	171018920	171029761	10842	1	246256	ENSMUST00000078825.4	-919	ENSMUSG00000059089	Fcgr4	Fc receptor, IgG, low affinity IV
651	chr6	88726875	88727374	500	*	65.5816	-2.37744	0.218322	-10.8896	1.29216e-27	1.00658e-25	Promoter (1-2kb)	6	88725077	88825874	100798	1	23945	ENSMUST00000203824.1	1798	ENSMUSG00000033174	Mgll	monoglyceride lipase
652	chr2	102154707	102155206	500	*	66.2372	-2.74473	0.252124	-10.8864	1.338e-27	1.04068e-25	Intron (ENSMUST00000111222.1/241576, intron 1 of 5)	2	102111569	102138119	26551	2	241576	ENSMUST00000127888.1	-16588	ENSMUSG00000048058	Ldlrad3	low density lipoprotein receptor class A domain containing 3
653	chr2	137080443	137080942	500	*	115.113	-1.87576	0.172307	-10.8862	1.34147e-27	1.04179e-25	Distal Intergenic	2	137082893	137085949	3057	2	16449	ENSMUST00000133640.1	5007	ENSMUSG00000027276	Jag1	jagged 1
654	chr5	92217683	92218182	500	*	64.0044	-2.77341	0.254793	-10.885	1.35962e-27	1.05427e-25	Distal Intergenic	5	92209896	92215408	5513	2	57425	ENSMUST00000031356.4	-2275	ENSMUSG00000029409	U90926	cDNA sequence U90926
655	chr7	28211583	28212082	500	*	53.5026	2.56985	0.236206	10.8797	1.43995e-27	1.11485e-25	Distal Intergenic	7	28180266	28187294	7029	1	13549	ENSMUST00000172467.7	31317	ENSMUSG00000002409	Dyrk1b	dual-specificity tyrosine-(Y)-phosphorylation regulated kinase 1b
656	chr5	108442578	108443077	500	*	50.3131	-3.48034	0.319928	-10.8785	1.45954e-27	1.1283e-25	Promoter (<=1kb)	5	108441599	108443495	1897	2	243197	ENSMUST00000238429.1	418	ENSMUSG00000029490	Mfsd7a	major facilitator superfamily domain containing 7A
657	chr10	8873905	8874404	500	*	156.04	-1.81787	0.167177	-10.8739	1.53429e-27	1.18428e-25	Intron (ENSMUST00000015449.5/70097, intron 1 of 19)	10	8813722	8886052	72331	2	70097	ENSMUST00000213032.1	11648	ENSMUSG00000015305	Sash1	SAM and SH3 domain containing 1
658	chr2	46370943	46371442	500	*	419.492	-1.36277	0.125333	-10.8732	1.54601e-27	1.19151e-25	Distal Intergenic	2	45696800	45698067	1268	1	69405	ENSMUST00000134308.1	674143	ENSMUSG00000086202	1700019E08Rik	RIKEN cDNA 1700019E08 gene
659	chr5	32423299	32423798	500	*	70.4405	-2.80824	0.258332	-10.8707	1.5906e-27	1.22402e-25	Distal Intergenic	5	32458843	32495523	36681	1	19046	ENSMUST00000015100.14	-35045	ENSMUSG00000014956	Ppp1cb	protein phosphatase 1 catalytic subunit beta
660	chr3	9852972	9853471	500	*	255.242	-1.67259	0.153871	-10.8701	1.60014e-27	1.22949e-25	Distal Intergenic	3	9687479	9833679	146201	2	94212	ENSMUST00000161949.7	-19293	ENSMUSG00000027508	Pag1	phosphoprotein associated with glycosphingolipid microdomains 1
661	chr7	99248044	99248543	500	*	108.45	-2.2117	0.203477	-10.8695	1.61027e-27	1.23487e-25	Exon (ENSMUST00000207357.1/ENSMUST00000207357.1, exon 1 of 1)	7	99219084	99238619	19536	2	233549	ENSMUST00000064231.7	-9425	ENSMUSG00000052396	Mogat2	monoacylglycerol O-acyltransferase 2
662	chr12	83875000	83875499	500	*	90.8236	1.90913	0.175642	10.8694	1.61201e-27	1.23487e-25	Promoter (1-2kb)	12	83831828	83876798	44971	2	18222	ENSMUST00000125089.1	1299	ENSMUSG00000021224	Numb	NUMB endocytic adaptor protein
663	chr15	73487306	73487805	500	*	289.408	-1.30255	0.119887	-10.8648	1.6951e-27	1.29656e-25	Distal Intergenic	15	73512560	73572242	59683	1	105841	ENSMUST00000043414.11	-24755	ENSMUSG00000036661	Dennd3	DENN/MADD domain containing 3
664	chr2	117925396	117925895	500	*	165.705	-1.86094	0.171409	-10.8567	1.85331e-27	1.41544e-25	Intron (ENSMUST00000148587.7/329496, intron 8 of 9)	2	117821928	117909136	87209	1	73938	ENSMUST00000149239.1	103468	ENSMUSG00000086221	4930412B13Rik	RIKEN cDNA 4930412B13 gene
665	chr7	16239627	16240126	500	*	165.134	-1.58252	0.145774	-10.856	1.86657e-27	1.42342e-25	Intron (ENSMUST00000098792.9/319430, intron 1 of 1)	7	16234585	16242331	7747	2	319430	ENSMUST00000098792.9	2205	ENSMUSG00000074361	C5ar2	complement component 5a receptor 2
666	chr6	65591942	65592441	500	*	107.172	1.83121	0.168705	10.8545	1.89754e-27	1.44487e-25	Promoter (1-2kb)	6	65590459	65593700	3242	1	414084	ENSMUST00000203613.1	1483	ENSMUSG00000044162	Tnip3	TNFAIP3 interacting protein 3
667	chr5	66165672	66166171	500	*	141.408	1.58834	0.146354	10.8527	1.93555e-27	1.4716e-25	Intron (ENSMUST00000180652.2/ENSMUST00000180652.2, intron 4 of 5)	5	66016549	66173118	156570	2	245945	ENSMUST00000201544.3	6947	ENSMUSG00000070780	Rbm47	RNA binding motif protein 47
668	chr1	156709672	156710171	500	*	99.1984	-1.94366	0.179112	-10.8517	1.95809e-27	1.48651e-25	Intron (ENSMUST00000122424.7/215015, intron 2 of 8)	1	156698731	156703794	5064	2	215015	ENSMUST00000188941.1	-5878	ENSMUSG00000033557	Fam20b	FAM20B, glycosaminoglycan xylosylkinase
669	chr12	55473802	55474301	500	*	381.555	-1.07998	0.0995632	-10.8472	2.05692e-27	1.5592e-25	Distal Intergenic	12	55490407	55491810	1404	2	18035	ENSMUST00000219869.1	17509	ENSMUSG00000021025	Nfkbia	nuclear factor of kappa light polypeptide gene enhancer in B cells inhibitor, alpha
670	chr5	30840639	30841138	500	*	73.4791	-2.4827	0.228918	-10.8454	2.09751e-27	1.58759e-25	Intron (ENSMUST00000031058.14/100732, intron 1 of 6)	5	30853799	30863358	9560	1	100732	ENSMUST00000202501.1	-12661	ENSMUSG00000029166	Mapre3	microtubule-associated protein, RP/EB family, member 3
671	chr7	30812020	30812519	500	*	270.952	-1.31311	0.121156	-10.8381	2.27097e-27	1.71633e-25	Distal Intergenic	7	30819686	30820977	1292	2	233079	ENSMUST00000186534.1	8458	ENSMUSG00000051314	Ffar2	free fatty acid receptor 2
672	chr5	136642093	136642592	500	*	245.444	-1.32373	0.122152	-10.8368	2.30487e-27	1.73936e-25	Distal Intergenic	5	136693146	136701094	7949	1	59310	ENSMUST00000196068.4	-50554	ENSMUSG00000005474	Myl10	myosin, light chain 10, regulatory
673	chr8	106148992	106149491	500	*	230.321	-1.29092	0.119141	-10.8353	2.34277e-27	1.76533e-25	Promoter (<=1kb)	8	106150399	106164712	14314	1	192654	ENSMUST00000212963.1	-908	ENSMUSG00000031903	Pla2g15	phospholipase A2, group XV
674	chr18	4258121	4258620	500	*	182.957	-1.6369	0.151082	-10.8345	2.36312e-27	1.77802e-25	Distal Intergenic	18	4333845	4335048	1204	2	26410	ENSMUST00000173708.1	76428	ENSMUSG00000024235	Map3k8	mitogen-activated protein kinase kinase kinase 8
675	chr7	142349305	142349804	500	*	101.959	-2.29557	0.211889	-10.8338	2.37972e-27	1.78521e-25	Intron (ENSMUST00000059223.14/320802, intron 3 of 3)	7	142325837	142338022	12186	2	320802	ENSMUST00000131791.1	-11283	ENSMUSG00000045777	Ifitm10	interferon induced transmembrane protein 10
676	chr19	16029400	16029899	500	*	168.651	-1.63594	0.151002	-10.8339	2.37813e-27	1.78521e-25	Distal Intergenic	19	15985078	16010696	25619	1	100502653	ENSMUST00000181731.2	44322	ENSMUSG00000097557	C130060C02Rik	RIKEN cDNA C130060C02 gene
677	chr8	33857566	33858065	500	*	87.0234	-2.50783	0.23151	-10.8325	2.41384e-27	1.80813e-25	Intron (ENSMUST00000053251.11/19663, intron 4 of 7)	8	33784066	33853673	69608	2	19663	ENSMUST00000182184.7	-3893	ENSMUSG00000031586	Rbpms	RNA binding protein gene with multiple splicing
678	chr11	95827090	95827589	500	*	160.958	-1.53819	0.142021	-10.8307	2.46216e-27	1.84161e-25	Intron (ENSMUST00000133070.7/237928, intron 5 of 6)	11	95824500	95832140	7641	1	237928	ENSMUST00000054173.3	2590	ENSMUSG00000050860	Phospho1	phosphatase, orphan 1
679	chr18	84778719	84779218	500	*	58.3872	-2.79439	0.258087	-10.8273	2.55534e-27	1.90849e-25	Distal Intergenic	18	84744067	84754251	10185	1	102641800	ENSMUST00000236805.1	34652	ENSMUSG00000118075	Gm38576	predicted gene, 38576
680	chr5	35710442	35710941	500	*	105.932	-1.91119	0.17657	-10.824	2.65006e-27	1.97632e-25	3' UTR	5	35697183	35716251	19069	2	231147	ENSMUST00000129664.7	5310	ENSMUSG00000036553	Sh3tc1	SH3 domain and tetratricopeptide repeats 1
681	chr9	15706562	15707061	500	*	138.572	-1.6885	0.155999	-10.8238	2.65454e-27	1.97676e-25	Distal Intergenic	9	15709738	15738579	28842	1	234967	ENSMUST00000115588.7	-2677	ENSMUSG00000043885	Slc36a4	solute carrier family 36 (proton/amino acid symporter), member 4
682	chr13	60659971	60660470	500	*	94.9765	-2.5536	0.235968	-10.8218	2.71308e-27	2.01739e-25	Intron (ENSMUST00000226059.1/69635, intron 2 of 26)	13	60696413	60721777	25365	1	69635	ENSMUST00000224789.1	-35943	ENSMUSG00000021559	Dapk1	death associated protein kinase 1
683	chr18	4252128	4252627	500	*	205.912	-1.41588	0.130868	-10.8192	2.79268e-27	2.07353e-25	Distal Intergenic	18	4333845	4335048	1204	2	26410	ENSMUST00000173708.1	82421	ENSMUSG00000024235	Map3k8	mitogen-activated protein kinase kinase kinase 8
684	chr8	41053300	41053799	500	*	117.643	-2.05783	0.190224	-10.8179	2.83144e-27	2.09924e-25	Promoter (<=1kb)	8	41018963	41054783	35821	2	102103	ENSMUST00000142936.1	984	ENSMUSG00000045636	Mtus1	mitochondrial tumor suppressor 1
685	chr5	66169025	66169524	500	*	115.128	1.63079	0.150801	10.8142	2.94815e-27	2.18258e-25	Intron (ENSMUST00000180652.2/ENSMUST00000180652.2, intron 4 of 5)	5	66016549	66173118	156570	2	245945	ENSMUST00000201544.3	3594	ENSMUSG00000070780	Rbm47	RNA binding motif protein 47
686	chr18	81585131	81585630	500	*	197.023	-1.47958	0.136832	-10.8131	2.98533e-27	2.20688e-25	Distal Intergenic	18	81992010	81992080	71	2	100628596	ENSMUST00000175295.1	406450	ENSMUSG00000093036	Mir5127	microRNA 5127
687	chr12	102263198	102263697	500	*	53.1132	-2.87514	0.265957	-10.8106	3.06801e-27	2.2647e-25	Intron (ENSMUST00000159329.7/238384, intron 14 of 15)	12	102283048	102390855	107808	1	217835	ENSMUST00000056950.13	-19351	ENSMUSG00000044456	Rin3	Ras and Rab interactor 3
688	chr14	62329497	62329996	500	*	87.2016	-2.63313	0.24362	-10.8083	3.14384e-27	2.3173e-25	Intron (ENSMUST00000166879.7/67153, intron 1 of 4)	14	62332068	62372992	40925	1	67153	ENSMUST00000022499.12	-2072	ENSMUSG00000021932	Rnaseh2b	ribonuclease H2, subunit B
689	chr11	76681266	76681765	500	*	237.899	-1.43078	0.132392	-10.8071	3.18657e-27	2.34539e-25	Promoter (1-2kb)	11	76679808	76698664	18857	1	237858	ENSMUST00000062024.2	1458	ENSMUSG00000046275	Trarg1	trafficking regulator of GLUT4 (SLC2A4) 1
690	chr1	89019758	89020257	500	*	77.924	2.35744	0.218248	10.8016	3.38078e-27	2.48473e-25	Intron (ENSMUST00000186180.1/73475, intron 2 of 2)	1	89016113	89022210	6098	1	73475	ENSMUST00000186180.1	3645	ENSMUSG00000099378	1700067G17Rik	RIKEN cDNA 1700067G17 gene
691	chr11	107317768	107318267	500	*	265.05	1.53187	0.141861	10.7985	3.50059e-27	2.56906e-25	Intron (ENSMUST00000040380.12/71795, intron 3 of 7)	11	107320629	107337526	16898	2	71795	ENSMUST00000146680.1	19259	ENSMUSG00000040430	Pitpnc1	phosphatidylinositol transfer protein, cytoplasmic 1
692	chr1	105564931	105565430	500	*	73.9005	2.05552	0.190359	10.7981	3.51219e-27	2.57385e-25	Intron (ENSMUST00000188743.1/ENSMUST00000188743.1, intron 1 of 5)	1	105521137	105568948	47812	2	27392	ENSMUST00000190945.6	3518	ENSMUSG00000056536	Pign	phosphatidylinositol glycan anchor biosynthesis, class N
693	chr10	80663503	80664002	500	*	256.857	1.32477	0.122727	10.7945	3.6558e-27	2.67522e-25	Distal Intergenic	10	80642617	80657071	14455	2	208198	ENSMUST00000003434.13	-6432	ENSMUSG00000003344	Btbd2	BTB (POZ) domain containing 2
694	chr11	59902233	59902732	500	*	218.116	-1.58239	0.146633	-10.7914	3.77803e-27	2.76068e-25	Intron (ENSMUST00000143391.1/ENSMUST00000143391.1, intron 1 of 3)	11	59921499	59921889	391	1	69854	ENSMUST00000130205.1	-18767	ENSMUSG00000085551	1810063I02Rik	RIKEN cDNA 1810063I02 gene
695	chr13	59242583	59243082	500	*	77.1694	-2.73039	0.253105	-10.7876	3.94054e-27	2.87529e-25	Intron (ENSMUST00000224640.1/ENSMUST00000224640.1, intron 2 of 3)	13	59449894	59465288	15395	2	67269	ENSMUST00000225133.1	222206	ENSMUSG00000021557	Agtpbp1	ATP/GTP binding protein 1
696	chr1	65088926	65089425	500	*	135.442	-1.65915	0.153848	-10.7843	4.08269e-27	2.97473e-25	Distal Intergenic	1	65080219	65082288	2070	2	12965	ENSMUST00000027090.8	-6638	ENSMUSG00000073658	Crygb	crystallin, gamma B
697	chr18	60814062	60814561	500	*	179.654	1.38791	0.128713	10.783	4.14225e-27	3.0138e-25	Promoter (1-2kb)	18	60812076	60812163	88	1	100628611	ENSMUST00000175586.1	1986	ENSMUSG00000093327	Mir5107	microRNA 5107
698	chr9	22443225	22443724	500	*	78.6894	-2.38223	0.220963	-10.7812	4.22567e-27	3.07009e-25	Intron (ENSMUST00000058868.8/68283, intron 6 of 6)	9	22430265	22444681	14417	1	68283	ENSMUST00000213133.1	12960	ENSMUSG00000036411	9530077C05Rik	RIKEN cDNA 9530077C05 gene
699	chr6	116058506	116059005	500	*	50.9311	-3.32321	0.308495	-10.7723	4.65005e-27	3.37358e-25	Promoter (1-2kb)	6	116021347	116057011	35665	2	330401	ENSMUST00000172510.3	-1495	ENSMUSG00000030126	Tmcc1	transmembrane and coiled coil domains 1
700	chr11	53308816	53309315	500	*	64.3335	-2.49471	0.231652	-10.7692	4.81096e-27	3.48533e-25	Distal Intergenic	11	53259814	53300457	40644	2	15525	ENSMUST00000020630.7	-8359	ENSMUSG00000020361	Hspa4	heat shock protein 4
701	chr4	46635920	46636419	500	*	286.747	-1.33599	0.124102	-10.7653	5.01964e-27	3.63133e-25	Intron (ENSMUST00000084621.11/381605, intron 3 of 12)	4	46604390	46650209	45820	2	381605	ENSMUST00000084621.11	13790	ENSMUSG00000039813	Tbc1d2	TBC1 domain family, member 2
702	chr17	79467278	79467777	500	*	89.2509	-2.37626	0.220792	-10.7624	5.17868e-27	3.74104e-25	Distal Intergenic	17	79333727	79355091	21365	2	260409	ENSMUST00000068958.8	-112187	ENSMUSG00000036533	Cdc42ep3	CDC42 effector protein (Rho GTPase binding) 3
703	chr7	81179436	81179935	500	*	227.208	1.51739	0.140997	10.7619	5.20925e-27	3.75777e-25	Distal Intergenic	7	81213596	81334533	120938	1	18584	ENSMUST00000026672.7	-33661	ENSMUSG00000025584	Pde8a	phosphodiesterase 8A
704	chr5	44218468	44218967	500	*	144.516	-1.7165	0.159501	-10.7617	5.21779e-27	3.75859e-25	Promoter (<=1kb)	5	44188682	44218212	29531	2	231225	ENSMUST00000197266.4	-256	ENSMUSG00000046985	Tapt1	transmembrane anterior posterior transformation 1
705	chr3	19515420	19515919	500	*	101.469	-2.2939	0.213157	-10.7616	5.22723e-27	3.76005e-25	Intron (ENSMUST00000118968.7/66326, intron 1 of 4)	3	19508615	19610862	102248	1	66326	ENSMUST00000029132.10	6805	ENSMUSG00000027606	Dnajc5b	DnaJ heat shock protein family (Hsp40) member C5 beta
706	chr17	29156830	29157329	500	*	111.637	-2.11603	0.196663	-10.7597	5.33652e-27	3.83323e-25	3' UTR	17	29159034	29159505	472	2	240058	ENSMUST00000234157.1	2176	ENSMUSG00000024008	Cpne5	copine V
707	chr17	12518188	12518687	500	*	71.8699	-2.34543	0.217995	-10.7591	5.36934e-27	3.85135e-25	Distal Intergenic	17	12419969	12507704	87736	2	20519	ENSMUST00000024595.3	-10484	ENSMUSG00000023828	Slc22a3	solute carrier family 22 (organic cation transporter), member 3
708	chr15	4000555	4001054	500	*	185.057	-1.55277	0.144419	-10.7519	5.80726e-27	4.15957e-25	Intron (ENSMUST00000180518.1/328489, intron 2 of 2)	15	3996039	4015858	19820	1	328489	ENSMUST00000180518.1	4516	ENSMUSG00000097662	Gm2093	predicted gene 2093
709	chr2	49811858	49812357	500	*	101.929	-2.29981	0.213913	-10.7511	5.85283e-27	4.1863e-25	Intron (ENSMUST00000028103.12/71897, intron 1 of 9)	2	49787731	49930984	143254	1	71897	ENSMUST00000153422.7	24127	ENSMUSG00000026765	Lypd6b	LY6/PLAUR domain containing 6B
710	chr9	111096331	111096830	500	*	162.157	1.88658	0.175562	10.746	6.19027e-27	4.42142e-25	Distal Intergenic	9	111117592	111199774	82183	1	71268	ENSMUST00000200094.4	-20762	ENSMUSG00000032497	Lrrfip2	leucine rich repeat (in FLII) interacting protein 2
711	chr18	11919468	11919967	500	*	89.3426	-2.31326	0.215276	-10.7455	6.21919e-27	4.43583e-25	Intron (ENSMUST00000171109.8/63955, intron 4 of 9)	18	11844300	11945630	101331	1	63955	ENSMUST00000225430.1	75168	ENSMUSG00000040957	Cables1	CDK5 and Abl enzyme substrate 1
712	chr4	133940418	133940917	500	*	133.534	-1.87975	0.174948	-10.7446	6.28133e-27	4.47386e-25	Distal Intergenic	4	133965444	133967243	1800	2	15331	ENSMUST00000123234.7	26326	ENSMUSG00000003038	Hmgn2	high mobility group nucleosomal binding domain 2
713	chr6	49026481	49026980	500	*	182.402	-1.51466	0.141057	-10.7379	6.75645e-27	4.80551e-25	Distal Intergenic	6	49036615	49058182	21568	1	93695	ENSMUST00000031840.9	-9635	ENSMUSG00000029816	Gpnmb	glycoprotein (transmembrane) nmb
714	chr14	44077736	44078235	500	*	142.357	-1.54826	0.14419	-10.7377	6.77256e-27	4.81022e-25	Distal Intergenic	14	44102654	44103534	881	1	13587	ENSMUST00000074839.6	-24419	ENSMUSG00000072596	Ear2	eosinophil-associated, ribonuclease A family, member 2
715	chr15	58049915	58050414	500	*	116.995	-1.9019	0.177157	-10.7357	6.92061e-27	4.90165e-25	Intron (ENSMUST00000176935.7/75758, intron 2 of 3)	15	58030956	58034325	3370	2	75758	ENSMUST00000185553.1	-15590	ENSMUSG00000101892	9130401M01Rik	RIKEN cDNA 9130401M01 gene
716	chr17	80167802	80168301	500	*	84.3806	1.98521	0.184916	10.7357	6.91817e-27	4.90165e-25	Intron (ENSMUST00000039205.10/319625, intron 4 of 6)	17	80145152	80183528	38377	1	319625	ENSMUST00000133955.1	22650	ENSMUSG00000035473	Galm	galactose mutarotase
717	chr19	29248174	29248673	500	*	86.3017	1.88352	0.17545	10.7353	6.94778e-27	4.91403e-25	Distal Intergenic	19	29251828	29313080	61253	1	16452	ENSMUST00000025705.6	-3155	ENSMUSG00000024789	Jak2	Janus kinase 2
718	chr2	155318556	155319055	500	*	101.924	-1.95856	0.182453	-10.7346	6.99911e-27	4.94344e-25	Intron (ENSMUST00000077626.12/228812, intron 6 of 11)	2	155301266	155304692	3427	2	228812	ENSMUST00000125334.1	-13864	ENSMUSG00000038383	Pigu	phosphatidylinositol glycan anchor biosynthesis, class U
719	chr4	63970810	63971309	500	*	86.6779	1.87021	0.174278	10.7312	7.26389e-27	5.12331e-25	Exon (ENSMUST00000030056.11/21923, exon 18 of 25)	4	63959785	64020725	60941	2	21923	ENSMUST00000030056.11	49416	ENSMUSG00000028364	Tnc	tenascin C
720	chr1	30995059	30995558	500	*	65.849	-2.78402	0.259507	-10.7281	7.51118e-27	5.28783e-25	Distal Intergenic	1	30940302	30949770	9469	2	19243	ENSMUST00000233506.1	-45289	ENSMUSG00000026064	Ptp4a1	protein tyrosine phosphatase 4a1
721	chr4	3651450	3651949	500	*	80.4438	-2.23698	0.208517	-10.728	7.518e-27	5.28783e-25	Distal Intergenic	4	3656508	3663108	6601	1	70143	ENSMUST00000139600.1	-4559	ENSMUSG00000085394	2210414B05Rik	RIKEN cDNA 2210414B05 gene
722	chr8	57432743	57433242	500	*	67.7396	-2.44837	0.228366	-10.7212	8.09189e-27	5.6836e-25	Distal Intergenic	8	57455923	57477585	21663	1	20284	ENSMUST00000034023.3	-22681	ENSMUSG00000031610	Scrg1	scrapie responsive gene 1
723	chr1	39255396	39255895	500	*	89.0021	2.13827	0.199459	10.7203	8.17139e-27	5.7315e-25	Intron (ENSMUST00000173050.7/18143, intron 1 of 2)	1	39194212	39363236	169025	1	18143	ENSMUST00000056815.8	61184	ENSMUSG00000026077	Npas2	neuronal PAS domain protein 2
724	chr5	136979698	136980197	500	*	59.8597	-2.59182	0.241823	-10.7178	8.39356e-27	5.8792e-25	Distal Intergenic	5	136973954	136975013	1060	1	60363	ENSMUST00000128391.1	5744	ENSMUSG00000001739	Cldn15	claudin 15
725	chr4	128992230	128992729	500	*	79.2108	-2.51745	0.23489	-10.7176	8.41857e-27	5.88858e-25	Promoter (<=1kb)	4	128991958	129002257	10300	1	11637	ENSMUST00000141982.1	272	ENSMUSG00000028792	Ak2	adenylate kinase 2
726	chr2	128722196	128722695	500	*	114.659	-1.91499	0.178688	-10.7169	8.47564e-27	5.92034e-25	Intron (ENSMUST00000014505.4/17289, intron 1 of 18)	2	128698956	128802894	103939	1	17289	ENSMUST00000014505.4	23240	ENSMUSG00000014361	Mertk	MER proto-oncogene tyrosine kinase
727	chr2	60367206	60367705	500	*	118.596	-1.95158	0.182131	-10.7153	8.6305e-27	6.02022e-25	Intron (ENSMUST00000151984.7/ENSMUST00000151984.7, intron 5 of 5)	2	60293760	60383231	89472	2	17076	ENSMUST00000028362.8	15526	ENSMUSG00000026980	Ly75	lymphocyte antigen 75
728	chr5	92717819	92718318	500	*	54.4369	-2.9577	0.276133	-10.7112	9.0231e-27	6.28544e-25	Intron (ENSMUST00000113055.8/27428, intron 1 of 10)	5	92683625	92964762	281138	1	27428	ENSMUST00000168878.7	34194	ENSMUSG00000029381	Shroom3	shroom family member 3
729	chr7	100946402	100946901	500	*	108.227	2.05162	0.191573	10.7093	9.20111e-27	6.40064e-25	Intron (ENSMUST00000060174.5/233571, intron 1 of 2)	7	100869752	100932107	62356	2	207212	ENSMUST00000107032.2	-14295	ENSMUSG00000032875	Arhgef17	Rho guanine nucleotide exchange factor (GEF) 17
730	chr6	50384332	50384831	500	*	146.681	-1.70413	0.15913	-10.7091	9.2288e-27	6.41111e-25	Promoter (1-2kb)	6	50300214	50382837	82624	2	71720	ENSMUST00000133141.5	-1495	ENSMUSG00000029822	Osbpl3	oxysterol binding protein-like 3
731	chr5	122242509	122243008	500	*	89.4152	-1.98235	0.18512	-10.7085	9.2881e-27	6.44348e-25	3' UTR	5	122245571	122251678	6108	2	654470	ENSMUST00000176677.7	8670	ENSMUSG00000038593	Tctn1	tectonic family member 1
732	chr5	31792839	31793338	500	*	81.9303	-2.63386	0.245979	-10.7077	9.36738e-27	6.4896e-25	Intron (ENSMUST00000201352.3/107976, intron 4 of 11)	5	31785383	31820643	35261	1	107976	ENSMUST00000202270.1	7456	ENSMUSG00000052139	Babam2	BRISC and BRCA1 A complex member 2
733	chr11	32363203	32363702	500	*	114.223	-1.81149	0.169184	-10.7072	9.41604e-27	6.51441e-25	Intron (ENSMUST00000038753.5/268396, intron 1 of 12)	11	32347840	32390300	42461	1	268396	ENSMUST00000138771.1	15363	ENSMUSG00000040711	Sh3pxd2b	SH3 and PX domains 2B
734	chr1	63708721	63709220	500	*	57.823	-2.81719	0.263133	-10.7063	9.50694e-27	6.56833e-25	Intron (ENSMUST00000114094.2/76668, intron 9 of 10)	1	63698819	63730318	31500	2	76668	ENSMUST00000114094.2	21098	ENSMUSG00000025963	Mdh1b	malate dehydrogenase 1B, NAD (soluble)
735	chr5	100535650	100536149	500	*	46.3008	3.12797	0.29226	10.7027	9.88847e-27	6.82264e-25	Intron (ENSMUST00000045993.14/26891, intron 6 of 9)	5	100532242	100547780	15539	1	26891	ENSMUST00000123559.1	3408	ENSMUSG00000035297	Cops4	COP9 signalosome subunit 4
736	chr16	11637704	11638203	500	*	166.32	-1.62147	0.151524	-10.7011	1.00589e-26	6.93077e-25	Intron (ENSMUST00000180792.7/74478, intron 16 of 20)	16	11778429	11781500	3072	1	73761	ENSMUST00000229695.1	-140226	NA	4833415N18Rik	RIKEN cDNA 4833415N18 gene
737	chr9	111429062	111429561	500	*	194.401	-1.71087	0.159913	-10.6987	1.03173e-26	7.09921e-25	Distal Intergenic	9	111439081	111489118	50038	1	245038	ENSMUST00000111879.4	-9520	ENSMUSG00000032500	Dclk3	doublecortin-like kinase 3
738	chr3	66211070	66211569	500	*	128.835	1.74025	0.162688	10.6969	1.05292e-26	7.2352e-25	Intron (ENSMUST00000029419.7/72789, intron 5 of 13)	3	66219910	66225805	5896	1	19288	ENSMUST00000029421.5	-8341	ENSMUSG00000027832	Ptx3	pentraxin related gene
739	chr3	79445032	79445531	500	*	64.8667	2.39608	0.224004	10.6966	1.0557e-26	7.24451e-25	Intron (ENSMUST00000164216.5/100233207, intron 3 of 4)	3	79456887	79466205	9319	2	329679	ENSMUST00000149475.7	20674	ENSMUSG00000061175	Fnip2	folliculin interacting protein 2
740	chr8	120740942	120741441	500	*	68.5046	-2.6759	0.250187	-10.6956	1.06699e-26	7.31203e-25	Exon (ENSMUST00000162775.1/15900, exon 2 of 2)	8	120738639	120755581	16943	1	15900	ENSMUST00000162001.7	2303	ENSMUSG00000041515	Irf8	interferon regulatory factor 8
741	chr2	137114377	137114876	500	*	215.177	-1.67943	0.157025	-10.6953	1.07113e-26	7.33054e-25	Promoter (1-2kb)	2	137081456	137116644	35189	2	16449	ENSMUST00000028735.7	1768	ENSMUSG00000027276	Jag1	jagged 1
742	chr11	116436683	116437182	500	*	320.258	-1.13884	0.106496	-10.6938	1.08839e-26	7.43862e-25	Intron (ENSMUST00000057676.6/319370, intron 2 of 2)	11	116434509	116438223	3715	1	664849	ENSMUST00000144310.1	2174	NA	Gm7367	1110014K08Rik pseudogene
743	chr10	67365178	67365677	500	*	83.3768	-2.36555	0.221252	-10.6916	1.11417e-26	7.60454e-25	Intron (ENSMUST00000220398.1/ENSMUST00000220398.1, intron 3 of 4)	10	67266689	67285305	18617	2	641340	ENSMUST00000077839.12	-79873	ENSMUSG00000075000	Nrbf2	nuclear receptor binding factor 2
744	chr5	139449063	139449562	500	*	55.3303	-2.79547	0.261472	-10.6913	1.11835e-26	7.6228e-25	Intron (ENSMUST00000066052.11/73212, intron 2 of 4)	5	139414883	139455530	40648	2	73212	ENSMUST00000197512.1	5968	ENSMUSG00000053553	3110082I17Rik	RIKEN cDNA 3110082I17 gene
745	chr4	129268656	129269155	500	*	257.243	-1.4013	0.131111	-10.6879	1.15949e-26	7.89265e-25	Distal Intergenic	4	129225360	129261404	36045	2	97130	ENSMUST00000145261.7	-7252	ENSMUSG00000050390	C77080	expressed sequence C77080
746	chr1	72508839	72509338	500	*	82.0583	-2.63541	0.24659	-10.6874	1.16591e-26	7.92569e-25	Intron (ENSMUST00000047786.5/381270, intron 1 of 3)	1	72427112	72536930	109819	2	381270	ENSMUST00000047786.5	27592	ENSMUSG00000039372	Marchf4	membrane associated ring-CH-type finger 4
747	chr13	113382199	113382698	500	*	381.727	1.27765	0.119709	10.6729	1.36273e-26	9.25126e-25	Distal Intergenic	13	113446288	113502844	56557	2	70917	ENSMUST00000223835.1	120146	ENSMUSG00000114790	4921509O07Rik	RIKEN cDNA 4921509O07 gene
748	chr13	112000938	112001437	500	*	234.434	1.27287	0.11935	10.665	1.48445e-26	1.00641e-24	Distal Intergenic	13	111867936	111871937	4002	1	102636620	ENSMUST00000128198.1	133002	ENSMUSG00000086111	Gm15326	predicted gene 15326
749	chr19	21383979	21384478	500	*	220.51	1.48751	0.13948	10.6646	1.48959e-26	1.00855e-24	Distal Intergenic	19	21393055	21440859	47805	2	14544	ENSMUST00000237823.1	56381	ENSMUSG00000058624	Gda	guanine deaminase
750	chr1	34827868	34828367	500	*	227.715	-1.56118	0.146394	-10.6643	1.49551e-26	1.01121e-24	Intron (ENSMUST00000167518.7/214469, intron 3 of 7)	1	34817235	34842964	25730	2	214469	ENSMUST00000170092.7	14597	ENSMUSG00000037503	Fam168b	family with sequence similarity 168, member B
751	chr5	140506234	140506733	500	*	153.792	-1.73931	0.163109	-10.6635	1.50792e-26	1.01824e-24	Promoter (<=1kb)	5	140505575	140524153	18579	1	59031	ENSMUST00000124142.1	659	ENSMUSG00000036599	Chst12	carbohydrate sulfotransferase 12
752	chr6	125454694	125455193	500	*	65.7103	-2.37975	0.223197	-10.6621	1.53099e-26	1.03244e-24	Distal Intergenic	6	125462116	125463024	909	2	12527	ENSMUST00000140024.1	7831	ENSMUSG00000030342	Cd9	CD9 antigen
753	chr13	3769486	3769985	500	*	174.96	-1.76918	0.165962	-10.6602	1.56333e-26	1.05285e-24	Intron (ENSMUST00000223157.1/ENSMUST00000223157.1, intron 2 of 2)	13	3802896	3804316	1421	2	70405	ENSMUST00000077698.4	34331	ENSMUSG00000063130	Calml3	calmodulin-like 3
754	chr1	171365859	171366358	500	*	60.7691	-2.62669	0.246428	-10.659	1.58223e-26	1.06276e-24	Distal Intergenic	1	171370099	171388287	18189	1	71740	ENSMUST00000111286.8	-3741	ENSMUSG00000006411	Nectin4	nectin cell adhesion molecule 4
755	chr4	140771048	140771547	500	*	78.1743	-2.0976	0.196789	-10.6592	1.58025e-26	1.06276e-24	Intron (ENSMUST00000026381.6/18602, intron 1 of 15)	4	140745865	140774236	28372	2	18602	ENSMUST00000026381.6	2689	ENSMUSG00000025330	Padi4	peptidyl arginine deiminase, type IV
756	chr14	72769868	72770367	500	*	67.9294	-2.8289	0.265433	-10.6577	1.60545e-26	1.07693e-24	Distal Intergenic	14	72537946	72710003	172058	2	319448	ENSMUST00000089017.11	-59865	ENSMUSG00000033487	Fndc3a	fibronectin type III domain containing 3A
757	chr15	75141735	75142234	500	*	159.312	-1.91914	0.180081	-10.6571	1.61531e-26	1.08211e-24	Distal Intergenic	15	75155240	75159126	3887	1	546644	ENSMUST00000190262.1	-13006	ENSMUSG00000022582	Ly6g	lymphocyte antigen 6 complex, locus G
758	chr2	44977461	44977960	500	*	138.867	-1.77443	0.166577	-10.6523	1.70026e-26	1.13751e-24	Distal Intergenic	2	45001716	45022915	21200	2	24136	ENSMUST00000202432.3	44955	ENSMUSG00000026872	Zeb2	zinc finger E-box binding homeobox 2
759	chr12	13462387	13462886	500	*	85.0401	1.99548	0.187364	10.6503	1.73819e-26	1.16136e-24	Intron (ENSMUST00000042953.9/71169, intron 40 of 51)	12	13487122	13583803	96682	1	71169	ENSMUST00000221714.1	-24236	ENSMUSG00000020576	Nbas	neuroblastoma amplified sequence
760	chr6	146126763	146127262	500	*	97.2855	-2.31605	0.217503	-10.6484	1.77449e-26	1.18405e-24	Intron (ENSMUST00000079573.12/16439, intron 54 of 55)	6	146120595	146147208	26614	2	16439	ENSMUST00000137938.1	19946	ENSMUSG00000030287	Itpr2	inositol 1,4,5-triphosphate receptor 2
761	chr8	46484880	46485379	500	*	60.3221	-2.88115	0.270612	-10.6468	1.80508e-26	1.20288e-24	Intron (ENSMUST00000034046.12/14081, intron 1 of 20)	8	46490966	46535581	44616	1	14081	ENSMUST00000110372.8	-5587	ENSMUSG00000018796	Acsl1	acyl-CoA synthetase long-chain family member 1
762	chr12	83100434	83100933	500	*	247.561	1.418	0.133236	10.6428	1.88414e-26	1.25392e-24	Intron (ENSMUST00000186848.4/50779, intron 12 of 15)	12	83106787	83158207	51421	1	50779	ENSMUST00000201767.1	-5854	ENSMUSG00000021219	Rgs6	regulator of G-protein signaling 6
763	chr8	72145486	72145985	500	*	84.7516	-2.21634	0.208261	-10.6421	1.89787e-26	1.2614e-24	Intron (ENSMUST00000123177.2/326618, intron 5 of 8)	8	72135808	72153140	17333	1	326618	ENSMUST00000238492.1	9678	ENSMUSG00000031799	Tpm4	tropomyosin 4
764	chr11	106698252	106698751	500	*	101.881	-2.34181	0.22013	-10.6383	1.97685e-26	1.31217e-24	Intron (ENSMUST00000103069.9/18613, intron 3 of 13)	11	106688783	106691347	2565	2	18613	ENSMUST00000135481.1	-6905	ENSMUSG00000020717	Pecam1	platelet/endothelial cell adhesion molecule 1
765	chr11	110702049	110702548	500	*	105.624	-2.14947	0.202083	-10.6366	2.01387e-26	1.335e-24	Distal Intergenic	11	110479039	110497926	18888	1	26399	ENSMUST00000133920.1	223010	ENSMUSG00000020623	Map2k6	mitogen-activated protein kinase kinase 6
766	chr18	7631503	7632002	500	*	59.5378	-2.77454	0.260858	-10.6362	2.02142e-26	1.33825e-24	Distal Intergenic	18	7561336	7626866	65531	2	75739	ENSMUST00000234366.1	-4637	ENSMUSG00000057440	Mpp7	membrane protein, palmitoylated 7 (MAGUK p55 subfamily member 7)
767	chr17	31020831	31021330	500	*	197.001	-1.99867	0.187955	-10.6338	2.0752e-26	1.37207e-24	Distal Intergenic	17	31001945	31010272	8328	1	52020	ENSMUST00000235827.1	18886	ENSMUSG00000054134	Umodl1	uromodulin-like 1
768	chr2	102876125	102876624	500	*	139.417	-1.79424	0.168877	-10.6245	2.29182e-26	1.51332e-24	Intron (ENSMUST00000005218.14/12505, intron 1 of 18)	2	102814133	102901346	87214	2	12505	ENSMUST00000111192.2	24722	ENSMUSG00000005087	Cd44	CD44 antigen
769	chr19	55803638	55804137	500	*	83.0002	-2.46994	0.232601	-10.6188	2.43729e-26	1.60728e-24	Intron (ENSMUST00000111662.10/21416, intron 3 of 13)	19	55742845	55910681	167837	1	21416	ENSMUST00000133008.7	60793	ENSMUSG00000024985	Tcf7l2	transcription factor 7 like 2, T cell specific, HMG box
770	chr15	40047087	40047586	500	*	155.348	-1.68503	0.158686	-10.6186	2.44079e-26	1.6075e-24	Promoter (1-2kb)	15	40045191	40128982	83792	1	102636079	ENSMUST00000227360.1	1896	ENSMUSG00000115142	Gm33251	predicted gene, 33251
771	chr10	79937101	79937600	500	*	422.819	-1.27715	0.120292	-10.617	2.48296e-26	1.63315e-24	Intron (ENSMUST00000019708.11/13496, intron 3 of 8)	10	79930424	79931218	795	1	13496	ENSMUST00000131118.1	6677	ENSMUSG00000019564	Arid3a	AT rich interactive domain 3A (BRIGHT-like)
772	chr9	70869437	70869936	500	*	85.2129	-2.56528	0.241634	-10.6164	2.50082e-26	1.64277e-24	Intron (ENSMUST00000034731.9/15450, intron 1 of 8)	9	70820852	70934613	113762	2	15450	ENSMUST00000214995.1	64677	ENSMUSG00000032207	Lipc	lipase, hepatic
773	chr9	92436366	92436865	500	*	71.5685	-2.52548	0.237971	-10.6125	2.60612e-26	1.70972e-24	Distal Intergenic	9	92457373	92492456	35084	1	235527	ENSMUST00000034941.8	-20508	ENSMUSG00000032377	Plscr4	phospholipid scramblase 4
774	chr16	23167053	23167552	500	*	146.651	-1.58736	0.149577	-10.6123	2.61307e-26	1.71206e-24	Distal Intergenic	16	23175280	23204376	29097	1	105246089	ENSMUST00000232204.1	-7728	ENSMUSG00000068463	C730014E05Rik	RIKEN cDNA C730014E05 gene
775	chr1	53742027	53742526	500	*	118.293	-2.01972	0.190326	-10.6119	2.62328e-26	1.71654e-24	Distal Intergenic	1	53698030	53706784	8755	2	627872	ENSMUST00000189677.1	-35243	ENSMUSG00000096141	Dnah7a	dynein, axonemal, heavy chain 7A
776	chr3	101030599	101031098	500	*	84.9526	-2.26144	0.21311	-10.6116	2.63122e-26	1.71888e-24	Promoter (1-2kb)	3	100993529	101029556	36028	2	630146	ENSMUST00000147399.8	-1043	ENSMUSG00000086564	Cd101	CD101 antigen
777	chr4	41555157	41555656	500	*	287.724	-1.26913	0.119599	-10.6115	2.63364e-26	1.71888e-24	Intron (ENSMUST00000108049.8/71901, intron 1 of 5)	4	41517691	41569509	51819	2	71901	ENSMUST00000108049.8	13853	ENSMUSG00000028439	Fam219a	family with sequence similarity 219, member A
778	chr16	22191660	22192159	500	*	50.6106	2.44493	0.230453	10.6092	2.69936e-26	1.75951e-24	Distal Intergenic	16	22059009	22163299	104291	2	319765	ENSMUST00000100052.10	-28361	ENSMUSG00000033581	Igf2bp2	insulin-like growth factor 2 mRNA binding protein 2
779	chr2	134844322	134844821	500	*	60.5834	-2.97232	0.280199	-10.6079	2.73879e-26	1.78292e-24	Intron (ENSMUST00000131552.4/18795, intron 2 of 32)	2	134786530	135399675	613146	1	18795	ENSMUST00000070724.11	57792	ENSMUSG00000051177	Plcb1	phospholipase C, beta 1
780	chr15	35724527	35725026	500	*	93.2201	1.76978	0.166884	10.6049	2.82735e-26	1.83821e-24	Intron (ENSMUST00000048646.8/666173, intron 34 of 61)	15	35660970	35661047	78	2	100124469	ENSMUST00000104698.1	-63480	ENSMUSG00000077890	Mir875	microRNA 875
781	chr4	46530788	46531287	500	*	51.4141	-2.76157	0.260413	-10.6046	2.83649e-26	1.84179e-24	Intron (ENSMUST00000184112.7/74735, intron 2 of 4)	4	46494819	46534414	39596	2	74735	ENSMUST00000136978.7	3127	ENSMUSG00000039853	Trim14	tripartite motif-containing 14
782	chr11	34372202	34372701	500	*	77.9417	1.92102	0.181209	10.6011	2.94358e-26	1.90888e-24	Intron (ENSMUST00000165963.8/574403, intron 1 of 3)	11	34314822	34422639	107818	1	574403	ENSMUST00000093192.3	57380	ENSMUSG00000069911	Insyn2b	inhibitory synaptic factor family member 2B
783	chr9	114487490	114487989	500	*	175.662	1.34751	0.127112	10.601	2.94929e-26	1.91015e-24	Distal Intergenic	9	114491779	114496038	4260	2	12773	ENSMUST00000215425.1	8049	ENSMUSG00000047898	Ccr4	chemokine (C-C motif) receptor 4
784	chr4	70535595	70536094	500	*	121.992	-2.001	0.188871	-10.5945	3.16021e-26	2.04414e-24	Promoter (<=1kb)	4	70461826	70534995	73170	2	230316	ENSMUST00000037881.2	-600	ENSMUSG00000039270	Megf9	multiple EGF-like-domains 9
785	chr19	29461104	29461603	500	*	490.138	-1.12243	0.105964	-10.5926	3.22501e-26	2.0834e-24	Intron (ENSMUST00000112576.3/58205, intron 5 of 5)	19	29422059	29471152	49094	1	58205	ENSMUST00000235164.1	39045	ENSMUSG00000016498	Pdcd1lg2	programmed cell death 1 ligand 2
786	chr1	152599229	152599728	500	*	278.695	-1.4018	0.132383	-10.589	3.35247e-26	2.16298e-24	Intron (ENSMUST00000111859.7/19731, intron 3 of 18)	1	152557543	152592759	35217	2	19731	ENSMUST00000128251.7	-6470	ENSMUSG00000026482	Rgl1	ral guanine nucleotide dissociation stimulator,-like 1
787	chr13	37792883	37793382	500	*	82.7544	2.35604	0.222548	10.5866	3.43723e-26	2.21485e-24	Exon (ENSMUST00000224624.1/ENSMUST00000224624.1, exon 4 of 4)	13	37778400	37893849	115450	1	68750	ENSMUST00000122842.7	14483	ENSMUSG00000039087	Rreb1	ras responsive element binding protein 1
788	chr1	133769821	133770320	500	*	70.8648	2.15133	0.203267	10.5837	3.54508e-26	2.28145e-24	Intron (ENSMUST00000143567.7/381290, intron 1 of 20)	1	133702674	133753747	51074	2	381290	ENSMUST00000165602.8	-16074	ENSMUSG00000026463	Atp2b4	ATPase, Ca++ transporting, plasma membrane 4
789	chr7	49402506	49403005	500	*	74.9086	-2.33654	0.220812	-10.5816	3.62715e-26	2.33131e-24	Intron (ENSMUST00000183659.7/78286, intron 5 of 39)	7	49364721	49454642	89922	1	78286	ENSMUST00000064383.6	37785	ENSMUSG00000052512	Nav2	neuron navigator 2
790	chr9	78532430	78532929	500	*	111.477	-2.03339	0.192246	-10.577	3.80786e-26	2.44436e-24	Distal Intergenic	9	78479649	78489151	9503	2	13627	ENSMUST00000154207.7	-43279	ENSMUSG00000037742	Eef1a1	eukaryotic translation elongation factor 1 alpha 1
791	chr6	16834120	16834619	500	*	99.8427	-2.13482	0.201846	-10.5764	3.83212e-26	2.45682e-24	3' UTR	6	16844197	16845996	1800	2	21426	ENSMUST00000200984.1	11377	ENSMUSG00000029553	Tfec	transcription factor EC
792	chr11	84197905	84198404	500	*	62.3506	-2.57194	0.243188	-10.5759	3.85313e-26	2.46717e-24	Intron (ENSMUST00000133811.2/107476, intron 3 of 3)	11	84195438	84401645	206208	1	107476	ENSMUST00000020843.12	2467	ENSMUSG00000020532	Acaca	acetyl-Coenzyme A carboxylase alpha
793	chr1	135598405	135598904	500	*	76.8681	2.26727	0.214399	10.575	3.89128e-26	2.48845e-24	Intron (ENSMUST00000067468.5/215714, intron 5 of 5)	1	135434580	135585705	151126	2	215690	ENSMUST00000067414.12	-12700	ENSMUSG00000009418	Nav1	neuron navigator 1
794	chr14	121427589	121428088	500	*	246.849	-1.27522	0.120606	-10.5734	3.9574e-26	2.52756e-24	Distal Intergenic	14	121337422	121380011	42590	2	223255	ENSMUST00000227917.1	-47578	ENSMUSG00000063410	Stk24	serine/threonine kinase 24
795	chr4	57813027	57813526	500	*	69.0035	-2.43041	0.229904	-10.5714	4.04374e-26	2.57945e-24	Intron (ENSMUST00000098066.8/677884, intron 7 of 10)	4	57821050	57855533	34484	1	11641	ENSMUST00000238994.1	-7524	NA	NA	NA
796	chr8	121806107	121806606	500	*	258.287	-1.38217	0.130751	-10.571	4.06251e-26	2.58817e-24	Promoter (<=1kb)	8	121798183	121805320	7138	2	234825	ENSMUST00000172507.1	-787	ENSMUSG00000040263	Klhdc4	kelch domain containing 4
797	chr5	92004192	92004691	500	*	65.4706	2.13818	0.202289	10.5699	4.10952e-26	2.61483e-24	Distal Intergenic	5	92008036	92017896	9861	2	53886	ENSMUST00000136037.1	13205	ENSMUSG00000029403	Cdkl2	cyclin-dependent kinase-like 2 (CDC2-related kinase)
798	chr8	62014251	62014750	500	*	64.3184	-2.65705	0.251407	-10.5687	4.16286e-26	2.64545e-24	Intron (ENSMUST00000093485.2/234311, intron 31 of 38)	8	62021060	62037695	16636	1	234311	ENSMUST00000136121.2	-6310	ENSMUSG00000037921	Ddx60	DExD/H box helicase 60
799	chr14	66272050	66272549	500	*	58.5111	-2.86641	0.271314	-10.5649	4.33277e-26	2.74998e-24	Intron (ENSMUST00000022622.13/19229, intron 1 of 30)	14	66153844	66280982	127139	2	19229	ENSMUST00000111121.1	8433	ENSMUSG00000059456	Ptk2b	PTK2 protein tyrosine kinase 2 beta
800	chr19	3403974	3404473	500	*	102.532	-2.08083	0.197067	-10.559	4.61592e-26	2.92603e-24	Exon (ENSMUST00000025840.15/17771, exon 7 of 9)	19	3409932	3414447	4516	2	14419	ENSMUST00000025842.7	9974	ENSMUSG00000024907	Gal	galanin and GMAP prepropeptide
801	chr5	53503359	53503858	500	*	114.714	1.73241	0.164128	10.5552	4.80452e-26	3.04178e-24	Intron (ENSMUST00000201991.3/19664, intron 1 of 6)	5	53466152	53649390	183239	1	19664	ENSMUST00000201991.3	37207	ENSMUSG00000039191	Rbpj	recombination signal binding protein for immunoglobulin kappa J region
802	chr3	108046866	108047365	500	*	118.276	-2.02111	0.191494	-10.5544	4.84494e-26	3.06355e-24	Promoter (1-2kb)	3	108040408	108044894	4487	2	14865	ENSMUST00000029489.14	-1972	ENSMUSG00000027890	Gstm4	glutathione S-transferase, mu 4
803	chr7	63914008	63914507	500	*	174.567	-1.43387	0.135859	-10.5541	4.86262e-26	3.0709e-24	Intron (ENSMUST00000063694.9/50794, intron 1 of 1)	7	63916857	63920539	3683	1	381994	ENSMUST00000177638.1	-2350	ENSMUSG00000095061	E030018B13Rik	RIKEN cDNA E030018B13 gene
804	chr16	24659007	24659506	500	*	100.704	1.78408	0.169086	10.5513	5.00792e-26	3.15873e-24	Intron (ENSMUST00000231352.1/210126, intron 5 of 6)	16	24721855	24979530	257676	1	210126	ENSMUST00000115314.3	-62349	ENSMUSG00000033306	Lpp	LIM domain containing preferred translocation partner in lipoma
805	chr13	44987827	44988326	500	*	62.1525	2.20364	0.208967	10.5454	5.3344e-26	3.36047e-24	Intron (ENSMUST00000222583.1/94245, intron 4 of 10)	13	44922086	44982997	60912	2	94245	ENSMUST00000221393.1	-4830	ENSMUSG00000057531	Dtnbp1	dystrobrevin binding protein 1
806	chr7	109456467	109456966	500	*	141.106	1.61666	0.153344	10.5427	5.48994e-26	3.45417e-24	Intron (ENSMUST00000106739.7/330627, intron 16 of 19)	7	109279223	109439081	159859	2	117229	ENSMUST00000141210.1	-17386	ENSMUSG00000031027	Stk33	serine/threonine kinase 33
807	chr2	152805986	152806485	500	*	287.11	-1.32008	0.125231	-10.5412	5.57828e-26	3.5054e-24	Intron (ENSMUST00000007803.11/12048, intron 2 of 2)	2	152781411	152828535	47125	2	12048	ENSMUST00000173755.1	22050	ENSMUSG00000007659	Bcl2l1	BCL2-like 1
808	chr6	67035378	67035877	500	*	127.67	-1.76823	0.167759	-10.5403	5.63258e-26	3.53514e-24	Promoter (<=1kb)	6	67036599	67080654	44056	1	320172	ENSMUST00000130657.7	-722	ENSMUSG00000087231	E230016M11Rik	RIKEN cDNA E230016M11 gene
809	chr2	132595754	132596253	500	*	195.26	-1.60952	0.152712	-10.5395	5.67872e-26	3.55969e-24	Promoter (1-2kb)	2	132598195	132650156	51962	1	767814	ENSMUST00000143964.7	-1942	ENSMUSG00000074783	AU019990	expressed sequence AU019990
810	chr3	144041761	144042260	500	*	75.2375	-2.36505	0.224422	-10.5384	5.7462e-26	3.59755e-24	Distal Intergenic	3	144189062	144194818	5757	2	16911	ENSMUST00000148128.1	152558	ENSMUSG00000028266	Lmo4	LIM domain only 4
811	chr6	125526069	125526568	500	*	99.5174	-2.1752	0.20661	-10.5281	6.4136e-26	4.01044e-24	Distal Intergenic	6	125546774	125592174	45401	1	22371	ENSMUST00000100941.8	-20206	ENSMUSG00000001930	Vwf	Von Willebrand factor
812	chr11	76901539	76902038	500	*	79.998	-2.31356	0.219804	-10.5256	6.58458e-26	4.11228e-24	Promoter (<=1kb)	11	76902159	76916587	14429	1	66601	ENSMUST00000102495.7	-121	ENSMUSG00000020839	Tmigd1	transmembrane and immunoglobulin domain containing 1
813	chr1	55049089	55049588	500	*	139.222	1.74473	0.165773	10.5248	6.64164e-26	4.14281e-24	Distal Intergenic	1	55052770	55071953	19184	1	67876	ENSMUST00000087617.10	-3182	ENSMUSG00000025981	Coq10b	coenzyme Q10B
814	chr2	180737895	180738394	500	*	64.8174	-2.99818	0.28499	-10.5203	6.96502e-26	4.33919e-24	Promoter (<=1kb)	2	180738274	180741416	3143	1	228993	ENSMUST00000140955.1	0	ENSMUSG00000023393	Slc17a9	solute carrier family 17, member 9
815	chr19	46979546	46980045	500	*	277.26	-1.4462	0.137495	-10.5182	7.12109e-26	4.43098e-24	Intron (ENSMUST00000172239.2/76952, intron 1 of 17)	19	46883317	46969568	86252	2	76952	ENSMUST00000235234.1	-9978	ENSMUSG00000025041	Nt5c2	5'-nucleotidase, cytosolic II
816	chr11	49811143	49811642	500	*	366.27	-1.28425	0.122107	-10.5174	7.18121e-26	4.46291e-24	Intron (ENSMUST00000020629.4/14584, intron 5 of 18)	11	49794187	49838613	44427	1	14584	ENSMUST00000020629.4	16956	ENSMUSG00000020363	Gfpt2	glutamine fructose-6-phosphate transaminase 2
817	chr4	74305670	74306169	500	*	70.3946	-2.37707	0.22604	-10.5162	7.27829e-26	4.5177e-24	Intron (ENSMUST00000077851.9/76804, intron 5 of 21)	4	74262810	74273659	10850	1	76804	ENSMUST00000150439.1	42860	ENSMUSG00000028397	Kdm4c	lysine (K)-specific demethylase 4C
818	chr19	5988956	5989455	500	*	151.237	-1.68839	0.160582	-10.5142	7.43168e-26	4.60728e-24	3' UTR	19	5980360	5986143	5784	2	381203	ENSMUST00000237046.1	-2813	ENSMUSG00000037451	Slc22a20	solute carrier family 22 (organic anion transporter), member 20
819	chr14	21047836	21048335	500	*	157.424	-1.55509	0.147972	-10.5093	7.82453e-26	4.8449e-24	Intron (ENSMUST00000154460.7/55946, intron 1 of 8)	14	21040987	21052077	11091	2	55946	ENSMUST00000148886.1	3742	ENSMUSG00000021824	Ap3m1	adaptor-related protein complex 3, mu 1 subunit
820	chr15	9750978	9751477	500	*	62.4013	-3.1058	0.295631	-10.5057	8.13335e-26	5.02998e-24	Distal Intergenic	15	9661546	9748868	87323	2	320277	ENSMUST00000041840.13	-2110	ENSMUSG00000072663	Spef2	sperm flagellar 2
821	chr3	148933044	148933543	500	*	149.902	1.44884	0.137962	10.5017	8.48518e-26	5.24118e-24	Intron (ENSMUST00000106128.6/99633, intron 1 of 22)	3	148815586	148954635	139050	2	99633	ENSMUST00000106128.6	21092	ENSMUSG00000028184	Adgrl2	adhesion G protein-coupled receptor L2
822	chr3	144110617	144111116	500	*	177.569	-1.49152	0.14207	-10.4985	8.776e-26	5.41421e-24	Intron (ENSMUST00000198202.1/ENSMUST00000198202.1, intron 3 of 4)	3	144189062	144194818	5757	2	16911	ENSMUST00000148128.1	83702	ENSMUSG00000028266	Lmo4	LIM domain only 4
823	chr18	5397294	5397793	500	*	299.315	1.18805	0.113172	10.4978	8.84174e-26	5.44815e-24	Distal Intergenic	18	5210124	5334807	124684	2	240186	ENSMUST00000234241.1	-62487	ENSMUSG00000050945	Zfp438	zinc finger protein 438
824	chr11	83585924	83586423	500	*	98.2961	-2.14039	0.203978	-10.4933	9.27801e-26	5.71003e-24	Intron (ENSMUST00000125626.1/100504464, intron 1 of 8)	11	83588395	83589875	1481	2	20305	ENSMUST00000138145.1	3452	ENSMUSG00000018927	Ccl6	chemokine (C-C motif) ligand 6
825	chr8	11822894	11823393	500	*	155.756	1.72289	0.164228	10.4909	9.51488e-26	5.84871e-24	Exon (ENSMUST00000033908.13/54126, exon 18 of 18)	8	11830238	11832300	2063	1	54126	ENSMUST00000151225.1	-6845	ENSMUSG00000031511	Arhgef7	Rho guanine nucleotide exchange factor (GEF7)
826	chr4	104993375	104993874	500	*	194.285	1.31298	0.125188	10.488	9.80457e-26	6.01948e-24	Intron (ENSMUST00000106803.8/242594, intron 9 of 19)	4	104913524	105016863	103340	1	242594	ENSMUST00000106804.1	79851	ENSMUSG00000078612	Fyb2	FYN binding protein 2
827	chr10	24087108	24087607	500	*	212.178	-1.34308	0.128076	-10.4866	9.95476e-26	6.1043e-24	Distal Intergenic	10	24091260	24092294	1035	2	382348	ENSMUST00000092654.3	4687	ENSMUSG00000100186	Taar8b	trace amine-associated receptor 8B
828	chr12	80063717	80064216	500	*	111.88	-2.12149	0.202337	-10.4849	1.0132e-25	6.20551e-24	Intron (ENSMUST00000218323.1/ENSMUST00000218323.1, intron 1 of 1)	12	80108756	80112994	4239	2	12192	ENSMUST00000219642.1	48778	ENSMUSG00000021127	Zfp36l1	zinc finger protein 36, C3H type-like 1
829	chr6	48698852	48699351	500	*	145.06	1.51489	0.144489	10.4845	1.01831e-25	6.22928e-24	Distal Intergenic	6	48704422	48706236	1815	2	231931	ENSMUST00000132725.6	6885	ENSMUSG00000047867	Gimap6	GTPase, IMAP family member 6
830	chr17	5576742	5577241	500	*	93.4276	1.83919	0.175449	10.4828	1.03661e-25	6.33358e-24	Intron (ENSMUST00000089185.5/224454, intron 1 of 8)	17	5492557	5753811	261255	1	224454	ENSMUST00000089185.5	84185	ENSMUSG00000034265	Zdhhc14	zinc finger, DHHC domain containing 14
831	chr12	98255345	98255844	500	*	141.192	1.43969	0.137358	10.4814	1.05223e-25	6.42127e-24	Exon (ENSMUST00000221322.1/ENSMUST00000221322.1, exon 1 of 1)	12	98239570	98258783	19214	2	14420	ENSMUST00000220501.1	2939	ENSMUSG00000021003	Galc	galactosylceramidase
832	chr16	18808930	18809429	500	*	95.1657	-1.97179	0.188162	-10.4792	1.07626e-25	6.56004e-24	Intron (ENSMUST00000000028.13/12544, intron 4 of 19)	16	18780453	18811626	31174	2	12544	ENSMUST00000096990.9	2197	ENSMUSG00000000028	Cdc45	cell division cycle 45
833	chr13	9159233	9159732	500	*	253.973	-1.3161	0.125608	-10.4779	1.09181e-25	6.63882e-24	Intron (ENSMUST00000188211.7/217980, intron 13 of 17)	13	9168361	9173121	4761	1	217980	ENSMUST00000189330.1	-8629	ENSMUSG00000033499	Larp4b	La ribonucleoprotein 4B
834	chr16	92641004	92641503	500	*	124.564	-1.78586	0.17044	-10.4779	1.0912e-25	6.63882e-24	Intron (ENSMUST00000023673.13/12394, intron 6 of 7)	16	92686758	92695495	8738	2	12394	ENSMUST00000187242.2	53992	ENSMUSG00000022952	Runx1	runt related transcription factor 1
835	chr14	61696294	61696793	500	*	139.472	-1.74275	0.166338	-10.4772	1.09956e-25	6.67796e-24	Distal Intergenic	14	61602839	61682373	79535	2	668253	ENSMUST00000182768.7	-13921	ENSMUSG00000097589	Dleu2	deleted in lymphocytic leukemia, 2
836	chr2	127843993	127844492	500	*	63.1834	-2.59726	0.247926	-10.476	1.11368e-25	6.75562e-24	Intron (ENSMUST00000126410.1/74121, intron 1 of 5)	2	127838876	127877800	38925	1	74121	ENSMUST00000126410.1	5117	ENSMUSG00000027380	Acoxl	acyl-Coenzyme A oxidase-like
837	chr1	39443643	39444142	500	*	96.6615	1.80105	0.171962	10.4735	1.14311e-25	6.92588e-24	Intron (ENSMUST00000054462.10/54610, intron 1 of 19)	1	39372296	39478661	106366	2	54610	ENSMUST00000192531.5	34519	ENSMUSG00000003134	Tbc1d8	TBC1 domain family, member 8
838	chr14	73363740	73364239	500	*	81.1565	-2.10962	0.201614	-10.4637	1.26853e-25	7.67658e-24	Intron (ENSMUST00000022704.8/16432, intron 5 of 5)	14	73362885	73368505	5621	2	16432	ENSMUST00000226722.1	4266	ENSMUSG00000022108	Itm2b	integral membrane protein 2B
839	chr1	154034095	154034594	500	*	108.398	-1.81934	0.17389	-10.4626	1.28255e-25	7.75219e-24	Exon (ENSMUST00000188704.1/ENSMUST00000188704.1, exon 1 of 3)	1	153906043	153907116	1074	1	14645	ENSMUST00000154576.1	128052	ENSMUSG00000026473	Glul	glutamate-ammonia ligase (glutamine synthetase)
840	chr7	67429986	67430485	500	*	92.5268	1.7304	0.165463	10.4579	1.34752e-25	8.13519e-24	Intron (ENSMUST00000208755.1/ENSMUST00000208755.1, intron 1 of 2)	7	67251809	67372858	121050	2	17258	ENSMUST00000133074.1	-57128	ENSMUSG00000030557	Mef2a	myocyte enhancer factor 2A
841	chr8	46138095	46138594	500	*	116.653	-1.82205	0.174237	-10.4573	1.3565e-25	8.17966e-24	Intron (ENSMUST00000110378.8/102141, intron 1 of 18)	8	46033266	46151705	118440	2	102141	ENSMUST00000041582.14	13111	ENSMUSG00000038291	Snx25	sorting nexin 25
842	chr18	75363176	75363675	500	*	126.036	-1.76336	0.168637	-10.4566	1.36721e-25	8.23445e-24	Distal Intergenic	18	75365332	75367088	1757	2	102636262	ENSMUST00000174338.1	3413	NA	Gm20544	predicted gene 20544
843	chr18	57307393	57307892	500	*	136.854	1.6202	0.15497	10.455	1.39055e-25	8.3651e-24	Distal Intergenic	18	57354741	57392956	38216	1	73137	ENSMUST00000025490.9	-46849	ENSMUSG00000024594	Prrc1	proline-rich coiled-coil 1
844	chr16	19912625	19913124	500	*	74.3339	-2.2312	0.21346	-10.4526	1.42614e-25	8.56898e-24	Distal Intergenic	16	19876685	19884274	7590	2	68162	ENSMUST00000231564.1	-28351	ENSMUSG00000075330	A930003A15Rik	RIKEN cDNA A930003A15 gene
845	chr15	60739536	60740035	500	*	76.6204	2.10238	0.201275	10.4453	1.53905e-25	9.23648e-24	Distal Intergenic	15	60822271	60828650	6380	1	320469	ENSMUST00000180730.2	-82236	NA	9930014A18Rik	RIKEN cDNA 9930014A18 gene
846	chr11	79223400	79223899	500	*	248.746	-1.28794	0.123312	-10.4446	1.55127e-25	9.29882e-24	Distal Intergenic	11	79240307	79242949	2643	2	78889	ENSMUST00000153585.1	19050	ENSMUSG00000017677	Wsb1	WD repeat and SOCS box-containing 1
847	chr15	59802315	59802814	500	*	246.062	1.39227	0.133341	10.4415	1.60321e-25	9.59883e-24	Distal Intergenic	15	59788417	59794959	6543	2	100503021	ENSMUST00000228865.1	-7356	ENSMUSG00000115426	Gm19510	predicted gene, 19510
848	chr5	25088026	25088525	500	*	76.1925	-2.19413	0.210243	-10.4362	1.69548e-25	1.01393e-23	Intron (ENSMUST00000030784.13/108099, intron 1 of 15)	5	24862744	25100642	237899	2	108099	ENSMUST00000030784.13	12117	ENSMUSG00000028944	Prkag2	protein kinase, AMP-activated, gamma 2 non-catalytic subunit
849	chr10	61143288	61143787	500	*	72.357	-2.27219	0.217834	-10.4308	1.7935e-25	1.07129e-23	Intron (ENSMUST00000122259.7/20397, intron 2 of 14)	10	61123327	61146898	23572	2	20397	ENSMUST00000126307.1	3111	ENSMUSG00000020097	Sgpl1	sphingosine phosphate lyase 1
850	chr6	135169187	135169686	500	*	249.877	-1.52245	0.145982	-10.429	1.82745e-25	1.09028e-23	Promoter (<=1kb)	6	135137522	135168215	30694	2	15199	ENSMUST00000045855.8	-972	ENSMUSG00000042770	Hebp1	heme binding protein 1
851	chr2	152741482	152741981	500	*	613.04	-1.07389	0.102974	-10.4288	1.83228e-25	1.09188e-23	Distal Intergenic	2	152736251	152737410	1160	1	15901	ENSMUST00000109824.1	5231	ENSMUSG00000042745	Id1	inhibitor of DNA binding 1, HLH protein
852	chr11	32563576	32564075	500	*	274.939	-1.24799	0.119674	-10.4282	1.84309e-25	1.09703e-23	Intron (ENSMUST00000102821.3/20868, intron 2 of 18)	11	32588595	32598528	9934	1	20868	ENSMUST00000143397.1	-24520	ENSMUSG00000020272	Stk10	serine/threonine kinase 10
853	chr14	79289911	79290410	500	*	147.085	-1.71139	0.164145	-10.4261	1.88455e-25	1.12039e-23	Exon (ENSMUST00000022595.7/66214, exon 4 of 5)	14	79288756	79301645	12890	2	66214	ENSMUST00000022595.7	11235	ENSMUSG00000022018	Rgcc	regulator of cell cycle
854	chr16	45561656	45562155	500	*	98.012	-1.92553	0.184719	-10.4241	1.9238e-25	1.14239e-23	Intron (ENSMUST00000159945.7/208169, intron 13 of 27)	16	45539671	45606886	67216	1	208169	ENSMUST00000162774.6	21985	ENSMUSG00000033210	Slc9c1	solute carrier family 9, subfamily C (Na+-transporting carboxylic acid decarboxylase), member 1
855	chr9	96517420	96517919	500	*	84.4095	-2.03719	0.195433	-10.424	1.92743e-25	1.1432e-23	Exon (ENSMUST00000190704.2/102635744, exon 4 of 11)	9	96486001	96525264	39264	2	102635744	ENSMUST00000190704.2	7345	ENSMUSG00000099564	Gm28729	predicted gene 28729
856	chr12	79832599	79833098	500	*	233.469	1.35309	0.129808	10.4238	1.93101e-25	1.14399e-23	Distal Intergenic	12	79917019	79924733	7715	2	77290	ENSMUST00000218818.1	91635	ENSMUSG00000112765	9430078K24Rik	RIKEN cDNA 9430078K24 gene
857	chr9	44126804	44127303	500	*	164.843	-1.57785	0.151449	-10.4184	2.0435e-25	1.20922e-23	Intron (ENSMUST00000180670.2/100038560, intron 1 of 1)	9	44134469	44138934	4466	1	84004	ENSMUST00000149241.7	-7166	ENSMUSG00000032135	Mcam	melanoma cell adhesion molecule
858	chr4	59250893	59251392	500	*	80.7481	-2.55245	0.244999	-10.4182	2.04762e-25	1.20999e-23	Distal Intergenic	4	59260051	59263269	3219	1	101055769	ENSMUST00000124589.1	-8659	NA	Gm12596	predicted gene 12596
859	chr7	142354856	142355355	500	*	79.805	-2.09012	0.200623	-10.4181	2.04957e-25	1.20999e-23	Intron (ENSMUST00000059223.14/320802, intron 2 of 3)	7	142325837	142338022	12186	2	320802	ENSMUST00000131791.1	-16834	ENSMUSG00000045777	Ifitm10	interferon induced transmembrane protein 10
860	chr9	110841265	110841764	500	*	117.829	-1.84963	0.177545	-10.4178	2.05623e-25	1.21251e-23	3' UTR	9	110844506	110856522	12017	1	74306	ENSMUST00000176403.7	-2742	ENSMUSG00000049719	Prss46	protease, serine 46
861	chr10	20595360	20595859	500	*	88.38	-2.08994	0.200614	-10.4177	2.0587e-25	1.21255e-23	Intron (ENSMUST00000020165.13/29863, intron 2 of 12)	10	20407087	20548470	141384	2	29863	ENSMUST00000164195.1	-46890	ENSMUSG00000019990	Pde7b	phosphodiesterase 7B
862	chr6	134261943	134262442	500	*	208.591	1.31346	0.12611	10.4152	2.11266e-25	1.24102e-23	Exon (ENSMUST00000169529.1/14011, exon 3 of 3)	6	134247565	134248557	993	1	14011	ENSMUST00000145869.1	14378	ENSMUSG00000030199	Etv6	ets variant 6
863	chr12	111436734	111437233	500	*	160.335	-1.56083	0.149859	-10.4153	2.11077e-25	1.24102e-23	Distal Intergenic	12	111442469	111455018	12550	1	21928	ENSMUST00000102745.9	-5236	ENSMUSG00000021281	Tnfaip2	tumor necrosis factor, alpha-induced protein 2
864	chr13	37214792	37215291	500	*	415.932	-1.23286	0.118371	-10.4152	2.11437e-25	1.24102e-23	Distal Intergenic	13	37345208	37419036	73829	1	17084	ENSMUST00000021860.6	-129917	ENSMUSG00000021423	Ly86	lymphocyte antigen 86
865	chr14	20552961	20553460	500	*	63.6775	-2.757	0.264751	-10.4136	2.14991e-25	1.26042e-23	Intron (ENSMUST00000129237.1/75602, intron 1 of 2)	14	20499364	20546573	47210	2	19056	ENSMUST00000159027.7	-6388	ENSMUSG00000021816	Ppp3cb	protein phosphatase 3, catalytic subunit, beta isoform
866	chr12	111430377	111430876	500	*	161.424	-1.50856	0.144891	-10.4117	2.19347e-25	1.28447e-23	Promoter (1-2kb)	12	111429254	111431159	1906	1	74190	ENSMUST00000223369.1	1123	ENSMUSG00000021280	Exoc3l4	exocyst complex component 3-like 4
867	chr17	26627284	26627783	500	*	237.897	-1.3426	0.128979	-10.4094	2.24656e-25	1.31404e-23	Intron (ENSMUST00000167662.7/67458, intron 4 of 9)	17	26624183	26643882	19700	1	67458	ENSMUST00000165802.1	3101	ENSMUSG00000001576	Ergic1	endoplasmic reticulum-golgi intermediate compartment (ERGIC) 1
868	chr11	114836947	114837446	500	*	37.328	-3.8977	0.374463	-10.4088	2.26066e-25	1.32077e-23	Distal Intergenic	11	114851152	114863733	12582	1	70355	ENSMUST00000133245.1	-13706	ENSMUSG00000051043	Gprc5c	G protein-coupled receptor, family C, group 5, member C
869	chr6	138075698	138076197	500	*	65.1599	-2.71607	0.260975	-10.4074	2.29374e-25	1.33855e-23	Intron (ENSMUST00000171804.3/277898, intron 1 of 8)	6	137983590	138073196	89607	2	277898	ENSMUST00000050132.9	-2502	ENSMUSG00000044378	Slc15a5	solute carrier family 15, member 5
870	chr1	58719989	58720488	500	*	148.449	-1.72114	0.165426	-10.4043	2.36985e-25	1.38138e-23	Intron (ENSMUST00000140940.7/12633, intron 2 of 9)	1	58713317	58755165	41849	1	12633	ENSMUST00000069333.7	6672	ENSMUSG00000026031	Cflar	CASP8 and FADD-like apoptosis regulator
871	chr2	167694150	167694649	500	*	75.2499	-2.50081	0.240464	-10.3999	2.48106e-25	1.44396e-23	Intron (ENSMUST00000141923.1/329562, intron 1 of 3)	2	167691181	167697801	6621	1	329562	ENSMUST00000130679.1	2969	ENSMUSG00000006462	A530013C23Rik	RIKEN cDNA A530013C23 gene
872	chr11	120798175	120798674	500	*	74.1631	-2.33155	0.22419	-10.3999	2.48291e-25	1.44396e-23	Promoter (1-2kb)	11	120789201	120796403	7203	2	68730	ENSMUST00000106135.7	-1772	ENSMUSG00000025155	Dus1l	dihydrouridine synthase 1-like (S. cerevisiae)
873	chr12	73887967	73888466	500	*	68.8455	2.32436	0.223502	10.3997	2.48618e-25	1.44421e-23	Intron (ENSMUST00000221427.1/ENSMUST00000221427.1, intron 1 of 2)	12	73901375	73947530	46156	1	15251	ENSMUST00000110461.7	-12909	ENSMUSG00000021109	Hif1a	hypoxia inducible factor 1, alpha subunit
874	chr18	5404562	5405061	500	*	120.886	1.75204	0.168489	10.3986	2.51675e-25	1.46029e-23	Distal Intergenic	18	5210124	5334807	124684	2	240186	ENSMUST00000234241.1	-69755	ENSMUSG00000050945	Zfp438	zinc finger protein 438
875	chr10	60348958	60349457	500	*	338.979	-1.11747	0.107477	-10.3973	2.55038e-25	1.47811e-23	Promoter (<=1kb)	10	60349323	60369293	19971	1	74048	ENSMUST00000105459.1	0	ENSMUSG00000020101	Vsir	V-set immunoregulatory receptor
876	chr2	38291474	38291973	500	*	226.001	-1.32588	0.127557	-10.3944	2.62941e-25	1.52218e-23	Distal Intergenic	2	37816916	38287390	470475	2	227801	ENSMUST00000140552.7	-4084	ENSMUSG00000035392	Dennd1a	DENN/MADD domain containing 1A
877	chr8	68212105	68212604	500	*	175.492	1.41425	0.136116	10.3901	2.75071e-25	1.59058e-23	Distal Intergenic	8	67696890	68206057	509168	2	234353	ENSMUST00000212960.1	-6048	ENSMUSG00000030465	Psd3	pleckstrin and Sec7 domain containing 3
878	chr5	31581175	31581674	500	*	104.234	-1.89199	0.182162	-10.3863	2.8615e-25	1.65276e-23	Exon (ENSMUST00000202297.1/ENSMUST00000202297.1, exon 1 of 1)	5	31569595	31571397	1803	2	100740	ENSMUST00000201790.1	-9778	ENSMUSG00000107355	AI839979	expressed sequence AI839979
879	chr8	26771928	26772427	500	*	144.376	-1.57401	0.151575	-10.3844	2.92118e-25	1.68531e-23	Distal Intergenic	8	26814593	26824423	9831	2	72316	ENSMUST00000189978.1	51996	ENSMUSG00000100335	2310008N11Rik	RIKEN cDNA 2310008N11 gene
880	chr17	34261431	34261930	500	*	419.435	1.17925	0.113563	10.3841	2.93039e-25	1.6887e-23	Promoter (1-2kb)	17	34263209	34269419	6211	1	14961	ENSMUST00000040828.6	-1279	ENSMUSG00000073421	H2-Ab1	histocompatibility 2, class II antigen A, beta 1
881	chr8	10840908	10841407	500	*	312.189	1.32943	0.128027	10.3839	2.93399e-25	1.68886e-23	Distal Intergenic	8	10871509	10882435	10927	2	320014	ENSMUST00000208358.1	41028	ENSMUSG00000109473	B930025P03Rik	RIKEN cDNA B930025P03 gene
882	chr4	133941442	133941941	500	*	435.279	-1.13038	0.108863	-10.3835	2.94889e-25	1.69551e-23	Distal Intergenic	4	133965444	133967243	1800	2	15331	ENSMUST00000123234.7	25302	ENSMUSG00000003038	Hmgn2	high mobility group nucleosomal binding domain 2
883	chr13	52602759	52603258	500	*	388.504	-1.13544	0.109356	-10.3829	2.96483e-25	1.70274e-23	Intron (ENSMUST00000120135.7/20963, intron 1 of 13)	13	52596959	52624339	27381	1	20963	ENSMUST00000140339.1	5800	ENSMUSG00000021457	Syk	spleen tyrosine kinase
884	chr4	145270091	145270590	500	*	171.908	-1.65208	0.159137	-10.3814	3.01167e-25	1.72769e-23	Intron (ENSMUST00000030339.12/21941, intron 12 of 12)	4	145225416	145246870	21455	2	21938	ENSMUST00000143055.1	-23221	ENSMUSG00000028599	Tnfrsf1b	tumor necrosis factor receptor superfamily, member 1b
885	chr2	91112434	91112933	500	*	210.006	-1.59371	0.153521	-10.3811	3.02405e-25	1.73088e-23	Intron (ENSMUST00000169852.1/20375, intron 2 of 3)	2	91118144	91136510	18367	1	17868	ENSMUST00000111430.9	-5211	ENSMUSG00000002100	Mybpc3	myosin binding protein C, cardiac
886	chr10	62914343	62914842	500	*	70.7377	-2.1276	0.204949	-10.3811	3.0216e-25	1.73088e-23	Distal Intergenic	10	62879873	62908996	29124	2	52463	ENSMUST00000218782.1	-5347	ENSMUSG00000047146	Tet1	tet methylcytosine dioxygenase 1
887	chr4	141959515	141960014	500	*	69.2633	-2.62613	0.252993	-10.3803	3.04954e-25	1.7435e-23	Intron (ENSMUST00000105780.7/329977, intron 10 of 32)	4	141932783	141954194	21412	2	329977	ENSMUST00000124125.1	-5321	ENSMUSG00000051435	Fhad1	forkhead-associated (FHA) phosphopeptide binding domain 1
888	chr10	45276848	45277347	500	*	165.145	1.35833	0.130864	10.3797	3.06681e-25	1.7514e-23	Intron (ENSMUST00000175658.1/78977, intron 2 of 2)	10	45289305	45318452	29148	1	78977	ENSMUST00000019994.13	-11958	ENSMUSG00000019848	Popdc3	popeye domain containing 3
889	chr1	37344330	37344829	500	*	214.908	-1.37245	0.132242	-10.3783	3.11231e-25	1.77538e-23	Intron (ENSMUST00000146676.1/269180, intron 1 of 1)	1	37357397	37403690	46294	1	269180	ENSMUST00000132615.7	-12568	ENSMUSG00000026113	Inpp4a	inositol polyphosphate-4-phosphatase, type I
890	chr11	70436980	70437479	500	*	104.602	-1.93685	0.186724	-10.3728	3.29694e-25	1.87859e-23	Promoter (<=1kb)	11	70437292	70439553	2262	1	216869	ENSMUST00000143232.1	0	ENSMUSG00000060216	Arrb2	arrestin, beta 2
891	chr1	172590328	172590827	500	*	110.653	1.72165	0.166	10.3714	3.34693e-25	1.90493e-23	Promoter (<=1kb)	1	172581758	172590568	8811	2	74748	ENSMUST00000065679.7	0	ENSMUSG00000053318	Slamf8	SLAM family member 8
892	chr7	118842961	118843460	500	*	78.3974	2.00272	0.193174	10.3674	3.48723e-25	1.98256e-23	3' UTR	7	118845501	118855613	10113	2	66356	ENSMUST00000106549.8	12153	ENSMUSG00000030980	Knop1	lysine rich nucleolar protein 1
893	chr12	111524590	111525089	500	*	156.207	-1.54258	0.148802	-10.3667	3.5145e-25	1.99583e-23	Distal Intergenic	12	111538016	111546752	8737	1	217869	ENSMUST00000166123.8	-12927	ENSMUSG00000021282	Eif5	eukaryotic translation initiation factor 5
894	chr8	11795968	11796467	500	*	71.0233	2.24561	0.216629	10.3662	3.5336e-25	2.00443e-23	Intron (ENSMUST00000110909.8/54126, intron 6 of 18)	8	11799844	11800959	1116	1	54126	ENSMUST00000210287.1	-3377	ENSMUSG00000031511	Arhgef7	Rho guanine nucleotide exchange factor (GEF7)
895	chr13	55447564	55448063	500	*	267.451	-1.36254	0.131522	-10.3599	3.77509e-25	2.13902e-23	Intron (ENSMUST00000224653.1/26385, intron 1 of 15)	13	55445461	55460055	14595	1	26385	ENSMUST00000224118.1	2103	ENSMUSG00000074886	Grk6	G protein-coupled receptor kinase 6
896	chr6	99811262	99811761	500	*	122.184	-1.89843	0.183375	-10.3527	4.06716e-25	2.30194e-23	Distal Intergenic	6	99722105	99726392	4288	2	50501	ENSMUST00000203738.1	-84870	ENSMUSG00000030069	Prok2	prokineticin 2
897	chr3	65435054	65435553	500	*	154.093	1.48712	0.143666	10.3512	4.13164e-25	2.33583e-23	Distal Intergenic	3	65379655	65392623	12969	2	67437	ENSMUST00000029414.11	-42431	ENSMUSG00000027828	Ssr3	signal sequence receptor, gamma
898	chr12	91645355	91645854	500	*	78.1348	1.86482	0.180203	10.3484	4.25535e-25	2.40309e-23	Intron (ENSMUST00000052969.14/108800, intron 5 of 6)	12	91558688	91590487	31800	2	83602	ENSMUST00000063314.6	-54868	ENSMUSG00000020962	Gtf2a1	general transcription factor II A, 1
899	chr5	17849567	17850066	500	*	45.5422	2.87344	0.277739	10.3458	4.37039e-25	2.46531e-23	Promoter (<=1kb)	5	17781690	17849792	68103	2	12491	ENSMUST00000170051.7	0	ENSMUSG00000002944	Cd36	CD36 molecule
900	chr3	10282930	10283429	500	*	104.507	-2.32574	0.224917	-10.3404	4.62461e-25	2.60582e-23	Intron (ENSMUST00000029043.12/75497, intron 1 of 5)	3	10245951	10301174	55224	2	75497	ENSMUST00000119761.1	17745	ENSMUSG00000027530	Fabp12	fatty acid binding protein 12
901	chr2	148393113	148393612	500	*	159.788	-1.44216	0.139498	-10.3382	4.73233e-25	2.66355e-23	Promoter (1-2kb)	2	148395344	148396767	1424	1	20608	ENSMUST00000109962.3	-1732	ENSMUSG00000037014	Sstr4	somatostatin receptor 4
902	chr18	62177210	62177709	500	*	214.628	-1.38064	0.133589	-10.335	4.8958e-25	2.7525e-23	Distal Intergenic	18	62177816	62179959	2144	2	11555	ENSMUST00000053640.4	2250	ENSMUSG00000045730	Adrb2	adrenergic receptor, beta 2
903	chr15	43479556	43480055	500	*	58.8452	-2.51007	0.242884	-10.3345	4.92143e-25	2.76385e-23	Intron (ENSMUST00000022962.7/66736, intron 1 of 10)	15	43477241	43493632	16392	1	66736	ENSMUST00000228864.1	2315	ENSMUSG00000022337	Emc2	ER membrane protein complex subunit 2
904	chr8	68392435	68392934	500	*	83.7025	-2.40883	0.233183	-10.3302	5.14679e-25	2.88721e-23	Intron (ENSMUST00000078350.12/234356, intron 5 of 9)	8	68368466	68375710	7245	1	73609	ENSMUST00000139265.1	23969	ENSMUSG00000085197	1700125H03Rik	RIKEN cDNA 1700125H03 gene
905	chr9	122604106	122604605	500	*	123.116	1.61776	0.15661	10.3298	5.1645e-25	2.89205e-23	Intron (ENSMUST00000181682.8/319626, intron 2 of 3)	9	122572502	122679596	107095	1	319626	ENSMUST00000181719.1	31604	ENSMUSG00000097736	9530059O14Rik	RIKEN cDNA 9530059O14 gene
906	chr17	84235452	84235951	500	*	164.02	-1.70275	0.164838	-10.3298	5.16681e-25	2.89205e-23	Intron (ENSMUST00000047524.9/240174, intron 31 of 37)	17	84222544	84229860	7317	2	240174	ENSMUST00000234529.1	-5592	ENSMUSG00000024251	Thada	thyroid adenoma associated
907	chr8	72212532	72213031	500	*	68.592	-2.37464	0.229914	-10.3284	5.243e-25	2.93145e-23	Promoter (<=1kb)	8	72204335	72212837	8503	2	234421	ENSMUST00000211946.1	0	ENSMUSG00000074240	Cib3	calcium and integrin binding family member 3
908	chr10	9640577	9641076	500	*	120.885	-1.76138	0.170546	-10.3279	5.26855e-25	2.9425e-23	Intron (ENSMUST00000100070.4/320825, intron 1 of 1)	10	9628672	9630941	2270	2	320825	ENSMUST00000221079.1	-9636	ENSMUSG00000060487	Samd5	sterile alpha motif domain containing 5
909	chr15	59845256	59845755	500	*	143.977	-1.83468	0.177645	-10.3277	5.27859e-25	2.94486e-23	Distal Intergenic	15	59788417	59794959	6543	2	100503021	ENSMUST00000228865.1	-50297	ENSMUSG00000115426	Gm19510	predicted gene, 19510
910	chr3	144027563	144028062	500	*	76.8365	2.6481	0.256428	10.3269	5.32606e-25	2.96808e-23	Distal Intergenic	3	144189062	144194818	5757	2	16911	ENSMUST00000148128.1	166756	ENSMUSG00000028266	Lmo4	LIM domain only 4
911	chr3	10022443	10022942	500	*	220.409	-1.30436	0.126318	-10.326	5.37492e-25	2.99202e-23	Exon (ENSMUST00000195727.1/ENSMUST00000195727.1, exon 2 of 2)	3	10012605	10016335	3731	1	16592	ENSMUST00000123744.1	9838	ENSMUSG00000027533	Fabp5	fatty acid binding protein 5, epidermal
912	chr6	119487585	119488084	500	*	52.4772	-2.94967	0.285667	-10.3256	5.39946e-25	3.00239e-23	Intron (ENSMUST00000178696.7/22419, intron 1 of 4)	6	119479668	119482630	2963	1	101358	ENSMUST00000032094.6	7917	ENSMUSG00000030019	Fbxl14	F-box and leucine-rich repeat protein 14
913	chr6	147051608	147052107	500	*	78.4024	-2.32994	0.225664	-10.3248	5.44355e-25	3.02358e-23	Intron (ENSMUST00000036111.9/232536, intron 4 of 7)	6	147044595	147055867	11273	1	232536	ENSMUST00000137556.2	7013	ENSMUSG00000040112	Mrps35	mitochondrial ribosomal protein S35
914	chr2	31771039	31771538	500	*	200.027	-1.53668	0.14884	-10.3244	5.46556e-25	3.03249e-23	Intron (ENSMUST00000075759.12/11350, intron 1 of 10)	2	31760173	31779024	18852	1	11350	ENSMUST00000124089.1	10866	ENSMUSG00000026842	Abl1	c-abl oncogene 1, non-receptor tyrosine kinase
915	chr1	171616860	171617359	500	*	291.543	-1.33464	0.129278	-10.3238	5.50088e-25	3.04875e-23	Distal Intergenic	1	171588624	171607410	18787	2	17085	ENSMUST00000068878.13	-9450	ENSMUSG00000004707	Ly9	lymphocyte antigen 9
916	chr2	174116888	174117387	500	*	104.499	1.70998	0.165688	10.3205	5.69371e-25	3.15218e-23	Intron (ENSMUST00000044415.15/228961, intron 6 of 11)	2	174111573	174116103	4531	1	228961	ENSMUST00000136449.1	5315	ENSMUSG00000039263	Npepl1	aminopeptidase-like 1
917	chr10	40077513	40078012	500	*	109.239	-1.82103	0.17645	-10.3204	5.7006e-25	3.15255e-23	Promoter (<=1kb)	10	40037299	40076605	39307	2	72472	ENSMUST00000213827.1	-908	ENSMUSG00000019838	Slc16a10	solute carrier family 16 (monocarboxylic acid transporters), member 10
918	chr5	65038209	65038708	500	*	175.293	-1.46088	0.141677	-10.3113	6.26236e-25	3.45944e-23	Exon (ENSMUST00000031080.14/68303, exon 13 of 14)	5	65062536	65091584	29049	2	243025	ENSMUST00000043352.7	52876	ENSMUSG00000037913	Tmem156	transmembrane protein 156
919	chr2	153292401	153292900	500	*	265.562	1.30677	0.126752	10.3097	6.37254e-25	3.51648e-23	Promoter (<=1kb)	2	153291413	153333390	41978	1	16569	ENSMUST00000028977.6	988	ENSMUSG00000027475	Kif3b	kinesin family member 3B
920	chr10	91028943	91029442	500	*	45.7546	2.49732	0.242235	10.3095	6.38225e-25	3.51801e-23	Intron (ENSMUST00000159110.7/11783, intron 17 of 26)	10	90995733	91000411	4679	2	11783	ENSMUST00000159457.1	-28532	ENSMUSG00000019979	Apaf1	apoptotic peptidase activating factor 1
921	chr14	32695783	32696282	500	*	62.5705	-2.78519	0.270193	-10.3081	6.47392e-25	3.56467e-23	Distal Intergenic	14	32667817	32685293	17477	2	100504518	ENSMUST00000226958.1	-10490	ENSMUSG00000071540	3425401B19Rik	RIKEN cDNA 3425401B19 gene
922	chr13	75824615	75825114	500	*	161.449	-1.51919	0.147379	-10.308	6.48103e-25	3.56471e-23	Distal Intergenic	13	75839868	75850151	10284	1	93692	ENSMUST00000022082.7	-14754	ENSMUSG00000021591	Glrx	glutaredoxin
923	chr3	27201793	27202292	500	*	170.692	-1.59433	0.154678	-10.3075	6.51996e-25	3.58217e-23	Intron (ENSMUST00000046515.14/320024, intron 1 of 4)	3	27188441	27239584	51144	1	320024	ENSMUST00000140872.1	13352	ENSMUSG00000027698	Nceh1	neutral cholesterol ester hydrolase 1
924	chr8	70911192	70911691	500	*	198.611	-1.46219	0.141859	-10.3074	6.52691e-25	3.58217e-23	Promoter (<=1kb)	8	70911818	70917526	5709	1	270058	ENSMUST00000212143.1	-127	ENSMUSG00000019261	Map1s	microtubule-associated protein 1S
925	chr11	99065834	99066333	500	*	182.547	-1.4851	0.144086	-10.307	6.55129e-25	3.59167e-23	3' UTR	11	99068175	99073864	5690	2	217169	ENSMUST00000107465.7	7531	ENSMUSG00000017607	Tns4	tensin 4
926	chr19	44389426	44389925	500	*	182.26	-1.57582	0.152894	-10.3066	6.57579e-25	3.6012e-23	Distal Intergenic	19	44397993	44406690	8698	2	20249	ENSMUST00000236824.1	16765	ENSMUSG00000037071	Scd1	stearoyl-Coenzyme A desaturase 1
927	chr12	32943881	32944380	500	*	140.671	-1.5932	0.154595	-10.3057	6.64256e-25	3.63384e-23	Intron (ENSMUST00000181670.7/74076, intron 2 of 5)	12	32924957	32953783	28827	2	74076	ENSMUST00000180391.1	9403	ENSMUSG00000097494	4933406C10Rik	RIKEN cDNA 4933406C10 gene
928	chr2	118686502	118687001	500	*	55.4879	-2.77117	0.269017	-10.3011	6.96549e-25	3.8064e-23	Intron (ENSMUST00000099557.9/214230, intron 3 of 10)	2	118677263	118697236	19974	1	214230	ENSMUST00000132577.1	9239	ENSMUSG00000074923	Pak6	p21 (RAC1) activated kinase 6
929	chr14	73130415	73130914	500	*	44.8069	-3.31788	0.322167	-10.2986	7.14658e-25	3.90115e-23	Intron (ENSMUST00000163339.7/105670, intron 1 of 6)	14	73123037	73161986	38950	1	105670	ENSMUST00000163339.7	7378	ENSMUSG00000022106	Rcbtb2	regulator of chromosome condensation (RCC1) and BTB (POZ) domain containing protein 2
930	chr10	118050227	118050726	500	*	293.01	1.52915	0.148534	10.2949	7.42603e-25	4.04934e-23	Distal Intergenic	10	118141811	118146760	4950	1	17245	ENSMUST00000219827.1	-91085	ENSMUSG00000020212	Mdm1	transformed mouse 3T3 cell double minute 1
931	chr18	60856704	60857203	500	*	73.9002	2.07213	0.20129	10.2943	7.47626e-25	4.07235e-23	Distal Intergenic	18	60813755	60848971	35217	2	21453	ENSMUST00000176630.7	-7733	ENSMUSG00000024613	Tcof1	treacle ribosome biogenesis factor 1
932	chr6	112739485	112739984	500	*	99.3163	1.75466	0.170508	10.2907	7.7574e-25	4.22096e-23	Intron (ENSMUST00000088373.10/259302, intron 15 of 21)	6	112739025	112766937	27913	2	259302	ENSMUST00000131835.1	26953	ENSMUSG00000030257	Srgap3	SLIT-ROBO Rho GTPase activating protein 3
933	chr7	112332410	112332909	500	*	93.9819	1.94282	0.188801	10.2903	7.79423e-25	4.23645e-23	Intron (ENSMUST00000050149.11/320878, intron 17 of 19)	7	112346729	112355194	8466	1	320878	ENSMUST00000144509.1	-13820	ENSMUSG00000038244	Mical2	microtubule associated monooxygenase, calponin and LIM domain containing 2
934	chr15	76780693	76781192	500	*	127.683	-1.53398	0.149178	-10.2829	8.42e-25	4.57168e-23	Intron (ENSMUST00000036176.15/223666, intron 1 of 11)	15	76751677	76794825	43149	2	223666	ENSMUST00000176855.8	13633	ENSMUSG00000033697	Arhgap39	Rho GTPase activating protein 39
935	chr10	117412579	117413078	500	*	86.6001	-2.21452	0.21547	-10.2776	8.88873e-25	4.82102e-23	Intron (ENSMUST00000220040.1/ENSMUST00000220040.1, intron 1 of 1)	10	117366178	117380015	13838	2	432508	ENSMUST00000175924.1	-32564	ENSMUSG00000055531	Cpsf6	cleavage and polyadenylation specific factor 6
936	chr1	121462586	121463085	500	*	155.019	1.38279	0.134552	10.277	8.94669e-25	4.84727e-23	Intron (ENSMUST00000036025.15/70829, intron 10 of 23)	1	121491217	121499477	8261	1	70829	ENSMUST00000152959.1	-28132	ENSMUSG00000026339	Ccdc93	coiled-coil domain containing 93
937	chr2	27415311	27415810	500	*	72.332	-2.54169	0.247369	-10.2749	9.14405e-25	4.94364e-23	Intron (ENSMUST00000185188.7/22325, intron 1 of 29)	2	27262104	27426912	164809	2	22325	ENSMUST00000185188.7	11102	ENSMUSG00000009621	Vav2	vav 2 oncogene
938	chr9	23651229	23651728	500	*	135.852	-1.66814	0.16235	-10.2749	9.14132e-25	4.94364e-23	Distal Intergenic	9	23373932	23406831	32900	1	73230	ENSMUST00000214050.1	277297	ENSMUSG00000031963	Bmper	BMP-binding endothelial regulator
939	chr19	42306940	42307439	500	*	42.5884	-3.26931	0.318191	-10.2747	9.16601e-25	4.95023e-23	Intron (ENSMUST00000238290.1/72832, intron 6 of 14)	19	42283532	42287954	4423	2	72832	ENSMUST00000238182.1	-18986	ENSMUSG00000042401	Crtac1	cartilage acidic protein 1
940	chr5	150232145	150232644	500	*	82.6216	-2.34106	0.22793	-10.2709	9.52824e-25	5.14038e-23	Intron (ENSMUST00000200960.3/320365, intron 2 of 4)	5	150259767	150497753	237987	1	320365	ENSMUST00000087204.8	-27123	ENSMUSG00000056602	Fry	FRY microtubule binding protein
941	chr13	109632411	109632910	500	*	142.749	-1.55118	0.151047	-10.2695	9.67231e-25	5.21256e-23	Promoter (<=1kb)	13	109632780	109951364	318585	1	238871	ENSMUST00000135275.7	0	ENSMUSG00000021699	Pde4d	phosphodiesterase 4D, cAMP specific
942	chr10	77645510	77646009	500	*	49.5858	-2.64284	0.257422	-10.2666	9.9695e-25	5.36702e-23	3' UTR	10	77641224	77641307	84	1	100316811	ENSMUST00000158799.1	4286	ENSMUSG00000089424	Mir1930	microRNA 1930
943	chr15	25834901	25835400	500	*	211.527	-1.44561	0.140815	-10.266	1.00289e-24	5.39326e-23	Distal Intergenic	15	25843180	25973687	130508	1	66270	ENSMUST00000022881.14	-7780	ENSMUSG00000022270	Retreg1	reticulophagy regulator 1
944	chr11	110715263	110715762	500	*	75.0645	-2.43112	0.236827	-10.2654	1.00947e-24	5.42293e-23	Distal Intergenic	11	110479039	110497926	18888	1	26399	ENSMUST00000133920.1	236224	ENSMUSG00000020623	Map2k6	mitogen-activated protein kinase kinase 6
945	chr4	134763802	134764301	500	*	98.5663	-1.86443	0.18163	-10.265	1.01286e-24	5.43535e-23	Intron (ENSMUST00000037828.7/100017, intron 1 of 8)	4	134741554	134768024	26471	2	100017	ENSMUST00000037828.7	3723	ENSMUSG00000037295	Ldlrap1	low density lipoprotein receptor adaptor protein 1
946	chr17	6746233	6746732	500	*	156.663	-1.66111	0.161825	-10.2648	1.01502e-24	5.44122e-23	Intron (ENSMUST00000064234.6/22350, intron 7 of 12)	17	6740837	6742821	1985	2	22350	ENSMUST00000131131.1	-3412	ENSMUSG00000052397	Ezr	ezrin
947	chr15	86170568	86171067	500	*	112.989	-2.02395	0.197212	-10.2628	1.03637e-24	5.5498e-23	Intron (ENSMUST00000044332.15/223753, intron 1 of 12)	15	86139128	86159468	20341	2	223753	ENSMUST00000150767.7	-11100	ENSMUSG00000035891	Cerk	ceramide kinase
948	chr1	180357696	180358195	500	*	81.7906	1.8999	0.185128	10.2626	1.03818e-24	5.55363e-23	Exon (ENSMUST00000193199.1/ENSMUST00000193199.1, exon 1 of 1)	1	180330485	180424802	94318	1	320404	ENSMUST00000070181.6	27211	ENSMUSG00000038855	Itpkb	inositol 1,4,5-trisphosphate 3-kinase B
949	chr2	91484734	91485233	500	*	107.918	-1.7035	0.166022	-10.2607	1.05922e-24	5.66016e-23	Intron (ENSMUST00000028689.3/228357, intron 16 of 37)	2	91476319	91478842	2524	1	228357	ENSMUST00000151907.1	8415	ENSMUSG00000027253	Lrp4	low density lipoprotein receptor-related protein 4
950	chr14	63560130	63560629	500	*	64.8169	2.12262	0.206897	10.2593	1.07517e-24	5.73936e-23	Distal Intergenic	14	63523477	63543982	20506	2	210376	ENSMUST00000058679.6	-16148	ENSMUSG00000035078	Mtmr9	myotubularin related protein 9
951	chr16	20047254	20047753	500	*	84.5666	-2.27846	0.222122	-10.2577	1.09316e-24	5.82926e-23	Distal Intergenic	16	20097542	20129221	31680	1	75785	ENSMUST00000023509.4	-49789	ENSMUSG00000062901	Klhl24	kelch-like 24
952	chr6	134171858	134172357	500	*	182.403	-1.52959	0.149135	-10.2564	1.10785e-24	5.9014e-23	Exon (ENSMUST00000164616.1/ENSMUST00000164616.1, exon 1 of 2)	6	134233600	134262019	28420	1	14011	ENSMUST00000169529.1	-61243	ENSMUSG00000030199	Etv6	ets variant 6
953	chr18	38985971	38986470	500	*	84.5306	-2.08277	0.203076	-10.2561	1.11049e-24	5.90926e-23	Intron (ENSMUST00000148850.7/71302, intron 2 of 5)	18	38993145	39100149	107005	1	71302	ENSMUST00000115574.1	-6675	ENSMUSG00000036452	Arhgap26	Rho GTPase activating protein 26
954	chr6	29245666	29246165	500	*	442.512	-1.23925	0.120852	-10.2543	1.13218e-24	6.01836e-23	Distal Intergenic	6	29272488	29275186	2699	1	69573	ENSMUST00000115289.1	-26323	ENSMUSG00000043421	Hilpda	hypoxia inducible lipid droplet associated
955	chr19	11977416	11977915	500	*	52.1636	-2.86853	0.279818	-10.2514	1.16628e-24	6.19311e-23	Exon (ENSMUST00000025590.10/76303, exon 4 of 14)	19	11965941	11994112	28172	1	76303	ENSMUST00000025590.10	11475	ENSMUSG00000024687	Osbp	oxysterol binding protein
956	chr3	135628672	135629171	500	*	260.598	1.12645	0.109887	10.251	1.17168e-24	6.21532e-23	Intron (ENSMUST00000029812.13/18033, intron 6 of 24)	3	135584882	135608483	23602	2	18033	ENSMUST00000129428.7	-20189	ENSMUSG00000028163	Nfkb1	nuclear factor of kappa light polypeptide gene enhancer in B cells 1, p105
957	chr2	101868632	101869131	500	*	126.789	-1.83505	0.179025	-10.2503	1.18026e-24	6.25182e-23	Intron (ENSMUST00000154525.1/72446, intron 1 of 3)	2	101758518	101883014	124497	2	72446	ENSMUST00000154525.1	13883	ENSMUSG00000032841	Prr5l	proline rich 5 like
958	chr5	105418268	105418767	500	*	57.5152	-2.82773	0.27587	-10.2502	1.18103e-24	6.25182e-23	Intron (ENSMUST00000112707.2/433926, intron 1 of 4)	5	105415775	105490074	74300	1	433926	ENSMUST00000112707.2	2493	ENSMUSG00000070639	Lrrc8b	leucine rich repeat containing 8 family, member B
959	chr18	61481591	61482090	500	*	166.395	2.07308	0.202302	10.2475	1.21503e-24	6.42509e-23	Intron (ENSMUST00000235256.1/442846, intron 1 of 3)	18	61470225	61484607	14383	2	442846	ENSMUST00000235256.1	2517	ENSMUSG00000118229	Lncbate10	brown adipose tissue enriched long noncoding RNA 10
960	chr11	54486015	54486514	500	*	44.6583	-3.14692	0.307197	-10.244	1.25923e-24	6.6519e-23	Intron (ENSMUST00000046835.13/216742, intron 6 of 17)	11	54464560	54502705	38146	1	216742	ENSMUST00000143650.1	21455	ENSMUSG00000035992	Fnip1	folliculin interacting protein 1
961	chr11	71253208	71253707	500	*	84.1839	-2.43691	0.237957	-10.241	1.29941e-24	6.85697e-23	Intron (ENSMUST00000174668.9/627984, intron 6 of 11)	11	71153127	71230733	77607	2	637515	ENSMUST00000108516.8	-22475	ENSMUSG00000070390	Nlrp1b	NLR family, pyrin domain containing 1B
962	chr6	71185120	71185619	500	*	46.3257	-3.03792	0.296652	-10.2407	1.30336e-24	6.87069e-23	Distal Intergenic	6	71199827	71205023	5197	1	14080	ENSMUST00000067492.7	-14208	ENSMUSG00000054422	Fabp1	fatty acid binding protein 1, liver
963	chr4	134760645	134761144	500	*	172.988	-1.49524	0.146043	-10.2383	1.33512e-24	7.03012e-23	Intron (ENSMUST00000037828.7/100017, intron 1 of 8)	4	134741554	134768024	26471	2	100017	ENSMUST00000037828.7	6880	ENSMUSG00000037295	Ldlrap1	low density lipoprotein receptor adaptor protein 1
964	chrX	12453165	12453664	500	*	136.249	-1.72072	0.168068	-10.2382	1.33638e-24	7.03012e-23	Distal Intergenic	20	12339782	12354996	15215	2	100043946	ENSMUST00000146535.7	-98169	ENSMUSG00000087591	Gm14635	predicted gene 14635
965	chr1	10255321	10255820	500	*	107.09	-2.13516	0.20867	-10.2322	1.42185e-24	7.47199e-23	Distal Intergenic	1	10173075	10232670	59596	2	211673	ENSMUST00000131556.1	-22651	ENSMUSG00000067851	Arfgef1	ADP-ribosylation factor guanine nucleotide-exchange factor 1(brefeldin A-inhibited)
966	chr13	13558765	13559264	500	*	81.483	-2.23313	0.218272	-10.231	1.4408e-24	7.56377e-23	Distal Intergenic	13	13590397	13636259	45863	1	17101	ENSMUST00000223053.1	-31133	ENSMUSG00000019726	Lyst	lysosomal trafficking regulator
967	chr1	31050247	31050746	500	*	199.727	-1.52614	0.149201	-10.2288	1.47354e-24	7.72764e-23	Intron (ENSMUST00000233331.1/70988, intron 2 of 4)	1	31019188	31096454	77267	2	102634473	ENSMUST00000188605.1	45708	ENSMUSG00000086727	Gm29669	predicted gene 29669
968	chr10	10740717	10741216	500	*	112.99	-1.77403	0.173457	-10.2275	1.49342e-24	7.82381e-23	Intron (ENSMUST00000044306.12/14816, intron 6 of 8)	10	10746182	10748808	2627	2	14816	ENSMUST00000135120.1	7592	ENSMUSG00000019828	Grm1	glutamate receptor, metabotropic 1
969	chr6	134703281	134703780	500	*	87.6374	-2.16753	0.211973	-10.2255	1.52456e-24	7.9787e-23	Promoter (1-2kb)	6	134701550	134710455	8906	1	67774	ENSMUST00000204133.1	1731	ENSMUSG00000042992	Borcs5	BLOC-1 related complex subunit 5
970	chr17	29473938	29474437	500	*	104.298	-2.09101	0.204552	-10.2224	1.57417e-24	8.22983e-23	Intron (ENSMUST00000234040.1/ENSMUST00000234040.1, intron 1 of 3)	17	29490753	29496112	5360	1	18712	ENSMUST00000024811.8	-16316	ENSMUSG00000024014	Pim1	proviral integration site 1
971	chr7	113443459	113443958	500	*	82.2589	-2.13207	0.208575	-10.222	1.57966e-24	8.25003e-23	Distal Intergenic	7	113385580	113388570	2991	2	19226	ENSMUST00000079793.6	-54889	ENSMUSG00000059077	Pth	parathyroid hormone
972	chr10	79945863	79946362	500	*	130.08	-1.71212	0.167508	-10.2211	1.59459e-24	8.31945e-23	Promoter (<=1kb)	10	79946279	79952643	6365	1	13496	ENSMUST00000135005.1	0	ENSMUSG00000019564	Arid3a	AT rich interactive domain 3A (BRIGHT-like)
973	chr2	69015135	69015634	500	*	237.711	-1.27498	0.124743	-10.2208	1.59996e-24	8.33886e-23	Intron (ENSMUST00000028426.8/241447, intron 4 of 9)	2	68959911	69051328	91418	1	241447	ENSMUST00000141498.1	55224	ENSMUSG00000027035	Cers6	ceramide synthase 6
974	chr11	55115900	55116399	500	*	236.672	1.18838	0.116302	10.218	1.6462e-24	8.57107e-23	Distal Intergenic	11	55098115	55113029	14915	1	14667	ENSMUST00000000608.7	17785	ENSMUSG00000000594	Gm2a	GM2 ganglioside activator protein
975	chr13	104108573	104109072	500	*	131.976	-1.69102	0.165504	-10.2174	1.65811e-24	8.62422e-23	Promoter (<=1kb)	13	104035211	104109586	74376	2	75805	ENSMUST00000224945.1	514	ENSMUSG00000021710	Nln	neurolysin (metallopeptidase M3 family)
976	chr4	74201316	74201815	500	*	54.0382	-3.93007	0.384783	-10.2137	1.72111e-24	8.94272e-23	Intron (ENSMUST00000098006.8/242506, intron 14 of 14)	4	74168937	74189001	20065	1	242506	ENSMUST00000154134.1	32379	ENSMUSG00000049122	Frmd3	FERM domain containing 3
977	chr11	83603420	83603919	500	*	131.734	-1.73345	0.169778	-10.2101	1.78665e-24	9.27374e-23	Intron (ENSMUST00000125626.1/100504464, intron 2 of 8)	11	83587882	83593087	5206	2	20305	ENSMUST00000019071.3	-10333	ENSMUSG00000018927	Ccl6	chemokine (C-C motif) ligand 6
978	chr9	61391570	61392069	500	*	151.415	-1.5911	0.155843	-10.2096	1.79541e-24	9.30971e-23	Intron (ENSMUST00000178113.7/21887, intron 4 of 19)	9	61401859	61410134	8276	1	21887	ENSMUST00000162962.7	-9790	ENSMUSG00000032280	Tle3	transducin-like enhancer of split 3
979	chr6	135161269	135161768	500	*	92.9766	-1.89939	0.186082	-10.2073	1.83937e-24	9.52535e-23	Intron (ENSMUST00000045855.8/15199, intron 1 of 3)	6	135152817	135168192	15376	2	15199	ENSMUST00000204000.1	6424	ENSMUSG00000042770	Hebp1	heme binding protein 1
980	chr16	10417834	10418333	500	*	211.369	1.35381	0.132633	10.2072	1.84076e-24	9.52535e-23	Intron (ENSMUST00000023146.4/26425, intron 4 of 10)	16	10421236	10423346	2111	1	26425	ENSMUST00000143617.1	-2903	ENSMUSG00000022503	Nubp1	nucleotide binding protein 1
981	chr4	9640939	9641438	500	*	66.0796	2.10644	0.206392	10.206	1.86352e-24	9.63333e-23	Promoter (1-2kb)	4	9604516	9639260	34745	2	65973	ENSMUST00000152058.1	-1679	ENSMUSG00000028207	Asph	aspartate-beta-hydroxylase
982	chr5	122146209	122146708	500	*	192.452	-1.31812	0.129169	-10.2046	1.89023e-24	9.76146e-23	Distal Intergenic	5	122134437	122138957	4521	2	330188	ENSMUST00000146235.1	-7252	ENSMUSG00000043036	Ccdc63	coiled-coil domain containing 63
983	chr19	53781242	53781741	500	*	53.4542	-2.7577	0.270243	-10.2045	1.89308e-24	9.76623e-23	Intron (ENSMUST00000164202.8/73713, intron 1 of 13)	19	53793308	53813573	20266	1	73713	ENSMUST00000162910.1	-11567	ENSMUSG00000043639	Rbm20	RNA binding motif protein 20
984	chr2	60910694	60911193	500	*	115.752	-1.75545	0.172032	-10.2043	1.89779e-24	9.7795e-23	Intron (ENSMUST00000028347.12/56878, intron 1 of 13)	2	60842297	60889030	46734	2	56878	ENSMUST00000132529.7	-21664	ENSMUSG00000026970	Rbms1	RNA binding motif, single stranded interacting protein 1
985	chr7	90040384	90040883	500	*	55.8931	-2.79086	0.273502	-10.2042	1.89951e-24	9.7795e-23	Exon (ENSMUST00000208547.1/319711, exon 4 of 6)	7	90029162	90049069	19908	1	319711	ENSMUST00000208266.1	11222	ENSMUSG00000097585	E230029C05Rik	RIKEN cDNA E230029C05 gene
986	chr1	79701533	79702032	500	*	137.241	1.54954	0.151896	10.2013	1.95655e-24	1.00629e-22	Distal Intergenic	1	79719163	79730098	10936	2	69368	ENSMUST00000130714.7	28066	ENSMUSG00000073643	Wdfy1	WD repeat and FYVE domain containing 1
987	chr9	16237944	16238443	500	*	61.2095	2.09469	0.20538	10.1991	2.00167e-24	1.02845e-22	Intron (ENSMUST00000217308.2/270120, intron 3 of 25)	9	15910205	16378231	468027	2	270120	ENSMUST00000082170.5	139788	ENSMUSG00000074505	Fat3	FAT atypical cadherin 3
988	chr3	87868716	87869215	500	*	58.3084	-2.98674	0.292911	-10.1967	2.05032e-24	1.05239e-22	Intron (ENSMUST00000005015.9/94315, intron 3 of 6)	3	87858903	87885608	26706	2	94315	ENSMUST00000005015.9	16393	ENSMUSG00000004895	Prcc	papillary renal cell carcinoma (translocation-associated)
989	chr5	34484754	34485253	500	*	164.129	1.42582	0.139918	10.1903	2.18996e-24	1.12292e-22	Intron (ENSMUST00000180376.7/231128, intron 20 of 20)	5	34499605	34501618	2014	2	231130	ENSMUST00000143072.1	16365	ENSMUSG00000059866	Tnip2	TNFAIP3 interacting protein 2
990	chr18	40266994	40267493	500	*	45.519	2.45511	0.241015	10.1865	2.27722e-24	1.16649e-22	Intron (ENSMUST00000236889.1/383348, intron 2 of 2)	18	40258803	40531006	272204	1	383348	ENSMUST00000235241.1	8191	ENSMUSG00000051401	Kctd16	potassium channel tetramerisation domain containing 16
991	chr7	51723924	51724423	500	*	57.25	2.45072	0.240621	10.185	2.31459e-24	1.18444e-22	Distal Intergenic	7	51629480	51661582	32103	1	140919	ENSMUST00000208597.1	94444	ENSMUSG00000030500	Slc17a6	solute carrier family 17 (sodium-dependent inorganic phosphate cotransporter), member 6
992	chr4	9671278	9671777	500	*	164.346	-1.411	0.138571	-10.1825	2.37499e-24	1.21412e-22	Promoter (1-2kb)	4	9449079	9669344	220266	2	65973	ENSMUST00000108339.7	-1934	ENSMUSG00000028207	Asph	aspartate-beta-hydroxylase
993	chr17	4276619	4277118	500	*	117.599	1.585	0.155738	10.1773	2.50366e-24	1.2786e-22	Distal Intergenic	17	4120217	4122113	1897	2	78043	ENSMUST00000231319.1	-154506	ENSMUSG00000116615	4930548J01Rik	RIKEN cDNA 4930548J01 gene
994	chr2	129308958	129309457	500	*	91.4717	-1.91899	0.188601	-10.1749	2.56685e-24	1.30956e-22	Promoter (<=1kb)	2	129299610	129309972	10363	2	16175	ENSMUST00000028882.1	515	ENSMUSG00000027399	Il1a	interleukin 1 alpha
995	chr18	12585085	12585584	500	*	265.96	1.14501	0.112552	10.1732	2.61209e-24	1.3313e-22	Distal Intergenic	18	12599896	12725017	125122	1	72747	ENSMUST00000234974.1	-14312	ENSMUSG00000024424	Ttc39c	tetratricopeptide repeat domain 39C
996	chr4	150064196	150064695	500	*	160.57	-1.64579	0.16179	-10.1724	2.63348e-24	1.34086e-22	Distal Intergenic	4	150068454	150068555	102	1	723848	ENSMUST00000083559.1	-3759	ENSMUSG00000065493	Mir34a	microRNA 34a
997	chr17	15701477	15701976	500	*	96.3277	-2.03738	0.200417	-10.1657	2.82114e-24	1.43496e-22	Distal Intergenic	17	15704967	15772610	67644	1	12648	ENSMUST00000024627.13	-2991	ENSMUSG00000023852	Chd1	chromodomain helicase DNA binding protein 1
998	chr1	51932806	51933305	500	*	137.93	-1.63798	0.161148	-10.1645	2.8565e-24	1.45005e-22	Distal Intergenic	1	51749765	51916071	166307	2	17912	ENSMUST00000046390.13	-16735	ENSMUSG00000018417	Myo1b	myosin IB
999	chr2	4361849	4362348	500	*	50.1398	-3.27465	0.322166	-10.1645	2.85653e-24	1.45005e-22	Intron (ENSMUST00000177457.7/209630, intron 2 of 24)	2	4389614	4529798	140185	1	209630	ENSMUST00000115037.8	-27266	ENSMUSG00000026657	Frmd4a	FERM domain containing 4A
1000	chr13	101524153	101524652	500	*	65.7271	-2.54492	0.250411	-10.163	2.90077e-24	1.47104e-22	Distal Intergenic	13	101690135	101692343	2209	2	18708	ENSMUST00000190171.1	167691	ENSMUSG00000041417	Pik3r1	phosphoinositide-3-kinase regulatory subunit 1
1001	chr1	151284999	151285498	500	*	205.03	1.32957	0.13083	10.1626	2.91171e-24	1.47511e-22	Distal Intergenic	1	151344477	151364422	19946	1	117198	ENSMUST00000023918.12	-58979	ENSMUSG00000023150	Ivns1abp	influenza virus NS1A binding protein
1002	chr19	21725078	21725577	500	*	57.2139	-2.46743	0.242843	-10.1606	2.97249e-24	1.5044e-22	Distal Intergenic	19	21680634	21685637	5004	1	226016	ENSMUST00000236549.1	44444	ENSMUSG00000047368	Abhd17b	abhydrolase domain containing 17B
1003	chr13	55529463	55529962	500	*	109.168	-1.86751	0.183835	-10.1587	3.03201e-24	1.53299e-22	Promoter (<=1kb)	13	55523235	55529296	6062	2	27261	ENSMUST00000223563.1	-167	ENSMUSG00000035711	Dok3	docking protein 3
1004	chr10	96266193	96266692	500	*	146.359	1.59804	0.157318	10.1581	3.05064e-24	1.53964e-22	Distal Intergenic	10	96226207	96248708	22502	1	74881	ENSMUST00000218720.1	39986	ENSMUSG00000112762	4930459C07Rik	RIKEN cDNA 4930459C07 gene
1005	chr19	22978846	22979345	500	*	102.955	1.6936	0.166725	10.158	3.05123e-24	1.53964e-22	Exon (ENSMUST00000236056.1/ENSMUST00000236056.1, exon 2 of 2)	19	23141226	23168134	26909	1	16601	ENSMUST00000036884.2	-161881	ENSMUSG00000033863	Klf9	Kruppel-like factor 9
1006	chr2	30925064	30925563	500	*	285.694	-1.31507	0.129491	-10.1557	3.12502e-24	1.57531e-22	Intron (ENSMUST00000132244.1/ENSMUST00000132244.1, intron 1 of 2)	2	30889471	30903297	13827	2	64292	ENSMUST00000102852.5	-21767	ENSMUSG00000050737	Ptges	prostaglandin E synthase
1007	chr11	101357943	101358442	500	*	50.6099	-2.68493	0.264505	-10.1508	3.28762e-24	1.65563e-22	Distal Intergenic	11	101367561	101377903	10343	1	14377	ENSMUST00000019469.2	-9119	ENSMUSG00000078650	G6pc	glucose-6-phosphatase, catalytic
1008	chr6	14046958	14047457	500	*	64.6694	1.99372	0.196427	10.1499	3.31547e-24	1.668e-22	Distal Intergenic	6	13871569	13896422	24854	1	76311	ENSMUST00000181225.1	175389	ENSMUSG00000097616	1110019D14Rik	RIKEN cDNA 1110019D14 gene
1009	chr9	89695118	89695617	500	*	141.271	1.38583	0.13654	10.1496	3.32579e-24	1.67153e-22	Distal Intergenic	9	89699206	89705068	5863	2	66111	ENSMUST00000058488.8	9451	ENSMUSG00000032353	Tmed3	transmembrane p24 trafficking protein 3
1010	chr11	29718458	29718957	500	*	75.7068	-2.4106	0.237645	-10.1437	3.53508e-24	1.77496e-22	Promoter (<=1kb)	11	29718563	29742916	24354	1	68585	ENSMUST00000060992.5	0	ENSMUSG00000020458	Rtn4	reticulon 4
1011	chr1	159735023	159735522	500	*	177.785	1.41954	0.139968	10.1418	3.60271e-24	1.80713e-22	Promoter (1-2kb)	1	159737510	159924397	186888	1	21960	ENSMUST00000111669.8	-1988	ENSMUSG00000015829	Tnr	tenascin R
1012	chr7	58626692	58627191	500	*	189.844	-1.56278	0.15414	-10.1387	3.71928e-24	1.86375e-22	Distal Intergenic	7	58658246	58829420	171175	1	11982	ENSMUST00000168747.2	-31055	ENSMUSG00000025324	Atp10a	ATPase, class V, type 10A
1013	chr8	3232550	3233049	500	*	43.1696	-2.9953	0.295473	-10.1373	3.77338e-24	1.889e-22	Intron (ENSMUST00000091291.4/16337, intron 2 of 20)	8	3174795	3192717	17923	2	16337	ENSMUST00000207100.1	-39833	ENSMUSG00000005534	Insr	insulin receptor
1014	chr17	34293483	34293982	500	*	414.502	1.05498	0.10408	10.1363	3.81311e-24	1.90701e-22	Intron (ENSMUST00000174074.1/ENSMUST00000174074.1, intron 2 of 2)	17	34283216	34287823	4608	2	14960	ENSMUST00000173944.2	-5660	ENSMUSG00000036594	H2-Aa	histocompatibility 2, class II antigen A, alpha
1015	chr6	34901841	34902340	500	*	94.6223	1.68981	0.166734	10.1348	3.87135e-24	1.93423e-22	Intron (ENSMUST00000081214.11/101240, intron 6 of 14)	6	34908295	34910563	2269	2	101240	ENSMUST00000152488.7	8223	ENSMUSG00000058486	Wdr91	WD repeat domain 91
1016	chr11	49254038	49254537	500	*	61.575	-2.71663	0.268087	-10.1334	3.92858e-24	1.96089e-22	Exon (ENSMUST00000129541.1/17308, exon 2 of 3)	11	49250590	49261291	10702	1	17308	ENSMUST00000129588.1	3448	ENSMUSG00000020346	Mgat1	mannoside acetylglucosaminyltransferase 1
1017	chr7	4065485	4065984	500	*	74.9103	-2.49048	0.245797	-10.1322	3.97413e-24	1.98167e-22	Distal Intergenic	7	4007073	4063204	56132	2	52855	ENSMUST00000086400.12	-2281	ENSMUSG00000055541	Lair1	leukocyte-associated Ig-like receptor 1
1018	chr12	115806145	115806644	500	*	131.24	-1.82232	0.179924	-10.1283	4.13883e-24	2.06177e-22	Distal Intergenic	12	115695720	115695794	75	2	102465205	ENSMUST00000184417.1	-110351	ENSMUSG00000098336	Mir6388	microRNA 6388
1019	chr9	115446584	115447083	500	*	114.429	1.83991	0.181747	10.1235	4.34811e-24	2.1639e-22	Distal Intergenic	9	115381819	115381939	121	1	100316675	ENSMUST00000116759.1	64765	ENSMUSG00000080409	Mir467h	microRNA 467h
1020	chr6	86726324	86726823	500	*	67.6707	-2.3213	0.229307	-10.1231	4.3635e-24	2.16943e-22	Intron (ENSMUST00000001185.13/23885, intron 1 of 13)	6	86720210	86733240	13031	2	23885	ENSMUST00000113679.1	6417	ENSMUSG00000001157	Gmcl1	germ cell-less, spermatogenesis associated 1
1021	chr4	125115599	125116098	500	*	98.7548	-1.79974	0.177793	-10.1227	4.3838e-24	2.17739e-22	Distal Intergenic	4	125120094	125122520	2427	2	230738	ENSMUST00000131685.1	6422	ENSMUSG00000042677	Zc3h12a	zinc finger CCCH type containing 12A
1022	chr7	118935300	118935799	500	*	163.037	-1.5479	0.152937	-10.1212	4.45112e-24	2.20866e-22	Promoter (1-2kb)	7	118937123	118971955	34833	1	434232	ENSMUST00000132148.2	-1324	ENSMUSG00000073856	Iqck	IQ motif containing K
1023	chr13	111999702	112000201	500	*	76.6659	1.95125	0.192809	10.1201	4.49849e-24	2.22999e-22	Distal Intergenic	13	111867936	111871937	4002	1	102636620	ENSMUST00000128198.1	131766	ENSMUSG00000086111	Gm15326	predicted gene 15326
1024	chr10	96656158	96656657	500	*	187.397	-1.50256	0.148483	-10.1194	4.53032e-24	2.24357e-22	Distal Intergenic	10	96617554	96618668	1115	1	12226	ENSMUST00000218953.1	38604	ENSMUSG00000036478	Btg1	BTG anti-proliferation factor 1
1025	chr15	67088504	67089003	500	*	88.945	-1.91548	0.189292	-10.1192	4.54241e-24	2.24736e-22	Distal Intergenic	15	67102875	67113992	11118	2	20442	ENSMUST00000092640.5	24989	ENSMUSG00000013846	St3gal1	ST3 beta-galactoside alpha-2,3-sialyltransferase 1
1026	chr10	112000369	112000868	500	*	344.987	1.12312	0.111032	10.1153	4.72501e-24	2.33543e-22	Promoter (1-2kb)	10	111985455	112002621	17167	2	73690	ENSMUST00000162508.8	1753	ENSMUSG00000056888	Glipr1	GLI pathogenesis-related 1 (glioma)
1027	chr2	129527878	129528377	500	*	61.3117	-2.58022	0.255111	-10.1141	4.78358e-24	2.36207e-22	Intron (ENSMUST00000050309.5/228592, intron 1 of 6)	2	129458359	129536602	78244	2	228592	ENSMUST00000050309.5	8225	ENSMUSG00000043727	F830045P16Rik	RIKEN cDNA F830045P16 gene
1028	chr13	56124568	56125067	500	*	162.882	1.62183	0.160361	10.1137	4.80495e-24	2.37032e-22	Intron (ENSMUST00000016081.12/26914, intron 2 of 8)	13	56104441	56134825	30385	2	26914	ENSMUST00000154564.1	9758	ENSMUSG00000015937	Macroh2a1	macroH2A.1 histone
1029	chr7	79500561	79501060	500	*	138.668	1.65616	0.163891	10.1053	5.23578e-24	2.58034e-22	Promoter (<=1kb)	7	79500121	79531393	31273	1	101694	ENSMUST00000182937.7	440	ENSMUSG00000097023	Mir9-3hg	Mir9-3 host gene
1030	chr2	162939520	162940019	500	*	175.819	-1.46145	0.144653	-10.1032	5.34929e-24	2.63372e-22	Distal Intergenic	2	162943472	162972021	28550	1	241764	ENSMUST00000153416.7	-3453	ENSMUSG00000035576	L3mbtl1	L3MBTL1 histone methyl-lysine binding protein
1031	chr4	32343222	32343721	500	*	132.338	1.51914	0.150422	10.0992	5.5698e-24	2.73963e-22	Intron (ENSMUST00000108180.8/12014, intron 2 of 6)	4	32417435	32586108	168674	1	12014	ENSMUST00000171600.1	-73714	ENSMUSG00000040270	Bach2	BTB and CNC homology, basic leucine zipper transcription factor 2
1032	chr13	44538187	44538686	500	*	166.715	1.50756	0.14931	10.0968	5.70828e-24	2.80502e-22	Intron (ENSMUST00000222558.1/ENSMUST00000222558.1, intron 3 of 3)	13	44439736	44469030	29295	1	69491	ENSMUST00000220639.1	98451	ENSMUSG00000098144	1700029N11Rik	RIKEN cDNA 1700029N11 gene
1033	chr13	9985548	9986047	500	*	83.0222	-2.00831	0.198963	-10.0939	5.87898e-24	2.88611e-22	Intron (ENSMUST00000187510.6/12671, intron 4 of 4)	13	9691049	9765330	74282	2	66505	ENSMUST00000157035.8	-220218	ENSMUSG00000021156	Zmynd11	zinc finger, MYND domain containing 11
1034	chr18	69644550	69645049	500	*	59.324	2.43384	0.241141	10.093	5.9307e-24	2.90868e-22	Intron (ENSMUST00000066717.11/21413, intron 12 of 20)	18	69612444	69683198	70755	1	21413	ENSMUST00000202474.2	32106	ENSMUSG00000053477	Tcf4	transcription factor 4
1035	chr17	50051332	50051831	500	*	85.8113	1.91274	0.189535	10.0917	6.01034e-24	2.94489e-22	Intron (ENSMUST00000044503.13/76438, intron 5 of 9)	17	49993260	50094332	101073	2	76438	ENSMUST00000113195.7	42501	ENSMUSG00000039316	Rftn1	raftlin lipid raft linker 1
1036	chr14	73087228	73087727	500	*	59.4612	-2.36242	0.234156	-10.0891	6.17322e-24	3.02178e-22	Distal Intergenic	14	73123037	73161986	38950	1	105670	ENSMUST00000163339.7	-35310	ENSMUSG00000022106	Rcbtb2	regulator of chromosome condensation (RCC1) and BTB (POZ) domain containing protein 2
1037	chr5	53490661	53491160	500	*	179.825	1.49929	0.148673	10.0845	6.469e-24	3.16351e-22	Intron (ENSMUST00000201991.3/19664, intron 1 of 6)	5	53466152	53649390	183239	1	19664	ENSMUST00000201991.3	24509	ENSMUSG00000039191	Rbpj	recombination signal binding protein for immunoglobulin kappa J region
1038	chr5	77217703	77218202	500	*	152.845	1.56444	0.155141	10.084	6.50379e-24	3.17746e-22	Distal Intergenic	5	77205107	77211471	6365	2	69982	ENSMUST00000065216.10	-6232	ENSMUSG00000053030	Spink2	serine peptidase inhibitor, Kazal type 2
1039	chr9	122357035	122357534	500	*	70.783	-2.48962	0.246902	-10.0835	6.53822e-24	3.19046e-22	Intron (ENSMUST00000156520.7/67469, intron 1 of 6)	9	122351789	122368122	16334	1	67469	ENSMUST00000216775.1	5246	ENSMUSG00000032540	Abhd5	abhydrolase domain containing 5
1040	chr16	20424698	20425197	500	*	75.4449	-2.21533	0.2197	-10.0834	6.54298e-24	3.19046e-22	Promoter (<=1kb)	16	20392675	20425986	33312	2	27416	ENSMUST00000077867.9	789	ENSMUSG00000022822	Abcc5	ATP-binding cassette, sub-family C (CFTR/MRP), member 5
1041	chr2	140846698	140847197	500	*	125.6	1.80097	0.178618	10.0828	6.5818e-24	3.20631e-22	Intron (ENSMUST00000110067.7/72899, intron 4 of 16)	2	140658198	140671469	13272	2	71436	ENSMUST00000110057.2	-175229	ENSMUSG00000051379	Flrt3	fibronectin leucine rich transmembrane protein 3
1042	chr13	62951577	62952076	500	*	62.418	-2.57161	0.255083	-10.0814	6.67408e-24	3.24814e-22	Distal Intergenic	13	62964893	63015575	50683	1	72061	ENSMUST00000222181.1	-12817	ENSMUSG00000021458	Aopep	aminopeptidase O
1043	chr1	171452827	171453326	500	*	106.277	-1.97126	0.195539	-10.0812	6.69156e-24	3.25352e-22	Intron (ENSMUST00000043839.4/16456, intron 1 of 9)	1	171462850	171463645	796	1	16456	ENSMUST00000155913.1	-9524	ENSMUSG00000038235	F11r	F11 receptor
1044	chr17	12515052	12515551	500	*	58.0791	-2.47188	0.245252	-10.0789	6.84773e-24	3.32626e-22	Distal Intergenic	17	12419969	12507704	87736	2	20519	ENSMUST00000024595.3	-7348	ENSMUSG00000023828	Slc22a3	solute carrier family 22 (organic cation transporter), member 3
1045	chr10	19668824	19669323	500	*	90.1308	1.76502	0.175172	10.076	7.05704e-24	3.42465e-22	Distal Intergenic	10	19712570	19760053	47484	1	237313	ENSMUST00000020185.4	-43247	ENSMUSG00000020007	Il20ra	interleukin 20 receptor, alpha
1046	chr2	118454799	118455298	500	*	61.8867	-2.4959	0.247727	-10.0752	7.10984e-24	3.44698e-22	Promoter (1-2kb)	2	118457160	118462094	4935	1	27103	ENSMUST00000125281.1	-1862	ENSMUSG00000005102	Eif2ak4	eukaryotic translation initiation factor 2 alpha kinase 4
1047	chr13	99371249	99371748	500	*	130.061	1.57419	0.156271	10.0734	7.24038e-24	3.50692e-22	Intron (ENSMUST00000052249.6/218506, intron 4 of 10)	13	99345544	99403552	58009	1	218506	ENSMUST00000225973.1	25705	ENSMUSG00000041632	Mrps27	mitochondrial ribosomal protein S27
1048	chr5	25213393	25213892	500	*	48.3571	2.32304	0.230628	10.0727	7.29433e-24	3.52967e-22	Intron (ENSMUST00000030778.8/67909, intron 7 of 8)	5	25222882	25265918	43037	1	231050	ENSMUST00000045737.13	-8990	ENSMUSG00000038072	Galnt11	polypeptide N-acetylgalactosaminyltransferase 11
1049	chr7	99052359	99052858	500	*	161.704	1.34318	0.133365	10.0715	7.38783e-24	3.57151e-22	Intron (ENSMUST00000037968.9/78610, intron 6 of 14)	7	98886750	99016644	129895	2	78610	ENSMUST00000209123.1	-35715	ENSMUSG00000035354	Uvrag	UV radiation resistance associated gene
1050	chr10	94989652	94990151	500	*	118.804	1.57972	0.156857	10.0711	7.41504e-24	3.58125e-22	Distal Intergenic	10	94790866	94944835	153970	2	54712	ENSMUST00000099337.4	-44817	ENSMUSG00000074785	Plxnc1	plexin C1
1051	chr8	80943702	80944201	500	*	184.794	-1.48415	0.147397	-10.0691	7.56994e-24	3.65259e-22	Distal Intergenic	8	80764438	80880519	116082	2	14388	ENSMUST00000210676.1	-63183	ENSMUSG00000031714	Gab1	growth factor receptor bound protein 2-associated protein 1
1052	chr1	133222671	133223170	500	*	98.5914	-1.88911	0.187624	-10.0686	7.60722e-24	3.66708e-22	Intron (ENSMUST00000212252.1/240753, intron 3 of 9)	1	133246097	133303435	57339	1	240753	ENSMUST00000105082.8	-22927	ENSMUSG00000041757	Plekha6	pleckstrin homology domain containing, family A member 6
1053	chr3	149566745	149567244	500	*	76.7625	-2.3897	0.237376	-10.0672	7.71755e-24	3.71674e-22	Intron (ENSMUST00000197948.1/ENSMUST00000197948.1, intron 5 of 5)	3	148816093	148990555	174463	2	99633	ENSMUST00000200543.4	-576190	ENSMUSG00000028184	Adgrl2	adhesion G protein-coupled receptor L2
1054	chr9	70242389	70242888	500	*	160.66	-1.5599	0.154952	-10.067	7.73179e-24	3.72006e-22	Intron (ENSMUST00000213863.1/71602, intron 1 of 3)	9	70207368	70399766	192399	1	71602	ENSMUST00000034745.8	35021	ENSMUSG00000032220	Myo1e	myosin IE
1055	chr14	64311670	64312169	500	*	360.628	1.36943	0.13605	10.0657	7.83663e-24	3.76693e-22	Intron (ENSMUST00000067927.8/110265, intron 7 of 10)	14	64122626	64416948	294323	2	110265	ENSMUST00000210428.1	104779	ENSMUSG00000054733	Msra	methionine sulfoxide reductase A
1056	chr11	68871733	68872232	500	*	282.987	-1.26875	0.126053	-10.0652	7.86997e-24	3.77938e-22	Promoter (<=1kb)	11	68829303	68871858	42556	2	83431	ENSMUST00000101017.8	0	ENSMUSG00000018736	Ndel1	nudE neurodevelopment protein 1 like 1
1057	chr5	115266828	115267327	500	*	115.272	-2.12544	0.211174	-10.0649	7.90062e-24	3.79051e-22	Intron (ENSMUST00000112097.7/50849, intron 1 of 16)	5	115241779	115272301	30523	2	50849	ENSMUST00000139853.1	4974	ENSMUSG00000041740	Rnf10	ring finger protein 10
1058	chr10	52419312	52419811	500	*	132.741	-1.62307	0.161272	-10.0641	7.95773e-24	3.8143e-22	Promoter (1-2kb)	10	52417547	52440183	22637	1	52014	ENSMUST00000023830.15	1765	ENSMUSG00000023068	Nus1	NUS1 dehydrodolichyl diphosphate synthase subunit
1059	chr13	108774995	108775494	500	*	84.36	-1.97402	0.196148	-10.0639	7.97525e-24	3.81908e-22	Intron (ENSMUST00000133929.7/238871, intron 3 of 3)	13	108860166	109951344	1091179	1	238871	ENSMUST00000177907.7	-84672	ENSMUSG00000021699	Pde4d	phosphodiesterase 4D, cAMP specific
1060	chr19	3339139	3339638	500	*	148.489	-1.53843	0.152873	-10.0635	8.01145e-24	3.8328e-22	Promoter (1-2kb)	19	3341627	3364538	22912	1	12894	ENSMUST00000238015.1	-1989	ENSMUSG00000024900	Cpt1a	carnitine palmitoyltransferase 1a, liver
1061	chr2	92376212	92376711	500	*	173.717	-1.5045	0.149525	-10.0619	8.14363e-24	3.89236e-22	Promoter (<=1kb)	2	92375559	92376703	1145	1	18633	ENSMUST00000148386.1	653	ENSMUSG00000027222	Pex16	peroxisomal biogenesis factor 16
1062	chr4	123921090	123921589	500	*	154.105	-1.56362	0.155409	-10.0613	8.18982e-24	3.90817e-22	Promoter (<=1kb)	4	123921282	123935546	14265	1	54170	ENSMUST00000155454.1	0	ENSMUSG00000028646	Rragc	Ras-related GTP binding C
1063	chr8	33970081	33970580	500	*	214.154	-1.49086	0.148178	-10.0613	8.19211e-24	3.90817e-22	Distal Intergenic	8	33782643	33929863	147221	2	19663	ENSMUST00000053251.11	-40218	ENSMUSG00000031586	Rbpms	RNA binding protein gene with multiple splicing
1064	chr13	20787915	20788414	500	*	146.635	-1.58414	0.157451	-10.0612	8.20176e-24	3.90909e-22	Distal Intergenic	13	20794113	21024252	230140	1	27052	ENSMUST00000021757.4	-5699	ENSMUSG00000021322	Aoah	acyloxyacyl hydrolase
1065	chr4	131897044	131897543	500	*	55.2276	-2.54415	0.252918	-10.0592	8.36777e-24	3.98447e-22	Intron (ENSMUST00000053819.5/57317, intron 3 of 5)	4	131885208	131901706	16499	1	57317	ENSMUST00000030743.9	11836	ENSMUSG00000028911	Srsf4	serine and arginine-rich splicing factor 4
1066	chr15	96275257	96275756	500	*	63.2985	-2.36583	0.235196	-10.059	8.38444e-24	3.98867e-22	Intron (ENSMUST00000180852.1/70040, intron 1 of 6)	15	96134819	96283608	148790	2	70040	ENSMUST00000180852.1	7852	NA	2610037D02Rik	RIKEN cDNA 2610037D02 gene
1067	chr11	88996321	88996820	500	*	161.667	-1.51691	0.150834	-10.0568	8.57484e-24	4.07542e-22	Exon (ENSMUST00000128078.1/ENSMUST00000128078.1, exon 1 of 2)	11	88999376	89013702	14327	1	217069	ENSMUST00000100627.8	-2556	ENSMUSG00000000275	Trim25	tripartite motif-containing 25
1068	chr2	119513993	119514492	500	*	68.2331	-2.3629	0.235	-10.0549	8.73895e-24	4.14953e-22	Distal Intergenic	2	119516511	119541513	25003	2	241624	ENSMUST00000171024.7	27021	ENSMUSG00000048647	Exd1	exonuclease 3'-5' domain containing 1
1069	chr11	49224393	49224892	500	*	60.2474	-2.73624	0.272183	-10.0529	8.9184e-24	4.23078e-22	Distal Intergenic	11	49214549	49218809	4261	1	22720	ENSMUST00000061757.3	9844	ENSMUSG00000046311	Zfp62	zinc finger protein 62
1070	chr15	37971748	37972247	500	*	81.5746	1.74129	0.173219	10.0525	8.95272e-24	4.24309e-22	Promoter (1-2kb)	15	37972616	37973358	743	2	70790	ENSMUST00000226629.1	1111	ENSMUSG00000037487	Ubr5	ubiquitin protein ligase E3 component n-recognin 5
1071	chr3	30831836	30832335	500	*	130.638	-1.71137	0.170255	-10.0518	9.02169e-24	4.27178e-22	Distal Intergenic	3	30818851	30820032	1182	1	69276	ENSMUST00000195072.1	12985	ENSMUSG00000027706	Sec62	SEC62 homolog (S. cerevisiae)
1072	chr10	3798517	3799016	500	*	107.46	-2.07717	0.206687	-10.0498	9.20085e-24	4.35255e-22	Intron (ENSMUST00000120274.7/213783, intron 1 of 16)	10	3834879	3964452	129574	1	213783	ENSMUST00000239159.1	-35863	ENSMUSG00000040624	Plekhg1	pleckstrin homology domain containing, family G (with RhoGef domain) member 1
1073	chr19	55375373	55375872	500	*	64.2806	-2.25774	0.224659	-10.0496	9.22119e-24	4.35811e-22	Intron (ENSMUST00000225529.1/53611, intron 3 of 7)	19	55381014	55446979	65966	1	53611	ENSMUST00000224396.1	-5142	ENSMUSG00000024983	Vti1a	vesicle transport through interaction with t-SNAREs 1A
1074	chr8	122898400	122898899	500	*	122.804	-1.75919	0.175071	-10.0484	9.33605e-24	4.40828e-22	Promoter (<=1kb)	8	122897020	122899780	2761	2	77087	ENSMUST00000212050.1	881	ENSMUSG00000035569	Ankrd11	ankyrin repeat domain 11
1075	chr5	36720711	36721210	500	*	70.5926	2.16378	0.215389	10.0459	9.57391e-24	4.51639e-22	Distal Intergenic	5	36671399	36696024	24626	2	320661	ENSMUST00000140653.1	-24687	ENSMUSG00000029190	D5Ertd579e	DNA segment, Chr 5, ERATO Doi 579, expressed
1076	chr2	145863054	145863553	500	*	113.909	-1.7336	0.172607	-10.0436	9.80192e-24	4.61966e-22	Promoter (<=1kb)	2	145862644	145878974	16331	1	74030	ENSMUST00000145874.1	410	ENSMUSG00000001768	Rin2	Ras and Rab interactor 2
1077	chr11	83631297	83631796	500	*	101.569	-2.03673	0.202833	-10.0414	1.00247e-23	4.72025e-22	Distal Intergenic	11	83621662	83622903	1242	1	100504464	ENSMUST00000171408.1	9635	ENSMUSG00000051832	E230016K23Rik	RIKEN cDNA E230016K23 gene
1078	chr10	40524362	40524861	500	*	67.5183	-2.13316	0.212501	-10.0384	1.03372e-23	4.86291e-22	Distal Intergenic	10	40570336	40604132	33797	1	70840	ENSMUST00000078314.13	-45475	ENSMUSG00000019834	Slc22a16	solute carrier family 22 (organic cation transporter), member 16
1079	chr5	121188250	121188749	500	*	86.2103	1.7441	0.173758	10.0375	1.04285e-23	4.89677e-22	Intron (ENSMUST00000100770.8/19247, intron 1 of 15)	5	121130541	121191329	60789	2	19247	ENSMUST00000054547.8	2580	ENSMUSG00000043733	Ptpn11	protein tyrosine phosphatase, non-receptor type 11
1080	chr18	23868846	23869345	500	*	257.027	-1.27581	0.127104	-10.0375	1.04283e-23	4.89677e-22	Intron (ENSMUST00000170802.7/212307, intron 5 of 7)	18	23804103	23890931	86829	1	212307	ENSMUST00000165387.1	64743	ENSMUSG00000024277	Mapre2	microtubule-associated protein, RP/EB family, member 2
1081	chr15	51255128	51255627	500	*	87.7467	-2.02093	0.201366	-10.0361	1.05775e-23	4.96215e-22	Intron (ENSMUST00000226948.1/100502643, intron 4 of 5)	15	51231640	51395610	163971	2	100502643	ENSMUST00000226948.1	139983	ENSMUSG00000115654	Gm19303	predicted gene, 19303
1082	chr5	129929953	129930452	500	*	44.3106	-3.1494	0.314295	-10.0205	1.23856e-23	5.80499e-22	Distal Intergenic	5	129941970	129984746	42777	1	69568	ENSMUST00000051758.10	-11518	ENSMUSG00000066735	Vkorc1l1	vitamin K epoxide reductase complex, subunit 1-like 1
1083	chr6	145866175	145866674	500	*	172.499	-1.46931	0.146637	-10.02	1.24469e-23	5.82833e-22	Promoter (<=1kb)	6	145858243	145865558	7316	2	79362	ENSMUST00000032386.10	-617	ENSMUSG00000030256	Bhlhe41	basic helix-loop-helix family, member e41
1084	chr15	59550795	59551294	500	*	66.4577	-2.88012	0.287463	-10.0191	1.25666e-23	5.87893e-22	Intron (ENSMUST00000227173.1/68501, intron 5 of 7)	15	59648350	59657099	8750	1	211770	ENSMUST00000067543.7	-97056	ENSMUSG00000032501	Trib1	tribbles pseudokinase 1
1085	chr11	106623551	106624050	500	*	129.842	-1.50597	0.150316	-10.0187	1.26212e-23	5.89903e-22	Distal Intergenic	11	106568098	106613423	45326	2	21763	ENSMUST00000128933.1	-10128	ENSMUSG00000040548	Tex2	testis expressed gene 2
1086	chr2	127440948	127441447	500	*	58.7282	2.1379	0.213438	10.0165	1.28975e-23	6.02261e-22	Intron (ENSMUST00000028848.3/68126, intron 2 of 7)	2	127436271	127438319	2049	2	68126	ENSMUST00000123327.1	-2629	ENSMUSG00000027371	Fahd2a	fumarylacetoacetate hydrolase domain containing 2A
1087	chr13	41500757	41501256	500	*	86.9518	-2.0906	0.208743	-10.0152	1.30711e-23	6.09808e-22	Intron (ENSMUST00000224440.1/ENSMUST00000224440.1, intron 1 of 2)	13	41432303	41487362	55060	2	18003	ENSMUST00000224083.1	-13395	ENSMUSG00000021365	Nedd9	neural precursor cell expressed, developmentally down-regulated gene 9
1088	chr14	45291592	45292091	500	*	126.469	-1.72735	0.172489	-10.0143	1.31941e-23	6.14981e-22	Intron (ENSMUST00000022378.8/50527, intron 13 of 15)	14	45287737	45299065	11329	2	50527	ENSMUST00000227147.1	6974	ENSMUSG00000021831	Ero1a	endoplasmic reticulum oxidoreductase 1 alpha
1089	chr3	149170199	149170698	500	*	127.812	-1.71236	0.171073	-10.0095	1.38447e-23	6.44711e-22	Distal Intergenic	3	148816093	148990555	174463	2	99633	ENSMUST00000200543.4	-179644	ENSMUSG00000028184	Adgrl2	adhesion G protein-coupled receptor L2
1090	chr16	24199733	24200232	500	*	166.484	-1.55607	0.155476	-10.0084	1.3999e-23	6.51299e-22	Intron (ENSMUST00000230383.1/ENSMUST00000230383.1, intron 2 of 3)	16	24076388	24082690	6303	2	108168278	ENSMUST00000230580.1	-117043	ENSMUSG00000116437	Gm46545	predicted gene, 46545
1091	chr8	120435828	120436327	500	*	182.321	1.2978	0.129745	10.0027	1.48298e-23	6.88687e-22	Intron (ENSMUST00000127664.1/108148, intron 1 of 15)	8	120488447	120581390	92944	1	382034	ENSMUST00000034279.15	-52120	ENSMUSG00000031822	Gse1	genetic suppressor element 1, coiled-coil protein
1092	chr18	60816235	60816734	500	*	139.045	1.55085	0.155043	10.0027	1.48246e-23	6.88687e-22	3' UTR	18	60812076	60812163	88	1	100628611	ENSMUST00000175586.1	4159	ENSMUSG00000093327	Mir5107	microRNA 5107
1093	chr8	126707524	126708023	500	*	51.1277	-2.63654	0.263596	-10.0022	1.49015e-23	6.91387e-22	Distal Intergenic	8	126588296	126593986	5691	2	270110	ENSMUST00000054960.7	-113538	ENSMUSG00000051495	Irf2bp2	interferon regulatory factor 2 binding protein 2
1094	chr5	105498723	105499222	500	*	76.4267	1.8994	0.189932	10.0004	1.51742e-23	7.03394e-22	Distal Intergenic	5	105519388	105613018	93631	1	100604	ENSMUST00000067924.12	-20166	ENSMUSG00000054720	Lrrc8c	leucine rich repeat containing 8 family, member C
1095	chr14	50938120	50938619	500	*	56.9027	-2.66621	0.266749	-9.99522	1.59933e-23	7.40686e-22	Intron (ENSMUST00000226871.1/18950, intron 2 of 5)	14	50944302	50953412	9111	1	18950	ENSMUST00000048615.12	-5683	ENSMUSG00000115338	Pnp	purine-nucleoside phosphorylase
1096	chr6	54761953	54762452	500	*	61.3041	2.11543	0.211666	9.9942	1.61587e-23	7.47664e-22	Distal Intergenic	6	54816916	54893500	76585	1	387524	ENSMUST00000079869.12	-54464	ENSMUSG00000058446	Znrf2	zinc and ring finger 2
1097	chr6	71173852	71174351	500	*	55.7071	2.13476	0.213706	9.98927	1.69825e-23	7.85067e-22	Distal Intergenic	6	71199827	71205023	5197	1	14080	ENSMUST00000067492.7	-25476	ENSMUSG00000054422	Fabp1	fatty acid binding protein 1, liver
1098	chr4	32571515	32572014	500	*	151.377	-2.01514	0.201811	-9.98532	1.76735e-23	8.16263e-22	Promoter (<=1kb)	4	32559680	32571662	11983	2	414068	ENSMUST00000126225.1	0	ENSMUSG00000086150	Bach2os	BTB and CNC homology 2, opposite strand
1099	chr3	100703164	100703663	500	*	139.241	1.65689	0.165964	9.98342	1.80142e-23	8.31243e-22	Distal Intergenic	3	100562208	100685503	123296	2	17156	ENSMUST00000008907.13	-17661	ENSMUSG00000008763	Man1a2	mannosidase, alpha, class 1A, member 2
1100	chr2	166083417	166083916	500	*	91.554	-2.19603	0.220023	-9.98093	1.84726e-23	8.5162e-22	Exon (ENSMUST00000109249.8/72043, exon 10 of 21)	2	166074815	166078119	3305	2	72043	ENSMUST00000143996.1	-5298	ENSMUSG00000006800	Sulf2	sulfatase 2
1101	chr9	50543387	50543886	500	*	119.898	1.52759	0.153055	9.98062	1.85311e-23	8.53106e-22	Intron (ENSMUST00000119103.1/170752, intron 5 of 11)	9	50554827	50581840	27014	1	16173	ENSMUST00000213916.1	-10941	ENSMUSG00000039217	Il18	interleukin 18
1102	chr11	79111827	79112326	500	*	152.848	-1.63849	0.164169	-9.98051	1.8552e-23	8.53106e-22	Intron (ENSMUST00000018478.10/16706, intron 1 of 18)	11	79013440	79146407	132968	2	16706	ENSMUST00000018478.10	34081	ENSMUSG00000018334	Ksr1	kinase suppressor of ras 1
1103	chr17	79835719	79836218	500	*	117.274	1.47889	0.148179	9.98049	1.85553e-23	8.53106e-22	Distal Intergenic	17	79850127	79852755	2629	2	56298	ENSMUST00000222415.1	16537	ENSMUSG00000059811	Atl2	atlastin GTPase 2
1104	chr14	61302385	61302884	500	*	95.3107	-1.84854	0.185219	-9.98026	1.85976e-23	8.54277e-22	Intron (ENSMUST00000190737.1/67355, intron 1 of 2)	14	61292980	61305334	12355	2	67355	ENSMUST00000190737.1	2450	ENSMUSG00000101505	1700109G14Rik	RIKEN cDNA 1700109G14 gene
1105	chr10	119028479	119028978	500	*	131.376	1.53497	0.15381	9.97964	1.87147e-23	8.58876e-22	Exon (ENSMUST00000220074.1/102636674, exon 4 of 4)	10	119028290	119050499	22210	2	102636674	ENSMUST00000220074.1	21521	ENSMUSG00000112778	Gm33677	predicted gene, 33677
1106	chr4	101721644	101722143	500	*	116.779	-1.71204	0.171574	-9.97844	1.89429e-23	8.68563e-22	Intron (ENSMUST00000102777.9/16847, intron 1 of 17)	4	101717407	101733317	15911	1	16847	ENSMUST00000145024.1	4237	ENSMUSG00000057722	Lepr	leptin receptor
1107	chr1	179045875	179046374	500	*	291.803	-1.2753	0.127823	-9.97704	1.92104e-23	8.80033e-22	Intron (ENSMUST00000128302.7/69726, intron 9 of 11)	1	178957250	178989345	32096	2	69726	ENSMUST00000129393.1	-56530	ENSMUSG00000055067	Smyd3	SET and MYND domain containing 3
1108	chr4	136898627	136899126	500	*	143.552	1.44827	0.145183	9.97546	1.95195e-23	8.93387e-22	Promoter (<=1kb)	4	136895917	136898803	2887	2	12259	ENSMUST00000046285.5	0	ENSMUSG00000036887	C1qa	complement component 1, q subcomponent, alpha polypeptide
1109	chr8	36251402	36251901	500	*	88.2299	-1.93672	0.194157	-9.97503	1.96044e-23	8.96464e-22	Promoter (1-2kb)	8	36216064	36249516	33453	2	244421	ENSMUST00000239119.1	-1886	ENSMUSG00000039633	Lonrf1	LON peptidase N-terminal domain and ring finger 1
1110	chr9	109027449	109027948	500	*	82.9339	-2.25271	0.225849	-9.97442	1.97249e-23	9.01159e-22	3' UTR	9	109017380	109032197	14818	1	270198	ENSMUST00000198763.1	10069	ENSMUSG00000025648	Pfkfb4	6-phosphofructo-2-kinase/fructose-2,6-biphosphatase 4
1111	chr8	34600887	34601386	500	*	73.9415	-2.24777	0.225416	-9.97163	2.02864e-23	9.2598e-22	Intron (ENSMUST00000211381.1/330734, intron 2 of 4)	8	34589420	34640316	50897	2	330734	ENSMUST00000211381.1	38930	ENSMUSG00000109819	B930018H19Rik	RIKEN cDNA B930018H19 gene
1112	chr6	54655669	54656168	500	*	55.4646	-2.46121	0.246826	-9.97142	2.03303e-23	9.27149e-22	Distal Intergenic	6	54681624	54703851	22228	1	68235	ENSMUST00000190641.6	-25456	ENSMUSG00000038065	Mturn	maturin, neural progenitor differentiation regulator homolog (Xenopus)
1113	chr13	24599617	24600116	500	*	293.448	-1.13425	0.113758	-9.97075	2.04671e-23	9.32549e-22	Intron (ENSMUST00000238974.1/193385, intron 1 of 13)	13	24598890	24604696	5807	2	76024	ENSMUST00000127863.1	4580	NA	Gm11346	X-linked lymphocyte-regulated 5 pseudogene
1114	chr16	45030069	45030568	500	*	131.083	-1.66529	0.167032	-9.96984	2.06563e-23	9.40327e-22	Distal Intergenic	16	45093454	45094904	1451	1	67896	ENSMUST00000138048.7	-62886	ENSMUSG00000022665	Ccdc80	coiled-coil domain containing 80
1115	chr12	119398057	119398556	500	*	71.984	1.95	0.195592	9.96973	2.06788e-23	9.40503e-22	Intron (ENSMUST00000222784.1/238455, intron 5 of 8)	12	119392583	119469987	77405	1	238455	ENSMUST00000221866.1	5474	ENSMUSG00000041886	Macc1	metastasis associated in colon cancer 1
1116	chr6	6220484	6220983	500	*	106.926	1.79891	0.180493	9.96668	2.13244e-23	9.69e-22	Distal Intergenic	6	6041219	6217173	175955	2	50799	ENSMUST00000188414.3	-3311	ENSMUSG00000015112	Slc25a13	solute carrier family 25 (mitochondrial carrier, adenine nucleotide translocator), member 13
1117	chr7	63911199	63911698	500	*	377.787	-1.07903	0.108284	-9.9648	2.17322e-23	9.86644e-22	Intron (ENSMUST00000063694.9/50794, intron 1 of 1)	7	63916857	63920539	3683	1	381994	ENSMUST00000177638.1	-5159	ENSMUSG00000095061	E030018B13Rik	RIKEN cDNA E030018B13 gene
1118	chr19	53219204	53219703	500	*	384.075	1.08811	0.109268	9.95823	2.32168e-23	1.0531e-21	Intron (ENSMUST00000111741.9/27360, intron 2 of 13)	19	53198046	53216830	18785	1	27360	ENSMUST00000237153.1	21158	ENSMUSG00000025026	Add3	adducin 3 (gamma)
1119	chr2	155367589	155368088	500	*	187.234	-1.34878	0.13548	-9.95553	2.38556e-23	1.08111e-21	Distal Intergenic	2	155278243	155357430	79188	2	228812	ENSMUST00000077626.12	-10159	ENSMUSG00000038383	Pigu	phosphatidylinositol glycan anchor biosynthesis, class U
1120	chr11	94145110	94145609	500	*	248.205	-1.33371	0.133981	-9.95447	2.41107e-23	1.0917e-21	Intron (ENSMUST00000132584.7/ENSMUST00000132584.7, intron 2 of 5)	11	94082788	94126085	43298	1	70834	ENSMUST00000153076.1	62322	ENSMUSG00000020859	Spag9	sperm associated antigen 9
1121	chr7	44753753	44754252	500	*	204.06	-1.36957	0.13759	-9.95405	2.42117e-23	1.09529e-21	Promoter (1-2kb)	7	44752115	44759407	7293	1	101568	ENSMUST00000136069.8	1638	ENSMUSG00000002205	Vrk3	vaccinia related kinase 3
1122	chr2	48810830	48811329	500	*	74.035	-2.50402	0.251598	-9.95245	2.4605e-23	1.1111e-21	Distal Intergenic	2	48814109	48903269	89161	1	11480	ENSMUST00000063886.3	-2780	ENSMUSG00000052155	Acvr2a	activin receptor IIA
1123	chr12	45011369	45011868	500	*	87.3187	1.70879	0.171695	9.95248	2.45986e-23	1.1111e-21	Promoter (1-2kb)	12	44861365	45012964	151600	2	217517	ENSMUST00000130202.1	1096	ENSMUSG00000046314	Stxbp6	syntaxin binding protein 6 (amisyn)
1124	chr16	25238339	25238838	500	*	66.9891	-2.32414	0.233558	-9.95098	2.49721e-23	1.12668e-21	Distal Intergenic	16	25286817	25422344	135528	1	71338	ENSMUST00000056087.3	-47979	ENSMUSG00000048399	Tprg	transformation related protein 63 regulated
1125	chr4	59043014	59043513	500	*	89.281	1.74539	0.175424	9.94956	2.5331e-23	1.14185e-21	Distal Intergenic	4	59035772	59041903	6132	1	14700	ENSMUST00000126507.1	7242	ENSMUSG00000038607	Gng10	guanine nucleotide binding protein (G protein), gamma 10
1126	chr1	40046567	40047066	500	*	138.762	1.52449	0.153302	9.94438	2.66828e-23	1.20172e-21	Distal Intergenic	1	40023210	40024425	1216	1	26921	ENSMUST00000191657.1	23357	ENSMUSG00000026074	Map4k4	mitogen-activated protein kinase kinase kinase kinase 4
1127	chr12	72361903	72362402	500	*	214.03	1.19026	0.119695	9.94407	2.6765e-23	1.20351e-21	Intron (ENSMUST00000078505.13/104001, intron 1 of 8)	12	72211752	72409054	197303	2	104001	ENSMUST00000078505.13	46652	ENSMUSG00000021087	Rtn1	reticulon 1
1128	chr15	98483893	98484392	500	*	152.963	1.39484	0.140269	9.94406	2.677e-23	1.20351e-21	Promoter (1-2kb)	15	98480400	98482721	2322	2	16770	ENSMUST00000023726.4	-1172	ENSMUSG00000022991	Lalba	lactalbumin, alpha
1129	chr7	38266827	38267326	500	*	154.665	1.66525	0.167503	9.94161	2.74362e-23	1.23237e-21	Intron (ENSMUST00000032585.7/66161, intron 3 of 6)	7	38268360	38271275	2916	2	66161	ENSMUST00000206045.1	3949	ENSMUSG00000030423	Pop4	processing of precursor 4, ribonuclease P/MRP family, (S. cerevisiae)
1130	chr3	50848743	50849242	500	*	54.7233	-2.99278	0.301065	-9.94066	2.76978e-23	1.24302e-21	Distal Intergenic	3	51224447	51251644	27198	1	12457	ENSMUST00000023849.14	-375205	ENSMUSG00000023087	Noct	nocturnin
1131	chr2	181537554	181538053	500	*	103.43	-1.8452	0.18563	-9.94019	2.78297e-23	1.24784e-21	Intron (ENSMUST00000072334.11/13002, intron 1 of 4)	2	181520947	181549590	28644	1	13002	ENSMUST00000108796.1	16607	ENSMUSG00000000826	Dnajc5	DnaJ heat shock protein family (Hsp40) member C5
1132	chr2	84094711	84095210	500	*	78.1547	2.16596	0.217923	9.93909	2.81372e-23	1.26051e-21	Distal Intergenic	2	83916764	83941228	24465	2	71861	ENSMUST00000152829.1	-153483	ENSMUSG00000034552	Zswim2	zinc finger SWIM-type containing 2
1133	chr13	32831044	32831543	500	*	77.2064	-2.21882	0.22331	-9.93608	2.90007e-23	1.29804e-21	Distal Intergenic	13	32820766	32822190	1425	1	78903	ENSMUST00000230949.1	10278	ENSMUSG00000021400	Wrnip1	Werner helicase interacting protein 1
1134	chr13	13525825	13526324	500	*	89.442	-2.04253	0.205608	-9.93409	2.95876e-23	1.32315e-21	Distal Intergenic	13	13508712	13510348	1637	1	18073	ENSMUST00000222436.1	17113	ENSMUSG00000005397	Nid1	nidogen 1
1135	chr11	22891825	22892324	500	*	100.989	-1.91611	0.192921	-9.93208	3.01894e-23	1.34887e-21	Intron (ENSMUST00000160826.1/53625, intron 2 of 2)	11	22836583	22860961	24379	2	53625	ENSMUST00000173660.1	-30864	ENSMUSG00000051650	B3gnt2	UDP-GlcNAc:betaGal beta-1,3-N-acetylglucosaminyltransferase 2
1136	chr19	17150051	17150550	500	*	179.727	-1.38263	0.139224	-9.93099	3.0522e-23	1.36253e-21	Intron (ENSMUST00000087689.4/353211, intron 9 of 19)	19	17138739	17221194	82456	1	353211	ENSMUST00000224059.1	11312	ENSMUSG00000039126	Prune2	prune homolog 2
1137	chr12	85659367	85659866	500	*	125.692	-1.76587	0.177819	-9.93068	3.06157e-23	1.36551e-21	Distal Intergenic	12	85686669	85709087	22419	1	53314	ENSMUST00000040536.5	-26803	ENSMUSG00000034266	Batf	basic leucine zipper transcription factor, ATF-like
1138	chr2	10137276	10137775	500	*	83.2062	-2.34525	0.236255	-9.92678	3.18361e-23	1.41745e-21	Distal Intergenic	2	10126281	10131396	5116	2	16425	ENSMUST00000161909.1	-5880	ENSMUSG00000037254	Itih2	inter-alpha trypsin inhibitor, heavy chain 2
1139	chr6	120454608	120455107	500	*	310.256	-1.2295	0.123856	-9.92684	3.18168e-23	1.41745e-21	Distal Intergenic	6	120463247	120483729	20483	1	16172	ENSMUST00000204239.2	-8140	ENSMUSG00000002897	Il17ra	interleukin 17 receptor A
1140	chr11	115110219	115110718	500	*	75.8457	-2.21009	0.222665	-9.92565	3.22004e-23	1.43241e-21	Intron (ENSMUST00000131046.1/58222, intron 1 of 1)	11	115120357	115126791	6435	2	246746	ENSMUST00000149335.1	16073	ENSMUSG00000047798	Cd300lf	CD300 molecule like family member F
1141	chr2	167710488	167710987	500	*	118.125	-1.96638	0.198115	-9.92546	3.22619e-23	1.43389e-21	Intron (ENSMUST00000141923.1/329562, intron 1 of 3)	2	167691181	167697801	6621	1	329562	ENSMUST00000130679.1	19307	ENSMUSG00000006462	A530013C23Rik	RIKEN cDNA A530013C23 gene
1142	chr4	109609742	109610241	500	*	70.1847	-2.39307	0.241117	-9.92492	3.24352e-23	1.43998e-21	Intron (ENSMUST00000125237.1/ENSMUST00000125237.1, intron 1 of 2)	4	109660876	109665372	4497	2	12580	ENSMUST00000063531.4	55131	ENSMUSG00000028551	Cdkn2c	cyclin dependent kinase inhibitor 2C
1143	chr12	100983638	100984137	500	*	45.0041	-3.87138	0.390069	-9.92486	3.24557e-23	1.43998e-21	Promoter (1-2kb)	12	100969341	100982357	13017	2	68339	ENSMUST00000223416.1	-1281	ENSMUSG00000021182	Ccdc88c	coiled-coil domain containing 88C
1144	chr6	145863565	145864064	500	*	123.747	-1.95618	0.197151	-9.92226	3.33126e-23	1.4767e-21	Promoter (1-2kb)	6	145863505	145865302	1798	2	79362	ENSMUST00000111703.1	1238	ENSMUSG00000030256	Bhlhe41	basic helix-loop-helix family, member e41
1145	chr9	66880369	66880868	500	*	86.2163	-2.1239	0.214069	-9.92158	3.35418e-23	1.48556e-21	Intron (ENSMUST00000041139.8/235442, intron 1 of 7)	9	66843664	66919687	76024	2	235442	ENSMUST00000041139.8	38819	ENSMUSG00000036943	Rab8b	RAB8B, member RAS oncogene family
1146	chr6	115759382	115759881	500	*	230.882	-1.2926	0.13031	-9.91942	3.42748e-23	1.5167e-21	Promoter (<=1kb)	6	115729131	115759271	30141	2	94346	ENSMUST00000112946.7	-111	ENSMUSG00000059900	Tmem40	transmembrane protein 40
1147	chr16	93436595	93437094	500	*	101.505	-1.91936	0.193502	-9.9191	3.43829e-23	1.52016e-21	Intron (ENSMUST00000231275.1/72264, intron 1 of 3)	16	93391677	93425910	34234	2	72264	ENSMUST00000189879.6	-10685	ENSMUSG00000099968	1700029J03Rik	RIKEN cDNA 1700029J03 gene
1148	chr2	126425192	126425691	500	*	58.0089	-2.5204	0.254117	-9.91826	3.46761e-23	1.53179e-21	Intron (ENSMUST00000040128.11/241633, intron 8 of 27)	2	126371539	126491553	120015	2	241633	ENSMUST00000134977.7	65862	ENSMUSG00000060131	Atp8b4	ATPase, class I, type 8B, member 4
1149	chr18	4912275	4912774	500	*	56.5997	-2.664	0.268672	-9.91545	3.56654e-23	1.57412e-21	Distal Intergenic	18	4920540	5119291	198752	1	225115	ENSMUST00000126977.7	-7766	ENSMUSG00000024236	Svil	supervillin
1150	chr14	25479732	25480231	500	*	116.429	-1.74991	0.176495	-9.91482	3.58885e-23	1.58259e-21	Exon (ENSMUST00000224666.1/ENSMUST00000224666.1, exon 1 of 2)	14	25459292	25649574	190283	1	328365	ENSMUST00000159766.7	20440	ENSMUSG00000007817	Zmiz1	zinc finger, MIZ-type containing 1
1151	chr9	55255586	55256085	500	*	311.377	-1.43431	0.144666	-9.91465	3.59521e-23	1.58402e-21	Intron (ENSMUST00000139261.7/83961, intron 2 of 7)	9	55221222	55242461	21240	2	83961	ENSMUST00000144939.7	-13125	ENSMUSG00000032311	Nrg4	neuregulin 4
1152	chr2	134724087	134724586	500	*	49.3819	-3.03873	0.3065	-9.91432	3.6072e-23	1.58792e-21	Distal Intergenic	2	134786067	135475247	689181	1	18795	ENSMUST00000131552.4	-61481	ENSMUSG00000051177	Plcb1	phospholipase C, beta 1
1153	chr7	43554439	43554938	500	*	137.701	1.75441	0.176969	9.9137	3.62938e-23	1.5963e-21	Distal Intergenic	7	43562256	43575461	13206	1	210104	ENSMUST00000107972.7	-7318	ENSMUSG00000056592	Zfp658	zinc finger protein 658
1154	chr10	79934337	79934836	500	*	156.701	-1.48641	0.149951	-9.91268	3.66668e-23	1.61131e-21	Intron (ENSMUST00000019708.11/13496, intron 3 of 8)	10	79930424	79931218	795	1	13496	ENSMUST00000131118.1	3913	ENSMUSG00000019564	Arid3a	AT rich interactive domain 3A (BRIGHT-like)
1155	chr1	161378186	161378685	500	*	49.7869	2.44941	0.247105	9.91243	3.67598e-23	1.61399e-21	Distal Intergenic	1	161395409	161418410	23002	1	22164	ENSMUST00000028024.4	-16724	ENSMUSG00000026700	Tnfsf4	tumor necrosis factor (ligand) superfamily, member 4
1156	chr3	133758319	133758818	500	*	361.224	1.22159	0.123259	9.91074	3.73876e-23	1.64014e-21	Distal Intergenic	3	133488535	133545139	56605	2	214133	ENSMUST00000197118.4	-213180	ENSMUSG00000040943	Tet2	tet methylcytosine dioxygenase 2
1157	chr5	35743521	35744020	500	*	81.9939	-2.03629	0.205474	-9.91022	3.75821e-23	1.64725e-21	Distal Intergenic	5	35697183	35739987	42805	2	231147	ENSMUST00000201511.1	-3534	ENSMUSG00000036553	Sh3tc1	SH3 domain and tetratricopeptide repeats 1
1158	chr1	134771924	134772423	500	*	81.384	-2.13371	0.215316	-9.90968	3.77843e-23	1.65468e-21	Exon (ENSMUST00000045665.12/329251, exon 23 of 24)	1	134760097	134803851	43755	2	329251	ENSMUST00000238280.1	31428	ENSMUSG00000073557	Ppp1r12b	protein phosphatase 1, regulatory subunit 12B
1159	chr1	177286834	177287333	500	*	73.1434	1.92843	0.194678	9.90572	3.93143e-23	1.72019e-21	Distal Intergenic	1	177022116	177258203	236088	2	23797	ENSMUST00000111159.1	-28631	ENSMUSG00000019699	Akt3	thymoma viral proto-oncogene 3
1160	chr7	98085883	98086382	500	*	87.7343	-2.06095	0.208292	-9.89455	4.39588e-23	1.92176e-21	Promoter (1-2kb)	7	98081170	98084719	3550	2	17921	ENSMUST00000152975.1	-1164	ENSMUSG00000030761	Myo7a	myosin VIIA
1161	chr15	36287358	36287857	500	*	94.0595	-1.95613	0.19774	-9.89242	4.49025e-23	1.96132e-21	Distal Intergenic	15	36239933	36283147	43215	2	30945	ENSMUST00000022890.9	-4211	ENSMUSG00000022280	Rnf19a	ring finger protein 19A
1162	chr5	135916102	135916601	500	*	69.8627	-2.64461	0.267367	-9.89132	4.53995e-23	1.97797e-21	Intron (ENSMUST00000198270.1/22628, intron 1 of 2)	5	135930761	135934550	3790	2	22628	ENSMUST00000126192.1	17949	ENSMUSG00000051391	Ywhag	tyrosine 3-monooxygenase/tryptophan 5-monooxygenase activation protein, gamma polypeptide
1163	chr6	129403310	129403809	500	*	56.5994	-2.5684	0.259661	-9.89137	4.53795e-23	1.97797e-21	Promoter (<=1kb)	6	129403550	129409335	5786	1	56760	ENSMUST00000133061.1	0	ENSMUSG00000030159	Clec1b	C-type lectin domain family 1, member b
1164	chr15	36334364	36334863	500	*	248.454	-1.24664	0.126034	-9.89132	4.54006e-23	1.97797e-21	Distal Intergenic	15	36239933	36283147	43215	2	30945	ENSMUST00000022890.9	-51217	ENSMUSG00000022280	Rnf19a	ring finger protein 19A
1165	chr7	25205657	25206156	500	*	182.937	-1.63294	0.165101	-9.8905	4.57727e-23	1.99247e-21	Intron (ENSMUST00000206750.1/67379, intron 4 of 4)	7	25217668	25217725	58	2	102466794	ENSMUST00000184632.1	11569	ENSMUSG00000098325	Mir7048	microRNA 7048
1166	chr2	91089017	91089516	500	*	115.532	-1.87824	0.189955	-9.8878	4.70234e-23	2.04516e-21	Intron (ENSMUST00000169852.1/20375, intron 1 of 3)	2	91096096	91115756	19661	1	20375	ENSMUST00000002180.7	-6580	ENSMUSG00000002111	Spi1	spleen focus forming virus (SFFV) proviral integration oncogene
1167	chr10	77406546	77407045	500	*	112.989	-1.64463	0.166331	-9.88769	4.70758e-23	2.04568e-21	Intron (ENSMUST00000020496.13/110532, intron 1 of 10)	10	77325338	77417854	92517	2	110532	ENSMUST00000150512.7	10809	ENSMUSG00000020262	Adarb1	adenosine deaminase, RNA-specific, B1
1168	chr14	31671617	31672116	500	*	123.217	-2.32454	0.235123	-9.88647	4.76552e-23	2.06909e-21	Distal Intergenic	14	31635648	31641286	5639	2	56794	ENSMUST00000135751.1	-30331	ENSMUSG00000021884	Hacl1	2-hydroxyacyl-CoA lyase 1
1169	chr4	34643099	34643598	500	*	59.2003	-2.56214	0.259261	-9.88248	4.95895e-23	2.15123e-21	Intron (ENSMUST00000029968.13/109093, intron 8 of 19)	4	34647712	34656177	8466	1	109093	ENSMUST00000141519.1	-4114	ENSMUSG00000028292	Rars2	arginyl-tRNA synthetase 2, mitochondrial
1170	chr17	34287625	34288124	500	*	292.1	1.15043	0.116434	9.88048	5.05882e-23	2.19267e-21	Promoter (<=1kb)	17	34282744	34287823	5080	2	14960	ENSMUST00000040655.13	0	ENSMUSG00000036594	H2-Aa	histocompatibility 2, class II antigen A, alpha
1171	chr1	136683627	136684126	500	*	355.952	-1.16761	0.11819	-9.87915	5.12679e-23	2.22024e-21	Promoter (<=1kb)	1	136683629	136690802	7174	1	100503460	ENSMUST00000180962.1	0	ENSMUSG00000097113	Gm19705	predicted gene, 19705
1172	chr1	131286823	131287322	500	*	217.111	-1.35216	0.136888	-9.87788	5.19211e-23	2.24661e-21	3' UTR	1	131254597	131279606	25010	2	56489	ENSMUST00000062108.9	-7217	ENSMUSG00000042349	Ikbke	inhibitor of kappaB kinase epsilon
1173	chr4	134734359	134734858	500	*	477.313	-1.20061	0.121553	-9.87726	5.22431e-23	2.25861e-21	Distal Intergenic	4	134746576	134750107	3532	2	100017	ENSMUST00000148479.1	15249	ENSMUSG00000037295	Ldlrap1	low density lipoprotein receptor adaptor protein 1
1174	chr8	41046934	41047433	500	*	100.558	-2.01454	0.204102	-9.87026	5.6022e-23	2.41992e-21	Intron (ENSMUST00000059115.12/102103, intron 5 of 13)	8	40991052	41041866	50815	2	102103	ENSMUST00000051379.13	-5068	ENSMUSG00000045636	Mtus1	mitochondrial tumor suppressor 1
1175	chr19	32275043	32275542	500	*	276.681	1.25949	0.127616	9.86939	5.65071e-23	2.4388e-21	Promoter (1-2kb)	19	32160299	32276926	116628	2	208449	ENSMUST00000131768.7	1384	ENSMUSG00000040451	Sgms1	sphingomyelin synthase 1
1176	chr9	121706245	121706744	500	*	69.7409	-2.06133	0.208906	-9.86726	5.77199e-23	2.48716e-21	Promoter (<=1kb)	9	121695600	121705490	9891	2	215474	ENSMUST00000154978.2	-755	ENSMUSG00000061536	Sec22c	SEC22 homolog C, vesicle trafficking protein
1177	chr17	17871573	17872072	500	*	242.058	-1.24932	0.126613	-9.86725	5.77257e-23	2.48716e-21	Distal Intergenic	17	17876471	17883940	7470	2	14293	ENSMUST00000061516.7	11868	ENSMUSG00000045551	Fpr1	formyl peptide receptor 1
1178	chr19	11640694	11641193	500	*	105.87	-1.81412	0.183918	-9.86371	5.97997e-23	2.57433e-21	Promoter (<=1kb)	19	11629496	11640805	11310	2	170813	ENSMUST00000186023.6	0	ENSMUSG00000024681	Ms4a3	membrane-spanning 4-domains, subfamily A, member 3
1179	chr18	7219991	7220490	500	*	40.2986	2.72413	0.276284	9.85989	6.21163e-23	2.67179e-21	Intron (ENSMUST00000234788.1/74934, intron 13 of 20)	18	7210954	7214631	3678	2	74934	ENSMUST00000234458.1	-5360	ENSMUSG00000061802	Odad2	outer dynein arm docking complex subunit 2
1180	chr8	11038757	11039256	500	*	231.641	-1.19676	0.121393	-9.85861	6.29142e-23	2.70382e-21	Intron (ENSMUST00000180750.7/619321, intron 1 of 4)	8	11049578	11054541	4964	1	619321	ENSMUST00000181315.1	-10322	ENSMUSG00000096938	9530052E02Rik	RIKEN cDNA 9530052E02 gene
1181	chr16	37816658	37817157	500	*	116.581	-1.72722	0.175253	-9.85558	6.48387e-23	2.78417e-21	Promoter (<=1kb)	16	37815706	37834426	18721	1	14314	ENSMUST00000127495.1	952	ENSMUSG00000022816	Fstl1	follistatin-like 1
1182	chr10	26828251	26828750	500	*	91.6793	1.85067	0.1878	9.85443	6.55884e-23	2.81398e-21	Intron (ENSMUST00000176060.7/73910, intron 1 of 4)	10	26822602	26850001	27400	1	73910	ENSMUST00000135866.1	5649	ENSMUSG00000039031	Arhgap18	Rho GTPase activating protein 18
1183	chr4	55959984	55960483	500	*	70.682	-2.33044	0.236532	-9.85254	6.68356e-23	2.86506e-21	Distal Intergenic	4	55527143	55532466	5324	2	16600	ENSMUST00000107619.2	-427518	ENSMUSG00000003032	Klf4	Kruppel-like factor 4 (gut)
1184	chr2	35416434	35416933	500	*	117.66	1.56804	0.159161	9.85191	6.72506e-23	2.88042e-21	Exon (ENSMUST00000113001.8/14594, exon 5 of 8)	2	35402109	35423327	21219	2	14594	ENSMUST00000044255.12	6394	ENSMUSG00000035778	Ggta1	glycoprotein galactosyltransferase alpha 1, 3
1185	chr1	40634632	40635131	500	*	114.631	-1.8743	0.190303	-9.84903	6.92058e-23	2.96166e-21	Distal Intergenic	1	40600602	40602903	2302	1	110895	ENSMUST00000193371.1	34030	ENSMUSG00000026065	Slc9a4	solute carrier family 9 (sodium/hydrogen exchanger), member 4
1186	chr11	63098575	63099074	500	*	119.848	-1.83801	0.186634	-9.84819	6.97918e-23	2.98422e-21	Distal Intergenic	11	63128982	63159546	30565	1	18858	ENSMUST00000108702.7	-29908	ENSMUSG00000018217	Pmp22	peripheral myelin protein 22
1187	chr1	128642187	128642686	500	*	65.3161	-2.23278	0.226722	-9.8481	6.98519e-23	2.98427e-21	Distal Intergenic	1	128589099	128592293	3195	2	12767	ENSMUST00000142893.1	-49894	ENSMUSG00000045382	Cxcr4	chemokine (C-X-C motif) receptor 4
1188	chr2	103238977	103239476	500	*	68.0291	2.02154	0.205302	9.84669	7.08416e-23	3.024e-21	Distal Intergenic	2	103266708	103274251	7544	2	13661	ENSMUST00000137774.1	34775	ENSMUSG00000012350	Ehf	ets homologous factor
1189	chr17	57172235	57172734	500	*	101.079	-1.74245	0.176977	-9.84564	7.15787e-23	3.0529e-21	Distal Intergenic	17	57189492	57194177	4686	2	50930	ENSMUST00000005976.7	21443	ENSMUSG00000005824	Tnfsf14	tumor necrosis factor (ligand) superfamily, member 14
1190	chr11	29808472	29808971	500	*	152.239	-1.45019	0.147294	-9.84553	7.16623e-23	3.0539e-21	Intron (ENSMUST00000058902.5/237711, intron 17 of 41)	11	29801989	29803099	1111	2	237711	ENSMUST00000169980.1	-5373	ENSMUSG00000044072	Eml6	echinoderm microtubule associated protein like 6
1191	chr16	23999474	23999973	500	*	127.741	1.60757	0.163282	9.84539	7.17637e-23	3.05565e-21	Distal Intergenic	16	23965052	23988852	23801	2	12053	ENSMUST00000023151.5	-10622	ENSMUSG00000022508	Bcl6	B cell leukemia/lymphoma 6
1192	chr7	135490472	135490971	500	*	137.821	1.37442	0.139614	9.84444	7.24431e-23	3.08199e-21	Exon (ENSMUST00000209224.1/ENSMUST00000209224.1, exon 4 of 4)	7	135511466	135528654	17189	2	212070	ENSMUST00000053716.7	37683	ENSMUSG00000050866	Clrn3	clarin 3
1193	chr17	31024108	31024607	500	*	68.4401	-2.80606	0.285056	-9.84388	7.28453e-23	3.09651e-21	Distal Intergenic	17	31001945	31010272	8328	1	52020	ENSMUST00000235827.1	22163	ENSMUSG00000054134	Umodl1	uromodulin-like 1
1194	chr9	99386449	99386948	500	*	164.453	1.44596	0.146891	9.84373	7.29531e-23	3.09849e-21	3' UTR	9	99389733	99394695	4963	2	17532	ENSMUST00000147078.1	7747	ENSMUSG00000032470	Mras	muscle and microspikes RAS
1195	chr4	134607632	134608131	500	*	97.8546	-1.9091	0.193943	-9.84362	7.30337e-23	3.09932e-21	Intron (ENSMUST00000038628.3/230815, intron 3 of 12)	4	134567723	134567851	129	2	102465216	ENSMUST00000185007.1	-39781	ENSMUSG00000099289	Mir6403	microRNA 6403
1196	chr5	31650478	31650977	500	*	52.8753	-2.64522	0.268877	-9.83803	7.72064e-23	3.27365e-21	3' UTR	5	31624439	31640538	16100	2	71336	ENSMUST00000201744.1	-9940	ENSMUSG00000029136	Rbks	ribokinase
1197	chr5	103644100	103644599	500	*	123.066	-2.05226	0.208648	-9.83598	7.87967e-23	3.33829e-21	Distal Intergenic	5	103648587	103655723	7137	2	74218	ENSMUST00000031261.10	11124	ENSMUSG00000029320	1700016H13Rik	RIKEN cDNA 1700016H13 gene
1198	chr4	43965792	43966291	500	*	268.568	-1.31628	0.133836	-9.835	7.95686e-23	3.36818e-21	Intron (ENSMUST00000030202.13/384009, intron 1 of 4)	4	43957692	43979118	21427	1	384009	ENSMUST00000107855.1	8100	ENSMUSG00000028480	Glipr2	GLI pathogenesis-related 2
1199	chr15	12479328	12479827	500	*	173.254	-1.42986	0.145402	-9.83386	8.04733e-23	3.40364e-21	Intron (ENSMUST00000075317.11/68070, intron 1 of 23)	15	12458106	12493559	35454	2	68070	ENSMUST00000186113.1	13732	ENSMUSG00000022197	Pdzd2	PDZ domain containing 2
1200	chr4	88525376	88525875	500	*	51.4999	-2.96978	0.302034	-9.8326	8.14874e-23	3.44366e-21	Distal Intergenic	4	88522025	88522774	750	2	15977	ENSMUST00000055671.4	-2602	ENSMUSG00000048806	Ifnb1	interferon beta 1, fibroblast
1201	chr11	62145247	62145746	500	*	93.4443	-1.90431	0.193696	-9.83146	8.24157e-23	3.47999e-21	Intron (ENSMUST00000202389.3/432572, intron 7 of 14)	11	62077097	62223013	145917	1	432572	ENSMUST00000202179.1	68150	ENSMUSG00000042331	Specc1	sperm antigen with calponin homology and coiled-coil domains 1
1202	chr17	17901584	17902083	500	*	119.46	-1.90268	0.19355	-9.83044	8.3257e-23	3.51259e-21	Intron (ENSMUST00000054871.11/14289, intron 1 of 1)	17	17887888	17893853	5966	1	14289	ENSMUST00000064068.4	13696	ENSMUSG00000052270	Fpr2	formyl peptide receptor 2
1203	chr5	3491168	3491667	500	*	194.218	-1.42888	0.145392	-9.82783	8.54418e-23	3.60177e-21	Intron (ENSMUST00000165117.7/12571, intron 5 of 7)	5	3543833	3570238	26406	1	68152	ENSMUST00000197082.4	-52166	ENSMUSG00000058503	Fam133b	family with sequence similarity 133, member B
1204	chr6	115316850	115317349	500	*	52.8546	2.24687	0.228637	9.82724	8.59389e-23	3.61971e-21	Distal Intergenic	6	115360951	115490399	129449	1	19016	ENSMUST00000171644.7	-43602	ENSMUSG00000000440	Pparg	peroxisome proliferator activated receptor gamma
1205	chr16	36642594	36643093	500	*	114.146	1.63959	0.166855	9.82645	8.66163e-23	3.64522e-21	Promoter (<=1kb)	16	36620713	36642805	22093	2	12524	ENSMUST00000135280.1	0	ENSMUSG00000022901	Cd86	CD86 antigen
1206	chr15	103145646	103146145	500	*	83.6852	1.79444	0.182629	9.82559	8.73574e-23	3.67336e-21	Promoter (<=1kb)	15	103123070	103146828	23759	2	432989	ENSMUST00000181306.1	683	ENSMUSG00000097003	D930007P13Rik	Riken cDNA D930007P13 gene
1207	chr7	142465766	142466265	500	*	59.0531	-2.44162	0.248499	-9.82548	8.74555e-23	3.67443e-21	Intron (ENSMUST00000105968.7/16985, intron 1 of 10)	7	142460864	142494603	33740	1	16985	ENSMUST00000105967.7	4902	ENSMUSG00000018819	Lsp1	lymphocyte specific 1
1208	chr5	44075383	44075882	500	*	59.1849	-2.54742	0.259343	-9.82259	9.00006e-23	3.77824e-21	Intron (ENSMUST00000074113.12/19126, intron 2 of 27)	5	44047593	44067685	20093	2	19126	ENSMUST00000195942.1	-7698	ENSMUSG00000029086	Prom1	prominin 1
1209	chrX	142513670	142514169	500	*	81.4072	-2.2672	0.23085	-9.82111	9.13347e-23	3.83107e-21	Distal Intergenic	20	142317993	142390535	72543	2	50790	ENSMUST00000033634.4	-123135	ENSMUSG00000031278	Acsl4	acyl-CoA synthetase long-chain family member 4
1210	chr1	51511507	51512006	500	*	84.5342	-2.16072	0.220034	-9.81994	9.24019e-23	3.87263e-21	Promoter (<=1kb)	1	51507086	51512329	5244	2	100045066	ENSMUST00000190169.1	323	ENSMUSG00000099413	Gm17767	predicted gene, 17767
1211	chr10	3893803	3894302	500	*	67.1034	-2.68547	0.27359	-9.81565	9.64132e-23	4.03741e-21	Intron (ENSMUST00000120274.7/213783, intron 3 of 16)	10	3903582	3919362	15781	1	213783	ENSMUST00000131525.1	-9280	ENSMUSG00000040624	Plekhg1	pleckstrin homology domain containing, family G (with RhoGef domain) member 1
1212	chr15	99835102	99835601	500	*	141.897	-1.68118	0.17136	-9.81078	1.01183e-22	4.23367e-21	Intron (ENSMUST00000073691.4/65970, intron 2 of 10)	15	99778470	99820143	41674	2	65970	ENSMUST00000109024.8	-14959	ENSMUSG00000023022	Lima1	LIM domain and actin binding 1
1213	chr10	126498679	126499178	500	*	65.2389	1.94274	0.198027	9.81046	1.01503e-22	4.24006e-21	Distal Intergenic	10	126710282	126710391	110	2	102465224	ENSMUST00000184232.1	211213	ENSMUSG00000098756	Mir378d	microRNA 378d
1214	chr11	116406084	116406583	500	*	148.539	1.39808	0.142509	9.8105	1.01463e-22	4.24006e-21	Intron (ENSMUST00000100202.9/217340, intron 1 of 18)	11	116336353	116413004	76652	2	217340	ENSMUST00000100202.9	6421	ENSMUSG00000052949	Rnf157	ring finger protein 157
1215	chr12	25207735	25208234	500	*	156.923	-1.51985	0.154927	-9.81007	1.01893e-22	4.25284e-21	Intron (ENSMUST00000223481.1/ENSMUST00000223481.1, intron 2 of 2)	12	25129174	25134931	5758	1	432641	ENSMUST00000223429.1	78561	NA	Gm17746	predicted gene, 17746
1216	chr17	70985461	70985960	500	*	119.566	-1.69513	0.1728	-9.80981	1.02166e-22	4.26071e-21	Intron (ENSMUST00000038446.9/67938, intron 1 of 3)	17	70976936	70990530	13595	2	67938	ENSMUST00000131820.1	4570	ENSMUSG00000034868	Myl12b	myosin, light chain 12B, regulatory
1217	chr11	90240623	90241122	500	*	168.386	-1.6312	0.166339	-9.80645	1.0562e-22	4.40115e-21	Intron (ENSMUST00000124877.2/ENSMUST00000124877.2, intron 3 of 3)	11	90249456	90268465	19010	1	67468	ENSMUST00000107887.7	-8334	ENSMUSG00000003948	Mmd	monocyte to macrophage differentiation-associated
1218	chr18	60716697	60717196	500	*	207.518	-1.23291	0.125777	-9.80233	1.10017e-22	4.58061e-21	Intron (ENSMUST00000235795.1/15531, intron 1 of 2)	18	60685978	60713389	27412	2	15531	ENSMUST00000169273.1	-3308	ENSMUSG00000054008	Ndst1	N-deacetylase/N-sulfotransferase (heparan glucosaminyl) 1
1219	chr17	66710586	66711085	500	*	58.0062	-2.24142	0.228665	-9.80219	1.1017e-22	4.58322e-21	Intron (ENSMUST00000037974.9/19274, intron 23 of 32)	17	66714454	66720485	6032	1	102639882	ENSMUST00000224424.1	-3369	ENSMUSG00000114563	1700016K05Rik	RIKEN cDNA 1700016K05 gene
1220	chr3	108285404	108285903	500	*	49.7816	-2.95998	0.302011	-9.80091	1.11576e-22	4.6379e-21	Promoter (1-2kb)	3	108284091	108361511	77421	1	20661	ENSMUST00000102632.6	1313	ENSMUSG00000068747	Sort1	sortilin 1
1221	chr2	166731429	166731928	500	*	113.652	1.61821	0.165219	9.79431	1.19104e-22	4.94676e-21	Distal Intergenic	2	166566342	166713832	147491	2	277360	ENSMUST00000036719.11	-17597	ENSMUSG00000039621	Prex1	phosphatidylinositol-3,4,5-trisphosphate-dependent Rac exchange factor 1
1222	chr5	125375833	125376332	500	*	108.992	1.51415	0.15472	9.7864	1.28806e-22	5.34534e-21	Distal Intergenic	5	125387659	125389186	1528	2	22190	ENSMUST00000108707.2	12854	ENSMUSG00000008348	Ubc	ubiquitin C
1223	chr9	67485032	67485531	500	*	128.992	-1.72778	0.176604	-9.78338	1.32702e-22	5.50254e-21	Intron (ENSMUST00000040025.13/70549, intron 1 of 57)	9	67221138	67539392	318255	2	70549	ENSMUST00000039662.8	53861	ENSMUSG00000052698	Tln2	talin 2
1224	chr14	21279034	21279533	500	*	66.5648	2.16456	0.221304	9.7809	1.36e-22	5.63005e-21	Intron (ENSMUST00000045376.10/11534, intron 6 of 10)	14	21318125	21326793	8669	1	11534	ENSMUST00000223645.1	-38592	ENSMUSG00000039197	Adk	adenosine kinase
1225	chr16	21318210	21318709	500	*	114.119	1.63762	0.16743	9.78096	1.35914e-22	5.63005e-21	Distal Intergenic	16	21332646	21333129	484	2	76222	ENSMUST00000231972.1	14420	ENSMUSG00000116632	Magef1	MAGE family member F1
1226	chr7	82802259	82802758	500	*	223.467	1.19649	0.122331	9.78076	1.36178e-22	5.63285e-21	Distal Intergenic	7	82743368	82755644	12277	2	77800	ENSMUST00000144828.1	-46615	ENSMUSG00000086690	4933406J10Rik	RIKEN cDNA 4933406J10 gene
1227	chr8	11168656	11169155	500	*	124.562	-1.91917	0.196265	-9.77848	1.39287e-22	5.75675e-21	Distal Intergenic	8	11199519	11210831	11313	2	12826	ENSMUST00000209598.1	41676	ENSMUSG00000031502	Col4a1	collagen, type IV, alpha 1
1228	chr17	87255631	87256130	500	*	273.124	-1.19068	0.121767	-9.77835	1.39459e-22	5.75918e-21	3' UTR	17	87258783	87265863	7081	2	193813	ENSMUST00000139258.1	9733	ENSMUSG00000024150	Mcfd2	multiple coagulation factor deficiency 2
1229	chr8	22699349	22699848	500	*	81.3422	-2.16643	0.221577	-9.77734	1.40869e-22	5.81267e-21	Intron (ENSMUST00000033939.12/16150, intron 2 of 21)	8	22682757	22694065	11309	2	16150	ENSMUST00000131767.1	-5284	ENSMUSG00000031537	Ikbkb	inhibitor of kappaB kinase beta
1230	chr10	96342423	96342922	500	*	73.561	2.12887	0.217799	9.77446	1.44933e-22	5.97549e-21	Intron (ENSMUST00000218518.1/ENSMUST00000218518.1, intron 1 of 2)	10	96226207	96248708	22502	1	74881	ENSMUST00000218720.1	116216	ENSMUSG00000112762	4930459C07Rik	RIKEN cDNA 4930459C07 gene
1231	chr1	144202865	144203364	500	*	172.418	1.30061	0.133064	9.77435	1.45083e-22	5.97683e-21	Distal Intergenic	1	144138654	144177372	38719	2	246709	ENSMUST00000052375.7	-25493	ENSMUSG00000051079	Rgs13	regulator of G-protein signaling 13
1232	chr15	41784253	41784752	500	*	77.5799	-1.97378	0.201949	-9.77366	1.46078e-22	6.01292e-21	Intron (ENSMUST00000090096.10/170719, intron 3 of 15)	15	41788941	41861047	72107	1	170719	ENSMUST00000170127.8	-4189	ENSMUSG00000022307	Oxr1	oxidation resistance 1
1233	chr6	32028195	32028694	500	*	42.3664	2.49988	0.255784	9.7734	1.46458e-22	6.02366e-21	Distal Intergenic	6	32050246	32058921	8676	1	76382	ENSMUST00000201926.3	-21552	ENSMUSG00000029766	1700012A03Rik	RIKEN cDNA 1700012A03 gene
1234	chr9	88276088	88276587	500	*	91.8791	1.75402	0.179473	9.77315	1.46821e-22	6.03369e-21	Distal Intergenic	9	88327197	88372092	44896	1	23959	ENSMUST00000034992.7	-50610	ENSMUSG00000032420	Nt5e	5' nucleotidase, ecto
1235	chr6	42339204	42339703	500	*	99.7688	1.5817	0.161845	9.77296	1.47085e-22	6.03967e-21	Intron (ENSMUST00000203836.1/ENSMUST00000203836.1, intron 1 of 1)	6	42349630	42351148	1519	1	22793	ENSMUST00000203329.2	-9927	ENSMUSG00000029860	Zyx	zyxin
1236	chr9	119265346	119265845	500	*	140.851	-1.50495	0.153994	-9.77282	1.47289e-22	6.04314e-21	Promoter (<=1kb)	9	119242768	119264772	22005	2	108737	ENSMUST00000143728.1	-574	ENSMUSG00000036737	Oxsr1	oxidative-stress responsive 1
1237	chr13	20305645	20306144	500	*	99.0275	1.81759	0.185994	9.77229	1.4806e-22	6.06986e-21	Intron (ENSMUST00000072519.6/140580, intron 13 of 21)	13	20282917	20373131	90215	1	140580	ENSMUST00000221595.2	22728	ENSMUSG00000041112	Elmo1	engulfment and cell motility 1
1238	chr4	109059349	109059848	500	*	247.953	-1.16275	0.119003	-9.77072	1.50379e-22	6.15496e-21	Promoter (<=1kb)	4	109058991	109060680	1690	1	230598	ENSMUST00000125063.1	358	ENSMUSG00000053510	Nrd1	nardilysin, N-arginine dibasic convertase, NRD convertase 1
1239	chr10	89599329	89599828	500	*	142.309	1.57677	0.161376	9.77079	1.50277e-22	6.15496e-21	Promoter (<=1kb)	10	89576011	89599815	23805	2	216227	ENSMUST00000105295.1	0	ENSMUSG00000019935	Slc17a8	solute carrier family 17 (sodium-dependent inorganic phosphate cotransporter), member 8
1240	chr2	125603635	125604134	500	*	144.163	1.45119	0.148579	9.76712	1.55819e-22	6.36738e-21	Intron (ENSMUST00000089776.2/99100, intron 10 of 27)	2	125563088	125625113	62026	2	99100	ENSMUST00000089776.2	20979	ENSMUSG00000068394	Cep152	centrosomal protein 152
1241	chr8	41043711	41044210	500	*	144.62	-1.97121	0.201821	-9.76714	1.55793e-22	6.36738e-21	Promoter (1-2kb)	8	40991052	41041866	50815	2	102103	ENSMUST00000051379.13	-1845	ENSMUSG00000045636	Mtus1	mitochondrial tumor suppressor 1
1242	chr7	74527572	74528071	500	*	130.605	1.65597	0.16955	9.76686	1.56221e-22	6.37866e-21	Intron (ENSMUST00000098371.8/108116, intron 1 of 10)	7	74504386	74530109	25724	2	108116	ENSMUST00000129292.1	2038	ENSMUSG00000025790	Slco3a1	solute carrier organic anion transporter family, member 3a1
1243	chr2	45850162	45850661	500	*	85.0578	-1.95409	0.200094	-9.76585	1.57779e-22	6.43707e-21	Distal Intergenic	2	45696800	45698067	1268	1	69405	ENSMUST00000134308.1	153362	ENSMUSG00000086202	1700019E08Rik	RIKEN cDNA 1700019E08 gene
1244	chr5	34542182	34542681	500	*	68.4566	-2.22433	0.227773	-9.76555	1.58251e-22	6.45113e-21	Promoter (<=1kb)	5	34543365	34552746	9382	1	24055	ENSMUST00000138912.7	-684	ENSMUSG00000054520	Sh3bp2	SH3-domain binding protein 2
1245	chr3	89519815	89520314	500	*	149.929	-1.60693	0.16457	-9.76441	1.60046e-22	6.51908e-21	Promoter (<=1kb)	3	89520164	89667761	147598	1	140493	ENSMUST00000000811.7	0	ENSMUSG00000000794	Kcnn3	potassium intermediate/small conductance calcium-activated channel, subfamily N, member 3
1246	chr11	68553964	68554463	500	*	118.017	1.71705	0.175874	9.76299	1.62291e-22	6.60523e-21	Promoter (1-2kb)	11	68556186	68558245	2060	1	215723	ENSMUST00000053211.7	-1723	ENSMUSG00000048329	Mfsd6l	major facilitator superfamily domain containing 6-like
1247	chr17	3104154	3104653	500	*	137.681	-1.63073	0.167044	-9.76226	1.63468e-22	6.6478e-21	Exon (ENSMUST00000231317.1/ENSMUST00000231317.1, exon 5 of 5)	17	3114972	3151719	36748	1	106583	ENSMUST00000232079.1	-10319	ENSMUSG00000046201	Scaf8	SR-related CTD-associated factor 8
1248	chr10	71343090	71343589	500	*	57.2861	-2.62302	0.268787	-9.75875	1.6923e-22	6.8766e-21	Promoter (1-2kb)	10	71330480	71344954	14475	2	52637	ENSMUST00000045887.8	1365	ENSMUSG00000037710	Cisd1	CDGSH iron sulfur domain 1
1249	chr13	5889924	5890423	500	*	127.493	1.48224	0.151906	9.75758	1.71187e-22	6.95054e-21	Intron (ENSMUST00000221487.1/ENSMUST00000221487.1, intron 1 of 1)	13	5864678	5866770	2093	1	23849	ENSMUST00000221734.1	25246	ENSMUSG00000000078	Klf6	Kruppel-like factor 6
1250	chr13	9239577	9240076	500	*	55.894	2.42377	0.248442	9.75586	1.74123e-22	7.0641e-21	Distal Intergenic	13	9276528	9668928	392401	1	208440	ENSMUST00000174552.7	-36452	ENSMUSG00000048264	Dip2c	disco interacting protein 2 homolog C
1251	chr12	85397250	85397749	500	*	131.504	-1.77645	0.182115	-9.75455	1.76387e-22	7.15022e-21	Distal Intergenic	12	85342788	85374847	32060	2	68581	ENSMUST00000040766.8	-22403	ENSMUSG00000021248	Tmed10	transmembrane p24 trafficking protein 10
1252	chr1	40590930	40591429	500	*	75.1176	-2.43257	0.249394	-9.75389	1.77534e-22	7.19098e-21	Intron (ENSMUST00000027233.8/110895, intron 2 of 11)	1	40600602	40602903	2302	1	110895	ENSMUST00000193371.1	-9173	ENSMUSG00000026065	Slc9a4	solute carrier family 9 (sodium/hydrogen exchanger), member 4
1253	chr2	60284052	60284551	500	*	363.817	-1.09578	0.112361	-9.75236	1.80232e-22	7.29443e-21	Promoter (<=1kb)	2	60251993	60284418	32426	2	66205	ENSMUST00000028356.8	0	ENSMUSG00000060703	Cd302	CD302 antigen
1254	chr2	167066802	167067301	500	*	76.3285	-1.9424	0.199238	-9.74917	1.85979e-22	7.52104e-21	Promoter (1-2kb)	2	167065276	167065365	90	1	100217443	ENSMUST00000104510.1	1526	NA	Snord12	small nucleolar RNA, C/D box 12
1255	chr14	103058971	103059470	500	*	622.41	-1.04035	0.106731	-9.74746	1.89134e-22	7.64252e-21	Distal Intergenic	14	103070216	103077628	7413	1	211286	ENSMUST00000022721.7	-10746	ENSMUSG00000022125	Cln5	ceroid-lipofuscinosis, neuronal 5
1256	chr9	61377576	61378075	500	*	143.974	-1.59091	0.163229	-9.74651	1.90926e-22	7.70877e-21	Intron (ENSMUST00000178113.7/21887, intron 4 of 19)	9	61375529	61416976	41448	1	21887	ENSMUST00000162127.1	2047	ENSMUSG00000032280	Tle3	transducin-like enhancer of split 3
1257	chr3	136684468	136684967	500	*	150.697	-1.39664	0.143298	-9.74638	1.91157e-22	7.71198e-21	Intron (ENSMUST00000124206.1/19055, intron 1 of 2)	3	136670770	136935779	265010	1	19055	ENSMUST00000056758.8	13698	ENSMUSG00000028161	Ppp3ca	protein phosphatase 3, catalytic subunit, alpha isoform
1258	chr19	11970229	11970728	500	*	86.0158	-1.96492	0.201641	-9.74465	1.94448e-22	7.83851e-21	Exon (ENSMUST00000025590.10/76303, exon 2 of 14)	19	11965941	11994112	28172	1	76303	ENSMUST00000025590.10	4288	ENSMUSG00000024687	Osbp	oxysterol binding protein
1259	chr11	78950298	78950797	500	*	71.3493	-2.25139	0.231057	-9.7439	1.95895e-22	7.89058e-21	Intron (ENSMUST00000018610.6/18126, intron 20 of 26)	11	78966881	78970330	3450	2	16859	ENSMUST00000140073.1	19533	ENSMUSG00000001123	Lgals9	lectin, galactose binding, soluble 9
1260	chr4	55722381	55722880	500	*	129.763	-1.92135	0.197209	-9.74271	1.98195e-22	7.97686e-21	Distal Intergenic	4	55527143	55532466	5324	2	16600	ENSMUST00000107619.2	-189915	ENSMUSG00000003032	Klf4	Kruppel-like factor 4 (gut)
1261	chr15	62871113	62871612	500	*	64.2388	-2.28126	0.234177	-9.7416	2.00383e-22	8.05856e-21	Distal Intergenic	15	63414400	63479608	65209	2	432958	ENSMUST00000226699.1	607996	ENSMUSG00000115520	Gm20740	predicted gene, 20740
1262	chrX	164840315	164840814	500	*	60.1129	-2.88644	0.296374	-9.73919	2.0519e-22	8.24532e-21	Distal Intergenic	20	164936318	164980297	43980	2	76763	ENSMUST00000112247.8	139483	ENSMUSG00000061778	Mospd2	motile sperm domain containing 2
1263	chr8	126837220	126837719	500	*	124.308	-1.6908	0.173624	-9.73828	2.07024e-22	8.31244e-21	Promoter (1-2kb)	8	126839233	126851473	12241	1	414091	ENSMUST00000212914.1	-1514	NA	A630001O12Rik	RIKEN cDNA A630001O12 gene
1264	chr5	104407722	104408221	500	*	65.432	-2.24608	0.230725	-9.73486	2.14108e-22	8.59008e-21	Distal Intergenic	5	104435118	104441048	5931	1	20750	ENSMUST00000086833.12	-26897	ENSMUSG00000029304	Spp1	secreted phosphoprotein 1
1265	chrX	73962787	73963286	500	*	72.7595	-1.9345	0.198743	-9.73368	2.16616e-22	8.68381e-21	Intron (ENSMUST00000033761.12/15161, intron 1 of 25)	20	73942797	73966351	23555	2	15161	ENSMUST00000114372.2	3065	ENSMUSG00000031386	Hcfc1	host cell factor C1
1266	chr14	79278909	79279408	500	*	71.828	-2.30264	0.236596	-9.73237	2.1943e-22	8.78969e-21	Distal Intergenic	14	79288756	79301645	12890	2	66214	ENSMUST00000022595.7	22237	ENSMUSG00000022018	Rgcc	regulator of cell cycle
1267	chr18	56735787	56736286	500	*	80.8741	-2.10233	0.216019	-9.73214	2.19909e-22	8.80192e-21	Intron (ENSMUST00000025486.8/16906, intron 5 of 10)	18	56728441	56733456	5016	1	16906	ENSMUST00000128651.1	7346	ENSMUSG00000024590	Lmnb1	lamin B1
1268	chr16	49769876	49770375	500	*	148.63	-1.82352	0.187384	-9.73147	2.21365e-22	8.8532e-21	Intron (ENSMUST00000127115.1/ENSMUST00000127115.1, intron 1 of 2)	16	49800533	49911046	110514	1	16423	ENSMUST00000229640.1	-30158	ENSMUSG00000055447	Cd47	CD47 antigen (Rh-related antigen, integrin-associated signal transducer)
1269	chr5	140764782	140765281	500	*	243.508	-1.307	0.134312	-9.73104	2.22317e-22	8.88427e-21	Intron (ENSMUST00000000153.8/14673, intron 2 of 3)	5	140749283	140761439	12157	1	231842	ENSMUST00000176035.1	15499	ENSMUSG00000050022	Amz1	archaelysin family metallopeptidase 1
1270	chr19	58123586	58124085	500	*	74.7367	-2.10473	0.216295	-9.73084	2.2275e-22	8.89458e-21	Intron (ENSMUST00000077282.6/226255, intron 28 of 28)	19	58051167	58051236	70	1	100885835	ENSMUST00000176631.1	72419	ENSMUSG00000093757	Mir5623	microRNA 5623
1271	chr19	8842888	8843387	500	*	57.3004	-2.47474	0.2544	-9.72777	2.29573e-22	9.1598e-21	Exon (ENSMUST00000171649.7/14705, exon 4 of 12)	19	8840535	8848666	8132	1	14705	ENSMUST00000162580.7	2353	ENSMUSG00000071657	Bscl2	Berardinelli-Seip congenital lipodystrophy 2 (seipin)
1272	chr16	30705442	30705941	500	*	127.025	1.41642	0.145613	9.7273	2.30631e-22	9.19478e-21	Distal Intergenic	16	30599723	30602797	3075	1	224093	ENSMUST00000059078.3	105719	ENSMUSG00000046546	Fam43a	family with sequence similarity 43, member A
1273	chr7	143631505	143632004	500	*	132.979	-1.53657	0.157992	-9.72568	2.3434e-22	9.33532e-21	Intron (ENSMUST00000207189.1/414103, intron 1 of 2)	7	143607659	143628722	21064	2	244237	ENSMUST00000208124.1	-2783	ENSMUSG00000045362	Tnfrsf26	tumor necrosis factor receptor superfamily, member 26
1274	chr4	46076804	46077303	500	*	62.6388	-2.60387	0.267752	-9.72493	2.36078e-22	9.39716e-21	Promoter (<=1kb)	4	46077127	46099708	22582	1	21916	ENSMUST00000128689.7	0	ENSMUSG00000028328	Tmod1	tropomodulin 1
1275	chr8	26681104	26681603	500	*	76.9465	-1.96864	0.202485	-9.72238	2.4205e-22	9.62734e-21	Distal Intergenic	8	26814593	26824423	9831	2	72316	ENSMUST00000189978.1	142820	ENSMUSG00000100335	2310008N11Rik	RIKEN cDNA 2310008N11 gene
1276	chr6	108457835	108458334	500	*	135.648	-2.03139	0.208987	-9.72015	2.47411e-22	9.83282e-21	Promoter (<=1kb)	6	108458703	108471129	12427	1	16438	ENSMUST00000205048.1	-369	ENSMUSG00000030102	Itpr1	inositol 1,4,5-trisphosphate receptor 1
1277	chr11	70608661	70609160	500	*	149.896	1.32749	0.136573	9.72	2.47783e-22	9.83992e-21	Promoter (<=1kb)	11	70609738	70610709	972	1	50932	ENSMUST00000142650.7	-578	ENSMUSG00000020827	Mink1	misshapen-like kinase 1 (zebrafish)
1278	chr6	39507483	39507982	500	*	117.827	-1.55192	0.159667	-9.71969	2.48531e-22	9.86189e-21	Intron (ENSMUST00000036877.9/209773, intron 3 of 18)	6	39463253	39489166	25914	2	209773	ENSMUST00000149162.1	-18317	ENSMUSG00000038456	Dennd2a	DENN/MADD domain containing 2A
1279	chr5	140205850	140206349	500	*	168.085	-1.4783	0.152122	-9.71784	2.53092e-22	1.0035e-20	Intron (ENSMUST00000110829.6/17120, intron 10 of 16)	5	140008694	140174918	166225	2	17120	ENSMUST00000199237.4	-30932	ENSMUSG00000029554	Mad1l1	MAD1 mitotic arrest deficient 1-like 1
1280	chr7	128575818	128576317	500	*	47.9684	-2.75507	0.283538	-9.71673	2.55873e-22	1.01373e-20	Distal Intergenic	7	128611328	128671622	60295	1	101490	ENSMUST00000098007.10	-35011	ENSMUSG00000042105	Inpp5f	inositol polyphosphate-5-phosphatase F
1281	chr9	16310289	16310788	500	*	67.1586	2.18401	0.224844	9.71344	2.64269e-22	1.04618e-20	Intron (ENSMUST00000217308.2/270120, intron 2 of 25)	9	15910205	16378231	468027	2	270120	ENSMUST00000082170.5	67443	ENSMUSG00000074505	Fat3	FAT atypical cadherin 3
1282	chr9	20945991	20946490	500	*	128.364	-1.62117	0.166953	-9.71036	2.72373e-22	1.07743e-20	Intron (ENSMUST00000178110.2/13433, intron 1 of 38)	9	20907521	20952605	45085	2	13433	ENSMUST00000216540.1	6115	ENSMUSG00000004099	Dnmt1	DNA methyltransferase (cytosine-5) 1
1283	chr12	44265783	44266282	500	*	172.974	-1.37672	0.141786	-9.70979	2.73892e-22	1.08259e-20	Intron (ENSMUST00000122902.7/67452, intron 4 of 12)	12	44269148	44322532	53385	1	67452	ENSMUST00000043082.15	-2866	ENSMUSG00000036257	Pnpla8	patatin-like phospholipase domain containing 8
1284	chr8	83144544	83145043	500	*	229.715	-1.34085	0.138103	-9.70902	2.75988e-22	1.09002e-20	Distal Intergenic	8	83165352	83272422	107071	1	71310	ENSMUST00000034145.10	-20309	ENSMUSG00000031709	Tbc1d9	TBC1 domain family, member 9
1285	chr16	13337370	13337869	500	*	96.5471	-1.99707	0.205709	-9.70827	2.78012e-22	1.09716e-20	Intron (ENSMUST00000009713.13/239719, intron 3 of 16)	16	13358421	13417529	59109	1	239719	ENSMUST00000149359.1	-20552	ENSMUSG00000009569	Mrtfb	myocardin related transcription factor B
1286	chr2	153514967	153515466	500	*	131.687	-1.69793	0.174915	-9.70714	2.81124e-22	1.10858e-20	Intron (ENSMUST00000035346.13/329540, intron 1 of 10)	2	153407462	153529971	122510	2	329540	ENSMUST00000035346.13	14505	ENSMUSG00000061411	Nol4l	nucleolar protein 4-like
1287	chr18	35063291	35063790	500	*	274.728	1.09802	0.113123	9.70641	2.83124e-22	1.1156e-20	Intron (ENSMUST00000237091.1/ENSMUST00000237091.1, intron 3 of 3)	18	35118859	35254779	135921	1	12385	ENSMUST00000042345.7	-55069	ENSMUSG00000037815	Ctnna1	catenin (cadherin associated protein), alpha 1
1288	chr10	61317493	61317992	500	*	179.741	1.2671	0.130574	9.70406	2.89746e-22	1.14081e-20	Distal Intergenic	10	61299801	61304086	4286	1	18646	ENSMUST00000035419.6	17692	ENSMUSG00000037202	Prf1	perforin 1 (pore forming protein)
1289	chr14	32174071	32174570	500	*	72.1492	-2.07544	0.213876	-9.70396	2.9002e-22	1.141e-20	3' UTR	14	32176732	32177841	1110	1	27057	ENSMUST00000228779.1	-2162	ENSMUSG00000056234	Ncoa4	nuclear receptor coactivator 4
1290	chr10	111134499	111134998	500	*	317.115	-1.25496	0.129388	-9.6992	3.03862e-22	1.19453e-20	Distal Intergenic	10	111164752	111297249	132498	1	237542	ENSMUST00000105275.8	-29754	ENSMUSG00000020189	Osbpl8	oxysterol binding protein-like 8
1291	chr4	41165439	41165938	500	*	133.527	-1.46259	0.15081	-9.69824	3.06732e-22	1.20414e-20	Intron (ENSMUST00000040008.3/67615, intron 1 of 4)	4	41182920	41190823	7904	1	67615	ENSMUST00000129874.1	-16982	ENSMUSG00000036241	Ube2r2	ubiquitin-conjugating enzyme E2R 2
1292	chr13	108765968	108766467	500	*	95.6556	-1.7357	0.178971	-9.69823	3.06782e-22	1.20414e-20	Intron (ENSMUST00000133929.7/238871, intron 3 of 3)	13	108860166	109951344	1091179	1	238871	ENSMUST00000177907.7	-93699	ENSMUSG00000021699	Pde4d	phosphodiesterase 4D, cAMP specific
1293	chr2	60289321	60289820	500	*	91.2988	-1.97642	0.203801	-9.69778	3.08119e-22	1.20846e-20	Distal Intergenic	2	60251993	60284488	32496	2	66205	ENSMUST00000074606.10	-4833	ENSMUSG00000060703	Cd302	CD302 antigen
1294	chr13	52845554	52846053	500	*	85.2832	-1.94798	0.200874	-9.69755	3.08837e-22	1.21033e-20	Intron (ENSMUST00000137064.7/11992, intron 5 of 9)	13	52835119	52919232	84114	2	11992	ENSMUST00000137064.7	73179	ENSMUSG00000021460	Auh	AU RNA binding protein/enoyl-coenzyme A hydratase
1295	chr5	98016723	98017222	500	*	172.706	1.29528	0.133572	9.69723	3.09789e-22	1.21313e-20	Intron (ENSMUST00000031281.13/71914, intron 3 of 16)	5	97882783	98030962	148180	2	71914	ENSMUST00000031281.13	13740	ENSMUSG00000029338	Antxr2	anthrax toxin receptor 2
1296	chr2	62441068	62441567	500	*	269.498	1.1254	0.116097	9.69365	3.20856e-22	1.2555e-20	Exon (ENSMUST00000133596.1/ENSMUST00000133596.1, exon 1 of 2)	2	62330073	62412231	82159	2	13482	ENSMUST00000047812.7	-28837	ENSMUSG00000035000	Dpp4	dipeptidylpeptidase 4
1297	chr13	24478589	24479088	500	*	87.0141	1.73444	0.178928	9.69349	3.21351e-22	1.25646e-20	Distal Intergenic	13	24501525	24705198	203674	1	193385	ENSMUST00000238974.1	-22437	ENSMUSG00000036006	Ripor2	RHO family interacting cell polarization regulator 2
1298	chr15	76319252	76319751	500	*	65.7439	-2.20743	0.227725	-9.69338	3.21692e-22	1.25683e-20	Intron (ENSMUST00000165279.1/75475, intron 1 of 1)	15	76327397	76330677	3281	1	109075	ENSMUST00000059045.7	-7646	ENSMUSG00000034259	Exosc4	exosome component 4
1299	chr13	108302962	108303461	500	*	180.472	1.33017	0.137233	9.69281	3.235e-22	1.26292e-20	Distal Intergenic	13	108316332	108389585	73254	1	218581	ENSMUST00000051594.11	-12871	ENSMUSG00000021697	Depdc1b	DEP domain containing 1B
1300	chr10	95361145	95361644	500	*	111.68	-1.68356	0.173725	-9.69096	3.29402e-22	1.28497e-20	Promoter (<=1kb)	10	95361598	95366202	4605	1	69629	ENSMUST00000219492.1	0	ENSMUSG00000100550	2310039L15Rik	RIKEN cDNA 2310039L15 gene
1301	chr3	136556435	136556934	500	*	42.2518	2.558	0.263964	9.69069	3.30298e-22	1.28748e-20	Distal Intergenic	3	136435270	136449349	14080	2	70055	ENSMUST00000189233.1	-107086	ENSMUSG00000099508	1700030L20Rik	RIKEN cDNA 1700030L20 gene
1302	chr16	24506782	24507281	500	*	84.1166	1.81098	0.186898	9.68967	3.33594e-22	1.29932e-20	Intron (ENSMUST00000231352.1/210126, intron 3 of 6)	16	24529394	24530362	969	1	624582	ENSMUST00000231737.1	-22113	NA	Morf4l1-ps1	mortality factor 4 like 1, pseudogene 1
1303	chr13	45255222	45255721	500	*	40.779	-2.93284	0.302693	-9.68914	3.35353e-22	1.30517e-20	Intron (ENSMUST00000220736.1/ENSMUST00000220736.1, intron 3 of 4)	13	45389742	45412022	22281	1	218203	ENSMUST00000038275.10	-134021	ENSMUSG00000038175	Mylip	myosin regulatory light chain interacting protein
1304	chr16	24946369	24946868	500	*	76.0874	-2.10564	0.217348	-9.68786	3.39561e-22	1.32054e-20	Intron (ENSMUST00000038053.13/210126, intron 10 of 12)	16	24845175	24979450	134276	1	210126	ENSMUST00000232546.1	101194	ENSMUSG00000033306	Lpp	LIM domain containing preferred translocation partner in lipoma
1305	chr6	61065713	61066212	500	*	57.5771	2.0791	0.214614	9.68761	3.40402e-22	1.32279e-20	Intron (ENSMUST00000203362.1/ENSMUST00000203362.1, intron 1 of 1)	6	61173983	61180270	6288	2	100504262	ENSMUST00000180421.2	114058	NA	A730020E08Rik	RIKEN cDNA A730020E08 gene
1306	chr13	35235616	35236115	500	*	53.8488	-2.81377	0.290577	-9.68337	3.54808e-22	1.37772e-20	Distal Intergenic	13	35210660	35212048	1389	2	75543	ENSMUST00000220954.1	-23568	ENSMUSG00000113770	1700019C18Rik	RIKEN cDNA 1700019C18 gene
1307	chr3	109425443	109425942	500	*	95.4795	1.58925	0.164134	9.68264	3.5738e-22	1.38664e-20	Intron (ENSMUST00000046864.13/57257, intron 2 of 26)	3	109494784	109503696	8913	1	57257	ENSMUST00000128033.1	-68842	ENSMUSG00000033721	Vav3	vav 3 oncogene
1308	chr12	54191144	54191643	500	*	149.993	-1.50272	0.155203	-9.68229	3.58585e-22	1.39026e-20	Intron (ENSMUST00000039516.3/112407, intron 1 of 4)	12	54178981	54203860	24880	2	112407	ENSMUST00000039516.3	12217	ENSMUSG00000035105	Egln3	egl-9 family hypoxia-inducible factor 3
1309	chr12	3221002	3221501	500	*	211.903	-1.47119	0.151948	-9.68219	3.58942e-22	1.39058e-20	Intron (ENSMUST00000218269.1/ENSMUST00000218269.1, intron 2 of 3)	12	3235504	3241410	5907	1	74173	ENSMUST00000178074.7	-14003	NA	Rab10os	RAB10, member RAS oncogene family, opposite strand
1310	chr15	6067270	6067769	500	*	58.4045	-2.63437	0.272096	-9.68177	3.60432e-22	1.39528e-20	Distal Intergenic	15	6299788	6435520	135733	1	13132	ENSMUST00000159552.1	-232019	ENSMUSG00000022150	Dab2	disabled 2, mitogen-responsive phosphoprotein
1311	chr17	31967269	31967768	500	*	126.562	1.39717	0.144322	9.68089	3.63527e-22	1.40619e-20	Intron (ENSMUST00000002145.11/74377, intron 7 of 7)	17	31946082	32020128	74047	2	74377	ENSMUST00000237527.1	52360	ENSMUSG00000002076	Hsf2bp	heat shock transcription factor 2 binding protein
1312	chr10	125271408	125271907	500	*	98.3388	-1.86979	0.193166	-9.67972	3.67716e-22	1.42131e-20	Intron (ENSMUST00000211781.1/20503, intron 3 of 5)	10	125227487	125308816	81330	2	20503	ENSMUST00000105257.3	36909	ENSMUSG00000020102	Slc16a7	solute carrier family 16 (monocarboxylic acid transporters), member 7
1313	chr4	97814480	97814979	500	*	63.2286	-2.37379	0.245368	-9.67443	3.87244e-22	1.49565e-20	Intron (ENSMUST00000152023.7/18027, intron 2 of 3)	4	97568133	97778048	209916	2	319865	ENSMUST00000146447.7	-36432	NA	E130114P18Rik	RIKEN cDNA E130114P18 gene
1314	chr3	60507924	60508423	500	*	71.0968	-2.13705	0.220913	-9.67373	3.8992e-22	1.50484e-20	Intron (ENSMUST00000195724.5/56758, intron 2 of 2)	3	60501278	60629731	128454	1	56758	ENSMUST00000194069.5	6646	ENSMUSG00000027763	Mbnl1	muscleblind like splicing factor 1
1315	chr12	111437300	111437799	500	*	579.634	-0.971448	0.100423	-9.67355	3.90592e-22	1.50629e-20	Distal Intergenic	12	111442469	111455018	12550	1	21928	ENSMUST00000102745.9	-4670	ENSMUSG00000021281	Tnfaip2	tumor necrosis factor, alpha-induced protein 2
1316	chr4	63683031	63683530	500	*	69.9647	-2.34579	0.242564	-9.67079	4.01281e-22	1.54633e-20	Distal Intergenic	4	63634421	63639440	5020	1	102632940	ENSMUST00000147067.1	48610	ENSMUSG00000086817	Gm11482	predicted gene 11482
1317	chr2	140853458	140853957	500	*	135.076	1.5407	0.159348	9.66878	4.09247e-22	1.57464e-20	Intron (ENSMUST00000110067.7/72899, intron 4 of 16)	2	141024062	141147910	123849	1	72899	ENSMUST00000139039.1	-170105	ENSMUSG00000068205	Macrod2	mono-ADP ribosylhydrolase 2
1318	chr16	21932620	21933119	500	*	99.266	-1.75739	0.181758	-9.6688	4.09131e-22	1.57464e-20	3' UTR	16	21934327	21947531	13205	2	66664	ENSMUST00000232635.1	14412	ENSMUSG00000022856	Tmem41a	transmembrane protein 41a
1319	chr11	110731539	110732038	500	*	94.282	-2.0747	0.21459	-9.66823	4.11447e-22	1.5819e-20	Distal Intergenic	11	110968033	111027965	59933	1	16517	ENSMUST00000180023.7	-235995	ENSMUSG00000051497	Kcnj16	potassium inwardly-rectifying channel, subfamily J, member 16
1320	chr13	73773460	73773959	500	*	42.5749	-3.13686	0.324535	-9.66572	4.21662e-22	1.61995e-20	Intron (ENSMUST00000222742.1/20499, intron 1 of 10)	13	73763739	73816742	53004	1	20499	ENSMUST00000220522.1	9721	ENSMUSG00000017756	Slc12a7	solute carrier family 12, member 7
1321	chr5	34487307	34487806	500	*	398.515	1.06119	0.109799	9.66491	4.25002e-22	1.63154e-20	Exon (ENSMUST00000200867.1/ENSMUST00000200867.1, exon 1 of 1)	5	34499605	34501618	2014	2	231130	ENSMUST00000143072.1	13812	ENSMUSG00000059866	Tnip2	TNFAIP3 interacting protein 2
1322	chr3	122432927	122433426	500	*	51.5935	-2.77324	0.286974	-9.66375	4.29843e-22	1.64888e-20	Intron (ENSMUST00000029766.8/29815, intron 2 of 11)	3	122419823	122471601	51779	1	29815	ENSMUST00000197590.1	13104	ENSMUSG00000028121	Bcar3	breast cancer anti-estrogen resistance 3
1323	chr4	8906747	8907246	500	*	94.0667	1.69355	0.175261	9.66302	4.32916e-22	1.65941e-20	Distal Intergenic	4	8855231	8858618	3388	1	320790	ENSMUST00000222546.1	51516	ENSMUSG00000041235	Chd7	chromodomain helicase DNA binding protein 7
1324	chr13	37603532	37604031	500	*	45.7482	-2.63993	0.273206	-9.6628	4.33837e-22	1.66169e-20	Distal Intergenic	13	37778400	37893849	115450	1	68750	ENSMUST00000122842.7	-174369	ENSMUSG00000039087	Rreb1	ras responsive element binding protein 1
1325	chr1	40415479	40415978	500	*	57.846	2.0953	0.216967	9.65727	4.5792e-22	1.75261e-20	Distal Intergenic	1	40429570	40446723	17154	1	17082	ENSMUST00000174335.7	-13592	ENSMUSG00000026069	Il1rl1	interleukin 1 receptor-like 1
1326	chr18	60815318	60815817	500	*	146.667	1.53076	0.158547	9.65489	4.68651e-22	1.79233e-20	Intron (ENSMUST00000175934.7/21453, intron 23 of 25)	18	60812076	60812163	88	1	100628611	ENSMUST00000175586.1	3242	ENSMUSG00000093327	Mir5107	microRNA 5107
1327	chr4	35096739	35097238	500	*	180.043	-1.49198	0.154541	-9.65424	4.71666e-22	1.80186e-20	Intron (ENSMUST00000102975.9/214944, intron 1 of 3)	4	35152056	35154005	1950	1	387510	ENSMUST00000058595.6	-54818	ENSMUSG00000042993	Ifnk	interferon kappa
1328	chr8	13660207	13660706	500	*	105.258	-1.67587	0.17359	-9.65419	4.71854e-22	1.80186e-20	Intron (ENSMUST00000117551.3/19414, intron 1 of 23)	8	13595810	13677451	81642	2	19414	ENSMUST00000154454.7	16745	ENSMUSG00000031453	Rasa3	RAS p21 protein activator 3
1329	chr6	35594989	35595488	500	*	69.7528	1.90124	0.196978	9.65203	4.81933e-22	1.83896e-20	Distal Intergenic	6	35508906	35539888	30983	2	14489	ENSMUST00000031866.8	-55101	ENSMUSG00000029840	Mtpn	myotrophin
1330	chr4	116822893	116823392	500	*	46.4108	-2.73908	0.283831	-9.6504	4.89635e-22	1.86695e-20	Promoter (1-2kb)	4	116819904	116821707	1804	2	242642	ENSMUST00000055436.4	-1186	ENSMUSG00000043155	Hpdl	4-hydroxyphenylpyruvate dioxygenase-like
1331	chr15	12377713	12378212	500	*	53.3394	-3.06034	0.317133	-9.65001	4.91494e-22	1.87263e-20	Intron (ENSMUST00000075317.11/68070, intron 18 of 23)	15	12404932	12412380	7449	2	68070	ENSMUST00000191339.1	34168	ENSMUSG00000022197	Pdzd2	PDZ domain containing 2
1332	chr5	137072093	137072592	500	*	81.4615	-2.05354	0.212811	-9.64958	4.93571e-22	1.87913e-20	Promoter (<=1kb)	5	137061504	137072259	10756	2	18787	ENSMUST00000041388.10	0	ENSMUSG00000037411	Serpine1	serine (or cysteine) peptidase inhibitor, clade E, member 1
1333	chr15	67415724	67416223	500	*	108.479	1.50264	0.155766	9.64674	5.07436e-22	1.93046e-20	Distal Intergenic	15	67226769	67377094	150326	1	69334	ENSMUST00000187233.1	188955	ENSMUSG00000102069	1700012I11Rik	RIKEN cDNA 1700012I11 gene
1334	chr6	125501170	125501669	500	*	62.2902	-2.41525	0.250521	-9.6409	5.37135e-22	2.04192e-20	Intron (ENSMUST00000203423.1/ENSMUST00000203423.1, intron 1 of 2)	6	125460266	125494791	34526	2	12527	ENSMUST00000032492.8	-6379	ENSMUSG00000030342	Cd9	CD9 antigen
1335	chr1	161406343	161406842	500	*	62.6976	2.11582	0.219468	9.64066	5.38387e-22	2.04515e-20	Intron (ENSMUST00000028024.4/22164, intron 1 of 2)	1	161395409	161418410	23002	1	22164	ENSMUST00000028024.4	10934	ENSMUSG00000026700	Tnfsf4	tumor necrosis factor (ligand) superfamily, member 4
1336	chr13	56003721	56004220	500	*	88.3488	-2.18666	0.226855	-9.63901	5.47118e-22	2.07676e-20	Intron (ENSMUST00000237678.1/ENSMUST00000237678.1, intron 4 of 5)	13	56074166	56084521	10356	2	26914	ENSMUST00000137835.7	80301	ENSMUSG00000015937	Macroh2a1	macroH2A.1 histone
1337	chr5	33002725	33003224	500	*	109.241	1.65264	0.171468	9.6382	5.5146e-22	2.09167e-20	Distal Intergenic	5	33018816	33027966	9151	1	22629	ENSMUST00000019109.7	-15592	ENSMUSG00000018965	Ywhah	tyrosine 3-monooxygenase/tryptophan 5-monooxygenase activation protein, eta polypeptide
1338	chr19	58131825	58132324	500	*	41.989	-2.56116	0.265787	-9.63613	5.62715e-22	2.13277e-20	3' UTR	19	58051167	58051236	70	1	100885835	ENSMUST00000176631.1	80658	ENSMUSG00000093757	Mir5623	microRNA 5623
1339	chr11	90244806	90245305	500	*	63.3275	-2.71685	0.282067	-9.6319	5.86363e-22	2.22074e-20	Intron (ENSMUST00000124877.2/ENSMUST00000124877.2, intron 3 of 3)	11	90249456	90268465	19010	1	67468	ENSMUST00000107887.7	-4151	ENSMUSG00000003948	Mmd	monocyte to macrophage differentiation-associated
1340	chr16	24517527	24518026	500	*	364.013	-1.0588	0.109935	-9.63117	5.90517e-22	2.2348e-20	Intron (ENSMUST00000231352.1/210126, intron 3 of 6)	16	24529394	24530362	969	1	624582	ENSMUST00000231737.1	-11368	NA	Morf4l1-ps1	mortality factor 4 like 1, pseudogene 1
1341	chr5	123891022	123891521	500	*	115.262	-1.82316	0.189338	-9.62911	6.02471e-22	2.27834e-20	Distal Intergenic	5	123876736	123880020	3285	2	243270	ENSMUST00000164267.1	-11002	ENSMUSG00000049241	Hcar1	hydrocarboxylic acid receptor 1
1342	chr1	151228493	151228992	500	*	154.788	-1.64432	0.170843	-9.62474	6.28684e-22	2.3757e-20	Distal Intergenic	1	151138034	151142345	4312	1	402734	ENSMUST00000188305.1	90459	NA	C730036E19Rik	RIKEN cDNA C730036E19 gene
1343	chr5	139384535	139385034	500	*	99.1987	-1.87783	0.195124	-9.62374	6.34793e-22	2.39699e-20	Intron (ENSMUST00000138631.1/80290, intron 1 of 1)	5	139380581	139396415	15835	1	80290	ENSMUST00000051293.7	3954	ENSMUSG00000044197	Gpr146	G protein-coupled receptor 146
1344	chr17	34398597	34399096	500	*	194.609	1.25693	0.130616	9.62304	6.39128e-22	2.41157e-20	Promoter (<=1kb)	17	34398820	34460734	61915	1	407788	ENSMUST00000114175.7	0	ENSMUSG00000057246	BC051142	cDNA sequence BC051142
1345	chr2	118540251	118540750	500	*	289.599	-1.08667	0.112927	-9.62278	6.40769e-22	2.41596e-20	Intron (ENSMUST00000090219.12/171543, intron 4 of 4)	2	118531974	118544587	12614	2	171543	ENSMUST00000143583.1	3837	ENSMUSG00000040093	Bmf	BCL2 modifying factor
1346	chr11	117799142	117799641	500	*	139.573	1.54295	0.160351	9.62239	6.43217e-22	2.42339e-20	Promoter (1-2kb)	11	117797660	117807301	9642	1	77727	ENSMUST00000106331.1	1482	ENSMUSG00000025573	6030468B19Rik	RIKEN cDNA 6030468B19 gene
1347	chr5	113626380	113626879	500	*	279.584	-1.1893	0.123625	-9.62016	6.57281e-22	2.47454e-20	Promoter (<=1kb)	5	113614036	113627615	13580	2	14747	ENSMUST00000132065.7	736	ENSMUSG00000042190	Cmklr1	chemokine-like receptor 1
1348	chr2	148685718	148686217	500	*	154.421	-1.41172	0.146769	-9.61864	6.67081e-22	2.50957e-20	Promoter (1-2kb)	2	148684612	148690215	5604	1	74533	ENSMUST00000151362.1	1106	ENSMUSG00000027439	Gzf1	GDNF-inducible zinc finger protein 1
1349	chr19	46315136	46315635	500	*	134.931	-1.46428	0.152278	-9.61587	6.85244e-22	2.57599e-20	Promoter (<=1kb)	19	46313362	46314304	943	2	73728	ENSMUST00000226062.1	-832	ENSMUSG00000037126	Psd	pleckstrin and Sec7 domain containing
1350	chr10	118480746	118481245	500	*	97.7353	1.78325	0.185478	9.61435	6.95452e-22	2.61243e-20	Distal Intergenic	10	118441047	118442618	1572	1	15978	ENSMUST00000220309.1	39699	ENSMUSG00000055170	Ifng	interferon gamma
1351	chr17	17882606	17883105	500	*	86.2335	-1.76499	0.183581	-9.61419	6.96536e-22	2.61456e-20	Promoter (<=1kb)	17	17876471	17883940	7470	2	14293	ENSMUST00000061516.7	835	ENSMUSG00000045551	Fpr1	formyl peptide receptor 1
1352	chr6	124478173	124478672	500	*	288.294	-1.14617	0.11926	-9.61069	7.20667e-22	2.70314e-20	Distal Intergenic	6	124430759	124464794	34036	2	232370	ENSMUST00000008297.4	-13379	ENSMUSG00000008153	Clstn3	calsyntenin 3
1353	chr11	118459100	118459599	500	*	201.359	-1.33517	0.138944	-9.60946	7.29292e-22	2.73347e-20	Distal Intergenic	11	118444200	118454995	10796	2	100126224	ENSMUST00000142751.1	-4105	ENSMUSG00000086514	Gm11747	predicted gene 11747
1354	chr12	32075730	32076229	500	*	50.365	-2.88786	0.30057	-9.60794	7.40152e-22	2.77213e-20	Exon (ENSMUST00000219954.1/ENSMUST00000219954.1, exon 3 of 3)	12	31958476	32061296	102821	2	19088	ENSMUST00000036497.15	-14434	ENSMUSG00000002997	Prkar2b	protein kinase, cAMP dependent regulatory, type II beta
1355	chr11	94945158	94945657	500	*	64.7765	-2.13165	0.221893	-9.60665	7.49457e-22	2.8049e-20	Promoter (<=1kb)	11	94945368	94946029	662	1	12842	ENSMUST00000148046.1	0	ENSMUSG00000001506	Col1a1	collagen, type I, alpha 1
1356	chr11	83124877	83125376	500	*	129.75	-1.57055	0.163508	-9.6053	7.59338e-22	2.83979e-20	Exon (ENSMUST00000214874.1/ENSMUST00000214874.1, exon 1 of 1)	11	83116849	83122670	5822	1	20555	ENSMUST00000037994.7	8028	ENSMUSG00000078763	Slfn1	schlafen 1
1357	chr4	57930503	57931002	500	*	106.046	-1.68704	0.175657	-9.60416	7.67778e-22	2.86924e-20	Distal Intergenic	4	57908483	57916297	7815	2	242484	ENSMUST00000063816.5	-14206	ENSMUSG00000052117	D630039A03Rik	RIKEN cDNA D630039A03 gene
1358	chr2	72221281	72221780	500	*	106.751	-1.89824	0.197696	-9.6018	7.85618e-22	2.93374e-20	Intron (ENSMUST00000090826.11/56508, intron 17 of 30)	2	72242294	72256655	14362	1	56508	ENSMUST00000146970.1	-20514	ENSMUSG00000049044	Rapgef4	Rap guanine nucleotide exchange factor (GEF) 4
1359	chr3	144049200	144049699	500	*	174.512	-1.47104	0.153238	-9.59969	8.01844e-22	2.99214e-20	Distal Intergenic	3	144189062	144194818	5757	2	16911	ENSMUST00000148128.1	145119	ENSMUSG00000028266	Lmo4	LIM domain only 4
1360	chr7	34214556	34215055	500	*	127.368	-1.50385	0.156658	-9.59953	8.03102e-22	2.99462e-20	Promoter (1-2kb)	7	34202383	34213436	11054	2	14751	ENSMUST00000205865.1	-1120	ENSMUSG00000036427	Gpi1	glucose-6-phosphate isomerase 1
1361	chr1	151103609	151104108	500	*	73.302	-2.47076	0.257395	-9.59912	8.06287e-22	3.00429e-20	Distal Intergenic	1	151138034	151142345	4312	1	402734	ENSMUST00000188305.1	-33926	NA	C730036E19Rik	RIKEN cDNA C730036E19 gene
1362	chr19	18567876	18568375	500	*	55.2695	-2.45353	0.255649	-9.59727	8.20864e-22	3.05636e-20	Intron (ENSMUST00000236615.1/20409, intron 9 of 10)	19	18593601	18631718	38118	2	20409	ENSMUST00000138860.1	63343	ENSMUSG00000024725	Ostf1	osteoclast stimulating factor 1
1363	chr12	85129531	85130030	500	*	335.065	-1.26885	0.132227	-9.59597	8.31285e-22	3.09289e-20	Promoter (<=1kb)	12	85130441	85132028	1588	1	78920	ENSMUST00000222472.1	-411	ENSMUSG00000004789	Dlst	dihydrolipoamide S-succinyltransferase (E2 component of 2-oxo-glutarate complex)
1364	chr4	58506728	58507227	500	*	146.556	1.44129	0.150225	9.59419	8.4577e-22	3.14448e-20	Intron (ENSMUST00000107571.7/14745, intron 1 of 3)	4	58435255	58499403	64149	2	14745	ENSMUST00000107570.1	-7325	ENSMUSG00000038668	Lpar1	lysophosphatidic acid receptor 1
1365	chr1	91041570	91042069	500	*	428.243	-0.995975	0.103824	-9.59291	8.56361e-22	3.18152e-20	Intron (ENSMUST00000189505.6/16978, intron 1 of 12)	1	91053444	91128944	75501	1	16978	ENSMUST00000068167.12	-11375	ENSMUSG00000026305	Lrrfip1	leucine rich repeat (in FLII) interacting protein 1
1366	chr1	154062611	154063110	500	*	85.6929	-2.12971	0.222046	-9.59132	8.69661e-22	3.22857e-20	Intron (ENSMUST00000185465.6/ENSMUST00000185465.6, intron 2 of 2)	1	154201187	154205689	4503	1	100503355	ENSMUST00000086195.6	-138077	ENSMUSG00000066797	Zfp648	zinc finger protein 648
1367	chr14	46912389	46912888	500	*	92.5086	-1.78923	0.186557	-9.59079	8.74153e-22	3.24287e-20	Intron (ENSMUST00000022386.14/74480, intron 2 of 12)	14	46884175	47105815	221641	1	74480	ENSMUST00000137543.8	28214	ENSMUSG00000021838	Samd4	sterile alpha motif domain containing 4
1368	chr1	60913250	60913749	500	*	83.7285	1.73528	0.180938	9.59046	8.76967e-22	3.25093e-20	Exon (ENSMUST00000027164.8/12477, exon 3 of 4)	1	60909171	60914769	5599	1	12477	ENSMUST00000097720.3	4079	ENSMUSG00000026011	Ctla4	cytotoxic T-lymphocyte-associated protein 4
1369	chr7	98711410	98711909	500	*	48.6513	2.50311	0.261023	9.58963	8.84042e-22	3.27476e-20	Promoter (1-2kb)	7	98709877	98715257	5381	1	72981	ENSMUST00000146473.1	1533	ENSMUSG00000030753	Thap12	THAP domain containing 12
1370	chr1	183162692	183163191	500	*	81.5445	-2.14028	0.223232	-9.5877	9.00666e-22	3.33391e-20	Intron (ENSMUST00000003035.11/68897, intron 3 of 9)	1	183096193	183147531	51339	2	68897	ENSMUST00000192915.1	-15161	ENSMUSG00000030768	Disp1	dispatched RND transporter family member 1
1371	chr2	117313773	117314272	500	*	88.0421	1.60576	0.167549	9.58382	9.3524e-22	3.45937e-20	Intron (ENSMUST00000102534.10/19419, intron 2 of 16)	2	117282542	117342709	60168	2	19419	ENSMUST00000172901.7	28437	ENSMUSG00000027347	Rasgrp1	RAS guanyl releasing protein 1
1372	chr2	72196459	72196958	500	*	191.402	-1.3579	0.14176	-9.57881	9.81697e-22	3.62856e-20	Promoter (1-2kb)	2	72198799	72208437	9639	1	56508	ENSMUST00000156031.1	-1841	ENSMUSG00000049044	Rapgef4	Rap guanine nucleotide exchange factor (GEF) 4
1373	chr4	141525884	141526383	500	*	79.8994	-2.17539	0.227161	-9.57641	1.00472e-21	3.71095e-20	Intron (ENSMUST00000078886.9/56381, intron 1 of 14)	4	141495529	141516909	21381	2	56381	ENSMUST00000144500.1	-8975	ENSMUSG00000040761	Spen	spen family transcription repressor
1374	chr9	57974258	57974757	500	*	78.5248	1.84582	0.192778	9.57485	1.02009e-21	3.76497e-20	Distal Intergenic	9	57998041	58007451	9411	1	13070	ENSMUST00000181289.1	-23284	ENSMUSG00000032323	Cyp11a1	cytochrome P450, family 11, subfamily a, polypeptide 1
1375	chr5	65357617	65358116	500	*	56.2616	-2.34586	0.245043	-9.57328	1.03564e-21	3.81959e-20	Intron (ENSMUST00000031096.10/83379, intron 1 of 4)	5	65348408	65379528	31121	1	83379	ENSMUST00000205084.1	9209	ENSMUSG00000029195	Klb	klotho beta
1376	chr11	51256971	51257470	500	*	59.3185	-2.46764	0.257812	-9.57147	1.05398e-21	3.8844e-20	Promoter (<=1kb)	11	51253793	51256264	2472	2	193286	ENSMUST00000231433.1	-707	ENSMUSG00000045942	BC049762	cDNA sequence BC049762
1377	chr13	95844852	95845351	500	*	135.719	-1.57731	0.164814	-9.57026	1.06639e-21	3.92729e-20	Intron (ENSMUST00000068603.7/544963, intron 1 of 35)	13	95746312	95891757	145446	2	544963	ENSMUST00000238261.1	46406	ENSMUSG00000021676	Iqgap2	IQ motif containing GTPase activating protein 2
1378	chr10	11260047	11260546	500	*	65.3263	-2.20964	0.230903	-9.56957	1.07347e-21	3.9505e-20	Intron (ENSMUST00000181330.2/ENSMUST00000181330.2, intron 1 of 1)	10	11281330	11298052	16723	1	71865	ENSMUST00000129456.7	-20784	ENSMUSG00000047648	Fbxo30	F-box protein 30
1379	chr1	80025861	80026360	500	*	202.365	-1.37767	0.143966	-9.56946	1.0747e-21	3.95216e-20	Distal Intergenic	1	79803035	79861180	58146	2	20720	ENSMUST00000190724.1	-164681	ENSMUSG00000026249	Serpine2	serine (or cysteine) peptidase inhibitor, clade E, member 2
1380	chr11	93886939	93887438	500	*	204.537	1.252	0.130857	9.56765	1.09359e-21	4.01871e-20	Promoter (<=1kb)	11	93886880	93930278	43399	1	103537	ENSMUST00000063645.10	59	ENSMUSG00000059474	Mbtd1	mbt domain containing 1
1381	chr17	79501914	79502413	500	*	46.4038	-3.01915	0.315573	-9.5672	1.0984e-21	4.03347e-20	Distal Intergenic	17	79611863	79621616	9754	1	381110	ENSMUST00000223924.1	-109450	ENSMUSG00000036368	Rmdn2	regulator of microtubule dynamics 2
1382	chr4	144961145	144961644	500	*	77.4576	-2.57235	0.268952	-9.56432	1.1294e-21	4.14431e-20	Distal Intergenic	4	144974926	144983961	9036	2	230895	ENSMUST00000147511.1	22317	ENSMUSG00000020220	Vps13d	vacuolar protein sorting 13D
1383	chr8	68848711	68849210	500	*	46.3561	-3.23699	0.338454	-9.56405	1.13233e-21	4.15204e-20	Distal Intergenic	8	68820686	68827501	6816	1	70885	ENSMUST00000147072.1	28025	ENSMUSG00000031864	Ints10	integrator complex subunit 10
1384	chr5	52386016	52386515	500	*	195.263	1.28913	0.134793	9.56383	1.13475e-21	4.1579e-20	Intron (ENSMUST00000198008.4/100503884, intron 4 of 4)	5	52376027	52405122	29096	2	100503884	ENSMUST00000213027.1	18607	ENSMUSG00000045790	Ccdc149	coiled-coil domain containing 149
1385	chr5	16541709	16542208	500	*	45.3485	-3.19182	0.333758	-9.56326	1.14101e-21	4.17781e-20	Distal Intergenic	5	16553495	16573434	19940	1	15234	ENSMUST00000195957.4	-11287	ENSMUSG00000028864	Hgf	hepatocyte growth factor
1386	chr7	92441593	92442092	500	*	193.155	-1.32117	0.138157	-9.56281	1.14607e-21	4.19332e-20	Intron (ENSMUST00000231777.2/23859, intron 26 of 27)	7	92427669	92438064	10396	1	23859	ENSMUST00000207891.1	13924	ENSMUSG00000052572	Dlg2	discs large MAGUK scaffold protein 2
1387	chr14	64331558	64332057	500	*	70.426	-2.66565	0.278801	-9.56112	1.16488e-21	4.25909e-20	Intron (ENSMUST00000067927.8/110265, intron 6 of 10)	14	64122626	64416948	294323	2	110265	ENSMUST00000210428.1	84891	ENSMUSG00000054733	Msra	methionine sulfoxide reductase A
1388	chr11	76414947	76415446	500	*	56.0887	-2.49915	0.261398	-9.5607	1.16965e-21	4.27343e-20	3' UTR	11	76407205	76409696	2492	1	56322	ENSMUST00000164102.1	7742	ENSMUSG00000020843	Timm22	translocase of inner mitochondrial membrane 22
1389	chr6	87809102	87809601	500	*	177.317	1.19446	0.124938	9.56042	1.17276e-21	4.28172e-20	Promoter (<=1kb)	6	87788853	87809754	20902	2	69834	ENSMUST00000032134.8	153	ENSMUSG00000030055	Rab43	RAB43, member RAS oncogene family
1390	chr2	30968951	30969450	500	*	74.6431	-2.03146	0.212572	-9.5566	1.21687e-21	4.43957e-20	Promoter (1-2kb)	2	30960627	30967933	7307	2	30931	ENSMUST00000028200.8	-1018	ENSMUSG00000026849	Tor1a	torsin family 1, member A (torsin A)
1391	chr14	22847542	22848041	500	*	90.5038	-1.86952	0.195652	-9.55536	1.23155e-21	4.48989e-20	Intron (ENSMUST00000075639.10/76633, intron 6 of 6)	14	23038194	23094571	56378	2	791307	ENSMUST00000090409.1	246530	ENSMUSG00000068680	Gm10248	predicted gene 10248
1392	chr5	135468241	135468740	500	*	398.075	-1.03926	0.10877	-9.55465	1.24001e-21	4.51747e-20	Intron (ENSMUST00000060311.11/215114, intron 1 of 30)	5	135436115	135465927	29813	2	215114	ENSMUST00000212301.1	-2314	ENSMUSG00000039959	Hip1	huntingtin interacting protein 1
1393	chr14	121320935	121321434	500	*	43.0443	-2.84934	0.29833	-9.55095	1.28509e-21	4.67836e-20	Intron (ENSMUST00000079817.7/223255, intron 2 of 10)	14	121294655	121303475	8821	2	223255	ENSMUST00000227273.1	-17460	ENSMUSG00000063410	Stk24	serine/threonine kinase 24
1394	chr1	86217750	86218249	500	*	305.827	-1.04647	0.109577	-9.55014	1.2952e-21	4.71176e-20	Intron (ENSMUST00000123618.7/78795, intron 19 of 19)	1	86202496	86252489	49994	1	78795	ENSMUST00000156675.7	15254	ENSMUSG00000062590	Armc9	armadillo repeat containing 9
1395	chr5	31628536	31629035	500	*	121.583	-1.51081	0.158206	-9.54962	1.30178e-21	4.73231e-20	Intron (ENSMUST00000201999.3/ENSMUST00000201999.3, intron 2 of 3)	5	31624439	31640538	16100	2	71336	ENSMUST00000201744.1	11503	ENSMUSG00000029136	Rbks	ribokinase
1396	chr17	17862285	17862784	500	*	80.3478	-2.09347	0.219356	-9.5437	1.3782e-21	5.00654e-20	Distal Intergenic	17	17847176	17855205	8030	2	15116	ENSMUST00000232410.1	-7080	ENSMUSG00000003665	Has1	hyaluronan synthase 1
1397	chr17	85218051	85218550	500	*	79.3482	1.71748	0.180019	9.54055	1.4207e-21	5.15724e-20	Intron (ENSMUST00000095188.6/73582, intron 3 of 10)	17	85092083	85166508	74426	1	73582	ENSMUST00000234501.1	125968	ENSMUSG00000071037	Camkmt	calmodulin-lysine N-methyltransferase
1398	chr6	145987145	145987644	500	*	106.162	-1.94799	0.204191	-9.54002	1.42811e-21	5.18042e-20	Distal Intergenic	6	145953429	145965223	11795	1	16651	ENSMUST00000111701.1	33716	ENSMUSG00000030255	Sspn	sarcospan
1399	chr13	16718267	16718766	500	*	56.5913	-2.41329	0.252998	-9.53875	1.44562e-21	5.2402e-20	Distal Intergenic	13	15944752	16023423	78672	2	100503142	ENSMUST00000223006.1	-694844	ENSMUSG00000113701	B230303A05Rik	U1 small nuclear ribonucleoprotein 1C pseudogene
1400	chr9	66942444	66942943	500	*	83.1068	1.75598	0.184101	9.53815	1.45404e-21	5.26695e-20	Distal Intergenic	9	66946086	66949512	3427	1	67941	ENSMUST00000040917.13	-3143	ENSMUSG00000036781	Rps27l	ribosomal protein S27-like
1401	chr18	7473375	7473874	500	*	149.11	1.52465	0.159876	9.53647	1.47772e-21	5.34891e-20	Intron (ENSMUST00000115869.3/75739, intron 3 of 16)	18	7444027	7466173	22147	2	75739	ENSMUST00000234522.1	-7202	ENSMUSG00000057440	Mpp7	membrane protein, palmitoylated 7 (MAGUK p55 subfamily member 7)
1402	chr4	142062901	142063400	500	*	52.7718	-2.42427	0.25422	-9.53612	1.48282e-21	5.36355e-20	Intron (ENSMUST00000036572.3/214359, intron 1 of 2)	4	142083972	142088059	4088	1	100038693	ENSMUST00000153023.1	-20572	ENSMUSG00000073728	Tmem51os1	Tmem51 opposite strand 1
1403	chr11	101869930	101870429	500	*	60.9418	-2.37276	0.248853	-9.53481	1.50158e-21	5.42753e-20	Distal Intergenic	11	101877510	101894374	16865	2	17285	ENSMUST00000057054.7	23945	ENSMUSG00000001493	Meox1	mesenchyme homeobox 1
1404	chr16	45374043	45374542	500	*	93.7433	-1.88381	0.197637	-9.53166	1.54789e-21	5.59093e-20	Distal Intergenic	16	45392245	45400312	8068	2	17470	ENSMUST00000167355.7	25770	ENSMUSG00000022661	Cd200	CD200 molecule
1405	chr6	6230273	6230772	500	*	147.501	1.44579	0.151704	9.5303	1.56834e-21	5.66075e-20	Distal Intergenic	6	6041219	6217173	175955	2	50799	ENSMUST00000188414.3	-13100	ENSMUSG00000015112	Slc25a13	solute carrier family 25 (mitochondrial carrier, adenine nucleotide translocator), member 13
1406	chr18	54937736	54938235	500	*	94.5724	-1.91548	0.201004	-9.52958	1.57926e-21	5.6961e-20	Intron (ENSMUST00000064763.6/269023, intron 3 of 9)	18	54888637	54956757	68121	2	269023	ENSMUST00000238150.1	18522	ENSMUSG00000052713	Zfp608	zinc finger protein 608
1407	chr18	60803479	60803978	500	*	526.832	1.15574	0.121303	9.52767	1.6086e-21	5.7978e-20	Promoter (<=1kb)	18	60803848	60809253	5406	1	16149	ENSMUST00000237097.1	0	ENSMUSG00000024610	Cd74	CD74 antigen (invariant polypeptide of major histocompatibility complex, class II antigen-associated)
1408	chr2	68873682	68874181	500	*	84.4094	1.79749	0.188729	9.52421	1.66299e-21	5.98959e-20	Intron (ENSMUST00000028426.8/241447, intron 1 of 9)	2	68861586	69108644	247059	1	241447	ENSMUST00000176018.1	12096	ENSMUSG00000027035	Cers6	ceramide synthase 6
1409	chr11	46127733	46128232	500	*	117.982	1.73111	0.181783	9.52299	1.68275e-21	6.05645e-20	Promoter (<=1kb)	11	46127905	46143857	15953	1	11492	ENSMUST00000151565.7	0	ENSMUSG00000011256	Adam19	a disintegrin and metallopeptidase domain 19 (meltrin beta)
1410	chr4	148087270	148087769	500	*	205.695	-1.23302	0.12955	-9.51774	1.76987e-21	6.3655e-20	Promoter (<=1kb)	4	148077061	148088031	10971	2	11610	ENSMUST00000030865.8	262	ENSMUSG00000029007	Agtrap	angiotensin II, type I receptor-associated protein
1411	chr2	124753650	124754149	500	*	208.268	1.22194	0.128393	9.51721	1.77885e-21	6.39328e-20	Distal Intergenic	2	124653635	124665309	11675	1	214968	ENSMUST00000103238.1	100015	ENSMUSG00000027200	Sema6d	sema domain, transmembrane domain (TM), and cytoplasmic domain, (semaphorin) 6D
1412	chr15	5475379	5475878	500	*	130.749	-1.53134	0.16092	-9.5162	1.79625e-21	6.45124e-20	Distal Intergenic	15	5496266	5594984	98719	1	71432	ENSMUST00000211750.1	-20388	ENSMUSG00000110018	5430437J10Rik	RIKEN cDNA 5430437J10 gene
1413	chr14	55055095	55055594	500	*	280.591	-1.23396	0.129686	-9.51498	1.81745e-21	6.52274e-20	Promoter (<=1kb)	14	55055493	55098986	43494	1	105663	ENSMUST00000185121.7	0	ENSMUSG00000045691	Thtpa	thiamine triphosphatase
1414	chr5	142368187	142368686	500	*	75.0207	-1.93895	0.203784	-9.51474	1.82164e-21	6.53315e-20	Distal Intergenic	5	142401497	142419620	18124	1	17425	ENSMUST00000198422.1	-32811	ENSMUSG00000056493	Foxk1	forkhead box K1
1415	chrX	73356158	73356657	500	*	94.9312	-2.08594	0.219256	-9.51372	1.83959e-21	6.59287e-20	3' UTR	20	73344468	73351845	7378	1	27081	ENSMUST00000139996.1	11690	ENSMUSG00000031365	Zfp275	zinc finger protein 275
1416	chr2	4346036	4346535	500	*	86.2362	-1.8705	0.196622	-9.51317	1.84936e-21	6.62323e-20	Intron (ENSMUST00000177457.7/209630, intron 2 of 24)	2	4332466	4594640	262175	1	209630	ENSMUST00000175944.7	13570	ENSMUSG00000026657	Frmd4a	FERM domain containing 4A
1417	chr9	85457369	85457868	500	*	95.9397	1.63633	0.172038	9.51147	1.87985e-21	6.72768e-20	Distal Intergenic	9	85320439	85327348	6910	2	212943	ENSMUST00000187711.1	-130021	ENSMUSG00000032265	Tent5a	terminal nucleotidyltransferase 5A
1418	chr11	119126344	119126843	500	*	157.833	-1.45318	0.152793	-9.51075	1.89291e-21	6.76964e-20	Intron (ENSMUST00000144096.1/ENSMUST00000144096.1, intron 2 of 5)	11	119154076	119154137	62	2	102465563	ENSMUST00000183965.1	27294	ENSMUSG00000098704	Mir6934	microRNA 6934
1419	chr2	72970278	72970777	500	*	75.1105	-2.09882	0.220806	-9.50527	1.99533e-21	7.13087e-20	Promoter (<=1kb)	2	72946396	72970466	24071	2	20687	ENSMUST00000141372.1	0	ENSMUSG00000027109	Sp3	trans-acting transcription factor 3
1420	chr13	109342440	109342939	500	*	55.039	-3.0776	0.323786	-9.50504	1.99967e-21	7.14135e-20	Intron (ENSMUST00000122041.7/238871, intron 3 of 16)	13	109324744	109324824	81	1	100124489	ENSMUST00000103758.2	17696	ENSMUSG00000076946	Mir582	microRNA 582
1421	chr18	65737787	65738286	500	*	87.5984	-1.92306	0.20238	-9.50224	2.0543e-21	7.33129e-20	Exon (ENSMUST00000115097.7/319888, exon 9 of 15)	18	65749014	65750390	1377	1	319888	ENSMUST00000134343.1	-10728	ENSMUSG00000046610	Oacyl	O-acyltransferase like
1422	chr15	66998232	66998731	500	*	238.483	1.20443	0.126756	9.50194	2.06012e-21	7.3469e-20	Intron (ENSMUST00000171591.1/ENSMUST00000171591.1, intron 1 of 1)	15	66946537	66969640	23104	2	17988	ENSMUST00000164070.1	-28592	ENSMUSG00000005125	Ndrg1	N-myc downstream regulated gene 1
1423	chr4	134632204	134632703	500	*	170.578	-1.44567	0.152153	-9.50144	2.07017e-21	7.37423e-20	Intron (ENSMUST00000038628.3/230815, intron 3 of 12)	4	134567723	134567851	129	2	102465216	ENSMUST00000185007.1	-64353	ENSMUSG00000099289	Mir6403	microRNA 6403
1424	chr10	99383898	99384397	500	*	51.5931	-3.51366	0.369804	-9.50141	2.07069e-21	7.37423e-20	Intron (ENSMUST00000189035.1/ENSMUST00000189035.1, intron 1 of 2)	10	99265641	99266799	1159	1	67603	ENSMUST00000220218.1	118257	ENSMUSG00000019960	Dusp6	dual specificity phosphatase 6
1425	chrX	93756866	93757365	500	*	83.6136	-2.137	0.224927	-9.50085	2.08193e-21	7.40905e-20	Distal Intergenic	20	93765096	93769120	4025	2	236900	ENSMUST00000154717.1	11755	ENSMUSG00000035232	Pdk3	pyruvate dehydrogenase kinase, isoenzyme 3
1426	chr13	94172476	94172975	500	*	125.763	-1.78607	0.188021	-9.49932	2.11269e-21	7.51324e-20	Promoter (<=1kb)	13	94172810	94194517	21708	1	218454	ENSMUST00000118195.1	0	ENSMUSG00000045312	Lhfpl2	lipoma HMGIC fusion partner-like 2
1427	chr14	70949795	70950294	500	*	95.7801	1.67912	0.176789	9.49785	2.1426e-21	7.61425e-20	Intron (ENSMUST00000022699.9/14586, intron 4 of 8)	14	70941886	70979823	37938	1	14586	ENSMUST00000227633.1	7909	ENSMUSG00000022103	Gfra2	glial cell line derived neurotrophic factor family receptor alpha 2
1428	chr2	168063599	168064098	500	*	80.7591	1.78354	0.18781	9.49653	2.16996e-21	7.70609e-20	Distal Intergenic	2	168081004	168101203	20200	1	58220	ENSMUST00000052125.6	-16906	ENSMUSG00000044641	Pard6b	par-6 family cell polarity regulator beta
1429	chr19	23473978	23474477	500	*	116.194	1.60761	0.169305	9.49538	2.19419e-21	7.78668e-20	Distal Intergenic	19	23302745	23448442	145698	2	71738	ENSMUST00000236349.1	-25536	ENSMUSG00000033207	Mamdc2	MAM domain containing 2
1430	chr2	30718619	30719118	500	*	288.319	-1.13348	0.119391	-9.49379	2.22783e-21	7.90055e-20	Intron (ENSMUST00000134755.1/ENSMUST00000134755.1, intron 2 of 4)	2	30721210	30721293	84	1	100526499	ENSMUST00000175350.1	-2092	ENSMUSG00000093091	Mir3089	microRNA 3089
1431	chr1	191438450	191438949	500	*	157.34	1.25906	0.132655	9.49129	2.28202e-21	8.08705e-20	Intron (ENSMUST00000192778.1/102634668, intron 5 of 5)	1	191436340	191465048	28709	2	102634668	ENSMUST00000192778.1	26099	ENSMUSG00000103114	Gm32200	predicted gene, 32200
1432	chr11	17153884	17154383	500	*	55.6137	2.12903	0.224346	9.48994	2.31174e-21	8.18664e-20	Distal Intergenic	11	17159263	17200375	41113	1	19058	ENSMUST00000102880.4	-4880	ENSMUSG00000033953	Ppp3r1	protein phosphatase 3, regulatory subunit B, alpha isoform (calcineurin B, type I)
1433	chr13	112990391	112990890	500	*	104.837	-1.77303	0.18687	-9.48802	2.35463e-21	8.33273e-20	3' UTR	13	112988087	112989150	1064	1	218630	ENSMUST00000224100.1	2304	ENSMUSG00000042417	Ccno	cyclin O
1434	chr6	31169329	31169828	500	*	67.2449	1.98191	0.208895	9.4876	2.36412e-21	8.35466e-20	Intron (ENSMUST00000187876.6/232685, intron 1 of 3)	6	31139173	31166516	27344	2	232685	ENSMUST00000230874.1	-2813	ENSMUSG00000044471	Lncpint	long non-protein coding RNA, Trp53 induced transcript
1435	chr15	59652781	59653280	500	*	308.279	-1.13363	0.119485	-9.48761	2.36386e-21	8.35466e-20	3' UTR	15	59648653	59653689	5037	1	211770	ENSMUST00000118228.1	4128	ENSMUSG00000032501	Trib1	tribbles pseudokinase 1
1436	chr18	5123220	5123719	500	*	90.2543	-1.87255	0.197387	-9.4867	2.38456e-21	8.42101e-20	Distal Intergenic	18	5114253	5119218	4966	1	225115	ENSMUST00000129543.1	8967	ENSMUSG00000024236	Svil	supervillin
1437	chr9	66503701	66504200	500	*	111.993	1.45391	0.153331	9.48216	2.49083e-21	8.7902e-20	Intron (ENSMUST00000042824.12/235439, intron 76 of 77)	9	66500254	66507593	7340	1	235439	ENSMUST00000130854.1	3447	ENSMUSG00000038664	Herc1	HECT and RLD domain containing E3 ubiquitin protein ligase family member 1
1438	chr19	53018088	53018587	500	*	76.1792	-2.06837	0.218159	-9.48103	2.51779e-21	8.87914e-20	Promoter (1-2kb)	19	53010067	53020131	10065	2	170750	ENSMUST00000182534.1	1544	ENSMUSG00000025027	Xpnpep1	X-prolyl aminopeptidase (aminopeptidase P) 1, soluble
1439	chr1	152573539	152574038	500	*	70.0082	-2.33926	0.246737	-9.48079	2.52374e-21	8.89396e-20	Intron (ENSMUST00000111859.7/19731, intron 4 of 18)	1	152557543	152592759	35217	2	19731	ENSMUST00000128251.7	18721	ENSMUSG00000026482	Rgl1	ral guanine nucleotide dissociation stimulator,-like 1
1440	chr5	90717922	90718421	500	*	143.622	1.58273	0.166973	9.47895	2.56847e-21	9.04528e-20	Distal Intergenic	5	90759360	90761624	2265	1	20311	ENSMUST00000202380.1	-40939	ENSMUSG00000029371	Cxcl5	chemokine (C-X-C motif) ligand 5
1441	chr15	101968123	101968622	500	*	49.9728	-2.92619	0.308723	-9.47836	2.58299e-21	9.0901e-20	Distal Intergenic	15	101946001	101954287	8287	2	332131	ENSMUST00000164932.2	-13836	ENSMUSG00000050463	Krt78	keratin 78
1442	chr9	106244742	106245241	500	*	89.2963	-2.26862	0.239362	-9.47781	2.59685e-21	9.13256e-20	Promoter (1-2kb)	9	106233942	106243634	9693	2	11655	ENSMUST00000134053.7	-1108	ENSMUSG00000032786	Alas1	aminolevulinic acid synthase 1
1443	chr10	40093477	40093976	500	*	139.799	-1.42088	0.14992	-9.47759	2.60225e-21	9.14519e-20	Intron (ENSMUST00000092566.7/72472, intron 1 of 5)	10	40037299	40076605	39307	2	72472	ENSMUST00000213827.1	-16872	ENSMUSG00000019838	Slc16a10	solute carrier family 16 (monocarboxylic acid transporters), member 10
1444	chr13	13591789	13592288	500	*	79.1845	-2.3431	0.247289	-9.47514	2.66401e-21	9.35578e-20	Promoter (1-2kb)	13	13590409	13650117	59709	1	17101	ENSMUST00000220937.1	1380	ENSMUSG00000019726	Lyst	lysosomal trafficking regulator
1445	chr4	145267604	145268103	500	*	515.064	-0.99394	0.104921	-9.47325	2.71266e-21	9.52004e-20	3' UTR	4	145225416	145246870	21455	2	21938	ENSMUST00000143055.1	-20734	ENSMUSG00000028599	Tnfrsf1b	tumor necrosis factor receptor superfamily, member 1b
1446	chr11	58979598	58980097	500	*	195.182	-1.68432	0.177828	-9.47162	2.75533e-21	9.66309e-20	Promoter (1-2kb)	11	58978116	58991457	13342	1	94091	ENSMUST00000093061.6	1482	ENSMUSG00000020455	Trim11	tripartite motif-containing 11
1447	chr9	64704464	64704963	500	*	120.192	-1.59511	0.168467	-9.46837	2.8425e-21	9.9619e-20	Intron (ENSMUST00000118485.7/214058, intron 21 of 22)	9	64693781	64705933	12153	1	214058	ENSMUST00000153934.1	10683	ENSMUSG00000036466	Megf11	multiple EGF-like-domains 11
1448	chr4	136892789	136893288	500	*	289.596	1.06137	0.112108	9.46738	2.86954e-21	1.00497e-19	Promoter (<=1kb)	4	136889804	136893065	3262	2	12262	ENSMUST00000046332.5	0	ENSMUSG00000036896	C1qc	complement component 1, q subcomponent, C chain
1449	chr18	39666172	39666671	500	*	200.295	-1.31761	0.13922	-9.46419	2.95847e-21	1.0354e-19	Intron (ENSMUST00000235128.1/ENSMUST00000235128.1, intron 2 of 2)	18	39773497	39776082	2586	1	18459	ENSMUST00000063219.2	-106826	ENSMUSG00000051732	Pabpc2	poly(A) binding protein, cytoplasmic 2
1450	chr5	150116511	150117010	500	*	133.925	-1.72228	0.181983	-9.46396	2.96493e-21	1.03695e-19	Promoter (1-2kb)	5	150118645	150340445	221801	1	320365	ENSMUST00000200960.3	-1635	ENSMUSG00000056602	Fry	FRY microtubule binding protein
1451	chr15	75931277	75931776	500	*	54.5079	-2.25313	0.238084	-9.46357	2.97599e-21	1.0401e-19	Promoter (1-2kb)	15	75924676	75929832	5157	2	22122	ENSMUST00000229641.1	-1445	ENSMUSG00000022570	Gfus	GDP-L-fucose synthase
1452	chr18	60796941	60797440	500	*	67.5387	1.90687	0.201497	9.4635	2.9781e-21	1.04012e-19	Distal Intergenic	18	60803848	60809253	5406	1	16149	ENSMUST00000237097.1	-6408	ENSMUSG00000024610	Cd74	CD74 antigen (invariant polypeptide of major histocompatibility complex, class II antigen-associated)
1453	chr2	35153157	35153656	500	*	61.1766	-2.37221	0.250703	-9.46222	3.01471e-21	1.05218e-19	Exon (ENSMUST00000156933.7/26920, exon 24 of 43)	2	35160308	35165795	5488	1	26920	ENSMUST00000124081.7	-6652	ENSMUSG00000057110	Cntrl	centriolin
1454	chr12	111443966	111444465	500	*	133.475	-1.54233	0.163002	-9.46204	3.01983e-21	1.05324e-19	Promoter (<=1kb)	12	111444324	111445511	1188	1	21928	ENSMUST00000129467.1	0	ENSMUSG00000021281	Tnfaip2	tumor necrosis factor, alpha-induced protein 2
1455	chr15	39785434	39785933	500	*	190.23	1.16244	0.122855	9.46189	3.02416e-21	1.05403e-19	Intron (ENSMUST00000022915.10/64705, intron 8 of 9)	15	39782705	39793251	10547	2	64705	ENSMUST00000155859.1	7318	ENSMUSG00000022304	Dpys	dihydropyrimidinase
1456	chr17	17889758	17890257	500	*	151.164	-1.50825	0.159431	-9.46023	3.0726e-21	1.07018e-19	Promoter (1-2kb)	17	17887888	17893853	5966	1	14289	ENSMUST00000064068.4	1870	ENSMUSG00000052270	Fpr2	formyl peptide receptor 2
1457	chr18	65593060	65593559	500	*	55.6317	-2.5635	0.271031	-9.45833	3.12887e-21	1.08903e-19	Intron (ENSMUST00000235822.1/328977, intron 3 of 10)	18	65583937	65623193	39257	1	328977	ENSMUST00000182973.1	9123	ENSMUSG00000042439	Zfp532	zinc finger protein 532
1458	chr12	73667504	73668003	500	*	118.325	-1.56063	0.165036	-9.45627	3.19115e-21	1.10994e-19	Intron (ENSMUST00000221153.1/18755, intron 3 of 14)	12	73584843	73761542	176700	1	18755	ENSMUST00000119092.1	82661	ENSMUSG00000021108	Prkch	protein kinase C, eta
1459	chr7	130839596	130840095	500	*	245.752	-1.68333	0.178185	-9.44709	3.48391e-21	1.21094e-19	Intron (ENSMUST00000124096.7/14183, intron 2 of 6)	7	130865756	130913312	47557	1	101476	ENSMUST00000120441.7	-25661	ENSMUSG00000040268	Plekha1	pleckstrin homology domain containing, family A (phosphoinositide binding specific) member 1
1460	chr7	126625376	126625875	500	*	186.288	-1.36703	0.144725	-9.44573	3.52922e-21	1.22585e-19	Promoter (<=1kb)	7	126623249	126625676	2428	2	56312	ENSMUST00000032961.3	0	ENSMUSG00000030717	Nupr1	nuclear protein transcription regulator 1
1461	chr5	120511763	120512262	500	*	138.969	-1.53866	0.162909	-9.4449	3.55753e-21	1.23483e-19	Promoter (<=1kb)	5	120511270	120513188	1919	1	170756	ENSMUST00000147496.1	493	ENSMUSG00000032754	Slc8b1	solute carrier family 8 (sodium/lithium/calcium exchanger), member B1
1462	chr10	8995735	8996234	500	*	58.09	-2.59578	0.274845	-9.44452	3.57024e-21	1.2384e-19	Distal Intergenic	10	8722219	8886070	163852	2	70097	ENSMUST00000015449.5	-109665	ENSMUSG00000015305	Sash1	SAM and SH3 domain containing 1
1463	chr2	128338499	128338998	500	*	157.517	-1.3468	0.142661	-9.44056	3.70775e-21	1.28434e-19	Intron (ENSMUST00000225087.1/100043424, intron 1 of 6)	2	128372107	128428893	56787	2	100043424	ENSMUST00000125354.1	89895	ENSMUSG00000074813	Morrbid	myeloid RNA regulator of BCL2L11 induced cell death
1464	chr19	58116636	58117135	500	*	135.035	-1.6276	0.172404	-9.44057	3.70753e-21	1.28434e-19	Intron (ENSMUST00000077282.6/226255, intron 28 of 28)	19	58051167	58051236	70	1	100885835	ENSMUST00000176631.1	65469	ENSMUSG00000093757	Mir5623	microRNA 5623
1465	chr2	4480116	4480615	500	*	124.937	-1.47464	0.15621	-9.44007	3.72543e-21	1.28958e-19	Intron (ENSMUST00000177457.7/209630, intron 4 of 24)	2	4473194	4498103	24910	1	209630	ENSMUST00000123919.2	6922	ENSMUSG00000026657	Frmd4a	FERM domain containing 4A
1466	chr10	44821585	44822084	500	*	29.3657	3.72567	0.394716	9.43886	3.76874e-21	1.30369e-19	Exon (ENSMUST00000217315.1/ENSMUST00000217315.1, exon 2 of 2)	10	45067203	45167198	99996	1	19072	ENSMUST00000099858.3	-245119	ENSMUSG00000019849	Prep	prolyl endopeptidase
1467	chr13	32834499	32834998	500	*	63.7108	-2.27748	0.241323	-9.43747	3.81875e-21	1.32008e-19	Distal Intergenic	13	32844210	32845790	1581	2	66222	ENSMUST00000223016.1	10792	ENSMUSG00000044734	Serpinb1a	serine (or cysteine) peptidase inhibitor, clade B, member 1a
1468	chr10	76425621	76426120	500	*	215.785	-1.25374	0.132851	-9.43716	3.83015e-21	1.32312e-19	Intron (ENSMUST00000217838.1/18541, intron 10 of 41)	10	76351263	76416912	65650	2	18541	ENSMUST00000220395.1	-8709	ENSMUSG00000001151	Pcnt	pericentrin (kendrin)
1469	chr14	47438148	47438647	500	*	74.8656	1.9127	0.202722	9.43512	3.90544e-21	1.34822e-19	Distal Intergenic	14	47450421	47529449	79029	1	78938	ENSMUST00000226395.1	-11774	ENSMUSG00000037536	Fbxo34	F-box protein 34
1470	chr15	79323354	79323853	500	*	301.788	-1.14061	0.120912	-9.4334	3.96996e-21	1.36956e-19	Promoter (<=1kb)	15	79311806	79323566	11761	2	53357	ENSMUST00000173109.1	0	ENSMUSG00000042632	Pla2g6	phospholipase A2, group VI
1471	chr6	87750119	87750618	500	*	211.537	1.21049	0.128353	9.43092	4.0652e-21	1.40146e-19	Intron (ENSMUST00000159570.8/58229, intron 3 of 7)	6	87753522	87754762	1241	1	58229	ENSMUST00000159681.1	-2904	ENSMUSG00000068263	Efcc1	EF hand and coiled-coil domain containing 1
1472	chr1	143622595	143623094	500	*	61.0329	-2.28882	0.24271	-9.43023	4.09175e-21	1.40965e-19	Intron (ENSMUST00000018337.8/214498, intron 13 of 16)	1	143606161	143640581	34421	2	214498	ENSMUST00000162638.1	17487	ENSMUSG00000026361	Cdc73	cell division cycle 73, Paf1/RNA polymerase II complex component
1473	chr9	109663194	109663693	500	*	50.0103	-2.6931	0.28559	-9.42994	4.10318e-21	1.41263e-19	Exon (ENSMUST00000163839.2/ENSMUST00000163839.2, exon 3 of 10)	9	109601116	109626057	24942	2	382106	ENSMUST00000073962.7	-37137	ENSMUSG00000062275	Fbxw24	F-box and WD-40 domain protein 24
1474	chr5	31984228	31984727	500	*	47.3026	-2.40138	0.254666	-9.42954	4.11901e-21	1.41712e-19	Intron (ENSMUST00000201352.3/107976, intron 7 of 11)	5	32045978	32084753	38776	1	107976	ENSMUST00000202080.1	-61251	ENSMUSG00000052139	Babam2	BRISC and BRCA1 A complex member 2
1475	chr14	76703290	76703789	500	*	102.057	1.67831	0.177991	9.42921	4.13193e-21	1.4206e-19	Distal Intergenic	14	76681754	76686887	5134	1	73272	ENSMUST00000191384.1	21536	ENSMUSG00000101009	1700108F19Rik	RIKEN cDNA 1700108F19 gene
1476	chr2	124575962	124576461	500	*	73.3535	2.01259	0.213534	9.42515	4.29486e-21	1.47562e-19	Intron (ENSMUST00000103241.7/214968, intron 5 of 20)	2	124610106	124662885	52780	1	214968	ENSMUST00000132088.1	-33645	ENSMUSG00000027200	Sema6d	sema domain, transmembrane domain (TM), and cytoplasmic domain, (semaphorin) 6D
1477	chr7	116487584	116488083	500	*	128.42	-1.61825	0.17173	-9.42325	4.3734e-21	1.50158e-19	Distal Intergenic	7	116504369	116540584	36216	1	53322	ENSMUST00000032895.14	-16286	ENSMUSG00000030659	Nucb2	nucleobindin 2
1478	chr16	91727311	91727810	500	*	161.247	-1.47105	0.156127	-9.42215	4.41951e-21	1.51639e-19	Promoter (<=1kb)	16	91695313	91728597	33285	2	66609	ENSMUST00000231499.1	787	ENSMUSG00000058240	Cryzl1	crystallin, zeta (quinone reductase)-like 1
1479	chr13	45111800	45112299	500	*	134.071	-1.67116	0.177444	-9.41795	4.59959e-21	1.57711e-19	Intron (ENSMUST00000221315.1/ENSMUST00000221315.1, intron 1 of 1)	13	44922079	45002147	80069	2	94245	ENSMUST00000072329.14	-109653	ENSMUSG00000057531	Dtnbp1	dystrobrevin binding protein 1
1480	chr15	67780816	67781315	500	*	393.254	0.907555	0.0964117	9.41333	4.80671e-21	1.64701e-19	Distal Intergenic	15	68084321	68258787	174467	2	380993	ENSMUST00000162173.7	477472	ENSMUSG00000022335	Zfat	zinc finger and AT hook domain containing
1481	chr11	29801688	29802187	500	*	68.3672	-2.11565	0.224835	-9.40983	4.96957e-21	1.70167e-19	Promoter (<=1kb)	11	29801989	29803099	1111	2	237711	ENSMUST00000169980.1	912	ENSMUSG00000044072	Eml6	echinoderm microtubule associated protein like 6
1482	chr7	24714982	24715481	500	*	51.6699	-2.18485	0.232204	-9.40915	5.00186e-21	1.71157e-19	3' UTR	7	24709259	24714535	5277	1	232972	ENSMUST00000051714.8	5723	ENSMUSG00000045587	Lypd10	Ly6/PLAUR domain containing 10
1483	chr12	85317008	85317507	500	*	36.7979	-2.77467	0.2949	-9.40885	5.01594e-21	1.71523e-19	Intron (ENSMUST00000040992.7/217718, intron 10 of 21)	12	85299514	85339362	39849	2	217718	ENSMUST00000040992.7	21855	ENSMUSG00000034290	Nek9	NIMA (never in mitosis gene a)-related expressed kinase 9
1484	chr8	3665459	3665958	500	*	152.96	-1.36352	0.144937	-9.40763	5.07435e-21	1.73403e-19	Promoter (<=1kb)	8	3665754	3669259	3506	1	69189	ENSMUST00000014118.3	0	ENSMUSG00000013974	Mcemp1	mast cell expressed membrane protein 1
1485	chr18	79035846	79036345	500	*	67.8478	1.8255	0.194053	9.40724	5.09329e-21	1.73933e-19	Intron (ENSMUST00000025430.10/240427, intron 2 of 5)	18	78750380	79109391	359012	2	240427	ENSMUST00000025430.10	73046	ENSMUSG00000024548	Setbp1	SET binding protein 1
1486	chr4	53315708	53316207	500	*	65.0209	1.97789	0.210254	9.40713	5.09861e-21	1.73998e-19	Distal Intergenic	4	53261356	53270232	8877	2	381524	ENSMUST00000123127.2	-45476	ENSMUSG00000086712	Mexis	macrophage expressed LXRa(NR1H3)-dependent amplifier of Abca1 transcription lncRNA
1487	chr12	79744052	79744551	500	*	175.612	1.29542	0.137754	9.40387	5.25901e-21	1.79351e-19	Intron (ENSMUST00000171210.2/19363, intron 8 of 10)	12	79917019	79924733	7715	2	77290	ENSMUST00000218818.1	180182	ENSMUSG00000112765	9430078K24Rik	RIKEN cDNA 9430078K24 gene
1488	chr5	121399558	121400057	500	*	105.202	-1.65172	0.175648	-9.40358	5.27379e-21	1.79734e-19	Promoter (1-2kb)	5	121398005	121439931	41927	1	231713	ENSMUST00000151458.3	1553	ENSMUSG00000042719	Naa25	N(alpha)-acetyltransferase 25, NatB auxiliary subunit
1489	chr10	25125932	25126431	500	*	121.228	-1.63031	0.173383	-9.40296	5.30482e-21	1.8067e-19	Distal Intergenic	10	25169090	25200158	31069	2	432442	ENSMUST00000100012.2	73727	ENSMUSG00000039166	Akap7	A kinase (PRKA) anchor protein 7
1490	chr7	92886139	92886638	500	*	48.8166	-2.35538	0.250514	-9.40219	5.34366e-21	1.81871e-19	Intron (ENSMUST00000076052.7/72461, intron 1 of 8)	7	92875300	92934014	58715	1	72461	ENSMUST00000207594.1	10839	ENSMUSG00000061119	Prcp	prolylcarboxypeptidase (angiotensinase C)
1491	chr4	141602985	141603484	500	*	63.1348	-2.21938	0.23612	-9.39935	5.49024e-21	1.86735e-19	Intron (ENSMUST00000105785.8/74202, intron 1 of 8)	4	141595252	141606025	10774	2	74202	ENSMUST00000123150.1	2541	ENSMUSG00000006219	Fblim1	filamin binding LIM protein 1
1492	chr4	8917115	8917614	500	*	333.42	0.99159	0.105504	9.39857	5.53111e-21	1.87998e-19	Distal Intergenic	4	8855231	8858618	3388	1	320790	ENSMUST00000222546.1	61884	ENSMUSG00000041235	Chd7	chromodomain helicase DNA binding protein 7
1493	chr19	6291146	6291645	500	*	130.892	1.58948	0.169132	9.39791	5.5655e-21	1.89041e-19	Intron (ENSMUST00000025684.3/13660, intron 2 of 4)	19	6294181	6297877	3697	1	13660	ENSMUST00000171203.1	-2536	ENSMUSG00000024772	Ehd1	EH-domain containing 1
1494	chr5	92708074	92708573	500	*	80.3254	-1.90916	0.20321	-9.39503	5.72e-21	1.94158e-19	Intron (ENSMUST00000113055.8/27428, intron 1 of 10)	5	92683625	92964762	281138	1	27428	ENSMUST00000168878.7	24449	ENSMUSG00000029381	Shroom3	shroom family member 3
1495	chr8	88655889	88656388	500	*	123.808	-1.61	0.171427	-9.39179	5.89898e-21	2.001e-19	Intron (ENSMUST00000054324.14/257632, intron 2 of 12)	8	88651341	88688474	37134	1	257632	ENSMUST00000109634.2	4548	ENSMUSG00000055994	Nod2	nucleotide-binding oligomerization domain containing 2
1496	chr16	85099018	85099517	500	*	66.3862	-2.05135	0.218453	-9.39036	5.97966e-21	2.02566e-19	Intron (ENSMUST00000227723.1/11820, intron 3 of 17)	16	85014305	85027625	13321	2	11820	ENSMUST00000228509.1	-71393	ENSMUSG00000022892	App	amyloid beta (A4) precursor protein
1497	chr16	94307934	94308433	500	*	35.2076	-3.85278	0.41029	-9.39038	5.9782e-21	2.02566e-19	Intron (ENSMUST00000163193.8/110948, intron 1 of 10)	16	94128884	94313563	184680	2	110948	ENSMUST00000163193.8	5130	ENSMUSG00000040820	Hlcs	holocarboxylase synthetase (biotin- [propriony-Coenzyme A-carboxylase (ATP-hydrolysing)] ligase)
1498	chr13	34793020	34793519	500	*	122.973	1.6503	0.17575	9.39003	5.99846e-21	2.03067e-19	Intron (ENSMUST00000221289.1/ENSMUST00000221289.1, intron 1 of 3)	13	34739612	34747622	8011	1	108161	ENSMUST00000221037.1	53408	ENSMUSG00000038246	Fam50b	family with sequence similarity 50, member B
1499	chr1	118334966	118335465	500	*	152.393	-1.48906	0.158601	-9.38872	6.07356e-21	2.05472e-19	Distal Intergenic	1	118322152	118329380	7229	1	67949	ENSMUST00000161495.1	12814	ENSMUSG00000026377	Nifk	nucleolar protein interacting with the FHA domain of MKI67
1500	chr3	21995468	21995967	500	*	46.4013	-2.8207	0.300621	-9.38293	6.41668e-21	2.16935e-19	Distal Intergenic	3	22076652	22216594	139943	1	81004	ENSMUST00000193734.5	-80685	ENSMUSG00000027630	Tbl1xr1	transducin (beta)-like 1X-linked receptor 1
1501	chr7	3451081	3451580	500	*	96.6949	1.9271	0.205394	9.38244	6.44629e-21	2.17791e-19	Exon (ENSMUST00000203144.1/ENSMUST00000203144.1, exon 1 of 4)	7	3424662	3435163	10502	1	54378	ENSMUST00000108647.2	26419	ENSMUSG00000078815	Cacng6	calcium channel, voltage-dependent, gamma subunit 6
1502	chr4	105220800	105221299	500	*	90.907	-1.9828	0.211344	-9.38187	6.48159e-21	2.18838e-19	Intron (ENSMUST00000064139.7/67916, intron 5 of 5)	4	105157347	105232764	75418	1	67916	ENSMUST00000064139.7	63453	ENSMUSG00000028517	Plpp3	phospholipid phosphatase 3
1503	chr8	79243401	79243900	500	*	119.306	1.63818	0.17463	9.38088	6.54272e-21	2.20755e-19	Intron (ENSMUST00000034109.5/67687, intron 1 of 5)	8	79223297	79248543	25247	2	67687	ENSMUST00000210889.1	4643	ENSMUSG00000031682	1700011L22Rik	RIKEN cDNA 1700011L22 gene
1504	chr2	148531235	148531734	500	*	52.0121	-2.96	0.315609	-9.3787	6.67934e-21	2.25215e-19	Distal Intergenic	2	148436640	148443563	6924	2	17064	ENSMUST00000099269.3	-87672	ENSMUSG00000027435	Cd93	CD93 antigen
1505	chr13	28609093	28609592	500	*	56.0029	-2.38267	0.254086	-9.37741	6.7615e-21	2.27833e-19	Intron (ENSMUST00000148885.7/72518, intron 5 of 7)	13	28460034	28521108	61075	2	72518	ENSMUST00000134787.7	-87985	ENSMUSG00000085936	2610307P16Rik	RIKEN cDNA 2610307P16 gene
1506	chr10	127634365	127634864	500	*	97.4363	-1.82423	0.194543	-9.37699	6.78807e-21	2.28577e-19	Distal Intergenic	10	127642986	127660957	17972	1	20852	ENSMUST00000092074.11	-8122	ENSMUSG00000002147	Stat6	signal transducer and activator of transcription 6
1507	chr2	45085552	45086051	500	*	207.191	-1.34421	0.143373	-9.37562	6.87726e-21	2.31426e-19	Intron (ENSMUST00000176438.8/24136, intron 3 of 10)	2	45105265	45110076	4812	2	24136	ENSMUST00000201298.1	24025	ENSMUSG00000026872	Zeb2	zinc finger E-box binding homeobox 2
1508	chr18	55237992	55238491	500	*	80.5272	-2.14515	0.228823	-9.37472	6.93622e-21	2.33256e-19	Distal Intergenic	18	54888723	54992555	103833	2	269023	ENSMUST00000237844.1	-245437	ENSMUSG00000052713	Zfp608	zinc finger protein 608
1509	chr6	88754654	88755153	500	*	68.2302	-2.06564	0.220363	-9.37384	6.99377e-21	2.35035e-19	Intron (ENSMUST00000113585.8/23945, intron 2 of 7)	6	88725077	88825874	100798	1	23945	ENSMUST00000203824.1	29577	ENSMUSG00000033174	Mgll	monoglyceride lipase
1510	chr1	133771804	133772303	500	*	216.94	1.35378	0.144441	9.37252	7.08187e-21	2.37593e-19	Intron (ENSMUST00000143567.7/381290, intron 1 of 20)	1	133702674	133753747	51074	2	381290	ENSMUST00000165602.8	-18057	ENSMUSG00000026463	Atp2b4	ATPase, Ca++ transporting, plasma membrane 4
1511	chr2	46443015	46443514	500	*	194.16	-1.22788	0.131007	-9.37263	7.07458e-21	2.37593e-19	Distal Intergenic	2	45696800	45698067	1268	1	69405	ENSMUST00000134308.1	746215	ENSMUSG00000086202	1700019E08Rik	RIKEN cDNA 1700019E08 gene
1512	chr13	109652593	109653092	500	*	80.509	-2.02084	0.215614	-9.37249	7.08393e-21	2.37593e-19	Intron (ENSMUST00000122041.7/238871, intron 3 of 16)	13	109632780	109951364	318585	1	238871	ENSMUST00000135275.7	19813	ENSMUSG00000021699	Pde4d	phosphodiesterase 4D, cAMP specific
1513	chr4	47327787	47328286	500	*	58.5172	-2.54046	0.271058	-9.37241	7.08979e-21	2.37632e-19	Distal Intergenic	4	47303722	47313162	9441	1	12819	ENSMUST00000107730.2	24065	ENSMUSG00000028339	Col15a1	collagen, type XV, alpha 1
1514	chr1	91437595	91438094	500	*	310.708	-1.02874	0.109783	-9.37075	7.20203e-21	2.41075e-19	Intron (ENSMUST00000069620.9/18627, intron 9 of 22)	1	91447722	91449865	2144	2	18627	ENSMUST00000185298.1	11771	ENSMUSG00000055866	Per2	period circadian clock 2
1515	chr7	55784476	55784975	500	*	271.262	1.17699	0.125602	9.37076	7.20099e-21	2.41075e-19	Distal Intergenic	7	55794154	55831677	37524	1	233276	ENSMUST00000032627.4	-9179	ENSMUSG00000033790	Tubgcp5	tubulin, gamma complex associated protein 5
1516	chr10	84261185	84261684	500	*	58.4154	-2.39164	0.255251	-9.36975	7.2706e-21	2.4321e-19	Distal Intergenic	10	84375296	84392388	17093	2	77976	ENSMUST00000129355.1	130704	ENSMUSG00000020032	Nuak1	NUAK family, SNF1-like kinase, 1
1517	chr9	13545665	13546164	500	*	210.06	1.0994	0.117341	9.36933	7.29938e-21	2.44012e-19	Intron (ENSMUST00000159294.8/270118, intron 1 of 4)	9	13621646	13707343	85698	1	270118	ENSMUST00000034401.14	-75482	ENSMUSG00000031925	Maml2	mastermind like transcriptional coactivator 2
1518	chr6	90477052	90477551	500	*	62.8834	2.03311	0.217005	9.36895	7.32585e-21	2.44735e-19	Distal Intergenic	6	90486427	90559386	72960	1	107747	ENSMUST00000127199.1	-8876	ENSMUSG00000030088	Aldh1l1	aldehyde dehydrogenase 1 family, member L1
1519	chr14	79445408	79445907	500	*	170.545	-1.36662	0.145928	-9.36503	7.60252e-21	2.53811e-19	Distal Intergenic	14	79451835	79454816	2982	1	432879	ENSMUST00000100359.2	-5928	ENSMUSG00000075502	Kbtbd6	kelch repeat and BTB (POZ) domain containing 6
1520	chr13	37893529	37894028	500	*	56.5114	2.11739	0.226142	9.36312	7.74143e-21	2.58279e-19	5' UTR	13	37888871	37951994	63124	1	68750	ENSMUST00000037232.7	4658	ENSMUSG00000039087	Rreb1	ras responsive element binding protein 1
1521	chr12	55416021	55416520	500	*	45.1949	-2.99845	0.320314	-9.36099	7.8992e-21	2.63369e-19	Intron (ENSMUST00000163070.7/26443, intron 6 of 6)	12	55407383	55412287	4905	1	26443	ENSMUST00000162972.1	8638	ENSMUSG00000021024	Psma6	proteasome subunit alpha 6
1522	chr6	134433244	134433743	500	*	53.214	2.18909	0.233933	9.35778	8.14306e-21	2.71321e-19	Intron (ENSMUST00000032321.10/66813, intron 6 of 6)	6	134414465	134428505	14041	1	66813	ENSMUST00000142612.1	18779	ENSMUSG00000030200	Bcl2l14	BCL2-like 14 (apoptosis facilitator)
1523	chr6	31456932	31457431	500	*	110.278	-1.93665	0.206963	-9.35747	8.16679e-21	2.71933e-19	Intron (ENSMUST00000026699.14/27418, intron 8 of 17)	6	31468120	31492693	24574	1	27418	ENSMUST00000141045.1	-10689	ENSMUSG00000025609	Mkln1	muskelin 1, intracellular mediator containing kelch motifs
1524	chr8	122463614	122464113	500	*	156.339	-1.32973	0.142123	-9.35617	8.26808e-21	2.75125e-19	Intron (ENSMUST00000127664.1/108148, intron 1 of 15)	8	122454208	122460733	6526	2	30927	ENSMUST00000006762.6	-2881	ENSMUSG00000006587	Snai3	snail family zinc finger 3
1525	chr2	44817733	44818232	500	*	139.464	1.42433	0.152239	9.35588	8.29045e-21	2.75689e-19	Intron (ENSMUST00000112810.7/227835, intron 3 of 10)	2	44751895	44825403	73509	2	227835	ENSMUST00000148786.1	7171	ENSMUSG00000036890	Gtdc1	glycosyltransferase-like domain containing 1
1526	chr14	60830060	60830559	500	*	111.818	1.52319	0.16283	9.35447	8.40171e-21	2.79205e-19	Intron (ENSMUST00000063562.8/70478, intron 12 of 18)	14	60784638	60864738	80101	1	70478	ENSMUST00000223709.1	45422	ENSMUSG00000021993	Mipep	mitochondrial intermediate peptidase
1527	chr2	4435297	4435796	500	*	121.493	-1.51569	0.162035	-9.35406	8.43463e-21	2.80116e-19	Intron (ENSMUST00000177457.7/209630, intron 3 of 24)	2	4401471	4537735	136265	1	209630	ENSMUST00000115039.7	33826	ENSMUSG00000026657	Frmd4a	FERM domain containing 4A
1528	chr10	95329031	95329530	500	*	60.6443	2.01472	0.215386	9.35398	8.441e-21	2.80144e-19	Distal Intergenic	10	95310983	95324133	13151	2	12905	ENSMUST00000218651.1	-4898	ENSMUSG00000045867	Cradd	CASP2 and RIPK1 domain containing adaptor with death domain
1529	chr9	121924917	121925416	500	*	103.189	1.49853	0.160246	9.35142	8.64825e-21	2.86835e-19	Distal Intergenic	9	121914356	121916305	1950	2	13124	ENSMUST00000062474.4	-8612	ENSMUSG00000050445	Cyp8b1	cytochrome P450, family 8, subfamily b, polypeptide 1
1530	chr3	88521697	88522196	500	*	309.401	0.994435	0.106399	9.34629	9.0778e-21	3.00884e-19	Distal Intergenic	3	88532395	88541396	9002	1	72640	ENSMUST00000172699.1	-10199	ENSMUSG00000074480	Mex3a	mex3 RNA binding family member A
1531	chr3	109747576	109748075	500	*	139.125	1.27983	0.136965	9.34424	9.25476e-21	3.06549e-19	Distal Intergenic	3	109647524	109682903	35380	1	57257	ENSMUST00000148866.1	100052	ENSMUSG00000033721	Vav3	vav 3 oncogene
1532	chr11	6522702	6523201	500	*	357.496	0.976014	0.104456	9.34381	9.29311e-21	3.07619e-19	Promoter (1-2kb)	11	6517998	6520965	2968	2	246177	ENSMUST00000146536.1	-1737	ENSMUSG00000020437	Myo1g	myosin IG
1533	chr15	64243968	64244467	500	*	74.3463	-2.25224	0.241059	-9.34312	9.35361e-21	3.0942e-19	Intron (ENSMUST00000177371.7/13196, intron 1 of 27)	15	64158939	64208491	49553	2	13196	ENSMUST00000176358.1	-35477	ENSMUSG00000022377	Asap1	ArfGAP with SH3 domain, ankyrin repeat and PH domain1
1534	chr10	58922932	58923431	500	*	84.2177	1.69658	0.181666	9.33898	9.72645e-21	3.21543e-19	Intron (ENSMUST00000135526.8/237353, intron 1 of 3)	10	58814059	59007193	193135	1	237353	ENSMUST00000133151.1	108873	ENSMUSG00000037990	Sh3rf3	SH3 domain containing ring finger 3
1535	chr14	64637386	64637885	500	*	67.66	-2.15642	0.230908	-9.33888	9.7357e-21	3.21639e-19	Distal Intergenic	14	64647265	64724760	77496	1	16554	ENSMUST00000224126.1	-9380	ENSMUSG00000060012	Kif13b	kinesin family member 13B
1536	chr11	120041709	120042208	500	*	473.802	-0.980433	0.105023	-9.33545	1.00562e-20	3.32012e-19	Promoter (<=1kb)	11	120007320	120041782	34463	2	11302	ENSMUST00000103019.1	0	ENSMUSG00000025375	Aatk	apoptosis-associated tyrosine kinase
1537	chr18	5740338	5740837	500	*	177.785	1.47449	0.157965	9.33432	1.0164e-20	3.35352e-19	Intron (ENSMUST00000025081.12/21417, intron 2 of 7)	18	5731081	5772804	41724	1	21417	ENSMUST00000177030.1	9257	ENSMUSG00000024238	Zeb1	zinc finger E-box binding homeobox 1
1538	chr4	105015902	105016401	500	*	48.1517	2.30328	0.246761	9.33404	1.01914e-20	3.36038e-19	3' UTR	4	105029874	105109890	80017	2	108079	ENSMUST00000030243.7	93489	ENSMUSG00000028518	Prkaa2	protein kinase, AMP-activated, alpha 2 catalytic subunit
1539	chr12	72595990	72596489	500	*	75.9606	-2.08294	0.223214	-9.33158	1.04308e-20	3.43709e-19	Intron (ENSMUST00000222413.1/ENSMUST00000222413.1, intron 4 of 5)	12	72536383	72580119	43737	1	67708	ENSMUST00000044352.7	59607	ENSMUSG00000034501	Pcnx4	pecanex homolog 4
1540	chr19	20386296	20386795	500	*	111.978	-1.75259	0.187823	-9.33111	1.04772e-20	3.45014e-19	Intron (ENSMUST00000235940.1/68994, intron 1 of 8)	19	20379659	20390651	10993	2	16952	ENSMUST00000164587.1	3856	ENSMUSG00000024659	Anxa1	annexin A1
1541	chr11	62570321	62570820	500	*	52.2582	-2.40127	0.257433	-9.32777	1.08127e-20	3.55829e-19	Distal Intergenic	11	62574486	62600299	25814	1	22368	ENSMUST00000151195.7	-3666	ENSMUSG00000018507	Trpv2	transient receptor potential cation channel, subfamily V, member 2
1542	chr17	83057841	83058340	500	*	234.559	-1.12477	0.120589	-9.32732	1.08587e-20	3.57111e-19	Intron (ENSMUST00000234063.1/100503434, intron 2 of 3)	17	83033594	83078225	44632	2	100503434	ENSMUST00000234063.1	19885	ENSMUSG00000117399	Gm19689	predicted gene, 19689
1543	chr18	49982184	49982683	500	*	176.545	-1.62429	0.174219	-9.32326	1.12819e-20	3.70789e-19	Intron (ENSMUST00000148989.2/106869, intron 1 of 1)	18	49979535	50107173	127639	1	106869	ENSMUST00000153545.1	2649	ENSMUSG00000062210	Tnfaip8	tumor necrosis factor, alpha-induced protein 8
1544	chr7	24845647	24846146	500	*	114.21	-1.53793	0.164965	-9.32281	1.13301e-20	3.72133e-19	Distal Intergenic	7	24828288	24840273	11986	1	545936	ENSMUST00000155799.1	17359	ENSMUSG00000011350	Gm5893	predicted gene 5893
1545	chr6	99211649	99212148	500	*	53.3293	-2.47402	0.265391	-9.32218	1.13969e-20	3.74084e-19	Intron (ENSMUST00000113326.8/108655, intron 2 of 17)	6	99075962	99248336	172375	2	108655	ENSMUST00000177208.1	36188	ENSMUSG00000030067	Foxp1	forkhead box P1
1546	chr2	144204592	144205091	500	*	143.574	-1.5529	0.166603	-9.32097	1.15284e-20	3.78156e-19	Exon (ENSMUST00000209284.1/ENSMUST00000209284.1, exon 2 of 3)	2	144173753	144207990	34238	2	433481	ENSMUST00000210577.1	2899	ENSMUSG00000074758	Gm5535	predicted gene 5535
1547	chr6	49028006	49028505	500	*	112.585	-1.60363	0.172053	-9.32052	1.15774e-20	3.79517e-19	Distal Intergenic	6	49036615	49058182	21568	1	93695	ENSMUST00000031840.9	-8110	ENSMUSG00000029816	Gpnmb	glycoprotein (transmembrane) nmb
1548	chr17	72158149	72158648	500	*	129.345	-1.70019	0.182417	-9.32032	1.15991e-20	3.79984e-19	Intron (ENSMUST00000086639.5/11682, intron 4 of 28)	17	71856286	71864273	7988	1	78785	ENSMUST00000230290.1	301863	ENSMUSG00000024059	Clip4	CAP-GLY domain containing linker protein family, member 4
1549	chr1	31033872	31034371	500	*	44.2665	-2.69637	0.289307	-9.32011	1.16217e-20	3.80477e-19	Intron (ENSMUST00000233331.1/70988, intron 3 of 4)	1	31019188	31096454	77267	2	102634473	ENSMUST00000188605.1	62083	ENSMUSG00000086727	Gm29669	predicted gene 29669
1550	chr17	73194447	73194946	500	*	57.6897	1.9898	0.213568	9.31694	1.19748e-20	3.91742e-19	Intron (ENSMUST00000149064.8/225010, intron 4 of 4)	17	73204150	73240371	36222	1	225010	ENSMUST00000134149.1	-9204	ENSMUSG00000054469	Lclat1	lysocardiolipin acyltransferase 1
1551	chrX	96218008	96218507	500	*	47.9263	-2.39496	0.257056	-9.31688	1.19812e-20	3.91742e-19	Distal Intergenic	20	96239926	96243636	3711	1	100038363	ENSMUST00000133125.2	-21419	ENSMUSG00000078122	F630028O10Rik	RIKEN cDNA F630028O10 gene
1552	chr7	3712247	3712746	500	*	86.3865	-1.92048	0.206178	-9.31472	1.2228e-20	3.99554e-19	3' UTR	7	3705616	3706228	613	1	76846	ENSMUST00000136858.1	6631	ENSMUSG00000006333	Rps9	ribosomal protein S9
1553	chr11	83605426	83605925	500	*	214.718	-1.23006	0.132106	-9.31114	1.26466e-20	4.12964e-19	Intron (ENSMUST00000125626.1/100504464, intron 2 of 8)	11	83587882	83593087	5206	2	20305	ENSMUST00000019071.3	-12339	ENSMUSG00000018927	Ccl6	chemokine (C-C motif) ligand 6
1554	chr9	35254668	35255167	500	*	68.8574	-2.22113	0.238602	-9.30893	1.29129e-20	4.21389e-19	Intron (ENSMUST00000063782.11/109229, intron 1 of 6)	9	35223733	35244663	20931	2	109229	ENSMUST00000214230.1	-10005	ENSMUSG00000050471	Fam118b	family with sequence similarity 118, member B
1555	chr6	48745921	48746420	500	*	126.894	1.47355	0.158337	9.30636	1.32284e-20	4.31318e-19	Promoter (<=1kb)	6	48746197	48754210	8014	1	317757	ENSMUST00000055558.5	0	ENSMUSG00000043505	Gimap5	GTPase, IMAP family member 5
1556	chr8	122945715	122946214	500	*	91.8091	-1.81023	0.194516	-9.30632	1.32341e-20	4.31318e-19	Intron (ENSMUST00000127664.1/108148, intron 1 of 15)	8	122906063	122974773	68711	2	77087	ENSMUST00000174833.1	28559	ENSMUSG00000035569	Ankrd11	ankyrin repeat domain 11
1557	chr2	48694458	48694957	500	*	167.597	1.25035	0.134377	9.30481	1.34229e-20	4.37188e-19	Distal Intergenic	2	48814109	48903269	89161	1	11480	ENSMUST00000063886.3	-119152	ENSMUSG00000052155	Acvr2a	activin receptor IIA
1558	chr6	39295914	39296413	500	*	89.1494	-1.86974	0.200953	-9.30435	1.34809e-20	4.38516e-19	Distal Intergenic	6	39343910	39347350	3441	2	72144	ENSMUST00000201208.1	50937	ENSMUSG00000029924	Slc37a3	solute carrier family 37 (glycerol-3-phosphate transporter), member 3
1559	chr8	3670321	3670820	500	*	153.315	-1.22712	0.131886	-9.30436	1.34801e-20	4.38516e-19	Promoter (1-2kb)	8	3671188	3672362	1175	2	100503924	ENSMUST00000159364.2	1542	ENSMUSG00000089665	Fcor	Foxo1 corepressor
1560	chr13	43744204	43744703	500	*	129.783	-1.63623	0.175902	-9.30194	1.37909e-20	4.4831e-19	Distal Intergenic	13	43716791	43719038	2248	1	622552	ENSMUST00000210260.1	27413	ENSMUSG00000110016	Gm20751	predicted gene, 20751
1561	chr8	94810046	94810545	500	*	186.259	1.52158	0.163579	9.30175	1.38149e-20	4.48802e-19	Promoter (<=1kb)	8	94810453	94812036	1584	1	20295	ENSMUST00000034232.2	0	ENSMUSG00000031780	Ccl17	chemokine (C-C motif) ligand 17
1562	chr2	145833236	145833735	500	*	58.8555	-2.50783	0.269633	-9.30091	1.39242e-20	4.52066e-19	Intron (ENSMUST00000110005.7/74030, intron 3 of 11)	2	145822289	145845087	22799	1	74030	ENSMUST00000149269.1	10947	ENSMUSG00000001768	Rin2	Ras and Rab interactor 2
1563	chr6	121063694	121064193	500	*	141.261	-1.4513	0.156132	-9.29534	1.46734e-20	4.76082e-19	Promoter (<=1kb)	6	121064464	121069954	5491	1	100043793	ENSMUST00000181738.1	-271	ENSMUSG00000097011	Gm4651	predicted gene 4651
1564	chr19	44387145	44387644	500	*	79.4783	-2.14757	0.231044	-9.29507	1.47106e-20	4.76983e-19	Distal Intergenic	19	44397993	44406690	8698	2	20249	ENSMUST00000236824.1	19046	ENSMUSG00000037071	Scd1	stearoyl-Coenzyme A desaturase 1
1565	chr6	29940414	29940913	500	*	106.711	1.67812	0.180587	9.29259	1.50582e-20	4.87943e-19	Intron (ENSMUST00000151738.3/320609, intron 16 of 20)	6	29917013	29959681	42669	1	320609	ENSMUST00000046028.11	23401	ENSMUSG00000039629	Strip2	striatin interacting protein 2
1566	chr11	49237537	49238036	500	*	91.5034	1.6321	0.175681	9.29016	1.54056e-20	4.98882e-19	Distal Intergenic	11	49244191	49263022	18832	1	17308	ENSMUST00000167400.7	-6155	ENSMUSG00000020346	Mgat1	mannoside acetylglucosaminyltransferase 1
1567	chr10	95371881	95372380	500	*	209.554	1.29709	0.139648	9.28831	1.56752e-20	5.07288e-19	Distal Intergenic	10	95361598	95366202	4605	1	69629	ENSMUST00000219492.1	10283	ENSMUSG00000100550	2310039L15Rik	RIKEN cDNA 2310039L15 gene
1568	chr18	75901350	75901849	500	*	59.1041	-2.55864	0.275484	-9.2878	1.57511e-20	5.0942e-19	Intron (ENSMUST00000058997.14/207259, intron 2 of 4)	18	75820215	76148561	328347	1	207259	ENSMUST00000236462.1	81135	ENSMUSG00000044646	Zbtb7c	zinc finger and BTB domain containing 7C
1569	chr11	70497654	70498153	500	*	122.397	1.45298	0.156454	9.28695	1.58778e-20	5.1319e-19	Distal Intergenic	11	70505244	70511178	5935	1	75604	ENSMUST00000019063.2	-7091	ENSMUSG00000018919	Tm4sf5	transmembrane 4 superfamily member 5
1570	chr7	128622476	128622975	500	*	234.153	1.1531	0.12417	9.28646	1.59508e-20	5.15222e-19	Intron (ENSMUST00000098007.10/101490, intron 1 of 9)	7	128611360	128696425	85066	1	101490	ENSMUST00000043138.12	11116	ENSMUSG00000042105	Inpp5f	inositol polyphosphate-5-phosphatase F
1571	chr1	138930792	138931291	500	*	184.662	1.37845	0.148441	9.28617	1.59941e-20	5.1629e-19	Distal Intergenic	1	138963435	139063718	100284	1	329260	ENSMUST00000200533.4	-32144	ENSMUSG00000056268	Dennd1b	DENN/MADD domain containing 1B
1572	chr19	25036756	25037255	500	*	118.596	-1.74378	0.187787	-9.28592	1.60318e-20	5.16848e-19	Intron (ENSMUST00000025831.7/76088, intron 1 of 47)	19	25052613	25067004	14392	1	76088	ENSMUST00000237705.1	-15358	ENSMUSG00000052085	Dock8	dedicator of cytokinesis 8
1573	chr19	29228041	29228540	500	*	310.858	1.05568	0.113685	9.28597	1.60244e-20	5.16848e-19	Distal Intergenic	19	29251828	29313080	61253	1	16452	ENSMUST00000025705.6	-23288	ENSMUSG00000024789	Jak2	Janus kinase 2
1574	chr10	53285093	53285592	500	*	68.7302	-1.94984	0.209995	-9.28521	1.61391e-20	5.19977e-19	Intron (ENSMUST00000220443.1/100038725, intron 10 of 12)	10	53280281	53283686	3406	1	100502820	ENSMUST00000219618.1	4812	ENSMUSG00000112709	Gm19395	predicted gene, 19395
1575	chr3	84635155	84635654	500	*	45.2945	-2.80846	0.302547	-9.28271	1.65216e-20	5.31963e-19	Intron (ENSMUST00000154148.7/99889, intron 3 of 9)	3	84666192	84704575	38384	1	320782	ENSMUST00000107682.1	-30538	ENSMUSG00000056498	Tmem154	transmembrane protein 154
1576	chr3	101958001	101958500	500	*	92.8791	-1.73535	0.187064	-9.27681	1.74621e-20	5.61891e-19	Distal Intergenic	3	101921015	101924453	3439	2	242126	ENSMUST00000182040.1	-33548	ENSMUSG00000033147	Slc22a15	solute carrier family 22 (organic anion/cation transporter), member 15
1577	chr19	55806379	55806878	500	*	109.076	-1.55029	0.167145	-9.27513	1.77411e-20	5.70505e-19	Intron (ENSMUST00000111662.10/21416, intron 3 of 13)	19	55742845	55910681	167837	1	21416	ENSMUST00000133008.7	63534	ENSMUSG00000024985	Tcf7l2	transcription factor 7 like 2, T cell specific, HMG box
1578	chr7	122459370	122459869	500	*	163.791	-1.33529	0.143971	-9.27475	1.78037e-20	5.72157e-19	Intron (ENSMUST00000143692.7/18751, intron 5 of 17)	7	122416068	122457326	41259	1	18751	ENSMUST00000149583.1	43302	ENSMUSG00000052889	Prkcb	protein kinase C, beta
1579	chr7	83658675	83659174	500	*	99.3152	-1.86413	0.201	-9.27429	1.78812e-20	5.74281e-19	Intron (ENSMUST00000001792.11/16170, intron 12 of 18)	7	83642848	83655495	12648	2	16170	ENSMUST00000145610.7	-3180	ENSMUSG00000001741	Il16	interleukin 16
1580	chr15	91686033	91686532	500	*	58.5391	-2.24466	0.242074	-9.27264	1.81589e-20	5.82831e-19	Intron (ENSMUST00000060642.6/66725, intron 5 of 50)	15	91673175	91816120	142946	1	66725	ENSMUST00000060642.6	12858	ENSMUSG00000036273	Lrrk2	leucine-rich repeat kinase 2
1581	chr10	53875873	53876372	500	*	59.6485	-2.23629	0.241253	-9.26948	1.87061e-20	6.00014e-19	Distal Intergenic	10	53918719	53977115	58397	2	17155	ENSMUST00000219234.1	100743	ENSMUSG00000003746	Man1a	mannosidase 1, alpha
1582	chr17	33144252	33144751	500	*	79.0734	1.79658	0.193823	9.26917	1.87597e-20	6.01353e-19	Distal Intergenic	17	33135588	33139683	4096	2	240069	ENSMUST00000053896.7	-4569	ENSMUSG00000048602	Morc2b	microrchidia 2B
[truncated: 24,890 more rows]
