# Supplementary material for: Systematic identification of gene combinations to target in innate immune cells to enhance T cell activation
Source: Nat Commun. 2023 Oct 9;14:6295. doi: 10.1038/s41467-023-41792-8 (PMC10562403; doi:10.1038/s41467-023-41792-8)
Supplement: Supplementary file 11 — Supplementary Data 8 [file 41467_2023_41792_MOESM11_ESM.xlsx]

## Sheet: DESeq2
Gene_stable_ID	Gene_name	Gene_description	Gene_type	Chromosome/scaffold_name	Gene_start_(bp)	Gene_end_(bp)	Strand	Transcript_stable_ID	Transcript_start_(bp)	Transcript_end_(bp)	NCBI_gene_ID	RefSeq_ID	GO_term_name	Cebpb_1_R2_counts	Cebpb_2_R2_counts	Cebpb_3_R2_counts	Cebpb_Nr4a3_1_R2_counts	Cebpb_Nr4a3_2_R2_counts	Cebpb_Nr4a3_3_R2_counts	Nr4a3_1_R2_counts	Nr4a3_2_R2_counts	Nr4a3_3_R2_counts	Rand_1_R2_counts	Rand_2_R2_counts	Rand_3_R2_counts	log2FoldChange_CebpbVnr4	lfcSE_CebpbVnr4	stat_CebpbVnr4	pvalue_CebpbVnr4	padj_CebpbVnr4	log2FoldChange_CebpbVrand	lfcSE_CebpbVrand	stat_CebpbVrand	pvalue_CebpbVrand	padj_CebpbVrand	log2FoldChange_Cebpb_Nr4Vcebpb	lfcSE_Cebpb_Nr4Vcebpb	stat_Cebpb_Nr4Vcebpb	pvalue_Cebpb_Nr4Vcebpb	padj_Cebpb_Nr4Vcebpb	log2FoldChange_Cebpb_Nr4Vnr4	lfcSE_Cebpb_Nr4Vnr4	stat_Cebpb_Nr4Vnr4	pvalue_Cebpb_Nr4Vnr4	padj_Cebpb_Nr4Vnr4	log2FoldChange_Cebpb_Nr4Vrand	lfcSE_Cebpb_Nr4Vrand	stat_Cebpb_Nr4Vrand	pvalue_Cebpb_Nr4Vrand
ENSMUSG00000000202	Btbd17	BTB_(POZ)_domain_containing_17	protein_coding	11	114791217	114795945	-	ENSMUST00000156053;ENSMUST00000000206;ENSMUST00000156192;ENSMUST00000141481;ENSMUST00000146853;ENSMUST00000141386;ENSMUST00000137965	114791217;114792106;114792285;114792432;114792469	114795873;114795897;114795910;114795945;114795899;114795892	72014	?;NM_028055	?;protein_binding;molecular_function;biological_process;cellular_component;extracellular_region	36	36	36	20	26	21	9	7	5	4	5	0	2.47588	0.454542	5.44698	5.1233e-08	3.50624e-07	3.6213	0.581416	6.22841	4.71182e-10	3.83153e-09	-0.635287	0.372505	-1.70545	0.0881111	0.333361	1.84059	0.467413	3.93782	8.2225e-05	0.000355425	2.98601	0.591534	5.04792	4.46651e-07
ENSMUSG00000000386	Mx1	MX_dynamin-like_GTPase_1	polymorphic_pseudogene	16	97447035	97462907	-	ENSMUST00000135184;ENSMUST00000155233;ENSMUST00000113768;ENSMUST00000238205;ENSMUST00000238262;ENSMUST00000231995;ENSMUST00000231461;ENSMUST00000231455;ENSMUST00000142883;ENSMUST00000232193;ENSMUST00000023655;ENSMUST00000232282	97447035;97447037;97448131;97450456;97455164;97457187;97457300	97462907;97462905;97462906;97460772;97452877;97462889;97460858;97457492	?	?;NR_003520	?;nucleotide_binding;GTPase_activity;GTP_binding	2992	2724	2553	1710	1891	1812	633	773	740	1078	912	940	2.0572	0.0625586	32.8844	3.67206e-237	8.6019e-235	1.53474	0.0604555	25.3863	3.57351e-142	3.99309e-140	-0.551412	0.0576923	-9.55781	1.20279e-21	1.1693e-19	1.50579	0.0636076	23.6731	6.82147e-124	5.1607e-122	0.98333	0.0615404	15.9786	1.80097e-57
ENSMUSG00000000531	Grasp	GRP1_(general_receptor_for_phosphoinositides_1)-associated_scaffold_protein	protein_coding	15	101224188	101232756	+	ENSMUST00000000543	101224188	101232756	56149	NM_019518	protein_binding;membrane;plasma_membrane;cytoplasm;identical_protein_binding;postsynaptic_density;signal_transduction;glutamatergic_synapse;protein_localization;PDZ_domain_binding;intracellular_protein_transport;Schaffer_collateral_-_CA1_synapse;ADP-ribosylation_factor_binding;nuclear_envelope_lumen;regulation_of_neurotransmitter_receptor_transport,_endosome_to_postsynaptic_membrane	251	240	228	65	90	74	8	15	21	48	49	23	4.14527	0.275106	15.0679	2.63279e-51	7.87528e-50	2.61672	0.213554	12.2532	1.61441e-34	3.51499e-33	-1.59542	0.193471	-8.2463	1.63373e-16	1.09533e-14	2.54984	0.286175	8.91008	5.09954e-19	6.13935e-18	1.0213	0.227637	4.48654	7.23898e-06
ENSMUSG00000000732	Icosl	icos_ligand	protein_coding	10	78069302	78083913	+	ENSMUST00000105393;ENSMUST00000217675;ENSMUST00000219038;ENSMUST00000219633	78069302;78069360;78071161;78073339	78079525;78075590;78083913	50723	NM_015790	membrane;integral_component_of_membrane;external_side_of_plasma_membrane;plasma_membrane;protein_binding;signal_transduction;identical_protein_binding;integral_component_of_plasma_membrane;immune_system_process;signaling_receptor_binding;regulation_of_cytokine_production;regulation_of_immune_response;T_cell_receptor_signaling_pathway;adaptive_immune_response;cytoplasmic_ribonucleoprotein_granule;…	2498	2256	2052	1735	1877	1920	1395	1410	1466	1545	1496	1498	0.782368	0.0522063	14.9861	9.05416e-51	2.67538e-49	0.619511	0.0519297	11.9298	8.27674e-33	1.7341e-31	-0.237502	0.0511321	-4.64488	3.40281e-06	6.37387e-05	0.544865	0.0528675	10.3062	6.60285e-25	9.56625e-24	0.382009	0.0525944	7.26331	3.77741e-13
ENSMUSG00000000782	Tcf7	transcription_factor_7,_T_cell_specific	protein_coding	11	52252371	52283331	-	ENSMUST00000086844;ENSMUST00000109071;ENSMUST00000238914	52252371;52253236;52255156	52282571;52283331;52274877	21414	NM_001313981;NM_009331	nucleus;regulation_of_transcription_by_RNA_polymerase_II;Wnt_signaling_pathway;beta-catenin_binding;canonical_Wnt_signaling_pathway;T_cell_receptor_V(D)J_recombination;DNA_binding;regulation_of_transcription,_DNA-templated;DNA-binding_transcription_factor_activity;sequence-specific_DNA_binding;transcription_regulatory_region_DNA_binding;RNA_polymerase_II_proximal_promoter_sequence-specific_DNA_bi…	77	70	58	13	11	28	0	1	1	4	3	11	6.78731	1.06936	6.34709	2.1942e-10	1.80312e-09	3.5499	0.467718	7.58983	3.20336e-14	3.39417e-13	-1.91031	0.377465	-5.0609	4.17285e-07	9.15719e-06	4.877	1.08316	4.50258	6.71322e-06	3.36145e-05	1.63959	0.49846	3.28931	0.00100432
ENSMUSG00000001020	S100a4	S100_calcium_binding_protein_A4	protein_coding	3	90603771	90606045	+	ENSMUST00000001046;ENSMUST00000142476	90603771;90604911	90606045;90605833	20198	NM_011311	calcium_ion_binding;transition_metal_ion_binding;metal_ion_binding;nucleus;perinuclear_region_of_cytoplasm;actin_binding;identical_protein_binding;neuron_projection;positive_regulation_of_I-kappaB_kinase/NF-kappaB_signaling;protein_binding;calcium-dependent_protein_binding;RAGE_receptor_binding	481	552	531	278	322	268	268	274	321	297	449	414	0.979028	0.180423	5.4263	5.7535e-08	3.91685e-07	0.467727	0.178669	2.61783	0.00884903	0.0287424	-0.799482	0.180389	-4.43199	9.33652e-06	0.000160146	0.179546	0.183378	0.979103	0.327529	0.524732	-0.331755	0.181653	-1.82631	0.067803
ENSMUSG00000001156	Mxd1	MAX_dimerization_protein_1	protein_coding	6	86647042	86669161	-	ENSMUST00000001184;ENSMUST00000203946;ENSMUST00000204437;ENSMUST00000205076	86647042;86649016;86650800;86666202	86669161;86663105;86669100;86669117	17119	NM_010751	protein_dimerization_activity;negative_regulation_of_transcription_by_RNA_polymerase_II;RNA_polymerase_II_proximal_promoter_sequence-specific_DNA_binding;DNA-binding_transcription_repressor_activity,_RNA_polymerase_II-specific;nuclear_chromatin;nucleoplasm;mitochondrion;cytosol	1990	1837	1645	1364	1446	1284	1221	1152	1292	1270	1100	1223	0.689053	0.053658	12.8416	9.59167e-38	2.17863e-36	0.644476	0.0537702	11.9858	4.21949e-33	8.90765e-32	-0.357649	0.0531012	-6.73523	1.63671e-11	6.64352e-10	0.331404	0.0548294	6.04428	1.50079e-09	1.05571e-08	0.286828	0.0549391	5.22082	1.78129e-07
ENSMUSG00000001300	Efnb2	ephrin_B2	protein_coding	8	8617434	8661242	-	ENSMUST00000001319;ENSMUST00000152698;ENSMUST00000209169	8617434;8620597;8658422	8661242;8639363;8661239	13642	NM_010111	membrane;ephrin_receptor_binding;ephrin_receptor_signaling_pathway;positive_regulation_of_cardiac_muscle_cell_differentiation;integral_component_of_membrane;plasma_membrane;cell_junction;multicellular_organism_development;cell_adhesion;cell_differentiation;glutamatergic_synapse;blood_vessel_morphogenesis;signaling_receptor_binding;nervous_system_development;positive_regulation_of_cell_population_…	62	57	42	35	31	28	20	18	16	19	12	24	1.68069	0.318655	5.27435	1.33231e-07	8.7573e-07	1.58757	0.317868	4.99442	5.90133e-07	3.68463e-06	-0.709105	0.291805	-2.43007	0.015096	0.0941932	0.97159	0.332654	2.92073	0.00349217	0.011514	0.878462	0.3319	2.64676	0.00812659
ENSMUSG00000001424	Snd1	staphylococcal_nuclease_and_tudor_domain_containing_1	protein_coding	6	28475139	28935162	+	ENSMUST00000168362;ENSMUST00000164915;ENSMUST00000001460;ENSMUST00000167201;ENSMUST00000183161;ENSMUST00000171532;ENSMUST00000163772;ENSMUST00000169321;ENSMUST00000171195;ENSMUST00000169579;ENSMUST00000166136;ENSMUST00000165151	28475139;28480348;28480359;28480429;28561817;28704909;28705720;28764690;28776548;28848907;28880043	28523737;28877723;28888832;28935162;28482848;28724971;28707087;28724981;28874987;28880233;28880308;28886527	56463	?;NM_019776	?;nucleic_acid_binding;nucleic_acid_phosphodiester_bond_hydrolysis;nuclease_activity;gene_silencing_by_RNA;RISC_complex;hydrolase_activity;nucleus;cytosol;protein_binding;cytoplasm;RNA_binding;mitochondrion;endonuclease_activity;RNA_phosphodiester_bond_hydrolysis,_endonucleolytic;endoribonuclease_activity;regulation_of_cell_cycle_process;miRNA_catabolic_process;RNA_catabolic_process;melanosome;RI…	11366	10167	9460	7986	8590	8369	6246	6228	6392	6709	5863	6260	0.826293	0.0355285	23.2572	1.20266e-119	9.78383e-118	0.755866	0.0355338	21.2717	2.07408e-100	1.4351e-98	-0.252018	0.0351487	-7.17005	7.49713e-13	3.46239e-11	0.574275	0.0357539	16.0619	4.72004e-58	1.4475e-56	0.503848	0.0357592	14.09	4.37376e-45
ENSMUSG00000001473	Tubb6	tubulin,_beta_6_class_V	protein_coding	18	67390717	67402749	+	ENSMUST00000001513;ENSMUST00000236667	67390717;67392267	67402749;67401430	67951	NM_026473	GTP_binding;microtubule-based_process;microtubule;GTPase_activity;structural_constituent_of_cytoskeleton;microtubule_cytoskeleton_organization;cytoplasm;nucleotide_binding;cytoskeleton;cytoskeleton_organization;mitotic_cell_cycle	3337	3061	2800	2598	2633	2603	2307	2297	2315	2296	2106	2299	0.52112	0.0431359	12.0809	1.333e-33	2.76896e-32	0.494158	0.0432538	11.4246	3.15027e-30	6.12506e-29	-0.170036	0.042727	-3.9796	6.90313e-05	0.0009649	0.351083	0.0435819	8.05571	7.90188e-16	8.15047e-15	0.324122	0.0436986	7.41722	1.19605e-13
ENSMUSG00000001964	Emd	emerin	protein_coding	X	74254687	74261548	+	ENSMUST00000002029;ENSMUST00000096424;ENSMUST00000129516;ENSMUST00000119197;ENSMUST00000152288;ENSMUST00000088313	74254687;74254752;74254761;74254810;74254816;74254830	74257887;74257361;74255685;74261005;74257323;74261548	13726	NM_007927	nuclear_envelope;membrane;integral_component_of_membrane;nucleus;nucleoplasm;cytoplasm;actin_binding;endoplasmic_reticulum;nuclear_membrane;protein_binding;microtubule;skeletal_muscle_cell_differentiation;negative_regulation_of_canonical_Wnt_signaling_pathway;spindle;spindle_pole_centrosome;cortical_endoplasmic_reticulum;nuclear_inner_membrane;beta-tubulin_binding;positive_regulation_of_protein_e…	1891	1933	1682	1553	1587	1398	1385	1213	1423	1288	1265	1380	0.566442	0.0621252	9.11775	7.67035e-20	9.96889e-19	0.523413	0.062219	8.41244	4.01568e-17	4.85855e-16	-0.219559	0.0616477	-3.56151	0.000368732	0.00424217	0.346883	0.0627655	5.52665	3.26396e-08	2.07661e-07	0.303855	0.0628583	4.83396	1.33841e-06
ENSMUSG00000002006	Pdzd4	PDZ_domain_containing_4	protein_coding	X	73793359	73824969	-	ENSMUST00000002080;ENSMUST00000114438	73793359	73824969	245469	NM_001029868;NM_001290540	protein_binding;cytoplasm;cell_cortex	19	11	10	8	9	6	0	4	3	8	2	4	2.61387	0.765429	3.4149	0.000638044	0.0025775	1.55022	0.661972	2.34182	0.0191901	0.056601	-0.726886	0.615584	-1.18081	0.237679	0.586996	1.88698	0.789861	2.389	0.0168942	0.0475566	0.823331	0.690077	1.1931	0.23283
ENSMUSG00000002500	Rpl3l	ribosomal_protein_L3-like	protein_coding	17	24727820	24736143	+	ENSMUST00000170239;ENSMUST00000183214;ENSMUST00000045186	24727820;24728174;24732685	24736143;24733364	66211	NM_001163945;NM_025425	structural_constituent_of_ribosome;translation;ribosome;RNA_binding;cytosolic_large_ribosomal_subunit;ribosomal_large_subunit_assembly	99	78	64	59	47	43	31	50	38	32	36	59	1.12098	0.257953	4.34569	1.38836e-05	7.29172e-05	0.957422	0.25592	3.7411	0.000183219	0.00083038	-0.623311	0.251011	-2.4832	0.0130209	0.0843601	0.497674	0.267924	1.85752	0.0632374	0.147584	0.334111	0.265967	1.25621	0.20904
ENSMUSG00000002504	Slc9a3r2	solute_carrier_family_9_(sodium/hydrogen_exchanger),_member_3_regulator_2	protein_coding	17	24639286	24650327	-	ENSMUST00000019684;ENSMUST00000234557;ENSMUST00000002572;ENSMUST00000234121;ENSMUST00000234912;ENSMUST00000234505;ENSMUST00000235042	24639286;24639291;24639770;24641688	24644990;24650289;24650327;24647826;24650013;24644957;24649993	65962	NM_023449;NM_001357796;NM_023055	protein_binding;molecular_adaptor_activity;membrane;endomembrane_system;signaling_receptor_binding;beta-catenin_binding;protein_C-terminus_binding;phosphatase_binding;plasma_membrane	510	495	467	344	377	367	200	176	171	174	175	192	1.54034	0.104321	14.7653	2.45095e-49	7.10192e-48	1.48307	0.104538	14.1869	1.10367e-45	3.08757e-44	-0.377794	0.0948347	-3.98371	6.78482e-05	0.00095316	1.16255	0.106683	10.8972	1.18813e-27	1.85712e-26	1.10528	0.106894	10.3399	4.64946e-25
ENSMUSG00000002565	Scin	scinderin	protein_coding	12	40059769	40134228	-	ENSMUST00000002640;ENSMUST00000078481	40059773;40059769	40134228;40134183	20259	NM_001146196;NM_009132	calcium_ion_binding;actin_filament_binding;actin_filament_severing;cell;metal_ion_binding;protein-containing_complex;cytoplasm;plasma_membrane;cell_junction;cytoskeleton;cell_projection;actin_binding;actin_filament_capping;negative_regulation_of_cell_population_proliferation;positive_regulation_of_apoptotic_process;podosome;sequestering_of_actin_monomers;brush_border;positive_regulation_of_megaka…	112	129	88	44	47	31	3	9	8	16	17	16	4.14947	0.388278	10.6868	1.17294e-26	1.9229e-25	2.78134	0.298514	9.31729	1.19346e-20	1.66818e-19	-1.3699	0.252458	-5.42625	5.75494e-08	1.44512e-06	2.77957	0.401855	6.91686	4.61776e-12	3.88e-11	1.41144	0.315971	4.467	7.93233e-06
ENSMUSG00000002578	Ikzf4	IKAROS_family_zinc_finger_4	protein_coding	10	128630843	128669358	-	ENSMUST00000133342;ENSMUST00000238610;ENSMUST00000238712;ENSMUST00000221150;ENSMUST00000223162;ENSMUST00000222067;ENSMUST00000222901;ENSMUST00000223145;ENSMUST00000222899;ENSMUST00000221022	128630843;128632415;128632469;128633714;128640261;128641177;128641203;128644438	128645991;128669358;128645826;128645844;128644648;128645796;128645790;128645807	22781	NM_011772;NM_001358536;NM_001358537	nucleic_acid_binding;metal_ion_binding;DNA_binding;nucleus;nucleoplasm;nuclear_body;protein-containing_complex;DNA-binding_transcription_factor_activity;protein_binding;protein_homooligomerization;positive_regulation_of_transcription_by_RNA_polymerase_II;transcription_regulatory_region_DNA_binding;negative_regulation_of_transcription,_DNA-templated;zinc_ion_binding;sequence-specific_DNA_binding;p…	1184	1052	993	748	757	697	415	380	422	526	497	557	1.51869	0.0728261	20.8537	1.4112e-96	8.73821e-95	1.06847	0.0700822	15.2459	1.75191e-52	5.58401e-51	-0.491148	0.0673672	-7.29061	3.08562e-13	1.48133e-11	1.02754	0.0748499	13.7281	6.89426e-43	1.5901e-41	0.577321	0.0721829	7.99803	1.26431e-15
ENSMUSG00000002845	Tmem39a	transmembrane_protein_39a	protein_coding	16	38558698	38592162	+	ENSMUST00000163884;ENSMUST00000171687;ENSMUST00000002924;ENSMUST00000163948;ENSMUST00000166235;ENSMUST00000163133;ENSMUST00000167033;ENSMUST00000166854;ENSMUST00000169554;ENSMUST00000163549;ENSMUST00000171064;ENSMUST00000165631;ENSMUST00000170097;ENSMUST00000165140	38558698;38562812;38562861;38562886;38564189;38575442;38575765;38582109;38585416;38585493;38585508;38587211;38588039	38591190;38592162;38586257;38573190;38582000;38585425;38591442;38590942;38586890;38586639;38591145;38591346;38591306	67846	NM_001205286;NM_001205287;NM_026407	membrane;integral_component_of_membrane;molecular_function;cellular_component	847	765	724	543	590	534	496	475	524	495	464	497	0.755442	0.0724534	10.4266	1.87512e-25	2.97131e-24	0.719521	0.0727137	9.89526	4.36467e-23	6.78899e-22	-0.426959	0.0714578	-5.97499	2.30108e-09	7.18135e-08	0.328482	0.0748717	4.38727	1.14783e-05	5.57511e-05	0.292562	0.0751236	3.89441	9.84389e-05
ENSMUSG00000002983	Relb	avian_reticuloendotheliosis_viral_(v-rel)_oncogene_related_B	protein_coding	7	19606217	19629438	-	ENSMUST00000094762;ENSMUST00000049912;ENSMUST00000148040;ENSMUST00000137615;ENSMUST00000131759;ENSMUST00000208087;ENSMUST00000130543;ENSMUST00000153309;ENSMUST00000141586;ENSMUST00000098754	19606217;19606553;19616375;19617773;19617837;19606223	19629438;19629248;19628784;19628473;19628434	19698	NM_009046;NM_001290457	DNA_binding;regulation_of_transcription,_DNA-templated;nucleus;cytoplasm;DNA-binding_transcription_factor_activity;regulation_of_transcription_by_RNA_polymerase_II;innate_immune_response;nucleoplasm;protein-containing_complex;cytosol;protein_binding;cytoskeleton;negative_regulation_of_transcription_by_RNA_polymerase_II;positive_regulation_of_transcription_by_RNA_polymerase_II;RNA_polymerase_II_re…	3692	3258	3005	1922	2305	2123	1310	1277	1363	1603	1525	1320	1.44331	0.0654948	22.037	1.27282e-107	9.06502e-106	1.19491	0.0650382	18.3725	2.18246e-75	1.08526e-73	-0.588588	0.06396	-9.20244	3.49912e-20	3.07843e-18	0.854722	0.0663924	12.8738	6.32313e-38	1.28599e-36	0.606325	0.0659421	9.19481	3.75651e-20
ENSMUSG00000003070	Efna2	ephrin_A2	protein_coding	10	80179482	80190010	+	ENSMUST00000003154	80179482	80190010	13637	NM_007909	membrane;ephrin_receptor_binding;ephrin_receptor_signaling_pathway;plasma_membrane;protein_binding;neuromuscular_junction;perikaryon;anchored_component_of_membrane;axon_guidance;bone_remodeling;osteoclast_differentiation;olfactory_bulb_development	206	159	152	90	97	85	18	22	16	19	36	15	3.31258	0.260795	12.7019	5.77376e-37	1.28296e-35	2.90931	0.245837	11.8343	2.5941e-32	5.34858e-31	-0.862486	0.196288	-4.39399	1.11288e-05	0.000186116	2.4501	0.267624	9.15499	5.43615e-20	6.77532e-19	2.04683	0.25307	8.08799	6.06559e-16
ENSMUSG00000003134	Tbc1d8	TBC1_domain_family,_member_8	protein_coding	1	39371492	39478755	-	ENSMUST00000054462;ENSMUST00000192099;ENSMUST00000192531;ENSMUST00000193823;ENSMUST00000195854	39371492;39371867;39372296;39373316;39391198	39478755;39372433;39478661;39478700;39392631	54610	NM_018775;NM_001357522	GTPase_activator_activity;Rab_GTPase_binding;intracellular_protein_transport;activation_of_GTPase_activity	4342	3888	3548	3193	3222	3151	2053	2190	2321	2549	2464	2545	0.953758	0.0470998	20.2497	3.57296e-91	2.0614e-89	0.675014	0.0466545	14.4683	1.92039e-47	5.6317e-46	-0.237562	0.0460295	-5.16109	2.45522e-07	5.59635e-06	0.716196	0.0475239	15.0702	2.5432e-51	6.81093e-50	0.437452	0.0470827	9.29114	1.52649e-20
ENSMUSG00000003348	Mob3a	MOB_kinase_activator_3A	protein_coding	10	80685253	80701977	-	ENSMUST00000003438;ENSMUST00000218090;ENSMUST00000220138;ENSMUST00000218439	80685253;80691206;80691218;80699828	80701855;80701977;80693736;80701828	208228	NM_172457	metal_ion_binding;molecular_function;biological_process	6665	5930	5515	4616	5063	4793	3900	3868	3871	4375	3876	4109	0.747535	0.0388749	19.2292	2.10701e-82	1.06684e-80	0.587829	0.0387439	15.1722	5.40705e-52	1.70388e-50	-0.262643	0.038424	-6.83539	8.17844e-12	3.39772e-10	0.484891	0.0392406	12.3569	4.47267e-35	8.49239e-34	0.325186	0.0391109	8.31445	9.21773e-17
ENSMUSG00000003352	Cacnb3	calcium_channel,_voltage-dependent,_beta_3_subunit	protein_coding	15	98630840	98644529	+	ENSMUST00000229223;ENSMUST00000230769;ENSMUST00000109150;ENSMUST00000229282;ENSMUST00000003442;ENSMUST00000230490;ENSMUST00000230064	98630840;98631805;98632376;98632381;98634767;98635105;98639489	98639516;98639909;98644529;98634567	12297	?;NM_001356543;NM_001044741;NM_001286226;NM_007581	?;protein_binding;voltage-gated_calcium_channel_activity;calcium_ion_transmembrane_transport;voltage-gated_calcium_channel_complex;cell;synapse;cytoplasm;ion_transport;membrane;voltage-gated_ion_channel_activity;calcium_channel_activity;calcium_ion_transport;regulation_of_ion_transmembrane_transport;apical_plasma_membrane;chemical_synaptic_transmission;protein_kinase_binding;protein_localization_…	9960	9111	8584	2588	2697	2725	333	386	383	1499	1631	1290	4.76099	0.110817	42.9626	0	0	2.67589	0.104213	25.6771	2.10442e-145	2.40684e-143	-1.72694	0.103203	-16.7333	7.49435e-63	3.93818e-60	3.03405	0.111646	27.1756	1.26132e-162	1.29755e-160	0.948951	0.105094	9.02955	1.72372e-19
ENSMUSG00000003847	Nfat5	nuclear_factor_of_activated_T_cells_5	protein_coding	8	107293470	107379517	+	ENSMUST00000133026;ENSMUST00000075922;ENSMUST00000151582;ENSMUST00000151114;ENSMUST00000125721;ENSMUST00000149972;ENSMUST00000154474;ENSMUST00000126397;ENSMUST00000148006;ENSMUST00000147588;ENSMUST00000126333;ENSMUST00000144100;ENSMUST00000077440;ENSMUST00000169453	107293470;107293559;107293509;107338508;107355820;107344786;107338913;107338807	107379517;107379508;107329307;107370659;107372178;107327991;107372227;107367405;107355740;107373530;107361770;107379516	54446	?;NM_001286260;NM_133957;NM_018823	DNA-binding_transcription_factor_activity;regulation_of_transcription,_DNA-templated;DNA_binding;nucleus;nucleoplasm;cytosol;cytoplasm;positive_regulation_of_transcription_by_RNA_polymerase_II;transcription,_DNA-templated;positive_regulation_of_gene_expression;RNA_polymerase_II_proximal_promoter_sequence-specific_DNA_binding;DNA-binding_transcription_activator_activity,_RNA_polymerase_II-specific…	2689	2526	2290	1836	1735	1734	1605	1939	2247	2048	2054	2323	0.487523	0.0748261	6.51541	7.24913e-11	6.15211e-10	0.260995	0.0745866	3.49922	0.000466628	0.00198006	-0.438026	0.0750394	-5.83728	5.30596e-09	1.56072e-07	0.0494967	0.0755823	0.654871	0.512551	0.698747	-0.177031	0.0753452	-2.3496	0.0187934
ENSMUSG00000004296	Il12b	interleukin_12b	protein_coding	11	44400063	44414033	+	ENSMUST00000102796;ENSMUST00000170513	44400063	44414033;44414010	?	NM_001303244	protein_binding;membrane;cytokine_receptor_activity;external_side_of_plasma_membrane;extracellular_space;cell_surface;cytoplasm;response_to_organic_substance;identical_protein_binding;protein_heterodimerization_activity;cytokine_activity;extracellular_region;cytokine-mediated_signaling_pathway;cellular_response_to_lipopolysaccharide;positive_regulation_of_granulocyte_macrophage_colony-stimulating…	102	79	67	34	30	25	5	4	4	12	9	14	4.35747	0.465926	9.35229	8.57719e-21	1.15409e-19	2.85795	0.341471	8.36951	5.786e-17	6.95286e-16	-1.40961	0.283509	-4.97203	6.62559e-07	1.41252e-05	2.94786	0.481665	6.12014	9.3495e-10	6.67827e-09	1.44833	0.362653	3.99371	6.50469e-05
ENSMUSG00000004665	Cnn2	calponin_2	protein_coding	10	79988584	79996062	+	ENSMUST00000004784;ENSMUST00000105374	79988584;79988623	79996062;79994684	?	NM_007725	protein_binding;cytoskeleton;actin_binding;cytoskeleton_organization;actomyosin_structure_organization;calmodulin_binding;positive_regulation_of_gene_expression;hemopoiesis;negative_regulation_of_cell_migration;stress_fiber;regulation_of_cell_population_proliferation;negative_regulation_of_phagocytosis;wound_healing;cellular_response_to_mechanical_stimulus;regulation_of_actin_filament-based_proce…	5051	4521	4126	2789	2918	2553	1565	1724	1621	2084	1977	1977	1.58923	0.0537875	29.5464	7.2969e-192	1.12598e-189	1.21651	0.0530483	22.932	2.2269e-116	1.85827e-114	-0.668095	0.0521676	-12.8067	1.50386e-37	3.43994e-35	0.921133	0.0547051	16.8382	1.2814e-63	4.30299e-62	0.548411	0.0539785	10.1598	2.99685e-24
ENSMUSG00000005103	Wdr1	WD_repeat_domain_1	protein_coding	5	38526813	38563221	-	ENSMUST00000005234;ENSMUST00000200909;ENSMUST00000201260;ENSMUST00000201059;ENSMUST00000201538;ENSMUST00000202496;ENSMUST00000201150;ENSMUST00000202766;ENSMUST00000201456;ENSMUST00000202199;ENSMUST00000201330	38526813;38527580;38527587;38527721;38529195;38529968;38540186;38545675;38551222;38557635;38560909	38561806;38530126;38561635;38530014;38529850;38531996;38561550;38563221;38561543;38561575	22388	NM_011715	protein_binding;cytoplasm;plasma_membrane;cell_junction;actin_binding;cytoskeleton;cell_projection;cell-cell_junction;sensory_perception_of_sound;sarcomere_organization;actin_filament_binding;actin_cytoskeleton;apical_junction_assembly;podosome;regulation_of_cell_shape;cortical_actin_cytoskeleton;actin_filament;actin_cytoskeleton_organization;regulation_of_ventricular_cardiac_muscle_cell_membrane…	16610	15294	14314	13392	14236	13789	12569	13008	13280	13273	11803	13050	0.361686	0.0297003	12.1779	4.07826e-34	8.63764e-33	0.316188	0.0297192	10.6392	1.95906e-26	3.38277e-25	-0.0980545	0.0296449	-3.30764	0.000940854	0.00958754	0.263632	0.0297861	8.85083	8.68692e-19	1.03429e-17	0.218133	0.029805	7.31868	2.50425e-13
ENSMUSG00000005237	Dnah2	dynein,_axonemal,_heavy_chain_2	protein_coding	11	69420809	69549110	-	ENSMUST00000035539;ENSMUST00000151811;ENSMUST00000149991;ENSMUST00000208777;ENSMUST00000154985;ENSMUST00000108659	69420809;69464610;69510666;69515982;69516007	69544556;69465694;69549110;69518389;69516755;69549108	327954	?;NM_001081330	ATP_binding;dynein_complex;microtubule_motor_activity;microtubule-based_movement;cytoplasm;nucleotide_binding;ATP-dependent_microtubule_motor_activity,_minus-end-directed;dynein_intermediate_chain_binding;dynein_light_intermediate_chain_binding;inner_dynein_arm;cytoskeleton;cell_projection;motor_activity;microtubule;axoneme;cilium;motile_cilium	727	668	577	325	352	298	136	125	122	129	126	139	2.473	0.110346	22.4114	3.05011e-111	2.24634e-109	2.35901	0.109673	21.5095	1.26889e-102	8.97128e-101	-0.954559	0.0942321	-10.1299	4.07174e-24	4.54982e-22	1.51844	0.115121	13.1899	1.00272e-39	2.13535e-38	1.40445	0.114476	12.2685	1.3374e-34
ENSMUSG00000005397	Nid1	nidogen_1	protein_coding	13	13437551	13512269	+	ENSMUST00000005532;ENSMUST00000222142;ENSMUST00000222436	13437551;13437667;13508712	13512269;13501464;13510348	18073	NM_010917	calcium_ion_binding;cell-matrix_adhesion;extracellular_space;plasma_membrane;cell_periphery;protein_binding;extracellular_region;extracellular_matrix;cell_adhesion;positive_regulation_of_cell-substrate_adhesion;extracellular_matrix_organization;collagen_binding;basement_membrane;collagen-containing_extracellular_matrix;receptor_complex;extracellular_matrix_structural_constituent;Wnt-protein_bindi…	25	15	21	11	15	13	7	2	2	3	3	13	2.57928	0.632348	4.0789	4.52501e-05	0.000220224	1.73072	0.566955	3.05265	0.00226829	0.00847795	-0.587663	0.514303	-1.14264	0.253189	0.60543	1.99162	0.647413	3.07627	0.00209607	0.00720796	1.14305	0.58371	1.95825	0.0502002
ENSMUSG00000005410	Mcm5	minichromosome_maintenance_complex_component_5	protein_coding	8	75109569	75128439	+	ENSMUST00000164309;ENSMUST00000212426;ENSMUST00000212811;ENSMUST00000212648;ENSMUST00000211912	75109569;75109576;75109624;75120900;75123067	75128439;75127693;75127688;75124220;75125228	17218	NM_008566;NM_001302540	DNA_binding;nucleus;ATP_binding;DNA_replication;DNA_replication_initiation;MCM_complex;DNA_replication_origin_binding;hydrolase_activity;nucleoplasm;cytoplasm;nucleotide_binding;DNA_duplex_unwinding;helicase_activity;cytosol;cell_cycle;DNA_helicase_activity;3'-5'_DNA_helicase_activity;single-stranded_DNA_binding;double-strand_break_repair_via_break-induced_replication;pre-replicative_complex_asse…	1785	1533	1426	1317	1388	1305	1111	1266	1194	1220	1266	1356	0.518574	0.0629589	8.2367	1.77019e-16	2.00337e-15	0.338414	0.0626331	5.40312	6.54904e-08	4.47253e-07	-0.180213	0.062453	-2.88557	0.003907	0.031931	0.338361	0.0635807	5.32176	1.02768e-07	6.25779e-07	0.158202	0.0632581	2.50089	0.0123881
ENSMUSG00000005947	Itgae	integrin_alpha_E,_epithelial-associated	protein_coding	11	73090583	73147446	+	ENSMUST00000102537;ENSMUST00000006101	73090583	73134834;73147446	16407	?;NM_001361245;NM_008399;NM_172944	?;cell_adhesion;integrin_complex;membrane;integral_component_of_membrane;metal_ion_binding;external_side_of_plasma_membrane;integrin-mediated_signaling_pathway	522	483	459	468	487	445	236	339	303	444	577	482	0.849521	0.119126	7.13126	9.94546e-13	9.38687e-12	-0.00746515	0.114888	-0.0649775	0.948192	0.985181	-0.00490662	0.115359	-0.0425334	0.966073	0.993406	0.844614	0.119387	7.07457	1.49911e-12	1.29371e-11	-0.0123718	0.115159	-0.107432	0.914446
ENSMUSG00000006784	Ttc25	tetratricopeptide_repeat_domain_25	protein_coding	11	100545607	100572568	+	ENSMUST00000092684;ENSMUST00000132143;ENSMUST00000006976;ENSMUST00000150331;ENSMUST00000127389	100545607;100545694;100545710;100549547	100571963;100569805;100572568;100550210;100550328	74407	NM_028918;NM_001363174	protein_binding;molecular_function;biological_process;cytoplasm;cytoskeleton;cell_projection;cilium	172	140	140	107	122	112	96	88	65	79	82	93	0.967675	0.170911	5.66188	1.49727e-08	1.07462e-07	0.867552	0.170481	5.08886	3.60224e-07	2.30238e-06	-0.345968	0.164241	-2.10647	0.0351637	0.178602	0.621707	0.175215	3.54825	0.000387805	0.00151773	0.521584	0.174796	2.98396	0.00284544
ENSMUSG00000006800	Sulf2	sulfatase_2	protein_coding	2	166073089	166155663	-	ENSMUST00000109249;ENSMUST00000146497;ENSMUST00000088086;ENSMUST00000125503;ENSMUST00000143996;ENSMUST00000139266;ENSMUST00000133395	166073089;166073914;166073920;166074670;166074815;166093516;166132593	166155663;166155285;166076018;166078119;166154806;166154423	72043	NM_028072;NM_001252579;NM_001355619;NM_001252578	catalytic_activity;calcium_ion_binding;Golgi_apparatus;endoplasmic_reticulum;sulfuric_ester_hydrolase_activity;cell_surface;metal_ion_binding;plasma_membrane;extracellular_space;hydrolase_activity;response_to_wounding;embryonic_skeletal_system_development;positive_regulation_of_canonical_Wnt_signaling_pathway;cartilage_development;glomerular_filtration;heparan_sulfate_proteoglycan_metabolic_proce…	8652	8147	7366	6561	6625	6451	5754	6150	6350	6599	6142	6909	0.516005	0.0386142	13.3631	9.93597e-41	2.4118e-39	0.336121	0.0385109	8.72795	2.59327e-18	3.3063e-17	-0.237981	0.0385096	-6.17978	6.41904e-10	2.18957e-08	0.278024	0.0388667	7.15327	8.47334e-13	7.42105e-12	0.0981408	0.0387641	2.53174	0.0113497
ENSMUSG00000006930	Hap1	huntingtin-associated_protein_1	protein_coding	11	100347327	100356128	-	ENSMUST00000138603;ENSMUST00000103124;ENSMUST00000173630;ENSMUST00000174635;ENSMUST00000146878	100347327;100348859;100349298;100349418;100352256	100356128;100356087;100354040;100351905;100355383	15114	NM_177981;NM_010404	cell;nucleus;perinuclear_region_of_cytoplasm;cytosol;protein_binding;cytoplasm;autophagy;protein_transport;cell_junction;synapse;cytoplasmic_vesicle;identical_protein_binding;cytoskeleton;growth_cone;cell_projection;neuron_projection;mitochondrion;ion_channel_binding;axon;nucleolus;endoplasmic_reticulum;endosome;early_endosome;inclusion_body;lysosome;dendrite;signaling_receptor_binding;axon_termi…	47	24	30	14	14	20	6	4	8	17	7	15	2.59316	0.487823	5.31578	1.06204e-07	7.07168e-07	1.41161	0.419433	3.36551	0.000764029	0.00312869	-1.00265	0.406793	-2.46478	0.0137098	0.0876839	1.5905	0.510402	3.11618	0.0018321	0.00638835	0.408952	0.445492	0.917979	0.35863
ENSMUSG00000008318	Relt	RELT_tumor_necrosis_factor_receptor	protein_coding	7	100845847	100863446	-	ENSMUST00000008462;ENSMUST00000155413;ENSMUST00000156855;ENSMUST00000139604;ENSMUST00000136231;ENSMUST00000142885	100845847;100846530;100851112;100851122;100853057	100863446;100863406;100855429;100856302;100863158;100863398	320100	NM_177073	protein_binding;membrane;integral_component_of_membrane;plasma_membrane;nucleoplasm;cytoplasm;apoptotic_process;perinuclear_region_of_cytoplasm;amelogenesis;programmed_cell_death	3907	3511	3219	2670	3092	2860	2179	2177	2171	2341	2121	2151	0.81425	0.0468088	17.3952	8.96543e-68	3.57936e-66	0.721594	0.0467676	15.4294	1.0391e-53	3.43008e-52	-0.242845	0.045978	-5.28178	1.27938e-07	3.0484e-06	0.571405	0.0472904	12.0829	1.30068e-33	2.35248e-32	0.478749	0.0472497	10.1323	3.97105e-24
ENSMUSG00000009418	Nav1	neuron_navigator_1	protein_coding	1	135434580	135688105	-	ENSMUST00000067414;ENSMUST00000190298;ENSMUST00000187311;ENSMUST00000189252;ENSMUST00000190735;ENSMUST00000189362;ENSMUST00000190130;ENSMUST00000112103;ENSMUST00000040599	135434580;135438848;135452375;135455316;135457782;135458680;135606447	135585705;135688105;135453907;135467673;135461189;135510384;135510451;135585355	215690	NM_173437	neurogenesis;microtubule_cytoskeleton;cytoplasm;multicellular_organism_development;cytoskeleton;microtubule;cell_differentiation;nervous_system_development;neuron_migration;axon_initial_segment;microtubule_bundle_formation	2697	2343	2243	1760	1804	1744	1514	1786	1784	1814	1750	1976	0.629238	0.0577405	10.8977	1.18221e-27	2.00923e-26	0.431349	0.0574507	7.50816	5.9964e-14	6.25137e-13	-0.394677	0.05759	-6.85323	7.21998e-12	3.01888e-10	0.23456	0.0586456	3.99962	6.34441e-05	0.000279842	0.0366717	0.0583604	0.628367	0.529764
ENSMUSG00000009585	Apobec3	apolipoprotein_B_mRNA_editing_enzyme,_catalytic_polypeptide_3	protein_coding	15	79891659	79915906	+	ENSMUST00000177350;ENSMUST00000177483;ENSMUST00000176823;ENSMUST00000175714;ENSMUST00000176868;ENSMUST00000177006;ENSMUST00000175752;ENSMUST00000175849;ENSMUST00000176325;ENSMUST00000177098;ENSMUST00000023054;ENSMUST00000176904;ENSMUST00000230410;ENSMUST00000175801;ENSMUST00000230135;ENSMUST00000176644;ENSMUST00000230741;ENSMUST00000175827;ENSMUST00000109620;ENSMUST00000165537	79891659;79891694;79892058;79892403;79892411;79892442;79892448;79892449;79892455;79895023;79895261;79897748;79897823;79900164;79900202;79900342;79906123;79892408	79905547;79905600;79897764;79907918;79905492;79907369;79908086;79896982;79908436;79915906;79907906;79898185;79900939;79905918;79906479;79907920;79906414;79907091;79908429	80287	?;NM_001347041;NM_001160415;NM_030255	?;zinc_ion_binding;hydrolase_activity;catalytic_activity;metal_ion_binding;nucleus;nucleoplasm;cytoplasm;defense_response_to_virus;RNA_binding;protein_binding;immune_system_process;innate_immune_response;negative_regulation_of_transposition;regulation_of_defense_response_to_virus;hematopoietic_progenitor_cell_differentiation;P-body;cytidine_deaminase_activity;cytidine_deamination;cytidine_to_urid…	4094	3868	3601	3131	3215	3202	2006	1996	2085	2164	2226	2369	1.03781	0.0474533	21.8702	4.99706e-106	3.44531e-104	0.811606	0.0470937	17.2339	1.47935e-66	6.34946e-65	-0.216116	0.0461284	-4.68509	2.79834e-06	5.32835e-05	0.821697	0.0478473	17.1733	4.20828e-66	1.4796e-64	0.595491	0.0474907	12.5391	4.56138e-36
ENSMUSG00000009621	Vav2	vav_2_oncogene	protein_coding	2	27262104	27427033	-	ENSMUST00000185188;ENSMUST00000056176;ENSMUST00000149758;ENSMUST00000148067;ENSMUST00000146843;ENSMUST00000135584;ENSMUST00000132642	27262104;27268455;27268919;27269581;27302025	27426912;27427033;27277341;27278879;27271798;27271875;27344480	22325	?;NM_009500	metal_ion_binding;intracellular_signal_transduction;guanyl-nucleotide_exchange_factor_activity;protein_binding;Rho_guanyl-nucleotide_exchange_factor_activity;regulation_of_Rho_protein_signal_transduction;cytoplasm;plasma_membrane;cell_migration;phosphotyrosine_residue_binding;regulation_of_GTPase_activity;angiogenesis;cytosol;positive_regulation_of_phosphatidylinositol_3-kinase_activity;small_GTP…	3331	2890	2603	2271	2419	2376	2005	2215	2018	2351	2226	2262	0.607721	0.0545573	11.1391	8.09189e-29	1.42768e-27	0.401201	0.054291	7.38983	1.47016e-13	1.49813e-12	-0.257308	0.0542009	-4.74731	2.06143e-06	4.03224e-05	0.350412	0.0550829	6.36155	1.99734e-10	1.50287e-09	0.143893	0.0548191	2.62487	0.00866821
ENSMUSG00000009731	Kcnd1	potassium_voltage-gated_channel,_Shal-related_family,_member_1	protein_coding	X	7822289	7838280	+	ENSMUST00000009875;ENSMUST00000125440	7822289;7822307	7838280;7823267	?	NM_008423	protein_binding;membrane;ion_transport;transmembrane_transport;voltage-gated_potassium_channel_activity;potassium_ion_transport;protein_homooligomerization;ion_channel_activity;voltage-gated_potassium_channel_complex;integral_component_of_membrane;metal_ion_binding;potassium_channel_activity;potassium_ion_transmembrane_transport;cell_projection;voltage-gated_ion_channel_activity;regulation_of_ion…	156	147	136	110	126	99	52	40	59	64	51	61	1.65268	0.187404	8.81883	1.15661e-18	1.44062e-17	1.35842	0.182124	7.45877	8.73313e-14	9.04144e-13	-0.331723	0.165964	-1.99876	0.0456342	0.214886	1.32096	0.191287	6.90563	4.99797e-12	4.19402e-11	1.0267	0.186117	5.51639	3.46025e-08
ENSMUSG00000009772	Nuak2	NUAK_family,_SNF1-like_kinase,_2	protein_coding	1	132316126	132333488	+	ENSMUST00000072177;ENSMUST00000082125;ENSMUST00000128661;ENSMUST00000133246	132316126;132316165;132327596	132333293;132333488;132317736;132330450	74137	NM_001195025;NM_028778	ATP_binding;protein_phosphorylation;protein_kinase_activity;transferase_activity;metal_ion_binding;nucleus;nucleotide_binding;intracellular_signal_transduction;cytoplasm;kinase_activity;phosphorylation;protein_serine/threonine_kinase_activity;magnesium_ion_binding;actin_cytoskeleton_organization;apoptotic_process;negative_regulation_of_apoptotic_process;cellular_response_to_glucose_starvation;nuc…	1740	1435	1407	878	1023	869	785	876	806	970	878	930	1.00209	0.0666866	15.0268	4.90107e-51	1.45929e-49	0.75786	0.065983	11.4857	1.55694e-30	3.05465e-29	-0.665761	0.0660023	-10.0869	6.31115e-24	6.97202e-22	0.336326	0.0688738	4.88322	1.04366e-06	5.73701e-06	0.0920988	0.0681927	1.35057	0.176834
ENSMUSG00000010066	Cacna2d2	calcium_channel,_voltage-dependent,_alpha_2/delta_subunit_2	protein_coding	9	107399612	107529343	+	ENSMUST00000010210;ENSMUST00000168532;ENSMUST00000085092;ENSMUST00000166799;ENSMUST00000170737;ENSMUST00000169354;ENSMUST00000171809;ENSMUST00000194842;ENSMUST00000168959;ENSMUST00000164988	107399612;107399880;107400069;107505604;107509280;107521512;107526657	107529343;107528993;107527464;107513534;107513896;107523486;107527567	56808	NM_001174050;NM_001174049;NM_001174047;NM_020263;NM_001174048	membrane;integral_component_of_membrane;metal_ion_binding;ion_transport;voltage-gated_ion_channel_activity;calcium_channel_activity;calcium_ion_transport;regulation_of_ion_transmembrane_transport;calcium_ion_transmembrane_transport;regulation_of_heart_contraction;neuromuscular_junction_development;regulation_of_multicellular_organism_growth;voltage-gated_calcium_channel_activity;voltage-gated_cal…	152	139	148	30	48	44	4	4	6	26	12	13	5.08653	0.434403	11.7092	1.14297e-31	2.20902e-30	3.15081	0.284424	11.0779	1.60673e-28	2.94992e-27	-1.79453	0.238909	-7.51136	5.85165e-14	3.02717e-12	3.29199	0.44841	7.34148	2.11245e-13	1.91034e-12	1.35628	0.30539	4.44114	8.94846e-06
ENSMUSG00000010453	Kansl3	KAT8_regulatory_NSL_complex_subunit_3	protein_coding	1	36335730	36369181	-	ENSMUST00000185912;ENSMUST00000010597;ENSMUST00000186470;ENSMUST00000188961;ENSMUST00000188528;ENSMUST00000185621;ENSMUST00000187628;ENSMUST00000185614;ENSMUST00000188957	36335730;36337573;36354719;36358129;36365628;36365911;36367966	36369157;36369181;36368014;36369171;36368041;36369155;36369102	226976	?;NM_172652;NM_001310513	nucleus;nucleoplasm;intracellular_membrane-bounded_organelle;chromatin_organization;histone_H4-K5_acetylation;histone_H4-K8_acetylation;histone_H4-K16_acetylation;histone_acetyltransferase_activity_(H4-K5_specific);histone_acetyltransferase_activity_(H4-K8_specific);histone_acetyltransferase_activity_(H4-K16_specific);histone_acetyltransferase_complex;NSL_complex	3560	3198	2862	2122	2292	2141	1935	1932	2084	2300	2073	2160	0.802718	0.0451557	17.7767	1.07146e-70	4.61917e-69	0.593923	0.0448113	13.2539	4.28607e-40	1.06565e-38	-0.491679	0.0447984	-10.9754	5.01957e-28	7.28325e-26	0.31104	0.046255	6.72445	1.76257e-11	1.42731e-10	0.102244	0.0459189	2.22662	0.0259724
ENSMUSG00000010529	Gm266	predicted_gene_266	protein_coding	12	111484609	111485823	-	ENSMUST00000010673	111484609	111485823	?	NM_001033248	signal_transduction;membrane;GTP_binding;GTPase_activity;plasma_membrane;nucleotide_binding;GDP_binding;negative_regulation_of_cell_migration;Rap_protein_signal_transduction	169	160	156	86	106	113	26	25	25	47	36	34	2.78694	0.225212	12.3747	3.58019e-35	7.76028e-34	2.09161	0.202829	10.3122	6.2087e-25	1.01784e-23	-0.611894	0.173688	-3.52296	0.000426762	0.00479904	2.17504	0.230771	9.42513	4.29584e-21	5.56456e-20	1.47972	0.208985	7.0805	1.43634e-12
ENSMUSG00000011267	Zfp296	zinc_finger_protein_296	protein_coding	7	19577287	19580656	+	ENSMUST00000108453;ENSMUST00000208314	19577287;19577829	19580656;19578467	63872	NM_022409	nucleic_acid_binding;metal_ion_binding;nucleus;regulation_of_transcription,_DNA-templated;DNA-binding_transcription_factor_activity;sequence-specific_DNA_binding;protein_binding;negative_regulation_of_transcription_by_RNA_polymerase_II;spermatogenesis;multicellular_organism_development;transcription_factor_binding;molecular_function	190	159	177	112	111	103	41	32	50	45	42	47	2.21148	0.195114	11.3343	8.87497e-30	1.60667e-28	2.01308	0.191498	10.5123	7.58564e-26	1.28139e-24	-0.631676	0.16587	-3.80825	0.000139954	0.0018135	1.5798	0.201229	7.85077	4.13506e-15	4.11454e-14	1.3814	0.197725	6.98648	2.81875e-12
ENSMUSG00000011877	Git1	GIT_ArfGAP_1	protein_coding	11	77493562	77507786	+	ENSMUST00000037285;ENSMUST00000100812;ENSMUST00000152428;ENSMUST00000127302;ENSMUST00000139410;ENSMUST00000128796	77493562;77493571;77499091;77500988;77502479;77505136	77507786;77503115;77505085;77504832;77506039	216963	NM_001004144	protein_binding;GTPase_activator_activity;metal_ion_binding;positive_regulation_of_GTPase_activity;cytosol;cytoplasm;focal_adhesion;identical_protein_binding;neuron_projection;endosome;mitochondrion;protein-containing_complex_binding;synapse;dendritic_spine_development;cellular_response_to_epidermal_growth_factor_stimulus;glutamatergic_synapse;regulation_of_synaptic_vesicle_exocytosis;regulation_…	3688	3460	3146	3018	3020	2978	2646	2610	2775	2655	2592	2585	0.469467	0.0458361	10.2423	1.28161e-24	1.97451e-23	0.430116	0.0459072	9.36926	7.30454e-21	1.02915e-19	-0.129898	0.0455251	-2.85333	0.0043263	0.0347758	0.339568	0.0461406	7.35943	1.84694e-13	1.67413e-12	0.300218	0.0462112	6.49665	8.21299e-11
ENSMUSG00000013584	Aldh1a2	aldehyde_dehydrogenase_family_1,_subfamily_A2	protein_coding	9	71215789	71296243	+	ENSMUST00000034723	71215789	71296243	19378	NM_009022	oxidation-reduction_process;oxidoreductase_activity;oxidoreductase_activity,_acting_on_the_aldehyde_or_oxo_group_of_donors,_NAD_or_NADP_as_acceptor;perinuclear_region_of_cytoplasm;cytosol;cytoplasm;positive_regulation_of_gene_expression;cardiac_muscle_tissue_development;anterior/posterior_pattern_specification;negative_regulation_of_cell_population_proliferation;positive_regulation_of_apoptotic_p…	4579	4453	4061	2239	2063	2008	1125	1036	1032	1190	1227	1307	2.14742	0.0627092	34.244	5.34919e-257	1.52947e-254	1.85116	0.0619665	29.8736	4.33951e-196	8.52253e-194	-0.991796	0.0600864	-16.5062	3.31335e-61	1.53385e-58	1.15562	0.0640518	18.042	9.12359e-73	3.56921e-71	0.859365	0.0633249	13.5707	5.97183e-42
ENSMUSG00000014633	Cmc2	COX_assembly_mitochondrial_protein_2	protein_coding	8	116888685	116921455	-	ENSMUST00000155260;ENSMUST00000148235;ENSMUST00000131616;ENSMUST00000150128;ENSMUST00000078589;ENSMUST00000134356;ENSMUST00000128304	116888685;116889279;116889518;116889533;116889615;116889632	116894524;116921455;116921422;116921447;116921439;116921446;116921365	66531	?;NM_026844	?;molecular_function;biological_process;mitochondrion	635	560	500	263	324	266	298	244	302	306	310	299	1.11572	0.0985015	11.327	9.64916e-30	1.74357e-28	0.923022	0.0975128	9.46565	2.91746e-21	4.18938e-20	-0.93022	0.0983835	-9.45505	3.22882e-21	3.06234e-19	0.185503	0.104469	1.77567	0.0757872	0.171142	-0.007198	0.103537	-0.0695208	0.944575
ENSMUSG00000014932	Yes1	YES_proto-oncogene_1,_Src_family_tyrosine_kinase	protein_coding	5	32611171	32687057	+	ENSMUST00000202543;ENSMUST00000072311;ENSMUST00000200779;ENSMUST00000168707;ENSMUST00000200999	32611171;32611184;32611198;32611335;32639531	32685577;32687057;32613946;32653183	22612	NM_001205132;NM_009535;NM_001205133	ATP_binding;protein_binding;protein_phosphorylation;protein_kinase_activity;protein_tyrosine_kinase_activity;membrane;transferase_activity;plasma_membrane;Golgi_apparatus;cytosol;cytoplasm;nucleotide_binding;positive_regulation_of_transcription_by_RNA_polymerase_II;cytoskeleton;kinase_activity;phosphorylation;peptidyl-tyrosine_phosphorylation;cell_differentiation;non-membrane_spanning_protein_tyr…	45	44	12	21	28	11	5	7	10	15	8	9	2.28824	0.507724	4.50685	6.5797e-06	3.60059e-05	1.67596	0.477791	3.50772	0.000451968	0.00192163	-0.672561	0.444775	-1.51214	0.130499	0.426408	1.61568	0.521168	3.1001	0.00193453	0.00670943	1.00339	0.492054	2.0392	0.0414303
ENSMUSG00000015214	Mtmr1	myotubularin_related_protein_1	protein_coding	X	71364760	71419196	+	ENSMUST00000146213;ENSMUST00000114601;ENSMUST00000132837;ENSMUST00000149323;ENSMUST00000130909;ENSMUST00000156756;ENSMUST00000156307;ENSMUST00000138565;ENSMUST00000130179;ENSMUST00000015358	71364760;71364937;71369812;71391188;71391689;71393991	71388756;71419196;71394296;71388734;71392590;71392927;71418664	53332	?;NM_001313702;NM_001313704;NM_001313707;NM_001313703;NM_001313706;NM_016985	phosphatidylinositol_dephosphorylation;phosphatidylinositol-3-phosphatase_activity;phosphatidylinositol-3,5-bisphosphate_3-phosphatase_activity;phosphatase_activity;protein_tyrosine_phosphatase_activity;dephosphorylation;phosphatidylinositol_phosphate_phosphatase_activity;peptidyl-tyrosine_dephosphorylation;membrane;plasma_membrane;hydrolase_activity;cytoplasm;protein_homodimerization_activity;li…	2765	2420	2285	1744	1804	1719	1364	1579	1645	1636	1423	1635	0.814095	0.055541	14.6575	1.20562e-48	3.43706e-47	0.708172	0.0554546	12.7703	2.40225e-37	5.62735e-36	-0.442463	0.0550106	-8.04324	8.74921e-16	5.5774e-14	0.371632	0.0565722	6.56916	5.0601e-11	3.96868e-10	0.265709	0.0564874	4.70386	2.55283e-06
ENSMUSG00000015312	Gadd45b	growth_arrest_and_DNA-damage-inducible_45_beta	protein_coding	10	80930073	80932204	+	ENSMUST00000015456;ENSMUST00000220246;ENSMUST00000219449	80930073;80930161;80930812	80932204;80931652;80931759	17873	NM_008655	nucleus;regulation_of_cell_cycle;protein_binding;cytoplasm;multicellular_organism_development;cell_differentiation;apoptotic_process;positive_regulation_of_apoptotic_process;positive_regulation_of_JNK_cascade;activation_of_MAPKK_activity;positive_regulation_of_p38MAPK_cascade;negative_regulation_of_protein_kinase_activity;activation_of_MAPKKK_activity	1450	1435	1274	667	733	728	316	290	301	399	350	303	2.3088	0.0839385	27.5058	1.49482e-166	1.85119e-164	2.02023	0.0820326	24.6271	6.47453e-134	6.5225e-132	-0.907459	0.075695	-11.9884	4.08928e-33	7.64499e-31	1.40134	0.0867335	16.1569	1.0162e-58	3.15119e-57	1.11277	0.0848904	13.1083	2.9521e-39
ENSMUSG00000015396	Cd83	CD83_antigen	protein_coding	13	43784775	43803132	+	ENSMUST00000015540;ENSMUST00000221359	43784775;43785185	43803132;43803128	?	NM_009856;NM_001289915	membrane;integral_component_of_membrane;external_side_of_plasma_membrane;response_to_organic_cyclic_compound;positive_regulation_of_interleukin-2_production;positive_regulation_of_interleukin-10_production;negative_regulation_of_interleukin-4_production;positive_regulation_of_CD4-positive,_alpha-beta_T_cell_differentiation	6594	5820	5480	2354	2773	2575	360	342	345	696	719	688	4.20518	0.0646551	65.0402	0	0	3.12376	0.0564067	55.3792	0	0	-1.15642	0.0496302	-23.3007	4.36328e-120	1.06044e-116	3.04877	0.0658345	46.3096	0	0	1.96734	0.0577548	34.0637	2.54423e-254
ENSMUSG00000015944	Castor2	cytosolic_arginine_sensor_for_mTORC1_subunit_2	protein_coding	5	134099711	134144343	+	ENSMUST00000016088;ENSMUST00000201013;ENSMUST00000140240	134099711;134100005;134134958	134144343;134144330;134137546	?	NM_030719	cytosol;cytoplasm;identical_protein_binding;negative_regulation_of_TORC1_signaling;GATOR2_complex;regulation_of_intracellular_signal_transduction;cellular_response_to_L-arginine	2684	2264	2340	1340	1516	1428	730	784	857	1035	905	1004	1.7326	0.0602692	28.7476	9.69568e-182	1.37601e-179	1.34678	0.0588394	22.8891	5.96638e-116	4.93635e-114	-0.707743	0.056924	-12.4331	1.72781e-35	3.65149e-33	1.02485	0.0619065	16.5549	1.47677e-61	4.75377e-60	0.639037	0.0605154	10.5599	4.57098e-26
ENSMUSG00000015957	Wnt11	wingless-type_MMTV_integration_site_family,_member_11	protein_coding	7	98835112	98855195	+	ENSMUST00000165122;ENSMUST00000163913;ENSMUST00000067495;ENSMUST00000167303;ENSMUST00000165240;ENSMUST00000208062	98835112;98835131;98838845;98838898;98847806	98846587;98853811;98855195;98853751;98853571;98850467	22411	?;NM_001285792;NM_001285794;NM_009519;NM_001285795	extracellular_region;multicellular_organism_development;signaling_receptor_binding;Wnt_signaling_pathway;extracellular_space;GTPase_activator_activity;protein_binding;cytoplasm;extracellular_matrix;positive_regulation_of_gene_expression;positive_regulation_of_transcription,_DNA-templated;negative_regulation_of_transcription,_DNA-templated;positive_regulation_of_GTPase_activity;negative_regulation…	260	237	224	118	116	113	5	11	9	34	46	30	4.96152	0.320831	15.4646	6.01276e-54	1.89475e-52	2.74598	0.196328	13.9867	1.87902e-44	5.13114e-43	-0.994199	0.16022	-6.20521	5.46228e-10	1.88638e-08	3.96732	0.32563	12.1835	3.8048e-34	7.05212e-33	1.75178	0.204077	8.58392	9.16927e-18
ENSMUSG00000016344	Ppdpf	pancreatic_progenitor_cell_differentiation_and_proliferation_factor	protein_coding	2	181187247	181188771	+	ENSMUST00000016488;ENSMUST00000127971;ENSMUST00000108841;ENSMUST00000146089;ENSMUST00000138800;ENSMUST00000135011	181187247;181187296;181187336;181187347;181187536;181187914	181188771;181188741;181188504	?	?;NM_025598	multicellular_organism_development;cell_differentiation;molecular_function;cellular_component	1803	1632	1531	948	977	1071	652	609	572	737	689	775	1.54781	0.0689799	22.4385	1.65768e-111	1.23016e-109	1.21161	0.0676033	17.9224	7.88373e-72	3.66707e-70	-0.667638	0.0657118	-10.1601	2.98798e-24	3.3581e-22	0.880167	0.0709395	12.4073	2.3857e-35	4.56547e-34	0.543977	0.0696017	7.81557	5.47137e-15
ENSMUSG00000016520	Lnx2	ligand_of_numb-protein_X_2	protein_coding	5	147016655	147076586	-	ENSMUST00000016664;ENSMUST00000123092	147016655;147018264	147076586;147019035	140887	NM_080795	protein_binding;metal_ion_binding;cellular_component;identical_protein_binding;PDZ_domain_binding	700	636	583	539	490	540	487	468	484	506	438	529	0.525696	0.0811264	6.47996	9.17475e-11	7.7056e-10	0.420216	0.0809384	5.19181	2.08264e-07	1.36156e-06	-0.227562	0.0803762	-2.83121	0.0046372	0.0366804	0.298134	0.0825768	3.61038	0.000305745	0.00121641	0.192654	0.0823921	2.33826	0.0193736
ENSMUSG00000018209	Stk4	serine/threonine_kinase_4	protein_coding	2	164070322	164155524	+	ENSMUST00000018353;ENSMUST00000137866;ENSMUST00000088291;ENSMUST00000134078;ENSMUST00000153319	164074138;164099720;164110201;164070322;164081597	164155524;164118369;164086591;164096857	58231	NM_021420	ATP_binding;signal_transduction;protein_phosphorylation;protein_serine/threonine_kinase_activity;protein_kinase_activity;transferase_activity;metal_ion_binding;nucleus;nucleoplasm;nuclear_body;protein-containing_complex;cytosol;cytoplasm;nucleotide_binding;identical_protein_binding;protein_homodimerization_activity;kinase_activity;phosphorylation;protein_binding;intracellular_signal_transduction;…	8553	7720	7077	5538	5316	5327	4872	5284	5453	5377	4854	5514	0.691463	0.0447478	15.4525	7.26284e-54	2.28497e-52	0.605846	0.0447374	13.5423	8.79981e-42	2.26017e-40	-0.465886	0.0446936	-10.424	1.92659e-25	2.43238e-23	0.225576	0.0451819	4.99263	5.95634e-07	3.37636e-06	0.13996	0.0451716	3.09841	0.00194563
ENSMUSG00000018819	Lsp1	lymphocyte_specific_1	protein_coding	7	142460809	142494867	+	ENSMUST00000142408;ENSMUST00000126149;ENSMUST00000156960;ENSMUST00000140626;ENSMUST00000149521;ENSMUST00000132956;ENSMUST00000128986;ENSMUST00000105966;ENSMUST00000038946;ENSMUST00000105967;ENSMUST00000018963;ENSMUST00000105968	142489813;142489017;142483404;142483259;142477013;142474994;142471872;142472151;142471843;142460864;142460846;142460809	142494517;142490422;142486480;142489983;142494867;142486504;142488371;142494600;142494599;142494603	16985	?;NM_001271523;NM_001271508;NM_019391;NM_001271509;NM_001136071;NM_001271510	?;signal_transduction;actin_binding;membrane;plasma_membrane;apoptotic_process;defense_response;cytoskeleton_organization;chemotaxis;cellular_response_to_interleukin-7	27893	26313	25282	21594	22397	20936	18851	17330	17841	17843	16437	18804	0.669843	0.0400477	16.7261	8.45695e-63	3.09076e-61	0.622851	0.0400574	15.5489	1.61737e-54	5.44056e-53	-0.233331	0.0399672	-5.83807	5.28103e-09	1.55574e-07	0.436512	0.0401204	10.88	1.43491e-27	2.23908e-26	0.38952	0.0401301	9.70642	2.83105e-22
ENSMUSG00000018821	Avpi1	arginine_vasopressin-induced_1	protein_coding	19	42123273	42129059	-	ENSMUST00000018965;ENSMUST00000161873	42123273;42124779	42129059;42128989	69534	NM_027106	molecular_function;cellular_component;activation_of_MAPK_activity;cell_cycle	462	377	370	276	314	274	162	159	168	190	177	155	1.41554	0.114443	12.369	3.84748e-35	8.31184e-34	1.24612	0.113252	11.003	3.69439e-28	6.73828e-27	-0.423845	0.106075	-3.9957	6.45027e-05	0.000910105	0.991699	0.117393	8.44771	2.97068e-17	3.30807e-16	0.822272	0.116232	7.07443	1.50069e-12
ENSMUSG00000018925	Heatr9	HEAT_repeat_containing_9	protein_coding	11	83511736	83522175	-	ENSMUST00000019069	83511736	83522175	629303	NM_001045543	cellular_component;hematopoietic_progenitor_cell_differentiation	107	110	104	35	32	34	5	2	6	16	15	11	4.74166	0.452195	10.4859	1.00322e-25	1.6054e-24	2.97375	0.306251	9.71019	2.72832e-22	4.1026e-21	-1.61	0.254681	-6.32165	2.58789e-10	9.30062e-09	3.13166	0.467533	6.69825	2.10932e-11	1.70031e-10	1.36375	0.328476	4.15175	3.29946e-05
ENSMUSG00000019528	Gyg	glycogenin	protein_coding	3	20122084	20155317	-	ENSMUST00000118015;ENSMUST00000184552;ENSMUST00000135475;ENSMUST00000178328	20122084;20122147;20122556;20122087	20155317;20155069;20123543;20155096	27357	?;NM_001355261;NM_013755	transferase_activity,_transferring_glycosyl_groups;transferase_activity;metal_ion_binding;protein_homodimerization_activity;cytoplasm;glycogen_biosynthetic_process;glucose_binding;manganese_ion_binding;glycogenin_glucosyltransferase_activity;UDP-alpha-D-glucose:glucosyl-glycogenin_alpha-D-glucosyltransferase_activity	6174	5684	5162	3904	4362	4166	4036	3952	4163	4333	3719	4022	0.596715	0.0384076	15.5364	1.96777e-54	6.26176e-53	0.533011	0.0384255	13.8713	9.45822e-44	2.52605e-42	-0.392819	0.038359	-10.2406	1.30405e-24	1.52739e-22	0.203896	0.0389872	5.22982	1.69674e-07	1.01694e-06	0.140192	0.0390048	3.59421	0.000325379
ENSMUSG00000019850	Tnfaip3	tumor_necrosis_factor,_alpha-induced_protein_3	protein_coding	10	19000910	19015657	-	ENSMUST00000019997;ENSMUST00000105527;ENSMUST00000154590;ENSMUST00000154749;ENSMUST00000122863;ENSMUST00000146388	19000910;19000913;19000929;19007267;19008266;19011516	19015410;19011963;19015376;19008845;19015657;19014582	21929	NM_009397;NM_001166402	DNA_binding;zinc_ion_binding;protein_deubiquitination;protein_ubiquitination;negative_regulation_of_inflammatory_response;cellular_response_to_lipopolysaccharide;negative_regulation_of_autophagy;transferase_activity;metal_ion_binding;hydrolase_activity;nucleus;catalytic_activity;metabolic_process;protein_binding;cytoplasm;peptidase_activity;cysteine-type_peptidase_activity;proteolysis;intracellul…	3567	3368	3027	2334	2439	2349	2552	2527	2693	2654	2365	2556	0.469361	0.0406536	11.5454	7.79048e-31	1.46066e-29	0.432908	0.0407428	10.6254	2.27052e-26	3.91362e-25	-0.423446	0.0409534	-10.3397	4.65917e-25	5.73343e-23	0.045915	0.0416595	1.10215	0.270396	0.458554	0.00946137	0.0417464	0.226639	0.820704
ENSMUSG00000019866	Crybg1	crystallin_beta-gamma_domain_containing_1	protein_coding	10	43950636	44148853	-	ENSMUST00000200401;ENSMUST00000020017;ENSMUST00000239010	43950636;43950638;44004175	44148853;44004369;44058778	11630	NM_001368305;NM_001368306;NM_172393	molecular_function;biological_process;cellular_component	3165	2920	2599	2018	2123	2132	1064	1266	1276	1343	1255	1446	1.37831	0.0571592	24.1135	1.80316e-128	1.53767e-126	1.13948	0.0566145	20.1269	4.28816e-90	2.59734e-88	-0.407254	0.0549692	-7.40877	1.27476e-13	6.40443e-12	0.971055	0.0579519	16.7562	5.09986e-63	1.69209e-61	0.732222	0.0574148	12.7532	2.99225e-37
ENSMUSG00000019876	Pkib	protein_kinase_inhibitor_beta,_cAMP_dependent,_testis_specific	protein_coding	10	57631981	57741112	+	ENSMUST00000095668;ENSMUST00000075992;ENSMUST00000177299;ENSMUST00000176225;ENSMUST00000177438;ENSMUST00000176741;ENSMUST00000177325;ENSMUST00000177473;ENSMUST00000066028;ENSMUST00000175852;ENSMUST00000176354	57631981;57632051;57632056;57632094;57632124;57640960;57645834;57645885;57650981;57650994;57727981	57738928;57741112;57710369;57654740;57728150;57716906;57736370;57737083;57736371;57736441	18768	NM_008863;NM_001039051;NM_001039052;NM_001039053;NM_001039050;NM_001190402	cAMP-dependent_protein_kinase_inhibitor_activity;negative_regulation_of_protein_kinase_activity;negative_regulation_of_cAMP-dependent_protein_kinase_activity;positive_regulation_of_telomere_maintenance_via_telomerase;positive_regulation_of_telomerase_activity;positive_regulation_of_telomere_capping;kinase_activity;phosphorylation;protein_kinase_inhibitor_activity	4506	4351	4126	3062	3046	2650	979	972	984	1135	1057	1149	2.25837	0.0573358	39.3884	0	0	1.99805	0.0565852	35.3104	4.0618e-273	1.79485e-270	-0.509288	0.0530654	-9.59736	8.20145e-22	8.09445e-20	1.74908	0.0580043	30.1543	9.41688e-200	1.44167e-197	1.48876	0.0572624	25.9989	5.09913e-149
ENSMUSG00000019878	Hsf2	heat_shock_factor_2	protein_coding	10	57486385	57513135	+	ENSMUST00000220353;ENSMUST00000079833;ENSMUST00000220042;ENSMUST00000219171;ENSMUST00000218251;ENSMUST00000220162	57486385;57486396;57486425;57495976;57500374;57510188	57507668;57513135;57512864;57504915;57504900;57512865	15500	?;NM_008297	nucleus;DNA-binding_transcription_factor_activity;regulation_of_transcription,_DNA-templated;DNA_binding;sequence-specific_DNA_binding;regulation_of_transcription_by_RNA_polymerase_II;nucleoplasm;cytoplasm;identical_protein_binding;positive_regulation_of_transcription_by_RNA_polymerase_II;spermatogenesis;RNA_polymerase_II_proximal_promoter_sequence-specific_DNA_binding;DNA-binding_transcription_a…	1267	1156	1021	553	575	578	484	526	571	553	480	556	1.23354	0.0702284	17.5647	4.59379e-69	1.89231e-67	1.15316	0.070191	16.4289	1.18765e-60	4.61828e-59	-0.951319	0.0695343	-13.6813	1.31354e-42	3.64846e-40	0.28222	0.0744688	3.78977	0.000150787	0.000627919	0.201843	0.0744335	2.71172	0.00669356
ENSMUSG00000019907	Ppp1r12a	protein_phosphatase_1,_regulatory_subunit_12A	protein_coding	10	108162193	108284475	+	ENSMUST00000219263;ENSMUST00000070663;ENSMUST00000219759;ENSMUST00000218773;ENSMUST00000219068;ENSMUST00000218161;ENSMUST00000219653;ENSMUST00000219559	108162193;108162400;108249594;108249617;108252372;108253110;108267097;108268570	108277351;108277575;108279984;108253476;108253361;108269356;108284475	17931	?;NM_027892	protein_binding;signal_transduction;protein_kinase_binding;phosphatase_regulator_activity;cytosol;cytoplasm;plasma_membrane;positive_regulation_of_transcription_by_RNA_polymerase_II;cytoskeleton;nucleolus;Z_disc;contractile_fiber;centrosome;mitotic_cell_cycle;14-3-3_protein_binding;actin_cytoskeleton;protein_dephosphorylation;negative_regulation_of_catalytic_activity;centrosome_cycle;cellular_res…	4763	4571	4224	3559	3843	3350	2754	2709	2964	2842	2476	3010	0.798886	0.0455672	17.532	8.16001e-69	3.35423e-67	0.743866	0.0456055	16.3109	8.25565e-60	3.08682e-58	-0.275985	0.0449781	-6.13598	8.46371e-10	2.82749e-08	0.522901	0.0460028	11.3667	6.12493e-30	1.01351e-28	0.467882	0.0460407	10.1623	2.91968e-24
ENSMUSG00000020023	Tmcc3	transmembrane_and_coiled_coil_domains_3	protein_coding	10	94311949	94590956	+	ENSMUST00000147869;ENSMUST00000132743;ENSMUST00000139230;ENSMUST00000065060;ENSMUST00000148823;ENSMUST00000148910;ENSMUST00000117460;ENSMUST00000121471;ENSMUST00000117929	94311949;94312024;94312137;94514857;94545431;94550852;94550872;94575257;94576263	94430897;94578796;94375595;94590956;94578922;94578667;94588786;94588117;94588801	319880	?;NM_001359760;NM_001359762;NM_001359761;NM_172051;NM_001168684;NM_177026	?;membrane;integral_component_of_membrane;biological_process;identical_protein_binding;endoplasmic_reticulum;endoplasmic_reticulum_membrane;14-3-3_protein_binding;endomembrane_system	2220	2005	1830	1416	1479	1344	1434	1499	1580	1705	1343	1639	0.534552	0.0553646	9.65511	4.67667e-22	6.5938e-21	0.40905	0.0552214	7.40747	1.28736e-13	1.31738e-12	-0.453072	0.0556338	-8.14382	3.83011e-16	2.53296e-14	0.0814799	0.0566701	1.43779	0.150493	0.296788	-0.0440213	0.0565301	-0.778723	0.436143
ENSMUSG00000020100	Slc29a3	solute_carrier_family_29_(nucleoside_transporters),_member_3	protein_coding	10	60712072	60752794	-	ENSMUST00000117513;ENSMUST00000119595;ENSMUST00000150845;ENSMUST00000127386;ENSMUST00000144989	60712072;60714026;60715229;60716030;60720861	60752782;60752783;60724316;60752794	71279	NM_023596	integral_component_of_membrane;nucleoside_transmembrane_transporter_activity;nucleoside_transmembrane_transport;lysosomal_membrane;nucleoside_transport;membrane;plasma_membrane;Golgi_apparatus;intracellular_membrane-bounded_organelle;endosome;lysosome;late_endosome_membrane	4506	4376	3817	3865	3809	3558	3132	3474	3792	3403	3177	3764	0.400444	0.0552107	7.25301	4.07618e-13	3.9587e-12	0.334186	0.0552224	6.05164	1.43375e-09	1.12359e-08	-0.115344	0.055074	-2.09435	0.0362288	0.18277	0.2851	0.0553987	5.14633	2.65639e-07	1.55942e-06	0.218842	0.0554103	3.94948	7.83201e-05
ENSMUSG00000020130	Tbc1d15	TBC1_domain_family,_member_15	protein_coding	10	115197872	115251467	-	ENSMUST00000020339;ENSMUST00000217843;ENSMUST00000217886;ENSMUST00000219274	115197872;115199396;115208486;115229200	115251467;115221708;115209688;115251253	66687	NM_025706	GTPase_activator_activity;cytoplasm;extracellular_region;mitochondrion;Rab_GTPase_binding;intracellular_protein_transport;activation_of_GTPase_activity;regulation_of_GTPase_activity	2740	2478	2406	2018	2133	2028	1738	1849	1950	1793	1539	1796	0.573823	0.0475996	12.0552	1.82054e-33	3.75363e-32	0.612035	0.0479208	12.7718	2.35623e-37	5.52619e-36	-0.2436	0.0471875	-5.16239	2.4382e-07	5.57062e-06	0.330223	0.0482606	6.8425	7.78253e-12	6.4472e-11	0.368435	0.0485775	7.58449	3.33803e-14
ENSMUSG00000020134	Peli1	pellino_1	protein_coding	11	21091291	21150323	+	ENSMUST00000093290;ENSMUST00000101477;ENSMUST00000156122;ENSMUST00000149675	21091291;21135469;21092118	21150323;21143005;21149402	67245	NM_023324	ubiquitin_protein_ligase_activity;protein_polyubiquitination;regulation_of_Toll_signaling_pathway;transferase_activity;nucleus;protein_binding;protein_ubiquitination;positive_regulation_of_B_cell_proliferation;response_to_lipopolysaccharide;protein_K48-linked_ubiquitination;Toll_signaling_pathway;negative_regulation_of_NF-kappaB_transcription_factor_activity;positive_regulation_of_I-kappaB_kinase…	1014	932	827	749	724	682	625	695	791	733	660	744	0.504817	0.0735841	6.8604	6.86676e-12	6.19826e-11	0.412897	0.0735055	5.61723	1.94046e-08	1.3958e-07	-0.301227	0.0734386	-4.10175	4.10035e-05	0.000603049	0.20359	0.075013	2.71406	0.00664642	0.0206202	0.11167	0.0749359	1.49021	0.136168
ENSMUSG00000020178	Adora2a	adenosine_A2a_receptor	protein_coding	10	75316877	75334784	+	ENSMUST00000105420;ENSMUST00000219044;ENSMUST00000219322;ENSMUST00000217703	75316877;75317102;75323120;75324858	75334784;75326280;75326098;75326039	11540	NM_009630	G_protein-coupled_receptor_signaling_pathway;integral_component_of_membrane;G_protein-coupled_receptor_activity;G_protein-coupled_adenosine_receptor_activity;adenosine_receptor_signaling_pathway;membrane;plasma_membrane;signal_transduction;identical_protein_binding;postsynaptic_density;integral_component_of_plasma_membrane;protein-containing_complex_binding;locomotory_behavior;axon;dendrite;neuro…	757	573	574	277	268	231	95	122	126	187	164	155	2.58091	0.126683	20.3731	2.89976e-92	1.68802e-90	1.94517	0.11871	16.3859	2.41194e-60	9.26786e-59	-1.2303	0.112513	-10.9347	7.86839e-28	1.12489e-25	1.35061	0.132783	10.1716	2.65613e-24	3.78061e-23	0.714873	0.1252	5.70985	1.13073e-08
ENSMUSG00000020273	Papolg	poly(A)_polymerase_gamma	protein_coding	11	23862646	23895253	-	ENSMUST00000020513;ENSMUST00000102863;ENSMUST00000145013;ENSMUST00000150711	23862646;23870056;23865244;23866411	23895253;23895236;23868470;23891904	216578	NM_172555	RNA_binding;nucleotidyltransferase_activity;RNA_polyadenylation;polynucleotide_adenylyltransferase_activity;RNA_3'-end_processing;transferase_activity;metal_ion_binding;nucleus;nucleoplasm;nuclear_body;cytosol;nucleotide_binding;ATP_binding;mRNA_processing;mRNA_polyadenylation	852	734	687	415	514	490	436	447	463	485	405	494	0.86572	0.0797456	10.856	1.86703e-27	3.14836e-26	0.753847	0.0794984	9.48254	2.48175e-21	3.57692e-20	-0.619472	0.0792568	-7.81601	5.45254e-15	3.12725e-13	0.246248	0.0831218	2.96249	0.00305157	0.0101765	0.134375	0.0828847	1.62123	0.104969
ENSMUSG00000020275	Rel	reticuloendotheliosis_oncogene	protein_coding	11	23736847	23770970	-	ENSMUST00000102864	23736847	23770970	19696	NM_009044	DNA_binding;regulation_of_transcription,_DNA-templated;nucleus;cytoplasm;DNA-binding_transcription_factor_activity;positive_regulation_of_transcription,_DNA-templated;I-kappaB_kinase/NF-kappaB_signaling;RNA_polymerase_II_proximal_promoter_sequence-specific_DNA_binding;DNA-binding_transcription_activator_activity,_RNA_polymerase_II-specific;sequence-specific_DNA_binding;negative_regulation_of_gene…	5684	5280	4609	3056	3358	3074	1492	1663	1749	1963	1745	2041	1.77708	0.0479108	37.0914	3.85925e-301	1.78656e-298	1.4748	0.0472606	31.2058	8.89267e-214	2.13457e-211	-0.65349	0.0457206	-14.2931	2.41546e-46	7.57481e-44	1.12359	0.0487934	23.0275	2.47015e-117	1.72759e-115	0.821315	0.0481551	17.0556	3.17537e-65
ENSMUSG00000020388	Pdlim4	PDZ_and_LIM_domain_4	protein_coding	11	54054928	54069014	-	ENSMUST00000018755;ENSMUST00000093109;ENSMUST00000144477;ENSMUST00000127271;ENSMUST00000151948	54054928;54054948;54055920;54058951;54063723	54069014;54068932;54064796;54068991;54064568	30794	NM_019417	protein_binding;membrane;metal_ion_binding;nucleus;perinuclear_region_of_cytoplasm;cytoplasm;cell_junction;synapse;postsynaptic_membrane;protein_homodimerization_activity;cytoskeleton;cell_projection;lamellipodium;endosome;stress_fiber;Z_disc;actin_binding;actin_cytoskeleton_organization;filamentous_actin;cell-cell_adherens_junction;actin_cytoskeleton;protein_phosphatase_binding;muscle_alpha-acti…	202	217	208	56	78	57	39	29	30	42	41	29	2.79335	0.214483	13.0237	8.9773e-39	2.1055e-37	2.52519	0.208163	12.1308	7.25221e-34	1.55806e-32	-1.66306	0.188939	-8.80213	1.3424e-18	1.05669e-16	1.13028	0.231541	4.88157	1.05242e-06	5.78192e-06	0.862127	0.2257	3.8198	0.00013356
ENSMUSG00000020437	Myo1g	myosin_IG	protein_coding	11	6506548	6520965	-	ENSMUST00000003459;ENSMUST00000144725;ENSMUST00000134639;ENSMUST00000156878;ENSMUST00000131823;ENSMUST00000146536;ENSMUST00000134489	6506548;6506674;6507869;6512964;6514503;6517998;6519047	6520958;6520897;6508685;6515500;6520965;6519504	246177	NM_178440	ATP_binding;motor_activity;myosin_complex;membrane;plasma_membrane;nucleotide_binding;cell_projection;lamellipodium;filopodium;lipid_binding;actin_binding;calmodulin_binding;immune_system_process;microvillus;adaptive_immune_response;exocytosis;phosphatidylinositol-4,5-bisphosphate_binding;phosphatidylinositol-3,4,5-trisphosphate_binding;phosphatidylinositol-3,4-bisphosphate_binding;phagocytosis;p…	19286	17104	15776	12252	13423	12909	7945	8228	8480	9128	8338	8517	1.19107	0.0370292	32.1657	5.32914e-227	1.15127e-224	1.04074	0.0369715	28.1498	2.41266e-174	3.90911e-172	-0.373612	0.0366156	-10.2036	1.91007e-24	2.18456e-22	0.817457	0.0372165	21.9649	6.24219e-107	3.91506e-105	0.667127	0.0371592	17.9532	4.52816e-72
ENSMUSG00000020485	Supt4a	SPT4A,_DSIF_elongation_factor_subunit	protein_coding	11	87737552	87743623	+	ENSMUST00000093955;ENSMUST00000152700;ENSMUST00000141169	87737552;87737553	87743617;87743623	20922	NM_009296	zinc_ion_binding;regulation_of_transcription,_DNA-templated;nucleus;positive_regulation_of_DNA-templated_transcription,_elongation;metal_ion_binding;nucleoplasm;chromatin_organization;protein_heterodimerization_activity;positive_regulation_of_transcription_by_RNA_polymerase_II;negative_regulation_of_transcription_by_RNA_polymerase_II;mRNA_processing;transcription_elongation_from_RNA_polymerase_II…	1340	1229	1180	838	1053	930	878	846	828	866	800	838	0.666197	0.0648492	10.273	9.32421e-25	1.4457e-23	0.620339	0.0649767	9.5471	1.3338e-21	1.95573e-20	-0.353026	0.0642604	-5.49367	3.93666e-08	1.0149e-06	0.313171	0.0662443	4.72752	2.27277e-06	1.19852e-05	0.267314	0.0663692	4.02768	5.63302e-05
ENSMUSG00000020573	Pik3cg	phosphatidylinositol-4,5-bisphosphate_3-kinase_catalytic_subunit_gamma	protein_coding	12	32173473	32208659	-	ENSMUST00000156904;ENSMUST00000053215;ENSMUST00000220366;ENSMUST00000085469;ENSMUST00000218848;ENSMUST00000217915;ENSMUST00000126814	32173473;32174170;32175427;32175624;32175652;32176578;32200551	32208611;32208659;32208338;32208470;32178454;32205986;32201009	30955	?;NM_001146200;NM_001146201;NM_020272	cell;membrane;transferase_activity;plasma_membrane;cytosol;cytoplasm;nucleotide_binding;ATP_binding;identical_protein_binding;regulation_of_protein_phosphorylation;kinase_activity;phosphorylation;phosphatidylinositol_phosphorylation;phosphatidylinositol-mediated_signaling;protein_serine/threonine_kinase_activity;G_protein-coupled_receptor_signaling_pathway;immune_system_process;chemotaxis;positiv…	6711	6015	5470	5140	5248	5138	4359	4678	5255	4895	4486	5038	0.4594	0.0462351	9.93619	2.8971e-23	4.24478e-22	0.37213	0.0462222	8.05088	8.22005e-16	9.41794e-15	-0.16626	0.0461081	-3.60587	0.000311113	0.00367272	0.293141	0.0464419	6.31198	2.75486e-10	2.04907e-09	0.20587	0.0464292	4.43407	9.24708e-06
ENSMUSG00000020577	Tspan13	tetraspanin_13	protein_coding	12	36014557	36042500	-	ENSMUST00000020896;ENSMUST00000220641;ENSMUST00000222584	36014557;36021801;36021812	36042489;36042500;36039935	66109	NM_025359	integral_component_of_membrane;membrane;protein_binding;plasma_membrane;calcium_channel_regulator_activity;regulation_of_calcium_ion_transmembrane_transport	352	351	271	167	175	164	30	31	46	52	48	57	3.29614	0.182513	18.0598	6.61096e-73	2.94135e-71	2.6687	0.164644	16.2088	4.36695e-59	1.60504e-57	-0.881719	0.133995	-6.58024	4.69697e-11	1.84119e-09	2.41442	0.187827	12.8545	8.11494e-38	1.64696e-36	1.78698	0.170516	10.4798	1.06961e-25
ENSMUSG00000020589	Fam49a	family_with_sequence_similarity_49,_member_A	protein_coding	12	12262139	12380965	+	ENSMUST00000069066;ENSMUST00000221782;ENSMUST00000069005;ENSMUST00000223061;ENSMUST00000222357	12262139;12262169;12262177;12262183;12262189	12380965;12354356;12373395;12373339;12343432	76820	NM_001364432;NM_029758;NM_001146119	molecular_function;biological_process	1223	1149	992	647	707	637	336	404	443	478	428	493	1.61849	0.0780938	20.7249	2.06346e-95	1.26163e-93	1.3028	0.0763396	17.0659	2.6647e-65	1.119e-63	-0.695499	0.0733761	-9.47854	2.57865e-21	2.45768e-19	0.922991	0.08077	11.4274	3.05118e-30	5.08626e-29	0.607302	0.0790752	7.68005	1.59028e-14
ENSMUSG00000020614	Fam20a	family_with_sequence_similarity_20,_member_A	protein_coding	11	109669749	109722279	-	ENSMUST00000155559;ENSMUST00000020938;ENSMUST00000146408;ENSMUST00000144972	109669749;109672926;109673474;109674639	109722279;109722256;109676422;109682979	208659	?;NM_153782	extracellular_space;Golgi_apparatus;extracellular_region;protein_phosphorylation;response_to_bacterium;endoplasmic_reticulum;positive_regulation_of_protein_phosphorylation;calcium_ion_homeostasis;protein_serine/threonine_kinase_activator_activity;positive_regulation_of_protein_serine/threonine_kinase_activity;tooth_eruption;enamel_mineralization;biomineral_tissue_development;phosphorylation;cell	14	12	12	3	2	4	3	0	4	2	9	6	2.55725	0.798923	3.20088	0.0013701	0.00520288	1.18168	0.678934	1.74049	0.0817733	0.194011	-2.01383	0.755303	-2.66626	0.00767012	0.0554181	0.543424	0.902237	0.602307	0.54697	0.725029	-0.832154	0.797938	-1.04288	0.297004
ENSMUSG00000020737	Jpt1	Jupiter_microtubule_associated_homolog_1	protein_coding	11	115497353	115514387	-	ENSMUST00000021083;ENSMUST00000139980;ENSMUST00000145104;ENSMUST00000155399;ENSMUST00000142238	115497353;115498032;115498131;115500382;115503033	115514387;115514148;115514348;115514371;115514116	15374	NM_008258	molecular_function;biological_process;nucleus;nucleoplasm;cytoplasm;nuclear_membrane;nucleolus	5353	4781	4501	3866	4782	4452	3944	3795	3848	4206	4033	3867	0.44703	0.0536583	8.33104	8.01372e-17	9.25792e-16	0.308303	0.0535866	5.75337	8.74829e-09	6.49954e-08	-0.101335	0.0534684	-1.89524	0.0580609	0.253549	0.345694	0.0538117	6.42414	1.32614e-10	1.00916e-09	0.206968	0.0537402	3.85127	0.000117507
ENSMUSG00000020743	Mif4gd	MIF4G_domain_containing	protein_coding	11	115607918	115612969	-	ENSMUST00000106507;ENSMUST00000124407;ENSMUST00000137304;ENSMUST00000021087;ENSMUST00000106506;ENSMUST00000127132;ENSMUST00000146244;ENSMUST00000148574;ENSMUST00000142637;ENSMUST00000139556	115607918;115608149;115608207;115608417;115608512;115609177;115612102	115612503;115612887;115612927;115612969;115612878;115612830;115612899;115612126;115612904;115612920	69674	NM_027162;NM_001243584;NM_001243587;NM_001243586	protein_binding;RNA_binding;nucleus;Golgi_apparatus;cytosol;cytoplasm;identical_protein_binding;nucleolus;protein_C-terminus_binding;positive_regulation_of_translation;regulation_of_translation;translation_activator_activity;regulation_of_translational_initiation	1602	1616	1431	1278	1325	1238	1181	1104	1189	1192	1111	1175	0.532691	0.0554688	9.60342	7.73327e-22	1.08249e-20	0.457032	0.0554658	8.23989	1.72367e-16	2.03605e-15	-0.21607	0.0549511	-3.93205	8.42243e-05	0.0011516	0.31662	0.0563054	5.62326	1.87382e-08	1.21564e-07	0.240962	0.0563025	4.27978	1.8708e-05
ENSMUSG00000020827	Mink1	misshapen-like_kinase_1_(zebrafish)	protein_coding	11	70562881	70614483	+	ENSMUST00000072873;ENSMUST00000102559;ENSMUST00000079244;ENSMUST00000102558;ENSMUST00000133310;ENSMUST00000136663;ENSMUST00000178764;ENSMUST00000149845;ENSMUST00000153503;ENSMUST00000152857;ENSMUST00000142650;ENSMUST00000132208;ENSMUST00000072237	70562890;70562898;70563017;70563070;70598988;70601989;70604200;70604223;70606701;70607812;70609738;70610051;70562881	70614128;70614478;70614483;70613712;70605031;70607424;70607079;70607773;70608828;70610709;70610979;70614482	50932	NM_001045959;NM_176893;NM_016713;NM_001045964	ATP_binding;protein_phosphorylation;protein_kinase_activity;cell;transferase_activity;Golgi_apparatus;cytoplasm;cell_junction;synapse;nucleotide_binding;multicellular_organism_development;cell_projection;kinase_activity;phosphorylation;protein_serine/threonine_kinase_activity;axon;protein_autophosphorylation;dendrite_morphogenesis;dendrite;postsynaptic_density;positive_regulation_of_JNK_cascade;n…	10060	9440	8811	8449	8430	8124	7402	7616	8131	7683	7280	7734	0.402899	0.0381802	10.5526	4.9428e-26	7.96213e-25	0.356467	0.0382042	9.33059	1.05279e-20	1.47367e-19	-0.118676	0.0380921	-3.11552	0.00183622	0.0170414	0.284222	0.0383045	7.42008	1.17052e-13	1.07604e-12	0.237791	0.0383284	6.20404	5.5031e-10
ENSMUSG00000020901	Pik3r5	phosphoinositide-3-kinase_regulatory_subunit_5	protein_coding	11	68432121	68497849	+	ENSMUST00000021283;ENSMUST00000154220;ENSMUST00000141716;ENSMUST00000126876;ENSMUST00000155887	68432121;68432125;68432160;68473795;68475481	68497849;68476764;68440372;68496249;68493330	320207	NM_177320	1-phosphatidylinositol-3-kinase_regulator_activity;phosphatidylinositol_3-kinase_complex,_class_IB;membrane;plasma_membrane;nucleus;cytosol;cytoplasm;G_protein-coupled_receptor_signaling_pathway;kinase_activity;phosphorylation;phosphatidylinositol_3-kinase_complex;regulation_of_phosphatidylinositol_3-kinase_activity;centriolar_satellite;positive_regulation_of_protein_kinase_B_signaling;phosphatid…	11398	10379	9986	8305	8242	8387	5508	5622	5816	6228	6060	6304	1.0185	0.0409525	24.8702	1.56541e-136	1.44248e-134	0.809675	0.0408199	19.8353	1.47637e-87	8.64609e-86	-0.288339	0.0404686	-7.12501	1.04071e-12	4.73878e-11	0.730157	0.0411684	17.7358	2.2176e-70	8.30767e-69	0.521336	0.0410365	12.7042	5.6041e-37
ENSMUSG00000020926	Adam11	a_disintegrin_and_metallopeptidase_domain_11	protein_coding	11	102761439	102780262	+	ENSMUST00000103081;ENSMUST00000068150;ENSMUST00000124879;ENSMUST00000141563;ENSMUST00000142912;ENSMUST00000126024;ENSMUST00000134296;ENSMUST00000143269;ENSMUST00000135513	102761439;102762089;102762186;102769767;102771482;102774081;102774117;102776554	102780262;102771474;102771834;102771767;102773661;102776124;102776401;102778467	11488	NM_009613;NM_001110778	proteolysis;metalloendopeptidase_activity;metallopeptidase_activity;membrane;integral_component_of_membrane;protein_binding;integrin-mediated_signaling_pathway	614	614	467	230	245	243	36	46	53	113	134	83	3.75887	0.170075	22.1012	3.07663e-108	2.20734e-106	2.3884	0.140645	16.9817	1.12106e-64	4.62775e-63	-1.17531	0.128052	-9.17841	4.37511e-20	3.83177e-18	2.58355	0.174902	14.7714	2.23983e-49	5.7988e-48	1.21309	0.146446	8.28353	1.19579e-16
ENSMUSG00000020941	Map3k14	mitogen-activated_protein_kinase_kinase_kinase_14	protein_coding	11	103219762	103267472	-	ENSMUST00000021324;ENSMUST00000146163;ENSMUST00000152300;ENSMUST00000152677	103219762;103220805;103237030;103239334	103267472;103221847;103242271;103240134	53859	NM_016896	ATP_binding;protein_phosphorylation;protein_kinase_activity;transferase_activity;nucleoplasm;cytosol;cytoplasm;intracellular_membrane-bounded_organelle;nucleotide_binding;kinase_activity;phosphorylation;protein_serine/threonine_kinase_activity;protein_binding;MAPK_cascade;activation_of_MAPKK_activity;MAP_kinase_kinase_kinase_activity;fibrillar_center;positive_regulation_of_I-kappaB_kinase/NF-kapp…	6230	5404	5123	2603	2756	2736	1006	939	1061	1470	1316	1296	2.58925	0.0532911	48.587	0	0	2.07304	0.05155	40.2142	0	0	-0.987813	0.0490348	-20.1452	2.96789e-90	4.12177e-87	1.60144	0.05452	29.3734	1.20049e-189	1.72897e-187	1.08523	0.0528194	20.546	8.36098e-94
ENSMUSG00000021025	Nfkbia	nuclear_factor_of_kappa_light_polypeptide_gene_enhancer_in_B_cells_inhibitor,_alpha	protein_coding	12	55489410	55492647	-	ENSMUST00000021413;ENSMUST00000219869	55489410;55490407	55492647;55491810	18035	NM_010907	protein_binding;nucleus;protein-containing_complex;cytosol;regulation_of_gene_expression;cytoplasm;plasma_membrane;identical_protein_binding;positive_regulation_of_transcription_by_RNA_polymerase_II;positive_regulation_of_transcription,_DNA-templated;cellular_response_to_cytokine_stimulus;response_to_lipopolysaccharide;protein-containing_complex_binding;negative_regulation_of_NF-kappaB_transcript…	14747	14400	12268	10371	11383	10646	12215	10807	11274	11818	10202	10705	0.381603	0.0472869	8.06995	7.03276e-16	7.7869e-15	0.376668	0.0473192	7.96015	1.7183e-15	1.94238e-14	-0.293386	0.0473254	-6.19932	5.6706e-10	1.94794e-08	0.0882176	0.047433	1.85983	0.062909	0.147013	0.0832822	0.0474652	1.7546	0.0793284
ENSMUSG00000021057	Akap5	A_kinase_(PRKA)_anchor_protein_5	protein_coding	12	76324891	76334153	+	ENSMUST00000095610;ENSMUST00000172992;ENSMUST00000154078	76324891;76324905	76334153;76330054;76334151	238276	?;NM_001101471	plasma_membrane;signal_transduction;protein_targeting;adenylate_cyclase_binding;positive_regulation_of_adenylate_cyclase_activity;cell;membrane;protein-containing_complex;perinuclear_region_of_cytoplasm;cytoplasm;actin_binding;postsynaptic_density;protein_binding;calmodulin_binding;positive_regulation_of_protein_phosphorylation;protein-containing_complex_binding;basolateral_plasma_membrane;cellul…	118	100	91	67	40	46	37	60	67	49	53	53	1.02459	0.229569	4.46312	8.07741e-06	4.37097e-05	1.02819	0.231107	4.44897	8.62842e-06	4.74441e-05	-0.945067	0.231391	-4.08428	4.42134e-05	0.000645376	0.0795263	0.2439	0.326061	0.744378	0.858157	0.0831195	0.245348	0.338781	0.734774
ENSMUSG00000021061	Sptb	spectrin_beta,_erythrocytic	protein_coding	12	76580488	76710547	-	ENSMUST00000021458;ENSMUST00000170532;ENSMUST00000166101	76580488;76583231;76596130	76710547;76584086;76710023	20741	NM_013675	protein_binding;phospholipid_binding;actin_binding;structural_constituent_of_cytoskeleton;spectrin;cytoplasm;cytoskeleton;cytoskeleton_organization;actin_filament_capping;ankyrin_binding;actin_filament_binding;cytosol;spectrin-associated_cytoskeleton;protein-containing_complex	38	28	34	8	11	9	2	2	5	5	5	3	3.58945	0.608136	5.90237	3.5832e-09	2.69718e-08	2.97997	0.545868	5.45913	4.78465e-08	3.31296e-07	-1.78013	0.461065	-3.86091	0.000112965	0.00150231	1.80931	0.650739	2.7804	0.00542924	0.0171476	1.19984	0.592962	2.02346	0.0430256
ENSMUSG00000021118	Plek2	pleckstrin_2	protein_coding	12	78888691	78906964	-	ENSMUST00000021544	78888691	78906964	27260	NM_013738	intracellular_signal_transduction;membrane;plasma_membrane;cytoplasm;cytoskeleton;cell_projection;phosphatidylinositol-3-phosphate_binding;phosphatidylinositol-3,5-bisphosphate_binding;phosphatidylinositol-3,4-bisphosphate_binding;actin_cytoskeleton_organization;actin_cytoskeleton_reorganization;lamellipodium_membrane;positive_regulation_of_cell_projection_organization;positive_regulation_of_plas…	90	99	106	64	51	59	3	6	10	6	12	11	4.07862	0.398017	10.2473	1.21649e-24	1.87717e-23	3.39021	0.346942	9.77168	1.4896e-22	2.268e-21	-0.706478	0.246297	-2.86839	0.00412561	0.0334784	3.37214	0.404131	8.34417	7.17145e-17	7.85547e-16	2.68373	0.35394	7.58246	3.39064e-14
ENSMUSG00000021149	Gtpbp4	GTP_binding_protein_4	protein_coding	13	8966331	8996083	-	ENSMUST00000222098;ENSMUST00000021574;ENSMUST00000222975;ENSMUST00000221534;ENSMUST00000220546	8966331;8972480;8974617;8984766	8996083;8996050;8977344;8985703;8989113	69237	NM_027000	GTP_binding;nucleolus;nucleus;nucleoplasm;perinuclear_region_of_cytoplasm;cytosol;cytoplasm;nucleotide_binding;nuclear_membrane;negative_regulation_of_protein_ubiquitination;ribosome_biogenesis;GTPase_activity;protein_stabilization;negative_regulation_of_cell_population_proliferation;negative_regulation_of_cell_migration;negative_regulation_of_DNA_replication;negative_regulation_of_cell-cell_adhe…	2550	2359	2193	1830	1977	1735	1988	1780	1933	1747	1453	1831	0.428337	0.0545463	7.85273	4.07063e-15	4.32016e-14	0.538036	0.0550019	9.78213	1.34351e-22	2.04877e-21	-0.298269	0.0546451	-5.4583	4.80728e-08	1.2234e-06	0.130068	0.0552928	2.35236	0.0186547	0.0517262	0.239767	0.0557423	4.30135	1.69764e-05
ENSMUSG00000021215	Net1	neuroepithelial_cell_transforming_gene_1	protein_coding	13	3882018	3918220	-	ENSMUST00000099946;ENSMUST00000222504;ENSMUST00000091853;ENSMUST00000220887;ENSMUST00000222442;ENSMUST00000222017;ENSMUST00000223258	3882018;3882690;3883333;3884837;3886609;3892975;3917309	3893578;3893433;3918220;3887551;3887825;3893543;3918178	56349	NM_001047159;NM_019671	Rho_guanyl-nucleotide_exchange_factor_activity;regulation_of_Rho_protein_signal_transduction;intracellular_signal_transduction;guanyl-nucleotide_exchange_factor_activity;nucleus;cytoplasm;positive_regulation_of_GTPase_activity;positive_regulation_of_apoptotic_process;protein_binding;cellular_response_to_hydrogen_peroxide;positive_regulation_of_Rho_protein_signal_transduction;cellular_response_to_…	3069	3007	2842	1555	1541	1448	1803	1852	1939	2143	1960	2180	0.786565	0.0487737	16.1269	1.65234e-58	5.66604e-57	0.545559	0.0483574	11.2818	1.61419e-29	3.05002e-28	-0.914074	0.0496461	-18.4118	1.05615e-75	8.55613e-73	-0.127509	0.0510215	-2.49912	0.0124502	0.0361244	-0.368516	0.0506238	-7.2795	3.35069e-13
ENSMUSG00000021265	Slc25a29	solute_carrier_family_25_(mitochondrial_carrier,_palmitoylcarnitine_transporter),_member_29	protein_coding	12	108825873	108835883	-	ENSMUST00000021693;ENSMUST00000137023;ENSMUST00000139714	108825873;108827224;108830944	108835883;108831617;108835820	214663	NM_181328	transmembrane_transporter_activity;transmembrane_transport;membrane;integral_component_of_membrane;mitochondrion;mitochondrial_inner_membrane;amino_acid_transport;ornithine_transport;basic_amino_acid_transmembrane_transporter_activity;acyl_carnitine_transmembrane_transporter_activity;acyl_carnitine_transport;acyl_carnitine_transmembrane_transport;L-histidine_transmembrane_transport;L-arginine_tra…	98	83	98	35	62	35	26	17	23	28	33	29	2.1958	0.279569	7.85424	4.02216e-15	4.27105e-14	1.67111	0.264011	6.3297	2.45645e-10	2.03845e-09	-1.031	0.249927	-4.12519	3.70431e-05	0.000551477	1.16481	0.294199	3.95926	7.51833e-05	0.000326584	0.640114	0.279456	2.29057	0.0219883
ENSMUSG00000021266	Wars	tryptophanyl-tRNA_synthetase	protein_coding	12	108860030	108894174	-	ENSMUST00000109848;ENSMUST00000160477;ENSMUST00000161410;ENSMUST00000161154;ENSMUST00000162748;ENSMUST00000160974;ENSMUST00000162952	108860030;108860034;108875114;108880756;108865871	108894174;108894137;108893198;108893197;108894101;108888417;108875281	22375	NM_001164314;NM_001164488;NM_011710	ATP_binding;aminoacyl-tRNA_ligase_activity;tRNA_aminoacylation_for_protein_translation;nucleotide_binding;tryptophan-tRNA_ligase_activity;tryptophanyl-tRNA_aminoacylation;nucleus;protein-containing_complex;cytosol;cytoplasm;protein_homodimerization_activity;translation;positive_regulation_of_gene_expression;ligase_activity;negative_regulation_of_protein_phosphorylation;protein_kinase_binding;prot…	2803	2675	2488	2335	2404	2239	2092	2022	2134	2216	2042	2216	0.462682	0.0443947	10.422	1.96731e-25	3.11233e-24	0.33782	0.044267	7.63142	2.32183e-14	2.47768e-13	-0.131477	0.0440009	-2.98805	0.00280762	0.024294	0.331205	0.0448043	7.39226	1.44354e-13	1.31954e-12	0.206343	0.0446778	4.61847	3.86581e-06
ENSMUSG00000021280	Exoc3l4	exocyst_complex_component_3-like_4	protein_coding	12	111417017	111431678	+	ENSMUST00000222126;ENSMUST00000220537;ENSMUST00000223050;ENSMUST00000072646;ENSMUST00000223431;ENSMUST00000221144;ENSMUST00000222437;ENSMUST00000220636;ENSMUST00000220852;ENSMUST00000222897;ENSMUST00000222262;ENSMUST00000223369	111417017;111417430;111417445;111417459;111417476;111417619;111420589;111421561;111428345;111429254	111424875;111422145;111431678;111431182;111422286;111422342;111422395;111421940;111423525;111428792;111431159	74190	?;NM_001289487;NM_028807;NM_001289489;NM_001289488	?;exocytosis;exocyst	288	266	264	104	120	113	100	86	101	117	114	96	1.62444	0.144118	11.2716	1.81263e-29	3.24521e-28	1.36009	0.140979	9.64742	5.04097e-22	7.48751e-21	-1.22166	0.140345	-8.70474	3.18293e-18	2.43644e-16	0.402775	0.156216	2.57832	0.00992826	0.0295432	0.138422	0.153325	0.902796	0.366634
ENSMUSG00000021298	Gpr132	G_protein-coupled_receptor_132	protein_coding	12	112850873	112868228	-	ENSMUST00000021729;ENSMUST00000222776	112850873;112853147	112860952;112868228	56696	NM_019925	G_protein-coupled_receptor_signaling_pathway;integral_component_of_membrane;G_protein-coupled_receptor_activity;membrane;plasma_membrane;signal_transduction;integral_component_of_plasma_membrane;G1/S_transition_of_mitotic_cell_cycle;negative_regulation_of_G2/M_transition_of_mitotic_cell_cycle	4466	4183	3853	2411	2854	2599	1363	1437	1419	1716	1679	1624	1.67839	0.0514469	32.6237	1.89168e-233	4.27675e-231	1.35257	0.0506762	26.6905	6.06897e-157	8.08212e-155	-0.61045	0.0491791	-12.4128	2.22753e-35	4.60744e-33	1.06794	0.052392	20.3836	2.33783e-92	1.21862e-90	0.742122	0.0516354	14.3723	7.71678e-47
ENSMUSG00000021366	Hivep1	human_immunodeficiency_virus_type_I_enhancer_binding_protein_1	protein_coding	13	42052021	42192537	+	ENSMUST00000060148;ENSMUST00000220525;ENSMUST00000222491;ENSMUST00000222854;ENSMUST00000220801	42052021;42052404;42157134;42164322;42184264	42185026;42154631;42159288;42181910;42192537	110521	NM_007772	zinc_ion_binding;nucleic_acid_binding;metal_ion_binding;RNA_polymerase_II_proximal_promoter_sequence-specific_DNA_binding;DNA-binding_transcription_repressor_activity,_RNA_polymerase_II-specific;negative_regulation_of_transcription_by_RNA_polymerase_II;BMP_signaling_pathway;positive_regulation_of_transcription_by_RNA_polymerase_II;nucleus;nucleoplasm;mitochondrion;nuclear_body	4577	4519	3954	2860	2687	2755	2564	2889	2991	2843	2646	3041	0.740092	0.0546766	13.5358	9.61019e-42	2.40477e-40	0.651917	0.0546567	11.9275	8.51156e-33	1.78138e-31	-0.590363	0.0547119	-10.7904	3.82108e-27	5.23192e-25	0.149729	0.055498	2.69791	0.00697755	0.0215477	0.0615531	0.0554784	1.1095	0.267216
ENSMUSG00000021460	Auh	AU_RNA_binding_protein/enoyl-coenzyme_A_hydratase	protein_coding	13	52835119	52929681	-	ENSMUST00000137064;ENSMUST00000021913;ENSMUST00000123599;ENSMUST00000128380;ENSMUST00000120535;ENSMUST00000132598;ENSMUST00000119311;ENSMUST00000142515;ENSMUST00000128544;ENSMUST00000110031;ENSMUST00000230563;ENSMUST00000133906;ENSMUST00000153329;ENSMUST00000151469	52835119;52840869;52886428;52895927;52896703;52907045;52908895;52908906;52910210;52910323;52912849;52918774;52928489	52919232;52929661;52929458;52929648;52929652;52923865;52929654;52923844;52919268;52929681;52912946;52923868;52923860	11992	?;NM_016709	catalytic_activity;mRNA_3'-UTR_binding;enoyl-CoA_hydratase_activity	1105	1142	1038	852	873	937	857	854	816	803	794	829	0.491309	0.0689431	7.1263	1.03105e-12	9.71259e-12	0.476271	0.0691958	6.88295	5.86257e-12	5.4591e-11	-0.24468	0.0686414	-3.56461	0.000364396	0.00420722	0.246629	0.0700048	3.52303	0.000426636	0.00165935	0.231591	0.0702536	3.2965	0.000978972
ENSMUSG00000021608	Lpcat1	lysophosphatidylcholine_acyltransferase_1	protein_coding	13	73467197	73516422	+	ENSMUST00000022099;ENSMUST00000123766;ENSMUST00000147566;ENSMUST00000133791;ENSMUST00000223060;ENSMUST00000140431;ENSMUST00000124627;ENSMUST00000222881	73467197;73467231;73467423;73471751;73502861;73510949;73513403	73516422;73515112;73501458;73515125;73513841;73511606;73514485	210992	NM_145376;NM_001368681	calcium_ion_binding;transferase_activity,_transferring_acyl_groups;membrane;integral_component_of_membrane;transferase_activity;Golgi_membrane;Golgi_apparatus;metal_ion_binding;endoplasmic_reticulum;lipid_metabolic_process;endoplasmic_reticulum_membrane;lipid_droplet;phospholipid_biosynthetic_process;retina_development_in_camera-type_eye;positive_regulation_of_protein_catabolic_process;1-acylglyc…	2066	1916	1775	1231	1372	1342	1107	1237	1232	1425	1179	1315	0.798347	0.0560465	14.2444	4.85819e-46	1.32852e-44	0.594004	0.0555992	10.6837	1.21367e-26	2.11636e-25	-0.485596	0.0555616	-8.73978	2.33574e-18	1.81127e-16	0.312752	0.0575038	5.4388	5.36407e-08	3.34918e-07	0.108409	0.057068	1.89964	0.0574802
ENSMUSG00000021638	Ocln	occludin	protein_coding	13	100496507	100552718	-	ENSMUST00000069756;ENSMUST00000022140;ENSMUST00000159459;ENSMUST00000160859;ENSMUST00000159515	100496507;100497763;100497767;100498114;100511594	100552498;100552718;100552623;100552481;100552460	18260	NM_001360537;NM_001360536;NM_001360538;NM_008756	integral_component_of_membrane;membrane;bicellular_tight_junction_assembly;bicellular_tight_junction;negative_regulation_of_gene_expression;plasma_membrane;protein-containing_complex;cell_surface;protein_binding;cell_junction;cytoplasmic_vesicle;cell-cell_junction;apical_plasma_membrane;positive_regulation_of_gene_expression;lateral_plasma_membrane;negative_regulation_of_protein_phosphorylation;p…	35	38	28	14	12	17	12	6	9	9	11	12	2.01305	0.428112	4.70216	2.57421e-06	1.47598e-05	1.69285	0.413758	4.09139	4.28801e-05	0.000214268	-1.16752	0.393082	-2.97018	0.00297629	0.0254813	0.84553	0.45927	1.84103	0.0656169	0.151916	0.525324	0.44592	1.17807	0.23877
ENSMUSG00000021719	Rgs7bp	regulator_of_G-protein_signalling_7_binding_protein	protein_coding	13	104945904	105054930	-	ENSMUST00000063551	104945904	105054930	52882	NM_029879	membrane;plasma_membrane;nucleus;protein_binding;cytoplasm;G_protein-coupled_receptor_signaling_pathway;glutamatergic_synapse;axon;perikaryon;presynapse;dendritic_shaft;postsynapse;negative_regulation_of_signal_transduction;regulation_of_postsynaptic_membrane_potential;anchored_component_of_presynaptic_membrane;dendritic_spine_head;anchored_component_of_postsynaptic_density_membrane	69	75	74	37	38	39	14	14	12	28	10	22	2.56251	0.327689	7.81994	5.28491e-15	5.5936e-14	1.91345	0.300483	6.36793	1.91598e-10	1.59881e-09	-0.880358	0.271348	-3.24439	0.00117704	0.0115933	1.68215	0.34074	4.93676	7.94324e-07	4.42016e-06	1.0331	0.314664	3.28317	0.00102648
ENSMUSG00000021843	Ktn1	kinectin_1	protein_coding	14	47648448	47739894	+	ENSMUST00000187839;ENSMUST00000190252;ENSMUST00000186466;ENSMUST00000189986;ENSMUST00000188330;ENSMUST00000191018;ENSMUST00000191446;ENSMUST00000186627;ENSMUST00000187262;ENSMUST00000190182;ENSMUST00000190535;ENSMUST00000190999;ENSMUST00000185343;ENSMUST00000188553;ENSMUST00000185940;ENSMUST00000189533;ENSMUST00000187039;ENSMUST00000191511;ENSMUST00000189101;ENSMUST00000186761;ENSMUST00000190164;…	47648448;47649311;47649316;47649394;47663787;47700641;47705655;47714677;47724768;47729659;47663756	47739894;47736557;47664315;47736564;47736279;47736284;47736287;47736288;47736289;47736291;47736293;47704437;47715476;47724884;47726243;47736561;47736563	16709	?;NM_001293635;NM_001347522;NM_001293636;NM_008477	microtubule-based_movement;kinesin_binding;membrane;integral_component_of_membrane;endoplasmic_reticulum;protein_transport;integral_component_of_endoplasmic_reticulum_membrane	2207	2128	2007	1587	1612	1426	1669	1580	1709	1572	1351	1627	0.468315	0.0543884	8.61056	7.2703e-18	8.79083e-17	0.520362	0.0547428	9.50557	1.98958e-21	2.88252e-20	-0.396693	0.0546659	-7.25668	3.96699e-13	1.87149e-11	0.0716214	0.0554935	1.29063	0.196833	0.363336	0.123668	0.0558408	2.21466	0.0267837
ENSMUSG00000021886	Gpr65	G-protein_coupled_receptor_65	protein_coding	12	98268635	98276644	+	ENSMUST00000075072	98268635	98276644	14744	NM_008152	G_protein-coupled_receptor_signaling_pathway;integral_component_of_membrane;G_protein-coupled_receptor_activity;membrane;signal_transduction;adenylate_cyclase-activating_G_protein-coupled_receptor_signaling_pathway;response_to_acidic_pH;actin_cytoskeleton_reorganization;positive_regulation_of_stress_fiber_assembly;activation_of_GTPase_activity;plasma_membrane	792	725	749	283	257	244	293	297	306	388	325	376	1.45259	0.0903811	16.0718	4.0236e-58	1.37247e-56	1.09903	0.0880932	12.4757	1.01286e-35	2.29256e-34	-1.47252	0.0921896	-15.9728	1.97725e-57	8.35731e-55	-0.019939	0.0995131	-0.200365	0.841195	0.922232	-0.373498	0.0974399	-3.83312	0.000126531
ENSMUSG00000022014	Epsti1	epithelial_stromal_interaction_1_(breast)	protein_coding	14	77904239	78002657	+	ENSMUST00000022591;ENSMUST00000227903;ENSMUST00000169978	77904239;77904407	78002657;77964176;77964174	108670	NM_029495;NM_178825	?;molecular_function;biological_process;cellular_component	2766	2615	2479	1807	1832	1673	1331	1182	1271	1200	1138	1343	1.16708	0.0569901	20.4787	3.33528e-93	1.97106e-91	1.13415	0.0571327	19.8512	1.07695e-87	6.34522e-86	-0.505969	0.0555853	-9.10257	8.82174e-20	7.55599e-18	0.661114	0.0580898	11.3809	5.20693e-30	8.63808e-29	0.628182	0.0582298	10.788	3.92306e-27
ENSMUSG00000022037	Clu	clusterin	protein_coding	14	65968483	65981547	+	ENSMUST00000152903;ENSMUST00000144619;ENSMUST00000128539;ENSMUST00000138191;ENSMUST00000127387;ENSMUST00000153460;ENSMUST00000146990;ENSMUST00000138665;ENSMUST00000022616	65974669;65971303;65971058;65970804;65970620;65969718;65968654;65968642;65968483	65975974;65974962;65975777;65975842;65975865;65975961;65972537;65975646;65981547	12759	?;NM_013492	?;extracellular_space;membrane;cell_periphery;nucleus;protein-containing_complex;perinuclear_region_of_cytoplasm;cytosol;cell_surface;protein_binding;cytoplasm;intracellular_membrane-bounded_organelle;cytoplasmic_vesicle;extracellular_region;synapse;neuron_projection;mitochondrion;mitochondrial_inner_membrane;growth_cone;positive_regulation_of_gene_expression;positive_regulation_of_NF-kappaB_tran…	1642	1592	1385	485	475	493	68	81	96	263	321	292	4.34824	0.118264	36.7674	6.13964e-296	2.59507e-293	2.43205	0.0886449	27.4359	1.02444e-165	1.49761e-163	-1.60665	0.0831749	-19.3165	3.90459e-83	3.79585e-80	2.74159	0.122336	22.4104	3.11899e-111	2.06971e-109	0.825403	0.0940092	8.78003	1.63438e-18
ENSMUSG00000022098	Bmp1	bone_morphogenetic_protein_1	protein_coding	14	70474558	70520234	-	ENSMUST00000226906;ENSMUST00000022693;ENSMUST00000227944;ENSMUST00000228501;ENSMUST00000226246;ENSMUST00000226601;ENSMUST00000226539	70474558;70474560;70479592;70488955;70493319;70504471	70520149;70520188;70508786;70486639;70520234;70496054;70505456	12153	?;NM_001360021;NM_009755	proteolysis;metallopeptidase_activity;metalloendopeptidase_activity;zinc_ion_binding;calcium_ion_binding;extracellular_space;signal_transduction;Golgi_apparatus;metal_ion_binding;hydrolase_activity;protein_binding;peptidase_activity;identical_protein_binding;multicellular_organism_development;cytokine_activity;extracellular_region;growth_factor_activity;cell_differentiation;vesicle;collagen-conta…	61	54	45	10	22	11	5	7	10	3	17	9	2.9719	0.458387	6.48339	8.9682e-11	7.5517e-10	2.48117	0.43169	5.74756	9.0538e-09	6.72138e-08	-1.84004	0.405045	-4.54282	5.55076e-06	9.91943e-05	1.13186	0.495737	2.28318	0.0224195	0.0608378	0.641125	0.471161	1.36073	0.173598
ENSMUSG00000022120	Rnf219	ring_finger_protein_219	protein_coding	14	104477536	104522645	-	ENSMUST00000022716;ENSMUST00000227640;ENSMUST00000228448;ENSMUST00000228210	104477536;104502386;104502618;104506283	104522632;104522645;104522633;104522622	72486	NM_026047	ubiquitin-protein_transferase_activity;regulation_of_DNA_replication;protein_monoubiquitination;chromatin_binding;protein_autoubiquitination;chromatin;transferase_activity;metal_ion_binding;chromosome;positive_regulation_of_mRNA_splicing,_via_spliceosome	489	432	432	246	257	251	227	260	269	292	198	256	0.952229	0.106204	8.96599	3.07499e-19	3.91533e-18	0.901507	0.106421	8.47112	2.43043e-17	2.95898e-16	-0.783945	0.106237	-7.37923	1.5921e-13	7.89676e-12	0.168284	0.111799	1.50524	0.132264	0.268294	0.117563	0.112005	1.04962	0.293894
ENSMUSG00000022132	Cldn10	claudin_10	protein_coding	14	118787908	118875489	+	ENSMUST00000047761;ENSMUST00000071546;ENSMUST00000100314	118787908;118787918;118854732	118874524;118874525;118875489	58187	NM_023878;NM_001160096;NM_001160097;NM_001160098;NM_021386;NM_001160099	integral_component_of_membrane;structural_molecule_activity;bicellular_tight_junction;membrane;plasma_membrane;cytoplasm;ion_transport;cell_junction;endoplasmic_reticulum;protein_binding;identical_protein_binding;calcium-independent_cell-cell_adhesion_via_plasma_membrane_cell-adhesion_molecules;regulation_of_ion_transport	60	38	40	27	14	21	1	0	1	2	3	1	6.21282	1.0764	5.77187	7.83976e-09	5.74985e-08	4.55053	0.680933	6.68278	2.34452e-11	2.08911e-10	-1.07812	0.38848	-2.77522	0.00551637	0.0422762	5.1347	1.08481	4.73327	2.20936e-06	1.16825e-05	3.47241	0.694158	5.00233	5.66411e-07
ENSMUSG00000022211	Carmil3	capping_protein_regulator_and_myosin_1_linker_3	protein_coding	14	55490651	55508272	+	ENSMUST00000228877;ENSMUST00000226757;ENSMUST00000076236;ENSMUST00000227563;ENSMUST00000227312;ENSMUST00000228497;ENSMUST00000227070;ENSMUST00000226446;ENSMUST00000226388;ENSMUST00000228760;ENSMUST00000227088;ENSMUST00000226653	55490651;55491091;55491093;55491166;55491173;55492866;55493427;55494364;55497011;55497632;55502657;55504479	55508272;55508264;55508268;55493863;55496030;55497021;55504058;55507433	268747	?;NM_001024645	?;protein_binding;membrane;molecular_function;plasma_membrane;biological_process;cytoplasm	19	20	16	9	14	7	4	3	4	2	3	4	2.4333	0.622595	3.90832	9.29385e-05	0.000429727	2.64834	0.655436	4.04058	5.3319e-05	0.00026372	-0.819859	0.517708	-1.58363	0.113277	0.391611	1.61344	0.647587	2.49147	0.0127215	0.0368675	1.82848	0.679221	2.69203	0.00710183
ENSMUSG00000022216	Psme1	proteasome_(prosome,_macropain)_activator_subunit_1_(PA28_alpha)	protein_coding	14	55578123	55581529	+	ENSMUST00000174484;ENSMUST00000174259;ENSMUST00000172941;ENSMUST00000173544;ENSMUST00000174791;ENSMUST00000228834;ENSMUST00000173388;ENSMUST00000174563;ENSMUST00000172738;ENSMUST00000089619;ENSMUST00000174148;ENSMUST00000173113;ENSMUST00000174419	55578123;55578360;55578405;55578456;55578468;55578475;55578486;55578538;55578575;55579964;55580034;55580748	55581346;55581528;55580642;55581374;55580127;55580403;55580942;55581381;55581451;55580947;55581529	?	?;NM_011189	proteasome_activator_complex;nucleoplasm;protein_binding;cytoplasm;endopeptidase_activator_activity;proteasome_complex;antigen_processing_and_presentation_of_exogenous_antigen;positive_regulation_of_endopeptidase_activity;regulation_of_proteasomal_protein_catabolic_process;regulation_of_G1/S_transition_of_mitotic_cell_cycle	5929	5566	5289	4672	4909	4682	3980	3589	3856	3781	3498	3995	0.667302	0.0420176	15.8815	8.51546e-57	2.82055e-55	0.613609	0.0420503	14.5923	3.14634e-48	9.36819e-47	-0.175655	0.0415847	-4.22404	2.3996e-05	0.000372236	0.491646	0.0422751	11.6297	2.9112e-31	4.95643e-30	0.437954	0.0423076	10.3517	4.1129e-25
ENSMUSG00000022237	Ankrd33b	ankyrin_repeat_domain_33B	protein_coding	15	31291478	31367726	-	ENSMUST00000123325;ENSMUST00000156679;ENSMUST00000044324;ENSMUST00000110410;ENSMUST00000227867;ENSMUST00000076942;ENSMUST00000227391	31291478;31293186;31294095;31296664;31297567;31323946;31324527	31367726;31367532;31367543;31308194;31367568;31325249	67434	NM_001164441;NM_027496;NM_026153	protein_binding;molecular_function;biological_process;cellular_component;DNA_binding	602	524	510	300	281	287	88	123	130	149	134	159	2.37417	0.121348	19.565	3.07337e-85	1.63714e-83	1.92638	0.115466	16.6835	1.72712e-62	6.90953e-61	-0.852385	0.104946	-8.1221	4.58186e-16	2.98943e-14	1.52178	0.125879	12.0892	1.20442e-33	2.18652e-32	1.07399	0.12022	8.9336	4.12366e-19
ENSMUSG00000022257	Laptm4b	lysosomal-associated_protein_transmembrane_4B	protein_coding	15	34238028	34284302	+	ENSMUST00000022867;ENSMUST00000226437;ENSMUST00000226627;ENSMUST00000228547	34238028;34238149;34238167;34273260	34284302;34284295;34276168;34283586	114128	NM_033521	integral_component_of_membrane;membrane;plasma_membrane;cell_projection;endosome_organization;endosome;early_endosome;endomembrane_system;lysosome;lysosomal_membrane;late_endosome_membrane;kinase_binding;ubiquitin_protein_ligase_binding;ceramide_binding;phosphatidylinositol_bisphosphate_binding;endosome_transport_via_multivesicular_body_sorting_pathway;negative_regulation_of_transforming_growth_f…	379	321	310	201	187	227	152	166	199	187	160	201	1.07765	0.12263	8.78781	1.525e-18	1.89098e-17	0.920555	0.121713	7.56331	3.92943e-14	4.13419e-13	-0.652312	0.119953	-5.43807	5.38617e-08	1.36359e-06	0.425335	0.127872	3.32625	0.000880221	0.00324316	0.268244	0.126994	2.11226	0.0346641
ENSMUSG00000022390	Zc3h7b	zinc_finger_CCCH_type_containing_7B	protein_coding	15	81745057	81796260	+	ENSMUST00000229044;ENSMUST00000109554;ENSMUST00000230946;ENSMUST00000230368;ENSMUST00000231108;ENSMUST00000230590	81745057;81745121;81745171;81775779;81778667	81784444;81796260;81772452;81784456;81784300;81778915	20286	?;NM_001081016	?;metal_ion_binding;protein_binding;miRNA_binding;cellular_component;posttranscriptional_regulation_of_gene_expression;production_of_miRNAs_involved_in_gene_silencing_by_miRNA	1870	1737	1604	1183	1270	1216	1228	1242	1403	1426	1302	1426	0.540225	0.0518599	10.417	2.0736e-25	3.27515e-24	0.364978	0.0515103	7.08554	1.385e-12	1.3364e-11	-0.446111	0.0521464	-8.55497	1.17904e-17	8.65061e-16	0.0941148	0.053447	1.7609	0.0782553	0.175715	-0.0811324	0.0531078	-1.52769	0.126589
ENSMUSG00000022425	Enpp2	ectonucleotide_pyrophosphatase/phosphodiesterase_2	protein_coding	15	54838901	54952892	-	ENSMUST00000041591;ENSMUST00000173516;ENSMUST00000167541;ENSMUST00000171545;ENSMUST00000228823;ENSMUST00000227483;ENSMUST00000228222;ENSMUST00000227057;ENSMUST00000226339	54838901;54839269;54839366;54859798;54868594;54897737;54899276;54910154	54920002;54920018;54919961;54862686;54920125;54922613;54914718;54952892	18606	NM_015744;NM_001285995;NM_001285994;NM_001136077	metal_ion_binding;chemotaxis;hydrolase_activity;immune_response;catalytic_activity;nucleic_acid_binding;scavenger_receptor_activity;polysaccharide_binding;lysophospholipase_activity;regulation_of_cell_migration;regulation_of_angiogenesis;phosphodiesterase_I_activity;nucleotide_diphosphatase_activity;extracellular_space;calcium_ion_binding;Golgi_apparatus;cytoplasm;nucleic_acid_phosphodiester_bond…	23	13	13	13	10	7	1	1	11	2	4	2	2.02787	0.676961	2.99554	0.00273957	0.00976275	2.63157	0.745162	3.53154	0.00041315	0.0017678	-0.632262	0.604805	-1.0454	0.295839	0.651859	1.3956	0.696118	2.00484	0.0449804	0.110647	1.99931	0.762608	2.62167	0.00875
ENSMUSG00000022436	Sh3bp1	SH3-domain_binding_protein_1	protein_coding	15	78899768	78912051	+	ENSMUST00000061239;ENSMUST00000151146;ENSMUST00000132047;ENSMUST00000109698;ENSMUST00000001226;ENSMUST00000148893;ENSMUST00000229492;ENSMUST00000231057;ENSMUST00000229803	78899768;78899903;78900428;78903628;78906418;78908165	78912051;78912047;78902926;78906365;78908148;78911799	20401	NM_009164;NM_001316686;NM_001316685;NM_001316684	protein_binding;signal_transduction;cytoplasm;GTPase_activator_activity;positive_regulation_of_GTPase_activity;nucleus;cytosol;cell_junction;cell_projection;actin_filament_organization;lamellipodium;cell_migration;bicellular_tight_junction;cell_leading_edge;regulation_of_actin_cytoskeleton_organization;filopodium_assembly;SH3_domain_binding;adherens_junction;Rac_GTPase_binding;semaphorin-plexin_s…	1841	1756	1684	1393	1450	1382	1297	1093	1165	1353	1444	1274	0.683705	0.0723206	9.4538	3.26733e-21	4.46428e-20	0.410407	0.0717998	5.71599	1.0907e-08	8.04189e-08	-0.263359	0.0716781	-3.67419	0.000238601	0.00290671	0.420346	0.0729951	5.75855	8.48391e-09	5.66459e-08	0.147047	0.0724791	2.02883	0.042476
ENSMUSG00000022540	Rogdi	rogdi_homolog	protein_coding	16	5008730	5013553	-	ENSMUST00000202281;ENSMUST00000023191;ENSMUST00000201726;ENSMUST00000202640;ENSMUST00000201118;ENSMUST00000202720;ENSMUST00000201077;ENSMUST00000201651;ENSMUST00000202998;ENSMUST00000090453	5008730;5008985;5009224;5009908;5010045;5010857;5011709;5012170;5008755	5013517;5013527;5010661;5010118;5011825;5011741;5013485;5013553;5013536	66049	NM_133185	cell;molecular_function;nucleus;cell_junction;synapse;cytoplasmic_vesicle;cell_projection;axon;hemopoiesis;brain_development;positive_regulation_of_cell_population_proliferation;vacuolar_acidification;developmental_process;dendrite;nuclear_envelope;neurogenesis;presynapse;perikaryon;synaptic_vesicle;odontogenesis_of_dentin-containing_tooth;RAVE_complex	4472	4203	4045	2275	2456	2160	977	955	1006	1273	1448	1202	2.22738	0.07029	31.6885	2.24104e-220	4.44617e-218	1.73029	0.0690003	25.0765	8.97921e-139	9.59246e-137	-0.826548	0.0673383	-12.2746	1.24061e-34	2.48672e-32	1.40083	0.0712677	19.6559	5.14187e-86	2.4931e-84	0.903738	0.069996	12.9113	3.8878e-38
ENSMUSG00000022602	Arc	activity_regulated_cytoskeletal-associated_protein	protein_coding	15	74669083	74672570	-	ENSMUST00000023268;ENSMUST00000110009	74669083	74672568;74672570	11838	NM_018790;NM_001276684	membrane;plasma_membrane;RNA_binding;cytoplasm;cell_junction;synapse;postsynaptic_membrane;cytoplasmic_vesicle;actin_binding;protein_homooligomerization;multicellular_organism_development;cytoskeleton;cell_projection;endosome;extracellular_vesicle;mRNA_transport;cell_cortex;glutamatergic_synapse;cell_migration;actin_cytoskeleton;endoderm_development;anterior/posterior_pattern_specification;mRNA_b…	834	752	734	216	222	238	25	40	35	143	118	113	4.6482	0.16847	27.5906	1.44428e-167	1.82345e-165	2.67165	0.114613	23.3101	3.50044e-120	3.06572e-118	-1.71905	0.103182	-16.6604	2.54414e-62	1.23664e-59	2.92915	0.17482	16.7553	5.18176e-63	1.71634e-61	0.9526	0.123757	7.69736	1.38907e-14
ENSMUSG00000022637	Cblb	Casitas_B-lineage_lymphoma_b	protein_coding	16	52031225	52208048	+	ENSMUST00000114471;ENSMUST00000227062;ENSMUST00000226593;ENSMUST00000226253;ENSMUST00000227879;ENSMUST00000227756;ENSMUST00000228247	52031225;52031563;52031606;52031645;52032217;52049653;52152526	52208048;52205384;52205513;52050905;52205385;52156661	208650	NM_001033238	calcium_ion_binding;cell_surface_receptor_signaling_pathway;ubiquitin-protein_transferase_activity;phosphotyrosine_residue_binding;regulation_of_signaling;protein_ubiquitination;protein_binding;transferase_activity;metal_ion_binding;plasma_membrane;nucleoplasm;cytosol;cytoplasm;intracellular_signal_transduction;signal_transduction;protein_kinase_binding;negative_regulation_of_T_cell_receptor_sign…	1886	1695	1632	802	859	811	571	554	649	719	661	710	1.66747	0.0620975	26.8525	7.89053e-159	8.86796e-157	1.3566	0.0606527	22.3667	8.31216e-111	6.56965e-109	-1.01667	0.0593671	-17.1251	9.64269e-66	5.85884e-63	0.650803	0.0655608	9.92671	3.18579e-23	4.41807e-22	0.339931	0.064194	5.29537	1.18776e-07
ENSMUSG00000022686	B3gnt5	UDP-GlcNAc:betaGal_beta-1,3-N-acetylglucosaminyltransferase_5	protein_coding	16	19760208	19772753	+	ENSMUST00000121344;ENSMUST00000079780;ENSMUST00000152845;ENSMUST00000131557;ENSMUST00000155780;ENSMUST00000119468;ENSMUST00000164397	19760208;19760234;19760399;19760586;19760587;19761054	19772233;19772463;19765622;19768838;19764355;19770624;19772753	108105	NM_001159408;NM_054052;NM_001159407	membrane;protein_glycosylation;galactosyltransferase_activity;integral_component_of_membrane;transferase_activity;transferase_activity,_transferring_glycosyl_groups;Golgi_membrane;Golgi_apparatus;multicellular_organism_development;endoplasmic_reticulum;acetylglucosaminyltransferase_activity;acetylgalactosaminyltransferase_activity;N-acetyllactosaminide_beta-1,3-N-acetylglucosaminyltransferase_act…	31	33	42	8	15	11	0	4	5	7	11	10	3.68485	0.604332	6.09739	1.07811e-09	8.4285e-09	1.96664	0.455724	4.31542	1.59297e-05	8.46233e-05	-1.59881	0.441603	-3.62047	0.000294069	0.00349272	2.08604	0.638102	3.26913	0.00107878	0.00391248	0.367831	0.499642	0.73619	0.461615
ENSMUSG00000022836	Mylk	myosin,_light_polypeptide_kinase	protein_coding	16	34745210	35002420	+	ENSMUST00000155268;ENSMUST00000023538;ENSMUST00000232482;ENSMUST00000232541;ENSMUST00000231998;ENSMUST00000232066;ENSMUST00000232477;ENSMUST00000231589	34745210;34784921;34900255;34905139;34930342;34953058;34994179;34994807	34877836;35002420;34986841;34914991;34963846;34963734;34996835;35001363	107589	?;NM_139300	?;ATP_binding;protein_binding;protein_phosphorylation;protein_kinase_activity;transferase_activity;nucleotide_binding;kinase_activity;phosphorylation;myosin_light_chain_kinase_activity;positive_regulation_of_cell_migration;bleb_assembly;positive_regulation_of_calcium_ion_transport;aorta_smooth_muscle_tissue_morphogenesis;cellular_hypotonic_response;positive_regulation_of_wound_healing;stress_fibe…	386	314	329	134	142	144	23	12	22	58	48	41	4.28589	0.226835	18.8943	1.27025e-79	6.17435e-78	2.8446	0.170542	16.6797	1.84063e-62	7.34855e-61	-1.23228	0.140998	-8.73965	2.33827e-18	1.81127e-16	3.05361	0.2332	13.0944	3.54616e-39	7.42174e-38	1.61232	0.178922	9.01131	2.03614e-19
ENSMUSG00000022849	Hspbap1	Hspb_associated_protein_1	protein_coding	16	35770375	35828477	+	ENSMUST00000231579;ENSMUST00000231802;ENSMUST00000023555	35770375;35770407	35825548;35806429;35828477	66667	NM_175111	cellular_component;cytoplasm;oxidation-reduction_process;2-oxoglutarate-dependent_dioxygenase_activity	629	557	506	424	457	475	403	408	442	511	410	472	0.543554	0.0831193	6.53944	6.17493e-11	5.27037e-10	0.31857	0.0821245	3.87911	0.00010484	0.000494519	-0.257594	0.0823557	-3.12782	0.00176108	0.0165005	0.28596	0.0849115	3.36774	0.000757878	0.00283319	0.0609759	0.083938	0.72644	0.467569
ENSMUSG00000022876	Samsn1	SAM_domain,_SH3_domain_and_nuclear_localization_signals,_1	protein_coding	16	75858793	76022281	-	ENSMUST00000114239;ENSMUST00000226794;ENSMUST00000114240;ENSMUST00000139691;ENSMUST00000150248;ENSMUST00000227215;ENSMUST00000228147	75858793;75859257;75882531;75888252;75945380;75977946	75909310;75953332;76022270;75909279;76022281	67742	NM_023380	protein_binding;nucleus;cytoplasm;cell_projection;cytosol;phosphotyrosine_residue_binding;ruffle;negative_regulation_of_adaptive_immune_response;negative_regulation_of_peptidyl-tyrosine_phosphorylation;negative_regulation_of_B_cell_activation	3721	3517	3113	1585	1713	1551	1346	1317	1504	1487	1488	1611	1.42405	0.0506996	28.088	1.37452e-173	1.81802e-171	1.21055	0.0502463	24.0922	3.01474e-128	2.83167e-126	-1.03347	0.0500018	-20.6687	6.63153e-95	1.07447e-91	0.390579	0.0528984	7.38357	1.54102e-13	1.40733e-12	0.177075	0.052464	3.37517	0.00073771
ENSMUSG00000022994	Adcy6	adenylate_cyclase_6	protein_coding	15	98589973	98610076	-	ENSMUST00000096224;ENSMUST00000226236;ENSMUST00000228903;ENSMUST00000228566;ENSMUST00000228596;ENSMUST00000227501;ENSMUST00000226500	98589973;98589992;98591583;98592144;98592707;98604150;98604601	98607633;98596976;98604826;98604731;98594234;98610076;98610032	11512	NM_001368413;NM_007405	plasma_membrane;intracellular_signal_transduction;phosphorus-oxygen_lyase_activity;cyclic_nucleotide_biosynthetic_process;adenylate_cyclase_activity;cAMP_biosynthetic_process;membrane;integral_component_of_membrane;metal_ion_binding;nucleotide_binding;ATP_binding;lyase_activity;protein_kinase_C_binding;adenylate_cyclase-activating_G_protein-coupled_receptor_signaling_pathway;dopamine_receptor_sig…	2765	2391	2304	542	530	535	75	103	91	481	484	428	4.90382	0.108836	45.0568	0	0	2.4552	0.0748392	32.8063	4.79255e-236	1.37032e-233	-2.1527	0.0735046	-29.2867	1.53384e-188	1.49112e-184	2.75111	0.113403	24.2597	5.228e-130	4.25305e-128	0.302491	0.0813371	3.71898	0.000200031
ENSMUSG00000023032	Slc4a8	solute_carrier_family_4_(anion_exchanger),_member_8	protein_coding	15	100761747	100823968	+	ENSMUST00000023776;ENSMUST00000161564;ENSMUST00000160256;ENSMUST00000162049;ENSMUST00000162805;ENSMUST00000162483;ENSMUST00000162744	100761747;100761869;100761888;100781254;100802748;100812189;100814354	100823968;100775084;100774963;100815935;100806289;100816030;100815800	59033	NM_001347102;NM_021530	integral_component_of_membrane;membrane;inorganic_anion_exchanger_activity;anion_transport;anion_transmembrane_transporter_activity;cell;ion_transport;plasma_membrane;neuron_projection;anion_transmembrane_transport;sodium_ion_transport;transmembrane_transport;inorganic_anion_transport;regulation_of_intracellular_pH;antiporter_activity;sodium:bicarbonate_symporter_activity;bicarbonate_transport;an…	1172	1108	942	314	307	331	28	49	21	145	139	100	5.14386	0.240625	21.3771	2.18305e-101	1.43881e-99	3.09873	0.205249	15.0974	1.6839e-51	5.25522e-50	-1.69446	0.197243	-8.59073	8.64172e-18	6.43759e-16	3.4494	0.243795	14.1488	1.90047e-45	4.63624e-44	1.40427	0.208956	6.72039	1.81244e-11
ENSMUSG00000023034	Nr4a1	nuclear_receptor_subfamily_4,_group_A,_member_1	protein_coding	15	101254269	101274795	+	ENSMUST00000228985;ENSMUST00000230814;ENSMUST00000023779;ENSMUST00000231153	101254269;101266846;101272861	101274795;101270124;101273847	15370	?;NM_010444	DNA_binding;steroid_hormone_receptor_activity;zinc_ion_binding;regulation_of_transcription,_DNA-templated;nucleus;DNA-binding_transcription_factor_activity;sequence-specific_DNA_binding;nuclear_receptor_activity;metal_ion_binding;nucleoplasm;cytosol;protein_binding;cytoplasm;protein_heterodimerization_activity;positive_regulation_of_transcription_by_RNA_polymerase_II;mitochondrion;nuclear_membran…	369	352	320	218	272	274	281	219	236	271	183	181	0.611044	0.128911	4.74003	2.13691e-06	1.24092e-05	0.753598	0.130683	5.76661	8.08821e-09	6.03219e-08	-0.387988	0.12853	-3.01867	0.0025389	0.0223063	0.223056	0.13169	1.6938	0.0903041	0.197679	0.365609	0.133424	2.7402	0.00614019
ENSMUSG00000023044	Csad	cysteine_sulfinic_acid_decarboxylase	protein_coding	15	102176999	102204724	-	ENSMUST00000023805;ENSMUST00000231029;ENSMUST00000230288;ENSMUST00000230322;ENSMUST00000230253;ENSMUST00000231048;ENSMUST00000230708;ENSMUST00000230342;ENSMUST00000229938;ENSMUST00000230687;ENSMUST00000229043;ENSMUST00000229514;ENSMUST00000229470;ENSMUST00000231030;ENSMUST00000230656;ENSMUST00000229252;ENSMUST00000229345;ENSMUST00000229770;ENSMUST00000230665;ENSMUST00000230895;ENSMUST00000230008;…	102176999;102177313;102177319;102177594;102178391;102178525;102178581;102179546;102185997;102186410;102187054;102187134;102187566;102187660;102188228;102188243;102188564;102188935;102200856;102200867;102201055;102202444	102189058;102179019;102188975;102188674;102179861;102187599;102188097;102204245;102203412;102204253;102192059;102204233;102203431;102203724;102204256;102203893;102203454;102204201;102203716;102204242;102204724	246277	NM_144942	catalytic_activity;pyridoxal_phosphate_binding;carboxylic_acid_metabolic_process;carboxy-lyase_activity;cellular_component;cytoplasm;lyase_activity;taurine_biosynthetic_process;L-cysteine_catabolic_process_to_taurine;taurine_metabolic_process;L-cysteine_catabolic_process_to_hypotaurine;aspartate_1-decarboxylase_activity;sulfinoalanine_decarboxylase_activity	236	260	205	193	207	183	170	129	151	150	143	163	0.750995	0.132259	5.67819	1.36125e-08	9.81339e-08	0.658592	0.132044	4.98765	6.11171e-07	3.81232e-06	-0.206376	0.128216	-1.6096	0.107486	0.380034	0.544618	0.134497	4.04929	5.13722e-05	0.00022988	0.452216	0.134286	3.36756	0.000758353
ENSMUSG00000023048	Prr13	proline_rich_13	protein_coding	15	102459028	102462806	+	ENSMUST00000164938;ENSMUST00000023810;ENSMUST00000164957;ENSMUST00000171245;ENSMUST00000164688	102459028;102459175;102459202;102459232;102460083	102460588;102462806;102462782;102462784;102462776	66151	?;NM_025385;NM_001170911	?;molecular_function;biological_process;nucleus;nucleoplasm	7612	7310	7067	6123	6435	5859	6551	6044	6459	5863	5587	6052	0.320522	0.0422223	7.59128	3.16757e-14	3.25169e-13	0.369023	0.0423383	8.71607	2.88036e-18	3.66511e-17	-0.198182	0.0422678	-4.68872	2.74915e-06	5.25065e-05	0.12234	0.0424384	2.88276	0.00394212	0.0128343	0.170841	0.0425538	4.01472	5.95171e-05
ENSMUSG00000023186	Vwa5a	von_Willebrand_factor_A_domain_containing_5A	protein_coding	9	38718268	38743337	+	ENSMUST00000001544;ENSMUST00000118144;ENSMUST00000129598;ENSMUST00000149376;ENSMUST00000152295;ENSMUST00000130295;ENSMUST00000137972	38718268;38718272;38719038;38728484;38734511;38735987;38736185	38743337;38742762;38722616;38734719;38736146;38737990;38741920	67776	NM_172767;NM_001145957	biological_process;nucleoplasm;collagen-containing_extracellular_matrix;extracellular_matrix_structural_constituent	6345	5514	5133	4599	4951	4498	4343	4557	4920	4419	3779	4528	0.408227	0.0438336	9.31312	1.24129e-20	1.66329e-19	0.455091	0.0439854	10.3464	4.344e-25	7.14555e-24	-0.212782	0.0438061	-4.85737	1.18955e-06	2.42142e-05	0.195445	0.0441206	4.42979	9.43228e-06	4.64048e-05	0.242309	0.0442714	5.47326	4.4182e-08
ENSMUSG00000023206	Il15ra	interleukin_15_receptor,_alpha_chain	protein_coding	2	11705290	11734317	+	ENSMUST00000138349;ENSMUST00000091456;ENSMUST00000135341;ENSMUST00000128156;ENSMUST00000130245;ENSMUST00000191662;ENSMUST00000148748;ENSMUST00000126394;ENSMUST00000138856;ENSMUST00000124448;ENSMUST00000078834;ENSMUST00000114834;ENSMUST00000114833;ENSMUST00000114831;ENSMUST00000114832;ENSMUST00000133975;ENSMUST00000123600;ENSMUST00000139774	11705290;11705329;11705349;11705369;11705375;11705387;11705443;11705552;11705712;11705759;11705777;11705810;11705811;11705848;11718327;11718431;11723164	11734317;11733625;11733962;11733968;11718566;11733982;11733401;11720105;11720392;11733986;11733249;11720286;11733417	16169	NM_001271497;NM_133836;NM_001271498;NM_008358;NM_001271500;NM_001271501;NM_001271499	interleukin-15_receptor_activity;interleukin-15-mediated_signaling_pathway;membrane;integral_component_of_membrane;plasma_membrane;nucleus;cell_surface;cytoplasmic_vesicle;extracellular_region;extracellular_space;positive_regulation_of_phagocytosis;nuclear_membrane;protein_kinase_binding;negative_regulation_of_neuron_projection_development;receptor_signaling_pathway_via_JAK-STAT;positive_regulati…	340	353	268	219	164	188	197	234	242	255	266	237	0.623664	0.128614	4.84913	1.24004e-06	7.3844e-06	0.374345	0.127237	2.94211	0.00325986	0.0118183	-0.684481	0.130703	-5.23694	1.63265e-07	3.82453e-06	-0.0608168	0.134174	-0.453268	0.650356	0.801322	-0.310137	0.132855	-2.3344	0.0195746
ENSMUSG00000023341	Mx2	MX_dynamin-like_GTPase_2	polymorphic_pseudogene	16	97535308	97560900	+	ENSMUST00000190447;ENSMUST00000188251;ENSMUST00000190097;ENSMUST00000191103;ENSMUST00000024112	97535308;97536081;97550387;97558412;97536083	97558768;97560900;97551970;97560518;97560899	17858	?;NR_003508	?;GTP_binding;GTPase_activity;plasma_membrane;nucleus;cytoplasm;nucleotide_binding;membrane;defense_response_to_virus;immune_system_process;innate_immune_response;cytoplasmic_vesicle;synapse;presynapse;microtubule_binding;microtubule_cytoskeleton;dendritic_spine;postsynaptic_membrane;axon;mitochondrial_membrane;postsynaptic_density;response_to_virus;response_to_type_I_interferon;mitochondrial_fis…	147	164	138	120	123	108	80	81	82	88	79	78	0.998829	0.164343	6.07773	1.21899e-09	9.48794e-09	0.913185	0.16414	5.56345	2.64485e-08	1.87405e-07	-0.296924	0.156125	-1.90184	0.0571919	0.250997	0.701905	0.168227	4.17236	3.01461e-05	0.000139058	0.616261	0.168029	3.66758	0.000244859
ENSMUSG00000023903	Mmp25	matrix_metallopeptidase_25	protein_coding	17	23628311	23645277	-	ENSMUST00000024696;ENSMUST00000233276;ENSMUST00000233764	23628311;23629179;23629180	23645277;23645243;23644977	240047	NM_001320258;NM_001033339	zinc_ion_binding;integral_component_of_membrane;proteolysis;metalloendopeptidase_activity;metallopeptidase_activity;extracellular_matrix;membrane;metal_ion_binding;extracellular_space;plasma_membrane;hydrolase_activity;cell_surface;peptidase_activity;positive_regulation_of_peptidase_activity;anchored_component_of_membrane;extracellular_matrix_organization;collagen_catabolic_process;peptidase_acti…	2443	2129	1934	741	731	725	88	128	141	339	409	344	4.29803	0.150012	28.6512	1.5484e-180	2.18156e-178	2.60253	0.136251	19.101	2.47836e-81	1.34977e-79	-1.50177	0.132711	-11.3161	1.09236e-29	1.7999e-27	2.79626	0.152083	18.3865	1.68616e-75	6.91645e-74	1.10077	0.138528	7.94618	1.92344e-15
ENSMUSG00000024043	Arhgap28	Rho_GTPase_activating_protein_28	protein_coding	17	67842713	68004120	-	ENSMUST00000024840;ENSMUST00000164647;ENSMUST00000163865;ENSMUST00000170813;ENSMUST00000170581	67842713;67845110;67845735;67857417;67868963	68004120;67950940;67901471;67873048;67896110	268970	NM_001347410;NM_172964	signal_transduction;GTPase_activator_activity;positive_regulation_of_GTPase_activity;cytoplasm;regulation_of_actin_filament_polymerization;negative_regulation_of_stress_fiber_assembly;negative_regulation_of_GTP_binding;regulation_of_actin_cytoskeleton_organization;regulation_of_small_GTPase_mediated_signal_transduction	81	75	81	60	49	50	19	9	23	10	16	9	2.33461	0.3066	7.61453	2.64643e-14	2.72968e-13	2.79606	0.335225	8.34083	7.37706e-17	8.83748e-16	-0.51679	0.257251	-2.00889	0.0445487	0.211174	1.81782	0.313515	5.79821	6.70275e-09	4.50628e-08	2.27927	0.341561	6.67308	2.50485e-11
ENSMUSG00000024064	Galnt14	polypeptide_N-acetylgalactosaminyltransferase_14	protein_coding	17	73493228	73710453	-	ENSMUST00000024858;ENSMUST00000232785;ENSMUST00000112591;ENSMUST00000233326;ENSMUST00000146565	73493228;73493755;73507580;73519625;73572784	73710451;73542045;73710415;73710066;73710453	71685	NM_027864	membrane;integral_component_of_membrane;transferase_activity;transferase_activity,_transferring_glycosyl_groups;Golgi_membrane;Golgi_apparatus;carbohydrate_binding;protein_glycosylation;metal_ion_binding;molecular_function;biological_process;polypeptide_N-acetylgalactosaminyltransferase_activity	15	25	15	0	2	5	1	3	2	12	10	9	3.31058	0.765677	4.32373	1.53415e-05	7.99906e-05	0.867426	0.553723	1.56654	0.117223	0.256519	-2.91872	0.732901	-3.98243	6.82154e-05	0.000956245	0.391855	0.919842	0.426002	0.670106	0.817199	-2.0513	0.752633	-2.72549	0.00642058
ENSMUSG00000024101	Washc1	WASH_complex_subunit_1	protein_coding	17	66111545	66120503	+	ENSMUST00000072383;ENSMUST00000233500;ENSMUST00000116556;ENSMUST00000233354;ENSMUST00000233604;ENSMUST00000233589;ENSMUST00000233060;ENSMUST00000233311	66111545;66111553;66111645;66111653;66115685;66115700;66116044;66116274	66120503;66114200;66119447;66114014;66116761;66117291;66117274;66117171	68767	NM_026833;NM_001037757	actin_binding;Arp2/3_complex-mediated_actin_nucleation;WASH_complex;alpha-tubulin_binding;early_endosome;membrane;cytoplasm;intracellular_membrane-bounded_organelle;cytoplasmic_vesicle;cytosol;cytoskeleton;endosome_organization;endosome;regulation_of_actin_filament_polymerization;centrosome;autophagosome;exocytosis;recycling_endosome;centriole;early_endosome_membrane;extracellular_matrix_disassem…	1637	1613	1461	1113	1336	1273	1201	1166	1262	1345	1250	1255	0.489081	0.0580398	8.42665	3.55697e-17	4.15864e-16	0.328972	0.0577559	5.69589	1.22728e-08	8.99098e-08	-0.282201	0.0579216	-4.87213	1.10404e-06	2.26194e-05	0.20688	0.0590419	3.50395	0.00045841	0.00177441	0.0467705	0.0587629	0.79592	0.426079
ENSMUSG00000024104	Washc2	WASH_complex_subunit_2`	protein_coding	6	116208038	116262686	+	ENSMUST00000036759;ENSMUST00000204476;ENSMUST00000203286;ENSMUST00000204446;ENSMUST00000204051;ENSMUST00000203523;ENSMUST00000203802;ENSMUST00000204283;ENSMUST00000203161;ENSMUST00000203928;ENSMUST00000203297;ENSMUST00000204495;ENSMUST00000203980	116208038;116208046;116208056;116208095;116208122;116208137;116208206;116208516;116220554;116221879;116225972;116255806;116256556	116262686;116255072;116220549;116209322;116213972;116216149;116262665;116258982;116224925;116227419;116229802;116256828;116258967	28006	NM_026585	membrane;plasma_membrane;cytosol;protein_transport;intracellular_membrane-bounded_organelle;WASH_complex;nucleolus;endosome;early_endosome;phosphatidylinositol-5-phosphate_binding;phosphatidylinositol-3-phosphate_binding;phosphatidylinositol-4-phosphate_binding;phosphatidylinositol-3,5-bisphosphate_binding;early_endosome_membrane;phosphatidylinositol-4,5-bisphosphate_binding;phosphatidylinositol-…	7685	6755	6478	5398	5784	5303	4940	5070	5456	5156	4651	5317	0.546953	0.0376818	14.5151	9.72843e-48	2.72944e-46	0.505961	0.0377248	13.4119	5.15047e-41	1.30561e-39	-0.283123	0.0375716	-7.53557	4.86222e-14	2.55503e-12	0.26383	0.0380318	6.93708	4.00298e-12	3.37657e-11	0.222838	0.0380745	5.85269	4.83691e-09
ENSMUSG00000024180	Tmem8	transmembrane_protein_8	protein_coding	17	26113299	26123254	+	ENSMUST00000235821;ENSMUST00000025010;ENSMUST00000237058;ENSMUST00000128597;ENSMUST00000236993;ENSMUST00000236047	26113299;26113316;26113343;26116631;26117829;26118165	26122347;26123254;26122348;26123249;26122342	60455	?;NM_021793	integral_component_of_membrane;membrane;plasma_membrane;molecular_function;hydrolase_activity;biological_process;integral_component_of_plasma_membrane;lysosome;lysosomal_membrane;phospholipase_A2_activity;phospholipase_A2_activity_(consuming_1,2-dipalmitoylphosphatidylcholine);phospholipase_A2_activity_consuming_1,2-dioleoylphosphatidylethanolamine)	778	729	667	352	341	347	306	262	247	345	304	316	1.5256	0.0930712	16.3917	2.19153e-60	7.70524e-59	1.20954	0.0909341	13.3012	2.27711e-40	5.69072e-39	-1.00252	0.0900602	-11.1317	8.79642e-29	1.35737e-26	0.523076	0.0985033	5.31024	1.0948e-07	6.64776e-07	0.207014	0.0964866	2.14552	0.0319111
ENSMUSG00000024190	Dusp1	dual_specificity_phosphatase_1	protein_coding	17	26505590	26562128	-	ENSMUST00000025025;ENSMUST00000236661;ENSMUST00000126178;ENSMUST00000235532;ENSMUST00000146077;ENSMUST00000011196	26505590;26505591;26506516;26554254	26508519;26508472;26508474;26562128;26507723;26561499	19252	NM_013642	phosphatase_activity;protein_tyrosine_phosphatase_activity;protein_dephosphorylation;protein_tyrosine/serine/threonine_phosphatase_activity;dephosphorylation;MAP_kinase_tyrosine/serine/threonine_phosphatase_activity;hydrolase_activity;nucleus;cytoplasm;phosphoprotein_phosphatase_activity;intracellular_signal_transduction;negative_regulation_of_ERK1_and_ERK2_cascade;inactivation_of_MAPK_activity;c…	3292	3014	2804	2446	2652	2573	4002	2771	3164	2613	2050	2155	-0.0153928	0.129927	-0.118472	0.905693	0.960425	0.457416	0.130299	3.51051	0.000447251	0.00190282	-0.187727	0.130166	-1.44221	0.149243	0.45952	-0.20312	0.130089	-1.56139	0.118432	0.245566	0.269689	0.130461	2.0672	0.0387153
ENSMUSG00000024277	Mapre2	microtubule-associated_protein,_RP/EB_family,_member_2	protein_coding	18	23752333	23893861	+	ENSMUST00000132286;ENSMUST00000155708;ENSMUST00000118826;ENSMUST00000115830;ENSMUST00000149943;ENSMUST00000025127;ENSMUST00000141853;ENSMUST00000165387;ENSMUST00000170802	23752333;23752339;23752393;23753725;23753748;23803984;23804020;23804103	23774684;23883696;23860637;23892364;23797997;23893857;23833793;23890931;23893861	212307	?;NM_001162941;NM_153058;NM_001162942	?;protein_binding;microtubule_binding;microtubule;cytoplasm;cytoskeleton;cell_cycle;cell_division;microtubule_organizing_center;microtubule_plus-end;spindle_assembly;protein_kinase_binding;spindle_midzone;regulation_of_microtubule_polymerization_or_depolymerization;positive_regulation_of_keratinocyte_migration;positive_regulation_of_adherens_junction_organization;microtubule_plus-end_binding;cyto…	6480	5939	5661	3949	4277	4029	3904	3827	4108	4462	3762	4432	0.722992	0.0377657	19.1442	1.08256e-81	5.45291e-80	0.554879	0.0376202	14.7495	3.09957e-49	9.32894e-48	-0.501694	0.0376875	-13.3119	1.9729e-40	5.04725e-38	0.221298	0.038481	5.75085	8.87944e-09	5.91445e-08	0.0531856	0.0383382	1.38727	0.165359
ENSMUSG00000024304	Cdh2	cadherin_2	protein_coding	18	16588877	16809246	-	ENSMUST00000025166;ENSMUST00000152779;ENSMUST00000115850	16588877;16771397;16589023	16809246;16808462;16670069	12558	NM_007664	plasma_membrane;membrane;calcium_ion_binding;homophilic_cell_adhesion_via_plasma_membrane_adhesion_molecules;cell_adhesion;regulation_of_signal_transduction;cell-cell_adhesion;integral_component_of_membrane;metal_ion_binding;protein-containing_complex;protein_binding;cytoplasm;cell_junction;cell-cell_junction;apical_plasma_membrane;lamellipodium;calcium-dependent_cell-cell_adhesion_via_plasma_mem…	156	162	176	41	56	31	0	3	3	15	15	5	6.48373	0.625126	10.3719	3.3293e-25	5.21609e-24	3.86136	0.321076	12.0263	2.58466e-33	5.49819e-32	-1.90111	0.245125	-7.7557	8.78592e-15	4.9229e-13	4.58261	0.634743	7.21964	5.21262e-13	4.61306e-12	1.96024	0.33942	5.77528	7.68246e-09
ENSMUSG00000024424	Ttc39c	tetratricopeptide_repeat_domain_39C	protein_coding	18	12599896	12738863	+	ENSMUST00000234974;ENSMUST00000234255;ENSMUST00000169401;ENSMUST00000141060;ENSMUST00000234966;ENSMUST00000025294;ENSMUST00000234848;ENSMUST00000143388	12599896;12599926;12643344;12643362;12689728;12734705	12725017;12736958;12737050;12689445;12738863;12737056;12698461;12736830	72747	?;NM_028341	?;protein_binding	964	898	834	631	654	601	689	693	696	728	574	719	0.48686	0.0691607	7.03955	1.92866e-12	1.79506e-11	0.45644	0.0693863	6.57824	4.76044e-11	4.15428e-10	-0.455435	0.0698972	-6.51578	7.23113e-11	2.77307e-09	0.0314252	0.0715077	0.439467	0.660324	0.808786	0.00100532	0.0717259	0.0140161	0.988817
ENSMUSG00000024668	Sdhaf2	succinate_dehydrogenase_complex_assembly_factor_2	protein_coding	19	10500534	10526142	-	ENSMUST00000025570;ENSMUST00000235853;ENSMUST00000235243;ENSMUST00000235446;ENSMUST00000237827;ENSMUST00000235486;ENSMUST00000235222;ENSMUST00000237847;ENSMUST00000236455	10500534;10501641;10502344;10502348;10502443;10502619;10502817;10502833;10513492	10525115;10525156;10525092;10525097;10525182;10517451;10526142;10525122;10525158	66072	NM_025333	mitochondrion;protein-FAD_linkage;molecular_function;cytosol;nucleolus;mitochondrial_matrix;mitochondrial_electron_transport,_succinate_to_ubiquinone;negative_regulation_of_canonical_Wnt_signaling_pathway;protein_dephosphorylation;tricarboxylic_acid_cycle;negative_regulation_of_epithelial_to_mesenchymal_transition;mitochondrial_respiratory_chain_complex_II_assembly	2553	2525	2300	1872	2134	2008	1747	1744	1828	1793	1605	1793	0.584735	0.0462231	12.6503	1.1145e-36	2.46802e-35	0.546821	0.0463329	11.802	3.81094e-32	7.83258e-31	-0.23687	0.0457346	-5.17922	2.22812e-07	5.13286e-06	0.347866	0.0469086	7.41582	1.20876e-13	1.10911e-12	0.309951	0.0470168	6.59235	4.32922e-11
ENSMUSG00000024772	Ehd1	EH-domain_containing_1	protein_coding	19	6276725	6300096	+	ENSMUST00000025684;ENSMUST00000165797;ENSMUST00000171203;ENSMUST00000148547	6276725;6276925;6294181;6297914	6300096;6281392;6297877;6298360	13660	NM_010119	protein_binding;GTP_binding;calcium_ion_binding;endocytic_recycling;cholesterol_homeostasis;membrane;metal_ion_binding;plasma_membrane;perinuclear_region_of_cytoplasm;protein_transport;nucleotide_binding;ATP_binding;cytoplasmic_vesicle;protein_homooligomerization;identical_protein_binding;cell_projection;endosome_membrane;early_endosome_membrane;endosome;intracellular_protein_transport;early_endo…	14095	12943	11942	10490	11413	10763	9237	8892	9075	9980	8792	9543	0.629367	0.0327701	19.2055	3.32813e-82	1.68075e-80	0.498971	0.0327265	15.2467	1.73172e-52	5.52872e-51	-0.194686	0.0325754	-5.97648	2.2801e-09	7.12732e-08	0.434681	0.0329251	13.2021	8.53268e-40	1.82309e-38	0.304285	0.0328817	9.25392	2.16402e-20
ENSMUSG00000024805	Pcgf5	polycomb_group_ring_finger_5	protein_coding	19	36348309	36460970	+	ENSMUST00000225920;ENSMUST00000224805;ENSMUST00000071267;ENSMUST00000224772;ENSMUST00000224679;ENSMUST00000224971;ENSMUST00000225411;ENSMUST00000225050;ENSMUST00000224859;ENSMUST00000225185;ENSMUST00000062389	36348309;36348537;36379068;36379106;36392244;36409748;36434584;36437169;36439654	36460970;36355613;36456204;36455943;36440048;36456192;36435089;36455700;36446290	76073	NM_001368692;NM_001368693;NM_029508	metal_ion_binding;nucleus;DNA-binding_transcription_factor_activity;positive_regulation_of_transcription_by_RNA_polymerase_II;protein_binding;RNA_polymerase_II_regulatory_region_sequence-specific_DNA_binding;PcG_protein_complex;centrosome;nucleoplasm;histone_H2A-K119_monoubiquitination;PRC1_complex;X_chromosome;inactivation_of_X_chromosome_by_genetic_imprinting	1063	956	892	683	751	698	570	643	715	598	552	611	0.706201	0.0703784	10.0344	1.07663e-23	1.60775e-22	0.762506	0.0711043	10.7238	7.87296e-27	1.38654e-25	-0.389048	0.0696394	-5.58661	2.31547e-08	6.25273e-07	0.317153	0.0722011	4.39264	1.11983e-05	5.4495e-05	0.373458	0.0729089	5.12226	3.01901e-07
ENSMUSG00000024897	Apba1	amyloid_beta_(A4)_precursor_protein_binding,_family__A,_member_1	protein_coding	19	23758887	23949596	+	ENSMUST00000025830;ENSMUST00000237688	23758887;23904457	23949596;23947376	319924	NM_177034	protein_binding;chemical_synaptic_transmission;synaptic_vesicle;protein-containing_complex_assembly;amyloid-beta_binding;Golgi_apparatus;plasma_membrane;nucleus;protein-containing_complex;regulation_of_gene_expression;protein_transport;cytoplasm;membrane;in_utero_embryonic_development;synapse;glutamatergic_synapse;multicellular_organism_growth;protein-containing_complex_binding;locomotory_behavio…	2000	1853	1625	1615	1564	1513	1182	1247	1317	1275	1260	1309	0.658472	0.0573206	11.4875	1.52418e-30	2.84129e-29	0.546005	0.0571962	9.54618	1.34565e-21	1.97163e-20	-0.160506	0.0563316	-2.84931	0.00438142	0.0351145	0.497966	0.0578592	8.60652	7.53145e-18	8.55339e-17	0.385499	0.0577359	6.67694	2.43984e-11
ENSMUSG00000024975	Pdcd4	programmed_cell_death_4	protein_coding	19	53892231	53929860	+	ENSMUST00000074371;ENSMUST00000235854;ENSMUST00000237699;ENSMUST00000025931;ENSMUST00000237060;ENSMUST00000165617	53892231;53892236;53893830;53903299;53903375;53903416	53929851;53896317;53896372;53929860;53929435;53929853	18569	NM_011050;NM_001168491;NM_001168492	negative_regulation_of_transcription,_DNA-templated;positive_regulation_of_inflammatory_response;negative_regulation_of_cytokine_production_involved_in_inflammatory_response;cellular_response_to_lipopolysaccharide;nucleus;cytosol;RNA_binding;cytoplasm;protein_binding;apoptotic_process;negative_regulation_of_apoptotic_process;cell_aging;positive_regulation_of_NIK/NF-kappaB_signaling;negative_regul…	2740	2613	2305	1374	1391	1316	846	853	914	1035	847	1029	1.66228	0.0555771	29.9094	1.48377e-196	2.40408e-194	1.43474	0.054852	26.1565	8.31051e-151	1.02918e-148	-0.846768	0.0529347	-15.9965	1.35204e-57	5.84172e-55	0.815511	0.0576733	14.1402	2.14677e-45	5.22399e-44	0.587968	0.0569748	10.3198	5.73506e-25
ENSMUSG00000025068	Gsto1	glutathione_S-transferase_omega_1	protein_coding	19	47854970	47864790	+	ENSMUST00000026050;ENSMUST00000237121;ENSMUST00000237472;ENSMUST00000130157;ENSMUST00000236902;ENSMUST00000143694	47854970;47855030;47855038;47855083;47855758;47862995	47864790;47864327;47864789;47855725;47864567	14873	NM_010362	protein_binding;cytoplasm;glutathione_transferase_activity;cell;transferase_activity;nucleoplasm;cytosol;oxidoreductase_activity;oxidation-reduction_process;nuclear_membrane;cellular_oxidant_detoxification;axon;cell_body;basement_membrane;xenobiotic_catabolic_process;regulation_of_release_of_sequestered_calcium_ion_into_cytosol_by_sarcoplasmic_reticulum;positive_regulation_of_ryanodine-sensitive_…	4707	4303	4012	3185	3570	3277	3533	3476	3565	3595	3394	3767	0.411331	0.0381722	10.7757	4.48443e-27	7.45857e-26	0.31331	0.0381316	8.21655	2.09437e-16	2.45899e-15	-0.316793	0.0383142	-8.26828	1.35907e-16	9.20709e-15	0.0945387	0.0387879	2.43732	0.0147964	0.0421765	-0.00348231	0.038748	-0.0898708	0.92839
ENSMUSG00000025225	Nfkb2	nuclear_factor_of_kappa_light_polypeptide_gene_enhancer_in_B_cells_2,_p49/p100	protein_coding	19	46304320	46312385	+	ENSMUST00000237330;ENSMUST00000073116;ENSMUST00000236591;ENSMUST00000111881;ENSMUST00000237761;ENSMUST00000236820;ENSMUST00000237791;ENSMUST00000235868	46304320;46304744;46304800;46305696;46305998;46306121	46312385;46312022;46312090;46312027;46311894;46306869	18034	?;NM_001177369;NM_019408;NM_001177370	DNA_binding;regulation_of_transcription,_DNA-templated;nucleus;protein_binding;signal_transduction;cytoplasm;DNA-binding_transcription_factor_activity;innate_immune_response;nucleoplasm;cytosol;positive_regulation_of_transcription_by_RNA_polymerase_II;negative_regulation_of_transcription_by_RNA_polymerase_II;RNA_polymerase_II_regulatory_region_sequence-specific_DNA_binding;RNA_polymerase_II_proxi…	6272	5854	5124	3644	3977	3818	2780	2890	2890	3368	3248	3172	1.12037	0.0452582	24.7552	2.72663e-135	2.47728e-133	0.851621	0.0449198	18.9587	3.74362e-80	2.00516e-78	-0.531155	0.0445786	-11.915	9.88569e-33	1.81328e-30	0.58922	0.0459263	12.8297	1.11826e-37	2.26248e-36	0.320466	0.0455929	7.02886	2.0823e-12
ENSMUSG00000025357	Dgka	diacylglycerol_kinase,_alpha	protein_coding	10	128720134	128744855	-	ENSMUST00000026414;ENSMUST00000219834;ENSMUST00000217957	128720134;128720136;128728854	128744075;128744855;128731047	13139	NM_001358745;NM_001372366;NM_001358746;NM_016811	signal_transduction;calcium_ion_binding;intracellular_signal_transduction;diacylglycerol_kinase_activity;protein_kinase_C-activating_G_protein-coupled_receptor_signaling_pathway;kinase_activity;NAD+_kinase_activity;transferase_activity;metal_ion_binding;plasma_membrane;cytosol;nucleotide_binding;ATP_binding;diacylglycerol_metabolic_process;glycerolipid_metabolic_process;lipid_phosphorylation;phos…	3090	2946	2793	2295	2376	2124	1534	1474	1567	1487	1517	1504	1.06143	0.053428	19.8666	7.91402e-88	4.33443e-86	1.0069	0.0534889	18.8244	4.76559e-79	2.50425e-77	-0.319083	0.052019	-6.13397	8.57102e-10	2.85843e-08	0.742351	0.0540815	13.7265	7.04438e-43	1.62087e-41	0.687814	0.0541417	12.7039	5.62203e-37
ENSMUSG00000025504	Eps8l2	EPS8-like_2	protein_coding	7	141338880	141363020	+	ENSMUST00000026577;ENSMUST00000140025;ENSMUST00000210251;ENSMUST00000145108;ENSMUST00000136736;ENSMUST00000143633;ENSMUST00000146042;ENSMUST00000127501;ENSMUST00000136240;ENSMUST00000133669;ENSMUST00000210158;ENSMUST00000155729	141338880;141338956;141338980;141338987;141339004;141339006;141342656;141357996;141358205;141360246;141360755;141361537	141363020;141344502;141355794;141355792;141355021;141355929;141361415;141361734;141361732;141362667	98845	NM_133191	protein_binding;plasma_membrane;protein-containing_complex;cytosol;cytoplasm;actin_binding;cell_projection;Rho_protein_signal_transduction;actin_filament_binding;ruffle;sensory_perception_of_sound;Rho_guanyl-nucleotide_exchange_factor_activity;stereocilium;ruffle_membrane;regulation_of_Rho_protein_signal_transduction;Rac_guanyl-nucleotide_exchange_factor_activity;Rac_protein_signal_transduction;p…	49	47	29	11	18	21	5	3	4	7	4	1	3.48254	0.543569	6.4068	1.48604e-10	1.23686e-09	3.4084	0.543535	6.2708	3.59201e-10	2.94185e-09	-1.25488	0.404637	-3.10125	0.00192704	0.0177739	2.22766	0.566023	3.93563	8.29776e-05	0.000358439	2.15352	0.56599	3.80487	0.000141879
ENSMUSG00000025558	Dock9	dedicator_of_cytokinesis_9	protein_coding	14	121542046	121797837	-	ENSMUST00000212376;ENSMUST00000211803;ENSMUST00000040700;ENSMUST00000212181;ENSMUST00000212416;ENSMUST00000239077;ENSMUST00000100299;ENSMUST00000212719;ENSMUST00000212371;ENSMUST00000211907;ENSMUST00000211993;ENSMUST00000238406	121542046;121542114;121542146;121542506;121543196;121543426;121579952;121581334;121583486;121591812;121597642	121738861;121592444;121698417;121605244;121797837;121584726;121592000;121586746;121598213;121599821	105445	NM_001128308;NM_001081039;NM_001128307;NM_134074	guanyl-nucleotide_exchange_factor_activity;small_GTPase_mediated_signal_transduction	248	220	212	88	75	81	20	17	35	46	41	38	3.35306	0.224797	14.916	2.5947e-50	7.63218e-49	2.48075	0.195525	12.6877	6.92306e-37	1.60054e-35	-1.41614	0.173484	-8.16294	3.26968e-16	2.16971e-14	1.93692	0.236609	8.18616	2.69699e-16	2.86388e-15	1.06461	0.208998	5.09387	3.50832e-07
ENSMUSG00000025583	Rptor	regulatory_associated_protein_of_MTOR,_complex_1	protein_coding	11	119602905	119899576	+	ENSMUST00000125583;ENSMUST00000130049;ENSMUST00000147772;ENSMUST00000026671;ENSMUST00000147781;ENSMUST00000127899;ENSMUST00000139728;ENSMUST00000126802;ENSMUST00000124401;ENSMUST00000136662;ENSMUST00000148860;ENSMUST00000131217	119602905;119602995;119603015;119603149;119603698;119655944;119798773;119811246;119822947;119856259;119856309;119857444	119823176;119782281;119845039;119899407;119899576;119865810;119846955;119867389;119856298;119896153;119857802;119884967	74370	?;NM_028898;NM_001306081	?;protein_binding;TOR_signaling;TORC1_complex;RNA_polymerase_III_type_1_promoter_DNA_binding;RNA_polymerase_III_type_2_promoter_DNA_binding;RNA_polymerase_III_type_3_promoter_DNA_binding;TFIIIC-class_transcription_factor_complex_binding;protein_kinase_binding;protein_serine/threonine_kinase_inhibitor_activity;protein_kinase_activator_activity;protein_binding,_bridging;protein-containing_complex_b…	2612	2487	2171	1734	1796	1708	1393	1584	1689	1775	1521	1571	0.750969	0.0583414	12.872	6.47296e-38	1.48939e-36	0.615898	0.0581857	10.585	3.49641e-26	5.97895e-25	-0.411424	0.0579206	-7.10324	1.21863e-12	5.51021e-11	0.339545	0.0592777	5.72804	1.01599e-08	6.73507e-08	0.204473	0.0591245	3.45836	0.00054348
ENSMUSG00000025656	Arhgef9	CDC42_guanine_nucleotide_exchange_factor_(GEF)_9	protein_coding	X	95048935	95196856	-	ENSMUST00000113876;ENSMUST00000197364;ENSMUST00000113883;ENSMUST00000113885;ENSMUST00000182001;ENSMUST00000113878;ENSMUST00000181987;ENSMUST00000113884;ENSMUST00000128565;ENSMUST00000113882;ENSMUST00000197206;ENSMUST00000196354;ENSMUST00000199920;ENSMUST00000182135;ENSMUST00000182137;ENSMUST00000113873;ENSMUST00000198753;ENSMUST00000200628;ENSMUST00000182562;ENSMUST00000196012	95048935;95048936;95048938;95048944;95050177;95050266;95051524;95051529;95051555;95051604;95051694;95051919;95051920;95051926;95077473;95081550;95101050;95112532	95166361;95196502;95166408;95166384;95166474;95166486;95196505;95196833;95196821;95166500;95196856;95081629;95166373;95054947;95058953;95166307;95165825;95196452;95166539;95166438	236915	NM_001290385;NM_001290384;NM_001033329	protein_binding;Rho_guanyl-nucleotide_exchange_factor_activity;regulation_of_Rho_protein_signal_transduction;cytosol;cytoplasm;cell_junction;synapse;guanyl-nucleotide_exchange_factor_activity;GABA-ergic_synapse;cell_cortex;postsynaptic_density;receptor_clustering;small_GTPase_mediated_signal_transduction;plasma_membrane;regulation_of_postsynaptic_specialization_assembly;glycinergic_synapse;postsy…	161	153	129	61	62	49	18	29	37	30	40	38	2.51041	0.235587	10.656	1.63484e-26	2.66886e-25	2.06915	0.223445	9.26023	2.03983e-20	2.83086e-19	-1.30309	0.206862	-6.2993	2.9899e-10	1.06081e-08	1.20733	0.250781	4.81427	1.47739e-06	7.9836e-06	0.766068	0.239411	3.19981	0.0013752
ENSMUSG00000025936	Gm4956	predicted_gene_4956	transcribed_unprocessed_pseudogene	1	21285246	21298312	-	ENSMUST00000082032;ENSMUST00000178869;ENSMUST00000179730	21285246;21285608;21289985	21298312;21298127;21298247	241041	NR_002858	?	39	27	19	14	11	12	1	1	0	1	4	9	5.50353	1.10523	4.97954	6.37341e-07	3.91774e-06	2.6261	0.575247	4.56517	4.991e-06	2.82586e-05	-1.12071	0.487968	-2.29669	0.0216363	0.124423	4.38282	1.11931	3.91565	9.01597e-05	0.000387912	1.50539	0.601855	2.50124	0.0123759
ENSMUSG00000025938	Slco5a1	solute_carrier_organic_anion_transporter_family,_member_5A1	protein_coding	1	12866549	12992650	-	ENSMUST00000188454;ENSMUST00000115402;ENSMUST00000136197;ENSMUST00000146763;ENSMUST00000147606;ENSMUST00000133201;ENSMUST00000191566;ENSMUST00000115403	12866549;12871348;12878595;12879683;12881330;12975819;12866552	12992650;12991177;12991135;12990914;12925043	240726	?;NM_172841	protein_binding;membrane;transmembrane_transport;integral_component_of_membrane;plasma_membrane;sodium-independent_organic_anion_transmembrane_transporter_activity;ion_transport;sodium-independent_organic_anion_transport;integral_component_of_plasma_membrane;intracellular_membrane-bounded_organelle	61	59	65	18	31	22	5	5	7	14	7	11	3.56224	0.441687	8.06507	7.31938e-16	8.09504e-15	2.5798	0.371278	6.94843	3.69368e-12	3.47106e-11	-1.3328	0.319377	-4.17313	3.00445e-05	0.00045852	2.22944	0.46183	4.8274	1.38327e-06	7.49791e-06	1.247	0.395027	3.15674	0.00159545
ENSMUSG00000025964	Adam23	a_disintegrin_and_metallopeptidase_domain_23	protein_coding	1	63445891	63596276	+	ENSMUST00000182642;ENSMUST00000087374;ENSMUST00000114101;ENSMUST00000146403;ENSMUST00000114103;ENSMUST00000114107;ENSMUST00000190658;ENSMUST00000097717;ENSMUST00000185616;ENSMUST00000134704;ENSMUST00000187844;ENSMUST00000141545	63445891;63445895;63445910;63445935;63446211;63470619;63494169;63536967;63555174;63578792;63585023	63573217;63596276;63569094;63532849;63592912;63545558;63540473;63566910;63582179;63592805	23792	?;NM_011780	?;proteolysis;metalloendopeptidase_activity;metallopeptidase_activity;membrane;integral_component_of_membrane;plasma_membrane;protein_binding;extracellular_region;cell_adhesion;glutamatergic_synapse;cellular_response_to_leukemia_inhibitory_factor;integral_component_of_presynaptic_membrane	946	909	854	648	567	674	93	152	138	294	284	254	2.93556	0.120395	24.3828	2.6063e-131	2.30337e-129	1.74004	0.107512	16.1846	6.47606e-59	2.37574e-57	-0.457996	0.100789	-4.5441	5.51714e-06	9.8775e-05	2.47756	0.121757	20.3484	4.79969e-92	2.48855e-90	1.28204	0.109036	11.758	6.42115e-32
ENSMUSG00000026074	Map4k4	mitogen-activated_protein_kinase_kinase_kinase_kinase_4	protein_coding	1	39900913	40026310	+	ENSMUST00000168431;ENSMUST00000193661;ENSMUST00000191761;ENSMUST00000193682;ENSMUST00000195860;ENSMUST00000195259;ENSMUST00000195636;ENSMUST00000192509;ENSMUST00000193514;ENSMUST00000194163;ENSMUST00000195356;ENSMUST00000192355;ENSMUST00000191964;ENSMUST00000191865;ENSMUST00000192194;ENSMUST00000192884;ENSMUST00000191657;ENSMUST00000163854	39900913;39901170;39901179;39901180;39901224;39901230;39964155;39964850;39999595;39999893;39999894;40000677;40007393;40013852;40023210	40026310;39902456;39990278;40024754;40024969;40024925;39983144;39976746;40000561;40006742;40004910;40010657;40009329;40014698;40024425	26921	?;NM_001252201;NM_001252200;NM_001252202;NM_008696	ATP_binding;protein_phosphorylation;protein_kinase_activity;nucleotide_binding;protein_serine/threonine_kinase_activity;negative_regulation_of_neuron_projection_development;negative_regulation_of_insulin_secretion_involved_in_cellular_response_to_glucose_stimulus;negative_regulation_of_neuron_projection_regeneration	6450	6083	5597	3722	3730	3682	3658	3668	3956	4008	3583	4279	0.796459	0.041247	19.3095	4.46898e-83	2.28659e-81	0.650687	0.0411402	15.8163	2.40096e-56	8.33606e-55	-0.642596	0.0412755	-15.5685	1.1921e-54	4.63558e-52	0.153863	0.0421082	3.65398	0.000258204	0.00103961	0.00809064	0.0420036	0.192618	0.847258
ENSMUSG00000026116	Tmem131	transmembrane_protein_131	protein_coding	1	36792191	36943666	-	ENSMUST00000194563;ENSMUST00000191381;ENSMUST00000187917;ENSMUST00000189470;ENSMUST00000190442;ENSMUST00000186486;ENSMUST00000185964;ENSMUST00000027290	36792194;36800953;36808539;36814142;36815920;36818660;36841672;36792191	36939822;36816586;36810536;36818761;36819152;36824781;36943666;36939527	56030	?;NM_018872	membrane;integral_component_of_membrane;molecular_function	7722	7145	6541	5343	4860	4926	3847	4139	4443	4430	4111	4716	0.896114	0.0527526	16.9871	1.02292e-64	3.87694e-63	0.729277	0.0526551	13.8501	1.2705e-43	3.37925e-42	-0.437412	0.0524657	-8.3371	7.61315e-17	5.23048e-15	0.458702	0.0531286	8.63381	5.93437e-18	6.7792e-17	0.291866	0.0530318	5.5036	3.72123e-08
ENSMUSG00000026158	Ogfrl1	opioid_growth_factor_receptor-like_1	protein_coding	1	23366424	23397772	-	ENSMUST00000027343;ENSMUST00000186064;ENSMUST00000188677;ENSMUST00000189537	23366424;23369724;23370268;23391749	23383175;23380801;23397541;23397772	70155	NM_001081079	membrane;signaling_receptor_activity;opioid_receptor_activity;biological_process;cellular_component;opioid_receptor_signaling_pathway	2349	2155	2058	1183	1217	1039	977	978	1080	1094	985	1109	1.22494	0.0574642	21.3167	7.95416e-101	5.15509e-99	1.08046	0.0571823	18.895	1.25409e-79	6.64394e-78	-0.872645	0.0567583	-15.3748	2.41772e-53	8.8694e-51	0.352299	0.0599141	5.88007	4.101e-09	2.79971e-08	0.207813	0.0596438	3.48424	0.000493532
ENSMUSG00000026179	Pnkd	paroxysmal_nonkinesiogenic_dyskinesia	protein_coding	1	74284930	74353694	+	ENSMUST00000113805;ENSMUST00000027370;ENSMUST00000129219;ENSMUST00000138620;ENSMUST00000087226;ENSMUST00000152492;ENSMUST00000087225;ENSMUST00000190398	74284930;74285045;74285050;74285054;74285055;74285777;74332610;74332663	74287454;74353684;74286634;74347566;74353694;74287273;74353686;74336261	56695	NM_025580;NM_001039509;NM_019999	membrane;integral_component_of_membrane;hydroxyacylglutathione_hydrolase_activity;methylglyoxal_catabolic_process_to_D-lactate_via_S-lactoyl-glutathione;metal_ion_binding;hydrolase_activity;nucleus;protein_binding;cytoplasm;mitochondrion;neuromuscular_process_controlling_posture;negative_regulation_of_neurotransmitter_secretion;regulation_of_dopamine_metabolic_process;regulation_of_synaptic_trans…	804	775	725	456	525	531	357	370	352	460	429	425	1.20648	0.0821314	14.6897	7.50792e-49	2.14671e-47	0.848308	0.0800094	10.6026	2.89787e-26	4.97732e-25	-0.549362	0.0787068	-6.97985	2.95496e-12	1.27958e-10	0.657121	0.084961	7.73438	1.03908e-14	1.01065e-13	0.298946	0.0829115	3.60561	0.000311425
ENSMUSG00000026285	Pdcd1	programmed_cell_death_1	protein_coding	1	94038305	94052553	-	ENSMUST00000027507	94038305	94052553	18566	NM_008798	integral_component_of_membrane;negative_regulation_of_immune_response;membrane;external_side_of_plasma_membrane;plasma_membrane;protein_binding;immune_system_process;apoptotic_process;negative_regulation_of_apoptotic_process;positive_regulation_of_apoptotic_process;adaptive_immune_response;positive_regulation_of_T_cell_apoptotic_process;negative_regulation_of_tolerance_induction	16	15	17	6	10	9	2	2	0	0	3	2	3.6983	0.88499	4.17891	2.92906e-05	0.000146702	3.29846	0.823551	4.00517	6.19731e-05	0.000303359	-0.891209	0.589744	-1.51118	0.130742	0.426801	2.80709	0.907441	3.09341	0.00197869	0.00684916	2.40725	0.84763	2.83998	0.00451165
ENSMUSG00000026321	Tnfrsf11a	tumor_necrosis_factor_receptor_superfamily,_member_11a,_NFKB_activator	protein_coding	1	105780718	105847981	+	ENSMUST00000027559;ENSMUST00000187812;ENSMUST00000187658	105780718;105780750;105819870	105847981;105814403;105825401	21934	NM_009399	protein_binding;membrane;integral_component_of_membrane;metal_ion_binding;external_side_of_plasma_membrane;plasma_membrane;cytosol;cell_surface;positive_regulation_of_NF-kappaB_transcription_factor_activity;ossification;positive_regulation_of_DNA-binding_transcription_factor_activity;osteoclast_differentiation;transmembrane_signaling_receptor_activity;response_to_cytokine;positive_regulation_of_J…	2077	1893	1657	1050	1139	1058	928	904	987	1135	990	1125	1.10689	0.0547103	20.2318	5.13574e-91	2.95427e-89	0.828706	0.0538153	15.3991	1.66069e-53	5.41757e-52	-0.731497	0.053815	-13.5928	4.41814e-42	1.19308e-39	0.375393	0.0571252	6.57142	4.98383e-11	3.91201e-10	0.0972084	0.0562686	1.72758	0.0840638
ENSMUSG00000026483	Fam129a	family_with_sequence_similarity_129,_member_A	protein_coding	1	151571186	151721939	+	ENSMUST00000148810;ENSMUST00000097541;ENSMUST00000086267;ENSMUST00000111875;ENSMUST00000134499	151571373;151571452;151677167;151571496;151571186	151721939;151719342;151690182;151644898	63913	NM_022018	membrane;molecular_function;cytosol;cytoplasm;plasma_membrane;positive_regulation_of_protein_phosphorylation;negative_regulation_of_protein_phosphorylation;positive_regulation_of_translation;regulation_of_translation;response_to_endoplasmic_reticulum_stress	4139	3793	3407	2508	2580	2548	2119	2288	2394	2655	2351	2568	0.847952	0.0447443	18.9511	4.32615e-80	2.13485e-78	0.619146	0.0443972	13.9456	3.34549e-44	9.04678e-43	-0.508416	0.0443677	-11.4592	2.11556e-30	3.64007e-28	0.339536	0.0457209	7.42628	1.11697e-13	1.02779e-12	0.11073	0.0453813	2.44	0.0146874
ENSMUSG00000026700	Tnfsf4	tumor_necrosis_factor_(ligand)_superfamily,_member_4	protein_coding	1	161395409	161418410	+	ENSMUST00000028024	161395409	161418410	22164	NM_009452	protein_binding;membrane;cytokine_activity;immune_response;tumor_necrosis_factor_receptor_binding;positive_regulation_of_interferon-gamma_production;positive_regulation_of_inflammatory_response;extracellular_space;cellular_response_to_lipopolysaccharide;signal_transduction;integral_component_of_membrane;cell_surface;inflammatory_response;positive_regulation_of_interleukin-6_production;cytokine_pr…	1194	966	942	569	608	599	54	66	48	110	92	101	4.3149	0.134108	32.1747	3.98309e-227	8.70148e-225	3.39175	0.111693	30.3667	1.51148e-202	3.19431e-200	-0.741853	0.0823005	-9.01396	1.98755e-19	1.63746e-17	3.57305	0.135954	26.2813	3.13472e-152	3.00238e-150	2.64989	0.113902	23.2647	1.01099e-119
ENSMUSG00000026721	Rabgap1l	RAB_GTPase_activating_protein_1-like	protein_coding	1	160219174	160793211	-	ENSMUST00000028052;ENSMUST00000192019;ENSMUST00000191909;ENSMUST00000193185;ENSMUST00000194824;ENSMUST00000194623;ENSMUST00000235109;ENSMUST00000193729;ENSMUST00000191941;ENSMUST00000191651;ENSMUST00000028049;ENSMUST00000193115;ENSMUST00000192281;ENSMUST00000195114;ENSMUST00000194696;ENSMUST00000195442;ENSMUST00000193810	160219174;160226042;160226558;160226610;160226660;160236655;160236678;160247982;160256572;160256933;160257205;160283882;160288605;160290319;160441600;160672451;160735648	160351571;160231867;160251443;160307339;160287338;160247998;160441904;160250758;160309171;160441867;160792946;160287525;160293361;160307777;160453773;160792938;160793211	29809	NM_001038621;NM_013862	Golgi_apparatus;nucleus;GTPase_activator_activity;protein_transport;activation_of_GTPase_activity;endosome;early_endosome;Rab_GTPase_binding;intracellular_protein_transport;endocytosis;regulation_of_protein_localization;megakaryocyte_development;positive_regulation_of_GTPase_activity;protein_binding;cilium	2901	2720	2521	1387	1322	1268	360	394	467	594	587	610	2.85026	0.0706599	40.3378	0	0	2.22181	0.0667004	33.3102	2.74814e-243	8.48128e-241	-0.97248	0.0617222	-15.7557	6.27123e-56	2.4884e-53	1.87778	0.072523	25.8922	8.14402e-148	7.6127e-146	1.24933	0.068671	18.1929	5.87389e-74
ENSMUSG00000026737	Pip4k2a	phosphatidylinositol-5-phosphate_4-kinase,_type_II,_alpha	protein_coding	2	18842255	18998126	-	ENSMUST00000006912;ENSMUST00000148583;ENSMUST00000152981	18842255;18844371;18847497	18998126;18866120;18906274	18718	NM_008845	phosphatidylinositol_phosphate_kinase_activity;phosphatidylinositol_metabolic_process;membrane;transferase_activity;plasma_membrane;nucleus;cytoplasm;nucleotide_binding;ATP_binding;kinase_activity;phosphorylation;autophagosome;phosphatidylinositol_phosphorylation;protein_binding;positive_regulation_of_autophagosome_assembly;regulation_of_autophagy;1-phosphatidylinositol-5-phosphate_4-kinase_activ…	4751	4279	4076	3343	3323	3340	1966	2061	2102	2108	1984	2220	1.20784	0.0451421	26.7564	1.04115e-157	1.16339e-155	1.09191	0.0450368	24.2449	7.48411e-130	7.16815e-128	-0.328026	0.0436591	-7.51334	5.76367e-14	3.00437e-12	0.879812	0.0456779	19.2612	1.13707e-82	5.25132e-81	0.763888	0.0455739	16.7615	4.66654e-63
ENSMUSG00000026812	Tsc1	TSC_complex_subunit_1	protein_coding	2	28641228	28691167	+	ENSMUST00000156857;ENSMUST00000028155;ENSMUST00000133565;ENSMUST00000113869;ENSMUST00000113867;ENSMUST00000153625;ENSMUST00000124507;ENSMUST00000150274;ENSMUST00000125715;ENSMUST00000139642;ENSMUST00000113870	28641228;28641237;28641241;28641243;28641250;28641254;28663392;28671015;28672278;28658567	28672507;28691167;28688548;28673753;28667959;28665965;28673187;28673329	64930	?;NM_022887;NM_001289575;NM_001289576	?;membrane;nucleus;protein-containing_complex;perinuclear_region_of_cytoplasm;cytosol;cytoplasm;intracellular_membrane-bounded_organelle;regulation_of_protein_kinase_activity;lamellipodium;protein_binding;growth_cone;synapse_organization;potassium_ion_transport;postsynaptic_density;lipid_droplet;kidney_development;protein-containing_complex_binding;nervous_system_development;protein_stabilization…	2058	1826	1642	1368	1450	1346	1294	1434	1525	1521	1495	1536	0.487706	0.0567967	8.58686	8.93748e-18	1.07465e-16	0.314017	0.0565112	5.55671	2.74901e-08	1.94501e-07	-0.346121	0.0568886	-6.0842	1.17074e-09	3.83857e-08	0.141584	0.0578598	2.44703	0.014404	0.0411833	-0.0321046	0.0575795	-0.557569	0.577139
ENSMUSG00000026832	Cytip	cytohesin_1_interacting_protein	protein_coding	2	58129137	58195532	-	ENSMUST00000028175;ENSMUST00000148764;ENSMUST00000153052;ENSMUST00000151169;ENSMUST00000151785;ENSMUST00000144117;ENSMUST00000146545;ENSMUST00000131443	58129137;58133934;58159976;58160037;58147734;58133849;58147559;58134066	58160495;58195527;58195532;58160657;58195528;58195517;58160119;58156797	227929	NM_139200	protein_binding;nucleoplasm;cytosol;cytoplasm;cell_cortex;endosome;early_endosome;regulation_of_cell_adhesion	12046	10897	9766	5320	5834	5425	2163	2398	2460	3083	2845	2916	2.32963	0.0435934	53.4399	0	0	1.92193	0.0428876	44.8131	0	0	-0.918739	0.041587	-22.092	3.77716e-108	6.67631e-105	1.41089	0.0442959	31.8514	1.25708e-222	2.41995e-220	1.00319	0.0436014	23.0081	3.8631e-117
ENSMUSG00000026875	Traf1	TNF_receptor-associated_factor_1	protein_coding	2	34941750	34961772	-	ENSMUST00000172159;ENSMUST00000028234;ENSMUST00000113064;ENSMUST00000129131;ENSMUST00000201690;ENSMUST00000201335;ENSMUST00000141238;ENSMUST00000156479;ENSMUST00000135870	34941750;34943256;34943258;34947536;34956073;34956182;34956194;34957547;34958152	34958163;34961585;34961772;34961582;34958136;34958161;34958905;34961597;34961562	22029	?;NM_001326601;NM_009421	zinc_ion_binding;protein_binding;signal_transduction;regulation_of_apoptotic_process;tumor_necrosis_factor_receptor_binding;cytoplasm;identical_protein_binding;ubiquitin_protein_ligase_binding;positive_regulation_of_NF-kappaB_transcription_factor_activity;apoptotic_process;cytoplasmic_side_of_plasma_membrane;protein_K63-linked_ubiquitination;regulation_of_I-kappaB_kinase/NF-kappaB_signaling;regul…	4148	3634	3478	2129	2481	2476	935	959	950	1121	1124	1124	2.09548	0.0569561	36.7912	2.55653e-296	1.10459e-293	1.7761	0.0559458	31.7467	3.52268e-221	8.78097e-219	-0.608224	0.0529745	-11.4815	1.63492e-30	2.83819e-28	1.48726	0.0579014	25.686	1.67501e-145	1.52898e-143	1.16787	0.0569079	20.5221	1.36542e-93
ENSMUSG00000026942	Traf2	TNF_receptor-associated_factor_2	protein_coding	2	25517982	25546940	-	ENSMUST00000028311;ENSMUST00000151742;ENSMUST00000114234	25517982;25518866	25546940;25539140;25546910	22030	NM_009422;NM_001290413	zinc_ion_binding;metal_ion_binding;protein_binding;signal_transduction;regulation_of_apoptotic_process;ubiquitin-protein_transferase_activity;cytosol;tumor_necrosis_factor_receptor_binding;tumor_necrosis_factor-mediated_signaling_pathway;activation_of_NF-kappaB-inducing_kinase_activity;regulation_of_JNK_cascade;protein_autoubiquitination;transferase_activity;protein-containing_complex;cytoplasm;i…	970	837	866	691	816	819	674	680	688	797	657	697	0.500662	0.0740732	6.75902	1.3893e-11	1.23231e-10	0.353191	0.073735	4.79	1.6678e-06	9.98678e-06	-0.142487	0.0732354	-1.9456	0.051703	0.234765	0.358175	0.0748503	4.78522	1.708e-06	9.15595e-06	0.210704	0.0745157	2.82765	0.00468914
ENSMUSG00000027006	Dnajc10	DnaJ_heat_shock_protein_family_(Hsp40)_member_C10	protein_coding	2	80315466	80354043	+	ENSMUST00000125000;ENSMUST00000028392;ENSMUST00000133536;ENSMUST00000153093;ENSMUST00000154912	80315466;80331293;80333553;80347654	80324788;80354043;80333653;80340843;80350942	66861	?;NM_024181	?;endoplasmic_reticulum;cell_redox_homeostasis;disulfide_oxidoreductase_activity;protein_folding_in_endoplasmic_reticulum;cell;oxidoreductase_activity;oxidation-reduction_process;protein_binding;negative_regulation_of_protein_phosphorylation;endoplasmic_reticulum_lumen;ubiquitin-dependent_ERAD_pathway;ATPase_binding;chaperone_binding;response_to_endoplasmic_reticulum_stress;intrinsic_apoptotic_si…	4083	3637	3421	2533	2871	2680	2574	2829	2915	2877	2412	2649	0.532502	0.047444	11.2238	3.11607e-29	5.54307e-28	0.527261	0.047575	11.0827	1.52145e-28	2.79864e-27	-0.402758	0.0475225	-8.47509	2.3489e-17	1.68523e-15	0.129744	0.0481791	2.69295	0.00708237	0.0218234	0.124503	0.0483081	2.57728	0.00995826
ENSMUSG00000027078	Ube2l6	ubiquitin-conjugating_enzyme_E2L_6	protein_coding	2	84798828	84810335	+	ENSMUST00000102642;ENSMUST00000150325;ENSMUST00000154709;ENSMUST00000159150	84798828;84798834;84802703;84806229	84810176;84806391;84810335;84809234	?	NM_019949	transferase_activity;protein_binding;nucleotide_binding;ATP_binding;protein_ubiquitination;ubiquitin-dependent_protein_catabolic_process;ubiquitin_protein_ligase_binding;ubiquitin_conjugating_enzyme_activity;ubiquitin_ligase_complex;ubiquitin_binding;modification-dependent_protein_catabolic_process;ISG15-protein_conjugation;ISG15_transferase_activity;ubiquitin-like_protein_transferase_activity	1012	895	852	712	782	796	651	669	644	718	704	716	0.600652	0.0688594	8.72288	2.71211e-18	3.32692e-17	0.403968	0.0682332	5.9204	3.21155e-09	2.45546e-08	-0.208279	0.0677605	-3.07375	0.00211384	0.0191963	0.392373	0.0699606	5.60849	2.04098e-08	1.31881e-07	0.195689	0.0693443	2.82199	0.00477267
ENSMUSG00000027176	Cstf3	cleavage_stimulation_factor,_3'_pre-RNA,_subunit_3	protein_coding	2	104590523	104665429	+	ENSMUST00000028599;ENSMUST00000137961;ENSMUST00000122900;ENSMUST00000124944;ENSMUST00000131761;ENSMUST00000126539	104590523;104590618;104590532;104655540;104663138;104663666	104665429;104609429;104611406;104663438;104664179;104664739	228410	NM_145529;NM_001037326;NM_177253	nucleus;protein_binding;RNA_processing;mRNA_processing;nucleoplasm;mRNA_binding;RNA_3'-end_processing	765	725	695	575	677	655	544	507	620	594	582	681	0.500878	0.0783742	6.39086	1.64959e-10	1.36947e-09	0.274066	0.077575	3.53292	0.000411001	0.00176054	-0.138646	0.0773851	-1.79164	0.0731905	0.295728	0.362232	0.0792541	4.57051	4.86541e-06	2.4772e-05	0.13542	0.078464	1.72589	0.0843679
ENSMUSG00000027238	Frmd5	FERM_domain_containing_5	protein_coding	2	121545529	121807087	-	ENSMUST00000133898;ENSMUST00000110593;ENSMUST00000138157;ENSMUST00000131092;ENSMUST00000121219;ENSMUST00000155570;ENSMUST00000128428;ENSMUST00000110592;ENSMUST00000212518;ENSMUST00000153932;ENSMUST00000142016;ENSMUST00000145075;ENSMUST00000153704	121545529;121547745;121548087;121548304;121548306;121548307;121548623;121549048;121561385;121568895;121568947	121586433;121765108;121807087;121555599;121787344;121807023;121806992;121551351;121558557;121807057;121806872;121584012	228564	?;NM_172673	cytoskeleton;cytoskeletal_protein_binding;cell_junction;negative_regulation_of_cell_motility;protein_kinase_binding;integrin_binding;adherens_junction;regulation_of_cell_migration;positive_regulation_of_cell_adhesion;actomyosin_structure_organization;membrane;integral_component_of_membrane	51	46	56	43	37	21	1	6	4	10	14	11	3.9164	0.526615	7.43692	1.03058e-13	1.03234e-12	2.16839	0.383945	5.64766	1.62646e-08	1.17865e-07	-0.545011	0.329701	-1.65305	0.0983212	0.358997	3.37138	0.533246	6.32238	2.57563e-10	1.9246e-09	1.62338	0.392991	4.13084	3.61445e-05
ENSMUSG00000027339	Rassf2	Ras_association_(RalGDS/AF-6)_domain_family_member_2	protein_coding	2	131989415	132030258	-	ENSMUST00000028814;ENSMUST00000103182;ENSMUST00000155829;ENSMUST00000139047;ENSMUST00000140791	131989415;131992852;132000922;132002914;132009732	132030001;132030202;132021173;132030258;132029166	215653	NM_175445;NM_001362866	signal_transduction;regulation_of_apoptotic_process;nucleus;nucleoplasm;Golgi_apparatus;protein-containing_complex;cytosol;protein_binding;cytoplasm;plasma_membrane;chromosome;protein_phosphorylation;chromosome,_centromeric_region;cell_cycle;ossification;positive_regulation_of_protein_kinase_activity;protein_stabilization;positive_regulation_of_apoptotic_process;regulation_of_osteoblast_different…	3345	3093	2870	1910	1953	2014	788	828	865	1063	1110	1074	2.0191	0.0579018	34.8711	2.04206e-266	6.10827e-264	1.55464	0.0561608	27.6819	1.15301e-168	1.76519e-166	-0.602343	0.0535497	-11.2483	2.36081e-29	3.82509e-27	1.41675	0.0590124	24.0077	2.30892e-127	1.8175e-125	0.952295	0.0573051	16.618	5.16548e-62
ENSMUSG00000027367	Stard7	START_domain_containing_7	protein_coding	2	127270218	127298932	+	ENSMUST00000131196;ENSMUST00000110375;ENSMUST00000125049;ENSMUST00000110374;ENSMUST00000123152;ENSMUST00000144687;ENSMUST00000135616;ENSMUST00000154549	127270218;127270229;127270704;127270734;127284234;127290075;127292109;127292111	127284584;127298932;127285705;127295842;127297313;127297338;127297367	99138	?;NM_139308	?;lipid_binding;cellular_component;mitochondrion	2790	2537	2309	1710	1917	2008	1869	1996	2123	2133	1857	1971	0.461538	0.054265	8.50527	1.81178e-17	2.14272e-16	0.394258	0.0542827	7.26305	3.78464e-13	3.74859e-12	-0.377348	0.0544659	-6.92815	4.2639e-12	1.82606e-10	0.0841905	0.0551427	1.52677	0.126817	0.259221	0.01691	0.0551601	0.306561	0.759177
ENSMUSG00000027377	Mall	mal,_T_cell_differentiation_protein-like	protein_coding	2	127704386	127729932	-	ENSMUST00000028856	127704386	127729932	228576	NM_145532	membrane;integral_component_of_membrane;plasma_membrane;cytoplasmic_vesicle;Golgi_membrane;membrane_raft;structural_constituent_of_myelin_sheath;myelination;clathrin-coated_vesicle	239	259	229	137	161	139	178	199	219	179	152	175	0.401191	0.122834	3.26612	0.00109031	0.00422035	0.564128	0.125354	4.50029	6.78614e-06	3.78711e-05	-0.677731	0.127913	-5.29837	1.16844e-07	2.80124e-06	-0.27654	0.130353	-2.12147	0.0338819	0.0870232	-0.113603	0.13273	-0.8559	0.392053
ENSMUSG00000027459	Fam110a	family_with_sequence_similarity_110,_member_A	protein_coding	2	151969398	151980219	-	ENSMUST00000109865;ENSMUST00000109864;ENSMUST00000062047;ENSMUST00000109863	151969398;151969737	151973935;151973966;151980219;151973394	73847	NM_028666;NM_001289150;NM_146127;NM_001289151	molecular_function;biological_process;cellular_component;cytoplasm;cytoskeleton;microtubule_organizing_center;spindle_pole	711	671	532	441	507	522	428	408	412	435	446	487	0.724448	0.0873103	8.29739	1.06424e-16	1.22077e-15	0.517945	0.0864733	5.98965	2.10295e-09	1.6264e-08	-0.317723	0.0858642	-3.70029	0.00021535	0.00265171	0.406725	0.0891478	4.56237	5.05791e-06	2.56832e-05	0.200222	0.0883282	2.2668	0.0234026
ENSMUSG00000027510	Rbm38	RNA_binding_motif_protein_38	protein_coding	2	173020498	173034734	+	ENSMUST00000173393;ENSMUST00000173878;ENSMUST00000155512;ENSMUST00000173720;ENSMUST00000173997;ENSMUST00000173979;ENSMUST00000130430;ENSMUST00000029014	173020498;173021899;173021913;173022111;173022438;173022831;173023050;173021902	173034734;173033913;173034728;173033650;173033709;173034178;173034700;173034725	56190	?;NM_019547	nucleic_acid_binding;nucleus;cytosol;RNA_binding;cytoplasm;mRNA_binding;regulation_of_RNA_metabolic_process;ribonucleoprotein_complex;mRNA_3'-UTR_binding;cell_differentiation;mRNA_processing;RNA_splicing;cell_cycle;negative_regulation_of_cell_population_proliferation;DNA_damage_response,_signal_transduction_by_p53_class_mediator_resulting_in_transcription_of_p21_class_mediator;regulation_of_myotu…	559	492	440	403	393	386	252	268	261	235	316	263	1.04147	0.110469	9.42777	4.18888e-21	5.70339e-20	0.902059	0.109939	8.20506	2.3047e-16	2.70105e-15	-0.27134	0.106297	-2.55267	0.0106902	0.0719199	0.770134	0.112078	6.87139	6.35799e-12	5.30779e-11	0.63072	0.111557	5.6538	1.56935e-08
ENSMUSG00000027562	Car2	carbonic_anhydrase_2	protein_coding	3	14886273	14900770	+	ENSMUST00000192609;ENSMUST00000029078;ENSMUST00000195520	14886273;14886428;14886639	14895134;14900770;14888566	12349	?;NM_001357334;NM_009801	zinc_ion_binding;carbonate_dehydratase_activity;cell;membrane;metal_ion_binding;extracellular_space;plasma_membrane;cytosol;cytoplasm;apical_part_of_cell;regulation_of_pH;basolateral_plasma_membrane;lyase_activity;axon;microvillus;myelin_sheath;positive_regulation_of_osteoclast_differentiation;positive_regulation_of_bone_resorption;morphogenesis_of_an_epithelium;positive_regulation_of_synaptic_tr…	1421	1304	1218	533	537	494	84	85	121	233	232	237	3.87757	0.108089	35.874	7.7611e-282	2.51498e-279	2.52675	0.0864022	29.244	5.35127e-188	1.00043e-185	-1.27346	0.0763623	-16.6766	1.94033e-62	9.67329e-60	2.60411	0.111735	23.3061	3.8436e-120	2.77811e-118	1.25328	0.0909227	13.7841	3.17862e-43
ENSMUSG00000027579	Srms	src-related_kinase_lacking_C-terminal_regulatory_tyrosine_and_N-terminal_myristylation_sites	protein_coding	2	181205562	181213185	-	ENSMUST00000016498	181205562	181213185	20811	NM_011481	ATP_binding;protein_binding;protein_phosphorylation;protein_kinase_activity;protein_tyrosine_kinase_activity;transferase_activity;nucleotide_binding;kinase_activity;phosphorylation;non-membrane_spanning_protein_tyrosine_kinase_activity;peptidyl-tyrosine_phosphorylation;peptidyl-tyrosine_autophosphorylation;cytoplasm	170	140	123	16	11	22	2	2	2	11	15	8	6.27945	0.627339	10.0097	1.3823e-23	2.05789e-22	3.69893	0.328188	11.2708	1.82988e-29	3.45086e-28	-3.07491	0.29841	-10.3043	6.73879e-25	8.13803e-23	3.20454	0.656584	4.88062	1.05752e-06	5.80667e-06	0.624019	0.381125	1.63731	0.101566
ENSMUSG00000027580	Helz2	helicase_with_zinc_finger_2,_transcriptional_coactivator	protein_coding	2	181227615	181242027	-	ENSMUST00000094203;ENSMUST00000155049;ENSMUST00000121484;ENSMUST00000149417;ENSMUST00000108831	181227616;181237157;181227619;181227622;181227615	181242025;181241963;181235754;181242027	229003	?;NM_183162	RNA_binding;ribonuclease_activity;nuclear_receptor_transcription_coactivator_activity;RNA_phosphodiester_bond_hydrolysis;positive_regulation_of_nucleic_acid-templated_transcription;metal_ion_binding;hydrolase_activity;DNA_binding;nucleus;nucleotide_binding;ATP_binding;positive_regulation_of_transcription_by_RNA_polymerase_II;cytoplasm;nuclear-transcribed_mRNA_catabolic_process,_nonsense-mediated_…	10239	9359	8366	3488	3456	3523	1619	1981	2167	2635	2378	2778	2.38888	0.0614915	38.8489	0	0	1.88089	0.0607255	30.9736	1.22083e-210	2.72834e-208	-1.35433	0.0601547	-22.5141	3.0207e-112	6.52572e-109	1.03455	0.0624918	16.555	1.47392e-61	4.75247e-60	0.526562	0.0617382	8.52895	1.47682e-17
ENSMUSG00000027639	Samhd1	SAM_domain_and_HD_domain,_1	protein_coding	2	157097533	157135265	-	ENSMUST00000057725;ENSMUST00000123932;ENSMUST00000139263;ENSMUST00000160213;ENSMUST00000109549;ENSMUST00000139149;ENSMUST00000142508;ENSMUST00000149313;ENSMUST00000152866;ENSMUST00000088523	157097533;157099401;157101694;157103345;157107512;157109124;157119564;157121847;157101360	157135265;157135093;157135120;157110612;157135206;157110040;157110611;157134937;157130057;157135222	56045	NM_018851;NM_001139520	protein_binding;metal_ion_binding;hydrolase_activity;nucleus;catalytic_activity;metabolic_process;nucleoplasm;RNA_binding;plasma_membrane;nucleotide_binding;chromosome;identical_protein_binding;nucleic_acid_binding;defense_response_to_virus;DNA_repair;cellular_response_to_DNA_damage_stimulus;GTP_binding;single-stranded_DNA_binding;immune_system_process;innate_immune_response;zinc_ion_binding;RNA_…	21954	20022	18403	16461	17490	16418	14598	14774	15648	15138	13316	15040	0.534303	0.0289724	18.4418	6.06889e-76	2.80946e-74	0.511253	0.029002	17.6282	1.49616e-69	6.73375e-68	-0.200541	0.0288877	-6.94208	3.86368e-12	1.66198e-10	0.333762	0.0290885	11.474	1.78192e-30	2.98415e-29	0.310712	0.029118	10.6708	1.39426e-26
ENSMUSG00000027678	Ncoa3	nuclear_receptor_coactivator_3	protein_coding	2	165992636	166073242	+	ENSMUST00000109252;ENSMUST00000153507;ENSMUST00000139658;ENSMUST00000139394;ENSMUST00000088095	165992636;166047918;166060820;166067430;165992637	166071470;166052398;166066202;166070200;166073242	17979	?;NM_008679	regulation_of_transcription,_DNA-templated;nucleus;protein_dimerization_activity;transcription_coactivator_activity;nuclear_hormone_receptor_binding;nuclear_receptor_transcription_coactivator_activity;positive_regulation_of_nucleic_acid-templated_transcription;histone_acetylation;histone_acetyltransferase_activity;nuclear_receptor_binding;protein_N-terminus_binding;disordered_domain_specific_bind…	5554	5056	4580	4131	4106	4196	3760	4041	4372	4433	4003	4545	0.430335	0.0453675	9.48553	2.41146e-21	3.30882e-20	0.263961	0.0452522	5.83311	5.44049e-09	4.11273e-08	-0.226155	0.0453261	-4.98951	6.05324e-07	1.29475e-05	0.20418	0.0456945	4.46837	7.88161e-06	3.91512e-05	0.0378055	0.0455799	0.829433	0.406859
ENSMUSG00000027822	Slc33a1	solute_carrier_family_33_(acetyl-CoA_transporter),_member_1	protein_coding	3	63933507	63964768	-	ENSMUST00000161659;ENSMUST00000029402;ENSMUST00000160883	63933507;63942330;63942414	63964666;63964768;63964372	11416	?;NM_015728;NM_001272035	integral_component_of_membrane;membrane;acetyl-CoA_transmembrane_transporter_activity;proton_transmembrane_transport;endoplasmic_reticulum;endoplasmic_reticulum_membrane;BMP_signaling_pathway;SMAD_protein_signal_transduction;solute:proton_symporter_activity;acetyl-CoA_transport	1771	1546	1436	1159	1361	1255	887	1012	1016	996	794	1013	0.815214	0.0648329	12.5741	2.93161e-36	6.4625e-35	0.801136	0.0650699	12.3119	7.8132e-35	1.71846e-33	-0.271931	0.0635709	-4.2776	1.88918e-05	0.000300337	0.543284	0.0656949	8.2698	1.34179e-16	1.44534e-15	0.529205	0.0659288	8.02692	9.99466e-16
ENSMUSG00000027849	Syt6	synaptotagmin_VI	protein_coding	3	103575231	103645569	+	ENSMUST00000121834;ENSMUST00000132325;ENSMUST00000136049;ENSMUST00000151985;ENSMUST00000239027;ENSMUST00000183637;ENSMUST00000117221;ENSMUST00000118117;ENSMUST00000118563;ENSMUST00000090697	103575231;103575282;103575300;103575378;103576081;103576126;103576142;103575281	103630946;103635179;103632768;103630927;103632518;103587240;103635178;103627556;103645569	54524	NM_018800;NM_001276676;NM_001276677;NM_001276679;NM_001276681;NM_001276680	integral_component_of_membrane;membrane;acrosome_reaction;metal_ion_binding;plasma_membrane;calcium_ion_binding;cytoplasm;cell_junction;synapse;cytoplasmic_vesicle;protein_binding;cytosol;SNARE_binding;identical_protein_binding;glutamatergic_synapse;synaptic_vesicle_membrane;calcium-dependent_phospholipid_binding;vesicle-mediated_transport;clathrin_binding;syntaxin_binding;protein_homodimerizatio…	18	37	7	10	5	4	2	3	0	6	4	4	3.72409	0.850521	4.37859	1.19448e-05	6.31436e-05	2.17287	0.676557	3.21166	0.00131972	0.00518371	-1.62461	0.64633	-2.5136	0.0119506	0.0784983	2.09947	0.893533	2.34963	0.018792	0.0520772	0.548254	0.729893	0.751143	0.452567
ENSMUSG00000027878	Notch2	notch_2	protein_coding	3	98013527	98150361	+	ENSMUST00000198324;ENSMUST00000079812	98013527;98013538	98100659;98150361	18129	?;NM_010928	?;regulation_of_transcription,_DNA-templated;integral_component_of_membrane;protein_binding;calcium_ion_binding;signaling_receptor_activity;multicellular_organism_development;Notch_signaling_pathway;cell_differentiation;regulation_of_developmental_process;membrane;plasma_membrane;nucleus;nucleoplasm;cell_surface;cytoplasm;integral_component_of_plasma_membrane;negative_regulation_of_gene_expressio…	12640	11474	10108	8796	8880	8823	7573	8744	9377	9711	8873	10272	0.523554	0.0515398	10.1582	3.04526e-24	4.63294e-23	0.282265	0.0514545	5.48573	4.11764e-08	2.87156e-07	-0.305179	0.0515151	-5.92406	3.14087e-09	9.61701e-08	0.218376	0.0517084	4.22321	2.40843e-05	0.000112625	-0.0229132	0.0516233	-0.443855	0.657148
ENSMUSG00000027889	Ampd2	adenosine_monophosphate_deaminase_2	protein_coding	3	108074062	108086651	-	ENSMUST00000136712;ENSMUST00000102638;ENSMUST00000102637;ENSMUST00000078912;ENSMUST00000106667;ENSMUST00000127232;ENSMUST00000125467;ENSMUST00000149479;ENSMUST00000133129;ENSMUST00000153626	108074062;108074064;108074087;108074744;108075364;108076613;108078468;108078632;108079922	108085555;108086627;108086651;108085399;108075470;108076432;108077895;108079709;108080618;108085395	109674	?;NM_028779;NM_001289719;NM_001346665;NM_001289720	?;deaminase_activity;AMP_deaminase_activity;IMP_salvage;purine_ribonucleoside_monophosphate_biosynthetic_process;metal_ion_binding;hydrolase_activity;cytosol;nucleotide_metabolic_process;cholesterol_homeostasis;IMP_biosynthetic_process;energy_homeostasis;AMP_metabolic_process;ATP_metabolic_process;GTP_metabolic_process;cyclic_purine_nucleotide_metabolic_process;glomerular_visceral_epithelial_cell…	3642	3179	3004	2120	2298	2280	1966	2153	2138	2430	2227	2354	0.76104	0.0474875	16.0261	8.39511e-58	2.84366e-56	0.523099	0.0471122	11.1033	1.20952e-28	2.23331e-27	-0.491437	0.0472579	-10.399	2.50437e-25	3.12131e-23	0.269604	0.0485112	5.55755	2.73586e-08	1.74863e-07	0.0316624	0.048144	0.657662	0.510755
ENSMUSG00000027931	Npr1	natriuretic_peptide_receptor_1	protein_coding	3	90450591	90465866	-	ENSMUST00000029540;ENSMUST00000124760;ENSMUST00000146991;ENSMUST00000142243;ENSMUST00000152510	90450591;90457418;90457399;90455103;90450710	90465866;90461421;90458939;90457476;90451781	18160	NM_008727	integral_component_of_membrane;ATP_binding;protein_phosphorylation;intracellular_signal_transduction;protein_kinase_activity;phosphorus-oxygen_lyase_activity;cyclic_nucleotide_biosynthetic_process;membrane;plasma_membrane;nucleotide_binding;GTP_binding;signal_transduction;peptide_receptor_activity;guanylate_cyclase_activity;lyase_activity;natriuretic_peptide_receptor_activity;peptide_hormone_bind…	719	646	584	101	114	94	53	29	47	123	131	128	4.02747	0.15934	25.2759	5.88439e-141	5.80762e-139	2.38565	0.121223	19.6798	3.21136e-86	1.85829e-84	-2.59614	0.126453	-20.5306	1.14833e-93	1.71745e-90	1.43132	0.176234	8.12172	4.59614e-16	4.8226e-15	-0.210492	0.142703	-1.47504	0.140203
ENSMUSG00000027936	Crtc2	CREB_regulated_transcription_coactivator_2	protein_coding	3	90254163	90264125	+	ENSMUST00000029545;ENSMUST00000149422;ENSMUST00000130002;ENSMUST00000123964;ENSMUST00000136970;ENSMUST00000184882;ENSMUST00000135002;ENSMUST00000149897	90254163;90254296;90254324;90254341;90257295;90258051;90258965	90264125;90264120;90258633;90259492;90260321	74343	NM_028881	nucleus;cytoplasm;protein_homotetramerization;cAMP_response_element_binding_protein_binding;positive_regulation_of_CREB_transcription_factor_activity;nucleoplasm;protein_binding;positive_regulation_of_transcription_by_RNA_polymerase_II;chromatin_binding;glucose_homeostasis;gluconeogenesis;toxin_transport;histone_H3-K9_acetylation	2757	2640	2343	2168	2258	2170	2041	1851	2005	1989	1980	2032	0.50336	0.049704	10.1272	4.18605e-24	6.32396e-23	0.402993	0.0496423	8.11794	4.74161e-16	5.48757e-15	-0.169964	0.0493268	-3.44568	0.000569635	0.00619084	0.333396	0.0501637	6.64616	3.00831e-11	2.40011e-10	0.233029	0.0501026	4.65104	3.30268e-06
ENSMUSG00000027951	Adar	adenosine_deaminase,_RNA-specific	protein_coding	3	89715022	89753446	+	ENSMUST00000197253;ENSMUST00000098924;ENSMUST00000123691;ENSMUST00000029563;ENSMUST00000121094;ENSMUST00000118341;ENSMUST00000107405;ENSMUST00000150637;ENSMUST00000131030	89715022;89715332;89730748;89737586;89745645	89716689;89753446;89735153;89751406;89739289;89747211	56417	?;NM_001038587;NM_019655;NM_001357958;NM_001146296	?;RNA_binding;RNA_processing;double-stranded_RNA_adenosine_deaminase_activity;adenosine_deaminase_activity;metal_ion_binding;hydrolase_activity;DNA_binding;nucleus;nucleoplasm;protein_binding;cytoplasm;defense_response_to_virus;immune_system_process;innate_immune_response;nucleolus;mRNA_processing;nuclear_speck;gene_silencing_by_RNA;double-stranded_RNA_binding;positive_regulation_of_viral_genome_…	4140	3789	3449	2773	2997	2985	2772	2915	2965	3304	2875	3074	0.50557	0.0430271	11.75	7.05906e-32	1.37662e-30	0.335556	0.0428489	7.83114	4.83483e-15	5.31996e-14	-0.317016	0.0429953	-7.37326	1.66511e-13	8.21692e-12	0.188555	0.0436534	4.31936	1.56485e-05	7.49948e-05	0.01854	0.0434777	0.426425	0.669798
ENSMUSG00000028051	Hcn3	hyperpolarization-activated,_cyclic_nucleotide-gated_K+_3	protein_coding	3	89146074	89160196	-	ENSMUST00000029686;ENSMUST00000132156;ENSMUST00000127654;ENSMUST00000133368	89146074;89148732;89148849;89151481	89160196;89151232;89151214;89159980	?	NM_008227	membrane;ion_transport;transmembrane_transport;voltage-gated_potassium_channel_activity;potassium_ion_transport;ion_channel_activity;integral_component_of_membrane;plasma_membrane;protein_binding;potassium_channel_activity;potassium_ion_transmembrane_transport;nucleotide_binding;voltage-gated_ion_channel_activity;regulation_of_ion_transmembrane_transport;cAMP_binding;sodium_channel_activity;sodiu…	157	141	136	125	119	94	88	98	78	71	98	72	0.826962	0.180083	4.59211	4.38778e-06	2.44306e-05	0.879626	0.182088	4.83076	1.3601e-06	8.22532e-06	-0.300164	0.17525	-1.71277	0.0867541	0.329767	0.526798	0.183796	2.86621	0.00415418	0.0134728	0.579463	0.185761	3.11939	0.00181224
ENSMUSG00000028070	Naxe	NAD(P)HX_epimerase	protein_coding	3	88056520	88058495	-	ENSMUST00000029708	88056520	88058495	246703	NM_144897	metal_ion_binding;extracellular_space;nucleoplasm;cytosol;intracellular_membrane-bounded_organelle;nucleotide_binding;isomerase_activity;identical_protein_binding;extracellular_region;mitochondrion;cell_body;cilium;NADHX_epimerase_activity;NADPHX_epimerase_activity;nicotinamide_nucleotide_metabolic_process	2183	2175	1985	1352	1587	1431	1242	1192	1257	1260	1160	1234	0.893999	0.0526386	16.9837	1.08405e-64	4.10061e-63	0.83481	0.052697	15.8417	1.60442e-56	5.61057e-55	-0.480279	0.0518055	-9.2708	1.84746e-20	1.64772e-18	0.41372	0.0540287	7.65741	1.89721e-14	1.8207e-13	0.354531	0.0540856	6.55499	5.56448e-11
ENSMUSG00000028098	Rnf115	ring_finger_protein_115	protein_coding	3	96727664	96791638	+	ENSMUST00000029740;ENSMUST00000199051;ENSMUST00000199974	96727664;96727672;96727839	96791152;96791638;96783720	67845	NM_026406	transferase_activity;metal_ion_binding;cytoplasm;protein_binding;protein_ubiquitination;cytosol;ubiquitin_protein_ligase_activity;ubiquitin-protein_transferase_activity;protein_autoubiquitination;negative_regulation_of_epidermal_growth_factor_receptor_signaling_pathway;protein_K48-linked_ubiquitination;protein_K63-linked_ubiquitination;ubiquitin-dependent_protein_catabolic_process_via_the_multive…	2885	2602	2469	1930	2031	1963	1901	2011	2033	2046	1751	2097	0.531569	0.0465784	11.4123	3.62811e-30	6.65485e-29	0.472306	0.0466196	10.1311	4.02255e-24	6.45834e-23	-0.365062	0.0465927	-7.83517	4.68201e-15	2.70929e-13	0.166507	0.0475255	3.50352	0.000459153	0.00177693	0.107244	0.0475659	2.25464	0.0241557
ENSMUSG00000028099	Polr3c	polymerase_(RNA)_III_(DNA_directed)_polypeptide_C	protein_coding	3	96711490	96727628	-	ENSMUST00000029741;ENSMUST00000154679;ENSMUST00000128918;ENSMUST00000137009;ENSMUST00000141377;ENSMUST00000125183	96711490;96711523;96716451;96718723;96723420;96723423	96727628;96727441;96723819;96727476;96727454;96727475	74414	NM_028925	DNA_binding;DNA-directed_5'-3'_RNA_polymerase_activity;transcription,_DNA-templated;single-stranded_DNA_binding;RNA_polymerase_III_complex;transferase_activity;nucleus;nucleoplasm;defense_response_to_virus;immune_system_process;innate_immune_response;nucleotidyltransferase_activity;positive_regulation_of_innate_immune_response;positive_regulation_of_interferon-beta_production;RNA_polymerase_III_a…	2551	2536	2229	1770	1844	1761	1521	1437	1473	1643	1525	1578	0.834849	0.0504277	16.5554	1.46431e-61	5.24319e-60	0.661954	0.0501211	13.2071	7.98659e-40	1.98065e-38	-0.384845	0.0496048	-7.75822	8.61269e-15	4.83978e-13	0.450004	0.0514306	8.74973	2.13859e-18	2.48688e-17	0.277109	0.0511301	5.41968	5.97055e-08
ENSMUSG00000028100	Nudt17	nudix_(nucleoside_diphosphate_linked_moiety_X)-type_motif_17	protein_coding	3	96706067	96708562	-	ENSMUST00000200387;ENSMUST00000196773;ENSMUST00000171249;ENSMUST00000029742	96706067;96706068;96706069;96706168	96708547;96707243;96708562;96708539	78373	?;NM_030094;NM_001162925	hydrolase_activity;metal_ion_binding;cytosol;peroxisome;NADH_metabolic_process;NADH_pyrophosphatase_activity;NADP_catabolic_process;NAD_catabolic_process	897	893	815	348	331	318	34	25	18	99	113	115	5.19261	0.184457	28.1508	2.34017e-174	3.13792e-172	3.0321	0.11562	26.2247	1.38789e-151	1.75225e-149	-1.32595	0.0953542	-13.9056	5.85983e-44	1.72625e-41	3.86666	0.187911	20.577	4.41119e-94	2.36272e-92	1.70615	0.121055	14.0939	4.13912e-45
ENSMUSG00000028163	Nfkb1	nuclear_factor_of_kappa_light_polypeptide_gene_enhancer_in_B_cells_1,_p105	protein_coding	3	135584655	135691547	-	ENSMUST00000029812;ENSMUST00000132668;ENSMUST00000184550;ENSMUST00000129428;ENSMUST00000196469;ENSMUST00000150007;ENSMUST00000199588;ENSMUST00000138602;ENSMUST00000196246;ENSMUST00000164430	135584655;135584657;135584745;135584882;135585281;135590780;135601859;135610590;135617994;135585278	135691546;135608270;135603796;135608483;135669339;135594441;135603859;135691547;135622142;135667799	18033	NM_008689	DNA_binding;regulation_of_transcription,_DNA-templated;nucleus;protein_binding;signal_transduction;cytoplasm;DNA-binding_transcription_factor_activity;regulation_of_transcription_by_RNA_polymerase_II;innate_immune_response;nucleoplasm;protein-containing_complex;cytosol;identical_protein_binding;protein_heterodimerization_activity;positive_regulation_of_transcription_by_RNA_polymerase_II;chromatin…	9827	8949	8380	6174	6481	6261	5147	5312	5510	6052	5371	5924	0.877245	0.0333327	26.3178	1.19871e-152	1.28765e-150	0.684722	0.0331797	20.6368	1.2841e-94	8.26716e-93	-0.461027	0.0330269	-13.9591	2.76788e-44	8.27936e-42	0.416218	0.0338268	12.3044	8.57743e-35	1.62071e-33	0.223695	0.033676	6.64255	3.08293e-11
ENSMUSG00000028245	Nsmaf	neutral_sphingomyelinase_(N-SMase)_activation_associated_factor	protein_coding	4	6396207	6454271	-	ENSMUST00000029910;ENSMUST00000143704;ENSMUST00000149015;ENSMUST00000156715;ENSMUST00000143566;ENSMUST00000156078;ENSMUST00000143983;ENSMUST00000156283;ENSMUST00000145399;ENSMUST00000124344;ENSMUST00000124656	6396207;6396411;6396769;6406400;6409019;6424570;6428450;6429729;6433272;6437913	6454271;6399006;6454096;6454255;6423988;6432698;6453579;6446327;6454097;6444393	18201	NM_010945	protein_binding;positive_regulation_of_catalytic_activity;positive_regulation_of_apoptotic_process;death_receptor_binding;sphingomyelin_phosphodiesterase_activator_activity	1794	1679	1458	1312	1367	1390	1226	1142	1200	1177	1120	1261	0.576467	0.0556894	10.3515	4.12149e-25	6.44683e-24	0.507211	0.0557099	9.10451	8.66547e-20	1.17083e-18	-0.21513	0.0550414	-3.90851	9.28654e-05	0.00126115	0.361336	0.0564736	6.39833	1.57087e-10	1.18888e-09	0.292081	0.0564938	5.17015	2.33908e-07
ENSMUSG00000028339	Col15a1	collagen,_type_XV,_alpha_1	protein_coding	4	47208161	47313167	+	ENSMUST00000082303;ENSMUST00000102917;ENSMUST00000124105;ENSMUST00000148103;ENSMUST00000140094;ENSMUST00000140413;ENSMUST00000107731;ENSMUST00000146967;ENSMUST00000107730	47208161;47233267;47258535;47258856;47288057;47288069;47288287;47303722	47313163;47313167;47245512;47262299;47262488;47293222;47299258;47313162	12819	?;NM_009928	structural_molecule_activity;cell_adhesion;basement_membrane;collagen_trimer;extracellular_space;extracellular_region;extracellular_matrix;extracellular_matrix_structural_constituent;extracellular_matrix_organization;extracellular_matrix_structural_constituent_conferring_tensile_strength;collagen-containing_extracellular_matrix	302	231	238	220	221	199	142	142	148	174	153	150	0.945015	0.128078	7.37841	1.60196e-13	1.5859e-12	0.728105	0.126298	5.76496	8.16758e-09	6.08438e-08	-0.206117	0.121812	-1.69209	0.0906281	0.34017	0.738898	0.130181	5.67593	1.3794e-08	9.05461e-08	0.521988	0.12843	4.06438	4.81607e-05
ENSMUSG00000028478	Clta	clathrin,_light_polypeptide_(Lca)	protein_coding	4	44004452	44032846	+	ENSMUST00000107846;ENSMUST00000107847;ENSMUST00000107849;ENSMUST00000107851;ENSMUST00000107845;ENSMUST00000170241	44004452;44012638;44012678;44012686;44012643	44032846;44032845	12757	?;NM_001369159;NM_001290470;NM_001369156;NM_001369158;NM_016760;NM_001369157;NM_001080385;NM_001080386;NM_001080384	structural_molecule_activity;intracellular_protein_transport;vesicle-mediated_transport;clathrin_coat_of_trans-Golgi_network_vesicle;clathrin_coat_of_coated_pit;membrane;cytoplasmic_vesicle_membrane;cytoplasmic_vesicle;clathrin-coated_pit;clathrin_heavy_chain_binding;peptide_binding;protein-containing_complex_binding;GTPase_binding;endocytosis;clathrin_coat_assembly;clathrin_coat;clathrin-coated_…	12160	11612	10800	10136	10665	9971	10185	9346	9691	9820	8921	10238	0.354494	0.0385436	9.19723	3.6729e-20	4.81864e-19	0.294382	0.0385535	7.63568	2.24638e-14	2.3998e-13	-0.108836	0.0384977	-2.82707	0.00469764	0.0370382	0.245659	0.0386384	6.35789	2.04545e-10	1.53729e-09	0.185547	0.0386483	4.8009	1.57955e-06
ENSMUSG00000028480	Glipr2	GLI_pathogenesis-related_2	protein_coding	4	43957401	43979118	+	ENSMUST00000030202;ENSMUST00000107855	43957401;43957692	43979118	?	NM_027450	extracellular_region;membrane;Golgi_membrane;Golgi_apparatus;extracellular_space;protein_homodimerization_activity;positive_regulation_of_ERK1_and_ERK2_cascade;positive_regulation_of_epithelial_cell_migration;positive_regulation_of_epithelial_to_mesenchymal_transition	8015	7299	6441	4730	5012	4742	3092	3072	3245	3537	3067	3308	1.31859	0.0393681	33.4939	5.9207e-246	1.55562e-243	1.17032	0.039229	29.833	1.4609e-195	2.84042e-193	-0.524561	0.0383714	-13.6706	1.52035e-42	4.1634e-40	0.79403	0.039969	19.8662	7.98744e-88	3.99228e-86	0.645757	0.0398319	16.212	4.14658e-59
ENSMUSG00000028484	Psip1	PC4_and_SFRS1_interacting_protein_1	protein_coding	4	83455680	83486459	-	ENSMUST00000030207;ENSMUST00000152382;ENSMUST00000126706;ENSMUST00000107214;ENSMUST00000107215;ENSMUST00000144349;ENSMUST00000130626	83455680;83458075;83461871;83462830;83476298	83486459;83460292;83464964;83486453;83486458;83465043;83486178	101739	NM_133948;NM_001347143;NM_001290527	DNA_binding;nucleus;nucleoplasm;positive_regulation_of_transcription_by_RNA_polymerase_II;chromatin_binding;nuclear_periphery;transcriptionally_active_chromatin;mRNA_5'-splice_site_recognition;activating_transcription_factor_binding;transcription_coactivator_activity;response_to_oxidative_stress;nuclear_heterochromatin;supercoiled_DNA_binding;response_to_heat;nuclear_chromatin	885	830	762	763	717	627	614	587	702	626	555	677	0.492923	0.0795567	6.19587	5.79629e-10	4.62063e-09	0.45431	0.079732	5.69796	1.2125e-08	8.89275e-08	-0.172127	0.0788796	-2.18215	0.0290984	0.155003	0.320796	0.080463	3.98688	6.69477e-05	0.000294029	0.282183	0.0806363	3.49945	0.00046622
ENSMUSG00000028525	Pde4b	phosphodiesterase_4B,_cAMP_specific	protein_coding	4	102087543	102607259	+	ENSMUST00000106911;ENSMUST00000172845;ENSMUST00000173119;ENSMUST00000106907;ENSMUST00000106908;ENSMUST00000174186;ENSMUST00000106904;ENSMUST00000172616;ENSMUST00000133632;ENSMUST00000097950;ENSMUST00000030251;ENSMUST00000097949;ENSMUST00000106901	102087543;102087725;102087741;102254742;102255003;102255230;102421518;102430047;102470397;102570095;102587558;102589723;102589843	102605833;102195136;102557597;102555924;102607259;102506038;102605536;102542510;102488046;102605847;102605703;102605861;102603441	18578	?;NM_001177983;NM_019840;NM_001177980;NM_001177982;NM_001177981	signal_transduction;3',5'-cyclic-nucleotide_phosphodiesterase_activity;phosphoric_diester_hydrolase_activity;negative_regulation_of_adenylate_cyclase-activating_adrenergic_receptor_signaling_pathway_involved_in_heart_process;metal_ion_binding;cell_periphery;hydrolase_activity;nucleus;perinuclear_region_of_cytoplasm;cytosol;protein_binding;cytoplasm;membrane;postsynaptic_density;response_to_heat;c…	1875	1717	1605	997	1013	1002	761	674	777	858	757	804	1.344	0.0605009	22.2145	2.48506e-109	1.80962e-107	1.14118	0.0598362	19.0717	4.33647e-81	2.35514e-79	-0.726133	0.0583958	-12.4347	1.69425e-35	3.61992e-33	0.617867	0.0628474	9.83122	8.26109e-23	1.13432e-21	0.415048	0.0622078	6.67196	2.52404e-11
ENSMUSG00000028538	St3gal3	ST3_beta-galactoside_alpha-2,3-sialyltransferase_3	protein_coding	4	117932154	118134914	-	ENSMUST00000030263;ENSMUST00000106410;ENSMUST00000097912;ENSMUST00000138274;ENSMUST00000126336	117932154;117932158;117932160;117940354;117940446	118134890;118134914;118134882;118031882;117968448	20441	NM_001285520;NM_009176;NM_001161774;NM_001285521	protein_glycosylation;sialyltransferase_activity;membrane;integral_component_of_membrane;transferase_activity;transferase_activity,_transferring_glycosyl_groups;Golgi_apparatus;sialylation;Golgi_cisterna_membrane;beta-galactoside_(CMP)_alpha-2,3-sialyltransferase_activity;N-acetyllactosaminide_alpha-2,3-sialyltransferase_activity	1932	1905	1630	1403	1584	1563	1349	1216	1248	1321	1118	1198	0.630042	0.0594137	10.6043	2.84528e-26	4.62162e-25	0.625995	0.0596449	10.4954	9.07282e-26	1.52334e-24	-0.204781	0.0586698	-3.4904	0.000482301	0.00534019	0.425261	0.0600493	7.08187	1.42226e-12	1.23011e-11	0.421214	0.060278	6.98785	2.79132e-12
ENSMUSG00000028555	Ttc39a	tetratricopeptide_repeat_domain_39A	protein_coding	4	109406623	109444745	+	ENSMUST00000124209;ENSMUST00000064129;ENSMUST00000106619;ENSMUST00000126797;ENSMUST00000153315;ENSMUST00000106618;ENSMUST00000150909;ENSMUST00000139237	109406623;109407087;109407110;109407129;109414776;109415648;109415774;109420942	109428134;109444745;109424238;109422942;109428202;109444382;109421377;109426365	230603	?;NM_153392;NM_001145948	?;protein_binding;molecular_function;biological_process;cellular_component	200	225	194	70	78	70	81	112	112	149	130	134	1.13599	0.154426	7.35622	1.89198e-13	1.8673e-12	0.624486	0.148539	4.2042	2.62012e-05	0.000134734	-1.44893	0.163013	-8.88843	6.19781e-19	4.95901e-17	-0.31294	0.173312	-1.80564	0.0709743	0.162089	-0.824444	0.168088	-4.90484	9.35053e-07
ENSMUSG00000028716	Pdzk1ip1	PDZK1_interacting_protein_1	protein_coding	4	115088708	115093899	+	ENSMUST00000106548;ENSMUST00000030488;ENSMUST00000146578;ENSMUST00000139710;ENSMUST00000124491;ENSMUST00000149245;ENSMUST00000171877;ENSMUST00000177647	115088723;115090932;115090187;115089043;115090254;115088708	115093899;115093864;115091346;115091231;115093894	67182	NM_026018;NM_001164557;NM_001164558	membrane;integral_component_of_membrane;molecular_function;biological_process	399	344	302	209	218	214	135	153	123	161	162	153	1.45314	0.124236	11.6966	1.32647e-31	2.55099e-30	1.16737	0.12143	9.61349	7.01319e-22	1.03694e-20	-0.641558	0.116715	-5.4968	3.86747e-08	1.00127e-06	0.811584	0.129156	6.28374	3.30519e-10	2.44904e-09	0.525811	0.12646	4.15794	3.21132e-05
ENSMUSG00000028717	Tal1	T_cell_acute_lymphocytic_leukemia_1	protein_coding	4	115056426	115071755	+	ENSMUST00000161601;ENSMUST00000162489;ENSMUST00000030489;ENSMUST00000136946	115057811;115059508;115056426;115057438	115071228;115070469;115071755;115063570	21349	NM_001287388;NM_011527	protein_dimerization_activity;nucleus;DNA_binding;nucleoplasm;protein_binding;multicellular_organism_development;positive_regulation_of_transcription_by_RNA_polymerase_II;chromatin_binding;RNA_polymerase_II_regulatory_region_sequence-specific_DNA_binding;positive_regulation_of_transcription,_DNA-templated;RNA_polymerase_II_proximal_promoter_sequence-specific_DNA_binding;cell_differentiation;DNA-b…	1579	1393	1206	1082	1134	1145	905	928	928	977	913	993	0.705668	0.0601154	11.7386	8.08476e-32	1.57035e-30	0.569869	0.0598554	9.52076	1.71922e-21	2.50013e-20	-0.250364	0.0589868	-4.2444	2.19178e-05	0.00034339	0.455304	0.0610961	7.45227	9.17505e-14	8.47863e-13	0.319505	0.0608403	5.25153	1.50838e-07
ENSMUSG00000028799	Zfp362	zinc_finger_protein_362	protein_coding	4	128773088	128806045	-	ENSMUST00000106072;ENSMUST00000170934;ENSMUST00000138371;ENSMUST00000071108	128773088;128777084;128789321;128773104	128806045;128790092;128794888	230761	NM_001081098	nucleic_acid_binding;molecular_function;biological_process;cellular_component	1194	1173	1070	881	967	926	805	737	758	766	739	821	0.691486	0.0634319	10.9012	1.13698e-27	1.93575e-26	0.601964	0.0633591	9.50082	2.08237e-21	3.01246e-20	-0.250423	0.0622063	-4.02568	5.6811e-05	0.000812188	0.441063	0.0645583	6.83202	8.37279e-12	6.90969e-11	0.351541	0.0644868	5.45137	4.99843e-08
ENSMUSG00000028838	Extl1	exostosin-like_glycosyltransferase_1	protein_coding	4	134356372	134383850	-	ENSMUST00000030643;ENSMUST00000132387;ENSMUST00000142730	134356372;134360548;134362705	134372558;134383850;134365424	56219	NM_019578	integral_component_of_membrane;transferase_activity,_transferring_glycosyl_groups;protein_glycosylation;membrane;transferase_activity;Golgi_apparatus;endoplasmic_reticulum;endoplasmic_reticulum_membrane;acetylglucosaminyltransferase_activity;glucuronosyl-N-acetylglucosaminyl-proteoglycan_4-alpha-N-acetylglucosaminyltransferase_activity;glucuronosyltransferase_activity	157	142	94	58	60	38	12	7	8	20	22	25	3.96464	0.345291	11.482	1.62451e-30	3.01962e-29	2.57979	0.270608	9.53329	1.52379e-21	2.21926e-20	-1.26409	0.235617	-5.36501	8.09465e-08	1.98467e-06	2.70055	0.356702	7.5709	3.70637e-14	3.4982e-13	1.3157	0.285024	4.6161	3.91017e-06
ENSMUSG00000028975	Pex14	peroxisomal_biogenesis_factor_14	protein_coding	4	148960535	149099876	-	ENSMUST00000103217;ENSMUST00000128067;ENSMUST00000154860;ENSMUST00000134747;ENSMUST00000148203	148960535;148963232;148983354;148984105;149014386	149099876;149099816;149099815;149099809;149099828	56273	NM_019781	protein_binding;protein_import_into_peroxisome_matrix,_docking;peroxisomal_membrane;membrane;protein-containing_complex;protein_transport;protein_homooligomerization;integral_component_of_membrane;negative_regulation_of_protein_binding;negative_regulation_of_transcription,_DNA-templated;signaling_receptor_binding;peroxisome;fibrillar_center;protein-containing_complex_assembly;transcription_corepr…	1480	1327	1264	970	994	1029	756	752	759	864	770	791	0.955541	0.0621566	15.3731	2.47954e-53	7.70124e-52	0.784853	0.0616796	12.7247	4.3124e-37	9.99356e-36	-0.382823	0.0603388	-6.34456	2.23066e-10	8.09157e-09	0.572718	0.0636097	9.00362	2.18387e-19	2.66212e-18	0.402031	0.0631437	6.36692	1.92866e-10
ENSMUSG00000028977	Casz1	castor_zinc_finger_1	protein_coding	4	148804429	148954889	+	ENSMUST00000094464;ENSMUST00000122222;ENSMUST00000128881;ENSMUST00000140617;ENSMUST00000147270;ENSMUST00000139806;ENSMUST00000239035	148804429;148804465;148889381;148901149;148933114;148947002	148945129;148954889;148839746;148891936;148932896;148940511;148952571	69743	NM_027195;NM_001159344	regulation_of_transcription,_DNA-templated;nucleic_acid_binding;metal_ion_binding;DNA_binding;nucleus;nucleoplasm;cytosol;intracellular_membrane-bounded_organelle;multicellular_organism_development;positive_regulation_of_transcription,_DNA-templated;negative_regulation_of_neuron_differentiation;regulation_of_neuron_differentiation;retinal_bipolar_neuron_differentiation;retinal_rod_cell_fate_commi…	1426	1309	1259	876	950	926	836	751	724	851	776	790	0.900341	0.0667165	13.495	1.67301e-41	4.14903e-40	0.762617	0.0664284	11.4803	1.65735e-30	3.24837e-29	-0.478132	0.0656336	-7.28486	3.22002e-13	1.53825e-11	0.42221	0.0684513	6.16803	6.91448e-10	5.00888e-09	0.284485	0.0681705	4.17314	3.00424e-05
ENSMUSG00000028991	Mtor	mechanistic_target_of_rapamycin_kinase	protein_coding	4	148448611	148557683	+	ENSMUST00000123566;ENSMUST00000103221;ENSMUST00000057580;ENSMUST00000129715	148448611;148448625;148544413	148454969;148557683;148454973;148547788	56717	?;NM_020009	?;protein_binding;protein_serine/threonine_kinase_activity;kinase_activity;protein-containing_complex_binding;membrane;transferase_activity;Golgi_membrane;Golgi_apparatus;nucleus;protein-containing_complex;cytosol;cytoplasm;nucleotide_binding;ATP_binding;identical_protein_binding;regulation_of_protein_phosphorylation;regulation_of_protein_kinase_activity;phosphorylation;mitochondrion;ribosome_bin…	3224	2997	2506	2221	2320	2294	2054	2164	2374	2424	2152	2527	0.513994	0.0511361	10.0515	9.04913e-24	1.35549e-22	0.333219	0.0509177	6.54426	5.97899e-11	5.17354e-10	-0.289003	0.0510247	-5.66398	1.47898e-08	4.07305e-07	0.224991	0.0517667	4.34624	1.38494e-05	6.67509e-05	0.0442155	0.051551	0.857703	0.391056
ENSMUSG00000029061	Mmp23	matrix_metallopeptidase_23	protein_coding	4	155650655	155653384	-	ENSMUST00000030937;ENSMUST00000156906;ENSMUST00000130944;ENSMUST00000139242	155650655;155650657;155652253;155652270	155653384;155652025;155653207;155652892	26561	NM_011985;NM_001320235	zinc_ion_binding;proteolysis;metalloendopeptidase_activity;metallopeptidase_activity;extracellular_matrix;membrane;integral_component_of_membrane;metal_ion_binding;extracellular_space;hydrolase_activity;peptidase_activity;endoplasmic_reticulum;endoplasmic_reticulum_membrane;extracellular_matrix_organization;collagen_catabolic_process;reproduction	202	208	202	115	67	90	14	20	14	43	51	31	3.78741	0.277488	13.6489	2.04896e-42	5.22123e-41	2.32756	0.224172	10.383	2.96453e-25	4.91803e-24	-1.10654	0.203169	-5.44641	5.13977e-08	1.3046e-06	2.68087	0.28498	9.4072	5.09507e-21	6.57792e-20	1.22102	0.233382	5.23186	1.67812e-07
ENSMUSG00000029075	Tnfrsf4	tumor_necrosis_factor_receptor_superfamily,_member_4	protein_coding	4	156013843	156016612	+	ENSMUST00000030952;ENSMUST00000143576;ENSMUST00000127377	156013843;156013856;156014249	156016612;156016599;156015258	22163	NM_011659	protein_binding;membrane;integral_component_of_membrane;T_cell_proliferation;cell_surface	172	145	154	75	71	70	37	30	25	37	29	34	2.46718	0.218986	11.2664	1.92316e-29	3.43677e-28	2.27606	0.214927	10.5899	3.31963e-26	5.68665e-25	-1.06464	0.187037	-5.69212	1.25474e-08	3.48514e-07	1.40254	0.230565	6.08307	1.17905e-09	8.37263e-09	1.21142	0.226713	5.3434	9.12213e-08
ENSMUSG00000029101	Rgs12	regulator_of_G-protein_signaling_12	protein_coding	5	34949445	35039644	+	ENSMUST00000030984;ENSMUST00000128161;ENSMUST00000087684;ENSMUST00000202915;ENSMUST00000153972;ENSMUST00000156339;ENSMUST00000114284;ENSMUST00000114285;ENSMUST00000114281;ENSMUST00000114280;ENSMUST00000114283;ENSMUST00000225237;ENSMUST00000141562;ENSMUST00000201936;ENSMUST00000135403;ENSMUST00000156819;ENSMUST00000155162;ENSMUST00000150139	34949445;34949448;34964773;34973817;34974992;34989128;34989384;34989549;34999057;34999078;34999184;35014320;35020113;35022756;35022831;35024341;35026903;35026970	35033595;35020094;35039644;34975281;35019505;35023172;35033442;35039635;35033591;35033104;35019492;35022662;35026970;35024336;35030090;35032052;35039636	71729	NM_173402;NM_001163512	protein_binding;signal_transduction;GTPase_regulator_activity;nucleus;regulation_of_catalytic_activity;nucleoplasm;protein-containing_complex;GTPase_activator_activity;positive_regulation_of_GTPase_activity;cytosol;cytoplasm;plasma_membrane;cell_junction;synapse;cell_projection;nucleolus;dendrite;neuronal_cell_body;G-protein_alpha-subunit_binding;apical_dendrite;termination_of_G_protein-coupled_r…	412	367	353	232	235	298	244	267	260	287	271	243	0.665109	0.113289	5.87092	4.33379e-09	3.23959e-08	0.534622	0.112837	4.73801	2.15827e-06	1.27814e-05	-0.503667	0.113375	-4.44248	8.89286e-06	0.000152877	0.161441	0.11709	1.37878	0.167962	0.322669	0.0309542	0.116653	0.265354	0.790737
ENSMUSG00000029148	Nrbp1	nuclear_receptor_binding_protein_1	protein_coding	5	31240864	31251566	+	ENSMUST00000202576;ENSMUST00000031034;ENSMUST00000202842;ENSMUST00000200722;ENSMUST00000201259;ENSMUST00000202505;ENSMUST00000202875;ENSMUST00000202982;ENSMUST00000200857;ENSMUST00000201070;ENSMUST00000202801	31240864;31240877;31240895;31240903;31240932;31243428;31247423;31249355;31249591;31250345	31251560;31251566;31244961;31245835;31244882;31247914;31244436;31249981;31251563;31250733;31251449	192292	NM_001347326;NM_147201	ATP_binding;protein_phosphorylation;protein_kinase_activity;membrane;cytoplasm;intracellular_signal_transduction;cell_projection;protein_binding;endoplasmic_reticulum_to_Golgi_vesicle-mediated_transport;cell_cortex;endomembrane_system;perinuclear_region_of_cytoplasm;identical_protein_binding;protein_homodimerization_activity;protein_serine/threonine_kinase_activity;lamellipodium	3518	3299	3085	2736	3042	2877	2695	2536	2738	2521	2424	2606	0.425361	0.041952	10.1392	3.69991e-24	5.60697e-23	0.428805	0.0421258	10.1792	2.45638e-24	3.96673e-23	-0.135198	0.0417065	-3.24164	0.00118843	0.0116927	0.290164	0.0423081	6.85834	6.96641e-12	5.79332e-11	0.293608	0.0424804	6.9116	4.7921e-12
ENSMUSG00000029168	Dpysl5	dihydropyrimidinase-like_5	protein_coding	5	30711564	30799375	+	ENSMUST00000114729;ENSMUST00000088081;ENSMUST00000101442;ENSMUST00000127365;ENSMUST00000198503;ENSMUST00000136657;ENSMUST00000138625	30711564;30711894;30711901;30778130;30788190;30791999;30793720	30799375;30799369;30748014;30786934;30796308;30796414;30796561	65254	NM_001356948;NM_023047	hydrolase_activity;cytoplasm;microtubule_binding;hydrolase_activity,_acting_on_carbon-nitrogen_(but_not_peptide)_bonds;axon_guidance;nervous_system_development;protein-containing_complex;cytosol;protein_binding;dendrite;neuronal_cell_body;hydrolase_activity,_acting_on_carbon-nitrogen_(but_not_peptide)_bonds,_in_cyclic_amides	278	239	263	88	66	60	23	11	12	39	41	48	4.19736	0.263447	15.9324	3.773e-57	1.26046e-55	2.64807	0.201123	13.1664	1.36932e-39	3.37009e-38	-1.80563	0.184092	-9.80834	1.03664e-22	1.08948e-20	2.39173	0.276482	8.65056	5.12451e-18	5.87129e-17	0.842434	0.217918	3.86583	0.000110713
ENSMUSG00000029173	Sepsecs	Sep_(O-phosphoserine)_tRNA:Sec_(selenocysteine)_tRNA_synthase	protein_coding	5	52640087	52669708	-	ENSMUST00000031069;ENSMUST00000150709;ENSMUST00000126574;ENSMUST00000199425;ENSMUST00000123856	52640087;52641176;52646640;52656343	52669708;52666000;52648480;52669615	211006	NM_172490;NM_001363463	catalytic_activity;transferase_activity;transferase_activity,_transferring_selenium-containing_groups;selenocysteinyl-tRNA(Sec)_biosynthetic_process;RNA_binding;cytoplasm;translation;tRNA_binding;protein_binding;nucleus;selenocysteine_incorporation;membrane;integral_component_of_membrane	1472	1267	1226	803	899	871	631	658	665	666	599	639	1.13136	0.0636195	17.7832	9.53821e-71	4.12114e-69	1.09538	0.0638462	17.1565	5.61928e-66	2.3803e-64	-0.563428	0.0615771	-9.14997	5.69491e-20	4.92116e-18	0.56793	0.0658059	8.63039	6.11425e-18	6.98058e-17	0.53195	0.0660251	8.05679	7.83242e-16
ENSMUSG00000029312	Klhl8	kelch-like_8	protein_coding	5	103861973	103911259	-	ENSMUST00000112811;ENSMUST00000112815;ENSMUST00000031254;ENSMUST00000131843;ENSMUST00000147184	103861973;103862050;103862080;103870310	103886290;103911259;103874369	246293	?;NM_001359986;NM_001359987;NM_178741	protein_binding;protein_ubiquitination;Cul3-RING_ubiquitin_ligase_complex;nucleoplasm;ubiquitin-dependent_protein_catabolic_process	265	248	224	160	174	182	113	118	98	107	107	114	1.27327	0.137639	9.25076	2.22892e-20	2.95412e-19	1.20481	0.137733	8.7474	2.18326e-18	2.79271e-17	-0.453718	0.129067	-3.51537	0.000439136	0.00492963	0.819553	0.141944	5.77377	7.75179e-09	5.18645e-08	0.751091	0.142035	5.28806	1.23618e-07
ENSMUSG00000029359	Tesc	tescalcin	protein_coding	5	118027743	118061878	+	ENSMUST00000031304;ENSMUST00000124648;ENSMUST00000135540;ENSMUST00000151792;ENSMUST00000148777;ENSMUST00000145526	118027743;118027765;118027870;118036031;118041316;118041317	118061878;118061845;118061870;118061773;118053664;118046380	57816	NM_021344	calcium_ion_binding;cell;membrane;metal_ion_binding;plasma_membrane;nucleus;nucleoplasm;cytosol;cytoplasm;protein_transport;cell_projection;lamellipodium;positive_regulation_of_gene_expression;positive_regulation_of_transcription,_DNA-templated;cell_differentiation;negative_regulation_of_catalytic_activity;protein_stabilization;negative_regulation_of_cell_population_proliferation;protein_localiza…	22	18	11	11	7	10	0	1	1	1	2	3	4.77115	1.13646	4.19827	2.68962e-05	0.000135372	3.11154	0.772767	4.02649	5.66154e-05	0.000279171	-0.785411	0.569481	-1.37917	0.167842	0.488423	3.98574	1.15078	3.46352	0.000533149	0.00204244	2.32613	0.793676	2.93083	0.00338056
ENSMUSG00000029552	Tes	testis_derived_transcript	protein_coding	6	17065149	17105828	+	ENSMUST00000115467;ENSMUST00000200690;ENSMUST00000154266;ENSMUST00000121170;ENSMUST00000076654	17065149;17065160;17065168;17065192;17065224	17105823;17068949;17097388;17088867;17105828	21753	NM_207176	zinc_ion_binding;regulation_of_cell_population_proliferation;metal_ion_binding	8213	7462	6922	5255	5599	5495	3436	3465	3477	3612	3129	3524	1.23302	0.0367105	33.5877	2.53495e-247	6.84542e-245	1.17665	0.0367461	32.0211	5.54393e-225	1.49709e-222	-0.406047	0.0356999	-11.3739	5.64227e-30	9.37629e-28	0.826974	0.0371833	22.2405	1.3946e-109	9.06861e-108	0.770606	0.0372185	20.7049	3.12866e-95
ENSMUSG00000029581	Fscn1	fascin_actin-bundling_protein_1	protein_coding	5	142960343	142973185	+	ENSMUST00000031565;ENSMUST00000198017;ENSMUST00000129306;ENSMUST00000150622;ENSMUST00000137552;ENSMUST00000139131;ENSMUST00000135293	142960343;142960376;142960843;142962953;142963250;142964533;142970085	142973185;142973183;142972170;142970552;142971953;142970674;142971989	14086	NM_007984	actin_filament_binding;actin_filament_organization;actin_cytoskeleton_organization;cell_migration;protein_binding,_bridging;cytosol;protein_binding;cytoplasm;plasma_membrane;cell_junction;actin_binding;establishment_or_maintenance_of_cell_polarity;actin_cytoskeleton;positive_regulation_of_lamellipodium_assembly;cytoskeleton;growth_cone;cell_projection;cell-cell_junction;lamellipodium;filopodium;c…	5483	5010	4703	2338	2340	2317	222	271	216	840	855	736	4.53213	0.0806478	56.1965	0	0	2.67822	0.0665215	40.261	0	0	-1.058	0.0621899	-17.0125	6.64011e-65	3.68867e-62	3.47412	0.0816343	42.5571	0	0	1.62022	0.0677141	23.9274	1.59001e-126
ENSMUSG00000029624	Ptcd1	pentatricopeptide_repeat_domain_1	protein_coding	5	145147514	145167108	-	ENSMUST00000031628;ENSMUST00000161390	145147514;145165448	145167108;145166956	71799	NM_133735	protein_binding;mitochondrion;mitochondrial_matrix;tRNA_binding;tRNA_processing;mitochondrial_translation;tRNA_3'-end_processing	889	777	712	536	660	601	593	571	635	590	575	588	0.512636	0.0733011	6.99356	2.67997e-12	2.47655e-11	0.47494	0.0735062	6.46122	1.03859e-10	8.82961e-10	-0.343977	0.0733188	-4.69153	2.71173e-06	5.18428e-05	0.168658	0.0751977	2.24287	0.0249054	0.06669	0.130963	0.0753976	1.73696	0.0823943
ENSMUSG00000029687	Ezh2	enhancer_of_zeste_2_polycomb_repressive_complex_2_subunit	protein_coding	6	47530139	47595341	-	ENSMUST00000204243;ENSMUST00000081721;ENSMUST00000114618;ENSMUST00000114616;ENSMUST00000203857;ENSMUST00000092648;ENSMUST00000171614;ENSMUST00000170311;ENSMUST00000165492;ENSMUST00000164006;ENSMUST00000167278;ENSMUST00000169889;ENSMUST00000204798;ENSMUST00000133043;ENSMUST00000170327	47530139;47530319;47530541;47532010;47532630;47533742;47540843;47544006;47545783;47545836;47552386;47556030	47540735;47595030;47532116;47577660;47535125;47540709;47545883;47551761;47554214;47595058;47595341;47578010	14056	?;NM_007971;NM_001146689	protein_binding;histone-lysine_N-methyltransferase_activity;transferase_activity;nucleus;regulation_of_gene_expression;cytoplasm;chromosome;chromatin_binding;regulation_of_protein_phosphorylation;RNA_polymerase_II_proximal_promoter_sequence-specific_DNA_binding;methyltransferase_activity;methylation;positive_regulation_of_cell_cycle_G1/S_phase_transition;negative_regulation_of_gene_expression;neg…	1025	916	954	745	883	773	751	716	746	728	689	754	0.500809	0.0678584	7.38022	1.5803e-13	1.56525e-12	0.454901	0.0679984	6.68988	2.2336e-11	1.9921e-10	-0.213382	0.0673231	-3.16952	0.00152691	0.0145671	0.287428	0.0689436	4.16902	3.05907e-05	0.000140975	0.241519	0.0690814	3.49615	0.000472031
ENSMUSG00000029765	Plxna4	plexin_A4	protein_coding	6	32144268	32588192	-	ENSMUST00000115096;ENSMUST00000200732	32144268;32223773	32588192;32225199	243743	NM_175750	protein_binding;signal_transduction;semaphorin_receptor_activity;semaphorin-plexin_signaling_pathway;membrane;integral_component_of_membrane;plasma_membrane;integral_component_of_plasma_membrane;nervous_system_development;neuron_projection_morphogenesis;regulation_of_GTPase_activity;regulation_of_cell_migration;regulation_of_cell_shape;negative_regulation_of_cell_adhesion;positive_regulation_of_a…	88	113	92	73	67	55	7	6	4	4	9	6	4.22262	0.411556	10.2601	1.06556e-24	1.64819e-23	3.98629	0.395386	10.082	6.63454e-24	1.05647e-22	-0.530964	0.240187	-2.21062	0.0270619	0.146564	3.69165	0.415871	8.87691	6.87421e-19	8.20978e-18	3.45533	0.399877	8.64099	5.57267e-18
ENSMUSG00000029797	Sspo	SCO-spondin	protein_coding	6	48448229	48501250	+	ENSMUST00000043676;ENSMUST00000188970;ENSMUST00000185370;ENSMUST00000189910;ENSMUST00000169350;ENSMUST00000212740	48448229;48493780;48488042;48480605	48501250;48496206;48487490;48501235;48501099	243369	?;NM_173428	protein_binding;cell_differentiation;nervous_system_development;biological_process;cytoplasm;extracellular_region;extracellular_space;cell_adhesion;collagen-containing_extracellular_matrix;extracellular_matrix_structural_constituent;peptidase_inhibitor_activity;negative_regulation_of_peptidase_activity	17	24	29	9	2	7	5	4	7	11	11	7	2.26099	0.563092	4.01531	5.93682e-05	0.000282985	1.32207	0.508271	2.60111	0.00929229	0.0300266	-1.9067	0.549164	-3.472	0.000516587	0.00568967	0.354288	0.634393	0.558468	0.576525	0.74809	-0.58463	0.586278	-0.997188	0.318673
ENSMUSG00000029798	Herc6	hect_domain_and_RLD_6	protein_coding	6	57581000	57664632	+	ENSMUST00000031817;ENSMUST00000203840;ENSMUST00000204455;ENSMUST00000203506;ENSMUST00000204843;ENSMUST00000204166	57581000;57581008;57604073;57606511;57607433;57610826	57664632;57584590;57626177;57610888;57618671;57619928	67138	NM_025992	ubiquitin-protein_transferase_activity;transferase_activity;nucleoplasm;cytosol;cytoplasm;response_to_bacterium;cyclin_binding;immune_system_process;innate_immune_response;protein_ubiquitination;hematopoietic_progenitor_cell_differentiation;ubiquitin_protein_ligase_activity	519	465	443	371	410	362	261	314	345	337	311	350	0.74553	0.0946718	7.87489	3.4104e-15	3.63733e-14	0.553862	0.0937356	5.90876	3.44687e-09	2.6271e-08	-0.260573	0.0923096	-2.82281	0.00476041	0.037442	0.484957	0.0965565	5.02252	5.0998e-07	2.91205e-06	0.293289	0.0956388	3.06663	0.00216488
ENSMUSG00000029811	Aoc1	amine_oxidase,_copper-containing_1	protein_coding	6	48872896	48909188	+	ENSMUST00000204856;ENSMUST00000031835;ENSMUST00000162948;ENSMUST00000161184;ENSMUST00000167529	48872896;48895254;48904986;48907355	48905876;48909188;48909187;48908651	76507	?;NM_029638;NM_001161621;NM_001161622	oxidation-reduction_process;copper_ion_binding;primary_amine_oxidase_activity;quinone_binding;amine_metabolic_process;metal_ion_binding;oxidoreductase_activity	478	447	438	146	149	120	0	4	10	33	46	42	6.71948	0.4028	16.6819	1.7739e-62	6.44672e-61	3.53128	0.17511	20.1661	1.94414e-90	1.18868e-88	-1.65759	0.136017	-12.1866	3.66278e-34	7.19347e-32	5.06188	0.407107	12.4338	1.71302e-35	3.29112e-34	1.87369	0.184802	10.1389	3.71394e-24
ENSMUSG00000029851	Tcaf2	TRPM8_channel-associated_factor_2	protein_coding	6	42623016	42645254	-	ENSMUST00000031879;ENSMUST00000131341	42623016;42626410	42645254;42629440	232748	NM_146174	membrane;plasma_membrane;cell_junction;ion_channel_binding;hematopoietic_progenitor_cell_differentiation;positive_regulation_of_cell_migration;positive_regulation_of_protein_targeting_to_membrane;negative_regulation_of_anion_channel_activity;regulation_of_anion_channel_activity	27	31	18	3	7	5	7	10	10	9	7	10	1.59929	0.475997	3.35987	0.000779803	0.00309929	1.58254	0.479285	3.30188	0.000960403	0.00386207	-2.27975	0.537274	-4.24318	2.20372e-05	0.000344983	-0.680468	0.581575	-1.17004	0.241983	0.423964	-0.697212	0.58427	-1.19331	0.23275
ENSMUSG00000030067	Foxp1	forkhead_box_P1	protein_coding	6	98925338	99522721	-	ENSMUST00000113326;ENSMUST00000177410;ENSMUST00000176565;ENSMUST00000177437;ENSMUST00000177229;ENSMUST00000074346;ENSMUST00000113328;ENSMUST00000113324;ENSMUST00000113329;ENSMUST00000177230;ENSMUST00000177307;ENSMUST00000176850;ENSMUST00000176632;ENSMUST00000175880;ENSMUST00000124058;ENSMUST00000142164;ENSMUST00000154163;ENSMUST00000123992;ENSMUST00000113321;ENSMUST00000175886;ENSMUST00000177507;…	98925338;98925415;98929189;98929466;98930090;98930171;98945534;98952201;99003200;99003393;99006685;99009933;99009944;99016550;99075962;99152058;99161940;99162929;99260357;99308377;99435236;98925342	99266515;98929785;99520997;99028258;99028259;99163018;99435345;98935545;99028313;99003680;99028942;99044459;99028266;99096205;99044442;99027991;99248336;99266532;99521162;99522647;99436396;99522721	108655	NM_001197321;NM_001197322;NM_001347345;NM_053202	regulation_of_transcription,_DNA-templated;DNA-binding_transcription_factor_activity;sequence-specific_DNA_binding;DNA_binding;nucleus;metal_ion_binding;protein_binding;cytoplasm;identical_protein_binding;positive_regulation_of_transcription_by_RNA_polymerase_II;innate_vocalization_behavior;chromatin_binding;negative_regulation_of_transcription_by_RNA_polymerase_II;negative_regulation_of_transcri…	1519	1520	1363	979	1170	1022	799	767	869	823	768	866	0.967317	0.061558	15.7139	1.21415e-55	3.90841e-54	0.880455	0.0614999	14.3164	1.72916e-46	4.9587e-45	-0.415887	0.0599298	-6.93957	3.93306e-12	1.68809e-10	0.55143	0.0630326	8.74833	2.16532e-18	2.51627e-17	0.464569	0.062976	7.37692	1.61992e-13
ENSMUSG00000030091	Nup210	nucleoporin_210	protein_coding	6	91013068	91116829	-	ENSMUST00000203434;ENSMUST00000204740;ENSMUST00000151437;ENSMUST00000139051;ENSMUST00000141952;ENSMUST00000148397;ENSMUST00000153350;ENSMUST00000142951;ENSMUST00000113509;ENSMUST00000123340;ENSMUST00000032179	91114357;91085809;91060715;91052582;91018745;91018924;91026580;91013070;91013317;91013068	91116796;91098622;91065844;91053620;91025506;91024049;91030258;91055384;91116819;91017429;91116829	54563	?;NM_018815	?;membrane;integral_component_of_membrane;nucleus;protein_transport;endoplasmic_reticulum;endoplasmic_reticulum_membrane;nuclear_membrane;mRNA_transport;nuclear_pore;protein-containing_complex_assembly;nuclear_envelope	2620	2237	2145	1539	1531	1536	1004	1201	1176	1365	1347	1386	1.16031	0.0626231	18.5285	1.2169e-76	5.6739e-75	0.807631	0.0617568	13.0776	4.42147e-39	1.07593e-37	-0.541509	0.0612999	-8.83377	1.01209e-18	8.0648e-17	0.618801	0.0638355	9.69369	3.2074e-22	4.31866e-21	0.266122	0.0629859	4.2251	2.3883e-05
ENSMUSG00000030096	Slc6a6	solute_carrier_family_6_(neurotransmitter_transporter,_taurine),_member_6	protein_coding	6	91684053	91759066	+	ENSMUST00000032185;ENSMUST00000205443;ENSMUST00000206835;ENSMUST00000205480;ENSMUST00000206545;ENSMUST00000206451;ENSMUST00000205828;ENSMUST00000205663;ENSMUST00000205764;ENSMUST00000205477;ENSMUST00000206988	91684053;91684069;91684095;91684120;91684128;91684149;91701657;91724959;91739649;91748356;91750184	91759066;91735180;91726931;91724942;91724977;91699309;91724863;91745029;91741095;91750170;91752778	21366	NM_009320	integral_component_of_membrane;membrane;integral_component_of_plasma_membrane;taurine:sodium_symporter_activity;neurotransmitter_transport;neurotransmitter:sodium_symporter_activity;plasma_membrane;neuron_projection;symporter_activity;gamma-aminobutyric_acid_transport;transmembrane_transport;GABA-ergic_synapse;modulation_of_chemical_synaptic_transmission;integral_component_of_postsynaptic_membran…	29205	26404	23998	22744	23705	22800	20282	21689	23175	22293	19838	23203	0.399755	0.037442	10.6766	1.3094e-26	2.14299e-25	0.322765	0.0374417	8.62047	6.66798e-18	8.35345e-17	-0.138914	0.0374166	-3.71262	0.000205128	0.00253548	0.260841	0.0374928	6.95711	3.47328e-12	2.94124e-11	0.183851	0.0374924	4.90369	9.40508e-07
ENSMUSG00000030123	Plxnd1	plexin_D1	protein_coding	6	115954811	115995005	-	ENSMUST00000015511;ENSMUST00000205003;ENSMUST00000123165;ENSMUST00000203628;ENSMUST00000131590	115954811;115955634;115955800;115958563;115966963	115995005;115956838;115956364;115960027;115969426	67784	NM_026376	protein_binding;signal_transduction;semaphorin_receptor_activity;semaphorin-plexin_signaling_pathway;outflow_tract_morphogenesis;membrane;integral_component_of_membrane;plasma_membrane;integral_component_of_plasma_membrane;multicellular_organism_development;cell_projection;lamellipodium;protein_domain_specific_binding;cardiac_septum_development;aorta_development;coronary_vasculature_development;a…	42427	38073	34868	31626	33776	33142	26406	28460	29713	30730	27785	30047	0.558122	0.0351544	15.8763	9.24826e-57	3.05806e-55	0.417723	0.0351391	11.8877	1.37095e-32	2.8539e-31	-0.165493	0.0351048	-4.71427	2.42583e-06	4.67082e-05	0.392629	0.0351972	11.1551	6.76057e-29	1.09356e-27	0.25223	0.0351819	7.16933	7.53679e-13
ENSMUSG00000030200	Bcl2l14	BCL2-like_14_(apoptosis_facilitator)	protein_coding	6	134396318	134438736	+	ENSMUST00000032321;ENSMUST00000139183;ENSMUST00000127865;ENSMUST00000111960;ENSMUST00000142612;ENSMUST00000163589	134396318;134396345;134398652;134414428;134414465;134398640	134438736;134403357;134423995;134438115;134428505;134438724	66813	NM_025778;NM_001355686	regulation_of_apoptotic_process;cytosol;cytoplasm;apoptotic_process;protein_kinase_binding;protein_binding;intracellular_organelle;positive_regulation_of_extrinsic_apoptotic_signaling_pathway	127	108	85	69	53	59	14	12	19	23	23	18	2.93637	0.29272	10.0314	1.10986e-23	1.6561e-22	2.35121	0.268093	8.77013	1.78459e-18	2.2918e-17	-0.75171	0.225516	-3.3333	0.000858237	0.00886647	2.18466	0.301012	7.25773	3.9365e-13	3.50767e-12	1.5995	0.277123	5.7718	7.84293e-09
ENSMUSG00000030222	Rerg	RAS-like,_estrogen-regulated,_growth-inhibitor	protein_coding	6	137054825	137170497	-	ENSMUST00000032347;ENSMUST00000117919;ENSMUST00000119610;ENSMUST00000203003;ENSMUST00000149100	137054825;137054831;137056099;137056389;137120657	137170497;137169732;137169685;137140063;137169708	232441	NM_181988;NM_001164212;NM_001164214	signal_transduction;membrane;GTP_binding;GTPase_activity;plasma_membrane;nucleus;cytosol;cytoplasm;nucleotide_binding;response_to_hormone;negative_regulation_of_cell_population_proliferation;negative_regulation_of_cell_growth;GDP_binding;Ras_protein_signal_transduction	32	20	21	1	0	1	0	1	1	3	2	7	5.29364	1.13844	4.6499	3.3209e-06	1.87535e-05	2.64306	0.655237	4.03374	5.48962e-05	0.000270969	-5.118	1.13709	-4.50098	6.76403e-06	0.000118996	0.175637	1.5184	0.115673	0.907912	0.955275	-2.47495	1.19951	-2.06331	0.0390837
ENSMUSG00000030583	Sipa1l3	signal-induced_proliferation-associated_1_like_3	protein_coding	7	29320372	29518641	-	ENSMUST00000183330;ENSMUST00000182223;ENSMUST00000183096;ENSMUST00000182009;ENSMUST00000182780;ENSMUST00000182484;ENSMUST00000182829;ENSMUST00000183164;ENSMUST00000182911;ENSMUST00000183275;ENSMUST00000182529;ENSMUST00000182011;ENSMUST00000181975;ENSMUST00000182702;ENSMUST00000182236;ENSMUST00000183081;ENSMUST00000183085;ENSMUST00000085809	29320372;29320378;29321334;29321827;29322122;29323426;29331104;29365584;29366704;29370788;29384256;29400762;29400867;29400940;29494553;29516771	29377605;29354297;29505460;29354219;29328988;29367818;29341868;29339063;29367291;29367826;29377745;29505452;29518612;29518641;29518615;29518560;29518555	74206	?;NM_001081028	protein_binding;GTPase_activator_activity;regulation_of_small_GTPase_mediated_signal_transduction;membrane;molecular_function;plasma_membrane;nucleoplasm;Golgi_apparatus;positive_regulation_of_GTPase_activity;epithelial_cell_morphogenesis;apical_part_of_cell;hematopoietic_progenitor_cell_differentiation;cytoskeleton_organization;establishment_of_epithelial_cell_polarity;eye_development;stress_fib…	4255	4121	3494	3434	3370	3258	2524	2798	3067	3152	3091	3305	0.611802	0.0550651	11.1105	1.11505e-28	1.96198e-27	0.34919	0.05479	6.37325	1.85062e-10	1.54627e-09	-0.175458	0.0546864	-3.20844	0.00133459	0.0129548	0.436344	0.0553432	7.88433	3.16216e-15	3.17244e-14	0.173733	0.0550695	3.15479	0.00160614
ENSMUSG00000030590	Fam98c	family_with_sequence_similarity_98,_member_C	protein_coding	7	29152510	29156234	-	ENSMUST00000164589;ENSMUST00000134176;ENSMUST00000150431;ENSMUST00000147561;ENSMUST00000123545;ENSMUST00000144795;ENSMUST00000153251;ENSMUST00000123416;ENSMUST00000138084	29152510;29152512;29152519;29152554;29153424;29153507	29156234;29156183;29156203;29156160;29155719;29155603	73833	NM_001146023	biological_process;tRNA-splicing_ligase_complex	1720	1631	1539	1335	1472	1428	1377	1251	1260	1328	1209	1183	0.442539	0.0600919	7.36438	1.77976e-13	1.75833e-12	0.432387	0.0602964	7.17103	7.44371e-13	7.29476e-12	-0.148835	0.0597307	-2.49177	0.0127109	0.0826548	0.293704	0.0606333	4.84394	1.27287e-06	6.93624e-06	0.283552	0.060836	4.66093	3.14788e-06
ENSMUSG00000030595	Nfkbib	nuclear_factor_of_kappa_light_polypeptide_gene_enhancer_in_B_cells_inhibitor,_beta	protein_coding	7	28758251	28767512	-	ENSMUST00000032815;ENSMUST00000085851;ENSMUST00000137121	28758251;28759032;28761769	28766640;28766514;28767512	18036	NM_010908;NM_001306222	protein_binding;nucleus;cytosol;cytoplasm;cellular_response_to_lipopolysaccharide;signal_transduction;cytoplasmic_sequestering_of_NF-kappaB	1592	1492	1495	1100	1144	1061	993	873	859	926	908	944	0.861672	0.0670182	12.8573	7.82666e-38	1.7945e-36	0.76023	0.0669147	11.3612	6.5249e-30	1.24989e-28	-0.412709	0.066016	-6.25166	4.06122e-10	1.42274e-08	0.448963	0.0683113	6.57231	4.95404e-11	3.89177e-10	0.347521	0.0682098	5.09489	3.48948e-07
ENSMUSG00000030629	Zfand6	zinc_finger,_AN1-type_domain_6	protein_coding	7	84613766	84689959	-	ENSMUST00000209117;ENSMUST00000069537;ENSMUST00000178385;ENSMUST00000209140;ENSMUST00000209165;ENSMUST00000207865;ENSMUST00000208782;ENSMUST00000208519;ENSMUST00000208831;ENSMUST00000207975	84613766;84615054;84615583;84615841;84615927;84615938;84620452;84633905;84633982	84689957;84679351;84679392;84618698;84689883;84679367;84679396;84679366;84634339;84689959	65098	?;NM_022985;NM_001360580	DNA_binding;zinc_ion_binding;metal_ion_binding;protein_binding;protein_transport;cytoplasm;apoptotic_process;polyubiquitin_modification-dependent_protein_binding;negative_regulation_of_apoptotic_process;regulation_of_I-kappaB_kinase/NF-kappaB_signaling;cellular_response_to_tumor_necrosis_factor;protein_targeting_to_peroxisome	4186	3691	3448	2640	2983	2689	2497	2483	2581	2495	2051	2522	0.692911	0.0458422	15.1151	1.28693e-51	3.86734e-50	0.719326	0.0460607	15.6169	5.5839e-55	1.90136e-53	-0.38587	0.0455732	-8.46703	2.51728e-17	1.7928e-15	0.307041	0.0465589	6.59468	4.2617e-11	3.35738e-10	0.333456	0.0467741	7.12908	1.01044e-12
ENSMUSG00000030630	Fah	fumarylacetoacetate_hydrolase	protein_coding	7	84585159	84606722	-	ENSMUST00000032865;ENSMUST00000128460;ENSMUST00000209112;ENSMUST00000153126;ENSMUST00000134390	84585159;84595529;84597048;84601077;84601621	84605942;84606722;84605904;84602100;84605729	14085	NM_010176	catalytic_activity;aromatic_amino_acid_family_metabolic_process;fumarylacetoacetase_activity;metal_ion_binding;hydrolase_activity;L-phenylalanine_catabolic_process;tyrosine_catabolic_process;arginine_catabolic_process;homogentisate_catabolic_process	115	113	109	60	88	61	60	56	54	52	58	50	1.10018	0.200758	5.48014	4.24996e-08	2.93437e-07	1.11174	0.202621	5.48683	4.09212e-08	2.85479e-07	-0.635539	0.195078	-3.25787	0.00112253	0.0111639	0.46464	0.210032	2.21224	0.0269504	0.0714767	0.476205	0.211813	2.24823	0.0245614
ENSMUSG00000030643	Rab30	RAB30,_member_RAS_oncogene_family	protein_coding	7	92741603	92844535	+	ENSMUST00000032879;ENSMUST00000208470;ENSMUST00000208945;ENSMUST00000107180;ENSMUST00000107179	92741603;92741667;92777583;92819905;92819920	92844535;92829616;92829669;92836647;92836644	75985	NM_029494	GTP_binding;GTPase_activity;Rab_protein_signal_transduction;membrane;Golgi_apparatus;cytoplasm;intracellular_membrane-bounded_organelle;nucleotide_binding;trans-Golgi_network;Golgi_organization;intracellular_protein_transport;endomembrane_system;cis-Golgi_network;Golgi_cisterna	49	42	36	17	23	21	5	11	5	12	13	11	2.70173	0.432268	6.25012	4.10138e-10	3.31022e-09	1.85019	0.381612	4.84834	1.24497e-06	7.57855e-06	-0.996109	0.349375	-2.85112	0.00435658	0.0349732	1.70562	0.45229	3.77107	0.000162549	0.000674299	0.854078	0.404152	2.11326	0.0345785
ENSMUSG00000030666	Calcb	calcitonin-related_polypeptide,_beta	protein_coding	7	114718643	114723365	+	ENSMUST00000032902;ENSMUST00000182816;ENSMUST00000182044	114718643;114718675;114719511	114723365;114723063;114720139	116903	NM_054084	extracellular_region;hormone_activity;signal_transduction	81	64	69	12	23	35	6	2	5	5	0	7	4.15305	0.505961	8.20825	2.24443e-16	2.52976e-15	4.20343	0.51999	8.08368	6.28414e-16	7.22974e-15	-1.55419	0.354379	-4.38567	1.15629e-05	0.000192152	2.59886	0.52539	4.94653	7.55468e-07	4.22328e-06	2.64924	0.538914	4.91589	8.83806e-07
ENSMUSG00000030688	Stard10	START_domain_containing_10	protein_coding	7	101317086	101346626	+	ENSMUST00000163799;ENSMUST00000032927;ENSMUST00000210192;ENSMUST00000172630;ENSMUST00000174291;ENSMUST00000167888;ENSMUST00000172662;ENSMUST00000173270;ENSMUST00000174083;ENSMUST00000174140;ENSMUST00000164479	101317086;101321113;101321453;101321489;101321714;101321772;101321786;101321827;101321971;101342502;101317119	101346626;101346308;101343279;101346189;101346049;101344332;101346137;101346311	56018	NM_001360460;NM_019990	lipid_binding;membrane;cytosol;cytoplasm;cell_projection;lipid_transport;microvillus;cilium;motile_cilium;positive_regulation_of_peroxisome_proliferator_activated_receptor_signaling_pathway;intercellular_canaliculus;bile_acid_secretion	271	273	244	94	137	121	76	98	70	102	92	90	1.80214	0.158178	11.3931	4.52614e-30	8.27862e-29	1.51076	0.154373	9.78641	1.2879e-22	1.96706e-21	-1.10684	0.149759	-7.39084	1.45908e-13	7.27406e-12	0.695301	0.168233	4.13296	3.58117e-05	0.00016318	0.403917	0.16466	2.45303	0.0141657
ENSMUSG00000030691	Fchsd2	FCH_and_double_SH3_domains_2	protein_coding	7	101092863	101284405	+	ENSMUST00000208439;ENSMUST00000032931;ENSMUST00000098250;ENSMUST00000137196;ENSMUST00000145802;ENSMUST00000142727;ENSMUST00000130426;ENSMUST00000208063;ENSMUST00000151693;ENSMUST00000208638;ENSMUST00000208917	101092863;101108733;101108775;101108776;101108805;101108880;101108882;101190243;101244119;101250842;101259669	101196903;101284405;101284382;101203927;101200968;101191778;101141129;101192430;101253921;101253847;101262353	207278	?;NM_199012;NM_001146010	?;protein_binding;membrane;plasma_membrane;protein_transport;cytoplasm;cell_junction;cell_projection;lipid_binding;recycling_endosome;regulation_of_actin_filament_polymerization;phosphatidylinositol-3,4,5-trisphosphate_binding;phosphatidylinositol-3,4-bisphosphate_binding;endocytosis;stereocilium;clathrin-coated_pit;neuromuscular_junction;neuromuscular_synaptic_transmission;positive_regulation_of…	1000	852	729	719	698	620	541	540	663	632	522	632	0.673967	0.0842534	7.99928	1.25145e-15	1.36269e-14	0.566671	0.0840963	6.73836	1.60185e-11	1.44658e-10	-0.275866	0.0832184	-3.31496	0.000916571	0.00939425	0.398102	0.0854931	4.65653	3.21577e-06	1.66687e-05	0.290806	0.0853383	3.40768	0.000655175
ENSMUSG00000030750	Nsmce1	NSE1_homolog,_SMC5-SMC6_complex_component	protein_coding	7	125467640	125491596	-	ENSMUST00000033006;ENSMUST00000138616;ENSMUST00000149289	125467640;125471113;125471167	125491596;125491399;125478559	67711	NM_026330	DNA_repair;intracellular_signal_transduction;Smc5-Smc6_complex;protein_ubiquitination;ubiquitin-protein_transferase_activity;protein_dimerization_activity;positive_regulation_of_response_to_DNA_damage_stimulus;nucleoplasm;intracellular_membrane-bounded_organelle	766	661	649	543	550	576	515	497	511	495	443	462	0.5577	0.0765485	7.28557	3.20313e-13	3.12957e-12	0.605788	0.0773369	7.8331	4.75987e-15	5.24044e-14	-0.253599	0.0757628	-3.34728	0.000816098	0.00849432	0.304101	0.0781116	3.89315	9.89498e-05	0.00042311	0.352189	0.0788844	4.46462	8.02122e-06
ENSMUSG00000030872	Gga2	golgi_associated,_gamma_adaptin_ear_containing,_ARF_binding_protein_2	protein_coding	7	121986722	122021222	-	ENSMUST00000033160;ENSMUST00000145277;ENSMUST00000124566;ENSMUST00000144779;ENSMUST00000138441;ENSMUST00000131081	121986722;122004747;121988765;121996596;122010423	122021222;122021180;122021167;122002491;121999049;122021187	74105	NM_028758	intracellular_protein_transport;vesicle-mediated_transport;membrane;Golgi_apparatus;protein_transport;endosome;trans-Golgi_network;protein_binding;early_endosome_membrane;protein_localization_to_cell_surface;endosome_membrane;Golgi_to_plasma_membrane_protein_transport;clathrin-coated_vesicle;ADP-ribosylation_factor_binding	2315	2098	1935	1328	1482	1601	1507	1559	1546	1616	1473	1508	0.57109	0.0579909	9.84792	6.99754e-23	1.01305e-21	0.501954	0.0580071	8.65331	5.0028e-18	6.29983e-17	-0.464256	0.0581705	-7.98096	1.45205e-15	8.99116e-14	0.106833	0.0592118	1.80426	0.0711908	0.162479	0.0376973	0.0592277	0.63648	0.524463
ENSMUSG00000031133	Arhgef6	Rac/Cdc42_guanine_nucleotide_exchange_factor_(GEF)_6	protein_coding	X	57231485	57338729	-	ENSMUST00000151768;ENSMUST00000033468;ENSMUST00000114735;ENSMUST00000175900;ENSMUST00000176986;ENSMUST00000134028;ENSMUST00000175636;ENSMUST00000135098	57231485;57233440;57239230;57248987;57272228;57298512;57335904	57240889;57338729;57281594;57251344;57326599;57326601;57300859;57338506	73341	?;NM_152801	?;protein_binding;Rho_guanyl-nucleotide_exchange_factor_activity;regulation_of_Rho_protein_signal_transduction;intracellular_signal_transduction;guanyl-nucleotide_exchange_factor_activity	4001	3663	3432	2993	2972	2994	2762	2951	3224	2929	2618	3108	0.424404	0.0484009	8.76851	1.81044e-18	2.23636e-17	0.39763	0.0484833	8.20139	2.37616e-16	2.78312e-15	-0.247223	0.0483925	-5.1087	3.24386e-07	7.26617e-06	0.177181	0.0488544	3.62672	0.00028704	0.00114787	0.150408	0.048936	3.07356	0.00211523
ENSMUSG00000031154	Otud5	OTU_domain_containing_5	protein_coding	X	7841364	7876626	+	ENSMUST00000152899;ENSMUST00000033494;ENSMUST00000115666;ENSMUST00000115667;ENSMUST00000115668;ENSMUST00000115665;ENSMUST00000150644;ENSMUST00000130908;ENSMUST00000148841	7841364;7841831;7841856;7842056;7842082;7842116;7842605;7842606;7855727	7842008;7876626;7874860;7875285;7875290;7876620;7875284;7867965;7867565	54644	?;NM_138604;NM_001290536;NM_001290537	?;protein_deubiquitination;thiol-dependent_ubiquitin-specific_protease_activity;hydrolase_activity;cellular_component;protein_binding;peptidase_activity;cysteine-type_peptidase_activity;proteolysis;thiol-dependent_ubiquitinyl_hydrolase_activity;proteasome-mediated_ubiquitin-dependent_protein_catabolic_process;regulation_of_protein_stability;Lys63-specific_deubiquitinase_activity;protein_K63-linke…	4994	4666	4268	4059	4268	4136	3685	3557	3810	4107	3742	3932	0.445031	0.0376122	11.8321	2.66432e-32	5.24847e-31	0.278823	0.0374588	7.44347	9.80745e-14	1.01321e-12	-0.0998007	0.0373279	-2.67362	0.00750373	0.0544588	0.34523	0.03784	9.12344	7.27798e-20	8.9845e-19	0.179023	0.0376874	4.75019	2.03223e-06
ENSMUSG00000031229	Atrx	ATRX,_chromatin_remodeler	protein_coding	X	105797615	105929403	-	ENSMUST00000113573;ENSMUST00000143361;ENSMUST00000138765;ENSMUST00000127221;ENSMUST00000141609;ENSMUST00000198567;ENSMUST00000155445;ENSMUST00000142235;ENSMUST00000196998;ENSMUST00000146193;ENSMUST00000123174;ENSMUST00000198209;ENSMUST00000197302;ENSMUST00000200471;ENSMUST00000128968;ENSMUST00000198448;ENSMUST00000134507;ENSMUST00000150914;ENSMUST00000134381;ENSMUST00000154866;ENSMUST00000199233;…	105797615;105800417;105801750;105818070;105818096;105826144;105838024;105838379;105846384;105846737;105851437;105852003;105856603;105865546;105875130;105876508;105876960;105877240;105877441;105877480;105878369;105878389;105881955;105884356;105887781;105899906	105929403;105802050;105803798;105826125;105829646;105838271;105846773;105846957;105851814;105851526;105875264;105875595;105887823;105875305;105929366;105929342;105929350;105929370;105929367;105929359;105929347;105880387;105929238;105928577;105929303;105929397;105929346	22589	NM_009530	ATP_binding;metal_ion_binding;hydrolase_activity;DNA_binding;nucleus;nucleoplasm;nuclear_body;protein_binding;cytoplasm;nucleotide_binding;chromosome;positive_regulation_of_transcription_by_RNA_polymerase_II;chromatin_binding;spermatogenesis;DNA_repair;cellular_response_to_DNA_damage_stimulus;DNA_duplex_unwinding;condensed_nuclear_chromosome,_centromeric_region;helicase_activity;chromatin_organiz…	6587	6094	5640	4758	4642	4122	4210	4528	5023	4499	4164	5298	0.525445	0.0612987	8.57188	1.0181e-17	1.21815e-16	0.43202	0.0612836	7.04952	1.79534e-12	1.7187e-11	-0.376823	0.0613191	-6.14527	7.98257e-10	2.68521e-08	0.148622	0.0616234	2.41179	0.0158746	0.0449402	0.0551972	0.0616083	0.895937	0.370286
ENSMUSG00000031303	Map3k15	mitogen-activated_protein_kinase_kinase_kinase_15	protein_coding	X	159988433	160123351	+	ENSMUST00000033665	159988433	160123351	270672	NM_001163085	ATP_binding;protein_phosphorylation;protein_kinase_activity;transferase_activity;metal_ion_binding;nucleotide_binding;kinase_activity;phosphorylation;protein_serine/threonine_kinase_activity;MAPK_cascade;MAP_kinase_kinase_kinase_activity;activation_of_MAPKK_activity	334	292	312	181	186	171	156	176	161	188	188	204	1.04087	0.119513	8.70924	3.05909e-18	3.75018e-17	0.732801	0.116845	6.27156	3.57437e-10	2.92864e-09	-0.743793	0.118036	-6.30143	2.94908e-10	1.04824e-08	0.297077	0.126223	2.3536	0.0185926	0.0515908	-0.010992	0.123699	-0.0888607	0.929193
ENSMUSG00000031391	L1cam	L1_cell_adhesion_molecule	protein_coding	X	73853778	73896105	-	ENSMUST00000114430;ENSMUST00000102871;ENSMUST00000066576;ENSMUST00000144478;ENSMUST00000124560;ENSMUST00000145805;ENSMUST00000135104;ENSMUST00000130110;ENSMUST00000155246;ENSMUST00000148250;ENSMUST00000129612;ENSMUST00000141221;ENSMUST00000146790	73853778;73853955;73854672;73854899;73855005;73856425;73856679;73857482;73859073;73859426;73863713;73865686;73865763	73869905;73880834;73869804;73856394;73856762;73857664;73857414;73858633;73860155;73861123;73880795;73896105;73870279	16728	?;NM_008478	protein_binding;membrane;integral_component_of_membrane;protein_domain_specific_binding;cell-matrix_adhesion;axon_guidance;cell_migration;neuron_projection_development;synapse_organization;axon_development;plasma_membrane;cell_surface;axon;neuronal_cell_body	2190	1842	1809	799	808	794	301	324	341	452	433	500	2.7066	0.0736965	36.7263	2.781e-295	1.15045e-292	2.11327	0.0691389	30.5656	3.51231e-205	7.58775e-203	-1.22067	0.0643646	-18.9649	3.32711e-80	2.9404e-77	1.48593	0.077074	19.2792	8.02324e-83	3.72305e-81	0.892601	0.0727284	12.2731	1.26366e-34
ENSMUSG00000031628	Casp3	caspase_3	protein_coding	8	46617291	46639689	+	ENSMUST00000211115;ENSMUST00000093517;ENSMUST00000209668;ENSMUST00000210534	46617291;46617395;46617407;46617442	46639689;46638717;46635082;46639566	12367	NM_001284409;NM_009810	proteolysis;cysteine-type_peptidase_activity;cysteine-type_endopeptidase_activity;hydrolase_activity;nucleus;cytosol;cytoplasm;peptidase_activity;response_to_organic_substance;positive_regulation_of_catalytic_activity;intracellular_signal_transduction;cellular_response_to_organic_substance;neuron_differentiation;apoptotic_process;sensory_perception_of_sound;protein-containing_complex_binding;prot…	2918	2531	2358	1928	2159	2020	2031	2080	2143	2171	1777	2159	0.429591	0.0489351	8.7788	1.6523e-18	2.04491e-17	0.392879	0.0490267	8.01357	1.11428e-15	1.27216e-14	-0.293125	0.0490199	-5.97972	2.2352e-09	7.00952e-08	0.136466	0.0496802	2.74689	0.00601642	0.0188673	0.0997536	0.0497705	2.00427	0.0450409
ENSMUSG00000031778	Cx3cl1	chemokine_(C-X3-C_motif)_ligand_1	protein_coding	8	94772009	94782427	+	ENSMUST00000034230;ENSMUST00000211956;ENSMUST00000151783;ENSMUST00000135970;ENSMUST00000211947;ENSMUST00000150307	94772009;94772204;94772225	94782427;94778366;94778945;94779638;94779805;94780022	20312	NM_009142	integral_component_of_membrane;extracellular_region;immune_response;chemokine_activity;cytokine-mediated_signaling_pathway;leukocyte_adhesive_activation;cell_chemotaxis;cell;plasma_membrane;membrane;extracellular_space;perinuclear_region_of_cytoplasm;cell_surface;cytoplasm;positive_regulation_of_transcription_by_RNA_polymerase_II;cytokine_activity;G_protein-coupled_receptor_signaling_pathway;cell…	1885	1691	1631	736	770	796	212	225	221	330	378	340	3.09575	0.0849481	36.4428	8.94582e-291	3.54967e-288	2.34779	0.077694	30.2184	1.35611e-200	2.80498e-198	-1.11718	0.0704083	-15.8672	1.06899e-56	4.33009e-54	1.97856	0.0878614	22.5191	2.69508e-112	1.8007e-110	1.23061	0.0808691	15.2173	2.71515e-52
ENSMUSG00000031805	Jak3	Janus_kinase_3	protein_coding	8	71676296	71690575	+	ENSMUST00000110013;ENSMUST00000051995;ENSMUST00000133263;ENSMUST00000110012;ENSMUST00000130624	71676296;71676552;71677551;71678335	71688556;71690575;71680306;71688558;71690224	16453	NM_001190830;NM_010589	ATP_binding;membrane;protein_phosphorylation;cytoskeleton;intracellular_signal_transduction;protein_kinase_activity;protein_tyrosine_kinase_activity;non-membrane_spanning_protein_tyrosine_kinase_activity;transferase_activity;nucleotide_binding;kinase_activity;phosphorylation;peptidyl-tyrosine_phosphorylation;protein_phosphatase_binding;interleukin-4-mediated_signaling_pathway;response_to_interleu…	2227	1990	1762	1497	1584	1646	1447	1426	1453	1673	1481	1425	0.575486	0.0604935	9.51319	1.84912e-21	2.55344e-20	0.41919	0.0602757	6.95453	3.53734e-12	3.3322e-11	-0.275922	0.0601563	-4.58675	4.50197e-06	8.22667e-05	0.299564	0.0612385	4.89177	9.99349e-07	5.51059e-06	0.143268	0.0610234	2.34775	0.018887
ENSMUSG00000031880	Rrad	Ras-related_associated_with_diabetes	protein_coding	8	104628070	104631327	-	ENSMUST00000034351;ENSMUST00000212163	104628070;104630612	104631327;104631240	56437	NM_019662	signal_transduction;membrane;GTP_binding;GTPase_activity;negative_regulation_of_high_voltage-gated_calcium_channel_activity;regulation_of_high_voltage-gated_calcium_channel_activity;nucleotide_binding	29	19	21	15	13	22	7	8	6	14	18	7	1.82179	0.491644	3.70551	0.000210965	0.000923409	0.84553	0.442372	1.91135	0.0559591	0.142298	-0.396508	0.429216	-0.923796	0.355592	0.709926	1.42529	0.502915	2.83405	0.00459627	0.0147565	0.449023	0.454866	0.987153	0.323568
ENSMUSG00000032009	Sesn3	sestrin_3	protein_coding	9	14275067	14333101	+	ENSMUST00000209187;ENSMUST00000034507;ENSMUST00000209106;ENSMUST00000208222;ENSMUST00000207207;ENSMUST00000209145;ENSMUST00000208142	14275067;14275083;14276301;14314562;14315236;14321655	14325817;14325777;14320317;14333101;14316608;14319413;14323569	75747	?;NM_030261	nucleus;regulation_of_response_to_reactive_oxygen_species;cytoplasm;oxidoreductase_activity;oxidation-reduction_process;protein_binding;glucose_homeostasis;cellular_response_to_amino_acid_stimulus;negative_regulation_of_TORC1_signaling;cellular_response_to_amino_acid_starvation;cellular_response_to_glucose_starvation;GATOR2_complex;TORC2_signaling;TORC2_complex;response_to_insulin;regulation_of_p…	592	563	469	337	324	326	194	235	226	262	243	247	1.4193	0.100857	14.0723	5.62047e-45	1.50315e-43	1.14597	0.0988088	11.5979	4.22328e-31	8.45656e-30	-0.655126	0.0954053	-6.86677	6.5672e-12	2.75186e-10	0.764171	0.10485	7.28824	3.1404e-13	2.81118e-12	0.490848	0.102881	4.77104	1.83279e-06
ENSMUSG00000032012	Nectin1	nectin_cell_adhesion_molecule_1	protein_coding	9	43743984	43832658	+	ENSMUST00000034510;ENSMUST00000239313;ENSMUST00000216893;ENSMUST00000216905;ENSMUST00000180221	43743984;43744644;43794121;43820947;43829831	43807461;43832522;43805875;43831400;43832658	58235	NM_021424	integral_component_of_membrane;cell_adhesion;protein_homodimerization_activity;synapse;cell-cell_junction;cell_adhesion_molecule_binding;virion_attachment_to_host_cell;regulation_of_synapse_assembly;membrane;plasma_membrane;protein_binding;intracellular_membrane-bounded_organelle;cell_junction;identical_protein_binding;cell_projection;cell-cell_adhesion;camera-type_eye_morphogenesis;neuron_projec…	195	213	167	128	147	123	36	45	50	84	89	68	2.24604	0.188283	11.929	8.35293e-33	1.68821e-31	1.28847	0.167847	7.67647	1.63532e-14	1.76163e-13	-0.471857	0.157444	-2.99698	0.00272669	0.0236463	1.77418	0.192504	9.21632	3.07458e-20	3.87421e-19	0.816615	0.172569	4.73212	2.22187e-06
ENSMUSG00000032087	Dscaml1	DS_cell_adhesion_molecule_like_1	protein_coding	9	45426628	45753712	+	ENSMUST00000217335;ENSMUST00000217538;ENSMUST00000213919;ENSMUST00000216340;ENSMUST00000034592;ENSMUST00000216078;ENSMUST00000216685;ENSMUST00000215027;ENSMUST00000214151	45426628;45426643;45427221;45430291;45672837;45702610;45742409;45750699	45571224;45553289;45672949;45445770;45753712;45685366;45742744;45745248;45753264	114873	?;NM_001081270	?;protein_binding;cell_adhesion;central_nervous_system_development	67	56	80	28	28	27	1	4	3	7	13	12	4.78693	0.576929	8.29726	1.06537e-16	1.22134e-15	2.70922	0.370864	7.30514	2.7697e-13	2.77441e-12	-1.23969	0.312613	-3.96559	7.32147e-05	0.00101607	3.54724	0.589673	6.0156	1.7922e-09	1.25434e-08	1.46952	0.390394	3.7642	0.000167082
ENSMUSG00000032186	Tmod2	tropomodulin_2	protein_coding	9	75565621	75611325	-	ENSMUST00000098552;ENSMUST00000064433;ENSMUST00000215614;ENSMUST00000164100;ENSMUST00000215036;ENSMUST00000215462;ENSMUST00000214581;ENSMUST00000213565;ENSMUST00000217233	75565621;75565624;75573589;75573816;75581163;75587664;75592574;75597309	75611303;75611325;75611170;75597651;75599168;75611121;75611075;75611140	50876	?;NM_016711;NM_001038710	tropomyosin_binding;pointed-end_actin_filament_capping;synapse;cytoplasm;actin_binding;cytoskeleton;neuron_projection;growth_cone;positive_regulation_of_G_protein-coupled_receptor_signaling_pathway;striated_muscle_thin_filament;muscle_contraction;actin_filament_organization;neuron-neuron_synaptic_transmission;learning_or_memory;myofibril_assembly;myofibril	72	66	76	11	9	12	2	4	5	12	10	11	4.40049	0.511101	8.60983	7.31693e-18	8.84171e-17	2.74172	0.367433	7.46181	8.53439e-14	8.84511e-13	-2.6856	0.369926	-7.25983	3.87585e-13	1.83353e-11	1.71489	0.562568	3.04832	0.00230121	0.00786127	0.0561159	0.436195	0.128649	0.897636
ENSMUSG00000032306	Mpi	mannose_phosphate_isomerase	protein_coding	9	57544256	57552763	-	ENSMUST00000034856;ENSMUST00000140671;ENSMUST00000145543;ENSMUST00000156428;ENSMUST00000124593	57544256;57548257;57548590;57549130;57549976	57552763;57552266;57549672;57552709;57552716	110119	NM_025837	zinc_ion_binding;carbohydrate_metabolic_process;mannose-6-phosphate_isomerase_activity;GDP-mannose_biosynthetic_process;metal_ion_binding;cytosol;cytoplasm;isomerase_activity;protein_glycosylation;mannose_to_fructose-6-phosphate_metabolic_process;glycolytic_process_from_mannose_through_fructose-6-phosphate;cell_wall_mannoprotein_biosynthetic_process	847	784	683	671	598	631	502	487	527	541	493	492	0.720087	0.0798221	9.02115	1.8613e-19	2.39347e-18	0.636112	0.0797674	7.97458	1.52899e-15	1.73443e-14	-0.220309	0.078054	-2.82252	0.00476472	0.0374607	0.499778	0.0810122	6.16916	6.86521e-10	4.97504e-09	0.415803	0.0809584	5.13601	2.80639e-07
ENSMUSG00000032363	Adamts7	a_disintegrin-like_and_metallopeptidase_(reprolysin_type)_with_thrombospondin_type_1_motif,_7	protein_coding	9	90163069	90208071	+	ENSMUST00000113059;ENSMUST00000167122;ENSMUST00000134996;ENSMUST00000147250;ENSMUST00000113060;ENSMUST00000144943;ENSMUST00000138227;ENSMUST00000124441	90163069;90163078;90163124;90163202;90163226;90188654;90190984;90195128	90200100;90208071;90199990;90200102;90191565;90193487;90200097	108153	NM_001326351;NM_001311115;NM_001326294;NM_001003911	proteolysis;metalloendopeptidase_activity;peptidase_activity;metallopeptidase_activity;extracellular_space;metal_ion_binding;hydrolase_activity;cell_surface;extracellular_region;cellular_response_to_BMP_stimulus;proteolysis_involved_in_cellular_protein_catabolic_process;cellular_response_to_interleukin-1;negative_regulation_of_chondrocyte_differentiation;cellular_response_to_tumor_necrosis_factor	41	47	39	15	7	1	0	3	3	4	3	4	4.51962	0.722708	6.25372	4.00793e-10	3.24422e-09	3.57195	0.603783	5.91594	3.29978e-09	2.51994e-08	-2.40108	0.51488	-4.66338	3.11059e-06	5.86608e-05	2.11853	0.772011	2.74417	0.00606633	0.0189901	1.17086	0.662002	1.76867	0.0769488
ENSMUSG00000032366	Tpm1	tropomyosin_1,_alpha	protein_coding	9	67022590	67049406	-	ENSMUST00000113696;ENSMUST00000113705;ENSMUST00000113707;ENSMUST00000113695;ENSMUST00000113690;ENSMUST00000034928;ENSMUST00000129733;ENSMUST00000113701;ENSMUST00000113697;ENSMUST00000139046;ENSMUST00000113693;ENSMUST00000113689;ENSMUST00000113685;ENSMUST00000050905;ENSMUST00000113686;ENSMUST00000113687;ENSMUST00000113684;ENSMUST00000030185;ENSMUST00000156899;ENSMUST00000129466;ENSMUST00000131279	67022590;67022592;67022593;67022606;67022615;67022622;67024324;67024326;67027892;67027966;67027989;67028048;67028848;67029920;67032220;67033778	67043907;67049267;67049406;67043802;67043962;67049209;67049186;67049201;67049275;67043778;67049172;67043709;67049213;67049264;67043841;67049143;67043733;67049262;67032825;67049118;67049191	22003	NM_001164253;NM_001164249;NM_024427;NM_001164252;NM_001164256;NM_001164250;NM_001164255;NM_001164248;NM_001164251;NM_001164254	?;protein-containing_complex;cytoplasm;actin_binding;identical_protein_binding;protein_homodimerization_activity;protein_heterodimerization_activity;actin_cytoskeleton;cytoskeleton;in_utero_embryonic_development;actin_filament;actin_filament_binding;myofibril;ruffle_organization;protein_binding;negative_regulation_of_cell_migration;protein_N-terminus_binding;muscle_contraction;actin_filament_orga…	1321	1158	1092	1045	1059	995	1040	922	1029	844	784	948	0.366212	0.0640836	5.7146	1.09963e-08	7.9747e-08	0.509029	0.0649621	7.83579	4.65896e-15	5.13225e-14	-0.142873	0.0638934	-2.23612	0.025344	0.140059	0.223339	0.0647583	3.44881	0.000563071	0.00214958	0.366156	0.0656278	5.57929	2.41503e-08
ENSMUSG00000032413	Rasa2	RAS_p21_protein_activator_2	protein_coding	9	96539300	96631617	-	ENSMUST00000034984;ENSMUST00000188853;ENSMUST00000128346;ENSMUST00000144376;ENSMUST00000185435;ENSMUST00000190537	96539300;96542305;96546282;96556591;96557297;96571888	96631617;96545179;96631536;96572043;96563875;96580606	114713	NM_053268	signal_transduction;GTPase_activator_activity;intracellular_signal_transduction;phospholipid_binding;regulation_of_GTPase_activity;negative_regulation_of_Ras_protein_signal_transduction;membrane;metal_ion_binding;plasma_membrane;positive_regulation_of_GTPase_activity	779	737	673	566	593	526	514	584	645	577	457	527	0.441258	0.0795313	5.54822	2.88587e-08	2.02344e-07	0.527723	0.0804151	6.56248	5.29193e-11	4.60363e-10	-0.317648	0.0797869	-3.9812	6.85683e-05	0.000959809	0.12361	0.0812894	1.52062	0.128356	0.261925	0.210075	0.0821543	2.55708	0.0105554
ENSMUSG00000032727	Mier3	MIER_family_member_3	protein_coding	13	111680979	111718596	+	ENSMUST00000231273;ENSMUST00000109272;ENSMUST00000231979;ENSMUST00000146726;ENSMUST00000137268;ENSMUST00000232560;ENSMUST00000047412;ENSMUST00000109271;ENSMUST00000231713;ENSMUST00000231466;ENSMUST00000232398	111680979;111686178;111686248;111686325;111686326;111686333;111686351;111686902;111687499;111700785	111706642;111718596;111706082;111691811;111718593;111709769;111717636;111687835;111708326	218613	?;NM_172593	?;DNA_binding;nucleus;nucleoplasm;protein-containing_complex;negative_regulation_of_transcription_by_RNA_polymerase_II;transcription_corepressor_activity;histone_deacetylase_binding;RNA_polymerase_II_repressing_transcription_factor_binding	470	462	439	381	400	339	276	303	318	333	255	334	0.725799	0.097564	7.43921	1.01288e-13	1.01512e-12	0.615377	0.0972723	6.32633	2.51067e-10	2.08167e-09	-0.233906	0.0951682	-2.45782	0.0139783	0.0889623	0.491893	0.0992904	4.95408	7.26731e-07	4.072e-06	0.38147	0.0990039	3.85308	0.00011664
ENSMUSG00000032740	Ccdc88a	coiled_coil_domain_containing_88A	protein_coding	11	29373658	29510808	+	ENSMUST00000040182;ENSMUST00000123561;ENSMUST00000155854;ENSMUST00000140194;ENSMUST00000137227;ENSMUST00000144450;ENSMUST00000109477	29373658;29470354;29463888;29485979;29456496;29493930;29373777	29510808;29504106;29482639;29503518;29461228;29497860;29423411	108686	NM_176841	protein_binding;actin_binding;cell_migration;regulation_of_actin_cytoskeleton_organization;cell;membrane;Golgi_apparatus;plasma_membrane;cytosol;cytoplasm;cytoplasmic_vesicle;protein_homodimerization_activity;dynein_light_intermediate_chain_binding;cytoskeleton;cell_projection;guanyl-nucleotide_exchange_factor_activity;lamellipodium;endoplasmic_reticulum;DNA_replication;small_GTPase_mediated_sign…	5396	4991	4667	3800	4089	3689	2855	3149	3306	3071	2755	3479	0.805489	0.0511856	15.7366	8.48357e-56	2.74453e-54	0.734404	0.0511921	14.346	1.1283e-46	3.25482e-45	-0.319251	0.0507563	-6.28987	3.17723e-10	1.12523e-08	0.486238	0.0515869	9.42561	4.27607e-21	5.54264e-20	0.415153	0.0515934	8.04662	8.51108e-16
ENSMUSG00000033083	Tbc1d4	TBC1_domain_family,_member_4	protein_coding	14	101442360	101609191	-	ENSMUST00000161991;ENSMUST00000161304;ENSMUST00000159951;ENSMUST00000162617;ENSMUST00000160297;ENSMUST00000159484;ENSMUST00000159668;ENSMUST00000159664;ENSMUST00000100340;ENSMUST00000160473	101442360;101442368;101443723;101462572;101462794;101462963;101462974;101504707	101609033;101463223;101507326;101608486;101608832;101608667;101501108;101609191;101507270	210789	NM_001081278	protein_binding;vesicle-mediated_transport;negative_regulation_of_vesicle_fusion;cellular_response_to_insulin_stimulus;cytosol;vesicle	1229	1094	993	669	721	674	431	474	551	506	468	511	1.29837	0.0734083	17.6869	5.28825e-70	2.2352e-68	1.19519	0.0732171	16.3239	6.67084e-60	2.51359e-58	-0.622458	0.0704762	-8.83218	1.02654e-18	8.14656e-17	0.675909	0.0759456	8.8999	5.58964e-19	6.7169e-18	0.572732	0.0757608	7.55973	4.03894e-14
ENSMUSG00000033088	Triobp	TRIO_and_F-actin_binding_protein	protein_coding	15	78947724	79005869	+	ENSMUST00000140228;ENSMUST00000109689;ENSMUST00000109690;ENSMUST00000229943;ENSMUST00000137934;ENSMUST00000229270;ENSMUST00000109687;ENSMUST00000130663;ENSMUST00000109688;ENSMUST00000144151;ENSMUST00000229535;ENSMUST00000129922	78947724;78947919;78948245;78974053;78983041;78983077;78983106;78983705;79001982;79002182	78968842;79005867;79005869;78958373;78953255;78993082;79005864;78994859;79005862;78991438;79005289;79004697	110253	NM_001039155;NM_138579;NM_001039156;NM_001024716	nucleus;cytoplasm;cytoskeleton;actin_binding;cell_cycle;cell_division;sensory_perception_of_sound;actin_filament_binding;microtubule_organizing_center;midbody;actin_cytoskeleton;ubiquitin_protein_ligase_binding;auditory_receptor_cell_stereocilium_organization;positive_regulation_of_substrate_adhesion-dependent_cell_spreading	2573	2405	2257	2013	1957	1950	1789	1885	1839	1922	1769	1906	0.503659	0.0497579	10.1222	4.40431e-24	6.64853e-23	0.408596	0.0497056	8.22031	2.02973e-16	2.38742e-15	-0.22855	0.0494956	-4.61758	3.88242e-06	7.19579e-05	0.275109	0.0503878	5.45983	4.76583e-08	2.9891e-07	0.180046	0.0503362	3.57687	0.000347737
ENSMUSG00000033147	Slc22a15	solute_carrier_family_22_(organic_anion/cation_transporter),_member_15	protein_coding	3	101855776	101924453	-	ENSMUST00000106928;ENSMUST00000190824;ENSMUST00000182130;ENSMUST00000183293;ENSMUST00000183255;ENSMUST00000183098;ENSMUST00000182040	101855776;101858930;101858954;101862503;101863741;101871649;101921015	101924393;101924449;101896870;101877887;101924379;101876614;101924453	242126	NM_001039371	integral_component_of_membrane;transmembrane_transporter_activity;transmembrane_transport;membrane;ion_transport	394	346	330	246	278	259	160	164	163	210	203	194	1.24618	0.111869	11.1397	8.04328e-29	1.4204e-27	0.853782	0.108025	7.90357	2.71038e-15	3.02861e-14	-0.390497	0.10441	-3.74005	0.000183983	0.00230341	0.855681	0.114998	7.44082	1.00066e-13	9.22951e-13	0.463285	0.111263	4.16388	3.12881e-05
ENSMUSG00000033295	Ptprf	protein_tyrosine_phosphatase,_receptor_type,_F	protein_coding	4	118208213	118291405	-	ENSMUST00000049074;ENSMUST00000123484;ENSMUST00000150096;ENSMUST00000124758;ENSMUST00000127616;ENSMUST00000143348;ENSMUST00000222620	118208213;118208989;118209005;118209010;118209860;118226158;118236373	118291405;118217680;118236445;118236016;118210741;118231100;118291274	19268	NM_011213	protein_binding;phosphatase_activity;protein_tyrosine_phosphatase_activity;protein_dephosphorylation;dephosphorylation;membrane;integral_component_of_membrane;hydrolase_activity;plasma_membrane;intracellular_membrane-bounded_organelle;phosphoprotein_phosphatase_activity;neuron_projection;growth_cone;cell_adhesion;homophilic_cell_adhesion_via_plasma_membrane_adhesion_molecules;endosome;cell_migrat…	62	47	46	22	12	10	15	16	9	16	11	13	2.05827	0.372762	5.52168	3.35767e-08	2.33906e-07	1.99041	0.373073	5.33517	9.54538e-08	6.4041e-07	-1.74724	0.366295	-4.77002	1.84205e-06	3.63144e-05	0.311035	0.415445	0.748679	0.45405	0.649586	0.24317	0.415724	0.584932	0.558593
ENSMUSG00000033326	Kdm4a	lysine_(K)-specific_demethylase_4A	protein_coding	4	118136957	118180043	-	ENSMUST00000106406;ENSMUST00000097911;ENSMUST00000106403;ENSMUST00000050288;ENSMUST00000152808;ENSMUST00000164821	118136957;118136959;118137006;118142043;118145785;118149051	118180043;118179654;118179978;118179946;118146759;118161657	230674	NM_001161823;NM_172382	metal_ion_binding;nucleus;chromatin_remodeling;cytoplasm;oxidoreductase_activity;oxidation-reduction_process;positive_regulation_of_gene_expression;negative_regulation_of_gene_expression;negative_regulation_of_transcription,_DNA-templated;zinc_ion_binding;negative_regulation_of_cell_death;dioxygenase_activity;chromatin_organization;methylated_histone_binding;histone_methyltransferase_complex;ubiq…	5223	4789	4342	3239	3258	3229	2902	3039	3023	3197	2855	3260	0.789315	0.0414031	19.0641	5.01493e-81	2.50013e-79	0.661987	0.0413035	16.0274	8.22695e-58	2.92961e-56	-0.499489	0.0411828	-12.1286	7.45203e-34	1.42049e-31	0.289826	0.0422216	6.8644	6.67734e-12	5.56245e-11	0.162498	0.0421239	3.85761	0.000114502
ENSMUSG00000033416	Gucd1	guanylyl_cyclase_domain_containing_1	protein_coding	10	75351111	75517972	-	ENSMUST00000145890;ENSMUST00000153125;ENSMUST00000039796;ENSMUST00000118936;ENSMUST00000219774;ENSMUST00000138122;ENSMUST00000129307;ENSMUST00000128419;ENSMUST00000147269;ENSMUST00000123505;ENSMUST00000136763	75351111;75416467;75506283;75506825;75508695;75508798;75508832;75508965;75509697;75509717;75511180	75517273;75511281;75517381;75517972;75517298;75517289;75511264;75517170;75517886;75517856;75517260	68778	?;NM_175133;NM_001347201	?;molecular_function;biological_process;cellular_component	2374	2151	1865	1416	1505	1433	1542	1631	1647	1797	1684	1716	0.515613	0.0516384	9.98507	1.77181e-23	2.62371e-22	0.332513	0.0513358	6.47722	9.34306e-11	7.96742e-10	-0.490893	0.0520859	-9.42468	4.31426e-21	4.05228e-19	0.0247207	0.0530813	0.465714	0.64142	0.794492	-0.158379	0.052787	-3.00035	0.00269669
ENSMUSG00000033502	Cdc14a	CDC14_cell_division_cycle_14A	protein_coding	3	116272553	116428745	-	ENSMUST00000106491;ENSMUST00000090464;ENSMUST00000239145;ENSMUST00000197830;ENSMUST00000127704;ENSMUST00000148857;ENSMUST00000199454;ENSMUST00000136994	116272553;116293524;116322210;116326039;116400186;116403387;116404108	116423986;116424032;116428745;116422649;116423024;116405488;116423895	229776	NM_001173553;NM_001080818	phosphatase_activity;protein_tyrosine_phosphatase_activity;protein_dephosphorylation;protein_tyrosine/serine/threonine_phosphatase_activity;dephosphorylation;hydrolase_activity;nucleus;microtubule_cytoskeleton_organization;nucleoplasm;nuclear_body;cytosol;cytoplasm;phosphoprotein_phosphatase_activity;cytoskeleton;cell_projection;peptidyl-tyrosine_dephosphorylation;nucleolus;cell_cycle;cell_divisi…	540	516	476	436	438	411	321	340	299	355	305	383	0.785175	0.0914573	8.58515	9.07169e-18	1.09012e-16	0.594964	0.0905409	6.57122	4.99053e-11	4.34337e-10	-0.193609	0.088417	-2.18973	0.028544	0.152971	0.591566	0.0928603	6.37049	1.88427e-10	1.41945e-09	0.401355	0.0919579	4.36455	1.27386e-05
ENSMUSG00000033717	Adra2a	adrenergic_receptor,_alpha_2a	protein_coding	19	54044151	54048982	+	ENSMUST00000036700;ENSMUST00000237285	54044151;54045260	54048982;54048980	?	?;NM_007417	G_protein-coupled_receptor_signaling_pathway;integral_component_of_membrane;G_protein-coupled_receptor_activity;platelet_activation;regulation_of_vasoconstriction;alpha2-adrenergic_receptor_activity;regulation_of_smooth_muscle_contraction;adrenergic_receptor_activity;membrane;plasma_membrane;signal_transduction;protein_kinase_binding;alpha-2C_adrenergic_receptor_binding;thioesterase_binding;heter…	7407	6706	6121	5199	5699	5427	3001	3261	3342	4178	3516	3649	1.18537	0.0467317	25.3654	6.07643e-142	6.0899e-140	0.871974	0.0463776	18.8016	7.32513e-79	3.82856e-77	-0.248666	0.0457676	-5.43325	5.53375e-08	1.3955e-06	0.936703	0.0469912	19.9336	2.08126e-88	1.0538e-86	0.623307	0.046639	13.3645	9.74899e-41
ENSMUSG00000033735	Spr	sepiapterin_reductase	protein_coding	6	85130176	85137766	-	ENSMUST00000204757;ENSMUST00000045986;ENSMUST00000174769;ENSMUST00000174286	85130176;85133678;85133687;85134000	85137766;85137756;85137762	20751	?;NM_011467	oxidation-reduction_process;tetrahydrobiopterin_biosynthetic_process;sepiapterin_reductase_activity;nitric_oxide_biosynthetic_process;nucleoplasm;cytosol	985	888	858	718	862	739	663	655	568	704	621	625	0.644099	0.0781317	8.24376	1.66883e-16	1.88975e-15	0.523776	0.077913	6.72258	1.78533e-11	1.60482e-10	-0.178107	0.0768201	-2.3185	0.0204224	0.119098	0.465992	0.0789921	5.89922	3.65227e-09	2.5048e-08	0.345669	0.0787758	4.38801	1.14391e-05
ENSMUSG00000033767	Tmem131l	transmembrane_131_like	protein_coding	3	83897655	84040175	-	ENSMUST00000191758;ENSMUST00000192095;ENSMUST00000052342;ENSMUST00000195245;ENSMUST00000199411;ENSMUST00000194993;ENSMUST00000194432;ENSMUST00000194522;ENSMUST00000193696;ENSMUST00000192283;ENSMUST00000192811	83897655;83898209;83898210;83900332;83900346;83921365;83940519;84030315;84037174;84037375	84040175;84040137;83909218;83907579;83909544;83968228;83943743;84040128;84040161;84040134	229473	NM_172681	membrane;integral_component_of_membrane;plasma_membrane;molecular_function;cytoplasm;Wnt_signaling_pathway;endoplasmic_reticulum;negative_regulation_of_canonical_Wnt_signaling_pathway;negative_regulation_of_immature_T_cell_proliferation_in_thymus	4536	4099	3845	2709	2806	2834	1542	1621	1808	1927	1787	1754	1.43992	0.0520027	27.6894	9.37418e-169	1.19909e-166	1.22658	0.0516333	23.7557	9.60309e-125	8.7249e-123	-0.518719	0.0503443	-10.3034	6.79859e-25	8.15957e-23	0.921202	0.052785	17.452	3.32603e-68	1.21101e-66	0.707863	0.0524211	13.5034	1.49329e-41
ENSMUSG00000033960	Jcad	junctional_cadherin_5_associated	protein_coding	18	4634878	4682869	+	ENSMUST00000234494;ENSMUST00000037029;ENSMUST00000234153	4634878;4649068	4649927;4682869;4680809	240185	?;NM_001081963	?;cell-cell_junction;molecular_function;perinuclear_region_of_cytoplasm;cell_junction;cell_adhesion;adherens_junction;positive_regulation_of_MAPK_cascade;positive_regulation_of_cell_migration_involved_in_sprouting_angiogenesis;positive_regulation_of_vascular_endothelial_growth_factor_signaling_pathway;positive_regulation_of_blood_vessel_endothelial_cell_proliferation_involved_in_sprouting_angioge…	415	308	319	220	253	213	212	211	236	208	184	230	0.770118	0.113488	6.78591	1.15354e-11	1.02694e-10	0.780942	0.114334	6.83036	8.47031e-12	7.79036e-11	-0.541356	0.112948	-4.79296	1.64337e-06	3.27713e-05	0.228762	0.117945	1.93957	0.0524325	0.125858	0.239586	0.11876	2.0174	0.0436535
ENSMUSG00000034064	Poglut1	protein_O-glucosyltransferase_1	protein_coding	16	38525137	38550258	-	ENSMUST00000036210;ENSMUST00000153187;ENSMUST00000149704;ENSMUST00000148093;ENSMUST00000137762	38525137;38525140;38529462;38534099;38548020	38550258;38550222;38532494;38537967	224143	NM_172380;NM_001300827	transferase_activity;transferase_activity,_transferring_glycosyl_groups;cytosol;multicellular_organism_development;endoplasmic_reticulum;protein_binding;endoplasmic_reticulum_lumen;protein_glycosylation;protein_O-linked_glycosylation;somitogenesis;endomembrane_system;cardiovascular_system_development;protein_O-linked_glycosylation_via_serine;protein_xylosyltransferase_activity;UDP-glucosyltransfe…	2278	2021	1873	1132	1231	1156	1142	1190	1231	1214	1123	1216	0.902944	0.0509814	17.7113	3.43355e-70	1.4608e-68	0.833291	0.0510016	16.3385	5.25163e-60	1.9904e-58	-0.749596	0.0510554	-14.682	8.40626e-49	2.77022e-46	0.153347	0.0534093	2.87117	0.00408955	0.0132765	0.0836947	0.0534287	1.56648	0.117237
ENSMUSG00000034135	Sik3	SIK_family_kinase_3	protein_coding	9	46012820	46224194	+	ENSMUST00000126865;ENSMUST00000120463;ENSMUST00000120247;ENSMUST00000215954;ENSMUST00000122865;ENSMUST00000153152;ENSMUST00000138338	46012820;46012864;46013000;46123130;46123237;46155379;46219571	46224194;46222275;46221234;46125462;46202885;46224188	70661	NM_027498	ATP_binding;protein_phosphorylation;protein_serine/threonine_kinase_activity;protein_kinase_activity;magnesium_ion_binding;positive_regulation_of_TORC1_signaling;positive_regulation_of_TORC2_signaling	2558	2442	2304	1924	1910	1766	1854	1836	1905	1901	1902	1910	0.497208	0.0527481	9.42609	4.25648e-21	5.78733e-20	0.391625	0.0526745	7.43482	1.04712e-13	1.07835e-12	-0.323729	0.0527446	-6.13766	8.37435e-10	2.80245e-08	0.17348	0.0535586	3.23906	0.00119922	0.00431069	0.0678962	0.0534861	1.26942	0.204292
ENSMUSG00000034285	Nipsnap1	nipsnap_homolog_1	protein_coding	11	4873951	4894200	+	ENSMUST00000038570;ENSMUST00000136552;ENSMUST00000139737;ENSMUST00000149603;ENSMUST00000141269;ENSMUST00000135405	4873951;4873999;4883194;4883206;4883264;4874005	4894200;4893617;4889131;4889973;4884116;4884404	18082	NM_008698	protein_binding;membrane;mitochondrion;mitochondrial_inner_membrane;neurotransmitter_binding;sensory_perception_of_pain;synaptic_membrane	332	323	305	205	263	199	154	173	170	196	171	187	1.06267	0.118878	8.93912	3.92285e-19	4.9721e-18	0.833072	0.11707	7.11603	1.11079e-12	1.07878e-11	-0.46948	0.11433	-4.10635	4.01952e-05	0.000592506	0.593188	0.122836	4.8291	1.37151e-06	7.43827e-06	0.363591	0.121087	3.00274	0.00267562
ENSMUSG00000034320	Slc26a2	solute_carrier_family_26_(sulfate_transporter),_member_2	protein_coding	18	61192919	61211612	-	ENSMUST00000146409;ENSMUST00000037603;ENSMUST00000148829;ENSMUST00000181997	61192919;61197222;61201705;61207190	61211612;61200369;61211380;61211357	13521	NM_007885	integral_component_of_membrane;membrane;ion_transport;transmembrane_transport;secondary_active_sulfate_transmembrane_transporter_activity;sulfate_transport;ossification;sulfate_transmembrane_transporter_activity;sulfate_transmembrane_transport;plasma_membrane;integral_component_of_plasma_membrane;apical_plasma_membrane;chloride_transmembrane_transport;microvillus_membrane;bicarbonate_transport;ch…	2402	2051	2081	1578	1718	1630	1393	1680	1741	1849	1518	1922	0.553264	0.0657834	8.41038	4.08673e-17	4.76654e-16	0.346422	0.0654963	5.28918	1.22863e-07	8.17531e-07	-0.348048	0.0657088	-5.29683	1.17829e-07	2.82137e-06	0.205215	0.0665647	3.08294	0.00204966	0.00706461	-0.00162649	0.066281	-0.0245394	0.980422
ENSMUSG00000034413	Neurl1b	neuralized_E3_ubiquitin_protein_ligase_1B	protein_coding	17	26414829	26446349	+	ENSMUST00000182897;ENSMUST00000183077;ENSMUST00000053020	26414829;26414965	26441795;26446349	240055	?;NM_001081656	?;transferase_activity;metal_ion_binding;cytoplasm;protein_binding;protein_ubiquitination;early_endosome;ubiquitin_protein_ligase_activity;Notch_signaling_pathway;ubiquitin-dependent_endocytosis	309	258	267	204	187	194	136	164	162	167	189	173	0.96386	0.128817	7.48242	7.29648e-14	7.36964e-13	0.69143	0.126556	5.46343	4.67033e-08	3.23957e-07	-0.449953	0.12507	-3.5976	0.000321173	0.00377092	0.513908	0.132844	3.86851	0.000109501	0.000465259	0.241477	0.130653	1.84823	0.0645686
ENSMUSG00000034456	Uroc1	urocanase_domain_containing_1	protein_coding	6	90333284	90364551	+	ENSMUST00000046128;ENSMUST00000164761	90333284;90333289	90364551;90364546	243537	NM_144940;NM_001347329	urocanate_hydratase_activity;cytosol;lyase_activity;histidine_metabolic_process;histidine_catabolic_process_to_glutamate_and_formamide;histidine_catabolic_process_to_glutamate_and_formate;histidine_catabolic_process	13	12	10	6	9	2	3	2	1	2	1	3	2.64964	0.832415	3.18308	0.00145718	0.00550742	2.58581	0.833881	3.10093	0.00192914	0.00732441	-0.986805	0.685505	-1.43953	0.150001	0.460446	1.66284	0.869674	1.91202	0.055873	0.132707	1.599	0.871078	1.83566	0.0664079
ENSMUSG00000034463	Scara3	scavenger_receptor_class_A,_member_3	protein_coding	14	65919394	65953935	-	ENSMUST00000042046	65919394	65953935	219151	NM_172604	membrane;integral_component_of_membrane;Golgi_membrane;Golgi_apparatus;extracellular_space;extracellular_matrix;endoplasmic_reticulum;endoplasmic_reticulum_membrane;collagen_trimer;extracellular_matrix_structural_constituent;extracellular_matrix_organization;collagen_type_IX_trimer	46	47	39	15	10	19	6	4	8	11	14	17	2.98728	0.457842	6.52468	6.81465e-11	5.79857e-10	1.68855	0.378672	4.45914	8.22909e-06	4.54153e-05	-1.51975	0.375499	-4.04729	5.18145e-05	0.00074735	1.46752	0.490887	2.98954	0.00279401	0.00940348	0.168799	0.418023	0.403804	0.686357
ENSMUSG00000034663	Bmp2k	BMP2_inducible_kinase	protein_coding	5	96997689	97091867	+	ENSMUST00000112974;ENSMUST00000035635	96997689	97069649;97091867	140780	?;NM_080708	ATP_binding;protein_phosphorylation;protein_kinase_activity;transferase_activity;nucleus;regulation_of_catalytic_activity;nucleotide_binding;kinase_activity;phosphorylation;protein_serine/threonine_kinase_activity;nuclear_speck;phosphatase_regulator_activity;regulation_of_bone_mineralization;positive_regulation_of_Notch_signaling_pathway;regulation_of_clathrin-dependent_endocytosis	7610	6624	6139	5381	5604	5336	3927	4241	4585	4290	3720	4342	0.785971	0.0445811	17.6301	1.44673e-69	5.99761e-68	0.759265	0.044644	17.0071	7.27529e-65	3.02251e-63	-0.257344	0.0441783	-5.82512	5.70707e-09	1.66112e-07	0.528627	0.0448599	11.784	4.72266e-32	8.17655e-31	0.501921	0.0449224	11.1731	5.52337e-29
ENSMUSG00000034765	Dusp5	dual_specificity_phosphatase_5	protein_coding	19	53529109	53542431	+	ENSMUST00000038287	53529109	53542431	240672	NM_001085390	phosphatase_activity;protein_tyrosine_phosphatase_activity;protein_dephosphorylation;protein_tyrosine/serine/threonine_phosphatase_activity;dephosphorylation;MAP_kinase_tyrosine/serine/threonine_phosphatase_activity;hydrolase_activity;nucleus;phosphoprotein_phosphatase_activity;cytoplasm;negative_regulation_of_transcription,_DNA-templated;inactivation_of_MAPK_activity;peptidyl-tyrosine_dephosphor…	3282	3102	2769	2049	2089	2087	699	628	724	849	806	773	2.26916	0.0586314	38.7021	0	0	1.95037	0.0572679	34.0569	3.20708e-254	1.09802e-251	-0.494691	0.0525046	-9.42185	4.43228e-21	4.14312e-19	1.77447	0.0595301	29.8079	3.08522e-195	4.61431e-193	1.45568	0.0581876	25.0169	3.99982e-138
ENSMUSG00000035042	Ccl5	chemokine_(C-C_motif)_ligand_5	protein_coding	11	83525778	83530518	-	ENSMUST00000035938;ENSMUST00000125015	83525778;83528728	83530518;83530513	20304	NM_013653	extracellular_region;immune_response;chemokine_activity;positive_regulation_of_macrophage_chemotaxis;cell;extracellular_space;heparin_binding;cytoplasm;G_protein-coupled_receptor_signaling_pathway;identical_protein_binding;protein_homodimerization_activity;cytokine_activity;positive_regulation_of_gene_expression;inflammatory_response;chemotaxis;cellular_response_to_interferon-gamma;positive_regul…	7324	7012	6332	3086	3178	2908	361	365	405	753	933	644	4.30416	0.148276	29.028	2.91888e-185	4.23521e-183	3.17528	0.145023	21.8951	2.89494e-106	2.16486e-104	-1.11175	0.142727	-7.78933	6.73675e-15	3.81873e-13	3.19242	0.148701	21.4688	3.05077e-102	1.78663e-100	2.06353	0.145456	14.1866	1.10891e-45
ENSMUSG00000035258	Abi3bp	ABI_gene_family,_member_3_(NESH)_binding_protein	protein_coding	16	56477878	56690135	+	ENSMUST00000231337;ENSMUST00000231832;ENSMUST00000096013;ENSMUST00000048471;ENSMUST00000231870;ENSMUST00000171000;ENSMUST00000231781;ENSMUST00000096012	56477878;56477883;56477900	56595991;56689163;56689317;56690135	320712	?;NM_001014424;NM_001014423;NM_001014422;NM_001014399;NM_178790	?;protein_binding;heparin_binding;extracellular_matrix;positive_regulation_of_cell-substrate_adhesion;extracellular_matrix_organization;collagen_binding;glycosaminoglycan_binding;interstitial_matrix;collagen-containing_extracellular_matrix;extracellular_matrix_structural_constituent	76	67	69	19	16	13	1	3	5	10	8	14	4.67257	0.549846	8.49795	1.92965e-17	2.28074e-16	2.7706	0.36882	7.51205	5.82075e-14	6.07803e-13	-2.08313	0.337853	-6.1658	7.01287e-10	2.37546e-08	2.58943	0.579509	4.46833	7.8834e-06	3.91512e-05	0.687463	0.411738	1.66966	0.0949859
ENSMUSG00000035354	Uvrag	UV_radiation_resistance_associated_gene	protein_coding	7	98885021	99141141	-	ENSMUST00000037968;ENSMUST00000209123;ENSMUST00000207919;ENSMUST00000208609;ENSMUST00000207032;ENSMUST00000208992;ENSMUST00000208012;ENSMUST00000208502	98885021;98886750;98888509;98904339;98979249;98987953;99056063;99112129	99141141;99016644;98943905;99141128;99141132;99141126;99099427;99141118	78610	NM_178635	protein-containing_complex;protein_binding;chromosome;cytoplasmic_vesicle;endoplasmic_reticulum;DNA_repair;cellular_response_to_DNA_damage_stimulus;endosome;early_endosome;SNARE_binding;chromosome,_centromeric_region;lysosome;late_endosome;centrosome;midbody;autophagy;phagocytic_vesicle;autophagosome;autophagosome_membrane;SH3_domain_binding;regulation_of_cytokinesis;chromosome_segregation;centro…	2313	2105	2082	1687	1774	1703	1688	1713	1753	1825	1615	1796	0.447248	0.0473717	9.44124	3.68404e-21	5.02306e-20	0.351652	0.0473111	7.43275	1.06359e-13	1.09357e-12	-0.272924	0.0473648	-5.76216	8.30422e-09	2.35363e-07	0.174324	0.048234	3.61414	0.000301351	0.00119991	0.078728	0.0481744	1.63423	0.102211
ENSMUSG00000035458	Tnni3	troponin_I,_cardiac_3	protein_coding	7	4518305	4524229	-	ENSMUST00000132621;ENSMUST00000098859;ENSMUST00000126873;ENSMUST00000140424;ENSMUST00000154913;ENSMUST00000209148;ENSMUST00000127736;ENSMUST00000150166	4518305;4518308;4520438;4520477;4520506;4521042;4521341	4519764;4522528;4520567;4522794;4524229;4522427;4522442;4522492	21954	?;NM_009406	?;troponin_complex;cell;metal_ion_binding;cytoplasm;actin_binding;vasculogenesis;heart_development;protein_kinase_binding;myofibril;contractile_fiber;cellular_calcium_ion_homeostasis;actin_filament_binding;protein_domain_specific_binding;sarcomere;muscle_contraction;striated_muscle_contraction;cardiac_myofibril;cardiac_muscle_contraction;regulation_of_smooth_muscle_contraction;regulation_of_muscl…	338	314	297	262	234	267	216	176	174	200	196	196	0.856431	0.119836	7.1467	8.88869e-13	8.42216e-12	0.717938	0.11917	6.02448	1.69657e-09	1.32157e-08	-0.252777	0.115802	-2.18284	0.0290478	0.154818	0.603654	0.122014	4.9474	7.52095e-07	4.20563e-06	0.465161	0.121361	3.83288	0.00012665
ENSMUSG00000035818	Plekhs1	pleckstrin_homology_domain_containing,_family_S_member_1	protein_coding	19	56461640	56486752	+	ENSMUST00000178590;ENSMUST00000039666;ENSMUST00000225909;ENSMUST00000224840;ENSMUST00000225391;ENSMUST00000225008	56461640;56461656;56461659;56478901;56479687	56486725;56478489;56486752;56479864	226245	NM_001164263;NM_172641	molecular_function;biological_process;cellular_component	39	25	30	3	8	3	2	2	1	4	7	6	4.33933	0.765282	5.67023	1.42602e-08	1.02537e-07	2.49655	0.540223	4.62134	3.81273e-06	2.19128e-05	-2.69158	0.565039	-4.76353	1.90234e-06	3.73608e-05	1.64774	0.844335	1.95153	0.0509942	0.123196	-0.195031	0.647369	-0.301268	0.76321
ENSMUSG00000035847	Ids	iduronate_2-sulfatase	protein_coding	X	70343069	70365084	-	ENSMUST00000101509;ENSMUST00000130519	70343069;70351070	70365084;70361091	15931	NM_010498	catalytic_activity;sulfuric_ester_hydrolase_activity;iduronate-2-sulfatase_activity;metal_ion_binding;hydrolase_activity;protein_binding;lysosome;calcium_ion_binding;glycosaminoglycan_catabolic_process	3022	2792	2652	2530	2558	2214	1795	2129	2209	2096	1776	2132	0.577962	0.0627881	9.20496	3.41784e-20	4.49311e-19	0.536538	0.0628525	8.53646	1.38394e-17	1.70411e-16	-0.153599	0.0623528	-2.46339	0.0137632	0.0879099	0.424363	0.063095	6.72578	1.74651e-11	1.41548e-10	0.382939	0.0631591	6.06309	1.33534e-09
ENSMUSG00000036062	Phf24	PHD_finger_protein_24	protein_coding	4	42916660	42944752	+	ENSMUST00000151824;ENSMUST00000132173;ENSMUST00000107975;ENSMUST00000107976;ENSMUST00000069184;ENSMUST00000124380;ENSMUST00000139100;ENSMUST00000138425;ENSMUST00000131234	42916660;42916681;42916694;42917251;42917270;42917334;42922268;42933919;42938254	42937900;42933831;42944752;42940357;42933797;42939513;42939833	230085	?;NM_001355693;NM_001355694;NM_001346526;NM_172690;NM_001355695	?;metal_ion_binding;cellular_component;protein_binding;regulation_of_G_protein-coupled_receptor_signaling_pathway;gamma-aminobutyric_acid_signaling_pathway;regulation_of_synaptic_transmission,_GABAergic;detection_of_mechanical_stimulus_involved_in_sensory_perception_of_pain	46	38	37	14	12	8	3	5	6	15	13	14	3.22227	0.496691	6.48748	8.7283e-11	7.36564e-10	1.56307	0.384077	4.06969	4.70761e-05	0.000234092	-1.76873	0.398881	-4.43423	9.24039e-06	0.000158711	1.45355	0.539103	2.69623	0.00701291	0.0216466	-0.205653	0.437545	-0.470015	0.638344
ENSMUSG00000036093	Arl5a	ADP-ribosylation_factor-like_5A	protein_coding	2	52397951	52424901	-	ENSMUST00000036541;ENSMUST00000130357	52397951;52402387	52424901;52412315	75423	NM_182994	GTP_binding;nucleotide_binding;cytoplasm;trans-Golgi_network;intracellular_protein_transport;vesicle-mediated_transport;protein_localization_to_Golgi_membrane	8768	8114	7243	5944	6355	5953	6061	6296	6857	6191	5281	6412	0.439216	0.0405442	10.833	2.40074e-27	4.0274e-26	0.470788	0.040647	11.5824	5.06339e-31	1.01283e-29	-0.341148	0.0406146	-8.39964	4.47855e-17	3.14355e-15	0.0980683	0.0408817	2.39883	0.0164475	0.0464134	0.12964	0.0409837	3.16322	0.00156035
ENSMUSG00000036206	Sh3bp4	SH3-domain_binding_protein_4	protein_coding	1	89070415	89155068	+	ENSMUST00000066279;ENSMUST00000123745	89070415;89070453	89155068;89112860	98402	NM_133816	protein_binding;negative_regulation_of_TOR_signaling;Ras_GTPase_binding;membrane;nucleus;cytoplasm;cytoplasmic_vesicle;identical_protein_binding;positive_regulation_of_autophagy;cellular_response_to_amino_acid_stimulus;negative_regulation_of_cell_population_proliferation;protein_localization_to_lysosome;endocytosis;negative_regulation_of_cell_growth;clathrin-coated_pit;regulation_of_catalytic_act…	1287	1253	1151	559	562	613	318	315	332	367	413	410	2.04799	0.0822693	24.8938	8.68995e-137	8.08415e-135	1.66959	0.0797412	20.9377	2.4301e-97	1.61258e-95	-1.02986	0.0762298	-13.51	1.36574e-41	3.63754e-39	1.01813	0.0860417	11.833	2.63564e-32	4.57543e-31	0.639732	0.0836277	7.64977	2.01345e-14
ENSMUSG00000036292	Gramd1c	GRAM_domain_containing_1C	protein_coding	16	43980350	44063345	-	ENSMUST00000036174;ENSMUST00000114677;ENSMUST00000214098;ENSMUST00000216149;ENSMUST00000214764;ENSMUST00000179565	43980355;43982048;44028269;44058929;43980350	44016436;44027945;44063345;44061545;44063325;44013039	207798	NM_153528;NM_001172107	membrane;integral_component_of_membrane;plasma_membrane;lipid_binding;endoplasmic_reticulum;endoplasmic_reticulum_membrane;lipid_transport;sterol_transport;cholesterol_binding;endoplasmic_reticulum-plasma_membrane_contact_site;cellular_response_to_cholesterol;cholesterol_transfer_activity	48	51	37	34	33	26	25	36	24	16	27	17	0.784701	0.306995	2.55607	0.0105861	0.0326293	1.20744	0.322961	3.73865	0.00018501	0.000837912	-0.485448	0.30361	-1.59892	0.109838	0.385764	0.299252	0.31822	0.940395	0.347015	0.546148	0.72199	0.333649	2.16392	0.0304705
ENSMUSG00000036449	Lcn8	lipocalin_8	protein_coding	2	25653120	25656217	+	ENSMUST00000038482	25653120	25656217	78076	NM_033145	small_molecule_binding;molecular_function;cellular_component;extracellular_region;response_to_hormone	69	41	39	14	19	12	3	1	0	0	2	2	5.31581	0.799215	6.65129	2.9053e-11	2.52065e-10	5.24207	0.799155	6.55952	5.39831e-11	4.68777e-10	-1.65812	0.406777	-4.07623	4.57721e-05	0.000667127	3.6577	0.819147	4.46525	7.9975e-06	3.96773e-05	3.58395	0.819088	4.37554	1.21134e-05
ENSMUSG00000036560	Lgi4	leucine-rich_repeat_LGI_family,_member_4	protein_coding	7	31059342	31070935	+	ENSMUST00000039775;ENSMUST00000169785;ENSMUST00000164725;ENSMUST00000172001	31059342;31060567;31060605;31063550	31070935;31063669;31064074;31064596	243914	NM_144556	protein_binding;extracellular_space;extracellular_region;myelination_in_peripheral_nervous_system;Schwann_cell_development;adult_locomotory_behavior;regulation_of_myelination;myelination;neuron_maturation;glial_cell_proliferation;glial_cell_development;gliogenesis	593	503	521	272	295	255	271	313	313	395	344	348	0.962259	0.0951438	10.1137	4.80235e-24	7.23814e-23	0.611253	0.092994	6.57303	4.92999e-11	4.29645e-10	-0.91713	0.0962568	-9.52796	1.6041e-21	1.54398e-19	0.0451281	0.101471	0.444737	0.656509	0.806095	-0.305877	0.0994584	-3.07543	0.00210198
ENSMUSG00000036564	Ndrg4	N-myc_downstream_regulated_gene_4	protein_coding	8	95676980	95715119	+	ENSMUST00000160964;ENSMUST00000041318;ENSMUST00000166358;ENSMUST00000073139;ENSMUST00000080666;ENSMUST00000212160;ENSMUST00000160915;ENSMUST00000159851;ENSMUST00000162578;ENSMUST00000159632;ENSMUST00000161314	95676980;95678085;95678245;95703037;95703063;95703070;95706574;95709110;95709907;95710466;95711897	95709144;95714956;95714952;95715119;95709960;95711144;95711642;95713918;95711551;95713215	234593	?;NM_001372421;NM_001372423;NM_001372428;NM_001372431;NM_001195006;NM_001372432;NM_001372425;NM_001372429;NM_145602	?;cytoplasm;mitochondrion;signal_transduction;cytosol;basolateral_plasma_membrane;endoplasmic_reticulum_membrane;positive_regulation_of_neuron_projection_development;positive_regulation_of_ERK1_and_ERK2_cascade;protein_binding;brain_development;negative_regulation_of_smooth_muscle_cell_proliferation;negative_regulation_of_platelet-derived_growth_factor_receptor_signaling_pathway;negative_regulati…	207	208	172	93	77	94	58	42	56	68	73	57	2.02289	0.186784	10.8301	2.47882e-27	4.15123e-26	1.60125	0.178977	8.94665	3.66426e-19	4.82685e-18	-1.08892	0.171494	-6.34962	2.15851e-10	7.84448e-09	0.933964	0.197995	4.71711	2.39219e-06	1.25741e-05	0.512326	0.190648	2.68729	0.00720353
ENSMUSG00000036565	Ttyh3	tweety_family_member_3	protein_coding	5	140620578	140649031	-	ENSMUST00000197452;ENSMUST00000042661;ENSMUST00000199157;ENSMUST00000198765;ENSMUST00000198704;ENSMUST00000200302	140620578;140623084;140631137;140631518;140648471	140649025;140649031;140627287;140631608;140636467;140648997	78339	NM_001308040;NM_175274	integral_component_of_membrane;membrane;plasma_membrane;ion_transport;chloride_transmembrane_transport;intracellular_calcium_activated_chloride_channel_activity;chloride_channel_activity;chloride_transport;chloride_channel_complex;volume-sensitive_chloride_channel_activity	10556	10072	9206	7703	7632	7589	7021	7039	7132	7799	7360	7497	0.604958	0.0401968	15.0499	3.45754e-51	1.03264e-49	0.433946	0.0401185	10.8166	2.87236e-27	5.13303e-26	-0.319103	0.0401042	-7.95685	1.7648e-15	1.08243e-13	0.285855	0.0404547	7.06607	1.59386e-12	1.37243e-11	0.114843	0.0403769	2.84428	0.00445116
ENSMUSG00000036585	Fgf1	fibroblast_growth_factor_1	protein_coding	18	38838673	38929472	-	ENSMUST00000040647;ENSMUST00000131348;ENSMUST00000115582;ENSMUST00000236630;ENSMUST00000117566;ENSMUST00000236060;ENSMUST00000237356;ENSMUST00000235922;ENSMUST00000139972;ENSMUST00000147607;ENSMUST00000134864	38838673;38838675;38840177;38841899;38841907;38846577;38847084;38847125;38858568	38918771;38929404;38866747;38867003;38858748;38929472;38866132;38858861;38929157	14164	NM_010197	extracellular_region;growth_factor_activity;fibroblast_growth_factor_receptor_signaling_pathway;fibroblast_growth_factor_receptor_binding;extracellular_space;nucleus;nucleoplasm;heparin_binding;cytosol;cytoplasm;multicellular_organism_development;positive_regulation_of_transcription_by_RNA_polymerase_II;extracellular_matrix;cellular_response_to_heat;protein_binding;nucleolus;activation_of_MAPK_ac…	66	53	51	12	14	19	5	6	2	11	5	9	3.81497	0.496232	7.68788	1.49595e-14	1.55872e-13	2.80562	0.412296	6.80485	1.01152e-11	9.25506e-11	-1.85409	0.364213	-5.09068	3.56776e-07	7.92777e-06	1.96088	0.529339	3.7044	0.000211894	0.000866243	0.951525	0.451599	2.10701	0.0351164
ENSMUSG00000036764	Dnajc12	DnaJ_heat_shock_protein_family_(Hsp40)_member_C12	protein_coding	10	63382443	63410576	+	ENSMUST00000129625;ENSMUST00000043317;ENSMUST00000136832	63382443;63386563;63386571	63408280;63410576;63408827	?	NM_001253685;NM_013888	?;biological_process;cytoplasm	389	343	300	186	247	210	270	265	250	245	175	225	0.502481	0.112094	4.48266	7.37195e-06	4.00483e-05	0.716774	0.114686	6.2499	4.10708e-10	3.35239e-09	-0.622308	0.114712	-5.42494	5.79731e-08	1.45254e-06	-0.119827	0.117403	-1.02065	0.307422	0.501509	0.0944657	0.11988	0.788002	0.430695
ENSMUSG00000036894	Rap2b	RAP2B,_member_of_RAS_oncogene_family	protein_coding	3	61361638	61368430	+	ENSMUST00000049064	61361638	61368430	?	NM_028712	signal_transduction;membrane;GTP_binding;GTPase_activity;Rap_protein_signal_transduction;plasma_membrane;cytosol;nucleotide_binding;cell-cell_contact_zone;endosome;recycling_endosome;bicellular_tight_junction;protein_domain_specific_binding;GDP_binding;membrane_raft;extracellular_exosome;negative_regulation_of_cell_migration;recycling_endosome_membrane;platelet_aggregation;platelet_activation;pos…	3759	3498	3357	2270	2465	2321	2762	2967	2980	3115	2554	2860	0.397864	0.0463155	8.59029	8.6749e-18	1.04437e-16	0.356201	0.0463763	7.68067	1.58263e-14	1.70666e-13	-0.530404	0.0469182	-11.3049	1.24156e-29	2.02854e-27	-0.13254	0.0473689	-2.79803	0.00514145	0.0163342	-0.174203	0.0474283	-3.67298	0.000239741
ENSMUSG00000037071	Scd1	stearoyl-Coenzyme_A_desaturase_1	protein_coding	19	44394455	44407879	-	ENSMUST00000041331;ENSMUST00000236824;ENSMUST00000235741	44394455;44397993;44406685	44407709;44406690;44407879	20249	NM_009127	oxidation-reduction_process;lipid_metabolic_process;oxidoreductase_activity,_acting_on_paired_donors,_with_oxidation_of_a_pair_of_donors_resulting_in_the_reduction_of_molecular_oxygen_to_two_molecules_of_water;membrane;integral_component_of_membrane;metal_ion_binding;intracellular_membrane-bounded_organelle;oxidoreductase_activity;endoplasmic_reticulum;response_to_bacterium;nucleolus;endoplasmic_…	12712	11298	10727	8605	8543	8279	6778	7618	7988	8018	7329	8711	0.745512	0.0483758	15.4109	1.38371e-53	4.32531e-52	0.568487	0.0483104	11.7674	5.74941e-32	1.17669e-30	-0.388103	0.0482598	-8.04196	8.84129e-16	5.61769e-14	0.357409	0.0485995	7.35417	1.92116e-13	1.73898e-12	0.180383	0.0485344	3.71661	0.000201917
ENSMUSG00000037405	Icam1	intercellular_adhesion_molecule_1	protein_coding	9	21015985	21028817	+	ENSMUST00000215003;ENSMUST00000086399	21015985	21021004;21028817	15894	?;NM_010493	?;membrane;cell-cell_adhesion;cell;integral_component_of_membrane;immunological_synapse;extracellular_space;external_side_of_plasma_membrane;cell_surface;plasma_membrane;integral_component_of_plasma_membrane;cell_adhesion;positive_regulation_of_NF-kappaB_transcription_factor_activity;adhesion_of_symbiont_to_host;positive_regulation_of_GTPase_activity;sensory_perception_of_sound;protein-containing…	7439	6768	6441	4891	5373	5276	4892	4903	5015	5545	5029	5249	0.59086	0.037487	15.7617	5.70354e-56	1.85132e-54	0.421613	0.0373687	11.2825	1.60071e-29	3.0275e-28	-0.350407	0.0374002	-9.36914	7.31283e-21	6.80303e-19	0.240453	0.0379238	6.34042	2.29143e-10	1.71751e-09	0.0712059	0.0378069	1.88341	0.0596449
ENSMUSG00000037419	Endod1	endonuclease_domain_containing_1	protein_coding	9	14353990	14381507	-	ENSMUST00000167549;ENSMUST00000213403;ENSMUST00000214236	14353990;14356532;14379503	14381242;14381507;14380983	71946	NM_028013	metal_ion_binding;hydrolase_activity;nucleic_acid_binding;biological_process;nucleic_acid_phosphodiester_bond_hydrolysis;extracellular_region;nuclease_activity;endonuclease_activity	748	712	628	572	569	597	438	422	500	470	415	457	0.730244	0.078426	9.31125	1.26334e-20	1.69167e-19	0.675495	0.0785613	8.59832	8.08926e-18	1.01079e-16	-0.203022	0.0762646	-2.66208	0.00776603	0.0559655	0.527222	0.0796762	6.61705	3.66427e-11	2.90083e-10	0.472473	0.0798094	5.92001	3.21916e-09
ENSMUSG00000037552	Plekhg2	pleckstrin_homology_domain_containing,_family_G_(with_RhoGef_domain)_member_2	protein_coding	7	28359604	28372599	-	ENSMUST00000094644;ENSMUST00000129145;ENSMUST00000121085;ENSMUST00000119990;ENSMUST00000128015;ENSMUST00000144700;ENSMUST00000147767;ENSMUST00000147362;ENSMUST00000152281;ENSMUST00000147887	28359604;28359605;28361092;28364004;28368410;28370081;28370416	28372233;28363341;28371574;28372494;28372577;28372599;28365492;28371727;28372080;28371508	101497	NM_138752;NM_001083912;NM_001290542	Rho_guanyl-nucleotide_exchange_factor_activity;regulation_of_Rho_protein_signal_transduction;guanyl-nucleotide_exchange_factor_activity;regulation_of_actin_filament_polymerization	838	820	731	442	471	417	465	402	437	488	506	487	0.985035	0.0812777	12.1194	8.34031e-34	1.74742e-32	0.725732	0.0800901	9.06145	1.28731e-19	1.72854e-18	-0.785542	0.0810913	-9.68712	3.42026e-22	3.46355e-20	0.199493	0.0854326	2.33509	0.0195386	0.0539539	-0.0598093	0.0843035	-0.709452	0.478044
ENSMUSG00000037706	Cd81	CD81_antigen	protein_coding	7	143052739	143067934	+	ENSMUST00000037941;ENSMUST00000128762;ENSMUST00000207448;ENSMUST00000141954;ENSMUST00000208278;ENSMUST00000132303	143052739;143052794;143053273;143058576;143064674;143066201	143067934;143065613;143066310;143067162;143067916;143067605	12520	NM_133655	integral_component_of_membrane;membrane;immunological_synapse;plasma_membrane;humoral_immune_response_mediated_by_circulating_immunoglobulin;protein_binding;integral_component_of_plasma_membrane;positive_regulation_of_transcription_by_RNA_polymerase_II;apical_plasma_membrane;lipid_binding;immune_system_process;positive_regulation_of_B_cell_proliferation;activation_of_MAPK_activity;basolateral_pla…	6800	6630	6110	5287	5712	5255	5242	4880	5213	4999	4655	4859	0.462303	0.0390376	11.8425	2.35299e-32	4.64931e-31	0.467514	0.0391373	11.9455	6.85595e-33	1.43953e-31	-0.207254	0.0389404	-5.32235	1.02436e-07	2.48338e-06	0.255049	0.0393109	6.48799	8.69869e-11	6.70348e-10	0.26026	0.0394099	6.60391	4.00459e-11
ENSMUSG00000037788	Vopp1	vesicular,_overexpressed_in_cancer,_prosurvival_protein_1	protein_coding	6	57727807	57825159	-	ENSMUST00000127485;ENSMUST00000114297;ENSMUST00000204878;ENSMUST00000145608;ENSMUST00000203212;ENSMUST00000143953	57727807;57752265;57754563;57758347;57762449;57762567	57825136;57825159;57825150;57825154;57824640	232023	?;NM_146168	cytoplasmic_vesicle_membrane;membrane;integral_component_of_membrane;cytoplasmic_vesicle;endosome;integral_component_of_organelle_membrane	5873	5306	4904	3507	3724	3441	2080	1977	2089	2027	1989	2146	1.49824	0.0425844	35.1829	3.65755e-271	1.11115e-268	1.42026	0.0425761	33.3582	5.54822e-244	1.7399e-241	-0.530787	0.0408643	-12.989	1.41189e-38	3.38906e-36	0.967454	0.043344	22.3204	2.343e-110	1.53902e-108	0.889472	0.0433358	20.5251	1.28452e-93
ENSMUSG00000037815	Ctnna1	catenin_(cadherin_associated_protein),_alpha_1	protein_coding	18	35118859	35254779	+	ENSMUST00000042345;ENSMUST00000236571;ENSMUST00000236969;ENSMUST00000236037;ENSMUST00000237154;ENSMUST00000237855;ENSMUST00000235449;ENSMUST00000235269;ENSMUST00000238145;ENSMUST00000236483;ENSMUST00000237475	35118859;35118883;35118887;35118913;35119442;35152599;35214930;35214956;35249373;35250942;35252321	35254779;35175651;35183050;35223524;35174419;35253905;35239470;35223575;35251210;35251737;35253719	12385	NM_009818	structural_molecule_activity;cell_adhesion;actin_cytoskeleton;cadherin_binding;actin_filament_binding;membrane;plasma_membrane;protein_binding;cytoplasm;intracellular_membrane-bounded_organelle;cell_junction;identical_protein_binding;cytoskeleton;establishment_or_maintenance_of_cell_polarity;cell-cell_junction;lamellipodium;cellular_protein_localization;negative_regulation_of_cell_motility;protei…	9514	8886	8493	7597	7722	7362	7151	7041	7508	7171	6366	7278	0.422376	0.0355555	11.8793	1.51551e-32	3.02526e-31	0.409735	0.0356155	11.5044	1.25369e-30	2.47718e-29	-0.186151	0.0354969	-5.24416	1.56998e-07	3.68661e-06	0.236225	0.0357547	6.60682	3.92653e-11	3.10213e-10	0.223583	0.0358143	6.24284	4.29684e-10
ENSMUSG00000037944	Ccr7	chemokine_(C-C_motif)_receptor_7	protein_coding	11	99144196	99155077	-	ENSMUST00000103134	99144196	99155077	12775	NM_001301713;NM_007719	G_protein-coupled_receptor_signaling_pathway;integral_component_of_membrane;G_protein-coupled_receptor_activity;chemotaxis;immune_response;inflammatory_response;chemokine_receptor_activity;C-C_chemokine_receptor_activity;positive_regulation_of_macrophage_chemotaxis;positive_regulation_of_T_cell_proliferation;cell;actin_cytoskeleton_organization;membrane;external_side_of_plasma_membrane;plasma_mem…	15650	14093	13348	4481	4779	4741	374	395	428	1426	1587	1363	5.28149	0.0696133	75.8691	0	0	3.33189	0.0598404	55.6795	0	0	-1.56125	0.0570534	-27.3647	7.22328e-165	4.68141e-161	3.72025	0.0703298	52.8972	0	0	1.77064	0.0606724	29.1836	3.13624e-187
ENSMUSG00000037972	Snn	stannin	protein_coding	16	11060945	11074985	+	ENSMUST00000228962;ENSMUST00000089011	11060945;11066330	11072983;11074985	20621	?;NM_009223	integral_component_of_membrane;mitochondrial_outer_membrane;membrane;biological_process;cytoplasm;mitochondrion;metal_ion_binding	336	292	280	207	221	218	163	187	169	207	191	215	0.91706	0.114866	7.98372	1.41982e-15	1.54221e-14	0.604261	0.112178	5.38663	7.17915e-08	4.88228e-07	-0.430329	0.111391	-3.86321	0.000111905	0.00149025	0.486731	0.118823	4.09628	4.1984e-05	0.000189968	0.173932	0.116226	1.4965	0.134523
ENSMUSG00000037999	Arap2	ArfGAP_with_RhoGAP_domain,_ankyrin_repeat_and_PH_domain_2	protein_coding	5	62602445	62766159	-	ENSMUST00000160620;ENSMUST00000076623;ENSMUST00000200549;ENSMUST00000160419;ENSMUST00000201373;ENSMUST00000161911;ENSMUST00000159470	62602445;62635264;62642207;62677258;62706617;62749296	62612374;62766120;62638911;62646241;62683561;62730821;62766159	212285	?;NM_178407	?;protein_binding;signal_transduction;GTPase_activator_activity;positive_regulation_of_GTPase_activity;phosphatidylinositol-3,4,5-trisphosphate_binding	1691	1495	1352	927	913	895	527	498	603	542	514	573	1.58931	0.0685035	23.2005	4.50555e-119	3.6199e-117	1.51389	0.0684983	22.1011	3.08383e-108	2.33303e-106	-0.667388	0.0646067	-10.33	5.15561e-25	6.30444e-23	0.921925	0.0706613	13.0471	6.60171e-39	1.3728e-37	0.8465	0.0706562	11.9805	4.49362e-33
ENSMUSG00000038119	Cdon	cell_adhesion_molecule-related/down-regulated_by_oncogenes	protein_coding	9	35421128	35507652	+	ENSMUST00000151682;ENSMUST00000137200;ENSMUST00000119129;ENSMUST00000154652;ENSMUST00000127264;ENSMUST00000042842	35421128;35421554;35421558;35423588;35457478;35452076	35455365;35455340;35507652;35471155;35470085;35507651	57810	?;NM_021339	integral_component_of_plasma_membrane;smoothened_signaling_pathway;embryonic_morphogenesis;regulation_of_neuron_differentiation;positive_regulation_of_myoblast_differentiation;protein_binding;membrane;integral_component_of_membrane;plasma_membrane;cell_surface;positive_regulation_of_transcription_by_RNA_polymerase_II;positive_regulation_of_protein_phosphorylation;anterior/posterior_pattern_specif…	160	140	135	106	101	119	26	34	37	52	61	40	2.27664	0.217518	10.4664	1.23184e-25	1.96639e-24	1.5396	0.198511	7.75572	8.78445e-15	9.55235e-14	-0.353688	0.179506	-1.97034	0.0487991	0.225368	1.92295	0.221122	8.69635	3.42733e-18	3.94773e-17	1.18591	0.202454	5.85769	4.69357e-09
ENSMUSG00000038167	Plekhg6	pleckstrin_homology_domain_containing,_family_G_(with_RhoGef_domain)_member_6	protein_coding	6	125362660	125380793	-	ENSMUST00000042647	125362660	125380793	213522	NM_198604	Rho_guanyl-nucleotide_exchange_factor_activity;regulation_of_Rho_protein_signal_transduction;biological_process;GTPase_activator_activity;positive_regulation_of_GTPase_activity;cytoplasm;cytoskeleton;cell_projection;guanyl-nucleotide_exchange_factor_activity;cell_junction;centrosome;spindle;cleavage_furrow;microvillus	142	126	135	84	114	92	41	42	42	56	26	37	1.80277	0.212927	8.46662	2.52625e-17	2.96784e-16	1.80602	0.215074	8.3972	4.57264e-17	5.51867e-16	-0.4206	0.18943	-2.22035	0.026395	0.144015	1.38217	0.217638	6.35077	2.14241e-10	1.6083e-09	1.38542	0.219739	6.30483	2.88511e-10
ENSMUSG00000038168	P3h2	prolyl_3-hydroxylase_2	protein_coding	16	25959288	26105784	-	ENSMUST00000039990;ENSMUST00000160067;ENSMUST00000161878;ENSMUST00000159161	25959288;25972282;25985504;25997161	26105784;25985174;25992791;26014593	210530	NM_173379	protein_binding;oxidation-reduction_process;oxidoreductase_activity;iron_ion_binding;oxidoreductase_activity,_acting_on_paired_donors,_with_incorporation_or_reduction_of_molecular_oxygen;L-ascorbic_acid_binding;collagen_metabolic_process;procollagen-proline_3-dioxygenase_activity;Golgi_apparatus;metal_ion_binding;nucleoplasm;endoplasmic_reticulum;sarcoplasmic_reticulum;dioxygenase_activity;negati…	48	50	47	12	16	10	4	4	4	9	8	9	3.70969	0.513699	7.22153	5.14057e-13	4.96266e-12	2.52125	0.412987	6.10492	1.02849e-09	8.15872e-09	-1.87819	0.381232	-4.92663	8.36619e-07	1.74907e-05	1.8315	0.551747	3.31946	0.000901908	0.00331364	0.643065	0.459452	1.39963	0.161623
ENSMUSG00000038233	Gask1a	golgi_associated_kinase_1A	protein_coding	9	121950988	121980209	+	ENSMUST00000043011;ENSMUST00000214536;ENSMUST00000215990;ENSMUST00000213773	121950988;121951020;121951035;121952734	121980209;121980206;121978681;121978687	245050	NM_177743;NM_001199927	membrane;Golgi_apparatus;molecular_function;biological_process;intracellular_membrane-bounded_organelle;extracellular_region;endoplasmic_reticulum;caveola	22	30	13	13	10	7	1	3	1	3	0	3	3.80131	0.802934	4.73428	2.19837e-06	1.27439e-05	3.47698	0.760551	4.57166	4.83868e-06	2.74521e-05	-1.04411	0.546141	-1.91179	0.055903	0.24712	2.7572	0.825639	3.33948	0.000839357	0.00310554	2.43288	0.784484	3.10124	0.00192709
ENSMUSG00000038264	Sema7a	sema_domain,_immunoglobulin_domain_(Ig),_and_GPI_membrane_anchor,_(semaphorin)_7A	protein_coding	9	57940112	57962865	+	ENSMUST00000214314;ENSMUST00000043059	57940112;57940113	57954888;57962865	20361	?;NM_011352	?;protein_binding;semaphorin_receptor_binding;membrane;external_side_of_plasma_membrane;extracellular_space;plasma_membrane;integral_component_of_plasma_membrane;multicellular_organism_development;integrin-mediated_signaling_pathway;positive_regulation_of_protein_phosphorylation;cell_differentiation;axon_extension;anchored_component_of_membrane;nervous_system_development;positive_regulation_of_ER…	1789	1505	1426	776	830	831	64	82	67	210	229	197	4.57861	0.119589	38.2863	0	0	2.92484	0.088322	33.1156	1.77323e-240	5.30413e-238	-0.891116	0.0733903	-12.1422	6.31439e-34	1.21555e-31	3.68749	0.121297	30.4006	5.39958e-203	8.74866e-201	2.03372	0.0906213	22.4419	1.53379e-111
ENSMUSG00000038267	Slc22a23	solute_carrier_family_22,_member_23	protein_coding	13	34179158	34345182	-	ENSMUST00000148390;ENSMUST00000040336;ENSMUST00000128392;ENSMUST00000145038;ENSMUST00000143353	34179158;34182867;34204020;34221370	34344451;34345182;34193531;34344595;34344203	73102	?;NM_001033167	integral_component_of_membrane;transmembrane_transporter_activity;transmembrane_transport;membrane;ion_transport	1431	1276	1180	392	425	459	103	111	147	264	260	240	3.53998	0.105662	33.5029	4.37877e-246	1.16625e-243	2.38193	0.0900923	26.4388	4.90765e-154	6.3613e-152	-1.54543	0.0838154	-18.4385	6.44735e-76	5.45026e-73	1.99455	0.110718	18.0146	1.49659e-72	5.78495e-71	0.8365	0.0959726	8.71603	2.88115e-18
ENSMUSG00000038349	Plcl1	phospholipase_C-like_1	protein_coding	1	55405921	55754285	+	ENSMUST00000042986;ENSMUST00000187059	55405921;55702025	55754285;55735227	227120	NM_001114663	signal_transduction;inositol_1,4,5_trisphosphate_binding;intracellular_signal_transduction;lipid_metabolic_process;phosphatidylinositol_phospholipase_C_activity;phosphoric_diester_hydrolase_activity;GABA_receptor_binding;regulation_of_synaptic_transmission,_GABAergic;cell;cytoplasm;plasma_membrane;negative_regulation_of_cold-induced_thermogenesis;release_of_sequestered_calcium_ion_into_cytosol;ga…	261	244	194	195	184	177	101	116	110	177	123	162	1.20376	0.141727	8.49353	2.00461e-17	2.36647e-16	0.635741	0.135067	4.70686	2.51559e-06	1.47945e-05	-0.265491	0.13215	-2.00902	0.0445354	0.211174	0.938269	0.144349	6.5	8.03193e-11	6.2044e-10	0.370249	0.137816	2.68655	0.00721935
ENSMUSG00000038594	Cep85l	centrosomal_protein_85-like	protein_coding	10	53273443	53379947	-	ENSMUST00000220443;ENSMUST00000220376;ENSMUST00000095691;ENSMUST00000219673;ENSMUST00000218596	53273443;53278039;53278045;53345758	53379947;53349823;53376114;53280148;53376137	100038725	NM_001204983	molecular_function;biological_process;centrosome	1009	878	752	608	626	593	432	502	550	533	466	590	0.939007	0.0825531	11.3746	5.5969e-30	1.02083e-28	0.767848	0.0820024	9.36373	7.69724e-21	1.08212e-19	-0.466136	0.0809368	-5.75926	8.44834e-09	2.39099e-07	0.472872	0.0846258	5.58779	2.29973e-08	1.48156e-07	0.301712	0.0840887	3.58803	0.000333192
ENSMUSG00000038751	Ptk6	PTK6_protein_tyrosine_kinase_6	protein_coding	2	181193721	181202789	-	ENSMUST00000016511	181193721	181202789	20459	NM_009184	ATP_binding;protein_binding;protein_phosphorylation;protein_kinase_activity;protein_tyrosine_kinase_activity;membrane;transferase_activity;nucleus;nucleoplasm;nuclear_body;cytosol;cytoplasm;plasma_membrane;nucleotide_binding;identical_protein_binding;cell_projection;kinase_activity;phosphorylation;cell_differentiation;non-membrane_spanning_protein_tyrosine_kinase_activity;cell_migration;protein_a…	403	310	297	94	84	81	7	7	10	45	29	16	5.50227	0.331403	16.603	6.63119e-62	2.39202e-60	3.52097	0.214943	16.381	2.61616e-60	1.00327e-58	-1.89665	0.176349	-10.7551	5.60895e-27	7.52102e-25	3.60562	0.34027	10.5964	3.09832e-26	4.64819e-25	1.62432	0.228378	7.11242	1.14026e-12
ENSMUSG00000038781	Stap2	signal_transducing_adaptor_family_member_2	protein_coding	17	55997077	56005584	-	ENSMUST00000043785;ENSMUST00000233494;ENSMUST00000233528;ENSMUST00000233977	55997077;55997082;55997495;55997778	56005584;56005573;55998480;56005552	106766	NM_145934	signaling_adaptor_activity;membrane;protein_binding;cytoplasm;plasma_membrane;positive_regulation_of_signal_transduction	1526	1477	1303	1095	1193	1166	626	614	684	777	745	767	1.27389	0.0613103	20.7777	6.89183e-96	4.24044e-94	0.948489	0.0598856	15.8383	1.69219e-56	5.90687e-55	-0.25796	0.057268	-4.50443	6.6551e-06	0.000117418	1.01593	0.0622675	16.3155	7.65783e-60	2.41706e-58	0.690529	0.0608653	11.3452	7.83341e-30
ENSMUSG00000038807	Rap1gap2	RAP1_GTPase_activating_protein_2	protein_coding	11	74383356	74610915	-	ENSMUST00000102521;ENSMUST00000123440;ENSMUST00000238457;ENSMUST00000047488;ENSMUST00000208896;ENSMUST00000145524	74383356;74383484;74383485;74383487;74436924;74437043	74590186;74408025;74610915;74522751;74590124	380711	NM_001364132;NM_001364131;NM_001015046	GTPase_activator_activity;regulation_of_small_GTPase_mediated_signal_transduction;positive_regulation_of_GTPase_activity;cytosol;cytoplasm;plasma_membrane;neuron_projection;nuclear_membrane;regulation_of_cell_size;centrosome;negative_regulation_of_neuron_projection_development	234	218	195	141	147	132	151	118	152	164	185	164	0.731379	0.137657	5.31303	1.07815e-07	7.1691e-07	0.368147	0.134361	2.73998	0.00614422	0.0208267	-0.5626	0.137695	-4.08583	4.39191e-05	0.000642044	0.168779	0.14381	1.17362	0.240545	0.422067	-0.194454	0.140657	-1.38246	0.16683
ENSMUSG00000039043	Arpin	actin-related_protein_2/3_complex_inhibitor	protein_coding	7	79925361	79935359	-	ENSMUST00000048731	79925361	79935359	70420	NM_027420	negative_regulation_of_actin_nucleation;molecular_function;cell_projection;lamellipodium;negative_regulation_of_cell_migration;directional_locomotion;negative_regulation_of_lamellipodium_morphogenesis	661	626	594	348	403	393	132	141	143	201	180	198	2.28938	0.104633	21.88	4.02647e-106	2.786e-104	1.73919	0.0976841	17.8042	6.55121e-71	3.00413e-69	-0.659203	0.0881216	-7.48061	7.39777e-14	3.78513e-12	1.63018	0.107985	15.0963	1.71254e-51	4.60538e-50	1.07999	0.101266	10.6648	1.48642e-26
ENSMUSG00000039116	Adgrg6	adhesion_G_protein-coupled_receptor_G6	protein_coding	10	14402583	14545659	-	ENSMUST00000041168;ENSMUST00000238680;ENSMUST00000208429;ENSMUST00000208905;ENSMUST00000207953	14402583;14404562;14407898;14490779;14530916	14545036;14545659;14545179;14544995	215798	NM_001002268	G_protein-coupled_receptor_signaling_pathway;integral_component_of_membrane;G_protein-coupled_receptor_activity;membrane;cell_surface_receptor_signaling_pathway;transmembrane_signaling_receptor_activity;plasma_membrane;cell_surface;cytoplasm;integral_component_of_plasma_membrane;signal_transduction;protein_binding;mitochondrion_organization;adenylate_cyclase-activating_G_protein-coupled_receptor_…	1526	1320	1183	569	589	503	171	178	161	303	283	292	3.08961	0.0930146	33.2164	6.23133e-242	1.49575e-239	2.23251	0.0833277	26.792	4.00599e-158	5.40892e-156	-1.21533	0.0763256	-15.923	4.38957e-57	1.81588e-54	1.87428	0.0968828	19.3459	2.20881e-83	1.03236e-81	1.01718	0.0876246	11.6084	3.73498e-31
ENSMUSG00000039168	Dap	death-associated_protein	protein_coding	15	31224314	31274341	+	ENSMUST00000044524;ENSMUST00000186109;ENSMUST00000186547;ENSMUST00000186425;ENSMUST00000185618	31224314;31224455;31224560;31225196;31268336	31274341;31273303;31273461;31273544;31273386	223453	NM_146057	cellular_component;autophagy;negative_regulation_of_transcription,_DNA-templated;apoptotic_process;negative_regulation_of_NF-kappaB_transcription_factor_activity;activation_of_cysteine-type_endopeptidase_activity_involved_in_apoptotic_process;cellular_response_to_amino_acid_starvation;apoptotic_signaling_pathway;negative_regulation_of_autophagy;death_domain_binding	5658	5330	5026	4554	4813	4502	4637	4229	4456	4099	3999	4316	0.377611	0.0426618	8.85126	8.65337e-19	1.08059e-17	0.405317	0.0427972	9.47063	2.78151e-21	3.99711e-20	-0.148353	0.0425907	-3.48322	0.000495425	0.00547615	0.229258	0.0428942	5.34475	9.05441e-08	5.54297e-07	0.256964	0.0430288	5.97191	2.34497e-09
ENSMUSG00000039232	Stx11	syntaxin_11	protein_coding	10	12938209	12964298	-	ENSMUST00000042861;ENSMUST00000163425;ENSMUST00000218685;ENSMUST00000219727	12938209;12938212;12941727;12941828	12964262;12964259;12964298;12964258	74732	NM_029075;NM_001163591;NM_001163590	membrane;Golgi_apparatus;intracellular_protein_transport;vesicle-mediated_transport;SNAP_receptor_activity;membrane_fusion	767	642	518	400	381	360	218	221	197	179	156	174	1.70273	0.107495	15.84	1.64762e-56	5.39305e-55	1.95233	0.11126	17.5474	6.22487e-69	2.76957e-67	-0.687914	0.10054	-6.84222	7.79739e-12	3.25332e-10	1.01481	0.110863	9.15381	5.49585e-20	6.84534e-19	1.26441	0.114517	11.0413	2.41497e-28
ENSMUSG00000039395	Mreg	melanoregulin	protein_coding	1	72159442	72212307	-	ENSMUST00000048860	72159442	72212307	381269	NM_001005423	melanosome;melanosome_transport;cell;membrane;plasma_membrane;protein-containing_complex;protein_binding;cytoplasmic_vesicle_membrane;cytoplasmic_vesicle;lipid_binding;lysosome;lysosomal_membrane;late_endosome_membrane;pigmentation;apical_plasma_membrane;phosphatidylinositol_binding;developmental_pigmentation;melanocyte_differentiation;melanosome_membrane;melanosome_localization;minus-end-directe…	1731	1579	1463	695	698	648	466	494	450	524	461	524	1.86935	0.0684368	27.315	2.81232e-164	3.37531e-162	1.69943	0.0677435	25.0863	7.01809e-139	7.53882e-137	-1.16459	0.0650225	-17.9106	9.74006e-72	6.1089e-69	0.704759	0.0725677	9.71176	2.68668e-22	3.63262e-21	0.534841	0.0719142	7.4372	1.02841e-13
ENSMUSG00000039457	Ppl	periplakin	protein_coding	16	5086291	5132421	-	ENSMUST00000035672;ENSMUST00000230554	5086291;5096969	5132421;5132410	19041	NM_008909	protein_binding;cytoskeleton;response_to_mechanical_stimulus	115	87	73	21	18	18	5	10	4	14	20	16	3.9563	0.409354	9.66474	4.25708e-22	6.01092e-21	2.48409	0.315714	7.86817	3.59877e-15	4.00292e-14	-2.20007	0.307636	-7.15153	8.58177e-13	3.93527e-11	1.75623	0.443194	3.96267	7.41154e-05	0.000322449	0.284024	0.358505	0.792246	0.428217
ENSMUSG00000039458	Mtmr12	myotubularin_related_protein_12	protein_coding	15	12205028	12274496	+	ENSMUST00000038172;ENSMUST00000071993;ENSMUST00000174418;ENSMUST00000174160;ENSMUST00000173071	12205028;12205085;12205104;12205118;12223354	12274496;12271994;12272119;12272240;12245052	268783	NM_172958;NM_001356498	phosphatase_regulator_activity;molecular_function;regulation_of_catalytic_activity;cytoplasm;sarcoplasmic_reticulum;sarcomere;toxin_transport	1415	1286	1164	1061	1066	979	835	936	944	940	829	905	0.619883	0.0622633	9.95584	2.37811e-23	3.49491e-22	0.568601	0.0623646	9.11737	7.6969e-20	1.04286e-18	-0.253644	0.0614826	-4.12545	3.70004e-05	0.000551383	0.36624	0.0632975	5.78601	7.20795e-09	4.83089e-08	0.314957	0.0633971	4.96801	6.7644e-07
ENSMUSG00000039629	Strip2	striatin_interacting_protein_2	protein_coding	6	29917012	29959681	+	ENSMUST00000151738;ENSMUST00000137068;ENSMUST00000115224;ENSMUST00000130969;ENSMUST00000046028	29917012;29917013	29959675;29945554;29947076;29957768;29959681	320609	NM_001037740;NM_177204	molecular_function;cytosol;cytoplasm;cell_migration;cytoskeleton_organization;regulation_of_cell_shape	1164	987	966	307	301	286	34	46	54	135	172	156	4.65085	0.15049	30.9046	1.036e-209	1.88252e-207	2.78458	0.107681	25.8596	1.89885e-147	2.27897e-145	-1.73988	0.0971338	-17.9122	9.47291e-72	6.1089e-69	2.91097	0.155901	18.6719	8.37825e-78	3.58018e-76	1.0447	0.115121	9.07481	1.13874e-19
ENSMUSG00000039697	Ncoa7	nuclear_receptor_coactivator_7	protein_coding	10	30628999	30803326	-	ENSMUST00000213897;ENSMUST00000215740;ENSMUST00000213889;ENSMUST00000092610;ENSMUST00000216172;ENSMUST00000217644;ENSMUST00000217138;ENSMUST00000215926;ENSMUST00000213836;ENSMUST00000217398;ENSMUST00000215725;ENSMUST00000068567	30628999;30643468;30645582;30645590;30646312;30646367;30646834;30647388;30647390;30694165;30695891;30645584	30655791;30771941;30655767;30655783;30655867;30655837;30655836;30771840;30771842;30722705;30803326;30803107	211329	?;NM_001111267;NM_172495	nucleus;positive_regulation_of_transcription_by_RNA_polymerase_II;nuclear_receptor_transcription_coactivator_activity;nuclear_hormone_receptor_binding;negative_regulation_of_oxidative_stress-induced_neuron_death;negative_regulation_of_peptidyl-cysteine_S-nitrosylation;negative_regulation_of_cellular_response_to_oxidative_stress	1404	1314	1200	752	820	733	769	790	935	794	786	860	0.764209	0.0654172	11.6821	1.57411e-31	3.01828e-30	0.720282	0.0655555	10.9874	4.39531e-28	7.98674e-27	-0.705609	0.065937	-10.7013	1.00401e-26	1.33706e-24	0.0585999	0.0681939	0.859313	0.390168	0.588932	0.0146737	0.0683266	0.214759	0.829956
ENSMUSG00000039911	Spsb1	splA/ryanodine_receptor_domain_and_SOCS_box_containing_1	protein_coding	4	149896283	149955043	-	ENSMUST00000038562;ENSMUST00000105685;ENSMUST00000105684;ENSMUST00000156897;ENSMUST00000167342;ENSMUST00000149360;ENSMUST00000125135;ENSMUST00000149743;ENSMUST00000156451;ENSMUST00000135896	149896283;149897967;149898214;149906507;149906991;149906995;149907000;149907049;149907142;149909565	149955043;149909816;149907289;149953804;149922471;149931556;149942618;149946098;149955031	74646	NM_029035	protein_binding;cytosol;cytoplasm;protein_ubiquitination;ubiquitin-dependent_protein_catabolic_process;proteasome-mediated_ubiquitin-dependent_protein_catabolic_process;protein_binding,_bridging_involved_in_substrate_recognition_for_ubiquitination;SCF_ubiquitin_ligase_complex	264	203	218	117	82	89	35	37	51	52	51	65	2.58946	0.200398	12.9216	3.39962e-38	7.85956e-37	2.06524	0.188734	10.9426	7.21017e-28	1.30528e-26	-1.18419	0.174419	-6.78932	1.12662e-11	4.66061e-10	1.40527	0.210516	6.67538	2.46595e-11	1.97961e-10	0.881056	0.199445	4.41754	9.98304e-06
ENSMUSG00000039942	Ptger4	prostaglandin_E_receptor_4_(subtype_EP4)	protein_coding	15	5206661	5244187	-	ENSMUST00000133966;ENSMUST00000120563;ENSMUST00000047379	5206661;5233399	5242710;5244172;5244187	19219	?;NM_001136079;NM_008965	?;G_protein-coupled_receptor_signaling_pathway;integral_component_of_membrane;G_protein-coupled_receptor_activity;prostaglandin_E_receptor_activity;prostaglandin_receptor_activity;membrane;signal_transduction;cell;plasma_membrane;nuclear_membrane;positive_regulation_of_gene_expression;positive_regulation_of_protein_phosphorylation;ERK1_and_ERK2_cascade;positive_regulation_of_interleukin-8_product…	2580	2332	2226	1416	1392	1337	1056	1081	1195	1360	1153	1253	1.2113	0.0555098	21.8213	1.45502e-105	9.96129e-104	0.961267	0.0548626	17.5214	9.84546e-69	4.37044e-67	-0.723204	0.0543907	-13.2965	2.42707e-40	6.12852e-38	0.488095	0.0573672	8.50825	1.76574e-17	1.98104e-16	0.238063	0.0567412	4.19559	2.72162e-05
ENSMUSG00000039985	Sinhcaf	SIN3-HDAC_complex_associated_factor	protein_coding	6	148921035	148946467	-	ENSMUST00000054080;ENSMUST00000203164;ENSMUST00000204435;ENSMUST00000081956;ENSMUST00000111562;ENSMUST00000204119;ENSMUST00000204590;ENSMUST00000132696;ENSMUST00000139355;ENSMUST00000146457;ENSMUST00000143963;ENSMUST00000127063	148921035;148921057;148922713;148923004;148926047;148926051;148928580;148930619;148932503;148944390	148946467;148933149;148943535;148944826;148944812;148946410;148944723;148946155;148946356;148946415;148946390;148946443	56306	NM_019643;NM_001355645	nucleus;protein_binding;negative_regulation_of_cell_migration;positive_regulation_of_cell_population_proliferation;Sin3_complex;negative_regulation_of_cell_differentiation	1222	1132	1031	720	820	752	379	356	411	450	369	423	1.67395	0.0727998	22.9939	5.36125e-117	4.19011e-115	1.48512	0.0718421	20.672	6.193e-95	4.01368e-93	-0.502835	0.0662707	-7.58759	3.25921e-14	1.73613e-12	1.17112	0.0747811	15.6606	2.8105e-55	8.1075e-54	0.982282	0.073849	13.3012	2.27692e-40
ENSMUSG00000040007	Bahd1	bromo_adjacent_homology_domain_containing_1	protein_coding	2	118900377	118924528	+	ENSMUST00000151162;ENSMUST00000036578	118900377;118901453	118916479;118924528	228536	?;NM_001045523	?;chromatin_binding;heterochromatin_assembly;negative_regulation_of_transcription,_DNA-templated;nucleoplasm;chromatin_silencing_complex	2818	2749	2532	2083	2367	2210	1839	1877	1915	2061	1854	2055	0.636792	0.0446224	14.2707	3.33396e-46	9.12989e-45	0.479435	0.0443919	10.8001	3.43937e-27	6.11818e-26	-0.224136	0.0439814	-5.09616	3.46616e-07	7.71082e-06	0.412655	0.0452389	9.1217	7.3952e-20	9.12341e-19	0.255299	0.0450114	5.67187	1.41249e-08
ENSMUSG00000040093	Bmf	BCL2_modifying_factor	protein_coding	2	118528757	118549687	-	ENSMUST00000090219;ENSMUST00000110859;ENSMUST00000143583;ENSMUST00000154521;ENSMUST00000152123;ENSMUST00000125860;ENSMUST00000146962;ENSMUST00000138342	118528757;118530232;118531974;118532055;118532422;118532558;118545236;118546909	118549687;118547559;118544587;118545316;118549662;118547027;118547599;118549675	171543	NM_001331221;NM_138313;NM_001311140	apoptotic_process;negative_regulation_of_autophagy;cellular_response_to_UV;positive_regulation_of_apoptotic_process;anoikis;protein_binding;cytoplasm;myosin_complex;actin_cytoskeleton;acrosomal_vesicle;positive_regulation_of_apoptotic_signaling_pathway;negative_regulation_of_apoptotic_signaling_pathway;positive_regulation_of_protein_complex_assembly;positive_regulation_of_release_of_cytochrome_c_…	3412	3034	2917	2350	2668	2561	1736	1840	1928	2389	2005	2090	0.878059	0.0518284	16.9417	2.21786e-64	8.3247e-63	0.568313	0.0512779	11.083	1.51675e-28	2.79262e-27	-0.245507	0.0508214	-4.83078	1.35997e-06	2.7515e-05	0.632552	0.0523271	12.0884	1.21616e-33	2.20577e-32	0.322807	0.0517819	6.23396	4.54783e-10
ENSMUSG00000040188	Scamp2	secretory_carrier_membrane_protein_2	protein_coding	9	57560943	57588795	+	ENSMUST00000045791;ENSMUST00000216986;ENSMUST00000213662;ENSMUST00000215942;ENSMUST00000217200;ENSMUST00000216667	57560943;57560958;57560974;57562907;57581850;57586718	57588795;57580912;57577992;57577697;57587442;57587732	24044	NM_022813	integral_component_of_membrane;protein_transport;membrane;Golgi_apparatus;intracellular_membrane-bounded_organelle;endosome;transport_vesicle;recycling_endosome_membrane;trans-Golgi_network_membrane;Golgi_membrane	4904	4308	4208	3681	4228	3864	3646	3485	3583	3901	3261	3532	0.435864	0.0457378	9.52964	1.57835e-21	2.18575e-20	0.366479	0.0457466	8.01106	1.13721e-15	1.29682e-14	-0.130019	0.0455494	-2.85447	0.00431091	0.0346781	0.305845	0.0459719	6.65286	2.87446e-11	2.29803e-10	0.236459	0.0459807	5.14258	2.70992e-07
ENSMUSG00000040350	Trim7	tripartite_motif-containing_7	protein_coding	11	48826140	48852209	+	ENSMUST00000109213;ENSMUST00000046903;ENSMUST00000155478;ENSMUST00000216796;ENSMUST00000149049;ENSMUST00000129674;ENSMUST00000131270	48826140;48837465;48837471;48837484;48838514;48838804;48847902	48851187;48850555;48841433;48840593;48845547;48845604;48852209	94089	NM_053166	protein_binding;transferase_activity;zinc_ion_binding;metal_ion_binding;biological_process;nucleus;cytoplasm;protein_ubiquitination	764	713	607	493	502	509	120	157	142	194	190	155	2.42334	0.110604	21.91	2.08473e-106	1.45281e-104	1.98426	0.105469	18.8136	5.84385e-79	3.06259e-77	-0.407479	0.093004	-4.3813	1.17971e-05	0.000195376	2.01586	0.112312	17.9487	4.91545e-72	1.87762e-70	1.57678	0.107259	14.7006	6.39002e-49
ENSMUSG00000040435	Ppp1r15a	protein_phosphatase_1,_regulatory_subunit_15A	protein_coding	7	45522916	45526268	-	ENSMUST00000211212;ENSMUST00000042105;ENSMUST00000167273	45522916;45522917;45522922	45523769;45526268;45526146	17872	?;NM_008654	?;membrane;Golgi_apparatus;cytoplasm;endoplasmic_reticulum;mitochondrion;endoplasmic_reticulum_membrane;apoptotic_process;protein_kinase_binding;mitochondrial_outer_membrane;protein_phosphatase_regulator_activity;negative_regulation_of_phosphoprotein_phosphatase_activity;regulation_of_translation;response_to_endoplasmic_reticulum_stress;positive_regulation_of_gene_expression;protein_phosphatase_1…	2292	2168	2057	1455	1468	1467	1292	1029	1103	1220	1088	1185	1.04049	0.0655789	15.8662	1.08623e-56	3.57959e-55	0.939254	0.0654958	14.3407	1.21866e-46	3.51029e-45	-0.510281	0.0645524	-7.90492	2.68105e-15	1.61386e-13	0.530206	0.0667429	7.944	1.95763e-15	1.9824e-14	0.428972	0.0666613	6.4351	1.2339e-10
ENSMUSG00000040447	Spns2	spinster_homolog_2	protein_coding	11	72451638	72489904	-	ENSMUST00000045303;ENSMUST00000129274;ENSMUST00000150491;ENSMUST00000144940;ENSMUST00000126452;ENSMUST00000147418	72451638;72451642;72452608;72452732;72452841;72459029	72489904;72454541;72456350;72456621;72454118;72475027	216892	NM_153060;NM_001276383	transmembrane_transport;integral_component_of_plasma_membrane;membrane;integral_component_of_membrane;plasma_membrane;lipid_transport;endosome;T_cell_homeostasis;bone_development;endosome_membrane;sphingosine-1-phosphate_receptor_signaling_pathway;B_cell_homeostasis;lymph_node_development;lymphocyte_homeostasis;sphingolipid_metabolic_process;lymphocyte_migration;sphingolipid_transporter_activity;…	101	67	74	56	53	55	26	44	48	40	37	37	1.14525	0.243494	4.70341	2.55856e-06	1.46744e-05	1.11908	0.244725	4.57278	4.81288e-06	2.73137e-05	-0.495706	0.233047	-2.12706	0.0334148	0.171738	0.649546	0.25165	2.58115	0.00984712	0.0293377	0.62337	0.252841	2.46546	0.0136838
ENSMUSG00000040616	Tmem51	transmembrane_protein_51	protein_coding	4	142030992	142084304	-	ENSMUST00000036572	142030992	142084304	214359	NM_145402	membrane;integral_component_of_membrane;molecular_function;biological_process;cellular_component	939	883	824	565	664	648	337	294	340	380	382	392	1.5585	0.0814577	19.1326	1.35051e-81	6.78498e-80	1.23443	0.0793398	15.5588	1.38629e-54	4.67944e-53	-0.436776	0.0748413	-5.83603	5.34585e-09	1.56742e-07	1.12173	0.0834095	13.4484	3.14534e-41	6.91016e-40	0.797657	0.0813424	9.80617	1.05909e-22
ENSMUSG00000041046	Ramp3	receptor_(calcitonin)_activity_modifying_protein_3	protein_coding	11	6658521	6677475	+	ENSMUST00000045374;ENSMUST00000139540	6658521;6658565	6677475;6677472	56089	NM_019511	integral_component_of_membrane;intracellular_protein_transport;coreceptor_activity;regulation_of_G_protein-coupled_receptor_signaling_pathway;membrane;plasma_membrane;cell_surface;G_protein-coupled_receptor_signaling_pathway;positive_regulation_of_gene_expression;positive_regulation_of_protein_kinase_B_signaling;positive_regulation_of_peptidyl-serine_phosphorylation;protein_localization_to_plasma…	570	517	475	190	277	220	22	22	24	45	48	31	4.63233	0.206707	22.4101	3.14033e-111	2.30405e-109	3.68955	0.169936	21.7114	1.60212e-104	1.17106e-102	-1.1282	0.123109	-9.16426	4.98887e-20	4.33029e-18	3.50412	0.210786	16.6241	4.66377e-62	1.51382e-60	2.56135	0.174874	14.6468	1.41244e-48
ENSMUSG00000041132	N4bp2l1	NEDD4_binding_protein_2-like_1	protein_coding	5	150571644	150597188	-	ENSMUST00000016279;ENSMUST00000202031;ENSMUST00000202279;ENSMUST00000202291;ENSMUST00000200840;ENSMUST00000201319;ENSMUST00000200926	150571644;150571647;150572665;150574000;150591752;150591755;150592443	150594525;150576991;150594462;150597188;150594528;150594500;150593769	100637	NM_133898	molecular_function;biological_process;cellular_component	1354	1169	1171	899	972	960	896	844	856	991	895	996	0.619994	0.0610911	10.1487	3.35882e-24	5.102e-23	0.39653	0.0604454	6.56014	5.37586e-11	4.67036e-10	-0.323993	0.060548	-5.35101	8.74634e-08	2.13369e-06	0.296001	0.0624732	4.73804	2.15792e-06	1.14291e-05	0.0725371	0.061842	1.17294	0.240819
ENSMUSG00000041164	Zmiz2	zinc_finger,_MIZ-type_containing_2	protein_coding	11	6389074	6406158	+	ENSMUST00000012612;ENSMUST00000109787;ENSMUST00000109786;ENSMUST00000102914;ENSMUST00000109785;ENSMUST00000124588	6389364;6389074;6389471;6395188;6395605;6396729	6406158;6406074;6405930;6397848	52915	?;NM_028601;NM_001005867	zinc_ion_binding;metal_ion_binding;nucleus;nucleoplasm;positive_regulation_of_transcription_by_RNA_polymerase_II;nuclear_receptor_transcription_coactivator_activity;mitochondrion;regulation_of_transcription_by_RNA_polymerase_II;transcription_coregulator_activity;nuclear_replication_fork;protein_sumoylation;RNA_polymerase_II_transcription_factor_binding;SUMO_ligase_activity;chromatin-mediated_main…	11998	11152	10419	9581	9382	9343	8079	8498	8870	9333	9295	9281	0.511696	0.0446308	11.4651	1.97584e-30	3.65869e-29	0.301989	0.0445494	6.77874	1.21232e-11	1.10352e-10	-0.184652	0.0445375	-4.14599	3.38349e-05	0.000510358	0.327044	0.0447573	7.30706	2.73045e-13	2.44985e-12	0.117337	0.0446761	2.62639	0.00862957
ENSMUSG00000041417	Pik3r1	phosphoinositide-3-kinase_regulatory_subunit_1	protein_coding	13	101680563	101768217	-	ENSMUST00000055518;ENSMUST00000035532;ENSMUST00000187009;ENSMUST00000185795;ENSMUST00000190171;ENSMUST00000185701;ENSMUST00000189426	101680563;101683664;101687582;101689040;101690135;101701449;101755571	101768217;101692630;101692576;101694600;101692343;101702104;101768213	18708	NM_001077495;NM_001024955	protein_binding;signal_transduction;cell;membrane;nucleus;protein-containing_complex;cytoplasm;protein_transport;plasma_membrane;positive_regulation_of_transcription_by_RNA_polymerase_II;cell-cell_junction;neuron_projection;positive_regulation_of_gene_expression;positive_regulation_of_protein_phosphorylation;calmodulin_binding;phosphatidylinositol-3-phosphate_biosynthetic_process;response_to_gluc…	6031	5676	5189	4085	4179	3900	2984	3119	3352	3286	2843	3411	0.949515	0.0431421	22.009	2.35939e-107	1.65609e-105	0.864371	0.0431246	20.0436	2.2969e-89	1.3699e-87	-0.413481	0.0425691	-9.71317	2.6496e-22	2.69718e-20	0.536034	0.0436901	12.269	1.32856e-34	2.49577e-33	0.45089	0.0436728	10.3243	5.47363e-25
ENSMUSG00000041515	Irf8	interferon_regulatory_factor_8	protein_coding	8	120736358	120756694	+	ENSMUST00000160943;ENSMUST00000047737;ENSMUST00000162775;ENSMUST00000162658;ENSMUST00000162001;ENSMUST00000160388;ENSMUST00000160594	120736358;120736359;120736385;120738639;120745480;120752209	120755404;120756694;120743234;120753478;120755581;120753733;120753711	15900	?;NM_008320;NM_001301811	regulation_of_transcription,_DNA-templated;protein_binding;DNA-binding_transcription_factor_activity;transcription_regulatory_region_DNA_binding;DNA_binding;nucleus;nucleoplasm;cytoplasm;autophagy;positive_regulation_of_transcription_by_RNA_polymerase_II;response_to_bacterium;positive_regulation_of_transcription,_DNA-templated;RNA_polymerase_II_proximal_promoter_sequence-specific_DNA_binding;RNA_…	10991	10129	9309	5354	5555	5708	5196	5069	5279	6041	5656	5693	1.07985	0.0407213	26.518	6.0101e-155	6.56486e-153	0.8431	0.040547	20.7931	4.993e-96	3.2797e-94	-0.811394	0.040615	-19.9777	8.61392e-89	1.04675e-85	0.268454	0.0414107	6.48272	9.0081e-11	6.93093e-10	0.0317061	0.0412393	0.768832	0.441993
ENSMUSG00000041782	Lad1	ladinin	protein_coding	1	135818598	135833342	+	ENSMUST00000038760;ENSMUST00000190773;ENSMUST00000185756	135818598;135829995;135830534	135833342;135832707;135832462	16763	NM_133664	structural_molecule_activity;extracellular_region;actin_cytoskeleton;basement_membrane	102	91	112	27	14	33	2	1	2	9	14	9	6.05038	0.695527	8.69898	3.34885e-18	4.09765e-17	3.29295	0.363612	9.05623	1.35034e-19	1.81067e-18	-1.98347	0.308834	-6.42245	1.34097e-10	4.97567e-09	4.0669	0.710593	5.72326	1.04501e-08	6.92503e-08	1.30948	0.39166	3.34342	0.000827531
ENSMUSG00000041827	Oasl1	2'-5'_oligoadenylate_synthetase-like_1	protein_coding	5	114923240	114937915	+	ENSMUST00000031540;ENSMUST00000112143;ENSMUST00000155394;ENSMUST00000140159;ENSMUST00000152329;ENSMUST00000155274	114923240;114923264;114923422;114923435;114929849;114936025	114937912;114937915;114935975;114936067;114933367;114937687	231655	NM_145209;NM_001359945	ATP_binding;protein_binding;RNA_binding;immune_response;transferase_activity;double-stranded_RNA_binding;defense_response_to_virus;DNA_binding;nucleus;nucleoplasm;cytosol;cytoplasm;membrane;immune_system_process;innate_immune_response;nucleolus;negative_regulation_of_viral_genome_replication;regulation_of_ribonuclease_activity;response_to_virus	68	83	64	61	53	46	21	21	20	35	38	34	1.90688	0.277314	6.87623	6.14572e-12	5.56291e-11	1.04385	0.25054	4.16641	3.09441e-05	0.00015754	-0.36633	0.237355	-1.54338	0.122738	0.41216	1.54055	0.283215	5.4395	5.34302e-08	3.33711e-07	0.677523	0.257056	2.6357	0.00839642
ENSMUSG00000042096	Dao	D-amino_acid_oxidase	protein_coding	5	114003703	114025682	+	ENSMUST00000112292;ENSMUST00000086599;ENSMUST00000161610;ENSMUST00000199175;ENSMUST00000162214	114003703;114003884;114004808;114009891;114017092	114025682;114025449;114015498;114020004	13142	NM_010018;NM_001286397;NM_001286396	oxidation-reduction_process;oxidoreductase_activity;FAD_binding;D-amino-acid_oxidase_activity;D-amino_acid_metabolic_process;protein_dimerization_activity;cofactor_binding;proline_catabolic_process;D-serine_catabolic_process;dopamine_biosynthetic_process;D-alanine_catabolic_process;D-serine_metabolic_process;mitochondrial_outer_membrane;peroxisome;peroxisomal_membrane;cytosol	20	27	21	11	11	4	2	6	5	6	2	9	2.50385	0.599577	4.17604	2.96632e-05	0.000148415	2.05458	0.56818	3.61607	0.000299111	0.00130806	-1.33347	0.52866	-2.52236	0.0116571	0.0770655	1.17039	0.639595	1.82989	0.0672667	0.154997	0.721109	0.61026	1.18164	0.237348
ENSMUSG00000042121	Ssh1	slingshot_protein_phosphatase_1	protein_coding	5	113937094	113993894	-	ENSMUST00000159592;ENSMUST00000112298;ENSMUST00000077689;ENSMUST00000159510;ENSMUST00000162396;ENSMUST00000162322	113937094;113939765;113942192;113961393;113965602;113966604	113993894;113993779;113989743;113993827;113966756;113993767	231637	NM_001363469;NM_198109	phosphatase_activity;protein_tyrosine_phosphatase_activity;protein_dephosphorylation;protein_tyrosine/serine/threonine_phosphatase_activity;dephosphorylation;actin_cytoskeleton_organization;hydrolase_activity;synapse;cytosol;cytoplasm;plasma_membrane;phosphoprotein_phosphatase_activity;actin_binding;cytoskeleton;peptidyl-tyrosine_dephosphorylation;growth_cone;cell_morphogenesis;midbody;cell_leadi…	3270	2905	2592	2178	2130	2059	1904	2093	2165	2146	1901	2249	0.617957	0.0530447	11.6497	2.30155e-31	4.39577e-30	0.514443	0.0529829	9.70961	2.74391e-22	4.11968e-21	-0.397668	0.05294	-7.51169	5.83703e-14	3.02717e-12	0.220289	0.0538704	4.08924	4.32796e-05	0.000195421	0.116774	0.0538095	2.17014	0.029996
ENSMUSG00000042249	Grk3	G_protein-coupled_receptor_kinase_3	protein_coding	5	112910482	113015791	-	ENSMUST00000065167;ENSMUST00000200332;ENSMUST00000199337;ENSMUST00000197888;ENSMUST00000195928;ENSMUST00000197776	112910482;112912599;112916110;112917745;112920062;112960544	113015514;112924375;113015791;112925798;113015503	320129	NM_177078;NM_001285806	ATP_binding;signal_transduction;G_protein-coupled_receptor_kinase_activity;protein_phosphorylation;protein_serine/threonine_kinase_activity;protein_kinase_activity;transferase_activity;nucleus;perinuclear_region_of_cytoplasm;cytosol;nucleotide_binding;membrane;kinase_activity;phosphorylation;positive_regulation_of_protein_phosphorylation;axon;synapse;Z_disc;membrane_raft;dendritic_spine;dendritic…	3263	2832	2637	2383	2383	2325	1349	1509	1548	1775	1631	1743	1.09668	0.0526902	20.8138	3.24408e-96	2.00237e-94	0.797766	0.0520417	15.3294	4.86746e-53	1.5773e-51	-0.23739	0.0509624	-4.65814	3.19073e-06	6.01136e-05	0.859294	0.0532012	16.1518	1.1037e-58	3.41708e-57	0.560376	0.0525591	10.6618	1.53551e-26
ENSMUSG00000042292	Mrtfa	myocardin_related_transcription_factor_A	protein_coding	15	81012281	81190757	-	ENSMUST00000134469;ENSMUST00000239114;ENSMUST00000109579;ENSMUST00000131235;ENSMUST00000135047;ENSMUST00000138769;ENSMUST00000145779;ENSMUST00000154797;ENSMUST00000123243;ENSMUST00000239267;ENSMUST00000147921;ENSMUST00000149582	81012281;81012291;81015854;81016763;81020238;81022489;81026419;81026662;81045133	81190733;81190757;81105083;81190723;81045546;81018188;81021302;81023970;81190728;81067012;81190522	223701	?;NM_001082536;NM_153049	nucleus;nucleoplasm;cytosol;protein_binding;cytoplasm;actin_binding;positive_regulation_of_transcription_by_RNA_polymerase_II;positive_regulation_of_transcription,_DNA-templated;actin_cytoskeleton_organization;actin_monomer_binding;transcription_coactivator_activity;regulation_of_transcription_by_RNA_polymerase_II;positive_regulation_of_transcription_via_serum_response_element_binding;DNA-binding…	5298	5084	4680	3542	3696	3551	3321	3412	3565	3816	3532	3779	0.660881	0.037746	17.5087	1.23066e-68	5.01628e-67	0.475155	0.0375479	12.6547	1.05438e-36	2.42321e-35	-0.42174	0.0376241	-11.2093	3.6702e-29	5.84916e-27	0.239141	0.0384607	6.2178	5.04189e-10	3.67564e-09	0.053415	0.0382663	1.39588	0.162752
ENSMUSG00000042363	Lgalsl	lectin,_galactoside_binding-like	protein_coding	11	20823576	20831056	-	ENSMUST00000047028;ENSMUST00000154300;ENSMUST00000144441;ENSMUST00000132928	20823576;20829312;20826350;20829797	20831056;20830755;20831022	216551	NM_173752	carbohydrate_binding;molecular_function;biological_process;cytoplasm;collagen-containing_extracellular_matrix	215	185	158	130	122	122	78	83	52	69	82	96	1.49355	0.178314	8.37593	5.47881e-17	6.36347e-16	1.20834	0.17456	6.92218	4.44742e-12	4.16528e-11	-0.51152	0.166151	-3.07865	0.00207943	0.0189459	0.982028	0.183323	5.35681	8.47055e-08	5.19864e-07	0.696818	0.179674	3.87823	0.000105218
ENSMUSG00000042535	Gtpbp1	GTP_binding_protein_1	protein_coding	15	79690845	79721479	+	ENSMUST00000046463;ENSMUST00000230898;ENSMUST00000229046;ENSMUST00000230262;ENSMUST00000231095;ENSMUST00000230023;ENSMUST00000228991;ENSMUST00000229583;ENSMUST00000230496	79690845;79693959;79693985;79694180;79707891;79707905;79716232;79717006;79718911	79721479;79707172;79707887;79712173;79716173;79716203;79720111;79719328;79720181	14904	NM_013818	GTP_binding;GTPase_activity;cytosol;cytoplasm;nucleotide_binding;GTP_metabolic_process;positive_regulation_of_mRNA_catabolic_process;translation_elongation_factor_activity;translational_elongation;cytoplasmic_exosome_(RNase_complex)	2314	2089	1908	1635	1774	1692	1655	1653	1722	1725	1712	1729	0.437578	0.0492333	8.88785	6.23018e-19	7.83022e-18	0.323902	0.0491219	6.59383	4.28613e-11	3.75215e-10	-0.246096	0.0491768	-5.0043	5.60643e-07	1.21387e-05	0.191482	0.0500129	3.82866	0.000128842	0.000542342	0.077806	0.0499032	1.55914	0.118964
ENSMUSG00000042613	Pbxip1	pre_B_cell_leukemia_transcription_factor_interacting_protein_1	protein_coding	3	89436706	89450952	+	ENSMUST00000038942;ENSMUST00000141340;ENSMUST00000130858;ENSMUST00000146630;ENSMUST00000145753	89436706;89436712;89436715;89436754;89436756	89450952;89445522;89446161;89445470;89445514	229534	NM_146131	transcription_corepressor_activity;negative_regulation_of_transcription,_DNA-templated;cell_differentiation;molecular_function;nucleus;cytoplasm;membrane;cytoskeleton;microtubule;regulation_of_Rho_guanyl-nucleotide_exchange_factor_activity;integral_component_of_membrane	7347	6883	6472	4878	5354	5126	5254	5426	5387	6532	5768	6121	0.477422	0.0372574	12.8141	1.3663e-37	3.07821e-36	0.20714	0.0370371	5.59276	2.23484e-08	1.59515e-07	-0.371817	0.0373394	-9.95779	2.33194e-23	2.51889e-21	0.105605	0.0377221	2.79954	0.00511756	0.0162636	-0.164678	0.0375045	-4.39087	1.12896e-05
ENSMUSG00000042831	Alkbh6	alkB_homolog_6	protein_coding	7	30308717	30314304	+	ENSMUST00000060834;ENSMUST00000136887;ENSMUST00000137550;ENSMUST00000132193;ENSMUST00000144951;ENSMUST00000135319;ENSMUST00000139121;ENSMUST00000143369;ENSMUST00000137870;ENSMUST00000148858;ENSMUST00000135882	30308717;30308777;30308788;30308795;30308809;30308813;30308854;30309771;30311127;30312675	30314304;30314154;30314161;30314303;30312508;30312420;30311050;30312696;30312661;30312363	233065	NM_198027	oxidation-reduction_process;oxidoreductase_activity;metal_ion_binding;biological_process;nucleus;nucleoplasm;cytoplasm;focal_adhesion;dioxygenase_activity	556	520	553	396	420	365	434	376	352	405	375	397	0.601156	0.0954286	6.29953	2.98543e-10	2.43072e-09	0.510278	0.0953251	5.35303	8.64944e-08	5.82916e-07	-0.408102	0.0952923	-4.28263	1.84693e-05	0.000293861	0.193054	0.0979422	1.9711	0.0487126	0.118553	0.102176	0.0978413	1.0443	0.296347
ENSMUSG00000042842	Serpinb6b	serine_(or_cysteine)_peptidase_inhibitor,_clade_B,_member_6b	protein_coding	13	32965209	32979067	+	ENSMUST00000110293;ENSMUST00000017184;ENSMUST00000164541;ENSMUST00000222967	32965209;32965444;32965503;32971498	32979067;32979062;32972426	20708	NM_011454	extracellular_space;nucleus;cytoplasm;serine-type_endopeptidase_inhibitor_activity;negative_regulation_of_endopeptidase_activity;gonad_development	907	760	729	248	269	251	34	55	49	119	125	98	4.22736	0.151948	27.821	2.41587e-170	3.15247e-168	2.8418	0.11867	23.9471	9.91656e-127	9.1378e-125	-1.57965	0.103519	-15.2595	1.42341e-52	4.85533e-50	2.64771	0.157885	16.7699	4.05388e-63	1.34965e-61	1.26215	0.126182	10.0026	1.48428e-23
ENSMUSG00000042918	Mamstr	MEF2_activating_motif_and_SAP_domain_containing_transcriptional_regulator	protein_coding	7	45639977	45646521	+	ENSMUST00000210648;ENSMUST00000210213;ENSMUST00000148532;ENSMUST00000210988;ENSMUST00000210957;ENSMUST00000210169	45639977;45639993;45641480;45641776;45644384	45640990;45645768;45645211;45646521;45645741;45645009	74490	?;NM_172418	?;nucleus;positive_regulation_of_transcription_by_RNA_polymerase_II;protein_binding;regulation_of_transcription_by_RNA_polymerase_II;transcription_coregulator_activity;positive_regulation_of_myotube_differentiation;RNA_polymerase_II_transcription_factor_binding	23	32	30	9	6	13	2	0	3	5	5	2	4.21264	0.772081	5.45622	4.86383e-08	3.33925e-07	2.86869	0.59327	4.83539	1.32887e-06	8.04644e-06	-1.54726	0.503053	-3.07574	0.00209979	0.0190866	2.66538	0.803626	3.31669	0.000910894	0.00334476	1.32143	0.633778	2.085	0.0370689
ENSMUSG00000043068	Fam89a	family_with_sequence_similarity_89,_member_A	protein_coding	8	124740257	124751832	-	ENSMUST00000055257	124740257	124751832	69627	NM_001081120	molecular_function;biological_process;cellular_component	48	59	29	31	28	29	4	4	5	7	1	6	3.49089	0.509513	6.85143	7.31143e-12	6.59046e-11	3.31775	0.498944	6.64954	2.94008e-11	2.59836e-10	-0.557725	0.350788	-1.58992	0.111853	0.390143	2.93317	0.517494	5.66802	1.44459e-08	9.46334e-08	2.76002	0.507092	5.44285	5.24359e-08
ENSMUSG00000043300	B3galnt1	UDP-GalNAc:betaGlcNAc_beta_1,3-galactosaminyltransferase,_polypeptide_1	protein_coding	3	69574158	69598960	-	ENSMUST00000061826	69574158	69598960	26879	NM_020026	membrane;protein_glycosylation;galactosyltransferase_activity;integral_component_of_membrane;transferase_activity;transferase_activity,_transferring_glycosyl_groups;Golgi_membrane;Golgi_apparatus;endoplasmic_reticulum;acetylglucosaminyltransferase_activity;acetylgalactosaminyltransferase_activity;transferase_activity,_transferring_hexosyl_groups;protein_O-linked_glycosylation;protein_N-linked_gly…	100	76	83	65	50	56	47	37	39	39	25	50	1.18413	0.23959	4.9423	7.72065e-07	4.70573e-06	1.22757	0.242577	5.06054	4.18068e-07	2.65551e-06	-0.534337	0.22942	-2.32908	0.0198549	0.116557	0.649789	0.247969	2.62044	0.00878155	0.0264754	0.693234	0.250856	2.76347	0.00571902
ENSMUSG00000043323	Fbrsl1	fibrosin-like_1	protein_coding	5	110361754	110448602	-	ENSMUST00000198768;ENSMUST00000056124;ENSMUST00000196801;ENSMUST00000198834;ENSMUST00000198415;ENSMUST00000200293;ENSMUST00000069483	110362570;110362787;110362791;110362900;110429875;110431995;110361754	110448602;110387096;110448486;110386962;110433321;110448503	?	?;NM_028596;NM_001317042;NM_001142642	biological_process;cellular_component	2450	2290	2080	1798	1729	1723	1610	1664	1706	1824	1802	1653	0.564604	0.0597458	9.4501	3.38519e-21	4.62207e-20	0.403818	0.0595441	6.78182	1.18672e-11	1.08122e-10	-0.315376	0.0595634	-5.29479	1.19156e-07	2.84962e-06	0.249228	0.0604948	4.11983	3.79159e-05	0.000172323	0.0884419	0.0602957	1.4668	0.142429
ENSMUSG00000043668	Tox3	TOX_high_mobility_group_box_family_member_3	protein_coding	8	90247040	90348343	-	ENSMUST00000109621;ENSMUST00000176616;ENSMUST00000176034	90247040;90252706;90257946	90348343;90348131;90348126	244579	NM_172913	DNA_binding;nucleus;nucleoplasm;cytosol;protein_homodimerization_activity;chromatin_binding;positive_regulation_of_transcription,_DNA-templated;apoptotic_process;regulation_of_apoptotic_process;negative_regulation_of_neuron_apoptotic_process;calcium-mediated_signaling;estrogen_response_element_binding;phosphoprotein_binding	86	88	106	62	60	33	16	13	11	25	6	15	2.92829	0.343868	8.51573	1.65544e-17	1.9626e-16	2.66514	0.334463	7.96841	1.60723e-15	1.82106e-14	-0.804699	0.282312	-2.85039	0.00436656	0.0350388	2.12359	0.352545	6.0236	1.7058e-09	1.19603e-08	1.86044	0.343377	5.41806	6.02484e-08
ENSMUSG00000043705	Capn13	calpain_13	protein_coding	17	73306464	73400866	-	ENSMUST00000095208;ENSMUST00000233432	73306464;73344922	73399296;73400866	381122	NM_001033444	proteolysis;calcium_ion_binding;calcium-dependent_cysteine-type_endopeptidase_activity;hydrolase_activity;peptidase_activity;cysteine-type_peptidase_activity;cytoplasm	38	30	40	5	16	9	17	11	10	25	13	13	1.6221	0.41548	3.90416	9.45514e-05	0.00043677	1.1309	0.398631	2.83697	0.00455438	0.0159421	-1.80285	0.433312	-4.16064	3.17358e-05	0.000481686	-0.180751	0.472454	-0.382579	0.702032	0.838119	-0.671948	0.457707	-1.46808	0.142084
ENSMUSG00000044005	Gls2	glutaminase_2_(liver,_mitochondrial)	protein_coding	10	128194457	128210004	+	ENSMUST00000044776;ENSMUST00000123291;ENSMUST00000143827;ENSMUST00000123385;ENSMUST00000159440;ENSMUST00000134104;ENSMUST00000152928;ENSMUST00000134461;ENSMUST00000145591;ENSMUST00000135441;ENSMUST00000132441	128194457;128194637;128194719;128194722;128194726;128194748;128194806;128203256;128203683;128203764;128206925	128209939;128199280;128209934;128199657;128210004;128199815;128204191;128207003;128209942;128209730	216456	NM_001285779;NM_001033264;NM_001285777	protein_binding;glutaminase_activity;glutamine_metabolic_process;hydrolase_activity;mitochondrion;regulation_of_apoptotic_process;reactive_oxygen_species_metabolic_process;glutamate_biosynthetic_process;glutamine_catabolic_process	66	40	36	14	17	10	13	2	4	13	7	11	2.99735	0.479933	6.24535	4.2286e-10	3.40865e-09	2.22547	0.434052	5.1272	2.94079e-07	1.90023e-06	-1.72117	0.414518	-4.15221	3.29274e-05	0.000498216	1.27618	0.516118	2.47265	0.0134114	0.0386537	0.504304	0.473754	1.06448	0.287109
ENSMUSG00000044162	Tnip3	TNFAIP3_interacting_protein_3	protein_coding	6	65525313	65634040	+	ENSMUST00000212402;ENSMUST00000212375;ENSMUST00000114236;ENSMUST00000204438;ENSMUST00000131482;ENSMUST00000203613;ENSMUST00000205009;ENSMUST00000204241	65525313;65525385;65590398;65590416;65590428;65590459;65590487;65597574	65631786;65631791;65634040;65600174;65591661;65593700;65595113;65600197	414084	?;NM_001001495	negative_regulation_of_I-kappaB_kinase/NF-kappaB_signaling;cellular_response_to_lipopolysaccharide;positive_regulation_of_transcription_by_RNA_polymerase_II;polyubiquitin_modification-dependent_protein_binding;MyD88-independent_toll-like_receptor_signaling_pathway;toll-like_receptor_4_signaling_pathway	3035	2710	2606	2214	2318	2067	1649	1704	1816	1696	1583	1779	0.803802	0.0485119	16.5692	1.16401e-61	4.17561e-60	0.761402	0.0486066	15.6646	2.64163e-55	9.04245e-54	-0.279638	0.0476042	-5.87424	4.24785e-09	1.27259e-07	0.524163	0.0491838	10.6572	1.61318e-26	2.44276e-25	0.481763	0.0492772	9.77659	1.41907e-22
ENSMUSG00000044313	Mab21l3	mab-21-like_3	protein_coding	3	101813076	101848959	-	ENSMUST00000061831;ENSMUST00000118411	101813076;101813683	101836223;101848959	242125	NM_172295	molecular_function;biological_process;cellular_component	157	157	149	101	124	102	26	18	18	43	44	46	3.01387	0.237208	12.7056	5.50441e-37	1.22451e-35	1.83916	0.195857	9.39031	5.98247e-21	8.45943e-20	-0.446078	0.170548	-2.61556	0.0089081	0.0622127	2.5678	0.241134	10.6488	1.76556e-26	2.66728e-25	1.39308	0.200594	6.94479	3.79013e-12
ENSMUSG00000044562	Rasip1	Ras_interacting_protein_1	protein_coding	7	45627488	45639093	+	ENSMUST00000057927	45627488	45639093	69903	NM_028544	protein_binding;signal_transduction;Golgi_apparatus;protein-containing_complex;perinuclear_region_of_cytoplasm;cytoplasm;protein_homodimerization_activity;cell-cell_junction;Ras_GTPase_binding;GTPase_binding;positive_regulation_of_cell_population_proliferation;angiogenesis;regulation_of_GTPase_activity;negative_regulation_of_Rho_protein_signal_transduction;Golgi_stack;negative_regulation_of_autop…	23	27	26	12	10	11	8	8	6	15	7	4	1.90487	0.494237	3.85417	0.000116124	0.000529008	1.59482	0.479611	3.32523	0.000883467	0.00357561	-1.14783	0.461258	-2.48848	0.0128291	0.0832842	0.757042	0.529087	1.43085	0.152474	0.299754	0.446985	0.51545	0.867173	0.385847
ENSMUSG00000045349	Sh2d5	SH2_domain_containing_5	protein_coding	4	138250403	138261332	+	ENSMUST00000105824;ENSMUST00000124239;ENSMUST00000139033;ENSMUST00000105823;ENSMUST00000154421	138250403;138250413;138250423;138250464;138256735	138261332;138257279;138255690;138259111	?	NM_001099631	protein_binding;biological_process;cell_junction;synapse;postsynaptic_density	316	277	291	120	125	110	24	7	25	52	40	33	4.09553	0.23773	17.2277	1.64694e-66	6.45592e-65	2.86191	0.189645	15.0908	1.86114e-51	5.79906e-50	-1.25832	0.158664	-7.93073	2.17869e-15	1.32376e-13	2.83721	0.244998	11.5806	5.17015e-31	8.76402e-30	1.60359	0.19868	8.07121	6.9606e-16
ENSMUSG00000045573	Penk	preproenkephalin	protein_coding	4	4133531	4138819	-	ENSMUST00000070375;ENSMUST00000133567	4133531;4134112	4138477;4138819	18619	NM_001002927	neuropeptide_signaling_pathway;plasma_membrane;extracellular_region;response_to_bacterium;chemical_synaptic_transmission;dendrite;locomotory_behavior;axon;behavioral_fear_response;axon_terminus;perikaryon;neuronal_cell_body;symmetric_synapse;sensory_perception_of_pain;opioid_peptide_activity;cell_body_fiber;locomotory_exploration_behavior;positive_regulation_of_behavioral_fear_response;startle_re…	12	7	15	6	5	8	1	0	3	4	1	2	3.21694	0.939371	3.42457	0.000615774	0.00249583	2.3382	0.811799	2.88028	0.00397327	0.0141384	-0.787521	0.68492	-1.1498	0.250226	0.602058	2.42942	0.964805	2.51804	0.0118009	0.0344719	1.55068	0.841099	1.84364	0.0652358
ENSMUSG00000045827	Serpinb9	serine_(or_cysteine)_peptidase_inhibitor,_clade_B,_member_9	protein_coding	13	33003250	33017957	+	ENSMUST00000063191;ENSMUST00000006391	33003250;33004541	33017957;33017955	20723	?;NM_009256	extracellular_space;serine-type_endopeptidase_inhibitor_activity;nucleus;nucleoplasm;Golgi_apparatus;cytosol;protein_binding;cytoplasm;response_to_bacterium;positive_regulation_of_gene_expression;defense_response_to_bacterium;apoptotic_process;negative_regulation_of_cysteine-type_endopeptidase_activity_involved_in_apoptotic_process;negative_regulation_of_endopeptidase_activity;negative_regulation…	700	613	570	266	296	255	173	187	197	228	233	234	1.86753	0.100164	18.6448	1.39136e-77	6.56606e-76	1.4731	0.0963806	15.2842	9.74357e-53	3.12099e-51	-1.14388	0.0940463	-12.1629	4.89809e-34	9.52336e-32	0.723657	0.107114	6.75598	1.41877e-11	1.15661e-10	0.329224	0.103585	3.17831	0.00148135
ENSMUSG00000045962	Wnk1	WNK_lysine_deficient_protein_kinase_1	protein_coding	6	119923969	120038672	-	ENSMUST00000159903;ENSMUST00000060043;ENSMUST00000088646;ENSMUST00000203030;ENSMUST00000160493;ENSMUST00000161243;ENSMUST00000162190;ENSMUST00000160872;ENSMUST00000203335;ENSMUST00000162541;ENSMUST00000161802;ENSMUST00000160820;ENSMUST00000204207;ENSMUST00000161185;ENSMUST00000162368;ENSMUST00000159785;ENSMUST00000161048;ENSMUST00000160769;ENSMUST00000159397;ENSMUST00000160686;ENSMUST00000161512;…	119923969;119924621;119926579;119927125;119929833;119930772;119937460;119937615;119937735;119944330;119950323;119951651;119951658;119952869;119953650;119956096;119962308;119969554;119969565;119970747;119923971	119927261;120038672;120037659;119936449;119937649;119934328;119934329;119933836;119948426;119948105;119940101;119950154;119951998;119968663;119956170;119990167;119990126;120038607;119962930;119963733;119992529;119981448;119973064;120038655	232341	?;NM_198703;NM_001185021;NM_001185020;NM_001199083;NM_001199084	?;ATP_binding;protein_phosphorylation;protein_serine/threonine_kinase_activity;protein_kinase_activity;transferase_activity;cytosol;protein_binding;cytoplasm;ion_transport;nucleotide_binding;intracellular_signal_transduction;membrane;kinase_activity;phosphorylation;negative_regulation_of_phosphatase_activity;protein_kinase_binding;phosphatase_binding;activation_of_protein_kinase_activity;negative…	12384	11483	10524	9213	8871	8651	8063	9524	10286	9107	8378	10473	0.415647	0.0846494	4.91021	9.09772e-07	5.50878e-06	0.338318	0.0846489	3.99672	6.42253e-05	0.000313831	-0.30087	0.0846674	-3.55355	0.000380064	0.00434426	0.114777	0.0847501	1.3543	0.175642	0.333725	0.0374483	0.0847496	0.44187	0.658583
ENSMUSG00000046314	Stxbp6	syntaxin_binding_protein_6_(amisyn)	protein_coding	12	44852484	45074709	-	ENSMUST00000053768;ENSMUST00000120531;ENSMUST00000130202;ENSMUST00000143376;ENSMUST00000139750;ENSMUST00000218249	44852484;44852488;44861365;44902877;45012932;45019245	45074709;45074112;45012964;45074154;45074318;45074226	217517	NM_144552	integral_component_of_membrane;vesicle-mediated_transport;regulation_of_SNARE_complex_assembly;membrane	478	502	452	356	340	283	111	112	109	126	91	91	2.22237	0.129893	17.1093	1.26587e-65	4.86409e-64	2.25866	0.131801	17.137	7.86509e-66	3.32437e-64	-0.490311	0.112826	-4.34571	1.38823e-05	0.000226247	1.73206	0.132451	13.077	4.45433e-39	9.30242e-38	1.76835	0.134322	13.165	1.39495e-39
ENSMUSG00000046532	Ar	androgen_receptor	protein_coding	X	98148769	98323215	+	ENSMUST00000052837	98148769	98323215	11835	NM_013476	DNA_binding;zinc_ion_binding;regulation_of_transcription,_DNA-templated;nucleus;steroid_binding;DNA-binding_transcription_factor_activity;sequence-specific_DNA_binding;nuclear_receptor_activity;androgen_receptor_signaling_pathway;metal_ion_binding;protein-containing_complex;single_fertilization;regulation_of_gene_expression;protein_binding;cytoplasm;plasma_membrane;positive_regulation_of_transcri…	42	50	41	20	26	26	2	3	1	10	5	1	4.58357	0.671785	6.82297	8.91796e-12	7.99778e-11	3.09641	0.484615	6.38943	1.6651e-10	1.39366e-09	-0.830267	0.365617	-2.27086	0.0231552	0.131371	3.7533	0.681612	5.5065	3.66034e-08	2.31893e-07	2.26614	0.498148	4.54913	5.38672e-06
ENSMUSG00000046971	Pla2g4f	phospholipase_A2,_group_IVF	protein_coding	2	120299957	120314165	-	ENSMUST00000142183;ENSMUST00000054651	120299957;120299966	120312377;120314165	271844	?;NM_001363074;NM_001363075;NM_001363073;NM_001024145	?;calcium_ion_binding;phospholipase_activity;phospholipid_catabolic_process;membrane;metal_ion_binding;hydrolase_activity;cytosol;cytoplasm;lipid_metabolic_process;lipid_catabolic_process;lysosome;lysosomal_membrane;vesicle;lysophospholipase_activity;phospholipase_A2_activity;phospholipase_A2_activity_(consuming_1,2-dipalmitoylphosphatidylcholine);phospholipase_A2_activity_consuming_1,2-dioleoylp…	45	53	51	15	15	7	1	0	4	4	6	11	5.01979	0.730409	6.87257	6.30532e-12	5.70207e-11	2.87422	0.46424	6.19124	5.96923e-10	4.80725e-09	-1.95856	0.415397	-4.71492	2.41806e-06	4.66412e-05	3.06122	0.758869	4.03393	5.48511e-05	0.000244379	0.915659	0.507842	1.80304	0.071382
ENSMUSG00000047143	Dmrta2	doublesex_and_mab-3_related_transcription_factor_like_family_A2	protein_coding	4	109978053	109983687	+	ENSMUST00000061187	109978053	109983687	242620	NM_172296	regulation_of_transcription,_DNA-templated;nucleus;protein_binding;DNA-binding_transcription_factor_activity;sequence-specific_DNA_binding;metal_ion_binding;DNA_binding;skeletal_muscle_cell_differentiation;protein_homodimerization_activity;positive_regulation_of_neuroblast_proliferation;cerebral_cortex_regionalization;neuron_fate_specification;dopaminergic_neuron_differentiation	846	687	658	373	423	421	76	62	91	141	134	132	3.36768	0.127335	26.4473	3.91575e-154	4.2533e-152	2.46281	0.110603	22.2672	7.69052e-110	5.98107e-108	-0.785814	0.093969	-8.36248	6.14129e-17	4.26447e-15	2.58187	0.130275	19.8186	2.05555e-87	1.01695e-85	1.677	0.113974	14.7138	5.25621e-49
ENSMUSG00000047181	Samd14	sterile_alpha_motif_domain_containing_14	protein_coding	11	95009879	95026087	+	ENSMUST00000055947;ENSMUST00000128512;ENSMUST00000124735	95009879;95009882;95010281	95026087;95021640;95020116	217125	NM_001364135;NM_146025	protein_binding;calcium-mediated_signaling;cytoplasm;neuron_projection_development;dendrite;actin_cytoskeleton;actin_filament_binding;actin_filament_organization;postsynaptic_density	38	27	32	13	15	11	5	7	12	9	16	3	2.12997	0.480298	4.43469	9.22051e-06	4.95233e-05	1.81301	0.466075	3.88995	0.000100265	0.000474552	-1.25556	0.444019	-2.82771	0.00468829	0.0370095	0.874419	0.512459	1.70632	0.0879486	0.193271	0.557451	0.499152	1.1168	0.264082
ENSMUSG00000047182	Irs3	insulin_receptor_substrate_3	protein_coding	5	137643031	137645714	-	ENSMUST00000196511;ENSMUST00000057314	137643031;137643032	137645537;137645714	16369	?;NM_010571	insulin_receptor_signaling_pathway;insulin_receptor_binding;plasma_membrane;cytosol;intracellular_membrane-bounded_organelle;phosphatidylinositol_3-kinase_binding	37	38	37	26	20	28	12	10	16	18	12	19	1.67628	0.370067	4.52968	5.90734e-06	3.25188e-05	1.23846	0.353176	3.50664	0.00045381	0.00192819	-0.537471	0.331902	-1.61937	0.105368	0.375176	1.13881	0.382662	2.97603	0.00292008	0.00978038	0.700988	0.366352	1.91343	0.0556934
ENSMUSG00000047388	Atmin	ATM_interactor	protein_coding	8	116943393	116960445	+	ENSMUST00000109099	116943393	116960445	234776	NM_177700	nucleic_acid_binding;metal_ion_binding;nucleus;nuclear_body;cellular_response_to_DNA_damage_stimulus;positive_regulation_of_gene_expression;positive_regulation_of_transcription,_DNA-templated;transcription_regulatory_region_DNA_binding;motile_cilium_assembly;dynein_complex_binding;positive_regulation_of_non-motile_cilium_assembly	3297	2802	2585	1605	1758	1665	998	1019	1103	1252	1097	1221	1.58589	0.0529019	29.9779	1.90759e-197	3.14316e-195	1.31825	0.0521068	25.2989	3.28489e-141	3.6496e-139	-0.725906	0.0504528	-14.3878	6.17004e-47	1.9994e-44	0.85998	0.0545166	15.7746	4.65028e-56	1.36579e-54	0.592339	0.0537454	11.0212	3.02008e-28
ENSMUSG00000047459	Dynlrb1	dynein_light_chain_roadblock-type_1	protein_coding	2	155236533	155250277	+	ENSMUST00000054912;ENSMUST00000109682;ENSMUST00000150602;ENSMUST00000135831	155236533;155236535;155236608;155236811	155250272;155250277;155250135;155250080	67068	?;NM_025947;NM_001291108	?;microtubule-based_movement;cytoplasmic_dynein_complex;cytoplasm;dynein_intermediate_chain_binding;cytoskeleton;motor_activity;protein_binding;microtubule;dynein_complex;centrosome;identical_protein_binding;visual_behavior;response_to_light_stimulus	2691	2695	2666	2302	2381	2274	2355	1949	2297	1792	2131	2250	0.403625	0.107076	3.7695	0.000163575	0.000726281	0.421994	0.107176	3.93741	8.23666e-05	0.000396105	-0.15525	0.107001	-1.45092	0.146801	0.454571	0.248375	0.107267	2.31549	0.0205863	0.0563825	0.266744	0.107366	2.48444	0.0129754
ENSMUSG00000047496	Rnf152	ring_finger_protein_152	protein_coding	1	105276914	105356710	-	ENSMUST00000058688;ENSMUST00000172299	105276914;105276917	105356670;105356710	320311	NM_178779;NM_001160368	apoptotic_process;lysosome;ubiquitin_protein_ligase_activity;protein_polyubiquitination;positive_regulation_of_autophagy;negative_regulation_of_TORC1_signaling;membrane;integral_component_of_membrane;transferase_activity;metal_ion_binding;protein_binding;protein_ubiquitination;protein_K48-linked_ubiquitination;lysosomal_membrane;ubiquitin-protein_transferase_activity;cellular_response_to_amino_ac…	235	179	171	116	176	121	104	107	123	134	110	137	0.916627	0.155286	5.90281	3.57363e-09	2.69102e-08	0.654462	0.15282	4.28257	1.84749e-05	9.71354e-05	-0.442887	0.151448	-2.92434	0.00345183	0.0288582	0.47374	0.159987	2.96112	0.00306526	0.0102156	0.211576	0.157594	1.34254	0.179422
ENSMUSG00000047793	Sned1	sushi,_nidogen_and_EGF-like_domains_1	protein_coding	1	93235841	93301065	+	ENSMUST00000062202;ENSMUST00000172289;ENSMUST00000165843;ENSMUST00000163688;ENSMUST00000168122;ENSMUST00000165883	93235841;93235851;93274431;93281237;93286842;93295695	93301065;93284507;93282317;93295787;93296476;93296598	208777	NM_172463	protein_binding;calcium_ion_binding;cell-matrix_adhesion	143	123	129	47	34	40	14	4	9	30	47	29	3.98387	0.347033	11.4798	1.66709e-30	3.09581e-29	1.928	0.250718	7.68989	1.4726e-14	1.58889e-13	-1.64427	0.245953	-6.68528	2.30479e-11	9.2971e-10	2.3396	0.36375	6.43189	1.26024e-10	9.60142e-10	0.283731	0.273389	1.03783	0.29935
ENSMUSG00000047945	Marcksl1	MARCKS-like_1	protein_coding	4	129513581	129515985	+	ENSMUST00000062356	129513581	129515985	17357	NM_010807	calmodulin_binding;membrane;plasma_membrane;cytoplasm;cytoskeleton;actin_binding;synaptic_vesicle;positive_regulation_of_cell_population_proliferation;regulation_of_presynaptic_cytosolic_calcium_ion_concentration;presynaptic_cytosol;voltage-gated_calcium_channel_activity_involved_in_regulation_of_presynaptic_cytosolic_calcium_levels;anchored_component_of_presynaptic_membrane	5219	4829	4508	3158	3356	3153	1784	1788	1756	2350	2078	2033	1.56091	0.0497045	31.4037	1.80233e-216	3.46957e-214	1.20895	0.0490139	24.6655	2.50976e-134	2.55483e-132	-0.530539	0.0479105	-11.0735	1.68598e-28	2.54112e-26	1.03037	0.0504238	20.4341	8.31562e-93	4.35797e-91	0.678413	0.0497431	13.6383	2.36947e-42
ENSMUSG00000047963	Stbd1	starch_binding_domain_1	protein_coding	5	92603041	92606579	+	ENSMUST00000200941;ENSMUST00000050952;ENSMUST00000202332	92603041;92603051;92603068	92604819;92606579;92606294	52331	?;NM_175096	membrane;integral_component_of_membrane;carbohydrate_binding;starch_binding;glycogen_binding;plasma_membrane;perinuclear_region_of_cytoplasm;cytosol;autophagy;endoplasmic_reticulum;integral_component_of_plasma_membrane;carbohydrate_metabolic_process;endoplasmic_reticulum_membrane;glycogen_catabolic_process;polysaccharide_binding;phagophore_assembly_site_membrane;enzyme_binding;glycogen_metabolic_…	143	160	150	81	103	86	58	56	64	55	45	69	1.46429	0.185932	7.87539	3.39689e-15	3.6269e-14	1.46825	0.187678	7.82324	5.14795e-15	5.6549e-14	-0.693367	0.174916	-3.96401	7.37014e-05	0.00102137	0.770922	0.194174	3.97027	7.17912e-05	0.000313319	0.774887	0.195846	3.95661	7.6022e-05
ENSMUSG00000048078	Tenm4	teneurin_transmembrane_protein_4	protein_coding	7	96171246	96911093	+	ENSMUST00000107162;ENSMUST00000144263;ENSMUST00000133770;ENSMUST00000129445;ENSMUST00000138760;ENSMUST00000107166;ENSMUST00000107165;ENSMUST00000129737;ENSMUST00000131541;ENSMUST00000140140;ENSMUST00000130299;ENSMUST00000147659	96171246;96209663;96209713;96210146;96210154;96210637;96211671;96522398;96644172;96777934;96796641	96908569;96437138;96498917;96438966;96553482;96911093;96908554;96732280;96797733;96798570;96843440	23966	NM_001310762;NM_011858;NM_001310760	integral_component_of_membrane;signal_transduction;neuron_development;membrane;plasma_membrane;nucleus;cytoplasm;identical_protein_binding;multicellular_organism_development;cell_projection;integral_component_of_plasma_membrane;cell_differentiation;neuron_projection;protein_homodimerization_activity;regulation_of_myelination;positive_regulation_of_oligodendrocyte_differentiation;cell_adhesion_mol…	1209	1054	1006	727	762	767	237	205	224	201	166	180	2.40569	0.0855965	28.105	8.51574e-174	1.13405e-171	2.61687	0.0894983	29.2394	6.12951e-188	1.13501e-185	-0.473718	0.0715836	-6.61769	3.64846e-11	1.44474e-09	1.93197	0.0872396	22.1455	1.1515e-108	7.36467e-107	2.14316	0.0910711	23.5328	1.88399e-122
ENSMUSG00000048163	Selplg	selectin,_platelet_(p-selectin)_ligand	protein_coding	5	113818536	113832644	-	ENSMUST00000201931;ENSMUST00000100874;ENSMUST00000201194;ENSMUST00000202555;ENSMUST00000199109;ENSMUST00000198891	113818536;113818547;113818555;113820106;113828159	113819566;113830501;113819257;113819317;113832644;113830472	20345	?;NM_009151	membrane;integral_component_of_membrane;carbohydrate_binding	18575	17010	16766	14372	14799	14080	14925	13490	14368	13783	13618	13689	0.404072	0.0449618	8.98701	2.54056e-19	3.24974e-18	0.386608	0.044984	8.59434	8.37448e-18	1.04375e-16	-0.216565	0.0449561	-4.81725	1.4555e-06	2.92953e-05	0.187507	0.0450539	4.16184	3.15694e-05	0.000145176	0.170044	0.0450761	3.77237	0.000161707
ENSMUSG00000048349	Pou4f1	POU_domain,_class_4,_transcription_factor_1	protein_coding	14	104461676	104467999	-	ENSMUST00000053016;ENSMUST00000139505	104461676;104463973	104467999;104465365	18996	NM_011143	DNA_binding;regulation_of_transcription,_DNA-templated;DNA-binding_transcription_factor_activity;sequence-specific_DNA_binding;negative_regulation_of_gene_expression;nucleus;positive_regulation_of_transcription_by_RNA_polymerase_II;protein_binding;cytoplasm;multicellular_organism_development;neuron_projection;DNA-binding_transcription_activator_activity,_RNA_polymerase_II-specific;cell_differenti…	814	778	701	184	162	193	17	14	18	78	63	87	5.65993	0.225659	25.0818	7.86636e-139	7.64728e-137	3.36985	0.132603	25.4131	1.80717e-142	2.03103e-140	-2.02672	0.110891	-18.2767	1.26976e-74	9.87515e-72	3.63321	0.232097	15.6538	3.12816e-55	8.98388e-54	1.34313	0.143285	9.37385	6.9935e-21
ENSMUSG00000048537	Phldb1	pleckstrin_homology_like_domain,_family_B,_member_1	protein_coding	9	44686304	44735198	-	ENSMUST00000147495;ENSMUST00000144251;ENSMUST00000156918;ENSMUST00000128326;ENSMUST00000138356;ENSMUST00000034611;ENSMUST00000135436;ENSMUST00000148344;ENSMUST00000134465;ENSMUST00000129806;ENSMUST00000133312;ENSMUST00000123310;ENSMUST00000154723;ENSMUST00000123123;ENSMUST00000123406;ENSMUST00000148929;ENSMUST00000126818;ENSMUST00000123003	44686304;44686308;44686310;44687634;44694464;44697734;44698188;44703573;44716124;44716294;44718332;44726010	44728100;44713240;44713265;44715623;44728079;44735198;44701733;44716380;44697845;44696431;44704108;44710946;44708427;44721424;44721387;44727350;44726486	102693	?;NM_153537	protein_binding;molecular_function;regulation_of_microtubule_cytoskeleton_organization;basal_cortex;regulation_of_epithelial_to_mesenchymal_transition;regulation_of_gastrulation;positive_regulation_of_basement_membrane_assembly_involved_in_embryonic_body_morphogenesis	712	622	502	541	511	488	388	424	408	442	398	394	0.69558	0.0910649	7.63829	2.20124e-14	2.27774e-13	0.605249	0.0909647	6.65366	2.85884e-11	2.53001e-10	-0.187033	0.0890947	-2.09926	0.035794	0.181141	0.508547	0.0922122	5.51497	3.48848e-08	2.21294e-07	0.418216	0.0921133	4.54023	5.6192e-06
ENSMUSG00000048581	E130311K13Rik	RIKEN_cDNA_E130311K13_gene	protein_coding	3	63914684	63929472	-	ENSMUST00000061706;ENSMUST00000162448;ENSMUST00000160983	63914684;63924017;63926817	63929472;63929391	329659	NM_177856	membrane;integral_component_of_membrane;extracellular_space;molecular_function;negative_regulation_of_ERK1_and_ERK2_cascade;regulation_of_DNA-binding_transcription_factor_activity	201	216	203	140	192	152	120	120	96	106	97	113	0.997135	0.149853	6.65408	2.85074e-11	2.47441e-10	1.01468	0.151207	6.71053	1.93914e-11	1.73666e-10	-0.304352	0.14346	-2.1215	0.0338794	0.173575	0.692782	0.15301	4.52771	5.9627e-06	3.00033e-05	0.710328	0.154336	4.60248	4.17487e-06
ENSMUSG00000048701	Ccdc6	coiled-coil_domain_containing_6	protein_coding	10	70097121	70193200	+	ENSMUST00000147545;ENSMUST00000145990;ENSMUST00000156001;ENSMUST00000135607	70097121;70174509;70175011;70175047	70193200;70182206;70188173;70188187	76551	NM_001111121	molecular_function;biological_process;cytosol;cytoplasm;cytoskeleton;SH3_domain_binding	3605	3437	3115	2401	2573	2400	2062	2135	2272	2258	2057	2359	0.762733	0.042411	17.9843	2.58578e-72	1.13745e-70	0.644486	0.0422987	15.2365	2.02304e-52	6.42712e-51	-0.402154	0.0419435	-9.58799	8.98165e-22	8.81971e-20	0.360579	0.0433089	8.32575	8.37946e-17	9.14777e-16	0.242332	0.043199	5.60968	2.02697e-08
ENSMUSG00000048865	Arhgap30	Rho_GTPase_activating_protein_30	protein_coding	1	171388954	171410298	+	ENSMUST00000056449;ENSMUST00000131607;ENSMUST00000135312;ENSMUST00000194914	171388954;171388999	171410240;171410298;171392787	226652	NM_001005508	signal_transduction;intracellular_membrane-bounded_organelle	9672	8944	8344	7231	7819	7408	7227	7617	7459	7902	6901	8009	0.384596	0.0351146	10.9526	6.45866e-28	1.10933e-26	0.280458	0.0350885	7.99287	1.3183e-15	1.49894e-14	-0.203816	0.0351067	-5.80562	6.41272e-09	1.84989e-07	0.180779	0.0353319	5.11659	3.11107e-07	1.81538e-06	0.0766412	0.0353059	2.17077	0.0299483
ENSMUSG00000049001	Ndnf	neuron-derived_neurotrophic_factor	protein_coding	6	65671590	65712326	+	ENSMUST00000054351;ENSMUST00000169795	65671590;65701430	65712326;65703440	68169	NM_172399	protein_binding;heparin_binding;neuron_migration;extracellular_region;extracellular_matrix;positive_regulation_of_neuron_projection_development;nervous_system_development;extracellular_matrix_organization;positive_regulation_of_cell-substrate_adhesion;glycosaminoglycan_binding;angiogenesis;negative_regulation_of_neuron_apoptotic_process;cellular_response_to_hypoxia;negative_regulation_of_endothel…	114	111	91	19	19	25	17	15	15	20	12	15	2.85818	0.297906	9.59423	8.45487e-22	1.17841e-20	2.78774	0.29809	9.35201	8.59946e-21	1.20721e-19	-2.26344	0.278379	-8.13077	4.2657e-16	2.80196e-14	0.594744	0.339348	1.75261	0.0796697	0.17819	0.524305	0.33951	1.5443	0.122515
ENSMUSG00000049086	Bmyc	brain_expressed_myelocytomatosis_oncogene	protein_coding	2	25706739	25707721	+	ENSMUST00000061483	25706739	25707721	?	NM_023326	regulation_of_transcription,_DNA-templated;nucleus;DNA-binding_transcription_factor_activity;protein_binding;spindle	1959	1888	1804	1278	1432	1299	713	669	614	713	645	646	1.61354	0.0661809	24.3808	2.73207e-131	2.4036e-129	1.53492	0.0661598	23.2002	4.52922e-119	3.87936e-117	-0.438064	0.0621101	-7.05302	1.75078e-12	7.78959e-11	1.17548	0.0673113	17.4634	2.72433e-68	9.93793e-67	1.09686	0.0672905	16.3003	9.81512e-60
ENSMUSG00000049307	Fut4	fucosyltransferase_4	protein_coding	9	14748320	14752393	-	ENSMUST00000061498	14748320	14752393	14345	NM_010242	membrane;fucosyltransferase_activity;protein_glycosylation;integral_component_of_membrane;transferase_activity;transferase_activity,_transferring_glycosyl_groups;Golgi_apparatus;cell_periphery;cell_surface;Golgi_cisterna_membrane;fucosylation;alpha-(1->3)-fucosyltransferase_activity;positive_regulation_of_leukocyte_tethering_or_rolling	505	464	373	345	342	351	218	219	234	289	249	295	1.10806	0.10095	10.9763	4.9669e-28	8.58414e-27	0.723598	0.0979342	7.38861	1.48377e-13	1.5112e-12	-0.306035	0.0953564	-3.20938	0.0013302	0.0129316	0.80202	0.103136	7.7763	7.46748e-15	7.31805e-14	0.417562	0.100187	4.16783	3.07513e-05
ENSMUSG00000049555	Tmie	transmembrane_inner_ear	protein_coding	9	110865711	110880113	-	ENSMUST00000050958;ENSMUST00000198062;ENSMUST00000199189	110865711;110875428;110875476	110880113;110879305;110876021	20776	NM_146260	membrane;integral_component_of_membrane;protein_binding;inner_ear_morphogenesis;sensory_perception_of_sound	77	70	53	40	37	35	10	11	18	7	15	22	2.46669	0.343893	7.17286	7.34475e-13	7.00706e-12	2.21545	0.334793	6.61738	3.65626e-11	3.21523e-10	-0.769229	0.288731	-2.66418	0.00771771	0.0556792	1.69746	0.355471	4.77525	1.79481e-06	9.60013e-06	1.44623	0.346676	4.17169	3.02344e-05
ENSMUSG00000050640	Tmem150c	transmembrane_protein_150C	protein_coding	5	100077872	100159808	-	ENSMUST00000063192;ENSMUST00000146731;ENSMUST00000124145;ENSMUST00000165548;ENSMUST00000139520	100077872;100083946;100083947;100086006;100086127	100159808;100159432;100122796;100159570;100159281	231503	NM_182841	membrane;integral_component_of_membrane;plasma_membrane;ion_transmembrane_transport;integral_component_of_plasma_membrane;lysosome;lysosomal_membrane;cellular_response_to_mechanical_stimulus;regulation_of_autophagy;mechanosensitive_ion_channel_activity;proprioception	104	100	87	26	27	24	9	3	7	18	17	11	4.04806	0.398852	10.1493	3.33821e-24	5.07465e-23	2.69598	0.307714	8.7613	1.93014e-18	2.47218e-17	-1.85732	0.276654	-6.71352	1.89989e-11	7.67975e-10	2.19074	0.423022	5.17879	2.23333e-07	1.32104e-06	0.838658	0.338456	2.47789	0.0132161
ENSMUSG00000050912	Tmem123	transmembrane_protein_123	protein_coding	9	7764041	7794333	+	ENSMUST00000052865;ENSMUST00000136904;ENSMUST00000154371	7764041;7764149;7764165	7794333;7791048;7794328	71929	NM_133739	membrane;integral_component_of_membrane;external_side_of_plasma_membrane;molecular_function;cytoplasmic_vesicle;oncosis	22334	20631	18900	10233	10570	9562	6634	6788	7430	7953	7295	8358	1.68054	0.0385759	43.5646	0	0	1.42794	0.038426	37.1608	2.93751e-302	1.73073e-299	-0.965785	0.0381679	-25.3036	2.91434e-141	1.13535e-137	0.714757	0.0390245	18.3156	6.21174e-75	2.5214e-73	0.462156	0.0388764	11.8878	1.36909e-32
ENSMUSG00000050919	Zfp366	zinc_finger_protein_366	protein_coding	13	99184823	99250656	+	ENSMUST00000056558	99184823	99250656	?	NM_001004149	nucleic_acid_binding;metal_ion_binding;DNA_binding;nucleus;negative_regulation_of_transcription_by_RNA_polymerase_II;transcription_corepressor_activity;response_to_estrogen;estrogen_receptor_binding;negative_regulation_of_intracellular_estrogen_receptor_signaling_pathway	446	414	366	305	257	270	38	62	61	110	118	129	3.03948	0.157357	19.3158	3.95689e-83	2.03529e-81	1.81559	0.132885	13.6629	1.69098e-42	4.41311e-41	-0.494868	0.119688	-4.13464	3.55504e-05	0.000534162	2.54461	0.15986	15.9178	4.76854e-57	1.44191e-55	1.32073	0.135839	9.72276	2.41162e-22
ENSMUSG00000051166	Eml5	echinoderm_microtubule_associated_protein_like_5	protein_coding	12	98786805	98901484	-	ENSMUST00000065716;ENSMUST00000223282;ENSMUST00000222717;ENSMUST00000220848;ENSMUST00000221107;ENSMUST00000222097;ENSMUST00000222593;ENSMUST00000221511;ENSMUST00000220676;ENSMUST00000222128	98786805;98789145;98789149;98790325;98792553;98792643;98798297;98799009;98800441;98815969	98901172;98901484;98794633;98792701;98798980;98802336;98799986;98800033;98802424;98827365	319670	?;NM_001081191	protein_binding;biological_process;cytoplasm;cytoskeleton;microtubule;microtubule_binding	64	71	43	23	36	22	21	17	20	21	33	45	1.72346	0.32386	5.32162	1.02848e-07	6.85758e-07	0.877042	0.300026	2.92322	0.00346433	0.012492	-1.07514	0.307879	-3.4921	0.000479241	0.0053154	0.648316	0.344838	1.88006	0.0600996	0.141108	-0.198102	0.322557	-0.61416	0.539109
ENSMUSG00000051379	Flrt3	fibronectin_leucine_rich_transmembrane_protein_3	protein_coding	2	140650914	140671469	-	ENSMUST00000172544;ENSMUST00000110057;ENSMUST00000056760	140650914;140658198;140659325	140671450;140671469;140671400	71436	?;NM_178382;NM_001172160	?;protein_binding;membrane;integral_component_of_membrane;extracellular_space;plasma_membrane;cytosol;cell_junction;protein_homodimerization_activity;multicellular_organism_development;cell_projection;extracellular_region;postsynaptic_density;integral_component_of_plasma_membrane;axon;synapse_organization;cell_adhesion;endoplasmic_reticulum;endoplasmic_reticulum_membrane;focal_adhesion;glutamater…	1113	1014	1024	719	805	669	400	427	467	566	511	575	1.39781	0.0752274	18.5811	4.56918e-77	2.14069e-75	0.971807	0.0728791	13.3345	1.45796e-40	3.65768e-39	-0.465771	0.0707112	-6.58694	4.48974e-11	1.76708e-09	0.932038	0.0771233	12.085	1.26707e-33	2.29382e-32	0.506037	0.0748345	6.76208	1.36026e-11
ENSMUSG00000051682	Treml4	triggering_receptor_expressed_on_myeloid_cells-like_4	protein_coding	17	48264295	48275360	+	ENSMUST00000059873;ENSMUST00000154335;ENSMUST00000136272;ENSMUST00000125426;ENSMUST00000153420;ENSMUST00000153131	48264295;48264337;48264341;48264373;48272439	48275360;48274493;48274666;48274500;48274512	224840	NM_172623;NM_001163795;NM_001163796;NM_001033922	membrane;integral_component_of_membrane;plasma_membrane;protein_binding;defense_response_to_virus;immune_system_process;innate_immune_response;endoplasmic_reticulum;signaling_receptor_activity;lysosomal_membrane;cell_surface;regulation_of_innate_immune_response;endosome_membrane;protein_localization;T_cell_antigen_processing_and_presentation;phagocytosis,_engulfment;positive_regulation_of_defense…	85	76	74	41	54	43	17	15	14	26	24	31	2.46404	0.295562	8.33681	7.63186e-17	8.82726e-16	1.57605	0.260497	6.05016	1.447e-09	1.13352e-08	-0.710796	0.23925	-2.97093	0.00296897	0.0254298	1.75325	0.305934	5.7308	9.99558e-09	6.63517e-08	0.865251	0.272208	3.17864	0.0014797
ENSMUSG00000052117	D630039A03Rik	RIKEN_cDNA_D630039A03_gene	protein_coding	4	57908483	57916297	-	ENSMUST00000063816	57908483	57916297	?	NM_178727	molecular_function;biological_process;cellular_component	415	364	349	237	265	248	40	43	45	58	69	54	3.2505	0.164204	19.7955	3.2537e-87	1.77702e-85	2.6745	0.148941	17.9567	4.2512e-72	1.99171e-70	-0.52874	0.116092	-4.55448	5.25159e-06	9.45433e-05	2.72176	0.167003	16.2977	1.02406e-59	3.20356e-58	2.14576	0.152021	14.1149	3.07551e-45
ENSMUSG00000052331	Ankrd44	ankyrin_repeat_domain_44	protein_coding	1	54645340	54926387	-	ENSMUST00000189563;ENSMUST00000179030;ENSMUST00000178156;ENSMUST00000178226;ENSMUST00000177704;ENSMUST00000179242;ENSMUST00000179398;ENSMUST00000178685;ENSMUST00000178935;ENSMUST00000177919;ENSMUST00000180189;ENSMUST00000180327;ENSMUST00000178905;ENSMUST00000177679;ENSMUST00000044359	54645340;54649097;54651669;54654911;54667213;54722568;54728987;54735302;54743299;54760569;54760887;54762368;54766792;54645342	54648613;54926387;54657687;54763728;54690947;54723076;54724423;54735644;54926354;54766423;54768827;54813443;54884711	329154	?;NM_001081433	?;protein_binding;molecular_function;biological_process;cellular_component	4314	4083	3647	2784	2775	2568	2291	2706	2883	2875	2581	2990	0.724004	0.0575907	12.5715	3.02743e-36	6.66617e-35	0.550344	0.0574394	9.5813	9.58295e-22	1.4126e-20	-0.505972	0.0575188	-8.79663	1.40988e-18	1.10534e-16	0.218032	0.0583041	3.73957	0.000184332	0.000759315	0.0443728	0.0581546	0.763013	0.445456
ENSMUSG00000052477	C130026I21Rik	RIKEN_cDNA_C130026I21_gene	protein_coding	1	84992690	85270566	-	ENSMUST00000159114;ENSMUST00000161267;ENSMUST00000162421;ENSMUST00000161685;ENSMUST00000159582;ENSMUST00000093506;ENSMUST00000064341	84992690;85112267;85112418;85241286;85245640;85246344;85246670	85246397;85270178;85262070;85254548;85270143;85270543;85270566	620078	?;NM_175219;NM_001037909	?;nucleus;nuclear_body;cellular_component	433	449	363	347	294	315	171	156	186	152	196	214	1.39058	0.126711	10.9744	5.07342e-28	8.75267e-27	1.18187	0.125282	9.4337	3.95871e-21	5.63877e-20	-0.317033	0.119034	-2.66339	0.00773585	0.0557894	1.07355	0.128654	8.34443	7.15561e-17	7.84254e-16	0.864842	0.127247	6.79655	1.07153e-11
ENSMUSG00000052632	Asap2	ArfGAP_with_SH3_domain,_ankyrin_repeat_and_PH_domain_2	protein_coding	12	20990459	21270171	+	ENSMUST00000174530;ENSMUST00000064595;ENSMUST00000101562;ENSMUST00000090834;ENSMUST00000050990	20990459;21111748;21111756;21111954	21200919;21270171;21268179	211914	?;NM_001135192;NM_001098168;NM_001004364	?;protein_binding;GTPase_activator_activity;positive_regulation_of_GTPase_activity;metal_ion_binding;membrane;Golgi_apparatus;plasma_membrane;cellular_component;cytoplasm;Golgi_cisterna_membrane	627	604	568	499	442	431	217	219	278	213	231	242	1.44767	0.103941	13.9278	4.29089e-44	1.12893e-42	1.42862	0.10449	13.6723	1.48653e-42	3.88477e-41	-0.329947	0.0969546	-3.40311	0.000666232	0.00711343	1.11772	0.105641	10.5804	3.67574e-26	5.49327e-25	1.09867	0.106182	10.3471	4.31518e-25
ENSMUSG00000053175	Bcl3	B_cell_leukemia/lymphoma_3	protein_coding	7	19808462	19822770	-	ENSMUST00000135609;ENSMUST00000120537;ENSMUST00000152768;ENSMUST00000123375;ENSMUST00000141996;ENSMUST00000139680	19808462;19811117;19811349;19811495;19811586	19809663;19822770;19811889;19812833;19815996;19822157	12051	?;NM_033601	protein_binding;humoral_immune_response_mediated_by_circulating_immunoglobulin;nucleus;nucleoplasm;protein-containing_complex;cytosol;cytoplasm;plasma_membrane;intracellular_membrane-bounded_organelle;positive_regulation_of_transcription_by_RNA_polymerase_II;transcription,_DNA-templated;positive_regulation_of_transcription,_DNA-templated;RNA_polymerase_II_proximal_promoter_sequence-specific_DNA_b…	1692	1602	1447	1225	1249	1354	1168	1136	1213	1295	1323	1230	0.54221	0.0638985	8.48549	2.14813e-17	2.53128e-16	0.33557	0.0634937	5.28509	1.25646e-07	8.35191e-07	-0.247237	0.0635191	-3.89232	9.92889e-05	0.00133709	0.294974	0.0647017	4.55897	5.14042e-06	2.60885e-05	0.088333	0.064302	1.37372	0.169528
ENSMUSG00000053411	Cbx7	chromobox_7	protein_coding	15	79915807	79971119	-	ENSMUST00000109616;ENSMUST00000089293;ENSMUST00000176639;ENSMUST00000109615;ENSMUST00000146719;ENSMUST00000128931;ENSMUST00000132821;ENSMUST00000177044;ENSMUST00000177061	79915807;79915810;79915813;79918110;79918148;79918417;79918449;79918921;79930548	79932652;79932639;79932768;79932540;79933899;79971119;79971118;79932516;79933830	52609	NM_144811	nucleus;nucleoplasm;cytosol;RNA_binding;chromosome;PRC1_complex;chromatin_binding;negative_regulation_of_transcription_by_RNA_polymerase_II;chromatin_organization;nuclear_chromatin;protein_binding;methylated_histone_binding;heterochromatin;positive_regulation_of_transcription_elongation_from_RNA_polymerase_II_promoter;single-stranded_RNA_binding;PcG_protein_complex;sebaceous_gland_development;dev…	876	854	789	623	612	563	486	446	475	486	467	482	0.95265	0.0760406	12.5282	5.23463e-36	1.14228e-34	0.850004	0.0758533	11.2059	3.81516e-29	7.15314e-28	-0.426816	0.0738941	-5.77606	7.64723e-09	2.17694e-07	0.525834	0.0781796	6.72598	1.7442e-11	1.4142e-10	0.423187	0.0779975	5.42565	5.77432e-08
ENSMUSG00000053706	B430305J03Rik	RIKEN_cDNA_B430305J03_gene	protein_coding	3	61362250	61365951	-	ENSMUST00000066298	61362250	61365951	?	?	molecular_function;biological_process;cellular_component	118	121	91	49	41	71	61	48	65	75	57	65	1.03334	0.213166	4.8476	1.24962e-06	7.43918e-06	0.781567	0.209897	3.72358	0.000196418	0.00088648	-0.969122	0.215329	-4.50065	6.77468e-06	0.000118996	0.0642221	0.228048	0.281617	0.778238	0.879776	-0.187555	0.224995	-0.833598	0.404508
ENSMUSG00000053886	Sh2d4a	SH2_domain_containing_4A	protein_coding	8	68276567	68347699	+	ENSMUST00000066594;ENSMUST00000212166	68276567;68282307	68347694;68347699	72281	NM_028182	cytosol;cytoplasm;negative_regulation_of_phosphatase_activity;positive_regulation_of_signal_transduction;phosphatase_binding;signaling_adaptor_activity	18	17	28	8	5	5	0	1	1	1	5	4	5.10788	1.13545	4.49853	6.84235e-06	3.73801e-05	2.70273	0.674482	4.00712	6.14639e-05	0.000301018	-1.76093	0.602705	-2.92171	0.00348111	0.0290735	3.34695	1.17126	2.85757	0.00426898	0.0137943	0.941798	0.733151	1.28459	0.198936
ENSMUSG00000053977	Cd8a	CD8_antigen,_alpha_chain	protein_coding	6	71373427	71379173	+	ENSMUST00000066747;ENSMUST00000205054;ENSMUST00000172321	71373427;71373548;71373553	71379169;71377607;71379173	12525	NM_001081110;NM_009857	membrane;integral_component_of_membrane;cell_surface_receptor_signaling_pathway;external_side_of_plasma_membrane;plasma_membrane;cell_surface;identical_protein_binding;immune_system_process;protein_kinase_binding;adaptive_immune_response;protein_binding;defense_response_to_virus;MHC_class_I_protein_complex_binding;T_cell_mediated_immunity;plasma_membrane_raft;positive_regulation_of_calcium-mediat…	19	16	13	5	1	3	0	0	0	3	0	2	6.54716	1.32696	4.93394	8.05887e-07	4.90265e-06	3.30724	0.890764	3.71281	0.000204971	0.000922726	-2.33679	0.776375	-3.00988	0.00261352	0.0228073	4.21037	1.39522	3.01771	0.00254694	0.00863774	0.970443	0.989577	0.980665	0.326758
ENSMUSG00000054434	Tmem120b	transmembrane_protein_120B	protein_coding	5	123068415	123117749	+	ENSMUST00000161660;ENSMUST00000067505;ENSMUST00000161059;ENSMUST00000111619;ENSMUST00000160344;ENSMUST00000160489;ENSMUST00000162104;ENSMUST00000161049	123068415;123076275;123076325;123076326;123076341;123076351;123076370;123099901	123116682;123117749;123115127;123117009;123115145;123104587;123100368;123115819	330189	?;NM_001039723	?;integral_component_of_membrane;membrane;molecular_function;nucleus;nuclear_inner_membrane;fat_cell_differentiation;protein_heterooligomerization	1009	908	781	546	646	642	602	581	587	711	624	607	0.716325	0.077	9.30292	1.36636e-20	1.82335e-19	0.508741	0.0763263	6.66534	2.64049e-11	2.34532e-10	-0.494978	0.0767426	-6.44985	1.11963e-10	4.20249e-09	0.221347	0.0793107	2.79089	0.00525638	0.0166612	0.0137628	0.0786568	0.174973	0.861101
ENSMUSG00000054951	9130008F23Rik	RIKEN_cDNA_9130008F23_gene	protein_coding	17	40875482	40880559	-	ENSMUST00000233871;ENSMUST00000233122;ENSMUST00000068258	40875482;40879779	40880558;40880559	71583	?;NM_027834	molecular_function;cellular_component;blastocyst_hatching	139	138	111	45	55	53	25	24	18	39	32	35	2.64201	0.246843	10.7032	9.8321e-27	1.61731e-25	1.90881	0.222601	8.57505	9.90465e-18	1.22816e-16	-1.2817	0.208594	-6.14445	8.0242e-10	2.69455e-08	1.36032	0.262993	5.17244	2.31061e-07	1.36426e-06	0.627113	0.240385	2.60879	0.00908633
ENSMUSG00000055044	Pdlim1	PDZ_and_LIM_domain_1_(elfin)	protein_coding	19	40221173	40271842	-	ENSMUST00000068439;ENSMUST00000182540;ENSMUST00000182813;ENSMUST00000182432;ENSMUST00000182636	40221173;40222363;40222523;40230592;40247292	40271616;40223356;40230805;40271842	?	NM_016861	protein_binding;cytoskeleton;metal_ion_binding;cytoplasm;positive_regulation_of_nucleic_acid-templated_transcription;stress_fiber;regulation_of_transcription_by_RNA_polymerase_II;Z_disc;actin_binding;actin_cytoskeleton_organization;filamentous_actin;cell-cell_adherens_junction;muscle_alpha-actinin_binding;transcription_coactivator_activity;transcription_factor_complex;heart_development;muscle_str…	784	725	665	574	628	574	470	457	537	449	434	451	0.68237	0.0752231	9.07128	1.17628e-19	1.52267e-18	0.741401	0.076135	9.73797	2.07657e-22	3.142e-21	-0.231754	0.073543	-3.15127	0.00162561	0.0153874	0.450616	0.0766256	5.88075	4.08416e-09	2.78919e-08	0.509647	0.077521	6.5743	4.88814e-11
ENSMUSG00000055799	Tcf7l1	transcription_factor_7_like_1_(T_cell_specific,_HMG_box)	protein_coding	6	72626378	72789254	-	ENSMUST00000069536;ENSMUST00000114053;ENSMUST00000141743;ENSMUST00000149446;ENSMUST00000182651	72626378;72627272;72627591;72632976;72648815	72789254;72788952;72630270;72788598;72671404	21415	NM_009332;NM_001079822	nucleus;regulation_of_transcription_by_RNA_polymerase_II;Wnt_signaling_pathway;beta-catenin_binding;canonical_Wnt_signaling_pathway;DNA_binding;nucleoplasm;cytosol	23	28	50	15	19	12	4	5	4	10	0	3	3.09702	0.585528	5.28928	1.228e-07	8.11555e-07	3.03953	0.587108	5.17713	2.25328e-07	1.46917e-06	-1.1069	0.477702	-2.31713	0.0204965	0.119458	1.99012	0.606603	3.28077	0.00103525	0.00376583	1.93263	0.608127	3.178	0.00148293
ENSMUSG00000055805	Fmnl1	formin-like_1	protein_coding	11	103171107	103198901	+	ENSMUST00000042286;ENSMUST00000218163;ENSMUST00000107027;ENSMUST00000126425;ENSMUST00000154871;ENSMUST00000021322;ENSMUST00000129726	103171107;103171313;103180747;103185228;103192312;103196801	103198901;103198895;103190368;103190658;103197876	57778	NM_001077698;NM_019679	actin_binding;cytoskeleton_organization;regulation_of_cell_shape;actin_cytoskeleton_organization;cellular_component_organization;Rho_GTPase_binding;membrane;plasma_membrane;cytosol;cytoplasm;cytoplasmic_vesicle;actin_filament_binding;cell_migration;cortical_actin_cytoskeleton_organization;profilin_binding;cellular_process;actin_filament_severing;phagocytic_vesicle;Rac_GTPase_binding;substrate-dep…	14194	13250	12206	11000	11237	11156	8456	8492	8824	9161	8358	8789	0.732909	0.0339128	21.6116	1.3971e-103	9.43185e-102	0.629197	0.0338897	18.566	6.04972e-77	3.08726e-75	-0.186787	0.0336397	-5.55256	2.81511e-08	7.49784e-07	0.546122	0.034055	16.0365	7.10516e-58	2.17552e-56	0.44241	0.034032	12.9998	1.22589e-38
ENSMUSG00000055809	Dnaaf3	dynein,_axonemal_assembly_factor_3	protein_coding	7	4522933	4532453	-	ENSMUST00000094897	4522933	4532453	436022	NM_001033548	axonemal_dynein_complex_assembly;molecular_function;cellular_component;cytoplasm;heart_development;cell_projection_organization;determination_of_left/right_symmetry;motile_cilium_assembly	812	747	732	611	630	634	446	449	407	509	452	508	0.926787	0.0774939	11.9595	5.79256e-33	1.1744e-31	0.680783	0.0763308	8.91885	4.71141e-19	6.16446e-18	-0.229656	0.0742819	-3.09169	0.00199021	0.0182354	0.69713	0.0787751	8.84963	8.78103e-19	1.04294e-17	0.451127	0.0776312	5.81116	6.20428e-09
ENSMUSG00000055862	Izumo4	IZUMO_family_member_4	protein_coding	10	80702184	80705373	+	ENSMUST00000219987;ENSMUST00000219746;ENSMUST00000217742;ENSMUST00000219986;ENSMUST00000218184;ENSMUST00000095426;ENSMUST00000219420;ENSMUST00000218058;ENSMUST00000217823;ENSMUST00000219152;ENSMUST00000218330;ENSMUST00000218538;ENSMUST00000219422	80702184;80702307;80702426;80702724;80702753;80702766;80702767;80703059;80703074;80704063;80704310	80705139;80703498;80704382;80705373;80705286;80703213;80704427;80704357;80705133;80705350	71564	?;NM_027829	?;molecular_function;biological_process;extracellular_region	477	386	413	292	314	268	252	222	224	271	278	248	0.981253	0.108941	9.00719	2.11398e-19	2.70943e-18	0.714173	0.10722	6.66083	2.72287e-11	2.41188e-10	-0.486576	0.106163	-4.58329	4.5771e-06	8.34826e-05	0.494677	0.112323	4.40406	1.06246e-05	5.1903e-05	0.227596	0.110654	2.05682	0.0397033
ENSMUSG00000055994	Nod2	nucleotide-binding_oligomerization_domain_containing_2	protein_coding	8	88647315	88688474	+	ENSMUST00000118370;ENSMUST00000109634;ENSMUST00000054324;ENSMUST00000124091	88647315;88651341;88647384	88688474;88665700	257632	NM_145857	protein_binding;regulation_of_apoptotic_process;endodeoxyribonuclease_activity,_producing_5'-phosphomonoesters;nucleotide_binding;ATP_binding;DNA_metabolic_process;positive_regulation_of_interleukin-1_beta_secretion;response_to_muramyl_dipeptide;actin_binding;enzyme_binding;protein_kinase_binding;Hsp70_protein_binding;muramyl_dipeptide_binding;peptidoglycan_binding;protein-containing_complex_bind…	780	675	618	558	505	499	461	518	548	636	553	566	0.550876	0.0838346	6.57098	4.99854e-11	4.29269e-10	0.275898	0.0827748	3.33311	0.000858807	0.00348015	-0.344196	0.0836409	-4.11517	3.86896e-05	0.000573793	0.206679	0.0857409	2.41051	0.0159304	0.0450851	-0.0682988	0.084705	-0.806314	0.420062
ENSMUSG00000056214	Pard6g	par-6_family_cell_polarity_regulator_gamma	protein_coding	18	80046890	80119639	+	ENSMUST00000070219	80046890	80119639	93737	NM_053117	protein_binding;establishment_or_maintenance_of_cell_polarity;membrane;plasma_membrane;protein-containing_complex;nucleus;cytoplasm;cell_junction;protein_kinase_C_binding;Rho_GTPase_binding;centrosome_cycle;regulation_of_cellular_localization;cell_cortex;apical_plasma_membrane;cell_cycle;cell_division;bicellular_tight_junction	19	18	10	6	11	10	7	3	3	3	5	2	1.95204	0.629567	3.1006	0.00193128	0.00710904	2.25101	0.665973	3.38003	0.000724785	0.00297802	-0.733349	0.560244	-1.30898	0.190541	0.522765	1.21869	0.654978	1.86066	0.0627928	0.146776	1.51766	0.690045	2.19936	0.027852
ENSMUSG00000057337	Chst3	carbohydrate_sulfotransferase_3	protein_coding	10	60181532	60219260	-	ENSMUST00000068690;ENSMUST00000167915;ENSMUST00000135158	60181534;60185605;60181532	60188707;60194239;60219260	53374	?;NM_016803	carbohydrate_metabolic_process;sulfotransferase_activity;Golgi_membrane;membrane;integral_component_of_membrane;transferase_activity;Golgi_apparatus;trans-Golgi_network;T_cell_homeostasis;chondroitin_sulfate_biosynthetic_process;sulfur_compound_metabolic_process;positive_regulation_of_cellular_component_movement;N-acetylglucosamine_6-O-sulfotransferase_activity;chondroitin_6-sulfotransferase_acti…	28	30	33	15	16	19	4	2	7	6	7	13	2.93018	0.534939	5.47759	4.3115e-08	2.97475e-07	1.85624	0.453807	4.09037	4.30692e-05	0.000215102	-0.811312	0.409029	-1.98351	0.0473109	0.220591	2.11887	0.552253	3.83677	0.000124662	0.000525887	1.04492	0.474092	2.20405	0.0275208
ENSMUSG00000057367	Birc2	baculoviral_IAP_repeat-containing_2	protein_coding	9	7818227	7837064	-	ENSMUST00000190341;ENSMUST00000191248;ENSMUST00000189935;ENSMUST00000074246;ENSMUST00000054878	7818227;7834784;7835748;7818236;7836687	7837057;7836805;7837063;7835255;7837064	11797	NM_007465;NM_001291503	regulation_of_apoptotic_process;transferase_activity;metal_ion_binding;nucleus;protein-containing_complex;protein_binding;cytoplasm;identical_protein_binding;zinc_ion_binding;positive_regulation_of_nucleic_acid-templated_transcription;apoptotic_process;protein-containing_complex_binding;ubiquitin-protein_transferase_activity;proteasome-mediated_ubiquitin-dependent_protein_catabolic_process;negati…	1593	1485	1366	974	1044	966	758	733	812	779	735	859	1.06004	0.0593397	17.864	2.24894e-71	9.80407e-70	0.943409	0.0591208	15.9573	2.53401e-57	8.97426e-56	-0.514649	0.0575759	-8.93861	3.94094e-19	3.20601e-17	0.545396	0.0612335	8.90683	5.25144e-19	6.3144e-18	0.42876	0.0610214	7.02639	2.11938e-12
ENSMUSG00000057789	Bak1	BCL2-antagonist/killer_1	protein_coding	17	27019810	27029009	-	ENSMUST00000078691;ENSMUST00000025034;ENSMUST00000237411;ENSMUST00000143158	27019810;27019812;27020666	27029009;27028578;27028587;27028694	?	NM_007523	regulation_of_apoptotic_process;positive_regulation_of_apoptotic_process;cell;membrane;integral_component_of_membrane;metal_ion_binding;cytosol;protein_binding;identical_protein_binding;protein_homodimerization_activity;protein_heterodimerization_activity;endoplasmic_reticulum;mitochondrion;negative_regulation_of_gene_expression;negative_regulation_of_endoplasmic_reticulum_calcium_ion_concentrati…	8908	8161	8019	7477	7604	7328	6778	6474	6733	6813	6369	7177	0.440772	0.039226	11.2367	2.69171e-29	4.79697e-28	0.340927	0.0392038	8.69629	3.4292e-18	4.34075e-17	-0.103583	0.0390823	-2.65037	0.00804033	0.0574103	0.337189	0.0393501	8.56897	1.04415e-17	1.17826e-16	0.237345	0.0393279	6.03502	1.58941e-09
ENSMUSG00000058258	Idi1	isopentenyl-diphosphate_delta_isomerase	protein_coding	13	8885501	8892451	+	ENSMUST00000169314;ENSMUST00000177397;ENSMUST00000177400;ENSMUST00000177447;ENSMUST00000176851	8885501;8885943;8885993;8885994;8887069	8892451;8890558;8891358;8890600;8890445	319554	NM_145360	hydrolase_activity;isoprenoid_biosynthetic_process;isopentenyl-diphosphate_delta-isomerase_activity;isomerase_activity;peroxisome	3057	2860	2607	2263	2414	2140	2006	2174	2435	2157	1966	2200	0.478146	0.0514055	9.30145	1.38537e-20	1.84744e-19	0.468916	0.0515487	9.09656	9.3235e-20	1.25712e-18	-0.262374	0.0513141	-5.11309	3.16926e-07	7.11547e-06	0.215773	0.0519919	4.15012	3.32297e-05	0.000152414	0.206542	0.0521334	3.9618	7.43859e-05
ENSMUSG00000058690	Ccser2	coiled-coil_serine_rich_2	protein_coding	14	36874936	36968777	-	ENSMUST00000067700;ENSMUST00000090024;ENSMUST00000183007;ENSMUST00000183038;ENSMUST00000183316;ENSMUST00000182797;ENSMUST00000182042;ENSMUST00000182576;ENSMUST00000182558;ENSMUST00000182635	36874936;36878840;36878841;36879096;36879143;36879359;36879518;36879570;36900790	36968687;36968777;36906318;36935572;36909181;36919333;36919535;36926863;36886360;36939945	72972	NM_001347502;NM_027045;NM_028407	microtubule_cytoskeleton;cytoplasm;cytoskeleton;microtubule_binding;microtubule_bundle_formation	1580	1516	1334	1028	1026	942	788	921	971	839	823	961	0.836704	0.0692305	12.0858	1.25581e-33	2.61421e-32	0.793534	0.0693557	11.4415	2.59295e-30	5.05158e-29	-0.502965	0.0686327	-7.32835	2.33001e-13	1.13256e-11	0.333739	0.0708256	4.71213	2.45143e-06	1.28645e-05	0.29057	0.0709479	4.09553	4.21199e-05
ENSMUSG00000059602	Syn3	synapsin_III	protein_coding	10	86055125	86498896	-	ENSMUST00000120638;ENSMUST00000145864;ENSMUST00000123783;ENSMUST00000139197;ENSMUST00000121789;ENSMUST00000143319	86055125;86070502;86347774;86351145;86291593;86057423	86498856;86491897;86498896;86498882;86066843	27204	NM_013722;NM_001164495	ATP_binding;synaptic_vesicle;neurotransmitter_secretion;membrane;cell_junction;synapse;nucleotide_binding;cytoplasmic_vesicle;postsynaptic_density;glutamatergic_synapse;extrinsic_component_of_synaptic_vesicle_membrane;synaptic_vesicle_membrane;synaptic_vesicle_clustering;synaptic_vesicle_cycle	56	77	55	20	20	23	1	2	0	6	8	9	6.08312	0.87929	6.91822	4.57368e-12	4.18082e-11	3.07099	0.412734	7.4406	1.00228e-13	1.03381e-12	-1.51936	0.33603	-4.52151	6.14005e-06	0.000109123	4.56375	0.891683	5.11813	3.08581e-07	1.80118e-06	1.55163	0.438519	3.53834	0.000402651
ENSMUSG00000060147	Serpinb6a	serine_(or_cysteine)_peptidase_inhibitor,_clade_B,_member_6a	protein_coding	13	33917918	34002794	-	ENSMUST00000043552;ENSMUST00000017188;ENSMUST00000171951;ENSMUST00000171034;ENSMUST00000167260;ENSMUST00000171252;ENSMUST00000168350;ENSMUST00000171985;ENSMUST00000164627;ENSMUST00000168400;ENSMUST00000170991;ENSMUST00000166354;ENSMUST00000167237;ENSMUST00000167597;ENSMUST00000170620;ENSMUST00000076532;ENSMUST00000167163	33917918;33917927;33918232;33918790;33922926;33922942;33923019;33923624;33925314;33925386;33930125;33930138;33931583;33971081;33986488	33936198;33935996;33922059;34002794;33935875;33935955;33935848;33935978;33935977;34002767;33935954;34002786;34002740;34002770;33936083	20719	NM_009254;NM_001164117;NM_001243192;NM_001164118	extracellular_space;protein_binding;cytoplasm;sensory_perception_of_sound;serine-type_endopeptidase_inhibitor_activity;negative_regulation_of_endopeptidase_activity;peptidase_inhibitor_activity;negative_regulation_of_peptidase_activity;collagen-containing_extracellular_matrix;protease_binding;gonad_development;cellular_response_to_osmotic_stress;serine_protease_inhibitor_complex	4679	4255	4045	3358	3860	3562	3693	3648	3780	3288	3044	3350	0.334335	0.0381096	8.77299	1.73985e-18	2.1519e-17	0.460841	0.0384761	11.9773	4.67151e-33	9.85121e-32	-0.20899	0.0381903	-5.47233	4.44161e-08	1.13929e-06	0.125345	0.038534	3.25284	0.00114257	0.00412612	0.251851	0.0388966	6.4749	9.48759e-11
ENSMUSG00000060275	Nrg2	neuregulin_2	protein_coding	18	36017652	36197380	-	ENSMUST00000115713;ENSMUST00000115712;ENSMUST00000237681;ENSMUST00000225173;ENSMUST00000115705	36017652;36021070;36022306;36024360;36027396	36197380;36031941;36052884;36045932;36197232	100042150	NM_001167891	signaling_receptor_binding;nervous_system_development;membrane;integral_component_of_membrane	55	43	38	23	31	43	9	17	13	16	11	11	1.90739	0.366374	5.20612	1.92828e-07	1.24556e-06	1.87324	0.368418	5.08456	3.68473e-07	2.35201e-06	-0.422387	0.319919	-1.32029	0.186737	0.518033	1.485	0.37457	3.96455	7.35344e-05	0.00032028	1.45086	0.376569	3.85283	0.000116761
ENSMUSG00000060600	Eno3	enolase_3,_beta_muscle	protein_coding	11	70657202	70662513	+	ENSMUST00000157027;ENSMUST00000072841;ENSMUST00000108548;ENSMUST00000126241;ENSMUST00000134087;ENSMUST00000179738;ENSMUST00000179055;ENSMUST00000170716	70657202;70657204;70657285;70657687;70658339;70660773;70657796	70660805;70662513;70658418;70658447;70660844;70662264;70662510	13808	?;NM_001276285;NM_001136062;NM_007933	glycolytic_process;magnesium_ion_binding;phosphopyruvate_hydratase_activity;phosphopyruvate_hydratase_complex;metal_ion_binding;cytosol;cytoplasm;plasma_membrane;identical_protein_binding;membrane;protein-containing_complex_binding;lyase_activity;aging;response_to_drug;skeletal_muscle_tissue_regeneration	702	578	553	196	271	252	182	193	181	218	214	184	1.82931	0.112815	16.2151	3.94523e-59	1.36005e-57	1.60598	0.111179	14.445	2.69514e-47	7.87995e-46	-1.29011	0.109024	-11.8333	2.62457e-32	4.72496e-30	0.539199	0.120366	4.47967	7.47576e-06	3.72791e-05	0.31587	0.118833	2.65809	0.00785849
ENSMUSG00000061731	Ext1	exostosin_glycosyltransferase_1	protein_coding	15	53064038	53346159	-	ENSMUST00000077273;ENSMUST00000133362;ENSMUST00000110244;ENSMUST00000140798	53064038;53068664;53083146;53089931	53346159;53345659;53196255;53107868	?	NM_010162	integral_component_of_membrane;transferase_activity,_transferring_glycosyl_groups;endoplasmic_reticulum;protein_glycosylation;glucuronosyltransferase_activity;heparan_sulfate_proteoglycan_biosynthetic_process;membrane;transferase_activity;Golgi_membrane;Golgi_apparatus;metal_ion_binding;protein_homodimerization_activity;protein_heterodimerization_activity;endoplasmic_reticulum_membrane;ossificati…	1663	1556	1365	952	1077	999	887	849	887	976	910	886	0.915402	0.0601442	15.2201	2.59981e-52	7.94782e-51	0.761076	0.0597894	12.7293	4.06555e-37	9.43275e-36	-0.537685	0.0592607	-9.07321	1.15566e-19	9.76937e-18	0.377718	0.0620463	6.08767	1.14563e-09	8.14422e-09	0.223391	0.0617024	3.62045	0.000294086
ENSMUSG00000062157	Ifnlr1	interferon_lambda_receptor_1	protein_coding	4	135686287	135708181	+	ENSMUST00000074408	135686287	135708181	242700	NM_174851	protein_binding;membrane;integral_component_of_membrane;plasma_membrane;cytokine-mediated_signaling_pathway;defense_response_to_virus;cytokine_receptor_activity;mucosal_immune_response;regulation_of_defense_response_to_virus_by_host;interleukin-28_receptor_complex;response_to_type_III_interferon	106	100	65	37	30	36	14	11	21	38	46	38	2.66392	0.304255	8.75556	2.03085e-18	2.50386e-17	1.17603	0.253505	4.6391	3.49923e-06	2.02246e-05	-1.32433	0.259656	-5.10034	3.39047e-07	7.56843e-06	1.33959	0.324038	4.13405	3.56426e-05	0.000162523	-0.148298	0.276937	-0.535492	0.59231
ENSMUSG00000062175	Tgif2	TGFB-induced_factor_homeobox_2	protein_coding	2	156840007	156855570	+	ENSMUST00000081335;ENSMUST00000073352;ENSMUST00000150078;ENSMUST00000175634;ENSMUST00000176281	156840007;156840100;156841022;156849956;156850836	156855570;156847674;156853193;156853547	228839	NM_173396;NM_001291124	DNA_binding;regulation_of_transcription,_DNA-templated;nucleus;nucleoplasm;negative_regulation_of_transcription_by_RNA_polymerase_II;centrosome;retina_development_in_camera-type_eye;positive_regulation_of_neuron_differentiation;regulation_of_gastrulation;nodal_signaling_pathway	83	79	83	33	41	40	6	5	7	16	24	13	3.88279	0.410233	9.46485	2.93973e-21	4.01949e-20	2.24363	0.302838	7.40867	1.27576e-13	1.30688e-12	-1.04916	0.266258	-3.94036	8.13579e-05	0.00111641	2.83364	0.421995	6.71486	1.88243e-11	1.52247e-10	1.19447	0.31859	3.74925	0.000177368
ENSMUSG00000062300	Nectin2	nectin_cell_adhesion_molecule_2	protein_coding	7	19716644	19750483	-	ENSMUST00000075447;ENSMUST00000108450;ENSMUST00000207271	19716644;19724161;19738026	19749573;19749533;19750483	19294	NM_008990;NM_001159724	cell_adhesion;spermatid_development;protein_homodimerization_activity;cell-cell_junction;cell_adhesion_molecule_binding;virion_attachment_to_host_cell;membrane;integral_component_of_membrane;plasma_membrane;cell_surface;protein_binding;identical_protein_binding;cell-cell_contact_zone;homophilic_cell_adhesion_via_plasma_membrane_adhesion_molecules;adhesion_of_symbiont_to_host;susceptibility_to_nat…	2037	1947	1941	1523	1580	1421	1220	1340	1303	1524	1316	1484	0.731169	0.0574858	12.7191	4.63097e-37	1.03257e-35	0.496349	0.0569925	8.70902	3.06504e-18	3.88991e-17	-0.332015	0.0567991	-5.84542	5.05279e-09	1.49758e-07	0.399154	0.058424	6.83202	8.37278e-12	6.90969e-11	0.164334	0.0579387	2.83635	0.00456323
ENSMUSG00000062545	Tlr12	toll-like_receptor_12	protein_coding	4	128615443	128618619	-	ENSMUST00000074829;ENSMUST00000133382	128615443;128617502	128618619;128618592	384059	NM_205823	protein_binding;signal_transduction;membrane;integral_component_of_membrane;integral_component_of_plasma_membrane;immune_system_process;innate_immune_response;defense_response_to_protozoan;inflammatory_response;toll-like_receptor_signaling_pathway	63	68	65	31	37	22	14	22	21	40	41	25	1.89828	0.307777	6.16769	6.92927e-10	5.49005e-09	0.923399	0.278872	3.31119	0.000928993	0.00374506	-1.06988	0.285255	-3.7506	0.000176411	0.00221947	0.828398	0.327551	2.52906	0.0114367	0.0335304	-0.14648	0.300554	-0.487368	0.625997
[truncated: 55,041 more rows]
[truncated: 1 more columns]

## Sheet: Cebpb DEG clusters
tracking_id	Symbol	Cluster
ENSMUSG00000053030	Spink2	1
ENSMUSG00000072596	Ear2	1
ENSMUSG00000020264	Slc36a2	1
ENSMUSG00000026193	Fn1	1
ENSMUSG00000047222	Rnase2a	1
ENSMUSG00000026390	Marco	1
ENSMUSG00000090231	Cfb	1
ENSMUSG00000038235	F11r	1
ENSMUSG00000041633	Kctd12b	1
ENSMUSG00000074677	Sirpb1c	1
ENSMUSG00000040624	Plekhg1	1
ENSMUSG00000055172	C1ra	1
ENSMUSG00000068747	Sort1	1
ENSMUSG00000045551	Fpr1	1
ENSMUSG00000030020	Prickle2	1
ENSMUSG00000028111	Ctsk	1
ENSMUSG00000032024	Clmp	1
ENSMUSG00000060703	Cd302	1
ENSMUSG00000114055	Gm32089	1
ENSMUSG00000051748	Wfdc21	1
ENSMUSG00000030187	Klra2	1
ENSMUSG00000038521	C1s1	1
ENSMUSG00000032915	Adgre4	1
ENSMUSG00000095609	Gm21188	1
ENSMUSG00000031740	Mmp2	1
ENSMUSG00000059325	Hopx	1
[truncated: 938 more rows]
