# Supplementary material for: Systematic identification of gene combinations to target in innate immune cells to enhance T cell activation
Source: Nat Commun. 2023 Oct 9;14:6295. doi: 10.1038/s41467-023-41792-8 (PMC10562403; doi:10.1038/s41467-023-41792-8)
Supplement: Supplementary file 12 — Supplementary Data 9 [file 41467_2023_41792_MOESM12_ESM.xlsx]

## Sheet: Cluster0
Gene	p_val	avg_log2FC	pct.1	pct.2	p_val_adj	cluster	gene
Ly6e	3.63348e-73	-2.0672	0.114	0.855	1.17311e-68	Cebpb	Ly6e
BC004004	1.52097e-72	1.7661	0.871	0.182	4.9106e-68	Cebpb	BC004004
Tpm3-rs7	5.43998e-53	1.13636	0.596	0.025	1.75635e-48	Cebpb	Tpm3-rs7
Apobec3	8.7189e-44	-1.14674	0.103	0.636	2.81498e-39	Cebpb	Apobec3
Rps29	2.24299e-42	0.512437	1	1	7.2417e-38	Cebpb	Rps29
Trim12a	7.33816e-37	-0.845349	0.007	0.469	2.3692e-32	Cebpb	Trim12a
Gm42031	8.40485e-37	-0.975643	0.018	0.488	2.71359e-32	Cebpb	Gm42031
Sh3bgrl3	3.58481e-34	-0.759981	0.963	0.994	1.15739e-29	Cebpb	Sh3bgrl3
Klrd1	5.16858e-34	-1.20894	0.191	0.654	1.66873e-29	Cebpb	Klrd1
Cebpb	1.60613e-33	-0.902261	0.011	0.438	5.18554e-29	Cebpb	Cebpb
Gm43305	3.33897e-30	-0.782586	0.033	0.444	1.07802e-25	Cebpb	Gm43305
Rpl29	4.06464e-27	-0.554161	0.989	0.997	1.31231e-22	Cebpb	Rpl29
Ifi44	4.74062e-22	0.636642	0.305	0.022	1.53056e-17	Cebpb	Ifi44
Rps27	4.78397e-21	0.370632	1	0.997	1.54455e-16	Cebpb	Rps27
Eef1a1	4.14023e-20	0.306691	1	1	1.33671e-15	Cebpb	Eef1a1
Rtf2	7.91744e-20	0.633715	0.739	0.417	2.55623e-15	Cebpb	Rtf2
Rpl6	1.20892e-19	0.351023	1	1	3.90311e-15	Cebpb	Rpl6
Klri2	1.33586e-18	0.58166	0.544	0.194	4.31295e-14	Cebpb	Klri2
mt-Atp6	1.51977e-18	-0.560711	0.985	0.997	4.90674e-14	Cebpb	mt-Atp6
Rpl38	1.59252e-18	0.345104	1	1	5.14162e-14	Cebpb	Rpl38
Rpl21	1.89111e-18	-0.337487	0.996	1	6.10564e-14	Cebpb	Rpl21
Gm42418	2.30025e-17	-0.325606	1	1	7.4266e-13	Cebpb	Gm42418
S100a6	5.53903e-17	0.585426	0.989	0.972	1.78833e-12	Cebpb	S100a6
Rpl41	7.04968e-17	0.29432	1	1	2.27606e-12	Cebpb	Rpl41
Klk8	1.69203e-16	0.485817	0.342	0.077	5.46289e-12	Cebpb	Klk8
Rps15	1.73687e-16	0.321936	1	1	5.60767e-12	Cebpb	Rps15
Epsti1	5.51634e-16	-0.704749	0.496	0.747	1.78101e-11	Cebpb	Epsti1
Hebp1	5.69984e-16	0.509237	0.346	0.083	1.84025e-11	Cebpb	Hebp1
Vasp	1.31797e-15	0.526172	0.938	0.806	4.25519e-11	Cebpb	Vasp
Pfn1	1.83947e-15	-0.469551	0.993	0.994	5.93891e-11	Cebpb	Pfn1
Ttc37	3.73448e-15	0.488945	0.46	0.164	1.20571e-10	Cebpb	Ttc37
Prcp	6.50284e-15	-0.579864	0.386	0.648	2.09951e-10	Cebpb	Prcp
Rpl37	8.98869e-15	0.274283	1	0.997	2.90209e-10	Cebpb	Rpl37
mt-Co1	1.60016e-14	-0.465215	0.989	0.997	5.16627e-10	Cebpb	mt-Co1
Gnai2	1.90592e-14	0.398941	0.996	0.975	6.15344e-10	Cebpb	Gnai2
Ryr3	1.91242e-14	0.599285	0.393	0.117	6.17445e-10	Cebpb	Ryr3
Pianp	3.26843e-13	0.266151	0.162	0.003	1.05525e-08	Cebpb	Pianp
mt-Co2	1.16262e-12	-0.39274	0.989	1	3.75363e-08	Cebpb	mt-Co2
Jarid2	1.44304e-12	0.570691	0.776	0.534	4.659e-08	Cebpb	Jarid2
Ubc	1.5641e-12	-0.762015	0.989	0.978	5.04984e-08	Cebpb	Ubc
mt-Co3	2.27702e-12	-0.402772	0.996	1	7.35159e-08	Cebpb	mt-Co3
Cd52	2.69583e-12	0.358314	0.996	0.997	8.70375e-08	Cebpb	Cd52
Fyb	5.73381e-12	0.413779	0.978	0.932	1.85122e-07	Cebpb	Fyb
Ncf4	5.92349e-12	0.560786	0.772	0.571	1.91246e-07	Cebpb	Ncf4
mt-Nd2	1.32262e-11	-0.488619	0.974	0.988	4.2702e-07	Cebpb	mt-Nd2
Rps19	2.21438e-11	-0.294844	1	1	7.14935e-07	Cebpb	Rps19
Phyh	2.97387e-11	0.377436	0.36	0.127	9.60143e-07	Cebpb	Phyh
Ddx5	3.26556e-11	0.334668	1	0.994	1.05432e-06	Cebpb	Ddx5
H2afj	4.97293e-11	0.445068	0.882	0.735	1.60556e-06	Cebpb	H2afj
Mxd4	6.75097e-11	0.433015	0.518	0.25	2.17962e-06	Cebpb	Mxd4
Gm14548	8.28518e-11	-0.356021	0.033	0.21	2.67495e-06	Cebpb	Gm14548
Mef2c	2.51374e-10	0.584018	0.853	0.735	8.11585e-06	Cebpb	Mef2c
Foxn3	3.8821e-10	-0.547701	0.43	0.614	1.25337e-05	Cebpb	Foxn3
Hmox2	4.55468e-10	0.412278	0.551	0.306	1.47052e-05	Cebpb	Hmox2
Ywhah	6.18735e-10	0.42614	0.787	0.59	1.99765e-05	Cebpb	Ywhah
Lpcat2	6.54733e-10	0.343852	0.408	0.173	2.11387e-05	Cebpb	Lpcat2
Laptm5	1.2921e-09	0.287477	1	0.994	4.17168e-05	Cebpb	Laptm5
Tyrobp	1.89816e-09	0.321686	1	0.994	6.1284e-05	Cebpb	Tyrobp
Mmp12	2.09211e-09	0.733867	0.533	0.296	6.75459e-05	Cebpb	Mmp12
Arhgap6	2.20044e-09	0.471548	0.629	0.38	7.10433e-05	Cebpb	Arhgap6
Gdi2	2.61564e-09	0.34326	0.989	0.957	8.44486e-05	Cebpb	Gdi2
Bcl2a1a	2.69263e-09	0.344612	0.585	0.318	8.69344e-05	Cebpb	Bcl2a1a
Msn	4.25659e-09	0.368824	0.926	0.821	0.000137428	Cebpb	Msn
Akap13	4.70051e-09	0.369488	0.938	0.849	0.000151761	Cebpb	Akap13
H2-Oa	4.99802e-09	0.350622	0.971	0.889	0.000161366	Cebpb	H2-Oa
Btg1	5.46951e-09	0.489046	0.996	0.978	0.000176589	Cebpb	Btg1
Trim30d	6.02858e-09	-0.282267	0.015	0.151	0.000194639	Cebpb	Trim30d
Fcgrt	6.4964e-09	0.394726	0.379	0.17	0.000209743	Cebpb	Fcgrt
Mycbp2	7.5619e-09	0.409338	0.938	0.87	0.000244143	Cebpb	Mycbp2
Kif1b	7.67877e-09	0.292882	0.25	0.077	0.000247917	Cebpb	Kif1b
Adgrg5	8.59797e-09	0.366555	0.54	0.299	0.000277594	Cebpb	Adgrg5
Igkc	1.0266e-08	-0.382764	0.261	0.469	0.000331447	Cebpb	Igkc
Tomm22	1.27617e-08	-0.414264	0.529	0.664	0.000412024	Cebpb	Tomm22
mt-Nd5	1.76218e-08	-0.456982	0.768	0.864	0.000568936	Cebpb	mt-Nd5
mt-Nd1	2.15984e-08	-0.379023	0.982	0.988	0.000697326	Cebpb	mt-Nd1
Ccnd1	4.6975e-08	-0.447855	0.912	0.941	0.00151664	Cebpb	Ccnd1
Arpc2	6.07027e-08	0.306241	0.989	0.994	0.00195985	Cebpb	Arpc2
Pkib	6.18468e-08	0.398171	0.702	0.522	0.00199678	Cebpb	Pkib
Ttc39b	6.51415e-08	0.263896	0.265	0.093	0.00210316	Cebpb	Ttc39b
Gpi1	6.59308e-08	0.345037	0.864	0.704	0.00212864	Cebpb	Gpi1
Nsa2	6.63123e-08	0.341801	0.967	0.914	0.00214096	Cebpb	Nsa2
Gpx1	7.41112e-08	0.254331	0.989	0.981	0.00239275	Cebpb	Gpx1
Snhg6	9.04044e-08	-0.331686	0.121	0.281	0.0029188	Cebpb	Snhg6
Pglyrp1	9.3352e-08	0.477136	0.721	0.519	0.00301396	Cebpb	Pglyrp1
Cdkn1b	1.06225e-07	0.35227	0.732	0.531	0.00342957	Cebpb	Cdkn1b
Eif3h	1.14155e-07	0.332341	0.941	0.898	0.00368561	Cebpb	Eif3h
Ramac	1.29357e-07	-0.291371	0.121	0.293	0.0041764	Cebpb	Ramac
LTO1	1.31762e-07	-0.405614	0.206	0.38	0.00425408	Cebpb	LTO1
Adgre5	1.53893e-07	0.402754	0.805	0.664	0.00496859	Cebpb	Adgre5
Tbrg1	1.78349e-07	0.341113	0.728	0.503	0.00575817	Cebpb	Tbrg1
Mast4	1.8411e-07	0.397402	0.379	0.188	0.00594418	Cebpb	Mast4
Ccnd2	2.73476e-07	0.51708	0.408	0.219	0.00882944	Cebpb	Ccnd2
Ptch1	3.1504e-07	0.301731	0.316	0.136	0.0101714	Cebpb	Ptch1
Nap1l1	3.51021e-07	0.363632	0.967	0.914	0.0113331	Cebpb	Nap1l1
Tln1	3.6091e-07	0.330962	0.941	0.886	0.0116523	Cebpb	Tln1
Pltp	3.80134e-07	0.358315	0.301	0.139	0.012273	Cebpb	Pltp
Rabac1	3.83115e-07	0.351697	0.621	0.414	0.0123692	Cebpb	Rabac1
Arhgap30	4.15235e-07	0.364548	0.86	0.713	0.0134063	Cebpb	Arhgap30
Tmem234	4.16419e-07	0.31737	0.746	0.562	0.0134445	Cebpb	Tmem234
Mir142hg	4.34585e-07	0.347635	0.43	0.238	0.014031	Cebpb	Mir142hg
Cox7a2l	6.31924e-07	0.287623	0.982	0.972	0.0204023	Cebpb	Cox7a2l
Cybb	6.3386e-07	0.345134	0.897	0.799	0.0204648	Cebpb	Cybb
Gabarapl2	6.71904e-07	0.320672	0.838	0.688	0.0216931	Cebpb	Gabarapl2
Gpsm3	6.96457e-07	0.334439	0.882	0.769	0.0224858	Cebpb	Gpsm3
Trim34a	7.07071e-07	-0.284772	0.051	0.182	0.0228285	Cebpb	Trim34a
Dnajc15	1.07518e-06	-0.336026	0.202	0.358	0.0347134	Cebpb	Dnajc15
Hspa1a	1.41869e-06	-0.992667	0.893	0.809	0.0458038	Cebpb	Hspa1a
mt-Cytb	1.48462e-06	-0.29886	1	0.994	0.0479326	Cebpb	mt-Cytb
Ptms	1.51434e-06	0.30172	0.967	0.932	0.0488919	Cebpb	Ptms
Lars2	1.76668e-06	-0.25827	1	0.997	0.0570392	Cebpb	Lars2
2900052N01Rik	1.91906e-06	0.379813	0.371	0.201	0.0619587	Cebpb	2900052N01Rik
Ptp4a2	1.94369e-06	0.293722	0.982	0.951	0.0627538	Cebpb	Ptp4a2
Efr3a	2.05191e-06	0.349695	0.529	0.343	0.066248	Cebpb	Efr3a
Snrpf	2.28638e-06	-0.330563	0.743	0.827	0.0738179	Cebpb	Snrpf
Nr4a1	2.45159e-06	-0.464916	0.831	0.904	0.0791519	Cebpb	Nr4a1
Slamf7	2.97809e-06	0.367839	0.805	0.679	0.0961507	Cebpb	Slamf7
H3f3a	3.3664e-06	-0.261641	1	1	0.108688	Cebpb	H3f3a
Hspa1b	3.49022e-06	-1.00299	0.89	0.809	0.112685	Cebpb	Hspa1b
Arpc5	3.5772e-06	0.285731	0.945	0.886	0.115494	Cebpb	Arpc5
Atp5g2	3.70715e-06	-0.260963	0.941	0.932	0.119689	Cebpb	Atp5g2
Pacsin2	5.38303e-06	0.297308	0.46	0.272	0.173796	Cebpb	Pacsin2
Ffar2	5.74038e-06	0.377781	0.864	0.741	0.185334	Cebpb	Ffar2
Anxa6	7.33534e-06	0.336504	0.871	0.756	0.236829	Cebpb	Anxa6
Zfp36	7.96977e-06	-0.515542	0.941	0.948	0.257312	Cebpb	Zfp36
Oser1	8.40592e-06	0.389081	0.445	0.262	0.271394	Cebpb	Oser1
Tsc22d1	8.70223e-06	0.344848	0.548	0.377	0.28096	Cebpb	Tsc22d1
H2-Ob	8.70316e-06	0.354552	0.809	0.639	0.28099	Cebpb	H2-Ob
Reep5	8.77726e-06	0.293799	0.691	0.512	0.283383	Cebpb	Reep5
Anxa2	9.01611e-06	0.310177	0.621	0.432	0.291094	Cebpb	Anxa2
Rasgef1b	9.18495e-06	0.419433	0.776	0.63	0.296545	Cebpb	Rasgef1b
Adam8	9.66197e-06	0.303099	0.412	0.238	0.311946	Cebpb	Adam8
Wnk1	1.01947e-05	0.388982	0.952	0.867	0.329147	Cebpb	Wnk1
Rnase6	1.07392e-05	0.346275	0.809	0.716	0.346727	Cebpb	Rnase6
Cd81	1.11185e-05	0.450219	0.368	0.216	0.35897	Cebpb	Cd81
Tctex1d2	1.14909e-05	-0.344045	0.669	0.759	0.370997	Cebpb	Tctex1d2
Ddit4	1.16384e-05	-0.337257	0.107	0.235	0.375757	Cebpb	Ddit4
Rpl31	1.21353e-05	0.271972	0.985	0.969	0.391801	Cebpb	Rpl31
Scamp2	1.21561e-05	0.303271	0.485	0.315	0.392472	Cebpb	Scamp2
Scimp	1.21979e-05	0.330502	0.577	0.389	0.393821	Cebpb	Scimp
Jaml	1.30742e-05	0.368869	0.706	0.562	0.422114	Cebpb	Jaml
Eef2k	1.3554e-05	0.252347	0.364	0.198	0.437603	Cebpb	Eef2k
Ptma	1.36706e-05	-0.300655	1	0.997	0.441369	Cebpb	Ptma
Tespa1	1.39111e-05	0.301598	0.335	0.176	0.449133	Cebpb	Tespa1
C1qb	1.4808e-05	0.254634	0.173	0.059	0.478091	Cebpb	C1qb
Havcr2	1.58085e-05	0.305153	0.743	0.571	0.510394	Cebpb	Havcr2
Tnfaip8	1.59741e-05	0.334505	0.904	0.738	0.51574	Cebpb	Tnfaip8
Atp6v1e1	1.65857e-05	0.263745	0.566	0.414	0.535486	Cebpb	Atp6v1e1
Cybc1	1.69241e-05	0.267418	0.426	0.253	0.54641	Cebpb	Cybc1
Lst1	1.72281e-05	0.302016	0.934	0.818	0.556225	Cebpb	Lst1
Dnase1l3	1.90903e-05	0.392915	0.89	0.812	0.616349	Cebpb	Dnase1l3
Fgl2	1.91028e-05	0.318429	0.64	0.475	0.616753	Cebpb	Fgl2
Trim30b	1.96595e-05	-0.260438	0.107	0.241	0.634728	Cebpb	Trim30b
Sp140	2.01432e-05	0.271106	0.629	0.438	0.650345	Cebpb	Sp140
Gpcpd1	2.14279e-05	0.310186	0.511	0.33	0.691821	Cebpb	Gpcpd1
Uqcrb	2.15758e-05	-0.285123	0.665	0.716	0.696597	Cebpb	Uqcrb
Ppp1r11	2.20599e-05	0.29536	0.768	0.679	0.712227	Cebpb	Ppp1r11
Stk38	2.29566e-05	0.28755	0.544	0.358	0.741176	Cebpb	Stk38
Skap2	2.41327e-05	0.29044	0.864	0.762	0.779149	Cebpb	Skap2
Rnf150	2.46859e-05	0.266659	0.25	0.117	0.797008	Cebpb	Rnf150
mt-Nd4	2.52827e-05	-0.309977	0.982	0.997	0.816276	Cebpb	mt-Nd4
Gpd1l	2.67234e-05	0.287951	0.423	0.256	0.862793	Cebpb	Gpd1l
Dbnl	2.73751e-05	0.305829	0.812	0.722	0.883831	Cebpb	Dbnl
H2-T23	2.8802e-05	-0.278362	0.735	0.802	0.929902	Cebpb	H2-T23
Nfatc1	3.05621e-05	0.301747	0.43	0.265	0.986729	Cebpb	Nfatc1
Flt3	3.36464e-05	-0.324003	0.46	0.596	1	Cebpb	Flt3
Kras	3.69298e-05	0.280884	0.68	0.515	1	Cebpb	Kras
Sh3glb1	4.19885e-05	0.259694	0.96	0.889	1	Cebpb	Sh3glb1
Ptpre	5.06537e-05	0.283009	0.735	0.574	1	Cebpb	Ptpre
Uqcr10	5.21168e-05	0.270801	0.783	0.676	1	Cebpb	Uqcr10
Irf4	5.24383e-05	0.379643	0.463	0.306	1	Cebpb	Irf4
Cnbp	5.44865e-05	-0.254597	0.776	0.852	1	Cebpb	Cnbp
Rgs10	5.6773e-05	-0.342494	0.312	0.457	1	Cebpb	Rgs10
Ctsb	6.19471e-05	0.270818	0.846	0.707	1	Cebpb	Ctsb
Pbxip1	6.23305e-05	0.333736	0.61	0.463	1	Cebpb	Pbxip1
Picalm	6.30778e-05	0.364227	0.794	0.67	1	Cebpb	Picalm
Jak1	6.58362e-05	0.302992	0.754	0.651	1	Cebpb	Jak1
Dab2ip	6.67128e-05	0.251393	0.342	0.194	1	Cebpb	Dab2ip
Clic4	7.3316e-05	0.290919	0.831	0.685	1	Cebpb	Clic4
5031439G07Rik	7.55124e-05	0.270073	0.816	0.664	1	Cebpb	5031439G07Rik
Sh3bgrl	8.49971e-05	0.308565	0.886	0.769	1	Cebpb	Sh3bgrl
Ncf1	8.53947e-05	0.377552	0.676	0.54	1	Cebpb	Ncf1
Klf6	9.17908e-05	0.312245	0.938	0.889	1	Cebpb	Klf6
Cir1	9.27026e-05	0.292806	0.379	0.241	1	Cebpb	Cir1
Cmtm7	9.74182e-05	-0.25071	0.147	0.275	1	Cebpb	Cmtm7
Smdt1	9.80382e-05	0.258041	0.853	0.756	1	Cebpb	Smdt1
Lgals3	0.000105715	0.296416	0.544	0.367	1	Cebpb	Lgals3
Ndufc2	0.000115026	-0.273411	0.614	0.694	1	Cebpb	Ndufc2
Snhg8	0.000118926	-0.267384	0.562	0.657	1	Cebpb	Snhg8
Rnf111	0.000123518	0.255703	0.467	0.312	1	Cebpb	Rnf111
Hist1h2bc	0.000124064	0.401511	0.298	0.16	1	Cebpb	Hist1h2bc
Psmb9	0.000136628	-0.290514	0.798	0.843	1	Cebpb	Psmb9
Wasf2	0.000140779	0.264304	0.757	0.608	1	Cebpb	Wasf2
Arl5c	0.000142983	-0.305319	0.206	0.33	1	Cebpb	Arl5c
Ccl5	0.000148415	-0.307937	0.695	0.806	1	Cebpb	Ccl5
Stk17b	0.000149411	0.326578	0.938	0.883	1	Cebpb	Stk17b
Egr3	0.000150408	0.362679	0.39	0.247	1	Cebpb	Egr3
Ece1	0.00015272	0.271438	0.463	0.315	1	Cebpb	Ece1
Hbb-bs	0.000164938	1.21206	0.412	0.269	1	Cebpb	Hbb-bs
S100a10	0.000179977	0.292361	0.478	0.321	1	Cebpb	S100a10
Rassf4	0.000217137	0.291597	0.732	0.63	1	Cebpb	Rassf4
Clec4a2	0.000217305	0.284521	0.529	0.38	1	Cebpb	Clec4a2
Denr	0.000222496	-0.276802	0.327	0.444	1	Cebpb	Denr
Magoh	0.000241792	-0.272217	0.39	0.5	1	Cebpb	Magoh
Cd180	0.000251452	0.34512	0.588	0.441	1	Cebpb	Cd180
Snhg15	0.000292368	-0.396369	0.29	0.401	1	Cebpb	Snhg15
Rtn1	0.000314344	0.314184	0.592	0.444	1	Cebpb	Rtn1
Ptger4	0.000322275	-0.320671	0.173	0.287	1	Cebpb	Ptger4
C1qa	0.000329227	0.306974	0.202	0.102	1	Cebpb	C1qa
1810026B05Rik	0.000375564	0.295486	0.658	0.537	1	Cebpb	1810026B05Rik
Grap	0.000398684	0.273365	0.419	0.278	1	Cebpb	Grap
Dennd4a	0.000410345	0.45129	0.735	0.639	1	Cebpb	Dennd4a
Snx10	0.000413744	0.271781	0.588	0.444	1	Cebpb	Snx10
Cd4	0.000427229	0.305314	0.559	0.41	1	Cebpb	Cd4
Hist1h1c	0.000440845	0.390801	0.489	0.343	1	Cebpb	Hist1h1c
Arpp19	0.000541358	0.259605	0.846	0.759	1	Cebpb	Arpp19
Tsc22d4	0.00054348	0.262334	0.647	0.5	1	Cebpb	Tsc22d4
Ptpn1	0.000567198	0.288034	0.607	0.5	1	Cebpb	Ptpn1
March7	0.000572723	0.315454	0.629	0.5	1	Cebpb	March7
Hspe1	0.000589717	-0.429027	0.945	0.938	1	Cebpb	Hspe1
Fnbp1	0.000624132	0.288004	0.596	0.469	1	Cebpb	Fnbp1
Amz1	0.000638176	0.255085	0.368	0.241	1	Cebpb	Amz1
Dut	0.000653075	-0.255271	0.143	0.247	1	Cebpb	Dut
Tnni2	0.000655211	0.365664	0.371	0.253	1	Cebpb	Tnni2
Aimp1	0.000660431	0.294326	0.665	0.54	1	Cebpb	Aimp1
Ifitm1	0.000672629	-0.689414	0.147	0.253	1	Cebpb	Ifitm1
Ranbp1	0.000676741	-0.344991	0.533	0.633	1	Cebpb	Ranbp1
Siglecg	0.000687427	0.259097	0.676	0.546	1	Cebpb	Siglecg
Eps8	0.000815048	0.26293	0.566	0.42	1	Cebpb	Eps8
Smad4	0.00081998	0.260537	0.618	0.46	1	Cebpb	Smad4
Hes1	0.000872339	-0.436068	0.349	0.475	1	Cebpb	Hes1
Traf1	0.000934893	0.258784	0.89	0.83	1	Cebpb	Traf1
Camk1d	0.00097586	0.26958	0.445	0.309	1	Cebpb	Camk1d
Mthfs	0.000986459	-0.28905	0.221	0.324	1	Cebpb	Mthfs
Dleu2	0.00104651	0.309601	0.544	0.432	1	Cebpb	Dleu2
Ly86	0.00105834	-0.2611	0.743	0.778	1	Cebpb	Ly86
Stmn1	0.00107924	-0.479272	0.125	0.222	1	Cebpb	Stmn1
Stat1	0.00111389	0.318082	0.673	0.577	1	Cebpb	Stat1
Ifi27l2a	0.00111654	-0.557088	0.57	0.657	1	Cebpb	Ifi27l2a
Ier2	0.00113252	0.267124	0.842	0.738	1	Cebpb	Ier2
Themis2	0.00129355	0.266981	0.776	0.654	1	Cebpb	Themis2
Ifitm3	0.00130842	-0.253144	0.93	0.96	1	Cebpb	Ifitm3
Ahr	0.0013529	0.289886	0.739	0.614	1	Cebpb	Ahr
Il1r2	0.0015558	0.338921	0.426	0.315	1	Cebpb	Il1r2
Zfp36l1	0.00158411	-0.400112	0.739	0.815	1	Cebpb	Zfp36l1
Cst3	0.00160422	0.280179	0.993	0.981	1	Cebpb	Cst3
Plekho2	0.00211357	0.365216	0.658	0.574	1	Cebpb	Plekho2
Samsn1	0.00281717	0.26491	0.629	0.519	1	Cebpb	Samsn1
Malt1	0.00333319	0.377619	0.893	0.836	1	Cebpb	Malt1
Ckb	0.0034012	0.253302	0.805	0.731	1	Cebpb	Ckb
Ppp1r15a	0.00459708	-0.275695	0.824	0.877	1	Cebpb	Ppp1r15a
Ankrd13a	0.00505178	0.260039	0.669	0.549	1	Cebpb	Ankrd13a
Ptgs2	0.00523606	-0.713147	0.456	0.5	1	Cebpb	Ptgs2
Hba-a1	0.0055748	0.587429	0.202	0.117	1	Cebpb	Hba-a1
Cd209a	0.0062265	0.280172	0.393	0.281	1	Cebpb	Cd209a
Lgals1	0.00650787	0.309285	0.246	0.16	1	Cebpb	Lgals1
Sod1	0.00739522	0.261785	0.717	0.62	1	Cebpb	Sod1
Mefv	0.00810559	0.265907	0.397	0.302	1	Cebpb	Mefv
Ier3	0.00917396	0.284745	0.386	0.281	1	Cebpb	Ier3

## Sheet: Cluster1
Gene	p_val	avg_log2FC	pct.1	pct.2	p_val_adj	cluster	gene
BC004004	2.87321e-73	1.66575	0.922	0.205	9.27643e-69	Cebpb	BC004004
Tpm3-rs7	8.05033e-53	1.09902	0.613	0.007	2.59913e-48	Cebpb	Tpm3-rs7
Ly6e	1.00762e-50	-1.77623	0.358	0.918	3.25319e-46	Cebpb	Ly6e
Rps29	1.08678e-48	0.555709	1	1	3.50876e-44	Cebpb	Rps29
Apobec3	1.73372e-35	-0.996162	0.14	0.642	5.59748e-31	Cebpb	Apobec3
Gm42031	3.87138e-35	-0.92187	0.012	0.502	1.24991e-30	Cebpb	Gm42031
Sh3bgrl3	3.37004e-34	-0.728066	0.984	1	1.08805e-29	Cebpb	Sh3bgrl3
Cebpb	5.29323e-28	-1.0594	0.074	0.522	1.70897e-23	Cebpb	Cebpb
Prcp	2.08522e-27	-0.850679	0.333	0.72	6.73234e-23	Cebpb	Prcp
Gm43305	6.41526e-27	-0.707383	0.029	0.433	2.07123e-22	Cebpb	Gm43305
Trim12a	8.69687e-26	-0.620106	0.008	0.386	2.80787e-21	Cebpb	Trim12a
Klrd1	9.11323e-26	-1.5609	0.374	0.72	2.9423e-21	Cebpb	Klrd1
Rpl41	1.27935e-25	0.340778	1	1	4.13051e-21	Cebpb	Rpl41
Rpl6	3.81174e-25	0.445633	1	1	1.23066e-20	Cebpb	Rpl6
Rps15	1.21154e-24	0.421424	1	1	3.91157e-20	Cebpb	Rps15
H2-T23	3.9402e-24	-0.734684	0.79	0.925	1.27213e-19	Cebpb	H2-T23
Rpl29	8.65625e-24	-0.509467	0.988	0.99	2.79476e-19	Cebpb	Rpl29
Rps27	3.67944e-22	0.373565	1	1	1.18794e-17	Cebpb	Rps27
Ptch1	3.09181e-21	0.574325	0.383	0.051	9.98221e-17	Cebpb	Ptch1
Ifi44	6.31925e-21	0.785312	0.329	0.027	2.04023e-16	Cebpb	Ifi44
Rpl38	1.54854e-19	0.355537	1	1	4.9996e-15	Cebpb	Rpl38
Rpl37a	3.6661e-19	0.321719	1	1	1.18364e-14	Cebpb	Rpl37a
Ubc	9.00726e-18	-0.749603	0.942	0.986	2.90809e-13	Cebpb	Ubc
Pianp	1.504e-17	0.36397	0.267	0.017	4.85581e-13	Cebpb	Pianp
Epsti1	5.86219e-17	-0.779202	0.436	0.717	1.89267e-12	Cebpb	Epsti1
Rps28	1.17866e-16	0.282337	1	1	3.80543e-12	Cebpb	Rps28
Rpl37	1.64514e-16	0.304051	1	1	5.3115e-12	Cebpb	Rpl37
Ifi44l	4.18747e-16	0.430881	0.206	0	1.35197e-11	Cebpb	Ifi44l
Eef1a1	5.08985e-16	0.284703	1	1	1.64331e-11	Cebpb	Eef1a1
Zfp36	1.44881e-15	-0.843517	0.905	0.952	4.67762e-11	Cebpb	Zfp36
Gm42418	2.86971e-15	-0.358597	1	1	9.26514e-11	Cebpb	Gm42418
Rps21	2.29108e-14	0.295212	1	0.997	7.39699e-10	Cebpb	Rps21
mt-Atp6	2.63834e-14	-0.458009	0.992	0.997	8.51816e-10	Cebpb	mt-Atp6
Ly6i	9.1355e-14	-0.433756	0.008	0.222	2.94949e-09	Cebpb	Ly6i
Arsb	9.83712e-14	0.593121	0.588	0.307	3.17601e-09	Cebpb	Arsb
Rpl21	2.05485e-13	-0.278128	1	1	6.63428e-09	Cebpb	Rpl21
Rpl35	2.7759e-13	0.356575	0.996	0.993	8.96228e-09	Cebpb	Rpl35
Phyh	3.97388e-13	0.45082	0.403	0.133	1.28301e-08	Cebpb	Phyh
mt-Co1	4.48237e-13	-0.406585	0.996	0.997	1.44718e-08	Cebpb	mt-Co1
H2afj	1.1959e-12	0.47247	0.959	0.857	3.86109e-08	Cebpb	H2afj
Rpl39	6.52991e-12	0.253782	1	1	2.10825e-07	Cebpb	Rpl39
Pirb	1.30776e-11	-0.519287	0.527	0.734	4.22224e-07	Cebpb	Pirb
Pfn1	1.32739e-11	-0.384246	1	0.997	4.2856e-07	Cebpb	Pfn1
Rtf2	2.74142e-11	0.459119	0.786	0.498	8.85096e-07	Cebpb	Rtf2
Rack1	4.26777e-11	0.262445	1	1	1.37789e-06	Cebpb	Rack1
Ccnd1	1.47959e-10	-0.656817	0.477	0.72	4.777e-06	Cebpb	Ccnd1
mt-Co3	1.72089e-10	-0.339401	0.996	1	5.55607e-06	Cebpb	mt-Co3
Eif3h	1.73527e-10	0.405078	0.979	0.925	5.60248e-06	Cebpb	Eif3h
Rps4x	2.17384e-10	0.270109	1	1	7.01845e-06	Cebpb	Rps4x
Dnajc15	3.14967e-10	-0.384809	0.309	0.567	1.0169e-05	Cebpb	Dnajc15
Tomm22	3.23306e-10	-0.44298	0.556	0.734	1.04382e-05	Cebpb	Tomm22
B2m	8.61718e-10	-0.334627	1	1	2.78214e-05	Cebpb	B2m
Trim30d	1.01387e-09	-0.301778	0.016	0.181	3.27337e-05	Cebpb	Trim30d
Nudcd3	1.80784e-09	0.300284	0.424	0.184	5.8368e-05	Cebpb	Nudcd3
Klri2	6.1273e-09	0.319125	0.342	0.126	0.000197826	Cebpb	Klri2
Ly86	7.27627e-09	-0.464191	0.737	0.881	0.000234921	Cebpb	Ly86
Nsa2	1.23888e-08	0.317096	0.992	0.945	0.000399985	Cebpb	Nsa2
Oasl2	1.51394e-08	-0.315998	0.033	0.191	0.000488791	Cebpb	Oasl2
Sec61g	1.7608e-08	0.330727	0.984	0.925	0.000568492	Cebpb	Sec61g
Emp1	2.54398e-08	0.551246	0.354	0.147	0.000821348	Cebpb	Emp1
Ftl1	6.36675e-08	0.450307	1	0.997	0.00205557	Cebpb	Ftl1
Hspa8	8.25779e-08	0.289762	1	1	0.00266611	Cebpb	Hspa8
Pltp	1.01554e-07	0.597741	0.329	0.14	0.00327877	Cebpb	Pltp
H2-D1	1.13479e-07	-0.267177	0.996	1	0.00366378	Cebpb	H2-D1
Adam8	2.32267e-07	0.273854	0.247	0.082	0.00749896	Cebpb	Adam8
Bcl2a1a	3.20523e-07	0.512623	0.465	0.256	0.0103484	Cebpb	Bcl2a1a
Hsp90b1	3.92334e-07	0.403557	0.909	0.802	0.0126669	Cebpb	Hsp90b1
Gm34084	4.43087e-07	-0.669933	0.144	0.321	0.0143055	Cebpb	Gm34084
Arpc2	4.59839e-07	0.25421	0.996	0.986	0.0148464	Cebpb	Arpc2
Atp5g2	6.16124e-07	-0.270117	0.971	0.976	0.0198922	Cebpb	Atp5g2
Btf3	8.57064e-07	-0.272757	0.992	0.993	0.0276712	Cebpb	Btf3
Hebp1	8.73545e-07	0.331298	0.288	0.123	0.0282033	Cebpb	Hebp1
Psmb9	1.25675e-06	-0.320529	0.782	0.86	0.0405755	Cebpb	Psmb9
Hsp90ab1	1.41598e-06	0.270665	1	1	0.0457164	Cebpb	Hsp90ab1
Tmem50b	1.65823e-06	0.281703	0.436	0.235	0.0535376	Cebpb	Tmem50b
Pdia6	1.6681e-06	0.389538	0.741	0.573	0.0538563	Cebpb	Pdia6
AY036118	1.71047e-06	-0.353584	0.992	0.986	0.0552243	Cebpb	AY036118
Snrpf	1.84839e-06	-0.367025	0.831	0.867	0.059677	Cebpb	Snrpf
Adam17	1.9533e-06	0.280179	0.551	0.328	0.0630642	Cebpb	Adam17
Pmaip1	2.76242e-06	-0.512541	0.671	0.782	0.0891876	Cebpb	Pmaip1
Med30	3.66724e-06	-0.315313	0.342	0.515	0.118401	Cebpb	Med30
Vasp	4.23786e-06	0.34574	0.848	0.683	0.136823	Cebpb	Vasp
Coro2a	4.3287e-06	-0.261591	0.173	0.338	0.139757	Cebpb	Coro2a
Lamp1	4.58634e-06	0.382153	0.807	0.652	0.148074	Cebpb	Lamp1
Snhg8	4.92335e-06	-0.279555	0.568	0.689	0.158955	Cebpb	Snhg8
Calm1	5.41712e-06	0.276811	1	0.993	0.174897	Cebpb	Calm1
Ncf4	5.93315e-06	0.442468	0.449	0.29	0.191558	Cebpb	Ncf4
Zfp36l1	5.97247e-06	-0.528469	0.683	0.795	0.192827	Cebpb	Zfp36l1
Mettl23	6.82401e-06	-0.295611	0.444	0.594	0.22032	Cebpb	Mettl23
Adgrg5	7.08474e-06	0.257127	0.399	0.215	0.228738	Cebpb	Adgrg5
Eif3j1	7.95136e-06	0.286445	0.572	0.399	0.256718	Cebpb	Eif3j1
S100a4	8.30129e-06	-0.348408	0.959	0.976	0.268015	Cebpb	S100a4
Klk8	1.20474e-05	0.268522	0.243	0.102	0.388964	Cebpb	Klk8
mt-Nd2	1.21205e-05	-0.293107	0.979	0.986	0.391323	Cebpb	mt-Nd2
mt-Cytb	1.25966e-05	-0.267127	0.984	0.993	0.406694	Cebpb	mt-Cytb
Mmp12	1.42527e-05	0.690227	0.214	0.085	0.460162	Cebpb	Mmp12
Ms4a6d	1.50647e-05	0.266448	0.173	0.055	0.48638	Cebpb	Ms4a6d
Map2k2	1.65802e-05	0.263446	0.663	0.464	0.535309	Cebpb	Map2k2
Foxn3	1.84499e-05	-0.337288	0.399	0.543	0.595673	Cebpb	Foxn3
Fcgrt	2.36291e-05	0.295375	0.568	0.403	0.76289	Cebpb	Fcgrt
Klrk1	2.54509e-05	-0.453382	0.288	0.44	0.821708	Cebpb	Klrk1
Capg	2.97897e-05	0.263221	0.243	0.106	0.961791	Cebpb	Capg
Hmgb2	3.04986e-05	-0.422146	0.831	0.863	0.984678	Cebpb	Hmgb2
Gcnt2	3.35127e-05	-0.366119	0.28	0.437	1	Cebpb	Gcnt2
Mdh2	3.37604e-05	0.535548	0.914	0.805	1	Cebpb	Mdh2
Hnrnph1	3.77532e-05	-0.296146	0.638	0.737	1	Cebpb	Hnrnph1
Nr4a1	3.81756e-05	-0.531404	0.642	0.73	1	Cebpb	Nr4a1
Ptp4a2	3.95414e-05	0.327804	0.963	0.894	1	Cebpb	Ptp4a2
Etv6	4.0922e-05	-0.359663	0.453	0.553	1	Cebpb	Etv6
Cdc26	4.2245e-05	-0.263686	0.366	0.498	1	Cebpb	Cdc26
Ubl3	4.52573e-05	-0.313647	0.802	0.86	1	Cebpb	Ubl3
Atp5k	5.89148e-05	0.301569	0.798	0.683	1	Cebpb	Atp5k
Flna	6.4739e-05	0.348291	0.77	0.625	1	Cebpb	Flna
Lat2	9.97276e-05	0.263076	0.588	0.423	1	Cebpb	Lat2
Ywhab	0.000101154	0.277906	0.819	0.689	1	Cebpb	Ywhab
Nrd1	0.000102253	0.253599	0.551	0.399	1	Cebpb	Nrd1
H2-Q7	0.000117008	-0.452405	0.683	0.747	1	Cebpb	H2-Q7
Tyrobp	0.000133035	0.256157	0.996	0.993	1	Cebpb	Tyrobp
Sf3b2	0.000148297	0.300425	0.835	0.72	1	Cebpb	Sf3b2
Pea15a	0.000150202	0.259146	0.399	0.253	1	Cebpb	Pea15a
Eif5b	0.000150298	0.266608	0.753	0.635	1	Cebpb	Eif5b
Fcgr4	0.000159811	0.279383	0.177	0.072	1	Cebpb	Fcgr4
Csf1r	0.000187814	0.307878	0.695	0.553	1	Cebpb	Csf1r
Dapp1	0.000188448	-0.284376	0.741	0.812	1	Cebpb	Dapp1
Cd48	0.000208617	-0.326599	0.704	0.761	1	Cebpb	Cd48
Ddit4	0.000218407	-0.369903	0.132	0.249	1	Cebpb	Ddit4
Anapc16	0.000223516	-0.257955	0.424	0.515	1	Cebpb	Anapc16
Zfp36l2	0.000261974	-0.356508	0.901	0.911	1	Cebpb	Zfp36l2
Msn	0.000265804	0.265007	0.959	0.867	1	Cebpb	Msn
Id3	0.000302634	0.42347	0.214	0.102	1	Cebpb	Id3
Ncf1	0.000309651	0.262622	0.63	0.498	1	Cebpb	Ncf1
Slc15a3	0.000380949	0.25019	0.449	0.304	1	Cebpb	Slc15a3
Smc6	0.000426064	0.440848	0.712	0.597	1	Cebpb	Smc6
Ddx21	0.000447016	0.271731	0.654	0.515	1	Cebpb	Ddx21
Sh3bp1	0.0004495	0.264089	0.568	0.413	1	Cebpb	Sh3bp1
Eif4a2	0.000600688	-0.300552	0.708	0.737	1	Cebpb	Eif4a2
Junb	0.000681878	-0.321012	0.959	0.966	1	Cebpb	Junb
Ppt1	0.000760983	0.312028	0.547	0.41	1	Cebpb	Ppt1
H2-M3	0.000787134	-0.254674	0.379	0.498	1	Cebpb	H2-M3
Cd44	0.000842412	0.363856	0.658	0.543	1	Cebpb	Cd44
Nfkb1	0.000889405	-0.301541	0.827	0.887	1	Cebpb	Nfkb1
Rexo2	0.00167503	0.28124	0.638	0.529	1	Cebpb	Rexo2
Snhg15	0.0018363	-0.251078	0.35	0.454	1	Cebpb	Snhg15
Eps8	0.0019432	0.278917	0.477	0.365	1	Cebpb	Eps8
Tnfaip3	0.0020326	-0.286209	0.424	0.512	1	Cebpb	Tnfaip3
Tent5c	0.00234297	0.291218	0.469	0.345	1	Cebpb	Tent5c
Picalm	0.00248268	0.282465	0.827	0.758	1	Cebpb	Picalm
4930523C07Rik	0.00263093	-0.25972	0.572	0.683	1	Cebpb	4930523C07Rik
Cd300c	0.00271167	-0.265476	0.177	0.28	1	Cebpb	Cd300c
Sqstm1	0.00276859	0.310401	0.572	0.454	1	Cebpb	Sqstm1
Mpp7	0.00314475	-0.305604	0.193	0.287	1	Cebpb	Mpp7
Cd300c2	0.00369983	-0.253847	0.741	0.761	1	Cebpb	Cd300c2
Mt1	0.00372462	0.284489	0.473	0.324	1	Cebpb	Mt1
Mycbp2	0.00373883	0.257436	0.823	0.727	1	Cebpb	Mycbp2
Atp2b1	0.00406025	0.298899	0.654	0.56	1	Cebpb	Atp2b1
Vim	0.00406927	0.378442	0.877	0.877	1	Cebpb	Vim
Basp1	0.00426609	0.268088	0.551	0.427	1	Cebpb	Basp1
Btg1	0.0044323	0.388087	0.934	0.956	1	Cebpb	Btg1
Syk	0.00461397	0.250193	0.716	0.597	1	Cebpb	Syk
Mef2c	0.00465401	0.256763	0.749	0.642	1	Cebpb	Mef2c
Cfp	0.00472883	0.269007	0.7	0.614	1	Cebpb	Cfp
Ptgs2	0.00486419	-0.465815	0.255	0.348	1	Cebpb	Ptgs2
Hba-a1	0.00512387	0.505653	0.156	0.078	1	Cebpb	Hba-a1
Tnni2	0.0053129	0.350606	0.465	0.352	1	Cebpb	Tnni2
Lst1	0.00547218	0.370681	0.782	0.724	1	Cebpb	Lst1
Btg2	0.00595034	-0.289608	0.914	0.932	1	Cebpb	Btg2
Msrb1	0.00638963	0.258423	0.498	0.392	1	Cebpb	Msrb1
Bhlhe40	0.0064759	-0.277418	0.712	0.754	1	Cebpb	Bhlhe40
Ppp1r15a	0.00660369	-0.328245	0.679	0.758	1	Cebpb	Ppp1r15a
Fyb	0.00682919	0.323552	0.872	0.812	1	Cebpb	Fyb
Stmn1	0.0081001	-0.332016	0.169	0.266	1	Cebpb	Stmn1
Wfdc17	0.00960292	0.59484	0.724	0.635	1	Cebpb	Wfdc17

## Sheet: Cluster2
Gene	p_val	avg_log2FC	pct.1	pct.2	p_val_adj	cluster	gene
Tpm3-rs7	6.44231e-46	1.24701	0.71	0.038	2.07996e-41	Cebpb	Tpm3-rs7
BC004004	2.25164e-45	1.46192	0.903	0.376	7.26963e-41	Cebpb	BC004004
Apobec3	4.77283e-34	-1.04768	0.374	0.842	1.54096e-29	Cebpb	Apobec3
Gm42031	2.74219e-30	-0.969033	0.032	0.615	8.85343e-26	Cebpb	Gm42031
Apol7c	1.75132e-29	-2.2178	0.019	0.598	5.65431e-25	Cebpb	Apol7c
Cd207	1.55087e-28	1.7744	0.626	0.141	5.00715e-24	Cebpb	Cd207
Gm43305	6.03091e-27	-0.775714	0.019	0.556	1.94714e-22	Cebpb	Gm43305
H2afj	6.33857e-23	0.76091	0.961	0.855	2.04647e-18	Cebpb	H2afj
Rps29	1.95159e-22	0.463388	1	1	6.30092e-18	Cebpb	Rps29
Trim12a	6.99142e-19	-0.467584	0	0.397	2.25725e-14	Cebpb	Trim12a
Eef1a1	7.00563e-19	0.346487	1	0.996	2.26184e-14	Cebpb	Eef1a1
Rpl41	1.14929e-18	0.351955	1	0.996	3.7106e-14	Cebpb	Rpl41
Prcp	5.9197e-18	-0.634655	0.387	0.752	1.91123e-13	Cebpb	Prcp
Uqcrb	1.18515e-17	-0.658498	0.839	0.962	3.82637e-13	Cebpb	Uqcrb
Ly6e	5.44266e-17	-0.646176	0.884	0.987	1.75722e-12	Cebpb	Ly6e
Rpl29	7.08027e-17	-0.512427	0.974	0.987	2.28593e-12	Cebpb	Rpl29
mt-Atp6	1.3906e-16	-0.769581	0.968	0.996	4.48971e-12	Cebpb	mt-Atp6
Ifi44l	2.91727e-16	0.350797	0.258	0	9.41871e-12	Cebpb	Ifi44l
Rpl6	3.07881e-16	0.404793	1	0.996	9.94024e-12	Cebpb	Rpl6
Ubc	8.74783e-15	-0.796514	0.884	0.957	2.82432e-10	Cebpb	Ubc
Rpl38	1.19061e-14	0.35265	1	0.996	3.844e-10	Cebpb	Rpl38
Rps8	2.01285e-14	0.299652	1	1	6.4987e-10	Cebpb	Rps8
H2-T23	2.79934e-14	-0.578103	0.787	0.902	9.03796e-10	Cebpb	H2-T23
Rtf2	4.42692e-14	0.518319	0.839	0.607	1.42927e-09	Cebpb	Rtf2
Rps27	5.08932e-14	0.406151	1	0.996	1.64314e-09	Cebpb	Rps27
mt-Cytb	1.08477e-13	-0.6134	0.974	0.991	3.5023e-09	Cebpb	mt-Cytb
Ncf4	1.23405e-13	0.57557	0.903	0.765	3.98425e-09	Cebpb	Ncf4
Trim30d	1.24128e-13	-0.379222	0.013	0.321	4.00759e-09	Cebpb	Trim30d
Rps15	2.31396e-13	0.313515	1	0.996	7.47085e-09	Cebpb	Rps15
Ifi44	4.43185e-13	0.676287	0.348	0.064	1.43087e-08	Cebpb	Ifi44
mt-Co3	1.56478e-12	-0.563329	0.974	1	5.05205e-08	Cebpb	mt-Co3
Rps21	2.22179e-12	0.327314	1	0.996	7.17329e-08	Cebpb	Rps21
Sh3bgrl3	4.99934e-12	-0.423743	0.987	0.996	1.61409e-07	Cebpb	Sh3bgrl3
mt-Co2	6.07134e-12	-0.576518	0.974	1	1.96019e-07	Cebpb	mt-Co2
Rpl37	9.67974e-12	0.363085	1	0.996	3.1252e-07	Cebpb	Rpl37
Ptch1	1.53518e-11	0.333475	0.387	0.098	4.95647e-07	Cebpb	Ptch1
Gnai2	3.96523e-11	0.412837	0.981	0.974	1.28021e-06	Cebpb	Gnai2
Lgals1	6.10604e-11	0.771355	0.716	0.402	1.9714e-06	Cebpb	Lgals1
mt-Nd2	1.4066e-10	-0.62712	0.903	0.974	4.54136e-06	Cebpb	mt-Nd2
Rpl21	3.4217e-10	-0.279864	1	0.996	1.10473e-05	Cebpb	Rpl21
Eif3h	7.00271e-10	0.35759	0.974	0.979	2.26089e-05	Cebpb	Eif3h
Wdfy1	8.90683e-10	-0.29998	0.077	0.338	2.87566e-05	Cebpb	Wdfy1
Ly86	1.39641e-09	-0.484601	0.619	0.803	4.50845e-05	Cebpb	Ly86
Arpc2	2.0857e-09	0.321104	1	0.996	6.73389e-05	Cebpb	Arpc2
mt-Nd4	2.23402e-09	-0.606649	0.897	0.962	7.21277e-05	Cebpb	mt-Nd4
Gpi1	2.77378e-09	0.385148	0.961	0.897	8.95541e-05	Cebpb	Gpi1
mt-Co1	2.78096e-09	-0.614654	0.961	0.996	8.97862e-05	Cebpb	mt-Co1
B2m	3.07702e-09	-0.379313	1	1	9.93445e-05	Cebpb	B2m
Rps4x	3.22712e-09	0.295061	1	1	0.000104191	Cebpb	Rps4x
Tnni2	3.53229e-09	-0.537682	0.626	0.799	0.000114043	Cebpb	Tnni2
Ptms	4.92137e-09	0.433288	0.968	0.953	0.000158891	Cebpb	Ptms
Psmb9	5.16448e-09	-0.353177	0.987	0.987	0.00016674	Cebpb	Psmb9
Camk1d	6.18127e-09	-0.533067	0.574	0.782	0.000199569	Cebpb	Camk1d
Cebpb	6.91028e-09	-0.331827	0.032	0.261	0.000223105	Cebpb	Cebpb
Rpl36	1.2616e-08	0.297057	0.994	0.996	0.000407321	Cebpb	Rpl36
Rpl35	1.27181e-08	0.308975	0.994	0.983	0.000410617	Cebpb	Rpl35
Ywhah	2.83539e-08	0.342141	0.871	0.765	0.000915434	Cebpb	Ywhah
mt-Nd1	2.86668e-08	-0.45958	0.955	0.987	0.000925537	Cebpb	mt-Nd1
Arhgdib	3.46243e-08	-0.423892	0.574	0.868	0.00111788	Cebpb	Arhgdib
AI506816	4.16952e-08	-0.32081	0.123	0.359	0.00134617	Cebpb	AI506816
Tomm22	4.8531e-08	-0.394627	0.71	0.85	0.00156687	Cebpb	Tomm22
Mdh2	4.99216e-08	0.423735	0.903	0.808	0.00161177	Cebpb	Mdh2
Phyh	6.02131e-08	0.349674	0.535	0.286	0.00194404	Cebpb	Phyh
Sdad1	6.42721e-08	0.416395	0.826	0.709	0.00207509	Cebpb	Sdad1
Actg1	1.13365e-07	0.26165	1	0.991	0.0036601	Cebpb	Actg1
Rpl39	1.14227e-07	0.282089	0.994	0.996	0.00368792	Cebpb	Rpl39
Ppp1r15a	1.20418e-07	-0.650685	0.516	0.722	0.00388781	Cebpb	Ppp1r15a
Vasp	1.25872e-07	0.387738	0.91	0.85	0.0040639	Cebpb	Vasp
Cxcr4	2.00928e-07	-0.40587	0.265	0.521	0.00648716	Cebpb	Cxcr4
Fam32a	2.52406e-07	0.373868	0.755	0.521	0.00814917	Cebpb	Fam32a
Ndufb3	2.74502e-07	-0.347718	0.723	0.838	0.00886256	Cebpb	Ndufb3
Rpl15	2.94328e-07	0.263328	0.987	0.991	0.00950266	Cebpb	Rpl15
Hspa8	5.16181e-07	0.344587	1	0.991	0.0166654	Cebpb	Hspa8
Arpc1b	5.38913e-07	0.305083	0.994	0.983	0.0173993	Cebpb	Arpc1b
Nsa2	1.04598e-06	0.276726	0.974	0.936	0.0337705	Cebpb	Nsa2
H2-D1	1.126e-06	-0.32237	0.961	1	0.0363541	Cebpb	H2-D1
Gm47938	1.29176e-06	0.312285	0.194	0.043	0.0417057	Cebpb	Gm47938
Ece1	1.34079e-06	0.516855	0.852	0.863	0.0432886	Cebpb	Ece1
Ptp4a2	1.97413e-06	0.343649	0.974	0.944	0.0637368	Cebpb	Ptp4a2
Irf8	2.04011e-06	0.319906	0.994	0.991	0.065867	Cebpb	Irf8
Snrpf	2.33871e-06	-0.395454	0.903	0.927	0.0755076	Cebpb	Snrpf
Sdhd	2.51844e-06	-0.285136	0.465	0.675	0.0813102	Cebpb	Sdhd
Zfp36	3.3622e-06	-0.596257	0.755	0.85	0.108552	Cebpb	Zfp36
Cib1	3.65958e-06	0.340276	0.548	0.346	0.118153	Cebpb	Cib1
Atp5k	3.72232e-06	0.310751	0.935	0.816	0.120179	Cebpb	Atp5k
Snhg6	3.74279e-06	-0.307328	0.387	0.594	0.12084	Cebpb	Snhg6
Bcl2a1a	5.57982e-06	0.422565	0.768	0.615	0.18015	Cebpb	Bcl2a1a
Sept3	6.11096e-06	0.324581	0.619	0.419	0.197298	Cebpb	Sept3
Arpc5	7.22205e-06	0.280846	0.968	0.957	0.233171	Cebpb	Arpc5
Dusp1	7.60038e-06	-0.593186	0.684	0.859	0.245386	Cebpb	Dusp1
mt-Nd5	1.36588e-05	-0.522244	0.748	0.833	0.440987	Cebpb	mt-Nd5
Cd48	1.53356e-05	-0.335851	0.645	0.769	0.495127	Cebpb	Cd48
Ftl1	1.5984e-05	0.354878	1	0.991	0.516059	Cebpb	Ftl1
Sri	1.65014e-05	0.390223	0.916	0.902	0.532765	Cebpb	Sri
Gm42418	1.89506e-05	-0.326939	1	1	0.61184	Cebpb	Gm42418
Txnl4a	2.12697e-05	0.283237	0.729	0.534	0.686712	Cebpb	Txnl4a
Ywhag	2.60537e-05	0.356702	0.761	0.662	0.841171	Cebpb	Ywhag
Fcgr2b	2.62711e-05	-0.251163	0.135	0.316	0.848188	Cebpb	Fcgr2b
Errfi1	2.65502e-05	-0.305002	0.174	0.363	0.857199	Cebpb	Errfi1
Ifi30	2.82972e-05	0.342137	0.929	0.885	0.913603	Cebpb	Ifi30
Npc2	2.89457e-05	0.282063	0.994	0.966	0.934542	Cebpb	Npc2
Epsti1	2.96246e-05	-0.273718	0.761	0.855	0.95646	Cebpb	Epsti1
Tmem128	3.12033e-05	-0.291934	0.394	0.547	1	Cebpb	Tmem128
Rbm39	3.493e-05	-0.301152	0.877	0.957	1	Cebpb	Rbm39
Snhg8	3.59067e-05	-0.267397	0.626	0.744	1	Cebpb	Snhg8
Syngr2	3.64567e-05	0.333518	0.89	0.859	1	Cebpb	Syngr2
Nfu1	4.16861e-05	-0.257049	0.471	0.658	1	Cebpb	Nfu1
Mrps5	5.2346e-05	0.25303	0.561	0.385	1	Cebpb	Mrps5
Serpinb6b	5.86299e-05	0.539884	0.729	0.585	1	Cebpb	Serpinb6b
Hnrnpa2b1	6.02907e-05	-0.268839	0.981	0.974	1	Cebpb	Hnrnpa2b1
Nr4a1	6.18201e-05	-0.522375	0.626	0.726	1	Cebpb	Nr4a1
Cd52	6.82884e-05	0.262625	1	0.996	1	Cebpb	Cd52
Eif5b	7.69604e-05	0.297917	0.923	0.838	1	Cebpb	Eif5b
Eif4b	8.05562e-05	0.263006	0.845	0.735	1	Cebpb	Eif4b
Serpinb9	8.13514e-05	0.44932	0.484	0.312	1	Cebpb	Serpinb9
Hmgb2	9.10958e-05	-0.662519	0.845	0.915	1	Cebpb	Hmgb2
Stard3nl	9.94245e-05	0.295281	0.594	0.436	1	Cebpb	Stard3nl
Ifi27l2a	9.94455e-05	-0.472475	0.226	0.427	1	Cebpb	Ifi27l2a
Tpd52l2	0.000104765	0.274724	0.587	0.415	1	Cebpb	Tpd52l2
Aldoa	0.000112102	0.278889	0.858	0.782	1	Cebpb	Aldoa
Gm34084	0.000115295	-0.512934	0.219	0.402	1	Cebpb	Gm34084
Naaa	0.00011653	0.324626	0.948	0.974	1	Cebpb	Naaa
Irf1	0.000118032	0.257079	0.465	0.278	1	Cebpb	Irf1
Ahnak	0.000121868	0.527124	0.716	0.573	1	Cebpb	Ahnak
St8sia4	0.00016522	-0.420608	0.658	0.799	1	Cebpb	St8sia4
Gpsm3	0.000166093	0.267307	0.884	0.889	1	Cebpb	Gpsm3
Pfdn6	0.000220922	-0.264594	0.529	0.658	1	Cebpb	Pfdn6
Jaml	0.000240265	0.36433	0.852	0.812	1	Cebpb	Jaml
Flt3	0.000245508	-0.257315	0.729	0.842	1	Cebpb	Flt3
Prdx6	0.00025219	0.275019	0.819	0.722	1	Cebpb	Prdx6
Prr5l	0.000259384	-0.289933	0.355	0.504	1	Cebpb	Prr5l
Itga4	0.000261197	-0.362953	0.813	0.906	1	Cebpb	Itga4
Tln1	0.000278194	0.288796	0.929	0.953	1	Cebpb	Tln1
Eif2s2	0.000315867	0.266251	0.968	0.949	1	Cebpb	Eif2s2
Tm9sf2	0.00032916	-0.335739	0.574	0.709	1	Cebpb	Tm9sf2
Rtcb	0.000334907	0.256974	0.839	0.761	1	Cebpb	Rtcb
Crip1	0.000340406	0.487634	1	0.996	1	Cebpb	Crip1
Cox7a2l	0.000343939	0.35222	0.987	0.953	1	Cebpb	Cox7a2l
Pnisr	0.000360528	-0.272334	0.477	0.611	1	Cebpb	Pnisr
Vim	0.000378368	0.951326	0.819	0.692	1	Cebpb	Vim
Klrk1	0.000381532	-0.387709	0.387	0.517	1	Cebpb	Klrk1
Anxa2	0.000394414	0.625419	0.671	0.526	1	Cebpb	Anxa2
Slc25a4	0.000406126	0.267135	0.858	0.825	1	Cebpb	Slc25a4
Pak1	0.000433121	-0.253434	0.723	0.765	1	Cebpb	Pak1
BC028528	0.000437269	-0.296985	0.761	0.825	1	Cebpb	BC028528
Ccnd1	0.000476136	-0.385133	0.665	0.761	1	Cebpb	Ccnd1
Gm43914	0.000478763	-0.302852	0.471	0.59	1	Cebpb	Gm43914
Tubb2b	0.000501511	0.287031	0.439	0.295	1	Cebpb	Tubb2b
1110004F10Rik	0.00054309	0.262795	0.697	0.598	1	Cebpb	1110004F10Rik
Fosb	0.000556401	-0.472203	0.768	0.85	1	Cebpb	Fosb
Sh3glb1	0.000572125	0.284582	0.916	0.846	1	Cebpb	Sh3glb1
Cops9	0.000636092	0.284334	0.929	0.876	1	Cebpb	Cops9
Hspa1a	0.000699938	-0.781981	0.761	0.786	1	Cebpb	Hspa1a
Hbb-bs	0.000717324	0.574113	0.394	0.248	1	Cebpb	Hbb-bs
Ltb	0.000758058	0.354311	0.426	0.261	1	Cebpb	Ltb
Serinc3	0.000817977	-0.29382	0.677	0.786	1	Cebpb	Serinc3
Coro2a	0.000898968	-0.252082	0.406	0.543	1	Cebpb	Coro2a
Ier5	0.000970347	-0.40558	0.787	0.859	1	Cebpb	Ier5
Rab43	0.000987923	0.284797	0.961	0.936	1	Cebpb	Rab43
Atp6v0a2	0.000997754	0.254759	0.703	0.645	1	Cebpb	Atp6v0a2
Cadm1	0.00119412	-0.395198	0.619	0.739	1	Cebpb	Cadm1
Hspa1b	0.00130899	-0.64598	0.761	0.803	1	Cebpb	Hspa1b
Rnaseh2c	0.00133977	-0.259817	0.31	0.453	1	Cebpb	Rnaseh2c
Rsrp1	0.00134679	-0.283958	0.613	0.735	1	Cebpb	Rsrp1
Ifitm2	0.00143494	0.369516	0.652	0.5	1	Cebpb	Ifitm2
Nt5c	0.00154639	0.296225	0.884	0.786	1	Cebpb	Nt5c
Rgs1	0.00159521	-0.334931	0.516	0.654	1	Cebpb	Rgs1
Spc24	0.00161439	-0.290234	0.071	0.179	1	Cebpb	Spc24
Pmaip1	0.00180403	-0.32094	0.639	0.744	1	Cebpb	Pmaip1
mt-Nd4l	0.00187992	-0.266594	0.471	0.62	1	Cebpb	mt-Nd4l
Rgs10	0.0019918	0.305963	0.929	0.91	1	Cebpb	Rgs10
Klf2	0.00205924	-0.540605	0.768	0.85	1	Cebpb	Klf2
Plin2	0.00236401	0.259431	0.819	0.697	1	Cebpb	Plin2
H2afv	0.00240866	-0.339392	0.542	0.62	1	Cebpb	H2afv
Srgn	0.00253429	-0.29225	0.981	0.987	1	Cebpb	Srgn
Ifi211	0.00253576	0.261634	0.613	0.474	1	Cebpb	Ifi211
Cxcl9	0.00259188	0.710775	0.729	0.654	1	Cebpb	Cxcl9
H2-Q7	0.00271372	-0.319262	0.703	0.774	1	Cebpb	H2-Q7
Fuca1	0.00285346	0.266386	0.961	0.932	1	Cebpb	Fuca1
Hba-a1	0.00304371	0.257905	0.194	0.09	1	Cebpb	Hba-a1
Zfp36l2	0.00332241	-0.328801	0.735	0.833	1	Cebpb	Zfp36l2
Dock10	0.00456338	-0.264721	0.729	0.829	1	Cebpb	Dock10
Rgs2	0.00499911	-0.312291	0.89	0.944	1	Cebpb	Rgs2
Itgae	0.005176	0.31385	0.284	0.179	1	Cebpb	Itgae
Xcr1	0.00601837	0.313366	0.819	0.885	1	Cebpb	Xcr1
Sap30	0.00623882	-0.266722	0.419	0.509	1	Cebpb	Sap30
Ahr	0.00652198	-0.321991	0.69	0.791	1	Cebpb	Ahr
Ptma	0.00767626	-0.299455	0.994	1	1	Cebpb	Ptma
Mef2c	0.00951134	0.345332	0.671	0.598	1	Cebpb	Mef2c

## Sheet: Cluster3
Gene	p_val	avg_log2FC	pct.1	pct.2	p_val_adj	cluster	gene
Ly6e	3.38206e-33	-1.84578	0.14	0.842	1.09193e-28	Cebpb	Ly6e
BC004004	1.39599e-27	1.50627	0.848	0.188	4.50709e-23	Cebpb	BC004004
Trim12a	2.47441e-22	-0.967468	0.012	0.505	7.98887e-18	Cebpb	Trim12a
Rps29	3.22477e-22	0.679362	1	1	1.04115e-17	Cebpb	Rps29
Gm42031	3.40721e-21	-1.04573	0.012	0.485	1.10005e-16	Cebpb	Gm42031
Sh3bgrl3	1.638e-17	-0.883439	0.927	0.99	5.28845e-13	Cebpb	Sh3bgrl3
Cebpb	1.84846e-17	-0.99963	0.018	0.426	5.96795e-13	Cebpb	Cebpb
Gm43305	6.05586e-16	-0.821467	0.012	0.376	1.9552e-11	Cebpb	Gm43305
Apobec3	3.75232e-15	-0.834483	0.073	0.485	1.21147e-10	Cebpb	Apobec3
Tpm3-rs7	6.52246e-15	1.05664	0.524	0.05	2.10584e-10	Cebpb	Tpm3-rs7
Ptch1	1.36166e-14	0.998593	0.622	0.129	4.39624e-10	Cebpb	Ptch1
Rpl38	6.15161e-14	0.51423	1	1	1.98611e-09	Cebpb	Rpl38
Rpl29	1.54057e-12	-0.543057	0.994	0.98	4.9739e-08	Cebpb	Rpl29
Pfn1	1.32876e-11	-0.626653	1	1	4.29002e-07	Cebpb	Pfn1
Klrd1	3.91652e-11	-1.06832	0.201	0.545	1.26449e-06	Cebpb	Klrd1
Rps27	5.00673e-11	0.376641	1	1	1.61647e-06	Cebpb	Rps27
Ubc	5.47048e-11	-0.64429	0.988	1	1.7662e-06	Cebpb	Ubc
Slc15a2	1.00626e-10	0.599411	0.335	0	3.24882e-06	Cebpb	Slc15a2
Eef1a1	4.64408e-09	0.304617	1	1	0.000149939	Cebpb	Eef1a1
Rpl6	5.55127e-09	0.409598	1	1	0.000179228	Cebpb	Rpl6
Igkc	6.73439e-09	-0.640906	0.28	0.604	0.000217426	Cebpb	Igkc
Rps9	6.8961e-09	0.294025	1	1	0.000222648	Cebpb	Rps9
Epsti1	6.95496e-09	-0.694374	0.524	0.812	0.000224548	Cebpb	Epsti1
Rpl41	7.31476e-09	0.34339	1	1	0.000236164	Cebpb	Rpl41
Rpl21	9.25063e-09	-0.375457	1	1	0.000298666	Cebpb	Rpl21
Rpl37	1.55271e-08	0.353194	1	1	0.000501309	Cebpb	Rpl37
Rps15	1.6527e-08	0.365256	1	1	0.00053359	Cebpb	Rps15
Rpl37a	1.78436e-08	0.328635	1	1	0.0005761	Cebpb	Rpl37a
Mef2c	1.81125e-08	0.650496	0.909	0.762	0.00058478	Cebpb	Mef2c
mt-Nd2	3.32046e-08	-0.442766	0.963	1	0.00107204	Cebpb	mt-Nd2
Rheb	3.5369e-08	-0.647335	0.732	0.881	0.00114192	Cebpb	Rheb
Rps21	3.98698e-08	0.305965	1	1	0.00128724	Cebpb	Rps21
Hebp1	4.51164e-08	0.548015	0.415	0.089	0.00145663	Cebpb	Hebp1
Rps4x	4.75943e-08	0.358077	1	1	0.00153663	Cebpb	Rps4x
Bcl2a1b	4.90787e-08	-0.736489	0.957	0.941	0.00158455	Cebpb	Bcl2a1b
Ttc37	5.76073e-08	0.505871	0.366	0.059	0.00185991	Cebpb	Ttc37
mt-Atp6	7.2785e-08	-0.433983	0.994	1	0.00234994	Cebpb	mt-Atp6
Rnf122	1.25486e-07	0.507051	0.262	0.01	0.00405145	Cebpb	Rnf122
Oasl2	1.29087e-07	-0.3965	0.006	0.178	0.00416769	Cebpb	Oasl2
Laptm5	1.33784e-07	0.390447	1	0.99	0.00431934	Cebpb	Laptm5
S100a6	1.78159e-07	0.522574	1	0.95	0.00575204	Cebpb	S100a6
Rpl39	2.01801e-07	0.325035	1	1	0.00651533	Cebpb	Rpl39
Ccrl2	2.4894e-07	0.6401	0.665	0.297	0.00803728	Cebpb	Ccrl2
Rplp1	2.49516e-07	0.304384	1	1	0.00805586	Cebpb	Rplp1
Leprot	2.6516e-07	0.517386	0.457	0.149	0.00856094	Cebpb	Leprot
Rpl7	3.30348e-07	0.322606	1	1	0.0106656	Cebpb	Rpl7
B2m	4.28716e-07	-0.370376	1	1	0.0138415	Cebpb	B2m
mt-Cytb	4.32439e-07	-0.411945	0.994	1	0.0139617	Cebpb	mt-Cytb
Rpl23a	4.51526e-07	0.337696	1	1	0.014578	Cebpb	Rpl23a
Mmp12	4.81793e-07	1.37727	0.506	0.218	0.0155552	Cebpb	Mmp12
Mpp7	5.15384e-07	-0.805754	0.433	0.673	0.0166397	Cebpb	Mpp7
Ptprc	5.84308e-07	0.380755	1	1	0.018865	Cebpb	Ptprc
Tgfb1	9.88988e-07	0.512042	0.866	0.693	0.0319305	Cebpb	Tgfb1
Egr1	1.01379e-06	1.13019	0.707	0.396	0.0327313	Cebpb	Egr1
March1	1.75171e-06	0.542707	0.463	0.178	0.0565558	Cebpb	March1
Anxa6	1.88625e-06	0.52397	0.848	0.663	0.0608995	Cebpb	Anxa6
Prcp	1.94151e-06	-0.453621	0.396	0.663	0.0626835	Cebpb	Prcp
Rassf4	2.27736e-06	0.577174	0.72	0.485	0.0735269	Cebpb	Rassf4
Cox7a2l	2.59755e-06	0.439222	0.982	0.911	0.0838646	Cebpb	Cox7a2l
Klri2	3.00806e-06	0.475891	0.628	0.307	0.0971183	Cebpb	Klri2
Rasgef1b	3.04319e-06	0.669747	0.896	0.733	0.0982525	Cebpb	Rasgef1b
Rpl36	3.29663e-06	0.324288	1	0.99	0.106435	Cebpb	Rpl36
Frmd4b	3.42153e-06	-0.262942	0.018	0.178	0.110467	Cebpb	Frmd4b
Tomm22	4.09934e-06	-0.467374	0.366	0.614	0.132351	Cebpb	Tomm22
Pltp	4.75459e-06	0.403385	0.299	0.059	0.153507	Cebpb	Pltp
Dnajc7	5.04505e-06	0.497582	0.805	0.535	0.162885	Cebpb	Dnajc7
Lmo4	5.11615e-06	0.678101	0.567	0.307	0.16518	Cebpb	Lmo4
Gpd1l	5.36378e-06	0.451743	0.543	0.248	0.173175	Cebpb	Gpd1l
Impdh2	6.27967e-06	-0.540931	0.268	0.505	0.202745	Cebpb	Impdh2
Klk8	7.73718e-06	0.389086	0.305	0.069	0.249803	Cebpb	Klk8
Gnai2	7.91641e-06	0.351968	0.982	0.97	0.255589	Cebpb	Gnai2
Cnbp	8.1168e-06	-0.437072	0.89	0.96	0.262059	Cebpb	Cnbp
Ryr3	9.49828e-06	0.639904	0.415	0.139	0.306661	Cebpb	Ryr3
mt-Co2	1.08792e-05	-0.313218	0.994	1	0.351245	Cebpb	mt-Co2
Sf3b3	1.24707e-05	-0.495444	0.427	0.624	0.402628	Cebpb	Sf3b3
Casc3	1.48526e-05	0.482528	0.445	0.178	0.479531	Cebpb	Casc3
Ifi44	1.70004e-05	0.488755	0.238	0.04	0.548876	Cebpb	Ifi44
Nap1l1	1.73283e-05	0.438603	0.982	0.911	0.559463	Cebpb	Nap1l1
Ahr	1.81307e-05	0.438772	0.921	0.851	0.585369	Cebpb	Ahr
Kmo	1.83138e-05	0.486964	0.53	0.277	0.59128	Cebpb	Kmo
Ptms	1.92427e-05	0.385052	0.982	0.99	0.621269	Cebpb	Ptms
Reep5	1.94395e-05	0.430252	0.683	0.455	0.627624	Cebpb	Reep5
Pxdc1	1.94845e-05	-0.818001	0.25	0.475	0.629077	Cebpb	Pxdc1
Bzw2	2.15322e-05	0.469139	0.64	0.337	0.69519	Cebpb	Bzw2
Rtf2	2.19459e-05	0.450109	0.72	0.455	0.708546	Cebpb	Rtf2
Pnp	2.24591e-05	0.337495	0.409	0.139	0.725114	Cebpb	Pnp
Yrdc	2.32621e-05	-0.43179	0.226	0.455	0.75104	Cebpb	Yrdc
Ciita	2.58721e-05	0.490587	0.799	0.574	0.835307	Cebpb	Ciita
Vasp	2.61495e-05	0.407443	0.976	0.881	0.844263	Cebpb	Vasp
Eno3	2.82129e-05	-0.496789	0.207	0.436	0.910882	Cebpb	Eno3
Ccdc50	3.12198e-05	0.31655	0.616	0.307	1	Cebpb	Ccdc50
Filip1l	3.1878e-05	0.607563	0.878	0.723	1	Cebpb	Filip1l
Rps19	3.32882e-05	-0.280471	1	1	1	Cebpb	Rps19
Ncf4	3.49219e-05	0.472455	0.811	0.584	1	Cebpb	Ncf4
Itpr2	3.603e-05	0.417793	0.396	0.149	1	Cebpb	Itpr2
Hnrnpdl	3.71171e-05	-0.396363	0.652	0.832	1	Cebpb	Hnrnpdl
Degs1	4.44653e-05	0.379847	0.537	0.257	1	Cebpb	Degs1
Ppp1r2	5.33368e-05	-0.429803	0.445	0.653	1	Cebpb	Ppp1r2
mt-Co3	5.71459e-05	-0.278872	0.994	1	1	Cebpb	mt-Co3
Gm14548	6.37941e-05	-0.283742	0.043	0.188	1	Cebpb	Gm14548
Mefv	6.71129e-05	0.440076	0.524	0.287	1	Cebpb	Mefv
Afdn	6.81987e-05	0.464431	0.506	0.257	1	Cebpb	Afdn
Tln1	6.82293e-05	0.44324	0.939	0.891	1	Cebpb	Tln1
mt-Co1	7.86813e-05	-0.30011	1	1	1	Cebpb	mt-Co1
Rpl4	8.37078e-05	0.287213	0.994	1	1	Cebpb	Rpl4
Gpr4	8.49851e-05	0.399567	0.262	0.069	1	Cebpb	Gpr4
Mt1	8.59324e-05	0.891886	0.5	0.248	1	Cebpb	Mt1
Cybb	8.64347e-05	0.537772	0.878	0.752	1	Cebpb	Cybb
Atxn2l	8.96041e-05	-0.41747	0.287	0.495	1	Cebpb	Atxn2l
Dipk1a	9.18138e-05	0.408182	0.433	0.208	1	Cebpb	Dipk1a
Zzef1	9.42745e-05	0.331425	0.402	0.168	1	Cebpb	Zzef1
Mrpl52	9.57943e-05	0.384848	0.878	0.752	1	Cebpb	Mrpl52
Btf3	9.68994e-05	-0.349953	0.945	0.97	1	Cebpb	Btf3
H3f3a	0.00010067	-0.254801	1	1	1	Cebpb	H3f3a
Crem	0.000104714	-0.547427	0.622	0.703	1	Cebpb	Crem
Ffar2	0.000106358	0.489211	0.61	0.337	1	Cebpb	Ffar2
Ccdc122	0.000113236	-0.252915	0.037	0.178	1	Cebpb	Ccdc122
Tctex1d2	0.00011779	-0.513273	0.488	0.703	1	Cebpb	Tctex1d2
Rras	0.000118313	0.25951	0.195	0.03	1	Cebpb	Rras
Phyh	0.000120993	0.401951	0.427	0.198	1	Cebpb	Phyh
Ilf3	0.000127369	-0.400702	0.457	0.673	1	Cebpb	Ilf3
Jchain	0.00013486	-0.257329	0.037	0.168	1	Cebpb	Jchain
Snu13	0.000134968	-0.350331	0.634	0.782	1	Cebpb	Snu13
Znhit1	0.000139978	0.296586	0.274	0.079	1	Cebpb	Znhit1
Bpnt1	0.000146977	-0.364204	0.11	0.287	1	Cebpb	Bpnt1
Hnrnpa2b1	0.000151072	-0.339052	0.945	0.97	1	Cebpb	Hnrnpa2b1
Nfu1	0.000157599	-0.38519	0.262	0.446	1	Cebpb	Nfu1
Gm47283	0.000157825	0.256624	0.171	0.02	1	Cebpb	Gm47283
Gpr18	0.00015839	0.362955	0.25	0.059	1	Cebpb	Gpr18
Herpud1	0.000167925	0.375707	0.939	0.713	1	Cebpb	Herpud1
H2-T23	0.000176709	-0.417234	0.671	0.822	1	Cebpb	H2-T23
Cfp	0.000181757	0.390124	0.774	0.564	1	Cebpb	Cfp
Tep1	0.000185444	0.438205	0.476	0.228	1	Cebpb	Tep1
Hcls1	0.000210817	0.337138	0.951	0.832	1	Cebpb	Hcls1
Pde3b	0.000212684	-0.275518	0.043	0.178	1	Cebpb	Pde3b
Srgn	0.000221988	-0.365898	1	1	1	Cebpb	Srgn
Msn	0.000225185	0.380918	0.884	0.812	1	Cebpb	Msn
Flt3	0.000228198	-0.414309	0.433	0.644	1	Cebpb	Flt3
Ccnd1	0.000228224	-0.445171	0.884	0.96	1	Cebpb	Ccnd1
Cd80	0.000245106	-0.474424	0.47	0.653	1	Cebpb	Cd80
Arhgap4	0.000246797	0.282083	0.329	0.119	1	Cebpb	Arhgap4
Nup98	0.000256844	-0.428068	0.518	0.644	1	Cebpb	Nup98
Ube2s	0.00026345	-0.472885	0.677	0.743	1	Cebpb	Ube2s
Akap13	0.00027193	0.329796	0.982	0.941	1	Cebpb	Akap13
Mirt1	0.000272043	0.368018	0.268	0.079	1	Cebpb	Mirt1
Alox5ap	0.000273945	0.406123	0.89	0.762	1	Cebpb	Alox5ap
Abt1	0.000277223	-0.338745	0.189	0.366	1	Cebpb	Abt1
Lnpep	0.000285015	0.35454	0.561	0.307	1	Cebpb	Lnpep
Rpl35	0.000290864	0.313938	0.988	0.95	1	Cebpb	Rpl35
Camk1d	0.000296162	0.334838	0.524	0.267	1	Cebpb	Camk1d
Slc44a2	0.000298163	0.405157	0.543	0.337	1	Cebpb	Slc44a2
Btg1	0.000310037	0.325798	1	1	1	Cebpb	Btg1
Cdkn1a	0.000314472	-0.612795	0.274	0.475	1	Cebpb	Cdkn1a
Mark2	0.00032106	0.393927	0.598	0.386	1	Cebpb	Mark2
Gabarap	0.000345228	0.281986	0.97	0.97	1	Cebpb	Gabarap
Add1	0.000346496	0.262473	0.311	0.109	1	Cebpb	Add1
AY036118	0.000351891	-0.298736	0.988	1	1	Cebpb	AY036118
Gpi1	0.000364841	0.316289	0.841	0.624	1	Cebpb	Gpi1
Slc14a1	0.000375238	0.33342	0.299	0.109	1	Cebpb	Slc14a1
Nr4a3	0.000378293	-0.372515	0.994	0.99	1	Cebpb	Nr4a3
Ids	0.000383445	0.329769	0.378	0.168	1	Cebpb	Ids
mt-Nd4	0.000427335	-0.309801	0.988	1	1	Cebpb	mt-Nd4
Neat1	0.00044357	0.461339	0.915	0.881	1	Cebpb	Neat1
Svbp	0.000449038	0.272464	0.238	0.069	1	Cebpb	Svbp
Il10ra	0.000450351	0.407916	0.476	0.277	1	Cebpb	Il10ra
Ncf1	0.000469055	0.474504	0.854	0.713	1	Cebpb	Ncf1
Irf2bp2	0.000514315	0.519673	0.841	0.683	1	Cebpb	Irf2bp2
Rfx5	0.00052352	0.259511	0.262	0.079	1	Cebpb	Rfx5
Ptma	0.000533813	-0.34083	0.994	1	1	Cebpb	Ptma
Etv6	0.000537967	-0.384024	0.494	0.634	1	Cebpb	Etv6
Cyb561a3	0.000539633	0.381319	0.451	0.238	1	Cebpb	Cyb561a3
Lin7c	0.000561938	-0.327518	0.268	0.446	1	Cebpb	Lin7c
Hspa4	0.000563518	-0.4774	0.622	0.693	1	Cebpb	Hspa4
Paip2	0.000564848	-0.398705	0.396	0.584	1	Cebpb	Paip2
Adgrg5	0.000564944	0.26601	0.506	0.257	1	Cebpb	Adgrg5
Trim30b	0.000572539	-0.290106	0.079	0.218	1	Cebpb	Trim30b
Unc119	0.000614484	0.306021	0.305	0.109	1	Cebpb	Unc119
mt-Nd5	0.000640725	-0.361823	0.841	0.881	1	Cebpb	mt-Nd5
Scimp	0.000641826	0.3594	0.524	0.317	1	Cebpb	Scimp
Vps37b	0.000650594	-0.468044	0.683	0.842	1	Cebpb	Vps37b
D8Ertd738e	0.000656851	-0.36621	0.909	0.95	1	Cebpb	D8Ertd738e
Foxn3	0.000663365	-0.450941	0.506	0.673	1	Cebpb	Foxn3
Tmem128	0.000668614	-0.359761	0.226	0.396	1	Cebpb	Tmem128
Pirb	0.000669905	-0.367306	0.421	0.584	1	Cebpb	Pirb
S100a10	0.000676565	0.44749	0.494	0.287	1	Cebpb	S100a10
Rbbp6	0.000705425	-0.470062	0.494	0.634	1	Cebpb	Rbbp6
Rgs10	0.000733684	-0.451825	0.274	0.446	1	Cebpb	Rgs10
Jak1	0.000739405	0.369221	0.835	0.644	1	Cebpb	Jak1
Smad4	0.000750604	0.430117	0.732	0.535	1	Cebpb	Smad4
Dedd2	0.000758209	0.279079	0.268	0.089	1	Cebpb	Dedd2
Adgre5	0.000776411	0.352331	0.86	0.683	1	Cebpb	Adgre5
Asph	0.00077885	0.408476	0.323	0.139	1	Cebpb	Asph
Zfp36	0.000783961	-0.349779	0.994	0.98	1	Cebpb	Zfp36
Rnase6	0.000788964	0.37152	0.646	0.455	1	Cebpb	Rnase6
Myo1c	0.000792397	-0.402425	0.238	0.406	1	Cebpb	Myo1c
Dnajb11	0.000801278	0.290458	0.439	0.208	1	Cebpb	Dnajb11
Ppp4c	0.000819109	-0.337883	0.372	0.525	1	Cebpb	Ppp4c
Srsf5	0.000819784	-0.27879	0.97	1	1	Cebpb	Srsf5
Vegfa	0.000887641	-0.685752	0.14	0.297	1	Cebpb	Vegfa
Emb	0.000888669	0.384295	0.518	0.327	1	Cebpb	Emb
Ndel1	0.000915074	-0.382013	0.567	0.733	1	Cebpb	Ndel1
Cers2	0.000967664	-0.264272	0.171	0.337	1	Cebpb	Cers2
Nfam1	0.000981454	0.384813	0.579	0.356	1	Cebpb	Nfam1
Kctd10	0.00098459	0.256758	0.207	0.059	1	Cebpb	Kctd10
Med30	0.00100165	-0.411337	0.39	0.535	1	Cebpb	Med30
Rtn1	0.00100547	0.391847	0.72	0.515	1	Cebpb	Rtn1
Tmem219	0.00100665	0.284443	0.427	0.198	1	Cebpb	Tmem219
Stx17	0.0010067	0.250901	0.177	0.04	1	Cebpb	Stx17
Bcl2a1a	0.00101798	0.346106	0.598	0.376	1	Cebpb	Bcl2a1a
Alyref	0.00108814	-0.337143	0.299	0.465	1	Cebpb	Alyref
Ramac	0.00109201	-0.282154	0.122	0.267	1	Cebpb	Ramac
Retreg1	0.00109897	0.287694	0.549	0.297	1	Cebpb	Retreg1
Znrf2	0.00110259	0.367594	0.555	0.366	1	Cebpb	Znrf2
Slc4a7	0.00115494	0.361895	0.274	0.109	1	Cebpb	Slc4a7
Uhmk1	0.00115762	0.259174	0.421	0.218	1	Cebpb	Uhmk1
Fam110a	0.00116297	-0.289741	0.098	0.248	1	Cebpb	Fam110a
Timm23	0.0011804	-0.313943	0.433	0.604	1	Cebpb	Timm23
Pglyrp1	0.00118092	0.388978	0.64	0.455	1	Cebpb	Pglyrp1
Uqcrb	0.00121676	-0.383505	0.628	0.663	1	Cebpb	Uqcrb
H2-Ob	0.00122563	0.327948	0.787	0.644	1	Cebpb	H2-Ob
Tuba4a	0.0012313	-0.421565	0.354	0.525	1	Cebpb	Tuba4a
Usp3	0.00126373	0.295065	0.36	0.168	1	Cebpb	Usp3
Asb2	0.00126672	0.436329	0.628	0.436	1	Cebpb	Asb2
Psmc6	0.00127446	-0.367674	0.287	0.446	1	Cebpb	Psmc6
Jak2	0.00135055	0.310803	0.726	0.535	1	Cebpb	Jak2
Dck	0.00135728	-0.354428	0.171	0.327	1	Cebpb	Dck
Btg2	0.00137445	0.328149	0.994	0.99	1	Cebpb	Btg2
Psenen	0.00138969	-0.299846	0.415	0.634	1	Cebpb	Psenen
Edem1	0.00143945	0.29028	0.348	0.158	1	Cebpb	Edem1
Nsa2	0.00145824	0.297419	0.963	0.921	1	Cebpb	Nsa2
Calm1	0.00150155	-0.339727	0.994	1	1	Cebpb	Calm1
Jade1	0.00153137	0.277575	0.189	0.05	1	Cebpb	Jade1
Xist	0.00159708	0.326858	0.988	0.743	1	Cebpb	Xist
Hnrnpa0	0.00165687	-0.270682	0.915	0.911	1	Cebpb	Hnrnpa0
Snhg4	0.00181748	0.272673	0.226	0.079	1	Cebpb	Snhg4
Ankrd13a	0.00183432	0.356382	0.665	0.475	1	Cebpb	Ankrd13a
Atp5k	0.00183432	0.352642	0.652	0.495	1	Cebpb	Atp5k
Arhgap5	0.00183985	0.315681	0.28	0.119	1	Cebpb	Arhgap5
Odc1	0.00184589	-0.709824	0.585	0.683	1	Cebpb	Odc1
Hsp90b1	0.00185722	0.262653	0.835	0.604	1	Cebpb	Hsp90b1
Stk17b	0.00192368	0.252143	1	1	1	Cebpb	Stk17b
Psmb9	0.00192976	-0.315965	0.713	0.871	1	Cebpb	Psmb9
Zcrb1	0.00193439	-0.276532	0.439	0.644	1	Cebpb	Zcrb1
Uck2	0.00193826	-0.500032	0.36	0.485	1	Cebpb	Uck2
Man2b1	0.00198611	0.332136	0.896	0.792	1	Cebpb	Man2b1
Plp2	0.00200566	0.258809	0.433	0.238	1	Cebpb	Plp2
Fcgrt	0.00200625	0.27559	0.348	0.178	1	Cebpb	Fcgrt
Kdm4a	0.00207324	0.291008	0.274	0.119	1	Cebpb	Kdm4a
Iqgap2	0.00208406	-0.253353	0.049	0.158	1	Cebpb	Iqgap2
Ankrd17	0.00209054	-0.331904	0.378	0.564	1	Cebpb	Ankrd17
Efr3a	0.002133	0.295074	0.567	0.337	1	Cebpb	Efr3a
Cd180	0.00213552	0.370115	0.713	0.475	1	Cebpb	Cd180
Srsf3	0.00214927	-0.323766	0.963	0.99	1	Cebpb	Srsf3
Cdkn1b	0.0021522	0.289641	0.866	0.644	1	Cebpb	Cdkn1b
Nfkbia	0.00224108	0.664769	0.884	0.782	1	Cebpb	Nfkbia
Bzw1	0.00226783	-0.384181	0.646	0.733	1	Cebpb	Bzw1
Emp1	0.00227339	0.427953	0.274	0.119	1	Cebpb	Emp1
Polr2a	0.002285	-0.298062	0.482	0.653	1	Cebpb	Polr2a
Anp32a	0.00236756	0.30395	0.732	0.545	1	Cebpb	Anp32a
Ttc39b	0.00239405	0.293846	0.238	0.089	1	Cebpb	Ttc39b
mt-Nd4l	0.00239723	-0.299522	0.512	0.713	1	Cebpb	mt-Nd4l
Ccng1	0.00245913	0.265472	0.372	0.188	1	Cebpb	Ccng1
Mat2a	0.00247214	-0.373963	0.53	0.644	1	Cebpb	Mat2a
Stx16	0.00250433	0.257088	0.512	0.327	1	Cebpb	Stx16
Tmem127	0.00251602	0.258043	0.28	0.119	1	Cebpb	Tmem127
Runx3	0.00254733	0.302641	0.982	0.941	1	Cebpb	Runx3
Cd44	0.00260106	0.376959	0.683	0.525	1	Cebpb	Cd44
Dnajc15	0.002614	-0.323341	0.226	0.366	1	Cebpb	Dnajc15
Picalm	0.00271241	0.388709	0.909	0.782	1	Cebpb	Picalm
Gabpb2	0.00271516	0.259238	0.262	0.109	1	Cebpb	Gabpb2
Traf4	0.00271809	-0.426324	0.287	0.416	1	Cebpb	Traf4
Cisd2	0.00276939	-0.299933	0.299	0.436	1	Cebpb	Cisd2
Stra6l	0.00286951	0.287297	0.457	0.257	1	Cebpb	Stra6l
Rab11fip2	0.00289093	-0.27253	0.14	0.277	1	Cebpb	Rab11fip2
Cbfa2t3	0.00291038	0.448268	0.732	0.614	1	Cebpb	Cbfa2t3
Tgfbr2	0.00291454	0.322094	0.335	0.158	1	Cebpb	Tgfbr2
Lst1	0.00294833	0.276979	0.86	0.673	1	Cebpb	Lst1
Dok1	0.00303848	0.254252	0.323	0.149	1	Cebpb	Dok1
Ifitm1	0.00324078	-1.2604	0.232	0.366	1	Cebpb	Ifitm1
Snhg6	0.00330633	-0.278849	0.073	0.188	1	Cebpb	Snhg6
Arl8b	0.00334091	0.281027	0.476	0.287	1	Cebpb	Arl8b
Sat1	0.00336521	0.379027	0.939	0.921	1	Cebpb	Sat1
H2-DMb2	0.00338226	0.278493	0.963	0.871	1	Cebpb	H2-DMb2
Tecr	0.00341516	0.292002	0.396	0.218	1	Cebpb	Tecr
Ppp6r1	0.00347828	0.255879	0.518	0.307	1	Cebpb	Ppp6r1
Mxd4	0.00352648	0.27747	0.372	0.198	1	Cebpb	Mxd4
Zfp366	0.00354469	0.29949	0.402	0.218	1	Cebpb	Zfp366
Galnt1	0.00358097	0.389117	0.683	0.515	1	Cebpb	Galnt1
Lgals3	0.00367562	0.336589	0.53	0.327	1	Cebpb	Lgals3
Pcna	0.00373029	-0.442532	0.512	0.644	1	Cebpb	Pcna
Tlr7	0.00382267	0.380083	0.396	0.228	1	Cebpb	Tlr7
Cdk14	0.003823	0.322985	0.646	0.436	1	Cebpb	Cdk14
Birc3	0.00387387	0.323667	0.585	0.416	1	Cebpb	Birc3
Ptger4	0.00391804	-0.331455	0.25	0.406	1	Cebpb	Ptger4
Chd7	0.00393653	-0.344598	0.463	0.624	1	Cebpb	Chd7
Hnrnpa3	0.00395072	-0.311811	0.921	0.931	1	Cebpb	Hnrnpa3
Cd4	0.00396598	0.354489	0.591	0.426	1	Cebpb	Cd4
Ckb	0.00399957	0.332551	0.738	0.614	1	Cebpb	Ckb
Lgmn	0.00408866	-0.283541	0.341	0.495	1	Cebpb	Lgmn
Sbno2	0.00410546	0.296314	0.384	0.218	1	Cebpb	Sbno2
1810037I17Rik	0.00413017	-0.261574	0.61	0.743	1	Cebpb	1810037I17Rik
Ppp1ca	0.00421775	0.289254	0.866	0.683	1	Cebpb	Ppp1ca
Lyst	0.00423498	0.30153	0.951	0.851	1	Cebpb	Lyst
Snrpf	0.00423896	-0.375008	0.598	0.683	1	Cebpb	Snrpf
Kdm6b	0.00428038	-0.275181	0.97	0.98	1	Cebpb	Kdm6b
Ifngr2	0.0044105	0.336391	0.659	0.495	1	Cebpb	Ifngr2
Abr	0.00442767	0.35048	0.591	0.426	1	Cebpb	Abr
Selenok	0.00455649	-0.328141	0.823	0.891	1	Cebpb	Selenok
Rp9	0.00462474	0.315521	0.585	0.406	1	Cebpb	Rp9
Bmp2	0.00474071	0.453095	0.25	0.109	1	Cebpb	Bmp2
Dnase1l3	0.00495925	0.293109	0.915	0.861	1	Cebpb	Dnase1l3
Mrpl24	0.00498109	0.254047	0.604	0.436	1	Cebpb	Mrpl24
Bcl2a1d	0.00499454	-0.362693	0.683	0.782	1	Cebpb	Bcl2a1d
Pid1	0.00507623	0.277723	0.457	0.287	1	Cebpb	Pid1
Adgre1	0.00512952	0.321475	0.585	0.406	1	Cebpb	Adgre1
Ccpg1	0.00519972	0.32382	0.341	0.188	1	Cebpb	Ccpg1
Wac	0.0052202	-0.52023	0.61	0.713	1	Cebpb	Wac
Isg15	0.00523018	-0.482278	0.372	0.535	1	Cebpb	Isg15
Plekho2	0.00523186	0.309622	0.854	0.733	1	Cebpb	Plekho2
Snx9	0.0052323	-0.275558	0.287	0.446	1	Cebpb	Snx9
Etnk1	0.00525202	0.345168	0.549	0.356	1	Cebpb	Etnk1
Nelfe	0.00530058	0.279377	0.457	0.277	1	Cebpb	Nelfe
Coro2a	0.00536707	-0.302562	0.25	0.396	1	Cebpb	Coro2a
Tsc22d4	0.0053686	0.256808	0.616	0.386	1	Cebpb	Tsc22d4
Tmed7	0.00536902	-0.282313	0.262	0.406	1	Cebpb	Tmed7
mt-Nd1	0.00540896	-0.250631	0.976	1	1	Cebpb	mt-Nd1
Adam8	0.00547533	0.290122	0.512	0.327	1	Cebpb	Adam8
Top2b	0.00547579	0.346475	0.726	0.535	1	Cebpb	Top2b
Sfpq	0.00554041	-0.333611	0.866	0.881	1	Cebpb	Sfpq
Chchd2	0.00571574	-0.283586	0.957	0.931	1	Cebpb	Chchd2
Ranbp1	0.00573339	-0.340475	0.524	0.644	1	Cebpb	Ranbp1
Tspan13	0.00574826	0.281618	0.982	1	1	Cebpb	Tspan13
Ing3	0.00581613	0.285348	0.415	0.248	1	Cebpb	Ing3
Wnk1	0.00589519	0.317274	0.988	0.99	1	Cebpb	Wnk1
Plaur	0.00599383	-0.387976	0.305	0.465	1	Cebpb	Plaur
Ei24	0.0061168	0.251994	0.287	0.139	1	Cebpb	Ei24
Cbl	0.00628913	0.365329	0.744	0.594	1	Cebpb	Cbl
Tpm4	0.00639349	-0.291297	0.829	0.881	1	Cebpb	Tpm4
Pbxip1	0.00646965	0.310196	0.622	0.436	1	Cebpb	Pbxip1
Rac2	0.00647235	0.316284	0.854	0.693	1	Cebpb	Rac2
Ptbp1	0.00648099	-0.332009	0.402	0.545	1	Cebpb	Ptbp1
Srsf7	0.00653073	-0.343437	0.86	0.901	1	Cebpb	Srsf7
Dnajc5	0.00668484	0.329388	0.439	0.287	1	Cebpb	Dnajc5
Mtpn	0.00672568	0.270032	0.927	0.871	1	Cebpb	Mtpn
Eif4e	0.00681677	-0.385234	0.506	0.604	1	Cebpb	Eif4e
Tmem256	0.00690899	-0.323687	0.433	0.564	1	Cebpb	Tmem256
Slamf7	0.00692713	0.339598	0.707	0.554	1	Cebpb	Slamf7
Mbnl1	0.0069528	0.330377	0.988	0.98	1	Cebpb	Mbnl1
Rela	0.00699983	-0.314299	0.372	0.505	1	Cebpb	Rela
Ap2m1	0.00704753	-0.312337	0.317	0.446	1	Cebpb	Ap2m1
Ubn2	0.00726287	0.285744	0.439	0.257	1	Cebpb	Ubn2
Ltb	0.00727196	0.352666	0.909	0.832	1	Cebpb	Ltb
Prelid1	0.00746865	0.261193	0.543	0.366	1	Cebpb	Prelid1
Grasp	0.00755419	-0.309499	0.854	0.871	1	Cebpb	Grasp
Arhgap25	0.0077741	0.306104	0.384	0.228	1	Cebpb	Arhgap25
Trappc5	0.00777535	0.343493	0.421	0.287	1	Cebpb	Trappc5
Fcho2	0.00779956	0.259693	0.463	0.297	1	Cebpb	Fcho2
Rbpj	0.00799673	0.292476	0.78	0.624	1	Cebpb	Rbpj
Pkib	0.00807615	0.297454	0.713	0.545	1	Cebpb	Pkib
Pak2	0.00812743	0.268702	0.878	0.723	1	Cebpb	Pak2
Opa3	0.00824223	0.281415	0.402	0.248	1	Cebpb	Opa3
Cd274	0.00829939	0.342386	0.561	0.376	1	Cebpb	Cd274
Jmjd1c	0.00831688	0.301153	0.902	0.832	1	Cebpb	Jmjd1c
Atp5mpl	0.00834725	0.29437	0.799	0.693	1	Cebpb	Atp5mpl
Cd209a	0.00838905	0.277974	0.415	0.248	1	Cebpb	Cd209a
Chka	0.00839933	0.433575	0.604	0.416	1	Cebpb	Chka
Ostc	0.00841628	-0.29913	0.488	0.594	1	Cebpb	Ostc
Srsf9	0.00842532	-0.280163	0.494	0.624	1	Cebpb	Srsf9
Ucp2	0.00860562	0.277887	0.933	0.881	1	Cebpb	Ucp2
Tmem234	0.00870381	0.287878	0.646	0.465	1	Cebpb	Tmem234
Ctsa	0.00873111	0.308557	0.683	0.574	1	Cebpb	Ctsa
Mrpl20	0.0087324	-0.270516	0.329	0.455	1	Cebpb	Mrpl20
1810058I24Rik	0.00875512	0.251099	0.512	0.327	1	Cebpb	1810058I24Rik
Lpcat2	0.0087717	0.308556	0.354	0.208	1	Cebpb	Lpcat2
Dad1	0.00884462	-0.426032	0.689	0.772	1	Cebpb	Dad1
Nop53	0.00888886	-0.297254	0.799	0.832	1	Cebpb	Nop53
Isy1	0.00911987	-0.339234	0.518	0.624	1	Cebpb	Isy1
Dennd4a	0.00918675	0.277431	0.988	1	1	Cebpb	Dennd4a
Golgb1	0.0092627	0.259283	0.39	0.218	1	Cebpb	Golgb1
Ifitm3	0.00927316	-0.311834	0.957	0.96	1	Cebpb	Ifitm3
Ufsp2	0.00927943	0.251644	0.28	0.149	1	Cebpb	Ufsp2
H2-Oa	0.00934508	0.357111	0.951	0.861	1	Cebpb	H2-Oa
Rtn4	0.0093819	0.257747	0.713	0.614	1	Cebpb	Rtn4
Cd300a	0.00944125	0.335147	0.585	0.436	1	Cebpb	Cd300a
Btbd1	0.00951882	-0.29432	0.207	0.327	1	Cebpb	Btbd1
Myh9	0.00963555	0.308259	0.963	0.941	1	Cebpb	Myh9
Cytip	0.00968518	-0.302344	1	0.98	1	Cebpb	Cytip
Eef2k	0.00973453	0.263639	0.36	0.198	1	Cebpb	Eef2k
Abracl	0.00977426	-0.252313	0.671	0.762	1	Cebpb	Abracl
Tceal9	0.00979485	-0.254769	0.238	0.376	1	Cebpb	Tceal9
Soat1	0.00994874	0.281378	0.561	0.366	1	Cebpb	Soat1
Pim3	0.00997623	-0.298129	0.201	0.327	1	Cebpb	Pim3
Fam32a	0.00998387	0.277494	0.561	0.406	1	Cebpb	Fam32a

## Sheet: Cluster4
Gene	p_val	avg_log2FC	pct.1	pct.2	p_val_adj	cluster	gene
Apobec3	2.53275e-38	-1.84318	0.1	0.888	8.17725e-34	Cebpb	Apobec3
Ly6d	1.42029e-36	-2.96871	0.341	1	4.58555e-32	Cebpb	Ly6d
Gm43305	9.513e-35	-1.42045	0.018	0.73	3.07137e-30	Cebpb	Gm43305
Ly6e	1.64863e-34	-1.54701	0.947	1	5.32277e-30	Cebpb	Ly6e
Ly6c1	2.32324e-31	1.85618	0.841	0	7.5008e-27	Cebpb	Ly6c1
Rps29	7.49878e-27	0.625379	1	1	2.42106e-22	Cebpb	Rps29
Gm42031	1.18587e-24	-0.968954	0	0.517	3.82869e-20	Cebpb	Gm42031
BC004004	3.39125e-23	1.42638	0.853	0.292	1.0949e-18	Cebpb	BC004004
Trim12a	1.69436e-22	-0.798919	0.006	0.494	5.47041e-18	Cebpb	Trim12a
Rps4x	3.83805e-19	0.498706	1	1	1.23915e-14	Cebpb	Rps4x
Sh3bgrl3	1.409e-18	-0.870055	0.953	1	4.54911e-14	Cebpb	Sh3bgrl3
Klk1b27	4.8891e-18	1.20794	0.935	0.483	1.5785e-13	Cebpb	Klk1b27
B2m	5.82732e-18	-0.544184	1	1	1.88141e-13	Cebpb	B2m
Cebpb	7.3721e-18	-1.25402	0.106	0.607	2.38016e-13	Cebpb	Cebpb
Rps27	2.21698e-16	0.441216	1	1	7.15774e-12	Cebpb	Rps27
Ly6a	1.03761e-15	-1.42731	0.506	0.921	3.35002e-11	Cebpb	Ly6a
H2-Q7	5.11222e-15	-0.842059	0.941	0.978	1.65053e-10	Cebpb	H2-Q7
Rpl37	9.03681e-15	0.411036	1	1	2.91762e-10	Cebpb	Rpl37
Rpl6	1.36357e-14	0.5333	1	1	4.40243e-10	Cebpb	Rpl6
Eef1a1	2.9975e-14	0.378848	1	1	9.67774e-10	Cebpb	Eef1a1
Rps21	1.19999e-13	0.365221	1	1	3.87428e-09	Cebpb	Rps21
Rpl37a	1.31587e-13	0.367852	1	1	4.24842e-09	Cebpb	Rpl37a
Ccnd1	2.74105e-13	-1.19806	0.506	0.843	8.84975e-09	Cebpb	Ccnd1
Rpl41	3.68698e-13	0.348775	1	1	1.19038e-08	Cebpb	Rpl41
Trim30d	5.53384e-13	-0.587315	0.035	0.382	1.78665e-08	Cebpb	Trim30d
Rps15	8.43299e-13	0.465532	1	1	2.72267e-08	Cebpb	Rps15
Khk	1.58901e-12	-0.974701	0.4	0.753	5.13026e-08	Cebpb	Khk
Rpl36	1.83458e-12	0.401023	1	1	5.92313e-08	Cebpb	Rpl36
Rpl38	3.33867e-12	0.387257	1	1	1.07792e-07	Cebpb	Rpl38
Pgam2	4.18418e-12	-1.05058	0.029	0.337	1.35091e-07	Cebpb	Pgam2
Rack1	4.89689e-12	0.353869	1	1	1.58101e-07	Cebpb	Rack1
H2-T23	7.9541e-12	-0.702899	0.894	0.978	2.56806e-07	Cebpb	H2-T23
Rpl39	1.03181e-11	0.346796	1	1	3.33132e-07	Cebpb	Rpl39
Rpl31	1.22237e-11	0.41573	1	1	3.94655e-07	Cebpb	Rpl31
Tpm3-rs7	1.75597e-11	0.722343	0.435	0.034	5.66932e-07	Cebpb	Tpm3-rs7
Ubc	1.79648e-11	-0.772222	0.971	1	5.80011e-07	Cebpb	Ubc
Rpl5	3.07245e-11	0.416582	1	1	9.91972e-07	Cebpb	Rpl5
Cd7	3.09695e-11	0.903038	0.924	0.652	9.99882e-07	Cebpb	Cd7
Ccr2	3.56037e-11	1.12241	0.665	0.247	1.1495e-06	Cebpb	Ccr2
Gm49980	7.90597e-11	-0.599577	0.165	0.551	2.55252e-06	Cebpb	Gm49980
Gm42418	1.02539e-10	-0.374214	1	1	3.31057e-06	Cebpb	Gm42418
Rpl12	1.35942e-10	0.37086	1	1	4.38904e-06	Cebpb	Rpl12
Siglech	1.66098e-10	0.482285	1	1	5.36265e-06	Cebpb	Siglech
Rpl4	1.90454e-10	0.463961	1	1	6.14899e-06	Cebpb	Rpl4
Lynx1	2.75811e-10	-0.477574	0.041	0.337	8.90484e-06	Cebpb	Lynx1
Wdfy1	6.35756e-10	-0.482776	0.041	0.315	2.0526e-05	Cebpb	Wdfy1
Rtf2	7.52214e-10	0.726013	0.729	0.438	2.4286e-05	Cebpb	Rtf2
H2-D1	1.01054e-09	-0.444381	1	1	3.26264e-05	Cebpb	H2-D1
Ncf4	1.02727e-09	0.692683	0.665	0.326	3.31663e-05	Cebpb	Ncf4
Hsd11b1	1.24298e-09	-0.700264	0.1	0.416	4.01308e-05	Cebpb	Hsd11b1
H2-K1	1.37861e-09	-0.418051	1	1	4.45099e-05	Cebpb	H2-K1
Rgs10	1.47902e-09	-0.73024	0.694	0.921	4.77517e-05	Cebpb	Rgs10
Il21r	1.91782e-09	-0.494332	0.159	0.517	6.19186e-05	Cebpb	Il21r
Rpl29	2.20438e-09	-0.494919	0.994	1	7.11706e-05	Cebpb	Rpl29
Rps8	2.57451e-09	0.293011	1	1	8.31206e-05	Cebpb	Rps8
Rpl7	3.30642e-09	0.324835	1	1	0.000106751	Cebpb	Rpl7
Klrk1	3.63469e-09	0.670295	0.376	0.034	0.00011735	Cebpb	Klrk1
mt-Atp6	3.73489e-09	-0.391124	1	1	0.000120585	Cebpb	mt-Atp6
Gm5086	4.18436e-09	-0.393087	0.024	0.258	0.000135096	Cebpb	Gm5086
Slpi	9.31303e-09	1.02994	0.729	0.461	0.00030068	Cebpb	Slpi
Coro2a	1.41384e-08	-0.701322	0.412	0.73	0.000456471	Cebpb	Coro2a
mt-Cytb	1.58701e-08	-0.34531	1	1	0.000512381	Cebpb	mt-Cytb
Ifi44l	1.70058e-08	0.615543	0.294	0	0.000549049	Cebpb	Ifi44l
Rpl21	1.99328e-08	-0.345162	1	1	0.000643552	Cebpb	Rpl21
Prcp	2.47785e-08	-0.64416	0.429	0.742	0.000799999	Cebpb	Prcp
Med10	2.74438e-08	-0.542415	0.3	0.629	0.000886051	Cebpb	Med10
Tyrobp	2.93381e-08	0.354441	1	1	0.00094721	Cebpb	Tyrobp
Il7r	3.92908e-08	0.761081	0.847	0.607	0.00126854	Cebpb	Il7r
Ptprf	5.32068e-08	-0.602488	0.235	0.573	0.00171783	Cebpb	Ptprf
Sell	1.04218e-07	0.54725	0.982	0.955	0.00336477	Cebpb	Sell
Plaur	1.2683e-07	-0.913781	0.518	0.742	0.00409484	Cebpb	Plaur
Gm30211	2.32695e-07	-0.444635	0.053	0.281	0.0075128	Cebpb	Gm30211
Actb	6.64046e-07	0.324309	1	1	0.0214394	Cebpb	Actb
Them6	7.03512e-07	-0.472941	0.165	0.449	0.0227136	Cebpb	Them6
Mbnl1	8.46036e-07	0.439885	1	0.989	0.0273151	Cebpb	Mbnl1
Crip1	1.14044e-06	0.814633	0.888	0.73	0.0368201	Cebpb	Crip1
Epsti1	1.24624e-06	-0.558876	0.435	0.719	0.040236	Cebpb	Epsti1
Pacsin1	1.2561e-06	0.501684	0.894	0.73	0.0405544	Cebpb	Pacsin1
Btf3	1.41316e-06	-0.382582	0.982	1	0.0456253	Cebpb	Btf3
Il11ra1	1.492e-06	-0.509938	0.112	0.36	0.0481708	Cebpb	Il11ra1
Lag3	1.6216e-06	-0.666574	0.618	0.831	0.0523549	Cebpb	Lag3
Mef2a	1.62994e-06	0.574874	0.829	0.685	0.0526242	Cebpb	Mef2a
Rps5	1.80394e-06	0.25006	1	1	0.058242	Cebpb	Rps5
H2-Q6	1.81812e-06	-0.642453	0.471	0.73	0.0586998	Cebpb	H2-Q6
Ttc28	3.58528e-06	0.406488	0.229	0.011	0.115754	Cebpb	Ttc28
Klk1	4.36169e-06	0.631769	0.965	0.865	0.140821	Cebpb	Klk1
Mef2c	4.37719e-06	0.542453	0.994	0.944	0.141322	Cebpb	Mef2c
mt-Nd4	5.12987e-06	-0.303056	1	1	0.165623	Cebpb	mt-Nd4
LTO1	5.16771e-06	-0.376099	0.071	0.27	0.166845	Cebpb	LTO1
Irf8	5.30326e-06	0.34083	1	1	0.171221	Cebpb	Irf8
mt-Nd2	5.32531e-06	-0.341291	1	1	0.171933	Cebpb	mt-Nd2
Rpl14	6.0048e-06	0.285492	1	1	0.193871	Cebpb	Rpl14
Nsa2	6.20441e-06	0.395445	0.971	0.966	0.200315	Cebpb	Nsa2
Dap	6.43594e-06	0.434097	0.953	0.865	0.207791	Cebpb	Dap
Cd44	7.19106e-06	-0.510515	0.912	0.944	0.232171	Cebpb	Cd44
Timp2	7.47886e-06	0.504912	0.735	0.517	0.241463	Cebpb	Timp2
Klhl42	8.31473e-06	0.468367	0.335	0.09	0.268449	Cebpb	Klhl42
Tspan2	1.03285e-05	-0.36513	0.088	0.303	0.333467	Cebpb	Tspan2
Gt(ROSA)26Sor	1.04431e-05	-0.437947	0.118	0.337	0.337167	Cebpb	Gt(ROSA)26Sor
Hck	1.16458e-05	-0.417158	0.082	0.292	0.375997	Cebpb	Hck
Hmox1	1.2099e-05	-0.525902	0.041	0.213	0.390629	Cebpb	Hmox1
Cd4	1.21578e-05	-0.650828	0.559	0.809	0.392526	Cebpb	Cd4
Gsn	1.21957e-05	0.531548	0.835	0.674	0.393751	Cebpb	Gsn
Slco3a1	1.6339e-05	0.496399	0.453	0.18	0.52752	Cebpb	Slco3a1
Prxl2c	1.90082e-05	-0.397892	0.335	0.596	0.613698	Cebpb	Prxl2c
Ptch1	1.92696e-05	0.541439	0.441	0.202	0.62214	Cebpb	Ptch1
Zfp68	2.45059e-05	-0.315678	0.1	0.315	0.791198	Cebpb	Zfp68
Bcl2a1b	2.88636e-05	-0.330556	0.035	0.191	0.931892	Cebpb	Bcl2a1b
Anxa2	3.26218e-05	-0.491106	0.247	0.483	1	Cebpb	Anxa2
Tmbim1	3.41631e-05	-0.275376	0.094	0.303	1	Cebpb	Tmbim1
Igkc	3.54535e-05	-0.544986	0.553	0.82	1	Cebpb	Igkc
Snrpf	3.77465e-05	-0.386882	0.665	0.865	1	Cebpb	Snrpf
Gm10076	4.15719e-05	0.421765	0.635	0.472	1	Cebpb	Gm10076
Cd28	4.16951e-05	0.437466	0.371	0.124	1	Cebpb	Cd28
Iglc2	4.95961e-05	-1.32236	0.141	0.337	1	Cebpb	Iglc2
Card6	5.10531e-05	-0.538041	0.141	0.348	1	Cebpb	Card6
Grk3	5.69796e-05	-0.305883	0.153	0.382	1	Cebpb	Grk3
Rpl23a	6.29741e-05	0.264975	1	1	1	Cebpb	Rpl23a
Sec61g	6.41464e-05	0.325423	0.994	0.978	1	Cebpb	Sec61g
Cox6a2	7.04458e-05	0.466752	0.959	0.899	1	Cebpb	Cox6a2
Rpl15	7.18906e-05	0.252395	1	1	1	Cebpb	Rpl15
Hpse	9.1119e-05	0.44281	0.694	0.472	1	Cebpb	Hpse
Cybb	9.30871e-05	0.280041	1	1	1	Cebpb	Cybb
Ctsa	9.9937e-05	0.431188	0.776	0.652	1	Cebpb	Ctsa
Rpl36a	0.0001026	0.266534	0.994	1	1	Cebpb	Rpl36a
Pisd	0.000104411	-0.257465	0.047	0.202	1	Cebpb	Pisd
Cfap20	0.000104539	-0.305148	0.118	0.315	1	Cebpb	Cfap20
Tfrc	0.000111769	-0.477288	0.247	0.483	1	Cebpb	Tfrc
Lat2	0.00011704	0.479557	0.606	0.438	1	Cebpb	Lat2
H2-Oa	0.000127868	-0.391789	0.518	0.753	1	Cebpb	H2-Oa
Dmxl1	0.000131647	0.463272	0.606	0.427	1	Cebpb	Dmxl1
Zfp36l2	0.000154634	-0.491017	0.882	0.966	1	Cebpb	Zfp36l2
Atp5md	0.000154712	0.370709	0.882	0.719	1	Cebpb	Atp5md
Smc6	0.000163301	0.586568	0.882	0.775	1	Cebpb	Smc6
Ramp1	0.000166069	0.367375	0.935	0.888	1	Cebpb	Ramp1
Cd48	0.0001696	-0.317131	0.435	0.697	1	Cebpb	Cd48
Irgm1	0.000175668	-0.409384	0.094	0.258	1	Cebpb	Irgm1
Pirb	0.000182568	-0.474506	0.347	0.551	1	Cebpb	Pirb
Txn1	0.000194433	-0.439125	0.829	0.944	1	Cebpb	Txn1
Cst3	0.000204659	0.317419	1	1	1	Cebpb	Cst3
Uba52	0.000210361	0.382823	0.682	0.539	1	Cebpb	Uba52
Ap1ar	0.000215548	-0.382727	0.206	0.427	1	Cebpb	Ap1ar
Cyth1	0.0002163	-0.302608	0.224	0.472	1	Cebpb	Cyth1
Arpc2	0.000236407	0.290384	0.988	0.944	1	Cebpb	Arpc2
Laptm5	0.000333936	0.255565	1	1	1	Cebpb	Laptm5
Hcst	0.00033998	0.387324	0.588	0.393	1	Cebpb	Hcst
Runx2	0.000414461	0.387104	0.988	0.955	1	Cebpb	Runx2
Zfp36	0.000441088	-0.651035	0.871	0.91	1	Cebpb	Zfp36
Igha	0.00044462	-0.384559	0.047	0.18	1	Cebpb	Igha
Cd69	0.000469267	0.536174	0.753	0.663	1	Cebpb	Cd69
Nudcd3	0.000470671	0.396918	0.594	0.427	1	Cebpb	Nudcd3
Aprt	0.000471463	-0.268865	0.171	0.36	1	Cebpb	Aprt
Swap70	0.000480823	-0.358948	0.141	0.315	1	Cebpb	Swap70
Glg1	0.000498292	0.425278	0.535	0.337	1	Cebpb	Glg1
Smim4	0.000499321	0.307246	0.382	0.18	1	Cebpb	Smim4
Abhd17b	0.000536012	0.417389	0.776	0.697	1	Cebpb	Abhd17b
Cct8	0.000556237	0.318587	0.712	0.551	1	Cebpb	Cct8
Ost4	0.000573114	-0.331189	0.641	0.775	1	Cebpb	Ost4
Myh13	0.000583909	0.52526	0.182	0.034	1	Cebpb	Myh13
Ptprc	0.00060495	0.253294	0.988	0.978	1	Cebpb	Ptprc
Rpl35	0.000678951	0.258204	0.994	1	1	Cebpb	Rpl35
Ccm2	0.000734107	0.375119	0.412	0.202	1	Cebpb	Ccm2
Card11	0.00075587	0.389594	0.724	0.629	1	Cebpb	Card11
Nup98	0.000758551	-0.323338	0.235	0.438	1	Cebpb	Nup98
Fbxl13	0.000760836	0.353502	0.424	0.236	1	Cebpb	Fbxl13
St13	0.000777755	0.402578	0.641	0.494	1	Cebpb	St13
Arhgef6	0.000812245	0.379448	0.812	0.719	1	Cebpb	Arhgef6
Cd300c	0.000814204	-0.355281	0.882	0.944	1	Cebpb	Cd300c
Cd300c2	0.000878782	-0.41117	0.224	0.416	1	Cebpb	Cd300c2
Cmah	0.000926237	0.400161	0.765	0.663	1	Cebpb	Cmah
Cnp	0.000931875	0.355547	0.776	0.607	1	Cebpb	Cnp
Vps37b	0.000960822	0.491493	0.571	0.393	1	Cebpb	Vps37b
Map3k8	0.000967207	-0.390792	0.447	0.629	1	Cebpb	Map3k8
Sms	0.000990152	0.380766	0.847	0.697	1	Cebpb	Sms
Fkbp2	0.000996106	0.373317	0.771	0.674	1	Cebpb	Fkbp2
Tnfaip8	0.00103828	0.433382	0.765	0.652	1	Cebpb	Tnfaip8
9930111J21Rik2	0.00104243	0.373343	0.606	0.404	1	Cebpb	9930111J21Rik2
Fyb	0.00105082	0.279529	0.994	0.989	1	Cebpb	Fyb
Ube2n	0.00105338	-0.259173	0.324	0.551	1	Cebpb	Ube2n
Rpgrip1	0.00108373	-0.428276	0.729	0.809	1	Cebpb	Rpgrip1
Dnajc3	0.00108908	0.325117	0.888	0.753	1	Cebpb	Dnajc3
Serp1	0.00118488	0.27908	0.994	1	1	Cebpb	Serp1
Tpst2	0.00119124	0.290606	0.382	0.18	1	Cebpb	Tpst2
Uchl3	0.00120466	0.352391	0.624	0.438	1	Cebpb	Uchl3
Cxcr3	0.00120667	0.337752	0.353	0.169	1	Cebpb	Cxcr3
H2-Eb1	0.00121758	-0.404717	0.971	0.944	1	Cebpb	H2-Eb1
Ctse	0.00126016	0.328494	0.259	0.101	1	Cebpb	Ctse
Tap2	0.00127457	-0.287887	0.253	0.449	1	Cebpb	Tap2
Tbcb	0.00127538	-0.330779	0.429	0.618	1	Cebpb	Tbcb
Macf1	0.00130147	0.387004	0.847	0.73	1	Cebpb	Macf1
Sdhd	0.00131449	-0.275071	0.176	0.36	1	Cebpb	Sdhd
Kctd12	0.00142293	0.378222	0.941	0.888	1	Cebpb	Kctd12
Nfkb1	0.00143841	-0.396197	0.641	0.82	1	Cebpb	Nfkb1
Asph	0.00144811	0.327851	0.518	0.326	1	Cebpb	Asph
Sh3bgr	0.00144955	0.351908	0.576	0.382	1	Cebpb	Sh3bgr
Gmfg	0.0014664	-0.391989	0.606	0.73	1	Cebpb	Gmfg
Sowahc	0.00153254	-0.349032	0.182	0.348	1	Cebpb	Sowahc
N4bp2l2	0.00159921	-0.384439	0.465	0.64	1	Cebpb	N4bp2l2
Ddx39	0.0016286	-0.316837	0.247	0.449	1	Cebpb	Ddx39
Rnf122	0.00176014	0.457929	0.629	0.449	1	Cebpb	Rnf122
Phlpp2	0.00179163	0.364439	0.4	0.213	1	Cebpb	Phlpp2
AC149090.1	0.00188332	-0.349089	0.506	0.708	1	Cebpb	AC149090.1
Kdr	0.0019214	-0.287428	0.106	0.258	1	Cebpb	Kdr
Lsp1	0.00196292	0.262032	1	0.978	1	Cebpb	Lsp1
Hmgb1	0.00200376	-0.269862	0.994	0.978	1	Cebpb	Hmgb1
Hps5	0.0020363	-0.265046	0.165	0.326	1	Cebpb	Hps5
AI467606	0.00207639	-0.263372	0.206	0.393	1	Cebpb	AI467606
Ezr	0.00214149	-0.349579	0.576	0.764	1	Cebpb	Ezr
H2-Q4	0.00214488	-0.300129	0.353	0.551	1	Cebpb	H2-Q4
Snrpg	0.00219312	0.262271	0.971	0.921	1	Cebpb	Snrpg
Gm4258	0.00223275	0.435838	0.347	0.18	1	Cebpb	Gm4258
Camk1d	0.00223747	0.340018	0.471	0.326	1	Cebpb	Camk1d
Rilpl1	0.00228198	0.28726	0.347	0.18	1	Cebpb	Rilpl1
H2-M3	0.00234937	-0.374569	0.4	0.584	1	Cebpb	H2-M3
Gdi2	0.00235789	0.321418	0.971	0.899	1	Cebpb	Gdi2
Stambpl1	0.00240073	0.342773	0.347	0.18	1	Cebpb	Stambpl1
Hmgcr	0.00242964	0.467539	0.541	0.416	1	Cebpb	Hmgcr
Rabgap1l	0.00243275	0.274972	0.871	0.82	1	Cebpb	Rabgap1l
Ahnak	0.00244284	0.418369	0.976	0.955	1	Cebpb	Ahnak
Phyh	0.00244559	0.344382	0.365	0.191	1	Cebpb	Phyh
Mndal	0.00248309	0.451474	0.647	0.494	1	Cebpb	Mndal
Calm1	0.00249311	0.27504	1	0.978	1	Cebpb	Calm1
Jund	0.00250028	0.307559	0.994	0.966	1	Cebpb	Jund
Med30	0.0026154	-0.257555	0.235	0.416	1	Cebpb	Med30
Rnh1	0.00275545	0.33003	0.688	0.461	1	Cebpb	Rnh1
Ldha	0.00287723	0.36092	0.641	0.494	1	Cebpb	Ldha
Padi2	0.0028791	-0.324022	0.141	0.292	1	Cebpb	Padi2
1810037I17Rik	0.00292339	-0.298401	0.524	0.73	1	Cebpb	1810037I17Rik
Prr5	0.00292973	-0.338192	0.282	0.449	1	Cebpb	Prr5
Atp13a3	0.00293157	-0.364085	0.324	0.494	1	Cebpb	Atp13a3
Mrps24	0.00303501	0.313279	0.659	0.506	1	Cebpb	Mrps24
Tnks	0.00309873	0.264892	0.265	0.112	1	Cebpb	Tnks
Mettl23	0.00311603	-0.410616	0.435	0.596	1	Cebpb	Mettl23
Cstb	0.00311769	-0.319185	0.441	0.652	1	Cebpb	Cstb
Sart1	0.00326041	-0.305938	0.288	0.461	1	Cebpb	Sart1
Cd8a	0.00333874	-0.574114	0.2	0.36	1	Cebpb	Cd8a
Dpm3	0.00334629	0.3215	0.729	0.596	1	Cebpb	Dpm3
Herc2	0.00342098	0.345866	0.365	0.191	1	Cebpb	Herc2
Nabp2	0.00343591	0.271281	0.306	0.146	1	Cebpb	Nabp2
Gpm6b	0.00368292	-0.574344	0.388	0.528	1	Cebpb	Gpm6b
Cdh5	0.00370131	-0.374401	0.406	0.562	1	Cebpb	Cdh5
S100a6	0.00383384	0.313628	0.976	0.933	1	Cebpb	S100a6
Nipa2	0.00384865	-0.280267	0.253	0.427	1	Cebpb	Nipa2
Uba7	0.00385553	-0.272646	0.165	0.326	1	Cebpb	Uba7
Txndc15	0.00398281	0.250108	0.435	0.247	1	Cebpb	Txndc15
Eid1	0.00413108	0.264194	0.841	0.753	1	Cebpb	Eid1
Anapc5	0.00415793	0.300038	0.671	0.494	1	Cebpb	Anapc5
Ccr9	0.00442678	0.283754	0.982	0.989	1	Cebpb	Ccr9
Iglc1	0.00462347	-0.311553	0.065	0.18	1	Cebpb	Iglc1
Nol12	0.00479749	0.258775	0.406	0.258	1	Cebpb	Nol12
Pja2	0.00487404	0.257742	0.282	0.135	1	Cebpb	Pja2
Gsr	0.00493121	-0.339712	0.218	0.382	1	Cebpb	Gsr
Ndufb1-ps	0.0049387	-0.264538	0.8	0.888	1	Cebpb	Ndufb1-ps
Nek7	0.00501782	0.275772	0.624	0.438	1	Cebpb	Nek7
Ctsl	0.00501833	0.262082	1	0.989	1	Cebpb	Ctsl
Ap2b1	0.00502394	0.311711	0.565	0.416	1	Cebpb	Ap2b1
Cxcr4	0.00511699	-0.334632	0.382	0.551	1	Cebpb	Cxcr4
Gpr183	0.00527519	0.345373	0.588	0.416	1	Cebpb	Gpr183
Nr4a3	0.00539115	-0.600648	0.212	0.348	1	Cebpb	Nr4a3
Pfn1	0.00542656	-0.273686	0.971	0.978	1	Cebpb	Pfn1
Srebf2	0.00563622	0.337415	0.606	0.461	1	Cebpb	Srebf2
Slamf7	0.00574278	0.259166	0.2	0.067	1	Cebpb	Slamf7
Atp5k	0.00575948	0.312233	0.788	0.697	1	Cebpb	Atp5k
Treml2	0.00579057	0.255554	0.224	0.09	1	Cebpb	Treml2
Sp110	0.00580854	0.356443	0.635	0.483	1	Cebpb	Sp110
Rps6kb1	0.00581296	0.285667	0.347	0.191	1	Cebpb	Rps6kb1
Prdx2	0.00594918	-0.270512	0.571	0.753	1	Cebpb	Prdx2
Dnajc15	0.00600767	-0.255296	0.276	0.461	1	Cebpb	Dnajc15
Ppm1h	0.0061146	-0.289744	0.388	0.584	1	Cebpb	Ppm1h
Slc4a7	0.0061842	0.257539	0.318	0.169	1	Cebpb	Slc4a7
Gm14207	0.00623679	-0.30807	0.412	0.551	1	Cebpb	Gm14207
Bri3	0.00629629	-0.273764	0.806	0.843	1	Cebpb	Bri3
Cops6	0.0063407	0.284839	0.471	0.303	1	Cebpb	Cops6
Traf1	0.00654112	-0.380676	0.194	0.337	1	Cebpb	Traf1
Irf7	0.00655219	0.297415	0.682	0.528	1	Cebpb	Irf7
Xrn2	0.00663706	0.303436	0.653	0.517	1	Cebpb	Xrn2
mt-Nd5	0.00669693	-0.271839	0.982	0.978	1	Cebpb	mt-Nd5
Cep164	0.00677832	-0.343569	0.218	0.36	1	Cebpb	Cep164
Fam129a	0.00682713	-0.273406	0.229	0.382	1	Cebpb	Fam129a
Nrxn2	0.00685099	0.297165	0.241	0.101	1	Cebpb	Nrxn2
Bptf	0.00687017	0.256178	0.765	0.618	1	Cebpb	Bptf
Srpk2	0.00710335	0.297837	0.688	0.539	1	Cebpb	Srpk2
Hmgn1	0.00726571	0.308164	0.771	0.674	1	Cebpb	Hmgn1
Gnai3	0.00758781	-0.289869	0.306	0.494	1	Cebpb	Gnai3
Gngt2	0.00759566	-0.404782	0.535	0.674	1	Cebpb	Gngt2
Stip1	0.00765483	0.250018	0.465	0.303	1	Cebpb	Stip1
Nrip1	0.00771675	0.265208	0.365	0.202	1	Cebpb	Nrip1
Ocel1	0.0077877	0.256908	0.335	0.18	1	Cebpb	Ocel1
Pak1ip1	0.00782446	0.264887	0.412	0.258	1	Cebpb	Pak1ip1
Ctnnb1	0.00786813	-0.286464	0.471	0.652	1	Cebpb	Ctnnb1
Irf1	0.00812196	0.458517	0.7	0.618	1	Cebpb	Irf1
Calm3	0.00812316	-0.251549	0.635	0.719	1	Cebpb	Calm3
Mpc1	0.00817251	-0.255753	0.647	0.798	1	Cebpb	Mpc1
Galnt1	0.00817281	0.323733	0.576	0.438	1	Cebpb	Galnt1
Psmb7	0.0081859	-0.268428	0.394	0.573	1	Cebpb	Psmb7
Arid1a	0.0082314	0.312058	0.659	0.506	1	Cebpb	Arid1a
AU020206	0.00825115	0.272341	0.294	0.146	1	Cebpb	AU020206
Ccl4	0.00873929	-1.10991	0.776	0.888	1	Cebpb	Ccl4
Cat	0.0088691	0.312602	0.5	0.382	1	Cebpb	Cat
Il2rg	0.00890169	-0.272284	0.459	0.629	1	Cebpb	Il2rg
Purb	0.00894802	0.256366	0.859	0.775	1	Cebpb	Purb
Akap8l	0.00904647	-0.260911	0.194	0.337	1	Cebpb	Akap8l
Rnase6	0.00944824	0.26888	1	0.989	1	Cebpb	Rnase6
Tagln2	0.00956872	0.269268	0.976	0.989	1	Cebpb	Tagln2
Fmnl2	0.00995629	0.259806	0.553	0.404	1	Cebpb	Fmnl2
Fcgrt	0.00998707	-0.267847	0.094	0.213	1	Cebpb	Fcgrt

## Sheet: Cluster5
Gene	p_val	avg_log2FC	pct.1	pct.2	p_val_adj	cluster	gene
Apol7c	1.08756e-22	-3.42337	0.052	0.817	3.51131e-18	Cebpb	Apol7c
Apobec3	6.66746e-22	-1.84418	0.221	0.849	2.15266e-17	Cebpb	Apobec3
BC004004	3.32213e-21	1.43441	0.779	0.151	1.07258e-16	Cebpb	BC004004
Hebp1	1.8467e-20	1.88104	0.766	0.175	5.96226e-16	Cebpb	Hebp1
Gbp2b	4.36474e-13	1.13708	0.364	0	1.4092e-08	Cebpb	Gbp2b
Gm42031	1.10751e-12	-1.21672	0.065	0.563	3.57571e-08	Cebpb	Gm42031
Tpm3-rs7	6.48832e-12	0.824723	0.39	0.024	2.09482e-07	Cebpb	Tpm3-rs7
Pirb	8.90832e-12	-1.07705	0.247	0.69	2.87614e-07	Cebpb	Pirb
Rps29	4.28658e-10	0.681574	1	1	1.38397e-05	Cebpb	Rps29
Ankrd27	1.1348e-09	0.782333	0.571	0.183	3.66382e-05	Cebpb	Ankrd27
Lrmp	6.6076e-09	-0.979088	0.13	0.54	0.000213333	Cebpb	Lrmp
Cd81	9.37704e-09	0.968067	0.753	0.357	0.000302747	Cebpb	Cd81
Rps27	3.45163e-08	0.510009	1	1	0.00111439	Cebpb	Rps27
Gm43305	6.15378e-08	-0.805864	0.104	0.452	0.00198681	Cebpb	Gm43305
Bcl2a1b	8.58022e-08	-0.743087	0.922	0.984	0.00277021	Cebpb	Bcl2a1b
Rps15	1.41559e-07	0.519676	1	1	0.00457036	Cebpb	Rps15
Rpl37	2.02823e-07	0.500038	1	1	0.00654835	Cebpb	Rpl37
Rpl39	2.37648e-07	0.493149	1	0.992	0.0076727	Cebpb	Rpl39
Rps21	3.65835e-07	0.46232	1	1	0.0118114	Cebpb	Rps21
Rtf2	3.91424e-07	0.685027	0.675	0.357	0.0126375	Cebpb	Rtf2
Trim12a	7.76217e-07	-0.565838	0.013	0.294	0.0250609	Cebpb	Trim12a
Rpl37a	1.16291e-06	0.399903	1	1	0.0375456	Cebpb	Rpl37a
Gm10399	2.6795e-06	-0.604219	0.039	0.31	0.0865103	Cebpb	Gm10399
Ube2w	2.69402e-06	0.384581	0.299	0.056	0.0869793	Cebpb	Ube2w
Gm42418	3.08813e-06	-0.319538	1	1	0.0997033	Cebpb	Gm42418
Ubc	3.60591e-06	-0.828652	0.974	0.976	0.116421	Cebpb	Ubc
Rpl6	4.38529e-06	0.463919	1	0.992	0.141583	Cebpb	Rpl6
Fau	5.14003e-06	0.361539	1	1	0.165951	Cebpb	Fau
Defa30	5.33156e-06	0.424499	0.156	0	0.172135	Cebpb	Defa30
mt-Atp6	5.87952e-06	-0.709063	0.974	1	0.189826	Cebpb	mt-Atp6
Snrpf	7.65118e-06	-0.574575	0.364	0.667	0.247026	Cebpb	Snrpf
Rpl41	1.23196e-05	0.473688	1	1	0.397752	Cebpb	Rpl41
Vsig10	1.26511e-05	-0.603905	0.104	0.381	0.408453	Cebpb	Vsig10
mt-Co1	1.59444e-05	-0.55876	1	1	0.514781	Cebpb	mt-Co1
Arhgdib	1.60858e-05	-0.680887	0.494	0.73	0.519346	Cebpb	Arhgdib
Rpl38	1.95764e-05	0.359834	1	1	0.632043	Cebpb	Rpl38
H2-M2	3.32127e-05	0.995032	0.779	0.516	1	Cebpb	H2-M2
Tnfaip3	3.41567e-05	-0.879111	0.636	0.817	1	Cebpb	Tnfaip3
Abcg3	3.64768e-05	0.29186	0.299	0.071	1	Cebpb	Abcg3
M1ap	3.98965e-05	0.644902	0.364	0.127	1	Cebpb	M1ap
Plppr4	4.94449e-05	0.374286	0.169	0.016	1	Cebpb	Plppr4
Nsa2	6.16776e-05	0.53743	0.909	0.77	1	Cebpb	Nsa2
Rpl29	8.3252e-05	-0.452612	0.961	0.976	1	Cebpb	Rpl29
mt-Co3	8.80914e-05	-0.571646	1	1	1	Cebpb	mt-Co3
Cd52	8.89961e-05	0.57016	0.987	1	1	Cebpb	Cd52
Fth1	0.000100559	0.422293	1	1	1	Cebpb	Fth1
Cebpb	0.000114686	-0.28958	0.013	0.206	1	Cebpb	Cebpb
Anxa3	0.000116264	-0.518204	0.818	0.929	1	Cebpb	Anxa3
Asnsd1	0.000125869	0.454575	0.519	0.246	1	Cebpb	Asnsd1
Pdzd8	0.000126238	0.327545	0.286	0.079	1	Cebpb	Pdzd8
Rhog	0.000142817	0.48595	0.857	0.619	1	Cebpb	Rhog
Cib1	0.000142831	0.432959	0.377	0.143	1	Cebpb	Cib1
Hspe1	0.000143992	-0.900006	0.766	0.913	1	Cebpb	Hspe1
Lgals1	0.00015947	0.621735	0.351	0.127	1	Cebpb	Lgals1
Fam32a	0.000172741	0.651289	0.844	0.627	1	Cebpb	Fam32a
Ppp4c	0.000193843	-0.461713	0.195	0.429	1	Cebpb	Ppp4c
Ptch1	0.000202948	0.369423	0.247	0.071	1	Cebpb	Ptch1
Sh3bgrl3	0.000214836	-0.456996	0.974	0.976	1	Cebpb	Sh3bgrl3
Art2b	0.000226107	0.598993	0.195	0.04	1	Cebpb	Art2b
Rplp1	0.000233288	0.402512	1	0.992	1	Cebpb	Rplp1
Cox7a2l	0.000239233	0.449537	0.961	0.825	1	Cebpb	Cox7a2l
Hsph1	0.000262162	-1.0552	0.377	0.603	1	Cebpb	Hsph1
Rpl36	0.000305024	0.373618	1	0.992	1	Cebpb	Rpl36
Lars2	0.000310866	-0.327037	1	1	1	Cebpb	Lars2
Ly96	0.000319025	0.383068	0.416	0.183	1	Cebpb	Ly96
H2afj	0.00032587	0.482976	0.831	0.635	1	Cebpb	H2afj
mt-Cytb	0.000325884	-0.547068	0.974	0.968	1	Cebpb	mt-Cytb
Dnajc10	0.000343614	0.36459	0.377	0.143	1	Cebpb	Dnajc10
H2-T23	0.000348508	-0.508441	0.792	0.905	1	Cebpb	H2-T23
mt-Nd1	0.00036456	-0.54074	0.922	0.96	1	Cebpb	mt-Nd1
Rps4x	0.000397029	0.337671	1	1	1	Cebpb	Rps4x
Sdhaf2	0.000398288	0.322135	0.377	0.159	1	Cebpb	Sdhaf2
Fnta	0.000408248	0.300565	0.234	0.063	1	Cebpb	Fnta
Ak6	0.000427882	0.259696	0.247	0.071	1	Cebpb	Ak6
Git2	0.000428945	0.341145	0.494	0.23	1	Cebpb	Git2
mt-Nd2	0.000517867	-0.633268	0.896	0.944	1	Cebpb	mt-Nd2
Gnb1	0.000525213	0.409041	0.909	0.722	1	Cebpb	Gnb1
Dnase1l3	0.000545523	0.561886	0.896	0.786	1	Cebpb	Dnase1l3
Gbp8	0.000549573	0.458928	0.481	0.238	1	Cebpb	Gbp8
Tagln2	0.000552964	-0.518773	0.571	0.762	1	Cebpb	Tagln2
Gbp2	0.000601017	-0.361334	0.221	0.476	1	Cebpb	Gbp2
Atox1	0.00061176	0.432622	0.974	0.976	1	Cebpb	Atox1
Rps11	0.000617386	0.472028	1	1	1	Cebpb	Rps11
Apol10b	0.000642549	-0.371799	0.052	0.238	1	Cebpb	Apol10b
Klf6	0.000651461	-0.686704	0.935	0.968	1	Cebpb	Klf6
Prcp	0.000673613	-0.549747	0.286	0.484	1	Cebpb	Prcp
Bmp2k	0.000737718	-0.45021	0.896	0.952	1	Cebpb	Bmp2k
Tmem70	0.000849223	0.419515	0.338	0.151	1	Cebpb	Tmem70
Hnrnpa1	0.000890602	-0.422295	0.623	0.754	1	Cebpb	Hnrnpa1
Eif1	0.000947504	0.270303	1	1	1	Cebpb	Eif1
Dnaja1	0.0010707	-0.756702	0.74	0.865	1	Cebpb	Dnaja1
Serf2	0.00109447	0.27135	1	0.976	1	Cebpb	Serf2
Nudcd3	0.00110408	0.325299	0.312	0.119	1	Cebpb	Nudcd3
Tap2	0.00116194	-0.497345	0.286	0.484	1	Cebpb	Tap2
Ube2k	0.00116392	-0.39886	0.416	0.603	1	Cebpb	Ube2k
Asprv1	0.00116918	1.01654	0.532	0.325	1	Cebpb	Asprv1
mt-Co2	0.00121958	-0.416199	0.987	1	1	Cebpb	mt-Co2
Pxdc1	0.00122952	-0.569406	0.052	0.222	1	Cebpb	Pxdc1
2310011J03Rik	0.00125477	0.300267	0.325	0.135	1	Cebpb	2310011J03Rik
Rnf19a	0.00130658	0.361903	0.325	0.127	1	Cebpb	Rnf19a
Shb	0.00133882	-0.32254	0.104	0.294	1	Cebpb	Shb
Cox4i1	0.00135774	0.317387	0.987	0.984	1	Cebpb	Cox4i1
Rpl34	0.00138708	0.275815	1	1	1	Cebpb	Rpl34
Sem1	0.00139643	-0.324125	0.922	0.937	1	Cebpb	Sem1
Il21r	0.00140987	-0.497704	0.468	0.667	1	Cebpb	Il21r
Lrp8	0.00142692	-0.464129	0.234	0.46	1	Cebpb	Lrp8
Igkc	0.00144804	-0.556385	0.273	0.476	1	Cebpb	Igkc
Selplg	0.00145108	-0.441077	0.87	0.881	1	Cebpb	Selplg
Arl6ip5	0.00149139	0.400805	0.532	0.31	1	Cebpb	Arl6ip5
Cox7c	0.00149583	-0.383311	0.922	0.952	1	Cebpb	Cox7c
Wrn	0.00162423	0.325386	0.338	0.143	1	Cebpb	Wrn
Snx20	0.0016411	0.395386	0.883	0.738	1	Cebpb	Snx20
Fbxl3	0.00165405	-0.355893	0.143	0.341	1	Cebpb	Fbxl3
Atf7ip	0.00179097	-0.489924	0.247	0.437	1	Cebpb	Atf7ip
Col27a1	0.00199008	-0.568444	0.208	0.405	1	Cebpb	Col27a1
Slc25a4	0.00199556	0.374938	0.74	0.571	1	Cebpb	Slc25a4
Pde2a	0.00208453	0.279835	0.195	0.056	1	Cebpb	Pde2a
Rab11fip1	0.00213069	-0.436072	0.468	0.643	1	Cebpb	Rab11fip1
Il1rn	0.00226693	-0.626954	0.169	0.349	1	Cebpb	Il1rn
Hspa5	0.00240303	-0.577059	0.818	0.865	1	Cebpb	Hspa5
Hnrnpa3	0.0024174	-0.412292	0.74	0.825	1	Cebpb	Hnrnpa3
P2rx4	0.00242203	-0.417044	0.13	0.302	1	Cebpb	P2rx4
Ftl1	0.00248664	0.565771	1	1	1	Cebpb	Ftl1
Zfp770	0.00248696	-0.275607	0.091	0.27	1	Cebpb	Zfp770
Kdm6b	0.00249455	-0.602056	0.571	0.675	1	Cebpb	Kdm6b
Mefv	0.00253552	0.340724	0.208	0.063	1	Cebpb	Mefv
Rpl23a	0.0025584	0.265591	1	0.992	1	Cebpb	Rpl23a
Uba52	0.00272484	0.337244	0.805	0.611	1	Cebpb	Uba52
Hist1h2bc	0.00284345	0.476238	0.39	0.206	1	Cebpb	Hist1h2bc
Atg5	0.0028603	0.3352	0.377	0.19	1	Cebpb	Atg5
Prdx1	0.00297251	0.436613	0.805	0.595	1	Cebpb	Prdx1
Dok1	0.0029731	0.395347	0.636	0.444	1	Cebpb	Dok1
Pi4k2a	0.00300582	0.368073	0.351	0.175	1	Cebpb	Pi4k2a
Slc7a11	0.00319752	-0.753818	0.182	0.373	1	Cebpb	Slc7a11
Srp54a	0.00331679	-0.260026	0.039	0.183	1	Cebpb	Srp54a
Rps13	0.00340128	0.271952	1	1	1	Cebpb	Rps13
Usp7	0.00347485	-0.358694	0.195	0.365	1	Cebpb	Usp7
Ffar2	0.00359423	0.470931	0.208	0.071	1	Cebpb	Ffar2
Rnf215	0.00371052	0.291545	0.221	0.079	1	Cebpb	Rnf215
Rab10os	0.00374155	-0.340059	0.104	0.27	1	Cebpb	Rab10os
Ppt2	0.00381973	0.27842	0.195	0.063	1	Cebpb	Ppt2
Laptm5	0.00392981	0.461426	0.961	0.857	1	Cebpb	Laptm5
Fyb	0.00395826	0.452581	0.831	0.643	1	Cebpb	Fyb
Cox5a	0.00414744	0.388533	0.922	0.778	1	Cebpb	Cox5a
Gnai2	0.00435403	0.283002	0.935	0.889	1	Cebpb	Gnai2
Pfdn5	0.00436997	0.282823	0.987	0.984	1	Cebpb	Pfdn5
Fbxo11	0.00446744	-0.463705	0.273	0.429	1	Cebpb	Fbxo11
Mpeg1	0.00457189	0.547264	0.416	0.23	1	Cebpb	Mpeg1
Ucp2	0.00457473	0.385433	0.909	0.857	1	Cebpb	Ucp2
Gm45716	0.00469306	-0.55749	0.234	0.413	1	Cebpb	Gm45716
AW112010	0.0048646	0.65364	0.883	0.69	1	Cebpb	AW112010
2200002D01Rik	0.00491855	0.47151	0.468	0.262	1	Cebpb	2200002D01Rik
Hspa1b	0.00494077	-1.2251	0.727	0.778	1	Cebpb	Hspa1b
Pik3cb	0.00494863	0.417674	0.416	0.222	1	Cebpb	Pik3cb
Gm15987	0.00514215	0.330741	0.26	0.103	1	Cebpb	Gm15987
mt-Nd4	0.00529305	-0.482515	0.948	0.976	1	Cebpb	mt-Nd4
Dnajb11	0.00532447	0.258992	0.351	0.175	1	Cebpb	Dnajb11
Ly86	0.00539115	-0.46837	0.416	0.548	1	Cebpb	Ly86
Smagp	0.00547075	0.280631	0.299	0.135	1	Cebpb	Smagp
Nr4a1	0.00561951	-0.642697	0.429	0.587	1	Cebpb	Nr4a1
Sugt1	0.00566086	0.372471	0.701	0.532	1	Cebpb	Sugt1
Zc3h12a	0.00570283	-0.354842	0.195	0.365	1	Cebpb	Zc3h12a
Ppp1r11	0.00579385	0.351191	0.662	0.46	1	Cebpb	Ppp1r11
Ybx1	0.00590219	0.320049	0.935	0.873	1	Cebpb	Ybx1
Foxn3	0.00591692	-0.518952	0.195	0.357	1	Cebpb	Foxn3
Ubl5	0.00597634	0.26956	0.961	0.873	1	Cebpb	Ubl5
Flvcr1	0.00601529	-0.399161	0.338	0.5	1	Cebpb	Flvcr1
Psmd10	0.00607782	0.261742	0.39	0.198	1	Cebpb	Psmd10
Rheb	0.00607822	-0.50417	0.299	0.452	1	Cebpb	Rheb
Vps28	0.00609589	0.393032	0.558	0.357	1	Cebpb	Vps28
Tmem234	0.00620108	0.301126	0.753	0.587	1	Cebpb	Tmem234
Hsp90aa1	0.00667962	-0.924395	0.948	0.952	1	Cebpb	Hsp90aa1
Gm13212	0.00674393	-0.314057	0.039	0.159	1	Cebpb	Gm13212
Tspo	0.006852	0.288147	0.753	0.516	1	Cebpb	Tspo
Prpf40a	0.00696693	-0.280943	0.351	0.532	1	Cebpb	Prpf40a
Hspa1a	0.00696815	-1.26306	0.831	0.77	1	Cebpb	Hspa1a
Fxr1	0.0070151	0.264212	0.636	0.437	1	Cebpb	Fxr1
1110004F10Rik	0.00736228	0.314115	0.532	0.333	1	Cebpb	1110004F10Rik
Arid1b	0.0073881	0.270992	0.506	0.31	1	Cebpb	Arid1b
Gsn	0.00743609	0.328129	0.312	0.159	1	Cebpb	Gsn
Gabarap	0.00746475	0.25547	1	0.944	1	Cebpb	Gabarap
Marf1	0.00783114	-0.328595	0.312	0.468	1	Cebpb	Marf1
Mirt1	0.00794093	0.266613	0.234	0.095	1	Cebpb	Mirt1
Nfic	0.00824557	0.286743	0.247	0.103	1	Cebpb	Nfic
Spsb1	0.00831011	0.275573	0.403	0.214	1	Cebpb	Spsb1
Topbp1	0.00831534	-0.287903	0.091	0.238	1	Cebpb	Topbp1
Eef1g	0.00835312	-0.326264	0.857	0.881	1	Cebpb	Eef1g
Gmfg	0.00858612	0.338775	0.494	0.302	1	Cebpb	Gmfg
Glod4	0.00873991	0.289686	0.455	0.254	1	Cebpb	Glod4
Ccrl2	0.00901034	0.535547	0.649	0.452	1	Cebpb	Ccrl2
Tank	0.00905532	-0.301326	0.714	0.889	1	Cebpb	Tank
Alox5ap	0.00926385	0.338224	0.221	0.087	1	Cebpb	Alox5ap
Mmp12	0.00934213	0.346232	0.156	0.048	1	Cebpb	Mmp12
Rtn4	0.00938091	0.330767	0.857	0.77	1	Cebpb	Rtn4
Dek	0.00962514	-0.353912	0.779	0.833	1	Cebpb	Dek
Dusp16	0.00969006	-0.424294	0.195	0.341	1	Cebpb	Dusp16
Scaf11	0.00973204	0.328542	0.519	0.325	1	Cebpb	Scaf11
Marcksl1	0.00989739	0.325273	0.987	0.937	1	Cebpb	Marcksl1
Man2b1	0.00996009	0.311226	0.416	0.246	1	Cebpb	Man2b1

## Sheet: Cluster6
Gene	p_val	avg_log2FC	pct.1	pct.2	p_val_adj	cluster	gene
BC004004	1.884e-22	1.42288	0.892	0.396	6.08269e-18	Cebpb	BC004004
Ly6e	2.22306e-21	-1.70703	0.53	0.99	7.17736e-17	Cebpb	Ly6e
Gm42031	2.08247e-20	-1.37053	0.012	0.703	6.72346e-16	Cebpb	Gm42031
Tpm3-rs7	1.00521e-17	1.24594	0.602	0.03	3.24543e-13	Cebpb	Tpm3-rs7
Gm43305	1.65181e-16	-1.35592	0.072	0.653	5.33305e-12	Cebpb	Gm43305
Apobec3	7.77797e-16	-1.19388	0.193	0.723	2.5112e-11	Cebpb	Apobec3
Cebpb	6.43104e-15	-0.980745	0.012	0.564	2.07632e-10	Cebpb	Cebpb
Trim12a	2.22991e-14	-0.734553	0.012	0.545	7.19948e-10	Cebpb	Trim12a
Klrd1	1.07075e-11	-1.04941	0.096	0.584	3.45703e-07	Cebpb	Klrd1
Prcp	9.64509e-11	-0.754365	0.373	0.792	3.11401e-06	Cebpb	Prcp
Epsti1	7.36587e-10	-0.920468	0.494	0.832	2.37815e-05	Cebpb	Epsti1
Rps29	5.8138e-09	0.406429	1	1	0.000187704	Cebpb	Rps29
Sh3bgrl3	8.37009e-09	-0.671465	0.988	1	0.000270237	Cebpb	Sh3bgrl3
Pianp	2.81526e-08	0.328863	0.301	0.01	0.000908935	Cebpb	Pianp
Gm47283	7.98615e-08	0.372681	0.337	0.04	0.00257841	Cebpb	Gm47283
Ifi44l	2.02302e-07	0.321061	0.241	0	0.00653153	Cebpb	Ifi44l
Rpl6	2.12784e-07	0.377462	1	1	0.00686995	Cebpb	Rpl6
Ifi44	2.87914e-07	0.559501	0.313	0.04	0.00929561	Cebpb	Ifi44
Rpl21	3.41819e-07	-0.42808	1	1	0.011036	Cebpb	Rpl21
B2m	1.06602e-06	-0.424433	1	1	0.0344175	Cebpb	B2m
Ttc37	2.07521e-06	0.417534	0.458	0.149	0.0670001	Cebpb	Ttc37
Snrpf	2.25611e-06	-0.622529	0.783	0.871	0.0728407	Cebpb	Snrpf
Rpa3	2.40224e-06	-0.483465	0.241	0.545	0.0775586	Cebpb	Rpa3
Trim30d	3.60086e-06	-0.327767	0.036	0.297	0.116257	Cebpb	Trim30d
AI506816	3.83185e-06	-0.342171	0.096	0.406	0.123715	Cebpb	AI506816
Ubc	4.74211e-06	-0.559459	0.952	0.99	0.153104	Cebpb	Ubc
Ifi27l2a	7.55853e-06	-0.905584	0.53	0.772	0.244035	Cebpb	Ifi27l2a
Rpl41	8.89936e-06	0.324472	1	1	0.287325	Cebpb	Rpl41
Klri2	1.11391e-05	0.464353	0.542	0.248	0.359638	Cebpb	Klri2
Txn1	1.61907e-05	-0.380149	0.916	0.98	0.522735	Cebpb	Txn1
Slc15a2	1.67575e-05	0.361074	0.241	0.03	0.541034	Cebpb	Slc15a2
Sept3	2.13845e-05	0.287491	0.217	0.02	0.690419	Cebpb	Sept3
Tomm22	2.25257e-05	-0.460425	0.542	0.782	0.727263	Cebpb	Tomm22
Zfp36	2.43729e-05	-0.658438	0.892	0.96	0.786903	Cebpb	Zfp36
Mpp6	2.74123e-05	0.500005	0.831	0.535	0.885033	Cebpb	Mpp6
Ubac2	3.35897e-05	0.387998	0.687	0.436	1	Cebpb	Ubac2
Prr5l	3.38138e-05	-0.401448	0.048	0.277	1	Cebpb	Prr5l
Rps15	3.40282e-05	0.300587	1	1	1	Cebpb	Rps15
Klk8	3.56526e-05	0.33404	0.398	0.129	1	Cebpb	Klk8
Rpl29	3.57085e-05	-0.447315	0.952	0.98	1	Cebpb	Rpl29
Rpl38	4.48994e-05	0.323384	1	1	1	Cebpb	Rpl38
Trim5	5.61607e-05	-0.300986	0	0.178	1	Cebpb	Trim5
Nr4a1	5.92714e-05	-0.640975	0.723	0.931	1	Cebpb	Nr4a1
Pde2a	8.58184e-05	0.250271	0.169	0.01	1	Cebpb	Pde2a
Tnni2	9.23796e-05	0.433837	0.53	0.248	1	Cebpb	Tnni2
Nudcd3	9.29715e-05	0.41126	0.506	0.248	1	Cebpb	Nudcd3
mt-Atp6	0.000106686	-0.534269	0.988	1	1	Cebpb	mt-Atp6
Ccnd2	0.000142756	0.430388	0.47	0.208	1	Cebpb	Ccnd2
Myo1c	0.000159147	0.31549	0.398	0.158	1	Cebpb	Myo1c
Tm9sf1	0.000200901	-0.315058	0.096	0.297	1	Cebpb	Tm9sf1
Kmt2c	0.000216908	0.378418	0.843	0.614	1	Cebpb	Kmt2c
Gcn1	0.000293734	0.302175	0.458	0.198	1	Cebpb	Gcn1
Hebp1	0.00029645	0.497567	0.554	0.277	1	Cebpb	Hebp1
Rtf2	0.000309954	0.404117	0.723	0.545	1	Cebpb	Rtf2
Hnrnpa2b1	0.000352766	-0.361903	0.964	0.97	1	Cebpb	Hnrnpa2b1
Pltp	0.000379845	0.311368	0.458	0.208	1	Cebpb	Pltp
March2	0.000398117	0.295895	0.434	0.208	1	Cebpb	March2
Pmaip1	0.000488203	-0.545094	0.723	0.901	1	Cebpb	Pmaip1
Sirpb1c	0.000535602	-0.309087	0.096	0.297	1	Cebpb	Sirpb1c
Bccip	0.000562553	-0.267474	0.241	0.485	1	Cebpb	Bccip
Swap70	0.000566669	-0.380591	0.398	0.614	1	Cebpb	Swap70
Ptgs2	0.000581268	-1.01486	0.337	0.574	1	Cebpb	Ptgs2
Ankrd13a	0.000631961	0.395531	0.747	0.604	1	Cebpb	Ankrd13a
Anxa6	0.000634252	0.430511	0.892	0.743	1	Cebpb	Anxa6
Tmed2	0.000675282	-0.312901	0.699	0.891	1	Cebpb	Tmed2
Pfn1	0.000682749	-0.326345	1	1	1	Cebpb	Pfn1
Rbck1	0.000696317	0.38055	0.566	0.337	1	Cebpb	Rbck1
Rps27	0.000696759	0.282253	1	1	1	Cebpb	Rps27
Ryr3	0.000899502	0.646374	0.253	0.079	1	Cebpb	Ryr3
Snhg8	0.000900391	-0.376822	0.566	0.683	1	Cebpb	Snhg8
Ppdpf	0.000940536	0.356363	0.759	0.663	1	Cebpb	Ppdpf
Ndufb3	0.00106065	-0.417663	0.614	0.782	1	Cebpb	Ndufb3
5031439G07Rik	0.00107066	0.350183	0.831	0.723	1	Cebpb	5031439G07Rik
Phyh	0.00107266	0.329822	0.434	0.238	1	Cebpb	Phyh
Lyn	0.0011028	0.379103	0.928	0.842	1	Cebpb	Lyn
Rspry1	0.00121215	0.329744	0.422	0.208	1	Cebpb	Rspry1
Ptch1	0.00136068	0.418188	0.434	0.228	1	Cebpb	Ptch1
Map2k2	0.00138693	0.303787	0.759	0.564	1	Cebpb	Map2k2
Ppp1r15a	0.00146916	-0.382788	0.711	0.851	1	Cebpb	Ppp1r15a
Gnai2	0.00151137	0.252348	0.988	0.99	1	Cebpb	Gnai2
Dab2ip	0.00164981	0.253435	0.386	0.168	1	Cebpb	Dab2ip
Atp2c1	0.00168556	-0.285533	0.205	0.396	1	Cebpb	Atp2c1
Ddx54	0.00177552	0.299996	0.518	0.317	1	Cebpb	Ddx54
Vasp	0.00200196	0.335095	0.904	0.871	1	Cebpb	Vasp
Sesn2	0.00206582	0.462922	0.41	0.238	1	Cebpb	Sesn2
Eif3h	0.00216067	0.342682	0.964	0.911	1	Cebpb	Eif3h
Fuca1	0.00218433	0.37739	0.687	0.475	1	Cebpb	Fuca1
Asrgl1	0.00218743	-0.353896	0.205	0.386	1	Cebpb	Asrgl1
Frmd4b	0.0022676	-0.259525	0.084	0.257	1	Cebpb	Frmd4b
Eif1b	0.00229208	-0.317733	0.518	0.713	1	Cebpb	Eif1b
Ndufa3	0.00229343	-0.320347	0.735	0.832	1	Cebpb	Ndufa3
Ucp2	0.00234685	0.38904	0.94	0.911	1	Cebpb	Ucp2
Cd5l	0.00236864	-0.38466	0.048	0.198	1	Cebpb	Cd5l
Ly9	0.00248278	-0.335319	0.217	0.436	1	Cebpb	Ly9
Tln1	0.00251767	0.344787	0.94	0.941	1	Cebpb	Tln1
Dnajc15	0.00253379	-0.269769	0.434	0.634	1	Cebpb	Dnajc15
Retreg1	0.00255186	0.321552	0.482	0.287	1	Cebpb	Retreg1
Laptm5	0.00268654	0.329452	0.964	0.96	1	Cebpb	Laptm5
Cops9	0.00271801	0.38163	0.807	0.782	1	Cebpb	Cops9
Eno1	0.00283042	0.370023	0.602	0.465	1	Cebpb	Eno1
Unc119	0.00290157	0.320761	0.542	0.337	1	Cebpb	Unc119
Ppp1ca	0.00292374	0.308577	0.94	0.911	1	Cebpb	Ppp1ca
1810037I17Rik	0.00292841	-0.442798	0.771	0.881	1	Cebpb	1810037I17Rik
mt-Nd2	0.00298351	-0.502782	0.976	1	1	Cebpb	mt-Nd2
Cfp	0.00301597	0.512087	0.843	0.812	1	Cebpb	Cfp
mt-Cytb	0.00302429	-0.487696	0.976	1	1	Cebpb	mt-Cytb
Dennd1a	0.0030436	0.254301	0.349	0.168	1	Cebpb	Dennd1a
Mat2b	0.00318763	-0.305984	0.277	0.485	1	Cebpb	Mat2b
Fxr1	0.00327454	0.360137	0.723	0.574	1	Cebpb	Fxr1
Ncor2	0.00339283	0.27657	0.446	0.238	1	Cebpb	Ncor2
Apbb1ip	0.00339832	0.280064	0.88	0.772	1	Cebpb	Apbb1ip
Klrk1	0.00341325	-0.367177	0.096	0.257	1	Cebpb	Klrk1
Hnrnpdl	0.00346999	-0.296764	0.699	0.812	1	Cebpb	Hnrnpdl
Eif4g3	0.00361058	0.319803	0.687	0.475	1	Cebpb	Eif4g3
Gpi1	0.00385809	0.251945	0.867	0.772	1	Cebpb	Gpi1
Ifi207	0.00386855	-0.326996	0.108	0.277	1	Cebpb	Ifi207
Cwf19l2	0.00402949	0.282831	0.41	0.228	1	Cebpb	Cwf19l2
S100a6	0.00410882	0.445019	0.94	0.931	1	Cebpb	S100a6
Sap30	0.00417111	-0.416358	0.398	0.545	1	Cebpb	Sap30
Fosb	0.00440971	-0.33838	0.892	0.99	1	Cebpb	Fosb
Tsc22d1	0.00452063	0.270625	0.542	0.347	1	Cebpb	Tsc22d1
Mef2c	0.00458354	0.553132	0.867	0.743	1	Cebpb	Mef2c
Midn	0.0045865	0.366464	0.506	0.356	1	Cebpb	Midn
Sde2	0.00460168	0.292438	0.506	0.297	1	Cebpb	Sde2
Eml5	0.00464347	0.31082	0.229	0.089	1	Cebpb	Eml5
Igkc	0.00478302	-0.479097	0.241	0.426	1	Cebpb	Igkc
Ppp4c	0.00495977	-0.312812	0.422	0.574	1	Cebpb	Ppp4c
Adipor2	0.0053238	0.266277	0.482	0.287	1	Cebpb	Adipor2
Sh3bp1	0.00535127	0.317884	0.795	0.634	1	Cebpb	Sh3bp1
Cdc42se2	0.00537534	0.338836	0.807	0.653	1	Cebpb	Cdc42se2
Rgs10	0.00540844	-0.275493	0.434	0.644	1	Cebpb	Rgs10
Ywhah	0.00541226	0.337556	0.916	0.812	1	Cebpb	Ywhah
Atp5g3	0.00551869	-0.317673	0.723	0.832	1	Cebpb	Atp5g3
Fcgrt	0.00553783	0.353169	0.482	0.287	1	Cebpb	Fcgrt
Gsn	0.0055659	0.391314	0.904	0.881	1	Cebpb	Gsn
Snrnp200	0.00565187	-0.261566	0.361	0.574	1	Cebpb	Snrnp200
Jdp2	0.00577747	0.361808	0.301	0.149	1	Cebpb	Jdp2
Ik	0.00598343	0.271293	0.711	0.574	1	Cebpb	Ik
Lta4h	0.00599041	0.286621	0.711	0.604	1	Cebpb	Lta4h
Ost4	0.00602315	-0.328861	0.651	0.802	1	Cebpb	Ost4
Smap2	0.00619711	0.273059	0.759	0.584	1	Cebpb	Smap2
Stat4	0.00641394	0.356726	0.325	0.168	1	Cebpb	Stat4
Akirin1	0.00651147	0.363279	0.602	0.465	1	Cebpb	Akirin1
Jarid2	0.0066349	0.371346	0.663	0.505	1	Cebpb	Jarid2
Rnf168	0.00686388	0.282742	0.289	0.139	1	Cebpb	Rnf168
Kras	0.00692203	0.349722	0.759	0.594	1	Cebpb	Kras
Taldo1	0.00696969	0.2734	0.964	0.96	1	Cebpb	Taldo1
Ckb	0.00739478	0.390531	0.819	0.782	1	Cebpb	Ckb
Rnf150	0.00749255	0.316241	0.277	0.139	1	Cebpb	Rnf150
Macf1	0.00756658	0.302304	0.759	0.624	1	Cebpb	Macf1
Dleu2	0.00764454	0.34244	0.651	0.475	1	Cebpb	Dleu2
Ptp4a2	0.00770011	0.288622	0.952	0.96	1	Cebpb	Ptp4a2
Casp8ap2	0.00771583	-0.252811	0.398	0.594	1	Cebpb	Casp8ap2
Mzt1	0.00776828	-0.255642	0.217	0.396	1	Cebpb	Mzt1
Ubn1	0.00813919	0.324242	0.711	0.564	1	Cebpb	Ubn1
Clta	0.00828131	0.302319	0.928	0.921	1	Cebpb	Clta
Akr1b3	0.00877811	0.364236	0.651	0.515	1	Cebpb	Akr1b3
Gnl3	0.00915073	-0.356335	0.506	0.644	1	Cebpb	Gnl3
H2-Oa	0.00989552	0.323638	0.88	0.842	1	Cebpb	H2-Oa

## Sheet: Cluster7
Gene	p_val	avg_log2FC	pct.1	pct.2	p_val_adj	cluster	gene
Tpm3-rs7	2.90351e-18	1.30906	0.605	0.02	9.37426e-14	Cebpb	Tpm3-rs7
Rps29	1.26648e-14	0.56096	1	1	4.08896e-10	Cebpb	Rps29
Sh3bgrl3	1.88654e-13	-0.865594	0.895	1	6.09087e-09	Cebpb	Sh3bgrl3
BC004004	4.98101e-13	1.05503	0.711	0.196	1.60817e-08	Cebpb	BC004004
Gm42031	3.5072e-12	-1.08357	0	0.48	1.13233e-07	Cebpb	Gm42031
Ptch1	4.40231e-12	1.06479	0.474	0.039	1.42133e-07	Cebpb	Ptch1
Rps27	3.78489e-11	0.472358	1	1	1.22199e-06	Cebpb	Rps27
Ubc	2.36062e-10	-0.668248	0.987	1	7.62151e-06	Cebpb	Ubc
Ncf4	4.15242e-10	0.796722	0.947	0.657	1.34065e-05	Cebpb	Ncf4
Gm43305	1.08594e-09	-0.769298	0.013	0.412	3.50608e-05	Cebpb	Gm43305
Rps21	2.03849e-09	0.445448	1	1	6.58147e-05	Cebpb	Rps21
Rpl29	7.21139e-09	-0.691834	0.974	0.99	0.000232827	Cebpb	Rpl29
Cebpb	7.46712e-09	-0.793225	0.947	1	0.000241084	Cebpb	Cebpb
Trf	1.3304e-08	0.898056	0.711	0.324	0.000429534	Cebpb	Trf
Ifi44	1.4114e-08	0.776702	0.303	0.01	0.000455684	Cebpb	Ifi44
Gbp2b	1.91473e-08	0.695104	0.276	0	0.000618191	Cebpb	Gbp2b
Ly6i	2.54566e-08	-1.26952	0.171	0.549	0.000821892	Cebpb	Ly6i
Rpl39	2.66063e-08	0.437526	1	1	0.000859011	Cebpb	Rpl39
Ifi27l2a	9.12011e-08	-1.11102	0.763	0.902	0.00294452	Cebpb	Ifi27l2a
Xist	1.05048e-07	0.774205	0.934	0.716	0.00339158	Cebpb	Xist
Pfn1	1.49121e-07	-0.535702	0.987	1	0.00481451	Cebpb	Pfn1
Rpl38	4.13814e-07	0.391875	1	0.99	0.0133604	Cebpb	Rpl38
Trim12a	4.71463e-07	-0.462596	0	0.284	0.0152217	Cebpb	Trim12a
Apobec3	8.97931e-07	-0.583176	0.066	0.382	0.0289906	Cebpb	Apobec3
Lilra5	9.00886e-07	0.774163	0.684	0.363	0.029086	Cebpb	Lilra5
Prcp	9.89909e-07	-0.660855	0.276	0.598	0.0319602	Cebpb	Prcp
Gm42418	1.2118e-06	-0.376413	1	1	0.0391242	Cebpb	Gm42418
Colec12	1.69129e-06	0.575615	0.237	0.01	0.054605	Cebpb	Colec12
Fcgrt	1.86653e-06	0.551302	0.632	0.255	0.0602629	Cebpb	Fcgrt
Pira2	6.17772e-06	0.423602	0.434	0.118	0.199454	Cebpb	Pira2
Ptprc	8.32319e-06	0.361435	1	1	0.268722	Cebpb	Ptprc
Traf1	1.05889e-05	0.699271	0.842	0.657	0.341874	Cebpb	Traf1
Klra2	1.12436e-05	-0.683808	0.329	0.598	0.363012	Cebpb	Klra2
Apoe	1.24124e-05	-1.18092	0.789	0.892	0.400745	Cebpb	Apoe
Rpl37	1.45015e-05	0.387113	1	1	0.468196	Cebpb	Rpl37
Ifi202b	1.56843e-05	0.360593	0.171	0	0.506383	Cebpb	Ifi202b
Rps15	2.00727e-05	0.311014	1	1	0.648066	Cebpb	Rps15
Cyp4f18	2.32895e-05	-0.66895	0.658	0.833	0.751926	Cebpb	Cyp4f18
Zfp36	2.42459e-05	-0.775535	0.908	0.98	0.782802	Cebpb	Zfp36
Hspa8	2.98791e-05	0.31598	1	1	0.964675	Cebpb	Hspa8
Ccdc88c	3.33042e-05	-0.512867	0.447	0.725	1	Cebpb	Ccdc88c
Ly6a	4.00594e-05	-0.500476	0.039	0.284	1	Cebpb	Ly6a
Picalm	4.95706e-05	0.5657	0.934	0.833	1	Cebpb	Picalm
Ear2	5.22354e-05	-0.687795	0.75	0.882	1	Cebpb	Ear2
Mycbp2	7.34122e-05	0.63467	0.829	0.657	1	Cebpb	Mycbp2
Gm19951	7.53606e-05	-0.405615	0	0.186	1	Cebpb	Gm19951
Smc6	8.50217e-05	0.574189	0.961	0.892	1	Cebpb	Smc6
Capzb	8.57926e-05	-0.418732	0.934	0.961	1	Cebpb	Capzb
Rpl36	8.96306e-05	0.308678	1	1	1	Cebpb	Rpl36
Rpl12	0.00010559	0.392496	1	0.98	1	Cebpb	Rpl12
Oasl2	0.000116834	-0.553921	0.013	0.206	1	Cebpb	Oasl2
Arhgef10l	0.000142865	-0.558143	0.342	0.578	1	Cebpb	Arhgef10l
Zfp407	0.000151929	0.395098	0.342	0.108	1	Cebpb	Zfp407
Adam17	0.000153596	0.460335	0.632	0.373	1	Cebpb	Adam17
Romo1	0.000153877	0.483988	0.684	0.412	1	Cebpb	Romo1
Rpl41	0.0001721	0.304559	1	1	1	Cebpb	Rpl41
Spcs2	0.000187951	0.448536	0.711	0.461	1	Cebpb	Spcs2
Gstm1	0.000201026	-0.364013	0.053	0.265	1	Cebpb	Gstm1
Lgals1	0.000201391	0.466564	0.487	0.216	1	Cebpb	Lgals1
Pltp	0.000277087	0.536781	0.605	0.333	1	Cebpb	Pltp
Vrk2	0.000325589	0.456292	0.395	0.157	1	Cebpb	Vrk2
Plekho2	0.000343215	0.553332	0.908	0.706	1	Cebpb	Plekho2
Bnip2	0.000374301	0.429134	0.671	0.402	1	Cebpb	Bnip2
Rpl37a	0.000463593	0.264553	1	1	1	Cebpb	Rpl37a
Itgax	0.000497762	0.496092	0.763	0.559	1	Cebpb	Itgax
Ddx17	0.000500414	0.386052	0.776	0.569	1	Cebpb	Ddx17
Wnk1	0.000502631	0.517303	0.868	0.627	1	Cebpb	Wnk1
Ifi30	0.000572835	0.517535	0.789	0.647	1	Cebpb	Ifi30
Bcl2a1a	0.000597895	0.579763	0.671	0.431	1	Cebpb	Bcl2a1a
Pirb	0.000615174	-0.491822	0.421	0.647	1	Cebpb	Pirb
Borcs8	0.000623513	0.439833	0.368	0.147	1	Cebpb	Borcs8
Foxn3	0.000624279	-0.555265	0.632	0.775	1	Cebpb	Foxn3
Grk3	0.000680912	0.417189	0.921	0.873	1	Cebpb	Grk3
Rtf2	0.00073607	0.51731	0.605	0.402	1	Cebpb	Rtf2
Tmem128	0.000745819	-0.412265	0.276	0.52	1	Cebpb	Tmem128
Lsp1	0.000751424	-0.285733	0.987	1	1	Cebpb	Lsp1
Icam1	0.000805434	0.47509	0.461	0.225	1	Cebpb	Icam1
Utrn	0.000806015	0.397826	0.487	0.245	1	Cebpb	Utrn
Tcf7l2	0.000807661	-0.503336	0.645	0.794	1	Cebpb	Tcf7l2
Plek	0.000838615	0.448441	1	0.882	1	Cebpb	Plek
Arsb	0.000845176	0.259337	0.224	0.059	1	Cebpb	Arsb
Klf7	0.000898805	-0.317833	0.079	0.284	1	Cebpb	Klf7
Atg3	0.000929223	0.397999	0.658	0.451	1	Cebpb	Atg3
Apobec1	0.00093864	0.548185	0.684	0.48	1	Cebpb	Apobec1
Dennd5a	0.000960746	0.395121	0.684	0.471	1	Cebpb	Dennd5a
Pycard	0.000990027	-0.470115	0.368	0.618	1	Cebpb	Pycard
H2-D1	0.000994194	-0.261486	1	1	1	Cebpb	H2-D1
Nudcd3	0.00102843	0.443882	0.395	0.186	1	Cebpb	Nudcd3
Ppp1r15a	0.00103641	-0.495291	0.697	0.863	1	Cebpb	Ppp1r15a
Slc4a7	0.00107294	0.41824	0.382	0.176	1	Cebpb	Slc4a7
Rpl14	0.00109763	0.311432	0.987	0.99	1	Cebpb	Rpl14
Padi2	0.00115537	-0.258236	0.013	0.157	1	Cebpb	Padi2
H2-T23	0.00120042	-0.49024	0.711	0.745	1	Cebpb	H2-T23
Calr	0.0012086	0.454641	0.908	0.725	1	Cebpb	Calr
Tmsb10	0.0012108	-0.428433	0.974	0.971	1	Cebpb	Tmsb10
Rplp1	0.00126181	0.27947	1	1	1	Cebpb	Rplp1
Tcea3	0.0012823	-0.332338	0.039	0.206	1	Cebpb	Tcea3
Malat1	0.00132817	0.337252	1	1	1	Cebpb	Malat1
Rnase4	0.00135162	0.265895	0.211	0.049	1	Cebpb	Rnase4
Hsp90ab1	0.0013556	0.336125	1	1	1	Cebpb	Hsp90ab1
Gcnt2	0.00135793	0.451962	0.829	0.686	1	Cebpb	Gcnt2
Snrnp48	0.00139775	0.298799	0.487	0.245	1	Cebpb	Snrnp48
Cox7a2l	0.0014675	0.30605	0.974	0.892	1	Cebpb	Cox7a2l
Arl5c	0.00149897	0.458742	0.684	0.441	1	Cebpb	Arl5c
Inpp5f	0.00152844	0.471778	0.513	0.314	1	Cebpb	Inpp5f
Plekhf2	0.00155619	-0.429625	0.224	0.441	1	Cebpb	Plekhf2
Lyz2	0.00157066	-0.398528	0.987	0.99	1	Cebpb	Lyz2
Rgcc	0.00158166	-0.430675	0.053	0.225	1	Cebpb	Rgcc
Qsox1	0.00164208	0.339647	0.197	0.049	1	Cebpb	Qsox1
Vhl	0.00170337	0.305406	0.197	0.049	1	Cebpb	Vhl
Fam241a	0.00174522	-0.32015	0.066	0.235	1	Cebpb	Fam241a
Usp48	0.00174962	0.315057	0.382	0.167	1	Cebpb	Usp48
Kif1b	0.00177327	0.40425	0.224	0.069	1	Cebpb	Kif1b
Ifitm6	0.00177399	-0.448824	0.868	0.941	1	Cebpb	Ifitm6
Nudc	0.00181157	-0.458119	0.316	0.5	1	Cebpb	Nudc
Nfu1	0.00193806	-0.387499	0.105	0.284	1	Cebpb	Nfu1
mt-Co1	0.0019575	-0.290279	1	1	1	Cebpb	mt-Co1
Poldip3	0.00199293	0.350103	0.474	0.245	1	Cebpb	Poldip3
Cast	0.00199814	-0.492672	0.447	0.657	1	Cebpb	Cast
Ppt1	0.00214318	0.379075	0.658	0.451	1	Cebpb	Ppt1
Rel	0.00215647	0.282865	0.974	0.892	1	Cebpb	Rel
Chil3	0.00216617	-0.637995	0.066	0.235	1	Cebpb	Chil3
Zkscan3	0.00218678	0.306139	0.276	0.098	1	Cebpb	Zkscan3
Cdc42se2	0.00224492	0.363876	0.763	0.539	1	Cebpb	Cdc42se2
Gabarapl1	0.00224778	-0.332888	0.092	0.284	1	Cebpb	Gabarapl1
Mtch1	0.00226524	0.317831	0.474	0.245	1	Cebpb	Mtch1
Ccrl2	0.00227482	0.764217	0.711	0.598	1	Cebpb	Ccrl2
Cd74	0.00227711	0.624752	0.974	0.902	1	Cebpb	Cd74
Cd2bp2	0.00231365	0.33328	0.355	0.167	1	Cebpb	Cd2bp2
Nufip1	0.00231669	-0.350812	0.079	0.255	1	Cebpb	Nufip1
Aak1	0.00231766	0.25941	0.25	0.078	1	Cebpb	Aak1
Hsp90b1	0.00236476	0.500772	0.868	0.775	1	Cebpb	Hsp90b1
Cd274	0.00248559	0.583531	0.605	0.402	1	Cebpb	Cd274
Prmt1	0.00252644	0.253653	0.342	0.137	1	Cebpb	Prmt1
Slco3a1	0.00257003	-0.29765	0.026	0.167	1	Cebpb	Slco3a1
Csrp2	0.00261057	-0.38951	0.079	0.245	1	Cebpb	Csrp2
Cd40	0.00265948	0.29391	0.276	0.108	1	Cebpb	Cd40
Fam126a	0.00268593	-0.443531	0.197	0.392	1	Cebpb	Fam126a
Efr3a	0.00268678	0.31826	0.487	0.245	1	Cebpb	Efr3a
Nsa2	0.00270059	0.36581	0.947	0.853	1	Cebpb	Nsa2
Aim2	0.00270148	0.3268	0.539	0.304	1	Cebpb	Aim2
Tgm3	0.00284786	-0.533268	0.171	0.353	1	Cebpb	Tgm3
Slc25a20	0.00304927	-0.384306	0.105	0.284	1	Cebpb	Slc25a20
Actr2	0.00307931	-0.362549	0.842	0.902	1	Cebpb	Actr2
Nabp1	0.00316708	-0.441085	0.724	0.873	1	Cebpb	Nabp1
Rpl36a	0.00319681	0.368027	0.947	0.98	1	Cebpb	Rpl36a
AY036118	0.00319738	-0.351142	1	0.99	1	Cebpb	AY036118
Fgfr1op2	0.00320512	-0.421346	0.434	0.618	1	Cebpb	Fgfr1op2
Slc46a3	0.00320648	0.400045	0.487	0.304	1	Cebpb	Slc46a3
Tubb2a	0.00325034	0.299633	0.289	0.118	1	Cebpb	Tubb2a
Ndufa2	0.00325283	0.386089	0.816	0.745	1	Cebpb	Ndufa2
Plbd1	0.0034016	-0.350317	0.711	0.882	1	Cebpb	Plbd1
Rfc1	0.00343725	0.328653	0.395	0.196	1	Cebpb	Rfc1
Stat1	0.0034483	0.389661	0.842	0.696	1	Cebpb	Stat1
Nr4a1	0.00344926	-0.360916	0.961	1	1	Cebpb	Nr4a1
Pdia6	0.00348925	0.390557	0.605	0.441	1	Cebpb	Pdia6
Tent5a	0.00356055	-0.385368	0.658	0.863	1	Cebpb	Tent5a
Crebbp	0.00360723	0.405253	0.724	0.529	1	Cebpb	Crebbp
Phax	0.00369801	0.315972	0.382	0.176	1	Cebpb	Phax
Pecam1	0.00383647	0.364686	0.539	0.314	1	Cebpb	Pecam1
Sec61g	0.00384838	0.293493	0.934	0.892	1	Cebpb	Sec61g
Kdm5b	0.00392815	0.403515	0.368	0.186	1	Cebpb	Kdm5b
Akap9	0.00397115	0.331182	0.461	0.265	1	Cebpb	Akap9
Mef2c	0.00399272	0.412426	0.842	0.784	1	Cebpb	Mef2c
Clec4b1	0.00407474	0.354549	0.184	0.049	1	Cebpb	Clec4b1
Gm15987	0.00409835	0.405272	0.553	0.333	1	Cebpb	Gm15987
Slc15a3	0.00438105	0.424261	0.632	0.412	1	Cebpb	Slc15a3
Lgmn	0.0044948	-0.403489	0.421	0.637	1	Cebpb	Lgmn
Trim26	0.00456605	0.346436	0.513	0.294	1	Cebpb	Trim26
Lilra6	0.00469475	0.290528	0.289	0.118	1	Cebpb	Lilra6
Psmd1	0.00469627	0.311543	0.461	0.255	1	Cebpb	Psmd1
Tbc1d23	0.00473845	0.401793	0.408	0.216	1	Cebpb	Tbc1d23
Cd22	0.00491071	0.457495	0.211	0.069	1	Cebpb	Cd22
Fem1b	0.00491612	0.264084	0.158	0.039	1	Cebpb	Fem1b
Cd86	0.0051302	0.458351	0.618	0.48	1	Cebpb	Cd86
Arhgdib	0.00514011	-0.284529	0.974	1	1	Cebpb	Arhgdib
Pde3b	0.00516801	-0.270801	0.053	0.196	1	Cebpb	Pde3b
Zfp638	0.00519314	0.375274	0.592	0.392	1	Cebpb	Zfp638
Ptpn6	0.00556886	0.348258	0.961	0.833	1	Cebpb	Ptpn6
Smndc1	0.00557495	0.327981	0.474	0.265	1	Cebpb	Smndc1
Med30	0.00560866	-0.322513	0.184	0.353	1	Cebpb	Med30
Jak1	0.00561743	0.493551	0.737	0.608	1	Cebpb	Jak1
Appl1	0.00568376	0.265342	0.263	0.108	1	Cebpb	Appl1
Mta3	0.00570171	0.34645	0.421	0.225	1	Cebpb	Mta3
Tpd52l2	0.00578578	0.372142	0.434	0.265	1	Cebpb	Tpd52l2
Crlf2	0.00596606	0.336282	0.605	0.412	1	Cebpb	Crlf2
Zeb2	0.0060988	0.355101	0.987	0.922	1	Cebpb	Zeb2
Tnfaip2	0.00617443	0.76488	0.658	0.451	1	Cebpb	Tnfaip2
Scarb1	0.00621307	-0.450777	0.316	0.5	1	Cebpb	Scarb1
Cotl1	0.00626917	-0.306197	0.829	0.951	1	Cebpb	Cotl1
Cdk5rap3	0.00639095	0.345226	0.211	0.078	1	Cebpb	Cdk5rap3
Ndufa8	0.00652482	-0.258749	0.237	0.441	1	Cebpb	Ndufa8
Btg1	0.00673044	0.268337	1	1	1	Cebpb	Btg1
Il6ra	0.00674759	-0.287608	0.724	0.873	1	Cebpb	Il6ra
mt-Atp6	0.00691161	-0.306016	1	1	1	Cebpb	mt-Atp6
Basp1	0.00693402	0.389808	0.316	0.147	1	Cebpb	Basp1
Serp1	0.00694493	0.328395	0.855	0.676	1	Cebpb	Serp1
Dleu2	0.00717966	0.381012	0.855	0.775	1	Cebpb	Dleu2
Arrdc1	0.00738198	0.288069	0.355	0.196	1	Cebpb	Arrdc1
Gtf3c1	0.0074663	0.291084	0.237	0.098	1	Cebpb	Gtf3c1
Lbr	0.00752061	0.326609	0.513	0.304	1	Cebpb	Lbr
Eif4g1	0.00759099	0.322552	0.566	0.392	1	Cebpb	Eif4g1
Eef2	0.00768021	0.270049	0.961	0.98	1	Cebpb	Eef2
Akap10	0.00805403	0.264165	0.263	0.108	1	Cebpb	Akap10
Avpi1	0.00806297	0.45927	0.408	0.225	1	Cebpb	Avpi1
Lyst	0.00826945	0.358964	0.526	0.333	1	Cebpb	Lyst
Dock4	0.00834477	0.347694	0.263	0.118	1	Cebpb	Dock4
Dgkg	0.00850421	-0.302585	0.145	0.304	1	Cebpb	Dgkg
Usp16	0.00864159	0.392745	0.474	0.314	1	Cebpb	Usp16
Ndfip2	0.00867472	0.289377	0.263	0.118	1	Cebpb	Ndfip2
Fubp1	0.00875538	0.311311	0.645	0.431	1	Cebpb	Fubp1
Fam89b	0.00882563	0.331424	0.421	0.245	1	Cebpb	Fam89b
Vamp4	0.00892212	0.325053	0.487	0.314	1	Cebpb	Vamp4
Hp	0.00893557	-0.409641	0.342	0.529	1	Cebpb	Hp
Son	0.00900108	0.285012	0.987	0.873	1	Cebpb	Son
Jarid2	0.00908582	0.315926	0.803	0.637	1	Cebpb	Jarid2
Srebf2	0.0090987	-0.416351	0.289	0.461	1	Cebpb	Srebf2
Tmed10	0.00912052	0.412836	0.855	0.657	1	Cebpb	Tmed10
Itgb2	0.00944885	-0.310243	0.947	0.951	1	Cebpb	Itgb2
Cyb5a	0.00962854	0.326916	0.605	0.422	1	Cebpb	Cyb5a
Sp110	0.00967808	0.337669	0.539	0.382	1	Cebpb	Sp110

## Sheet: Cluster8
Gene	p_val	avg_log2FC	pct.1	pct.2	p_val_adj	cluster	gene
Cebpb	6.2051e-25	-2.95152	0	0.863	2.00338e-20	Cebpb	Cebpb
Cd5l	3.87497e-17	-2.05501	0.425	0.918	1.25107e-12	Cebpb	Cd5l
Ctsd	7.41256e-16	-1.23745	0.975	1	2.39322e-11	Cebpb	Ctsd
Ifi44	1.35084e-15	1.38457	0.838	0.26	4.36133e-11	Cebpb	Ifi44
Tpm3-rs7	3.36042e-15	1.16355	0.65	0.041	1.08495e-10	Cebpb	Tpm3-rs7
Ifi44l	1.74986e-14	0.915662	0.588	0	5.64959e-10	Cebpb	Ifi44l
Ctsc	1.15644e-12	-1.17644	0.912	1	3.73369e-08	Cebpb	Ctsc
Prcp	3.18502e-11	-0.949953	0.412	0.849	1.02832e-06	Cebpb	Prcp
Trim12a	3.63301e-11	-0.780593	0.013	0.466	1.17295e-06	Cebpb	Trim12a
Gm42031	4.88572e-11	-0.867263	0	0.438	1.5774e-06	Cebpb	Gm42031
Ly6e	1.09698e-10	-0.857942	0.912	1	3.54172e-06	Cebpb	Ly6e
Apobec3	5.92833e-10	-0.978047	0.238	0.644	1.91402e-05	Cebpb	Apobec3
BC004004	9.92358e-10	0.813664	0.775	0.37	3.20393e-05	Cebpb	BC004004
Tenm4	1.96684e-09	1.00394	0.75	0.301	6.35015e-05	Cebpb	Tenm4
Gm43305	2.24937e-09	-0.616256	0.013	0.397	7.26231e-05	Cebpb	Gm43305
Ptch1	2.41237e-09	0.908596	0.537	0.082	7.78858e-05	Cebpb	Ptch1
Rps29	3.94557e-09	0.585841	1	1	0.000127387	Cebpb	Rps29
Lilra6	1.51816e-08	0.555627	0.5	0.068	0.000490152	Cebpb	Lilra6
Cd74	3.97459e-08	0.697373	0.988	0.973	0.00128324	Cebpb	Cd74
Ank2	5.26009e-08	-0.662445	0.075	0.479	0.00169827	Cebpb	Ank2
H2-Aa	9.55206e-08	0.78865	0.975	0.945	0.00308398	Cebpb	H2-Aa
Fblim1	1.3435e-07	-0.803772	0.062	0.411	0.00433762	Cebpb	Fblim1
Sdcbp	1.54336e-07	-0.676509	0.95	0.986	0.00498289	Cebpb	Sdcbp
Ctsb	1.77333e-07	-0.636873	1	1	0.00572538	Cebpb	Ctsb
Apoe	3.6456e-07	-0.989943	0.938	1	0.0117702	Cebpb	Apoe
Clec1b	5.07164e-07	-0.871589	0.412	0.767	0.0163743	Cebpb	Clec1b
Ptgis	6.67886e-07	-0.797219	0.25	0.603	0.0215634	Cebpb	Ptgis
H2-Ab1	9.9339e-07	0.742594	1	0.945	0.0320726	Cebpb	H2-Ab1
Sh3bgrl3	1.14645e-06	-0.701101	0.825	0.932	0.0370143	Cebpb	Sh3bgrl3
B2m	1.85408e-06	-0.366973	1	1	0.0598607	Cebpb	B2m
Rtf2	2.64945e-06	0.594281	0.713	0.411	0.0855402	Cebpb	Rtf2
Arl6ip5	2.65292e-06	0.670778	0.7	0.37	0.0856523	Cebpb	Arl6ip5
Ifi27l2a	2.73305e-06	-0.991669	0.588	0.836	0.0882391	Cebpb	Ifi27l2a
Epsti1	3.22661e-06	-0.6564	0.6	0.767	0.104174	Cebpb	Epsti1
mt-Nd2	3.46961e-06	-0.597351	1	1	0.11202	Cebpb	mt-Nd2
Xist	4.49846e-06	0.73508	1	0.849	0.145237	Cebpb	Xist
H2-Eb1	5.60602e-06	0.752209	0.963	0.932	0.180996	Cebpb	H2-Eb1
Rps27	8.5499e-06	0.670499	0.988	0.973	0.276042	Cebpb	Rps27
Rpl37a	1.32495e-05	0.479471	1	1	0.427773	Cebpb	Rpl37a
Pak1	1.56785e-05	-0.575648	0.212	0.548	0.506197	Cebpb	Pak1
Ctnnd2	1.71134e-05	0.56206	0.438	0.123	0.552522	Cebpb	Ctnnd2
Lilra5	2.01775e-05	0.632612	0.512	0.178	0.65145	Cebpb	Lilra5
Glul	2.03537e-05	-0.590216	0.975	1	0.657141	Cebpb	Glul
Pianp	2.61093e-05	0.451644	0.4	0.096	0.842966	Cebpb	Pianp
Sorl1	2.71365e-05	0.618129	0.713	0.397	0.87613	Cebpb	Sorl1
Tomm22	2.77811e-05	-0.548161	0.425	0.658	0.896939	Cebpb	Tomm22
Ccl24	3.07654e-05	0.585095	0.7	0.315	0.99329	Cebpb	Ccl24
Pttg1	4.7719e-05	-0.519755	0.15	0.425	1	Cebpb	Pttg1
Ifi202b	5.99096e-05	0.408668	0.2	0	1	Cebpb	Ifi202b
4833420G17Rik	6.14989e-05	0.378512	0.425	0.137	1	Cebpb	4833420G17Rik
Ubc	6.6319e-05	-0.65238	0.912	0.986	1	Cebpb	Ubc
Rps23	7.16984e-05	0.448788	1	1	1	Cebpb	Rps23
Mrap	8.92657e-05	-0.385711	0.038	0.26	1	Cebpb	Mrap
Rps21	8.94314e-05	0.449698	1	1	1	Cebpb	Rps21
Zfp36	0.000100887	-0.801684	0.85	0.904	1	Cebpb	Zfp36
Trim34a	0.000101835	-0.370953	0.025	0.233	1	Cebpb	Trim34a
Gltp	0.000104486	-0.578923	0.812	0.932	1	Cebpb	Gltp
Pih1d1	0.000122299	0.384493	0.562	0.26	1	Cebpb	Pih1d1
Trim5	0.000122423	-0.27004	0.013	0.205	1	Cebpb	Trim5
Mrs2	0.000134518	0.353506	0.312	0.068	1	Cebpb	Mrs2
Trim30d	0.000149145	-0.433352	0.188	0.479	1	Cebpb	Trim30d
Hist1h2bc	0.000151566	-0.575425	0.275	0.575	1	Cebpb	Hist1h2bc
Gnl2	0.000163405	0.372449	0.388	0.123	1	Cebpb	Gnl2
Fth1	0.00017713	-0.350632	1	1	1	Cebpb	Fth1
Bcl2l15	0.000178091	0.361802	0.262	0.041	1	Cebpb	Bcl2l15
Gm14548	0.000184263	0.426342	0.362	0.11	1	Cebpb	Gm14548
Relch	0.000209253	0.399374	0.5	0.205	1	Cebpb	Relch
Rps15	0.000233071	0.427706	1	0.986	1	Cebpb	Rps15
St8sia4	0.000264233	0.458664	0.662	0.397	1	Cebpb	St8sia4
Gbp2b	0.000270955	0.346498	0.312	0.082	1	Cebpb	Gbp2b
Rpl36	0.000305283	0.458406	0.988	1	1	Cebpb	Rpl36
Arrb1	0.000313429	0.411874	0.6	0.329	1	Cebpb	Arrb1
Plbd1	0.000326874	-0.47169	0.9	0.973	1	Cebpb	Plbd1
Ap1g2	0.000341757	0.266196	0.3	0.068	1	Cebpb	Ap1g2
Igha	0.000370439	-0.327044	0.013	0.178	1	Cebpb	Igha
Snhg6	0.000375763	-0.386007	0.112	0.342	1	Cebpb	Snhg6
Hnrnpf	0.000376051	-0.457676	0.912	0.973	1	Cebpb	Hnrnpf
mt-Cytb	0.000381834	-0.4168	1	1	1	Cebpb	mt-Cytb
Adrb2	0.000397137	-0.371992	0.4	0.658	1	Cebpb	Adrb2
Iffo2	0.000402655	-0.65674	0.212	0.452	1	Cebpb	Iffo2
Rpl7	0.000476017	0.392727	0.988	0.973	1	Cebpb	Rpl7
Tm9sf1	0.000480697	-0.349131	0.112	0.342	1	Cebpb	Tm9sf1
Dlg2	0.000529349	-0.391688	0.062	0.26	1	Cebpb	Dlg2
Slc25a17	0.000583544	-0.31396	0.05	0.247	1	Cebpb	Slc25a17
Sgk1	0.000594605	-0.880173	0.6	0.781	1	Cebpb	Sgk1
Msi2	0.000604	-0.290705	0.288	0.562	1	Cebpb	Msi2
Rpl37	0.00060774	0.466991	1	0.986	1	Cebpb	Rpl37
Sipa1l1	0.000626525	-0.519751	0.537	0.74	1	Cebpb	Sipa1l1
Ncoa4	0.000652037	-0.394072	0.85	0.918	1	Cebpb	Ncoa4
Prkch	0.000663345	0.291309	0.262	0.055	1	Cebpb	Prkch
Arl6ip1	0.000685488	-0.504021	0.938	1	1	Cebpb	Arl6ip1
mt-Co1	0.000723145	-0.431785	1	1	1	Cebpb	mt-Co1
St3gal5	0.000723745	-0.355947	0.075	0.274	1	Cebpb	St3gal5
C6	0.000728636	-0.721076	0.438	0.671	1	Cebpb	C6
Nr1h3	0.000822098	-0.539842	0.762	0.877	1	Cebpb	Nr1h3
Cpeb2	0.000867407	-0.433202	0.238	0.479	1	Cebpb	Cpeb2
Rpl39	0.000881449	0.395346	1	0.973	1	Cebpb	Rpl39
Rcn3	0.000885312	0.381	0.4	0.151	1	Cebpb	Rcn3
Bst2	0.000891357	-0.408642	0.637	0.808	1	Cebpb	Bst2
2900026A02Rik	0.000904152	0.272034	0.225	0.041	1	Cebpb	2900026A02Rik
Nuak1	0.000964761	-0.414438	0.212	0.466	1	Cebpb	Nuak1
Marco	0.000979337	-0.55705	0.038	0.219	1	Cebpb	Marco
mt-Atp6	0.00101737	-0.399105	1	1	1	Cebpb	mt-Atp6
Safb2	0.00102797	0.487024	0.662	0.425	1	Cebpb	Safb2
Abcc3	0.0010335	-0.52967	0.613	0.726	1	Cebpb	Abcc3
Sdhd	0.00103387	-0.428157	0.325	0.548	1	Cebpb	Sdhd
Rnf130	0.00108924	-0.519043	0.625	0.699	1	Cebpb	Rnf130
Tmcc3	0.00110382	-0.642412	0.575	0.767	1	Cebpb	Tmcc3
Phyh	0.00116342	0.386571	0.6	0.329	1	Cebpb	Phyh
Clec4n	0.00120793	-0.651553	0.787	0.877	1	Cebpb	Clec4n
Gsr	0.00124098	-0.406844	0.575	0.74	1	Cebpb	Gsr
Npm1	0.00124098	0.400137	0.938	0.959	1	Cebpb	Npm1
Csrp1	0.00128702	-0.483453	0.575	0.808	1	Cebpb	Csrp1
Sfxn1	0.00132636	-0.434358	0.338	0.548	1	Cebpb	Sfxn1
Lipa	0.00134763	-0.443417	0.925	0.959	1	Cebpb	Lipa
H3f3b	0.00134913	-0.565082	0.975	1	1	Cebpb	H3f3b
Anxa3	0.0013953	-0.508148	0.175	0.397	1	Cebpb	Anxa3
Ids	0.00141151	0.506642	0.6	0.329	1	Cebpb	Ids
Txn1	0.00143656	-0.40118	0.938	0.973	1	Cebpb	Txn1
Slc11a1	0.00146705	-0.479988	0.75	0.822	1	Cebpb	Slc11a1
Kcna2	0.00148511	-0.42751	0.688	0.781	1	Cebpb	Kcna2
Unc5a	0.00148659	-0.328745	0.013	0.151	1	Cebpb	Unc5a
1810037I17Rik	0.00149785	-0.480163	0.588	0.74	1	Cebpb	1810037I17Rik
Ftl1	0.00153075	-0.317237	0.988	1	1	Cebpb	Ftl1
Pdcl3	0.00154193	-0.330709	0.212	0.438	1	Cebpb	Pdcl3
Rplp1	0.00156968	0.318216	1	1	1	Cebpb	Rplp1
Tmem229a	0.00162536	0.337316	0.162	0.014	1	Cebpb	Tmem229a
Rpl35	0.00172203	0.521581	0.887	0.89	1	Cebpb	Rpl35
Ncf4	0.00176326	0.332122	0.412	0.178	1	Cebpb	Ncf4
Cdk14	0.00177233	-0.527393	0.362	0.562	1	Cebpb	Cdk14
Togaram1	0.00177828	-0.325635	0.075	0.247	1	Cebpb	Togaram1
Tgfbi	0.00178966	0.452093	0.95	0.836	1	Cebpb	Tgfbi
AY036118	0.00180959	0.764732	0.887	0.767	1	Cebpb	AY036118
Rps9	0.00191544	0.352558	1	1	1	Cebpb	Rps9
Nedd9	0.00196083	0.352935	0.688	0.384	1	Cebpb	Nedd9
Lgmn	0.00198752	-0.416231	1	0.959	1	Cebpb	Lgmn
Commd7	0.00199101	0.430223	0.575	0.342	1	Cebpb	Commd7
Crip1	0.00212483	0.446151	0.988	0.904	1	Cebpb	Crip1
Prdm1	0.00221404	0.484129	0.412	0.178	1	Cebpb	Prdm1
Nudt16	0.00226866	0.34911	0.275	0.096	1	Cebpb	Nudt16
Mink1	0.00228854	0.430563	0.588	0.356	1	Cebpb	Mink1
Klf2	0.00229019	-0.976765	0.7	0.808	1	Cebpb	Klf2
Slc15a2	0.00229773	0.4473	0.5	0.26	1	Cebpb	Slc15a2
Rps12	0.00232994	0.300417	1	1	1	Cebpb	Rps12
Slpi	0.00234504	-0.670505	0.775	0.822	1	Cebpb	Slpi
Selplg	0.00252486	-0.380041	0.637	0.74	1	Cebpb	Selplg
Rhoa	0.00256408	-0.319336	0.9	0.986	1	Cebpb	Rhoa
Tbc1d14	0.00257083	0.276181	0.412	0.178	1	Cebpb	Tbc1d14
Kpna1	0.00257096	0.360862	0.55	0.315	1	Cebpb	Kpna1
Eif3l	0.00260298	-0.364003	0.388	0.589	1	Cebpb	Eif3l
Pmaip1	0.0026296	-0.675208	0.412	0.575	1	Cebpb	Pmaip1
Gpr35	0.00264318	-0.383594	0.262	0.479	1	Cebpb	Gpr35
6430548M08Rik	0.0026765	-0.478694	0.412	0.603	1	Cebpb	6430548M08Rik
Txlna	0.00292865	0.34143	0.45	0.233	1	Cebpb	Txlna
Rpl41	0.00296311	0.383374	1	1	1	Cebpb	Rpl41
Cyth1	0.00298118	-0.411953	0.238	0.438	1	Cebpb	Cyth1
Trrap	0.00298293	0.447658	0.35	0.151	1	Cebpb	Trrap
Rhob	0.00328917	-0.682784	0.7	0.808	1	Cebpb	Rhob
Sept8	0.0034881	0.262578	0.3	0.11	1	Cebpb	Sept8
Odr4	0.00353222	-0.338855	0.262	0.493	1	Cebpb	Odr4
Ksr2	0.0035682	-0.44971	0.138	0.315	1	Cebpb	Ksr2
Plekhm2	0.00362534	-0.421822	0.625	0.781	1	Cebpb	Plekhm2
Bag1	0.00367608	0.332674	0.7	0.397	1	Cebpb	Bag1
Ifitm2	0.00378563	0.419807	0.625	0.397	1	Cebpb	Ifitm2
Itm2b	0.00392818	-0.300874	1	1	1	Cebpb	Itm2b
Rab1b	0.00394427	0.300777	0.438	0.219	1	Cebpb	Rab1b
Rpl38	0.00397399	0.322081	0.988	1	1	Cebpb	Rpl38
Esco1	0.00401655	-0.31563	0.112	0.301	1	Cebpb	Esco1
Tsc22d3	0.00406063	-0.373756	0.725	0.808	1	Cebpb	Tsc22d3
Ms4a1	0.00414202	0.527758	0.162	0.027	1	Cebpb	Ms4a1
Eef1d	0.00427426	0.310288	0.85	0.685	1	Cebpb	Eef1d
Cd2ap	0.00432396	0.391123	0.963	0.877	1	Cebpb	Cd2ap
Scoc	0.00458595	0.301446	0.362	0.164	1	Cebpb	Scoc
Fgd2	0.00470196	0.431471	0.7	0.534	1	Cebpb	Fgd2
Cd44	0.00472176	-0.455659	1	1	1	Cebpb	Cd44
Rpl36a	0.00473873	0.352738	0.963	0.877	1	Cebpb	Rpl36a
Eef1a1	0.00477587	0.273751	1	1	1	Cebpb	Eef1a1
Gpr141	0.00479421	0.383771	0.738	0.521	1	Cebpb	Gpr141
Pfn1	0.0048031	-0.338088	0.988	0.986	1	Cebpb	Pfn1
Atp6v1e1	0.00484486	-0.360016	0.713	0.849	1	Cebpb	Atp6v1e1
Fpr2	0.00486715	0.309566	0.338	0.137	1	Cebpb	Fpr2
Ifit2	0.00489836	-0.321276	0.025	0.151	1	Cebpb	Ifit2
Ap2a2	0.00499695	0.313159	0.85	0.671	1	Cebpb	Ap2a2
Tlr4	0.00501964	0.392173	0.637	0.411	1	Cebpb	Tlr4
Zfp518a	0.00506707	0.265614	0.325	0.137	1	Cebpb	Zfp518a
Cd48	0.00519013	-0.379871	0.613	0.753	1	Cebpb	Cd48
Tspan13	0.00525896	0.327328	0.988	0.986	1	Cebpb	Tspan13
Erbin	0.00531787	0.387064	0.787	0.644	1	Cebpb	Erbin
Arf4	0.00534913	-0.37473	0.713	0.877	1	Cebpb	Arf4
Phyhd1	0.0053505	-0.260809	0.112	0.288	1	Cebpb	Phyhd1
Canx	0.00547029	0.304796	0.975	0.986	1	Cebpb	Canx
Hhex	0.00548142	0.347577	0.412	0.205	1	Cebpb	Hhex
Mpp1	0.00552456	-0.417659	0.3	0.466	1	Cebpb	Mpp1
Tmem234	0.00576933	0.34414	0.787	0.575	1	Cebpb	Tmem234
Mrpl52	0.00582842	0.316139	0.812	0.63	1	Cebpb	Mrpl52
Ncl	0.00597782	0.321879	0.963	0.918	1	Cebpb	Ncl
Usp25	0.00603603	-0.45322	0.537	0.767	1	Cebpb	Usp25
Tigd2	0.00609791	0.261984	0.338	0.151	1	Cebpb	Tigd2
Ctsl	0.00609924	-0.516905	0.688	0.822	1	Cebpb	Ctsl
Basp1	0.00615077	-0.320875	0.85	0.932	1	Cebpb	Basp1
Hsp90aa1	0.00618505	0.52083	0.988	0.945	1	Cebpb	Hsp90aa1
Grk3	0.00625993	0.424752	0.863	0.712	1	Cebpb	Grk3
Fndc7	0.00629175	-0.305962	0.05	0.192	1	Cebpb	Fndc7
Itgax	0.00644946	0.386334	0.625	0.438	1	Cebpb	Itgax
Mga	0.00647324	0.38374	0.625	0.425	1	Cebpb	Mga
Srp14	0.00651584	-0.324918	0.662	0.781	1	Cebpb	Srp14
Pde3b	0.00663096	0.261362	0.175	0.041	1	Cebpb	Pde3b
Abcg3	0.00669514	-0.325475	0.863	0.945	1	Cebpb	Abcg3
Ywhaq	0.00672173	-0.365436	0.6	0.699	1	Cebpb	Ywhaq
Cd72	0.00676623	0.263217	0.175	0.041	1	Cebpb	Cd72
Vnn3	0.00681301	0.260835	0.262	0.096	1	Cebpb	Vnn3
Sin3a	0.00691689	0.314997	0.275	0.11	1	Cebpb	Sin3a
Gng5	0.00695205	-0.285148	0.8	0.89	1	Cebpb	Gng5
Rps28	0.00706156	0.338654	0.988	1	1	Cebpb	Rps28
Hsp90ab1	0.00713933	0.339163	0.988	1	1	Cebpb	Hsp90ab1
Rpl23a	0.00717826	0.314685	0.975	0.986	1	Cebpb	Rpl23a
Zbtb18	0.0071886	-0.351808	0.2	0.397	1	Cebpb	Zbtb18
Tmed3	0.00721074	-0.306393	0.425	0.63	1	Cebpb	Tmed3
Pecam1	0.00723842	0.469531	0.75	0.575	1	Cebpb	Pecam1
Nol7	0.0072572	0.353806	0.7	0.507	1	Cebpb	Nol7
Cflar	0.00727345	-0.398829	0.713	0.822	1	Cebpb	Cflar
Mcoln2	0.00753947	-0.253436	0.062	0.205	1	Cebpb	Mcoln2
Mgst1	0.00760818	-0.602071	0.35	0.507	1	Cebpb	Mgst1
Ddx18	0.00765985	0.250962	0.475	0.26	1	Cebpb	Ddx18
Hspa8	0.00770559	0.348784	1	1	1	Cebpb	Hspa8
Tmem86a	0.00778917	-0.479398	0.4	0.603	1	Cebpb	Tmem86a
Plin2	0.00786454	-0.294963	0.662	0.781	1	Cebpb	Plin2
Tent2	0.00824797	-0.407084	0.45	0.616	1	Cebpb	Tent2
Gbp2	0.00845222	-0.370713	0.2	0.37	1	Cebpb	Gbp2
Rps8	0.00849264	0.251898	1	1	1	Cebpb	Rps8
Samd4b	0.00855859	-0.290617	0.238	0.452	1	Cebpb	Samd4b
Ankhd1	0.0085848	0.313833	0.5	0.288	1	Cebpb	Ankhd1
Dars	0.00864918	-0.354589	0.275	0.466	1	Cebpb	Dars
Pcolce2	0.00878762	-0.512713	0.275	0.438	1	Cebpb	Pcolce2
Sptssa	0.00884383	-0.340608	0.512	0.658	1	Cebpb	Sptssa
Nbeal1	0.00889163	0.347617	0.45	0.288	1	Cebpb	Nbeal1
Dennd6a	0.00889891	-0.298229	0.362	0.562	1	Cebpb	Dennd6a
Ifi204	0.00890048	-0.403506	0.475	0.63	1	Cebpb	Ifi204
Comt	0.00894775	-0.336303	0.625	0.753	1	Cebpb	Comt
Sort1	0.00899251	-0.373416	0.5	0.671	1	Cebpb	Sort1
Pcnx	0.00913262	0.258547	0.212	0.068	1	Cebpb	Pcnx
Plcl2	0.00913596	-0.312256	0.188	0.342	1	Cebpb	Plcl2
Synj2bp	0.00915899	0.317087	0.537	0.301	1	Cebpb	Synj2bp
Rheb	0.00938157	-0.293292	0.338	0.534	1	Cebpb	Rheb
Rbm38	0.00948565	-0.258548	0.088	0.233	1	Cebpb	Rbm38
Gm26740	0.00954056	0.271372	0.25	0.096	1	Cebpb	Gm26740
Rpl23	0.00955171	0.268413	1	1	1	Cebpb	Rpl23
Lamtor3	0.00982067	-0.310767	0.288	0.479	1	Cebpb	Lamtor3
Myadm	0.00982265	-0.278828	0.225	0.397	1	Cebpb	Myadm
Dram2	0.00991027	-0.417785	0.575	0.699	1	Cebpb	Dram2
Cntrl	0.00997996	0.315732	0.5	0.315	1	Cebpb	Cntrl

## Sheet: Cluster9
Gene	p_val	avg_log2FC	pct.1	pct.2	p_val_adj	cluster	gene
Ifi44	1.87162e-17	2.37983	0.875	0.049	6.04272e-13	Cebpb	Ifi44
Tpm3-rs7	2.23834e-17	1.61267	0.792	0.012	7.22671e-13	Cebpb	Tpm3-rs7
Ly6c1	2.6984e-16	1.85746	0.708	0	8.71207e-12	Cebpb	Ly6c1
Ifi44l	2.6984e-16	1.43205	0.708	0	8.71207e-12	Cebpb	Ifi44l
Cebpb	3.41706e-10	-2.07403	0.625	1	1.10323e-05	Cebpb	Cebpb
Rps29	5.91527e-10	0.615317	1	1	1.9098e-05	Cebpb	Rps29
Ifi202b	1.35351e-09	1.06784	0.417	0	4.36994e-05	Cebpb	Ifi202b
Ptch1	1.50825e-09	0.910032	0.458	0.012	4.86954e-05	Cebpb	Ptch1
Gbp2b	8.02596e-08	0.940074	0.333	0	0.00259126	Cebpb	Gbp2b
Sh3bgrl3	1.42751e-07	-0.857651	1	1	0.00460885	Cebpb	Sh3bgrl3
Rps27	9.8117e-07	0.474594	1	1	0.0316781	Cebpb	Rps27
Rpl41	2.27309e-06	0.407627	1	1	0.073389	Cebpb	Rpl41
H2afy	3.76255e-06	0.9212	1	0.852	0.121478	Cebpb	H2afy
Gm42031	1.01324e-05	-0.991531	0	0.531	0.327134	Cebpb	Gm42031
BC004004	1.06478e-05	0.956026	0.667	0.259	0.343775	Cebpb	BC004004
Gm42418	1.12456e-05	-0.525439	1	1	0.363076	Cebpb	Gm42418
Gm15987	1.52093e-05	0.597573	0.583	0.148	0.491048	Cebpb	Gm15987
Ngrn	2.94942e-05	0.330785	0.208	0	0.952249	Cebpb	Ngrn
Plaur	2.98823e-05	-1.03615	0.583	0.852	0.96478	Cebpb	Plaur
Rpl37	3.14385e-05	0.387791	1	1	1	Cebpb	Rpl37
Nsa2	4.83163e-05	0.559472	1	0.963	1	Cebpb	Nsa2
Mndal	5.45524e-05	0.974453	1	0.716	1	Cebpb	Mndal
Adgrg5	5.51628e-05	0.390714	0.25	0.012	1	Cebpb	Adgrg5
Rtf2	6.25456e-05	0.712821	0.833	0.494	1	Cebpb	Rtf2
Rpl6	6.26676e-05	0.395991	1	0.988	1	Cebpb	Rpl6
Ubc	0.000111006	-0.765907	1	0.988	1	Cebpb	Ubc
Eef2	0.000142284	0.504072	1	0.963	1	Cebpb	Eef2
Klra2	0.000144725	-0.907413	0.292	0.716	1	Cebpb	Klra2
Yme1l1	0.000174541	0.553038	0.708	0.309	1	Cebpb	Yme1l1
Ankrd61	0.000202386	0.297616	0.167	0	1	Cebpb	Ankrd61
Atg2b	0.000202386	0.255657	0.167	0	1	Cebpb	Atg2b
Rps21	0.000211458	0.317961	1	1	1	Cebpb	Rps21
Slc26a2	0.000238825	0.43752	0.5	0.123	1	Cebpb	Slc26a2
2900093K20Rik	0.000260532	0.369227	0.208	0.012	1	Cebpb	2900093K20Rik
Gngt2	0.000312656	-0.668945	0.75	0.926	1	Cebpb	Gngt2
Rpl4	0.000330104	0.45508	1	1	1	Cebpb	Rpl4
Rpl38	0.000360322	0.412004	1	1	1	Cebpb	Rpl38
H3f3a	0.000422529	-0.355963	1	1	1	Cebpb	H3f3a
Ggh	0.000430608	-0.83755	0.083	0.494	1	Cebpb	Ggh
Ndufaf3	0.000471854	0.454836	0.375	0.086	1	Cebpb	Ndufaf3
Arsb	0.000493901	0.570288	0.375	0.086	1	Cebpb	Arsb
Lyz2	0.000523657	-0.635328	0.958	1	1	Cebpb	Lyz2
Ciita	0.000525781	0.66646	0.542	0.198	1	Cebpb	Ciita
Ccl6	0.000546031	-0.737206	1	0.938	1	Cebpb	Ccl6
Ncoa3	0.000576564	0.566675	0.708	0.321	1	Cebpb	Ncoa3
Snrpa	0.000633116	0.437115	0.583	0.21	1	Cebpb	Snrpa
Chil3	0.000651082	-2.10931	0.167	0.556	1	Cebpb	Chil3
Hsp90b1	0.00071949	0.766098	0.958	0.889	1	Cebpb	Hsp90b1
Tmem176b	0.000803855	0.911899	0.833	0.667	1	Cebpb	Tmem176b
Rnf130	0.000827728	-0.632593	0.5	0.852	1	Cebpb	Rnf130
Itm2b	0.000865366	-0.456993	1	1	1	Cebpb	Itm2b
Pak4	0.0009597	0.367785	0.292	0.049	1	Cebpb	Pak4
Rab10	0.000976256	-0.742135	0.208	0.593	1	Cebpb	Rab10
Gm44751	0.000992308	0.391647	0.25	0.037	1	Cebpb	Gm44751
Rpl36	0.00104703	0.31138	1	1	1	Cebpb	Rpl36
Ccl24	0.00123863	-0.408916	0.25	0.037	1	Cebpb	Ccl24
Mnat1	0.00130848	0.341977	0.25	0.037	1	Cebpb	Mnat1
Emilin2	0.00135961	-0.626923	0.792	0.926	1	Cebpb	Emilin2
Tmem176a	0.00138183	0.943286	0.833	0.531	1	Cebpb	Tmem176a
Chmp2b	0.00140853	0.513847	0.667	0.309	1	Cebpb	Chmp2b
Hp	0.0014661	-1.06504	0.458	0.79	1	Cebpb	Hp
Prcp	0.00147758	-0.639724	0.208	0.556	1	Cebpb	Prcp
Myl12b	0.00149552	-0.561686	0.917	0.914	1	Cebpb	Myl12b
Lilra6	0.00150381	0.472663	0.5	0.185	1	Cebpb	Lilra6
Cd14	0.00159863	-1.23115	0.375	0.691	1	Cebpb	Cd14
1500011B03Rik	0.00161561	0.459036	0.375	0.099	1	Cebpb	1500011B03Rik
Mycbp2	0.00167866	0.870873	0.833	0.815	1	Cebpb	Mycbp2
Hspb1	0.00173028	1.47757	0.167	0.012	1	Cebpb	Hspb1
Cytip	0.00175492	-0.569852	0.958	0.963	1	Cebpb	Cytip
Rpl5	0.00182497	0.392399	1	1	1	Cebpb	Rpl5
Rpl29	0.00182502	-0.406041	1	0.988	1	Cebpb	Rpl29
Srgn	0.00197193	-0.540232	1	1	1	Cebpb	Srgn
Cd302	0.00198634	-0.709756	0.208	0.519	1	Cebpb	Cd302
Acvr2a	0.00199052	0.275833	0.167	0.012	1	Cebpb	Acvr2a
Rnf144b	0.00199052	0.271608	0.167	0.012	1	Cebpb	Rnf144b
Rabep2	0.0020122	0.259549	0.208	0.025	1	Cebpb	Rabep2
Apobec3	0.00208842	-0.576801	0.042	0.358	1	Cebpb	Apobec3
Maff	0.00211534	0.53479	0.292	0.062	1	Cebpb	Maff
Msrb1	0.00212961	-0.561261	1	0.988	1	Cebpb	Msrb1
Gprasp1	0.00213369	0.265526	0.167	0.012	1	Cebpb	Gprasp1
Ppp1r15b	0.00214675	-0.667296	0.333	0.605	1	Cebpb	Ppp1r15b
Pam16	0.00215648	0.404314	0.542	0.21	1	Cebpb	Pam16
Tmem14c	0.00217421	-0.571207	0.667	0.864	1	Cebpb	Tmem14c
Iqsec2	0.00218275	0.316759	0.25	0.049	1	Cebpb	Iqsec2
Gng2	0.00231878	0.551769	0.792	0.444	1	Cebpb	Gng2
Ocel1	0.00240704	0.436033	0.417	0.123	1	Cebpb	Ocel1
Pdcd2	0.00242858	0.311436	0.292	0.062	1	Cebpb	Pdcd2
Fndc3a	0.00248771	0.517363	0.667	0.358	1	Cebpb	Fndc3a
Rpl39	0.00254351	0.27342	1	1	1	Cebpb	Rpl39
Gm9733	0.00262748	-0.792706	0.25	0.58	1	Cebpb	Gm9733
Mrpl14	0.00266912	0.54093	0.667	0.321	1	Cebpb	Mrpl14
Atp5g2	0.00270591	-0.556349	0.875	0.963	1	Cebpb	Atp5g2
Ctse	0.00279662	0.399689	0.25	0.049	1	Cebpb	Ctse
Trim12a	0.00285465	-0.58359	0	0.296	1	Cebpb	Trim12a
Ccdc88c	0.00297089	-0.618179	0.125	0.457	1	Cebpb	Ccdc88c
Top1	0.0029759	0.396186	1	0.864	1	Cebpb	Top1
Arpc5l	0.00319212	0.580127	0.625	0.296	1	Cebpb	Arpc5l
Emp1	0.00327366	0.530975	0.333	0.086	1	Cebpb	Emp1
Pirb	0.00346709	-0.644068	0.625	0.852	1	Cebpb	Pirb
Eif3h	0.00368752	0.358401	1	0.951	1	Cebpb	Eif3h
Fn1	0.00372338	-1.20176	0.375	0.716	1	Cebpb	Fn1
Limd1	0.00385412	0.541928	0.833	0.506	1	Cebpb	Limd1
Hspa8	0.00387223	0.360481	1	1	1	Cebpb	Hspa8
Sf3a2	0.00396514	0.413289	0.292	0.074	1	Cebpb	Sf3a2
Itgb2	0.00414321	-0.669724	0.5	0.815	1	Cebpb	Itgb2
Ppp6r1	0.00416237	0.520821	0.625	0.333	1	Cebpb	Ppp6r1
Tomm22	0.0041778	-0.562517	0.542	0.753	1	Cebpb	Tomm22
Hsp90aa1	0.00426306	0.650469	0.958	0.951	1	Cebpb	Hsp90aa1
Bet1	0.00432477	0.403978	0.5	0.198	1	Cebpb	Bet1
Dlgap4	0.004347	0.544006	0.583	0.259	1	Cebpb	Dlgap4
Rps28	0.00436874	0.317438	1	1	1	Cebpb	Rps28
Rhoh	0.0043792	0.43653	0.333	0.099	1	Cebpb	Rhoh
Gm1673	0.00439214	0.392342	0.5	0.198	1	Cebpb	Gm1673
Plin2	0.00459024	-0.424638	0.667	0.877	1	Cebpb	Plin2
Smarca4	0.00465149	0.455004	0.667	0.358	1	Cebpb	Smarca4
Sestd1	0.00470551	-0.382739	0	0.272	1	Cebpb	Sestd1
Tcp11l2	0.00470551	-0.485735	0	0.272	1	Cebpb	Tcp11l2
Zfp36l1	0.00481854	0.637848	0.5	0.222	1	Cebpb	Zfp36l1
Ap3d1	0.00504985	0.452484	0.5	0.21	1	Cebpb	Ap3d1
Lcor	0.00509609	0.304803	0.292	0.074	1	Cebpb	Lcor
Hgsnat	0.00517953	-0.477486	0.083	0.395	1	Cebpb	Hgsnat
Nr4a1	0.00550358	-0.953927	0.833	0.901	1	Cebpb	Nr4a1
Csf2rb	0.00557654	0.602975	0.792	0.593	1	Cebpb	Csf2rb
Tnpo3	0.00562033	0.62019	0.417	0.136	1	Cebpb	Tnpo3
Bcas3	0.00574362	0.294977	0.208	0.037	1	Cebpb	Bcas3
Crbn	0.00576452	0.29367	0.292	0.074	1	Cebpb	Crbn
Metrnl	0.00581738	-0.609473	0.5	0.864	1	Cebpb	Metrnl
Zc3h15	0.00582465	0.381248	0.75	0.469	1	Cebpb	Zc3h15
Hadhb	0.00589939	0.359973	0.542	0.247	1	Cebpb	Hadhb
Wdfy1	0.00600882	-0.416437	0	0.259	1	Cebpb	Wdfy1
Strn4	0.00600882	-0.430691	0	0.259	1	Cebpb	Strn4
Fcgr3	0.00603291	-0.558253	0.75	0.914	1	Cebpb	Fcgr3
Sgk1	0.00665896	-0.615052	0.208	0.506	1	Cebpb	Sgk1
Rtca	0.00668175	0.255237	0.208	0.037	1	Cebpb	Rtca
Klrk1	0.00669147	0.555016	0.375	0.136	1	Cebpb	Klrk1
Oma1	0.00677853	0.269083	0.292	0.074	1	Cebpb	Oma1
Ifi30	0.00682046	0.637387	1	0.926	1	Cebpb	Ifi30
mt-Co1	0.00682551	-0.289316	1	1	1	Cebpb	mt-Co1
Ap3b1	0.00684984	0.449359	0.5	0.222	1	Cebpb	Ap3b1
Sdhaf4	0.007088	0.29436	0.417	0.136	1	Cebpb	Sdhaf4
Mafk	0.00711012	0.609324	0.458	0.21	1	Cebpb	Mafk
Xist	0.00714473	0.596031	0.958	0.679	1	Cebpb	Xist
2900097C17Rik	0.00718626	0.445191	0.542	0.272	1	Cebpb	2900097C17Rik
Uvrag	0.00745517	-0.503511	0.333	0.654	1	Cebpb	Uvrag
mt-Atp6	0.00747927	-0.428488	1	1	1	Cebpb	mt-Atp6
Celf1	0.00750641	-0.544293	0.125	0.407	1	Cebpb	Celf1
Ptp4a2	0.00764967	0.50789	1	0.951	1	Cebpb	Ptp4a2
Wnk1	0.00767287	0.497781	0.792	0.593	1	Cebpb	Wnk1
Atf1	0.00776259	-0.409083	0.042	0.333	1	Cebpb	Atf1
Bnip3l	0.00779948	-0.389562	0.583	0.802	1	Cebpb	Bnip3l
Atxn7l3	0.00791935	0.407499	0.333	0.123	1	Cebpb	Atxn7l3
Tomm40l	0.00813822	0.288899	0.167	0.025	1	Cebpb	Tomm40l
Nipal3	0.00813822	0.283729	0.167	0.025	1	Cebpb	Nipal3
Gpcpd1	0.00819123	-0.622658	0.417	0.63	1	Cebpb	Gpcpd1
Exosc10	0.0082563	0.340679	0.292	0.086	1	Cebpb	Exosc10
Cox6c	0.00837515	0.336343	1	0.988	1	Cebpb	Cox6c
Mrps9	0.00851593	0.317344	0.417	0.16	1	Cebpb	Mrps9
Pum2	0.00875329	0.527003	0.708	0.444	1	Cebpb	Pum2
Slc29a3	0.00885678	0.596469	0.5	0.247	1	Cebpb	Slc29a3
mt-Nd4l	0.0090357	0.527267	0.708	0.42	1	Cebpb	mt-Nd4l
Ncf4	0.00908658	0.467675	0.958	0.79	1	Cebpb	Ncf4
Dtd2	0.00909822	0.256368	0.167	0.025	1	Cebpb	Dtd2
Mat2a	0.00919819	0.424244	0.833	0.543	1	Cebpb	Mat2a
Snrpb2	0.00924373	0.519158	0.708	0.568	1	Cebpb	Snrpb2
Cenpx	0.0092453	0.534141	0.5	0.272	1	Cebpb	Cenpx
Lmo1	0.00925049	0.382452	0.292	0.086	1	Cebpb	Lmo1
Cyba	0.00936582	-0.348925	1	1	1	Cebpb	Cyba
Zfyve9	0.009417	0.545426	0.542	0.321	1	Cebpb	Zfyve9
Tlr7	0.00949921	-0.383291	0.208	0.556	1	Cebpb	Tlr7
Cd40	0.00961669	0.398946	0.375	0.136	1	Cebpb	Cd40
Gm43305	0.00969985	-0.370668	0	0.235	1	Cebpb	Gm43305
Med4	0.00978145	0.350886	0.417	0.16	1	Cebpb	Med4
Prdx5	0.00979051	-0.414036	1	1	1	Cebpb	Prdx5
Phf11b	0.00984625	0.615914	0.583	0.346	1	Cebpb	Phf11b
Hnrnpu	0.00986271	0.509882	0.958	0.765	1	Cebpb	Hnrnpu
Tcf3	0.00997131	0.308429	0.292	0.086	1	Cebpb	Tcf3

[truncated: 1 more sheets: Cluster10]
