# Supplementary material for: Systematic identification of gene combinations to target in innate immune cells to enhance T cell activation
Source: Nat Commun. 2023 Oct 9;14:6295. doi: 10.1038/s41467-023-41792-8 (PMC10562403; doi:10.1038/s41467-023-41792-8)
Supplement: Supplementary file 13 — Supplementary Data 10 [file 41467_2023_41792_MOESM13_ESM.xlsx]

## Sheet: DESeq2_res_merged_table
Gene_stable_ID	Gene_name	Gene_description	Gene_type	Chromosome/scaffold_name	Gene_start_(bp)	Gene_end_(bp)	Strand	Transcript_stable_ID	Transcript_start_(bp)	Transcript_end_(bp)	NCBI_gene_(formerly_Entrezgene)_ID	RefSeq_ID	GO_term_name	hMo_Cebpb_1_counts	hMo_Cebpb_2_counts	hMo_Cebpb_3_counts	hMo_NTC_1_counts	hMo_NTC_2_counts	hMo_NTC_3_counts	baseMean_DESeq2_res_KO_C	log2FoldChange_DESeq2_res_KO_C	lfcSE_DESeq2_res_KO_C	stat_DESeq2_res_KO_C	pvalue_DESeq2_res_KO_C	padj_DESeq2_res_KO_C
ENSG00000000003	TSPAN6	tetraspanin_6	protein_coding	X	100627108	100639991	-	ENST00000373020;ENST00000612152;ENST00000614008;ENST00000496771;ENST00000494424	100627108;100627109;100632063;100632541;100633442	100636806;100637104;100636689;100639991	7105	NM_003270;NM_001278743;NM_001278741;NM_001278740;NM_001278742	membrane;integral_component_of_membrane;positive_regulation_of_I-kappaB_kinase/NF-kappaB_signaling;protein_binding;integral_component_of_plasma_membrane;extracellular_exosome;negative_regulation_of_NIK/NF-kappaB_signaling;negative_regulation_of_viral-induced_cytoplasmic_pattern_recognition_receptor_signaling_pathway	2	1	1	1	0	2
ENSG00000000005	TNMD	tenomodulin	protein_coding	X	100584936	100599885	+	ENST00000373031;ENST00000485971	100584936;100593624	100599885;100597531	64102	NM_022144	nucleus;cytoplasm;membrane;integral_component_of_membrane;nuclear_envelope;protein_binding;negative_regulation_of_angiogenesis;negative_regulation_of_endothelial_cell_proliferation;endothelial_cell_morphogenesis	0	0	0	0	0	0
ENSG00000000419	DPM1	dolichyl-phosphate_mannosyltransferase_subunit_1,_catalytic	protein_coding	20	50934867	50959140	-	ENST00000466152;ENST00000371582;ENST00000683048;ENST00000371588;ENST00000494752;ENST00000682366;ENST00000371584;ENST00000684193;ENST00000683466;ENST00000682713;ENST00000681979;ENST00000684708;ENST00000413082;ENST00000682754;ENST00000683010;ENST00000684628	50934867;50934870;50934896;50934905;50934945;50934953;50935020;50935032;50935305;50935442;50936148;50939587;50940153;50953615	50958550;50958555;50958532;50945861;50942869;50943273;50959140;50949472;50958417;50958452;50958521;50957153	8813	?;NM_001317035;NM_001317036;NM_003859;NM_001317034	?;transferase_activity;endoplasmic_reticulum;glycosyltransferase_activity;protein_glycosylation;mannosylation;dolichyl-phosphate_beta-D-mannosyltransferase_activity;nucleus;membrane;protein_binding;GPI_anchor_biosynthetic_process;mannose_binding;alcohol_binding;dolichol_metabolic_process;GDP-mannose_metabolic_process;intracellular_membrane-bounded_organelle;endoplasmic_reticulum_membrane;protein_…	1163	975	714	826	956	1311	966.535	0.0405841	0.105717	0.383896	0.701056	0.998588
ENSG00000000457	SCYL3	SCY1_like_pseudokinase_3	protein_coding	1	169849631	169894267	-	ENST00000367771;ENST00000367770;ENST00000423670;ENST00000470238;ENST00000367772	169849631;169853074;169854511;169859119	169893896;169888888;169894267;169893952;169893959	57147	NM_020423;NM_181093	cytoplasm;Golgi_apparatus;ATP_binding;protein_phosphorylation;cell_projection;protein_binding;lamellipodium;cell_migration;identical_protein_binding;inflammatory_response;spinal_cord_motor_neuron_differentiation;cellular_protein_localization;neuron_development;Golgi_membrane;protein_kinase_activity	326	208	168	171	202	319	223.343	0.178777	0.155346	1.15083	0.249802	0.934681
ENSG00000000460	C1orf112	chromosome_1_open_reading_frame_112	protein_coding	1	169662007	169854080	+	ENST00000498289;ENST00000472795;ENST00000496973;ENST00000481744;ENST00000359326;ENST00000466580;ENST00000459772;ENST00000286031;ENST00000413811	169662007;169794730;169795043;169795040;169795079;169795409;169795921	169853085;169804386;169804347;169807837;169854080;169821719;169853037	55732	?;NM_001320051;NM_001320050;NM_001366770;NM_001366769;NM_001366768;NM_001320048;NM_001320047;NM_001366771;NM_001363739;NM_001366772;NM_001366773	?;protein_binding	106	95	41	64	85	143	83.6304	-0.112582	0.244667	-0.460142	0.645415	0.998588
ENSG00000000938	FGR	FGR_proto-oncogene,_Src_family_tyrosine_kinase	protein_coding	1	27612064	27635185	-	ENST00000374005;ENST00000399173;ENST00000374004;ENST00000374003;ENST00000457296;ENST00000475472;ENST00000468038	27612064;27612292;27612300;27612669;27615514;27623384;27623407	27635185;27626240;27624062;27626569;27626135;27635134	2268	NM_005248;NM_001042747;NM_001042729	cytoplasm;membrane;nucleotide_binding;protein_kinase_activity;protein_serine/threonine/tyrosine_kinase_activity;ATP_binding;kinase_activity;transferase_activity;protein_phosphorylation;phosphorylation;plasma_membrane;mitochondrion;mitochondrial_inner_membrane;protein_tyrosine_kinase_activity;cytoskeleton;cytosol;cell_projection;protein_binding;aggresome;immune_system_process;innate_immune_respons…	17215	15274	10799	16009	15926	22371	15888.8	-0.178731	0.101958	-1.75299	0.0796041	0.631978
ENSG00000000971	CFH	complement_factor_H	protein_coding	1	196651754	196752476	+	ENST00000359637;ENST00000695968;ENST00000695969;ENST00000470918;ENST00000695970;ENST00000695971;ENST00000695972;ENST00000695973;ENST00000695974;ENST00000695975;ENST00000695976;ENST00000695978;ENST00000695979;ENST00000695980;ENST00000695981;ENST00000696018;ENST00000696019;ENST00000696020;ENST00000696021;ENST00000696022;ENST00000696023;ENST00000696024;ENST00000696025;ENST00000695983;ENST00000696026…	196651754;196651791;196651852;196651878;196651898;196651941;196651998;196652034;196652039;196652043;196652045;196652052;196652055;196652056;196658537;196676988;196690063;196744751	196701565;196701541;196737804;196747502;196747504;196701566;196706209;196752476;196697320;196700299;196717317;196741917;196741940;196747542;196701571;196675913;196701822;196692395;196747616	3075	?;NM_000186;NM_001014975	?;extracellular_region;protein_binding;immune_system_process;innate_immune_response;identical_protein_binding;complement_activation,_alternative_pathway;extracellular_exosome;blood_microparticle;extracellular_space;proteolysis;serine-type_endopeptidase_complex;heparin_binding;complement_activation;regulation_of_complement_activation;regulation_of_complement-dependent_cytotoxicity;heparan_sulfate_…	6	3	2	0	2	3	2.47373	1.31978	1.26081	1.04677	0.295206	0.96516
ENSG00000001036	FUCA2	alpha-L-fucosidase_2	protein_coding	6	143494812	143511720	-	ENST00000002165;ENST00000451668;ENST00000367585	143494812;143496952;143501945	143511720;143502122;143511690	2519	NM_032020	hydrolase_activity;extracellular_region;carbohydrate_metabolic_process;extracellular_space;metabolic_process;protein_binding;hydrolase_activity,_acting_on_glycosyl_bonds;fucose_metabolic_process;extracellular_exosome;lysosome;endoplasmic_reticulum_lumen;azurophil_granule_lumen;response_to_bacterium;alpha-L-fucosidase_activity;glycoside_catabolic_process;regulation_of_entry_of_bacterium_into_host_…	4048	3892	2656	2781	3214	4387	3432.06	0.194554	0.105845	1.83811	0.0660463	0.574925
ENSG00000001084	GCLC	glutamate-cysteine_ligase_catalytic_subunit	protein_coding	6	53497341	53616970	-	ENST00000509541;ENST00000650454;ENST00000616923;ENST00000515580;ENST00000643939;ENST00000513939;ENST00000510837;ENST00000504353;ENST00000514373;ENST00000504525;ENST00000514004;ENST00000505294;ENST00000514933;ENST00000505197	53497341;53497384;53498142;53498387;53498756;53498772;53500200;53505261;53508597;53512989;53514207;53514335;53522465	53510448;53545101;53548206;53501350;53544633;53544645;53505664;53507078;53505898;53545088;53545033;53522779;53523928;53616970	2729	?;NM_001498;NM_001197115	nucleotide_binding;ATP_binding;catalytic_activity;ligase_activity;carboxylic_acid_metabolic_process;glutamate-cysteine_ligase_activity;glutathione_biosynthetic_process;negative_regulation_of_apoptotic_process;mitochondrion;negative_regulation_of_transcription,_DNA-templated;magnesium_ion_binding;protein_binding;cytosol;response_to_oxidative_stress;cell_redox_homeostasis;blood_vessel_diameter_main…	2096	1649	1256	1331	1489	2131	1618.23	0.172109	0.0945694	1.81992	0.068771	0.585784
ENSG00000001167	NFYA	nuclear_transcription_factor_Y_subunit_alpha	protein_coding	6	41072974	41102403	+	ENST00000341376;ENST00000353205	41072974;41072983	41102403;41097950	4800	NM_002505;NM_021705	nucleus;nucleoplasm;DNA_binding;regulation_of_transcription,_DNA-templated;DNA-binding_transcription_factor_activity;protein_binding;positive_regulation_of_transcription,_DNA-templated;rhythmic_process;CCAAT-binding_factor_complex;regulation_of_transcription_by_RNA_polymerase_II;DNA-binding_transcription_factor_activity,_RNA_polymerase_II-specific;RNA_polymerase_II_cis-regulatory_region_sequence-…	810	575	447	587	527	1035	635.405	-0.0571071	0.126117	-0.45281	0.650686	0.998588
ENSG00000001460	STPG1	sperm_tail_PG-rich_repeat_containing_1	protein_coding	1	24356999	24416934	-	ENST00000337248;ENST00000374409;ENST00000003583;ENST00000468303;ENST00000497384;ENST00000438866;ENST00000435187;ENST00000483261;ENST00000498488;ENST00000483528;ENST00000475760;ENST00000492753	24356999;24357005;24368704;24369043;24379273;24391203;24391258;24391562;24401079;24414911	24413782;24415097;24413725;24416934;24401331;24379823;24391679;24392071;24416153;24412027;24410779;24416595	90529	NM_001199013;NM_001199012;NM_178122;NM_001199014	nucleus;cytoplasm;mitochondrion;apoptotic_process;positive_regulation_of_apoptotic_process;molecular_function;positive_regulation_of_mitochondrial_membrane_permeability_involved_in_apoptotic_process	85	93	64	55	67	108	77.0009	0.272806	0.241222	1.13094	0.258082	0.936622
ENSG00000001461	NIPAL3	NIPA_like_domain_containing_3	protein_coding	1	24415802	24472976	+	ENST00000374399;ENST00000003912;ENST00000488155;ENST00000358028;ENST00000339255;ENST00000475663;ENST00000432012	24415802;24415803;24415812;24415813;24415814;24415858;24456166	24472976;24420128;24454824;24466310;24422110;24466378	57185	NM_001322854;NM_001322855;NM_001322856;NM_020448;NM_001322868;NM_001322866;NM_001322864;NM_001322857;NM_001322862;NM_001322863;NM_001322858;NM_001322859;NM_001322860;NM_001322861;NM_001322865;NM_001330409	membrane;integral_component_of_membrane;protein_binding;magnesium_ion_transmembrane_transporter_activity;magnesium_ion_transport;magnesium_ion_transmembrane_transport	763	645	452	496	609	879	621.237	0.0729123	0.113752	0.640977	0.521538	0.998588
ENSG00000001497	LAS1L	LAS1_like_ribosome_biogenesis_factor	protein_coding	X	65438549	65534810	-	ENST00000677056;ENST00000677969;ENST00000374807;ENST00000677834;ENST00000374811;ENST00000374804;ENST00000484069;ENST00000677087;ENST00000677986;ENST00000678848;ENST00000679116;ENST00000678074;ENST00000678705;ENST00000679277;ENST00000677154;ENST00000678547;ENST00000678956;ENST00000679261;ENST00000679056;ENST00000678173;ENST00000469091;ENST00000676986;ENST00000678823;ENST00000678570;ENST00000678602	65438549;65499118;65512582;65512583;65512588;65512603;65512623;65520429;65520467;65520495;65520627;65524764	65534782;65534754;65534787;65534756;65534775;65534776;65534806;65534757;65534798;65534800;65534810;65523617	81887	?;NM_001375333;NM_001170649;NM_001375328;NM_031206;NM_001170650;NM_001375332;NM_001375331;NM_001375337;NM_001375336;NM_001375329;NM_001375330;NM_001375334;NM_001375335	nucleic_acid_phosphodiester_bond_hydrolysis;endonuclease_activity;rRNA_processing;Las1_complex;nucleus;RNA_binding;cytoplasm;membrane;nucleolus;protein_binding;nucleoplasm;maturation_of_5.8S_rRNA;maturation_of_LSU-rRNA;preribosome,_large_subunit_precursor;MLL1_complex	693	600	382	466	544	862	568.687	0.00731763	0.118681	0.0616581	0.950835	0.998588
ENSG00000001561	ENPP4	ectonucleotide_pyrophosphatase/phosphodiesterase_4	protein_coding	6	46129989	46146688	+	ENST00000321037	46129989	46146688	22875	NM_014936	membrane;integral_component_of_membrane;metal_ion_binding;plasma_membrane;hydrolase_activity;catalytic_activity;protein_binding;bis(5'-adenosyl)-triphosphatase_activity;blood_coagulation;hemostasis;extracellular_exosome;ficolin-1-rich_granule_membrane;positive_regulation_of_blood_coagulation;purine_ribonucleoside_catabolic_process	314	205	148	187	167	336	215.501	0.10965	0.167364	0.65516	0.512365	0.998588
ENSG00000001617	SEMA3F	semaphorin_3F	protein_coding	3	50155045	50189075	+	ENST00000414301;ENST00000450338;ENST00000413852;ENST00000002829;ENST00000426511;ENST00000434342;ENST00000420831;ENST00000493743;ENST00000470737	50155045;50155059;50155091;50155324;50155411;50159019;50173807;50182638;50184272	50182766;50183563;50189074;50189075;50173956;50189073;50176861;50183608;50185465	6405	?;NM_001318798;NM_004186;NM_001318800	semaphorin_receptor_binding;protein_binding;signal_transduction;signaling_receptor_binding;extracellular_region;extracellular_space;integral_component_of_plasma_membrane;nerve_development;axon_extension_involved_in_axon_guidance;sympathetic_ganglion_development;sympathetic_neuron_projection_extension;sympathetic_neuron_projection_guidance;semaphorin-plexin_signaling_pathway_involved_in_neuron_pro…	1	1	0	1	0	0
ENSG00000001626	CFTR	CF_transmembrane_conductance_regulator	protein_coding	7	117287120	117715971	+	ENST00000673785;ENST00000436097;ENST00000546407;ENST00000446805;ENST00000647639;ENST00000647978;ENST00000648260;ENST00000649406;ENST00000649850;ENST00000693480;ENST00000692802;ENST00000693465;ENST00000003084;ENST00000426809;ENST00000649781;ENST00000472848;ENST00000647720;ENST00000687278;ENST00000468795;ENST00000685018;ENST00000689011;ENST00000600166;ENST00000429014;ENST00000608965;ENST00000610149…	117287120;117300861;117465784;117478368;117480011;117480012;117480025;117480095;117559638;117592518;117592577;117611617;117611694;117614664;117652843;117689713;117710017;117710132;117713753	117548675;117322236;117504308;117530978;117511329;117594988;117627910;117509643;117481318;117482380;117507439;117668665;117667071;117667108;117587749;117668562;117715948;117715971;117715873;117715827;117715901	1080	?;NM_000492	membrane;integral_component_of_membrane;transmembrane_transport;ATP_binding;ion_transport;inorganic_anion_transport;ABC-type_transporter_activity;chloride_channel_activity;nucleotide_binding;plasma_membrane;ion_transmembrane_transport;intracellularly_ATP-gated_chloride_channel_activity;chloride_transport;chloride_channel_complex;nucleus;cytoplasm;protein-containing_complex;isomerase_activity;endo…	1	0	0	0	0	0
ENSG00000001629	ANKIB1	ankyrin_repeat_and_IBR_domain_containing_1	protein_coding	7	92245974	92401383	+	ENST00000265742;ENST00000442183;ENST00000439883;ENST00000486698;ENST00000413588;ENST00000422095;ENST00000465883	92245974;92294462;92307359;92319422;92343138;92371572;92395869	92401383;92307572;92343117;92319966;92362260;92399348;92397837	?	NM_019004	metal_ion_binding;transferase_activity;ubiquitin-protein_transferase_activity;protein_binding;protein_ubiquitination;cytoplasm;ubiquitin_protein_ligase_activity;protein_polyubiquitination;ubiquitin-dependent_protein_catabolic_process;ubiquitin_ligase_complex;ubiquitin_conjugating_enzyme_binding;positive_regulation_of_proteasomal_ubiquitin-dependent_protein_catabolic_process	1015	768	556	645	766	1328	807.77	-0.0469908	0.113161	-0.415257	0.677953	0.998588
ENSG00000001630	CYP51A1	cytochrome_P450_family_51_subfamily_A_member_1	protein_coding	7	92084987	92134803	-	ENST00000691309;ENST00000003100;ENST00000450723;ENST00000422867;ENST00000482924	92084987;92112153;92113412;92113585;92113694	92134503;92134477;92134803;92123844;92117448	1595	?;NM_000786;NM_001146152	monooxygenase_activity;heme_binding;iron_ion_binding;oxidoreductase_activity,_acting_on_paired_donors,_with_incorporation_or_reduction_of_molecular_oxygen;membrane;integral_component_of_membrane;metal_ion_binding;endoplasmic_reticulum;endoplasmic_reticulum_membrane;oxidoreductase_activity;intracellular_membrane-bounded_organelle;lipid_metabolic_process;steroid_biosynthetic_process;cholesterol_bio…	229	217	133	171	168	355	201.985	-0.0634996	0.175347	-0.362137	0.717249	0.998588
ENSG00000001631	KRIT1	KRIT1_ankyrin_repeat_containing	protein_coding	7	92197498	92246166	-	ENST00000688180;ENST00000394507;ENST00000692807;ENST00000486261;ENST00000394505;ENST00000340022;ENST00000475770;ENST00000686149;ENST00000689082;ENST00000687135;ENST00000690292;ENST00000688404;ENST00000688314;ENST00000689556;ENST00000686785;ENST00000690904;ENST00000688781;ENST00000687876;ENST00000692157;ENST00000686043;ENST00000690720;ENST00000692690;ENST00000690908;ENST00000691827;ENST00000690751…	92197498;92198969;92199289;92199413;92199420;92199448;92199456;92199572;92200111;92200315;92200358;92200373;92200424;92200458;92200530;92200553;92210626;92211554;92211632;92212311;92233490;92233706;92234111;92236244;92237686;92239747;92239760;92239764;92239827;92239833;92239877;92240229;92240849;92241102;92244050	92223261;92246100;92245923;92241119;92245914;92235883;92238734;92238843;92245759;92245858;92245874;92245875;92245906;92245908;92245912;92245913;92245920;92245941;92246023;92246113;92246166;92227076;92242164;92245795;92203621;92245926;92245877;92245860;92246057;92245835;92245819;92244149;92245924	889	?;NM_194456;NM_001350697;NM_001350677;NM_001350680;NM_001350678;NM_001350694;NM_001350683;NM_001350691;NM_001350695;NM_194454;NM_001350674;NM_001350684;NM_001350682;NM_001350693;NM_001350681;NM_194455;NM_001350692;NM_004912;NM_001350671;NM_001350686;NM_001350670;NM_001350679;NM_001350688;NM_001350690;NM_001350696;NM_001350687;NM_001350672;NM_001350673;NM_001350676;NM_001350675;NM_001350689;NM_001…	?;cytoplasm;membrane;plasma_membrane;regulation_of_catalytic_activity;cytoskeleton;cell_junction;extracellular_space;protein_binding;angiogenesis;microtubule_binding;negative_regulation_of_angiogenesis;cell_redox_homeostasis;regulation_of_establishment_of_cell_polarity;phosphatidylinositol-4,5-bisphosphate_binding;GTPase_regulator_activity;cell-cell_junction;negative_regulation_of_endothelial_cel…	186	89	85	103	123	231	127.751	-0.176818	0.214553	-0.824124	0.409869	0.995665
ENSG00000002016	RAD52	RAD52_homolog,_DNA_repair_protein	protein_coding	12	911736	990053	-	ENST00000358495;ENST00000228345;ENST00000468231;ENST00000481052;ENST00000430095;ENST00000488642;ENST00000535376;ENST00000542297;ENST00000543912;ENST00000461568;ENST00000463750;ENST00000536177;ENST00000542584;ENST00000545564;ENST00000545967;ENST00000542785;ENST00000397230;ENST00000544742;ENST00000541619	911736;912155;912489;912495;912545;912758;913234;913359;913892;913894;916206;916705;925463;926849;927223;929772;929930;929937	949694;933076;949641;949626;990053;949682;916582;914198;949665;949667;949669;933058;949642;949628;949519;949649;949673	5893	NM_001297421;NM_134424;NM_001297419;NM_001297422;NM_001297420	nucleus;DNA_binding;DNA_repair;cellular_response_to_DNA_damage_stimulus;protein_binding;DNA_recombination;double-strand_break_repair_via_homologous_recombination;identical_protein_binding;nucleoplasm;protein-containing_complex;DNA_recombinase_assembly;double-strand_break_repair_via_single-strand_annealing;double-strand_break_repair;protein-DNA_complex;mitotic_recombination;cellular_response_to_ox…	120	57	68	76	67	139	83.9891	-0.0265115	0.248696	-0.106602	0.915105	0.998588
ENSG00000002079	MYH16	myosin_heavy_chain_16_pseudogene	transcribed_unitary_pseudogene	7	99238829	99311130	+	ENST00000439784;ENST00000453194;ENST00000425880;ENST00000452010;ENST00000429079	99238829;99238911;99264267;99297912;99299417	99306809;99261636;99271049;99311130;99301774	?	?	?	0	0	0	0	1	0
ENSG00000002330	BAD	BCL2_associated_agonist_of_cell_death	protein_coding	11	64269830	64284704	-	ENST00000394532;ENST00000309032;ENST00000544785;ENST00000394531;ENST00000493798;ENST00000492141;ENST00000544271	64269830;64270001;64270256;64270269;64270308;64276761	64284639;64284665;64284369;64284653;64271868;64272856;64284704	572	NM_004322;NM_032989	cytoplasm;membrane;mitochondrion;apoptotic_process;mitochondrial_outer_membrane;cytosol;protein_binding;positive_regulation_of_apoptotic_process;lipid_binding;protein_kinase_binding;ATP_metabolic_process;positive_regulation_of_autophagy;phospholipid_binding;activation_of_cysteine-type_endopeptidase_activity_involved_in_apoptotic_process;cellular_response_to_mechanical_stimulus;cellular_response_t…	753	814	430	608	781	766	682.837	0.00244285	0.166255	0.0146934	0.988277	0.998755
ENSG00000002549	LAP3	leucine_aminopeptidase_3	protein_coding	4	17577198	17607972	+	ENST00000226299;ENST00000618908;ENST00000508497;ENST00000512397;ENST00000606142;ENST00000509583;ENST00000507960;ENST00000508014;ENST00000513105;ENST00000504614;ENST00000503467	17577198;17577304;17577426;17577452;17577495;17577497;17582380;17583431;17583602;17584801;17585769	17607970;17607967;17582152;17582689;17607934;17585456;17585051;17586067;17606884;17604667;17607972	51056	NM_015907	nucleus;cytoplasm;metal_ion_binding;nucleoplasm;cytosol;peptidase_activity;proteolysis;hydrolase_activity;focal_adhesion;midbody;protein_binding;manganese_ion_binding;aminopeptidase_activity;metalloaminopeptidase_activity;extracellular_exosome;protein_metabolic_process;metalloexopeptidase_activity;carboxypeptidase_activity;trans-Golgi_network	9240	8165	6351	6899	7431	10987	8011.88	0.0848957	0.0973135	0.872394	0.382993	0.988436
ENSG00000002586	CD99	CD99_molecule_(Xg_blood_group)	protein_coding	X	2691187	2741309	+	ENST00000611428;ENST00000381187;ENST00000381184;ENST00000647297;ENST00000645950;ENST00000381192;ENST00000482405;ENST00000624481;ENST00000646103;ENST00000381180;ENST00000623253;ENST00000449611;ENST00000482293;ENST00000497752;ENST00000381177	2691187;2691276;2691280;2691292;2691295;2691310;2691313;2691326;2691361;2691500;2717374;2719068;2726341	2741300;2741101;2733667;2718018;2723434;2741309;2733672;2741290;2715597;2692253;2740804;2726373;2726363;2726268;2741125	4267	?;NM_001122898;NM_001321369;NM_002414;NM_001321370;NM_001321367;NM_001321368	membrane;integral_component_of_membrane;cell_adhesion;focal_adhesion;plasma_membrane;integral_component_of_plasma_membrane;protein_binding;cytoplasm;homotypic_cell-cell_adhesion;T_cell_extravasation;positive_regulation_of_neutrophil_extravasation	10840	9888	6795	8216	9558	11239	9281.53	0.0609146	0.113691	0.535789	0.592104	0.998588
ENSG00000002587	HS3ST1	heparan_sulfate-glucosamine_3-sulfotransferase_1	protein_coding	4	11393150	11429564	-	ENST00000002596;ENST00000514690;ENST00000510712	11393150;11399758	11428894;11428597;11429564	9957	NM_005114	Golgi_apparatus;transferase_activity;organonitrogen_compound_metabolic_process;Golgi_lumen;sulfotransferase_activity;carbohydrate_derivative_metabolic_process;glycosaminoglycan_biosynthetic_process;[heparan_sulfate]-glucosamine_3-sulfotransferase_1_activity	413	421	248	299	336	404	348.331	0.195289	0.155199	1.25831	0.208279	0.899293
ENSG00000002726	AOC1	amine_oxidase_copper_containing_1	protein_coding	7	150824627	150861504	+	ENST00000493429;ENST00000467291;ENST00000460213;ENST00000360937;ENST00000416793;ENST00000483043;ENST00000480582	150824627;150826393;150852009;150852517;150852515;150852519;150857933	150861504;150857217;150861289;150857482;150861219	26	?;NM_001091;NM_001272072	metal_ion_binding;plasma_membrane;oxidoreductase_activity;zinc_ion_binding;calcium_ion_binding;extracellular_region;extracellular_space;protein_homodimerization_activity;peroxisome;protein_binding;heparin_binding;copper_ion_binding;bicellular_tight_junction;quinone_binding;extracellular_exosome;primary_amine_oxidase_activity;amine_metabolic_process;specific_granule_lumen;protein-containing_comple…	213	198	139	95	114	181	153.978	0.680412	0.178665	3.8083	0.000139923	0.00592183
ENSG00000002745	WNT16	Wnt_family_member_16	protein_coding	7	121325367	121341104	+	ENST00000361301;ENST00000222462	121325367;121329000	121339458;121341104	51384	NM_016087;NM_057168	signaling_receptor_binding;extracellular_region;Wnt_signaling_pathway;multicellular_organism_development;cytoplasm;positive_regulation_of_gene_expression;extracellular_space;neuron_differentiation;canonical_Wnt_signaling_pathway;positive_regulation_of_phosphatidylinositol_3-kinase_signaling;cytokine_activity;positive_regulation_of_JNK_cascade;frizzled_binding;cell_fate_commitment;replicative_sene…	2	2	0	1	1	2
ENSG00000002746	HECW1	HECT,_C2_and_WW_domain_containing_E3_ubiquitin_protein_ligase_1	protein_coding	7	43112629	43566001	+	ENST00000395891;ENST00000490954;ENST00000453890;ENST00000492310;ENST00000471527;ENST00000493057;ENST00000464944;ENST00000481031;ENST00000471043;ENST00000461842;ENST00000429529	43112647;43112629;43112645;43113741;43248587;43248936;43249137;43377778;43396673;43479608;43479653	43566001;43311984;43562052;43438763;43258709;43258740;43311993;43407731;43440597;43484615;43541994	23072	NM_015052;NM_001287059	cytoplasm;transferase_activity;cytosol;protein_ubiquitination;ubiquitin-protein_transferase_activity;protein_binding;ubiquitin_protein_ligase_activity;protein_polyubiquitination;proteasome-mediated_ubiquitin-dependent_protein_catabolic_process;positive_regulation_of_protein_catabolic_process;regulation_of_dendrite_morphogenesis;negative_regulation_of_sodium_ion_transmembrane_transporter_activity;…	0	0	0	0	0	3
ENSG00000002822	MAD1L1	mitotic_arrest_deficient_1_like_1	protein_coding	7	1815793	2233243	-	ENST00000481633;ENST00000402746;ENST00000399654;ENST00000406869;ENST00000468372;ENST00000496548;ENST00000265854;ENST00000477172;ENST00000450235;ENST00000437877;ENST00000438959;ENST00000444373;ENST00000421113;ENST00000483165;ENST00000491858;ENST00000464742;ENST00000459731;ENST00000486340;ENST00000469871;ENST00000445959;ENST00000429625;ENST00000455998;ENST00000429779	1815793;1815794;1815795;1815816;1816082;1898200;1957629;1980486;2014506;2069194;2148374;2200265;2209948;2213212;2215957;2219353;2222575	1872756;2232945;2232974;2233243;1817085;1829664;1817499;1980791;1940549;2080013;2109601;2107708;2089251;2175385;2193475;2213234;2215927;2218043;2223628;2225598;2230661	8379	?;NM_001304524;NM_001304523;NM_001013837;NM_001013836;NM_003550;NM_001304525	?;nucleus;cytoplasm;cell_cycle;cytoskeleton;nuclear_envelope;cell_division;chromosome;protein_binding;chromosome,_centromeric_region;microtubule_organizing_center;spindle;kinetochore;spindle_pole;centrosome;identical_protein_binding;mitotic_spindle_assembly_checkpoint_signaling;cytosol;mitotic_spindle;mitotic_spindle_pole;attachment_of_mitotic_spindle_microtubules_to_kinetochore;nuclear_pore_nucl…	84	52	40	65	67	83	63.2739	-0.174802	0.260229	-0.671724	0.50176	0.998588
ENSG00000002834	LASP1	LIM_and_SH3_protein_1	protein_coding	17	38869859	38921770	+	ENST00000318008;ENST00000585841;ENST00000584106;ENST00000443937;ENST00000419929;ENST00000581485;ENST00000579123;ENST00000433206;ENST00000435347	38870058;38870031;38870061;38873890;38890234;38914397;38869859;38870143	38921770;38919326;38899200;38919175;38915141;38915129;38916837;38921769;38921761	3927	NM_006148;NM_001271608	cytoplasm;metal_ion_binding;ion_transport;ion_transmembrane_transport;actin_binding;cytoskeleton;focal_adhesion;protein_binding;actin_filament_binding;cell_cortex;ion_transmembrane_transporter_activity;cadherin_binding;cortical_actin_cytoskeleton	24885	22516	15249	17808	19696	27035	20738	0.110062	0.0962089	1.14399	0.252627	0.936219
ENSG00000002919	SNX11	sorting_nexin_11	protein_coding	17	48103357	48123601	+	ENST00000581298;ENST00000578861;ENST00000580219;ENST00000452859;ENST00000393405;ENST00000580875;ENST00000581705;ENST00000359238;ENST00000583320;ENST00000582104;ENST00000584335;ENST00000582481;ENST00000577310	48103357;48107549;48107558;48107560;48107576;48107766;48107603;48107788;48107894;48111949;48112566	48119164;48119008;48121808;48122135;48123074;48112455;48121886;48123601;48121288;48121887;48121458;48119179;48113563	29916	?;NM_152244;NM_013323;NM_001330320	membrane;intracellular_protein_transport;phosphatidylinositol_binding;protein_transport;endosome;protein_binding;lipid_binding;vesicle_organization;phosphatidylinositol_phosphate_binding	1006	850	571	655	770	1041	794.212	0.125699	0.11074	1.13508	0.25634	0.936622
ENSG00000002933	TMEM176A	transmembrane_protein_176A	protein_coding	7	150800403	150805118	+	ENST00000484928;ENST00000004103;ENST00000494349;ENST00000475710;ENST00000461345;ENST00000475536;ENST00000468689;ENST00000462826;ENST00000475007;ENST00000481305;ENST00000474166	150800403;150800769;150800788;150800798;150801534;150801695;150801758;150802056;150803219;150803304;150803619	150805109;150805118;150802289;150804936;150805114;150805113;150805112;150804681	55365	?;NM_018487	membrane;integral_component_of_membrane;protein_binding;negative_regulation_of_dendritic_cell_differentiation	389	400	291	255	252	357	323.025	0.492712	0.155027	3.17824	0.00148174	0.0406174
ENSG00000003056	M6PR	mannose-6-phosphate_receptor,_cation_dependent	protein_coding	12	8940361	8949761	-	ENST00000000412;ENST00000539143;ENST00000541507;ENST00000536844;ENST00000544193;ENST00000543704;ENST00000537621;ENST00000543258;ENST00000543834;ENST00000544245;ENST00000540837;ENST00000543845;ENST00000543159	8940361;8940363;8940364;8940751;8941649;8942179;8942451;8943296;8943825;8945237;8945433;8945485	8949645;8943420;8949636;8949761;8942517;8946368;8943886;8946240;8945479;8949735;8949610;8946848	4074	NM_002355;NM_001207024	membrane;integral_component_of_membrane;lysosomal_membrane;protein_domain_specific_binding;protein_binding;lysosome;Golgi_apparatus;perinuclear_region_of_cytoplasm;plasma_membrane;endosome;trans-Golgi_network;protein_targeting_to_lysosome;integral_component_of_plasma_membrane;trans-Golgi_network_membrane;transport_vesicle;transmembrane_signaling_receptor_activity;clathrin-coated_endocytic_vesicle…	23104	20827	14196	16368	18503	26336	19395.6	0.0867633	0.0921195	0.941856	0.346266	0.981852
ENSG00000003096	KLHL13	kelch_like_family_member_13	protein_coding	X	117897813	118117340	-	ENST00000371882;ENST00000371876;ENST00000371878;ENST00000262820;ENST00000469946;ENST00000453826;ENST00000545703;ENST00000540167;ENST00000541812	117897813;117897814;117898572;117920345	118116798;117947942;117973579;117973738;117985320;118028495;118116865;118117340	90293	NM_001168303;NM_001394865;NM_001394863;NM_033495;NM_001168299;NM_001394866;NM_001394864;NM_001168300;NM_001168302;NM_001168301	protein_binding;cell_cycle;protein_ubiquitination;cell_division;ubiquitin-protein_transferase_activity;cullin_family_protein_binding;midbody;cytosol;Cul3-RING_ubiquitin_ligase_complex;protein_N-terminus_binding;regulation_of_cytokinesis	39	22	10	14	13	25	19.1589	0.557461	0.460304	1.21107	0.225868	0.915167
ENSG00000003137	CYP26B1	cytochrome_P450_family_26_subfamily_B_member_1	protein_coding	2	72129238	72147862	-	ENST00000001146;ENST00000412253;ENST00000474509;ENST00000461519;ENST00000546307	72129238;72129393;72134851;72135280	72147862;72143084;72144415	56603	NM_019885;NM_001277742	cytoplasm;membrane;metal_ion_binding;endoplasmic_reticulum;endoplasmic_reticulum_membrane;monooxygenase_activity;oxidoreductase_activity;intracellular_membrane-bounded_organelle;lipid_metabolic_process;iron_ion_binding;oxidoreductase_activity,_acting_on_paired_donors,_with_incorporation_or_reduction_of_molecular_oxygen;protein_binding;heme_binding;bone_morphogenesis;oxidoreductase_activity,_actin…	0	1	1	0	1	0
ENSG00000003147	ICA1	islet_cell_autoantigen_1	protein_coding	7	8113184	8262687	-	ENST00000402384;ENST00000650486;ENST00000265577;ENST00000396675;ENST00000455539;ENST00000339809;ENST00000401396;ENST00000486677;ENST00000470696;ENST00000407906;ENST00000317367;ENST00000490041;ENST00000447326;ENST00000476942;ENST00000430867;ENST00000457755;ENST00000446305;ENST00000422063;ENST00000406470	8113184;8113246;8113255;8113309;8113772;8113779;8127873;8141765;8156557;8157116;8158331;8218398;8218441;8218479;8221353;8228642;8113923;8113187	8262167;8262273;8262206;8262052;8262153;8262527;8236894;8262145;8157764;8262612;8218459;8262543;8218951;8262069;8262170;8262687;8235926	3382	NM_001350833;NM_001350819;NM_001350836;NM_001350838;NM_001350832;NM_001136020;NM_001350837;NM_001350820;NM_001276478;NM_001350821;NM_001350834;NM_001350823;NM_001350825;NM_001350824;NM_022307;NM_001350826;NM_001350830;NM_001350828;NM_001350827;NM_001350829;NM_001350831;NM_004968;NM_001350835	cytoplasm;membrane;Golgi_apparatus;cytoplasmic_vesicle;intracellular_membrane-bounded_organelle;cytosol;cell_junction;Golgi_membrane;endomembrane_system;protein_domain_specific_binding;protein_binding;synapse;regulation_of_insulin_secretion;secretory_granule_membrane;synaptic_vesicle_membrane;neurotransmitter_transport;transport_vesicle_membrane;membrane_curvature_sensor_activity;regulation_of_tr…	120	85	64	85	91	161	96.3254	-0.155783	0.210602	-0.739701	0.459481	0.998588
ENSG00000003249	DBNDD1	dysbindin_domain_containing_1	protein_coding	16	90004871	90019890	-	ENST00000568662;ENST00000304733;ENST00000392973;ENST00000002501;ENST00000568838;ENST00000623401;ENST00000568330	90004871;90004873;90006480	90009004;90010121;90010211;90019456;90019890;90007761;90019880	79007	NM_001371581;NM_024043;NM_001288708;NM_001042610;NM_001288709	cytoplasm;negative_regulation_of_protein_kinase_activity	29	9	7	6	7	13	10.9148	0.887307	0.616821	1.43852	0.150287	0.818061
ENSG00000003393	ALS2	alsin_Rho_guanine_nucleotide_exchange_factor_ALS2	protein_coding	2	201700267	201782112	-	ENST00000264276;ENST00000679435;ENST00000680441;ENST00000681279;ENST00000679686;ENST00000680861;ENST00000680722;ENST00000680634;ENST00000681558;ENST00000680497;ENST00000679516;ENST00000680163;ENST00000679916;ENST00000679618;ENST00000681716;ENST00000679701;ENST00000680236;ENST00000681768;ENST00000681250;ENST00000679416;ENST00000681307;ENST00000680174;ENST00000679630;ENST00000681461;ENST00000681692…	201700267;201700514;201700560;201700561;201700562;201700565;201700566;201700567;201700592;201700594;201700637;201700801;201701790;201701795;201713343;201713346;201713758;201716642;201721990;201722058;201722114;201722124;201728618;201733050;201740610;201740625;201740645;201741184;201747495;201754129;201759457;201759481;201759489;201759498;201759531;201759539;201761403;201761675;201765383	201780933;201781158;201720470;201772009;201782112;201729563;201739046;201739205;201769143;201769812;201713072;201713139;201720471;201712548;201704806;201726552;201780956;201780878;201739061;201739219;201738724;201769162;201769828;201750755;201755005;201769826;201780911;201780900;201769150;201780905;201780951	57679	NM_020919;NM_001135745	protein-containing_complex;cytosol;protein_homodimerization_activity;dendrite;guanyl-nucleotide_exchange_factor_activity;protein_binding;early_endosome;positive_regulation_of_protein_serine/threonine_kinase_activity;lamellipodium;vesicle;ruffle;growth_cone;positive_regulation_of_GTPase_activity;neuron_projection_morphogenesis;protein_serine/threonine_kinase_activator_activity;small_GTPase_binding…	609	451	341	482	463	952	521.442	-0.24866	0.133148	-1.86755	0.0618253	0.55695
ENSG00000003400	CASP10	caspase_10	protein_coding	2	201182872	201229428	+	ENST00000374650;ENST00000485408;ENST00000696191;ENST00000492363;ENST00000460140;ENST00000313728;ENST00000272879;ENST00000346817;ENST00000696190;ENST00000471191;ENST00000438843;ENST00000286186;ENST00000696199;ENST00000448480;ENST00000484926	201182872;201182881;201182898;201183112;201183127;201183132;201183135;201183141;201183195;201183216	201200728;201193403;201194483;201217829;201206250;201229406;201219705;201187938;201196110;201209562;201221665;201229428;201229128;201186380	843	NM_001306083;NM_032976;NM_001206524;NM_032974;NM_001230;NM_032977;NM_001206542	peptidase_activity;cysteine-type_peptidase_activity;proteolysis;hydrolase_activity;ubiquitin_protein_ligase_binding;apoptotic_process;regulation_of_apoptotic_process;positive_regulation_of_I-kappaB_kinase/NF-kappaB_signaling;protein_binding;cysteine-type_endopeptidase_activity;cytoplasm;execution_phase_of_apoptosis;cysteine-type_endopeptidase_activity_involved_in_apoptotic_signaling_pathway;apopt…	515	380	285	385	475	684	436.295	-0.229815	0.122775	-1.87184	0.0612294	0.553225
ENSG00000003402	CFLAR	CASP8_and_FADD_like_apoptosis_regulator	protein_coding	2	201116154	201176687	+	ENST00000443227;ENST00000309955;ENST00000341222;ENST00000341582;ENST00000342795;ENST00000395148;ENST00000441224;ENST00000433445;ENST00000423241;ENST00000490965;ENST00000439154;ENST00000425030;ENST00000417748;ENST00000440180;ENST00000461820;ENST00000457277;ENST00000461422;ENST00000494258;ENST00000470178;ENST00000462763;ENST00000479953;ENST00000460961;ENST00000474842;ENST00000470664	201116154;201116164;201116167;201116207;201116239;201116407;201116837;201117039;201118491;201118523;201118664;201122477;201129329;201129503;201129643;201129866;201129977;201132779;201132872;201132953;201132984;201133030;201140186;201148951	201164162;201176687;201141598;201164279;201154576;201139877;201133134;201130059;201164110;201119177;201160455;201130053;201133102;201141602;201136281;201163559;201140661;201140735;201141407;201149835;201163157;201136414;201163973;201150355	8837	NM_001202517;NM_001351594;NM_001351593;NM_003879;NM_001127184;NM_001202516;NM_001308043;NM_001127183;NM_001351591;NM_001351592;NM_001351590;NM_001308042;NM_001202519;NM_001202518;NM_001202515	cytoplasm;apoptotic_process;regulation_of_apoptotic_process;positive_regulation_of_I-kappaB_kinase/NF-kappaB_signaling;protein_binding;cysteine-type_peptidase_activity;proteolysis;cysteine-type_endopeptidase_activity;execution_phase_of_apoptosis;apoptotic_signaling_pathway;cytosol;protease_binding;negative_regulation_of_apoptotic_process;activation_of_cysteine-type_endopeptidase_activity_involved…	7491	4860	4009	6158	5632	10318	6127.01	-0.274277	0.107386	-2.55412	0.0106456	0.180218
ENSG00000003436	TFPI	tissue_factor_pathway_inhibitor	protein_coding	2	187464230	187565760	-	ENST00000392365;ENST00000233156;ENST00000481132;ENST00000435414;ENST00000409676;ENST00000339091;ENST00000481389;ENST00000437725;ENST00000421427;ENST00000453013;ENST00000417013;ENST00000420747	187464230;187467002;187467875;187478578;187478585;187483930;187496881;187496884;187496972;187497016	187513641;187554435;187519860;187513653;187554431;187554438;187496976;187554351;187565760;187554492;187554461	7035	?;NM_006287;NM_001329240;NM_001329241;NM_001329239;NM_001318941;NM_001032281	extracellular_space;membrane;serine-type_endopeptidase_inhibitor_activity;negative_regulation_of_endopeptidase_activity;endoplasmic_reticulum;intracellular_membrane-bounded_organelle;caveola;extracellular_region;cell_surface;anchored_component_of_membrane;blood_coagulation;hemostasis;plasma_membrane;peptidase_inhibitor_activity;negative_regulation_of_peptidase_activity;endopeptidase_inhibitor_act…	1057	784	592	616	741	1040	781.756	0.174989	0.106669	1.64049	0.100904	0.699549
ENSG00000003509	NDUFAF7	NADH:ubiquinone_oxidoreductase_complex_assembly_factor_7	protein_coding	2	37231631	37253403	+	ENST00000455230;ENST00000002125;ENST00000474154;ENST00000336237;ENST00000431821;ENST00000416653;ENST00000469831;ENST00000483999;ENST00000439218;ENST00000432075;ENST00000474257;ENST00000419278;ENST00000441905	37231631;37231658;37231663;37231679;37231689;37231767;37231776;37231820;37231842;37241939;37243921;37247456	37247576;37249160;37246186;37241628;37241956;37246195;37246188;37241739;37248420;37248387;37253403	55471	?;NM_144736;NM_001350024;NM_001350025;NM_001350027;NM_001083946	transferase_activity;methyltransferase_activity;methylation;mitochondrion;peptidyl-arginine_methylation,_to_symmetrical-dimethyl_arginine;protein-arginine_omega-N_symmetric_methyltransferase_activity;extracellular_space;protein_binding;enzyme_binding;mitochondrial_respiratory_chain_complex_I_assembly;mitochondrial_matrix	272	191	148	170	213	325	210.954	-0.0480405	0.155568	-0.308808	0.757468	0.998588
ENSG00000003756	RBM5	RNA_binding_motif_protein_5	protein_coding	3	50088919	50119021	+	ENST00000469838;ENST00000404526;ENST00000347869;ENST00000441305;ENST00000433556;ENST00000438369;ENST00000464087;ENST00000492472;ENST00000437500;ENST00000417905;ENST00000395174;ENST00000496179;ENST00000462025;ENST00000471995;ENST00000474818;ENST00000494360;ENST00000441812;ENST00000489437;ENST00000474470;ENST00000475128;ENST00000493993;ENST00000475590;ENST00000492430;ENST00000479275;ENST00000464988…	50088919;50088954;50088955;50088963;50088975;50089881;50090370;50093718;50102337;50102726;50104577;50104974;50106740;50107029;50107481;50112064;50112614;50113362;50114029;50114047;50114251;50115352;50116545	50102194;50103107;50119021;50100054;50100172;50100010;50118957;50094330;50093851;50100004;50108305;50108255;50105614;50106801;50110757;50109823;50113489;50110892;50113492;50115943;50114242;50117379;50116180;50116231;50118570;50117175	10181	?;NM_005778	RNA_splicing;nucleus;spliceosomal_complex;nucleic_acid_binding;RNA_binding;mRNA_processing;metal_ion_binding;nucleoplasm;regulation_of_alternative_mRNA_splicing,_via_spliceosome;apoptotic_process;regulation_of_apoptotic_process;protein_binding;positive_regulation_of_apoptotic_process;mRNA_binding;negative_regulation_of_cell_population_proliferation;spliceosomal_complex_assembly;mRNA_splicing,_via…	3234	1967	1632	2056	2177	3452	2323.73	-0.0250319	0.106392	-0.23528	0.813992	0.998588
ENSG00000003987	MTMR7	myotubularin_related_protein_7	protein_coding	8	17296794	17413528	-	ENST00000180173;ENST00000521857;ENST00000519590;ENST00000519763;ENST00000517317;ENST00000519122;ENST00000518272;ENST00000523571;ENST00000521177	17296794;17301651;17302202;17304439;17313385;17326317;17331200;17338730;17372995	17413351;17413327;17311673;17311863;17413307;17349057;17349237;17349485;17413528	?	NM_004686	cytoplasm;membrane;hydrolase_activity;lipid_metabolic_process;endomembrane_system;protein_binding;phosphatidylinositol-3-phosphatase_activity;phosphatase_activity;dephosphorylation;peptidyl-tyrosine_dephosphorylation;phosphatidylinositol_dephosphorylation;cytosol;phosphatidylinositol_phosphate_phosphatase_activity;phosphatidylinositol_biosynthetic_process;protein_dephosphorylation;phosphatidylino…	1	0	0	0	1	1
ENSG00000003989	SLC7A2	solute_carrier_family_7_member_2	protein_coding	8	17497088	17570573	+	ENST00000494857;ENST00000522656;ENST00000470360;ENST00000640220;ENST00000004531;ENST00000398090	17497088;17497091;17497215;17538870;17538777	17570566;17565274;17570573;17565162;17570561	6542	NM_001370338;NM_001008539;NM_001370337;NM_001164771;NM_003046	membrane;integral_component_of_membrane;transmembrane_transporter_activity;transmembrane_transport;plasma_membrane;cell_junction;amino_acid_transport;amino_acid_transmembrane_transporter_activity;integral_component_of_plasma_membrane;transport_across_blood-brain_barrier;L-amino_acid_transmembrane_transporter_activity;L-arginine_transmembrane_transporter_activity;amino_acid_import_across_plasma_me…	6	6	4	4	10	17	7.2254	-0.72049	0.729997	-0.986977	0.323654	0.976418
ENSG00000004059	ARF5	ADP_ribosylation_factor_5	protein_coding	7	127588386	127591700	+	ENST00000000233;ENST00000463733;ENST00000415666;ENST00000467281;ENST00000489673;ENST00000459680	127588411;127588386;127588403;127588405;127588413;127589045	127591700;127591681;127591088;127589574;127591112;127589831	381	NM_001662	cytoplasm;membrane;protein_transport;Golgi_apparatus;nucleotide_binding;GTPase_activity;GTP_binding;vesicle-mediated_transport;protein_binding;perinuclear_region_of_cytoplasm;plasma_membrane;intracellular_protein_transport;extracellular_exosome;retrograde_vesicle-mediated_transport,_Golgi_to_endoplasmic_reticulum	2004	1897	1280	1451	1756	2160	1727.6	0.0996793	0.116247	0.85748	0.39118	0.988846
ENSG00000004139	SARM1	sterile_alpha_and_TIR_motif_containing_1	protein_coding	17	28364356	28404049	+	ENST00000379061;ENST00000585482;ENST00000585453;ENST00000582323;ENST00000578128;ENST00000577870;ENST00000580711;ENST00000579593	28364356;28371694;28384670;28384826;28385100;28385431;28387998;28388270	28398135;28404049;28398163;28388394;28396411;28396198;28395978;28396820	23098	?;NM_015077	?;cytoplasm;hydrolase_activity;mitochondrion;signal_transduction;signaling_adaptor_activity;cell_junction;cell_differentiation;cell_projection;dendrite;microtubule;protein_binding;synapse;immune_system_process;innate_immune_response;nervous_system_development;axon;NAD+_nucleosidase_activity;identical_protein_binding;response_to_axon_injury;cytosol;NAD(P)+_nucleosidase_activity;NAD+_nucleotidase,_…	335	277	198	247	262	495	288.747	-0.120235	0.145768	-0.824838	0.409463	0.995258
ENSG00000004142	POLDIP2	DNA_polymerase_delta_interacting_protein_2	protein_coding	17	28346633	28357527	-	ENST00000540200;ENST00000618887	28346633;28347661	28357527;28357463	26073	NM_015584;NM_001290145	nucleus;mitochondrion;DNA_binding;mitochondrial_matrix;DNA_repair;cellular_response_to_DNA_damage_stimulus;protein_binding;mitochondrial_nucleoid;error-free_translesion_synthesis;negative_regulation_of_macroautophagy;positive_regulation_of_mitotic_cell_cycle;positive_regulation_of_focal_adhesion_assembly;mitochondrion_morphogenesis;mitotic_spindle_assembly;positive_regulation_of_mitotic_cytokines…	2360	2187	1505	1643	1907	2586	1989.81	0.141104	0.105235	1.34085	0.17997	0.861125
ENSG00000004399	PLXND1	plexin_D1	protein_coding	3	129555214	129606676	-	ENST00000501038;ENST00000504689;ENST00000504524;ENST00000324093;ENST00000512744;ENST00000506979;ENST00000508630;ENST00000512807;ENST00000504979;ENST00000503166;ENST00000514990;ENST00000504767;ENST00000511018;ENST00000515191;ENST00000505505;ENST00000505665;ENST00000505237	129555214;129555218;129556617;129558536;129559165;129562473;129563094;129569189;129570684;129570872;129571540;129574336;129583631;129585952	129557034;129557223;129558697;129606676;129565991;129561056;129560942;129560414;129563213;129566166;129571204;129571723;129571858;129572982;129578548;129586685;129589527	23129	?;NM_015103	?;signal_transduction;semaphorin_receptor_activity;semaphorin-plexin_signaling_pathway;membrane;integral_component_of_membrane;plasma_membrane;cell_projection;protein_binding;lamellipodium;angiogenesis;regulation_of_cell_migration;integral_component_of_plasma_membrane;protein_domain_specific_binding;lamellipodium_membrane;regulation_of_cell_shape;negative_regulation_of_cell_adhesion;regulation_of…	15033	13814	9575	13282	13849	21229	14037.8	-0.162539	0.0948745	-1.7132	0.0866765	0.656729
ENSG00000004455	AK2	adenylate_kinase_2	protein_coding	1	33007986	33080996	-	ENST00000373449;ENST00000672715;ENST00000695598;ENST00000695599;ENST00000550338;ENST00000354858;ENST00000695600;ENST00000695601;ENST00000695602;ENST00000491241;ENST00000469238;ENST00000695603;ENST00000695604;ENST00000672308;ENST00000548033;ENST00000467905;ENST00000480134;ENST00000466029;ENST00000695605;ENST00000673291;ENST00000487289;ENST00000548559;ENST00000551979;ENST00000695606	33007986;33008887;33008888;33008892;33008897;33008899;33008901;33008913;33009934;33009945;33010119;33010478;33010755;33013044;33014483;33017185;33017460;33019683;33021607;33024120;33029467	33036883;33032775;33036861;33036902;33037004;33036905;33036894;33036859;33036881;33036863;33036840;33036886;33036877;33021703;33036854;33036844;33080996;33036868;33036843	204	NM_013411;NM_001199199;NM_001319139;NM_001625;NM_001319140;NM_001319142;NM_001319141;NM_001319143	nucleotide_binding;ATP_binding;kinase_activity;transferase_activity;phosphorylation;mitochondrion;protein_binding;mitochondrial_intermembrane_space;cytoplasm;nucleobase-containing_compound_kinase_activity;nucleobase-containing_compound_metabolic_process;adenylate_kinase_activity;nucleoside_monophosphate_phosphorylation;phosphotransferase_activity,_phosphate_group_as_acceptor;ADP_biosynthetic_proc…	2322	1887	1339	1572	1887	3076	1932.61	-0.0564483	0.0970394	-0.581704	0.560766	0.998588
ENSG00000004468	CD38	CD38_molecule	protein_coding	4	15778275	15853232	+	ENST00000502843;ENST00000506191;ENST00000511430;ENST00000226279;ENST00000510674	15778275;15778298;15778312;15778328;15816596	15849255;15816754;15826086;15853232;15840490	952	?;NM_001775	membrane;integral_component_of_membrane;transferase_activity;negative_regulation_of_apoptotic_process;plasma_membrane;hydrolase_activity;negative_regulation_of_transcription,_DNA-templated;positive_regulation_of_transcription,_DNA-templated;NAD+_nucleosidase_activity;response_to_xenobiotic_stimulus;extracellular_exosome;NAD(P)+_nucleosidase_activity;NAD+_nucleotidase,_cyclic_ADP-ribose_generating…	147	127	79	61	110	154	108.521	0.297749	0.218924	1.36006	0.173812	0.852864
ENSG00000004478	FKBP4	FKBP_prolyl_isomerase_4	protein_coding	12	2794970	2805423	+	ENST00000001008;ENST00000543769;ENST00000540260;ENST00000538622;ENST00000543037;ENST00000539181;ENST00000544366;ENST00000630279	2794970;2795069;2795657;2796681;2798767;2801178;2803197;2795140	2805423;2797282;2797202;2797871;2800465;2801803;2805410;2796315	2288	NM_002014	nucleus;RNA_binding;cytoplasm;isomerase_activity;nucleoplasm;cytosol;mitochondrion;cytoskeleton;peptidyl-prolyl_cis-trans_isomerase_activity;protein_peptidyl-prolyl_isomerization;cell_projection;microtubule;protein_binding;axon;heat_shock_protein_binding;axonal_growth_cone;extracellular_exosome;FK506_binding;chaperone-mediated_protein_folding;negative_regulation_of_neuron_projection_development;p…	1880	1720	1165	1252	1572	2166	1583.56	0.100641	0.10613	0.948284	0.342985	0.981852
ENSG00000004487	KDM1A	lysine_demethylase_1A	protein_coding	1	23019443	23083689	+	ENST00000688680;ENST00000691694;ENST00000688235;ENST00000692975;ENST00000687202;ENST00000691682;ENST00000691404;ENST00000686339;ENST00000691813;ENST00000693156;ENST00000465864;ENST00000691256;ENST00000688122;ENST00000692056;ENST00000692853;ENST00000689366;ENST00000686270;ENST00000685102;ENST00000690627;ENST00000686771;ENST00000692209;ENST00000692214;ENST00000686934;ENST00000689853;ENST00000356634…	23019443;23019448;23019468;23050425;23065199;23068170;23070854;23071357;23076783;23077234;23079013;23079363;23080873	23076570;23076587;23083632;23083638;23083672;23083676;23083689;23055418;23083577;23083634;23083354;23083686;23083682	23028	?;NM_001363654;NM_015013;NM_001009999	protein_binding;oxidoreductase_activity;regulation_of_transcription,_DNA-templated;nucleus;flavin_adenine_dinucleotide_binding;histone_H3-K4_demethylation;nucleoplasm;chromatin_organization;histone_demethylase_activity_(H3-K4_specific);chromosome,_telomeric_region;nuclear_receptor_coactivator_activity;regulation_of_transcription_by_RNA_polymerase_II;negative_regulation_of_transcription_by_RNA_pol…	1121	915	688	806	908	1442	947.167	-0.0363459	0.102489	-0.354631	0.722866	0.998588
ENSG00000004534	RBM6	RNA_binding_motif_protein_6	protein_coding	3	49940007	50100045	+	ENST00000442092;ENST00000443081;ENST00000419610;ENST00000441115;ENST00000493652;ENST00000422955;ENST00000454079;ENST00000266022;ENST00000425608;ENST00000434592;ENST00000433811;ENST00000491874;ENST00000488807;ENST00000464013;ENST00000483350;ENST00000446471;ENST00000466247;ENST00000478026;ENST00000438912;ENST00000421682	49940007;49940041;49940063;49940074;49940097;49940102;49940140;49940150;49940151;49940186;49940461;49940539;49940685;49981561;49999452;50047109;50054016;50059343;50059698;50066392	50077249;50077248;50066442;49963027;50077247;50057853;50100045;49967654;49967358;49967365;50057806;50058915;50058466;50057847;50061172;50065061	10180	NM_001349194;NM_001167582;NM_001349192;NM_001349193;NM_001349191;NM_001349190;NM_005777	nucleus;nucleic_acid_binding;RNA_binding;protein_binding;mRNA_splicing,_via_spliceosome;DNA_binding;RNA_processing	1826	965	875	1223	1090	2115	1282.74	-0.121935	0.139804	-0.872182	0.383109	0.988436
ENSG00000004660	CAMKK1	calcium/calmodulin_dependent_protein_kinase_kinase_1	protein_coding	17	3860315	3894891	-	ENST00000381769;ENST00000348335;ENST00000158166;ENST00000573483	3860315;3865157;3878831	3890743;3893053;3893044;3894891	84254	NM_172206;NM_032294;NM_172207	nucleotide_binding;protein_kinase_activity;ATP_binding;protein_phosphorylation;nucleus;cytoplasm;protein_serine/threonine_kinase_activity;protein_serine/threonine/tyrosine_kinase_activity;kinase_activity;transferase_activity;protein_serine_kinase_activity;phosphorylation;protein_binding;calmodulin_binding;intracellular_signal_transduction;calmodulin-dependent_protein_kinase_activity;nucleoplasm;c…	778	644	404	536	562	918	615.863	0.0134021	0.116686	0.114856	0.908559	0.998588
ENSG00000004700	RECQL	RecQ_like_helicase	protein_coding	12	21468910	21501669	-	ENST00000444129;ENST00000421138;ENST00000396093;ENST00000314748;ENST00000542432;ENST00000536240;ENST00000536964;ENST00000539672	21468910;21469802;21483442;21483477;21490199;21490274;21490303;21490375	21501635;21501551;21501669;21501595;21501663;21501655;21501593	5965	NM_032941;NM_002907	nucleus;nucleic_acid_binding;membrane;nucleotide_binding;ATP_binding;nucleoplasm;DNA_binding;hydrolase_activity;DNA_repair;protein_binding;helicase_activity;ATP_hydrolysis_activity;DNA_duplex_unwinding;DNA_replication;DNA_helicase_activity;DNA_recombination;3'-5'_DNA_helicase_activity;cytoplasm;double-strand_break_repair_via_homologous_recombination;four-way_junction_helicase_activity;DNA/DNA_ann…	1715	1309	991	1057	1255	2068	1345.62	0.0541691	0.100164	0.540802	0.588644	0.998588
ENSG00000004766	VPS50	VPS50_subunit_of_EARP/GARPII_complex	protein_coding	7	93232340	93361123	+	ENST00000251739;ENST00000305866;ENST00000438395;ENST00000441602;ENST00000458530;ENST00000649152;ENST00000485994;ENST00000436177;ENST00000477935;ENST00000476413;ENST00000471188;ENST00000495039;ENST00000458707;ENST00000484954;ENST00000485140;ENST00000477572;ENST00000467326;ENST00000480943;ENST00000474412;ENST00000443443;ENST00000544910	93232340;93232366;93232369;93232372;93232375;93232376;93232428;93256430;93258109;93259415;93259614;93271066;93275842;93295415;93320853;93323250;93333899;93349898	93276428;93361123;93257450;93359024;93258387;93360898;93257522;93258231;93257765;93259572;93359021;93273488;93321058;93294568;93291796;93305906;93341479;93348798;93356078;93356186;93361121	55610	NM_024553;NM_017667;NM_001257998	membrane;protein_transport;endosome;endocytic_recycling;protein_binding;recycling_endosome;extracellular_exosome;SNARE_binding;EARP_complex;retrograde_transport,_endosome_to_Golgi;perinuclear_region_of_cytoplasm;cytosol	954	758	551	517	685	1098	731.564	0.161162	0.117664	1.36968	0.170786	0.848824
ENSG00000004776	HSPB6	heat_shock_protein_family_B_(small)_member_6	protein_coding	19	35754566	35758079	-	ENST00000004982;ENST00000587965;ENST00000592984	35754566;35755383;35755639	35757029;35757009;35758079	126393	NM_144617	nucleus;cytoplasm;Golgi_apparatus;nucleolus;cytosol;extracellular_region;protein_homodimerization_activity;unfolded_protein_binding;structural_constituent_of_eye_lens;chaperone_binding;positive_regulation_of_angiogenesis;chaperone-mediated_protein_folding	2	2	0	0	0	0
ENSG00000004777	ARHGAP33	Rho_GTPase_activating_protein_33	protein_coding	19	35774532	35788822	+	ENST00000589133;ENST00000378944;ENST00000590893;ENST00000007510;ENST00000314737;ENST00000221905;ENST00000601474;ENST00000588248;ENST00000591438;ENST00000586918;ENST00000593034;ENST00000587984	35774532;35775515;35775543;35775564;35775575;35777585;35781170;35782373;35782473;35782625;35784832;35784907	35778549;35788822;35780214;35779991;35784393;35788799;35784537;35782912;35786598;35786750	115703	?;NM_001172630;NM_001366178;NM_052948	?;protein_transport;protein-containing_complex;signal_transduction;regulation_of_catalytic_activity;GTPase_activator_activity;protein_binding;phosphatidylinositol_binding;cytoplasm;plasma_membrane;cytosol;protein_kinase_binding;small_GTPase_mediated_signal_transduction;response_to_toxic_substance;regulation_of_dendritic_spine_morphogenesis;dendritic_spine	73	31	33	43	35	119	50.7902	-0.30967	0.336124	-0.921298	0.356895	0.983903
ENSG00000004779	NDUFAB1	NADH:ubiquinone_oxidoreductase_subunit_AB1	protein_coding	16	23581014	23596316	-	ENST00000562133;ENST00000007516;ENST00000484769;ENST00000570319;ENST00000567761	23581014;23581033;23581871;23582335	23596277;23596316;23596303;23596291;23591153	4706	?;NM_005003	lipid_metabolic_process;fatty_acid_metabolic_process;fatty_acid_biosynthetic_process;organic_substance_metabolic_process;nucleoplasm;mitochondrion;calcium_ion_binding;mitochondrial_matrix;protein_binding;mitochondrial_membrane;respirasome;protein_lipoylation;mitochondrial_respiratory_chain_complex_I_assembly;mitochondrial_respiratory_chain_complex_I;mitochondrial_large_ribosomal_subunit;mitochond…	1488	1481	996	1191	1510	1773	1383.22	-0.0207359	0.127174	-0.163052	0.870478	0.998588
ENSG00000004799	PDK4	pyruvate_dehydrogenase_kinase_4	protein_coding	7	95583499	95596516	-	ENST00000005178;ENST00000473796;ENST00000468445;ENST00000498190;ENST00000473301	95583499;95584375;95586680;95587484;95594771	95596516;95592760;95587545;95589717;95596460	5166	NM_002612	nucleotide_binding;protein_kinase_activity;ATP_binding;kinase_activity;transferase_activity;phosphorylation;mitochondrion;protein_phosphorylation;mitochondrial_matrix;carbohydrate_metabolic_process;protein_binding;reactive_oxygen_species_metabolic_process;glucose_metabolic_process;regulation_of_pH;insulin_receptor_signaling_pathway;regulation_of_acetyl-CoA_biosynthetic_process_from_pyruvate;regul…	16	13	9	7	13	6	10.7876	0.62885	0.614225	1.02381	0.305925	0.969908
ENSG00000004809	SLC22A16	solute_carrier_family_22_member_16	protein_coding	6	110424687	110476641	-	ENST00000460159;ENST00000451557;ENST00000368919;ENST00000330550;ENST00000434949;ENST00000437378;ENST00000424139;ENST00000461487	110424687;110424756;110438720;110442244;110446873;110455429	110425382;110456821;110476613;110476204;110476440;110476398;110476396;110476641	85413	?;NM_033125	?;membrane;integral_component_of_membrane;transmembrane_transporter_activity;transmembrane_transport;cytosol;plasma_membrane;ion_transport;cell_differentiation;spermatogenesis;single_fertilization;flagellated_sperm_motility;organic_cation_transport;organic_cation_transmembrane_transporter_activity;carnitine_transmembrane_transporter_activity;carnitine_transport;amine_transmembrane_transporter_act…	315	264	170	351	391	546	325.808	-0.637195	0.13723	-4.64325	3.42975e-06	0.0002426
ENSG00000004838	ZMYND10	zinc_finger_MYND-type_containing_10	protein_coding	3	50341110	50345732	-	ENST00000490675;ENST00000231749;ENST00000360165;ENST00000475688;ENST00000442887;ENST00000443080;ENST00000478269;ENST00000431869;ENST00000468182	50341110;50341112;50341114;50341115;50342037;50342522;50343169;50343401;50344839	50342448;50345732;50343168;50345721;50345672;50344036;50345681	51364	?;NM_015896;NM_001308379	?;cytoplasm;membrane;metal_ion_binding;plasma_membrane;cytoskeleton;apical_plasma_membrane;protein_binding;microtubule_organizing_center;dynein_axonemal_particle;centriolar_satellite;inner_dynein_arm_assembly;motile_cilium_assembly;protein_folding_chaperone;molecular_adaptor_activity;cilium_movement;protein_folding;outer_dynein_arm_assembly;protein_localization_to_cilium;positive_regulation_of_mo…	30	26	23	17	20	38	24.9768	0.288674	0.391419	0.737506	0.460815	0.998588
ENSG00000004846	ABCB5	ATP_binding_cassette_subfamily_B_member_5	protein_coding	7	20615667	20777038	+	ENST00000404938;ENST00000477094;ENST00000443026;ENST00000406935;ENST00000258738;ENST00000441315	20615667;20647330;20647343;20647422;20723094	20757008;20651696;20660394;20667323;20755624;20777038	340273	NM_001163941;NM_001163942;NM_001163993;NM_178559	membrane;integral_component_of_membrane;transmembrane_transport;nucleotide_binding;ATP_binding;plasma_membrane;cell_differentiation;ABC-type_transporter_activity;integral_component_of_plasma_membrane;ABC-type_xenobiotic_transporter_activity;xenobiotic_transport;eye_development;ATPase-coupled_transmembrane_transporter_activity;efflux_transmembrane_transporter_activity;regulation_of_membrane_potent…	1	1	2	1	1	2
ENSG00000004848	ARX	aristaless_related_homeobox	protein_coding	X	25003694	25016420	-	ENST00000379044;ENST00000636885;ENST00000637993;ENST00000636609;ENST00000637394	25003694;25004860;25006545;25015581;25015613	25015965;25006005;25007171;25016205;25016420	170302	NM_139058	nucleus;DNA_binding;regulation_of_transcription,_DNA-templated;cell_differentiation;DNA-binding_transcription_factor_activity,_RNA_polymerase_II-specific;protein_binding;nervous_system_development;regulation_of_transcription_by_RNA_polymerase_II;RNA_polymerase_II_transcription_regulatory_region_sequence-specific_DNA_binding;chromatin;sequence-specific_double-stranded_DNA_binding;enteric_nervous_s…	0	0	0	0	0	0
ENSG00000004864	SLC25A13	solute_carrier_family_25_member_13	protein_coding	7	96120220	96322147	-	ENST00000265631;ENST00000494085;ENST00000490072;ENST00000484495;ENST00000492869;ENST00000472162;ENST00000487710;ENST00000416240	96120220;96120956;96146554;96169868;96170044;96193148;96296898;96120221	96322098;96121998;96185011;96189379;96184574;96322136;96309684;96322147	10165	NM_014251;NM_001160210	membrane;integral_component_of_membrane;transmembrane_transport;metal_ion_binding;mitochondrion;mitochondrial_inner_membrane;calcium_ion_binding;identical_protein_binding;integral_component_of_plasma_membrane;ATP_biosynthetic_process;L-glutamate_transmembrane_transporter_activity;L-glutamate_transmembrane_transport;transmembrane_transporter_activity;cellular_respiration;gluconeogenesis;response_t…	1068	947	708	914	983	1555	997.265	-0.161868	0.107451	-1.50643	0.131956	0.781004
ENSG00000004866	ST7	suppression_of_tumorigenicity_7	protein_coding	7	116953238	117230176	+	ENST00000393446;ENST00000265437;ENST00000393451;ENST00000438863;ENST00000323984;ENST00000393449;ENST00000443979;ENST00000417919;ENST00000446490;ENST00000422922;ENST00000432298;ENST00000449366;ENST00000487459;ENST00000434836;ENST00000467538;ENST00000393443;ENST00000465133;ENST00000477742;ENST00000462544;ENST00000393444;ENST00000393447;ENST00000420755;ENST00000490039;ENST00000489293;ENST00000485394…	116953238;116953327;116953342;116953347;116953501;116953379;116953467;116953503;116953521;117014888;117014936;117020184;117020218;117020227;117020245;117020259;117020277;117076524;117099762;117119686;117173409;117182669;117182681;117219025	117230096;117223907;117230103;117138532;117230176;117221967;117119662;117230099;117129809;117190932;117099839;117130505;117137342;117129847;117098702;117131891;117198397;117209937;117222062;117219090;117223133	7982	?;NM_021908;NM_001369604;NM_018412;NM_001369598;NM_001369601;NM_001369603;NM_001369602;NM_001369607;NM_001369606;NM_001369600;NM_001369599	membrane;integral_component_of_membrane;extracellular_matrix_organization;regulation_of_cell_differentiation	1440	1267	893	1042	1089	1571	1190.46	0.116563	0.106009	1.09956	0.271524	0.946395
ENSG00000004897	CDC27	cell_division_cycle_27	protein_coding	17	47117703	47189422	-	ENST00000066544;ENST00000531206;ENST00000570740;ENST00000533415;ENST00000571643;ENST00000527547;ENST00000526866;ENST00000573502;ENST00000525495;ENST00000574304;ENST00000575830;ENST00000576484;ENST00000573550;ENST00000570818;ENST00000575483;ENST00000532893;ENST00000528748;ENST00000532575;ENST00000528147	47117703;47120255;47120610;47120771;47120810;47120880;47122552;47137152;47141844;47142428;47143883;47151814;47154698;47154755;47156913;47157055;47157060;47157230;47181282	47189295;47189176;47123895;47189251;47137244;47189224;47189264;47142381;47189261;47169977;47156715;47157267;47181605;47172047;47189252;47188936;47189422	996	NM_001353049;NM_001293091;NM_001353035;NM_001256;NM_001353050;NM_001114091;NM_001353051;NM_001353047;NM_001293089	nucleus;cytoplasm;nucleoplasm;protein_ubiquitination;cytoskeleton;protein_binding;spindle;cytosol;regulation_of_mitotic_cell_cycle;anaphase-promoting_complex-dependent_catabolic_process;protein_K11-linked_ubiquitination;anaphase-promoting_complex;protein_phosphatase_binding;centrosome;mitotic_spindle;metaphase/anaphase_transition_of_mitotic_cell_cycle;positive_regulation_of_mitotic_metaphase/anap…	1758	1403	1030	990	1418	2176	1404.35	0.0587392	0.115466	0.508715	0.610952	0.998588
ENSG00000004939	SLC4A1	solute_carrier_family_4_member_1_(Diego_blood_group)	protein_coding	17	44248390	44268141	-	ENST00000399246;ENST00000262418;ENST00000471005;ENST00000498270	44248390;44260404;44260805	44268134;44268135;44262066;44268141	6521	?;NM_000342	membrane;integral_component_of_membrane;ion_transport;inorganic_anion_transport;anion_transmembrane_transporter_activity;anion_transport;anion_transmembrane_transport;inorganic_anion_exchanger_activity;plasma_membrane;protein_binding;basolateral_plasma_membrane;chloride_transport;integral_component_of_plasma_membrane;Z_disc;anion:anion_antiporter_activity;extracellular_exosome;transmembrane_trans…	2	0	2	0	1	0
ENSG00000004948	CALCR	calcitonin_receptor	protein_coding	7	93424486	93574730	-	ENST00000426151;ENST00000649521;ENST00000394441;ENST00000415529;ENST00000423724	93424486;93424539;93426323;93426356	93574724;93574730;93559810;93486981	799	NM_001742;NM_001164737;NM_001164738	membrane;integral_component_of_membrane;G_protein-coupled_receptor_activity;G_protein-coupled_receptor_signaling_pathway;plasma_membrane;signal_transduction;transmembrane_signaling_receptor_activity;cell_surface_receptor_signaling_pathway;adenylate_cyclase-modulating_G_protein-coupled_receptor_signaling_pathway;calcitonin_receptor_activity;adenylate_cyclase-activating_G_protein-coupled_receptor_s…	2	0	0	1	3	1
ENSG00000004961	HCCS	holocytochrome_c_synthase	protein_coding	X	11111301	11123086	+	ENST00000321143;ENST00000380763;ENST00000380762	11111301;11111342;11111332	11123078;11121879;11123086	3052	NM_001122608;NM_001171991;NM_005333	membrane;metal_ion_binding;mitochondrion;mitochondrial_inner_membrane;lyase_activity;protein_binding;holocytochrome-c_synthase_activity;heme_binding;animal_organ_morphogenesis;cytochrome_c-heme_linkage;cytosol	1196	960	674	717	851	1168	903.198	0.199158	0.105078	1.89534	0.0580477	0.538282
ENSG00000004975	DVL2	dishevelled_segment_polarity_protein_2	protein_coding	17	7225342	7234517	-	ENST00000005340;ENST00000575458;ENST00000575086;ENST00000576840;ENST00000571745;ENST00000576285;ENST00000573354;ENST00000575756;ENST00000574143;ENST00000574591;ENST00000577154;ENST00000574642;ENST00000572285;ENST00000576439;ENST00000576949	7225342;7225455;7226137;7226656;7227149;7227238;7227863;7227977;7228007;7228600;7228762;7229153;7229287;7229544;7230123	7234517;7234318;7229035;7228042;7227827;7228384;7229267;7234308;7234061;7229406;7229391;7230391;7234223;7230779	1856	NM_004422	protein_binding;cytoplasm;nucleus;membrane;cytoplasmic_vesicle;nucleoplasm;plasma_membrane;intracellular_signal_transduction;regulation_of_transcription,_DNA-templated;cytosol;nuclear_body;Wnt_signaling_pathway;aggresome;identical_protein_binding;canonical_Wnt_signaling_pathway;positive_regulation_of_transcription_by_RNA_polymerase_II;positive_regulation_of_DNA-binding_transcription_factor_activi…	1270	1043	749	821	918	1422	1005.74	0.121546	0.100125	1.21393	0.224773	0.913266
ENSG00000005001	PRSS22	serine_protease_22	protein_coding	16	2852730	2858170	-	ENST00000571228;ENST00000161006;ENST00000575164;ENST00000576381;ENST00000572061;ENST00000574768;ENST00000577177;ENST00000570950	2852730;2852742;2853940;2853990;2855636;2855670;2855817	2858154;2858170;2855984;2857926;2855933;2858168;2857903;2857169	64063	?;NM_022119	peptidase_activity;proteolysis;hydrolase_activity;serine-type_endopeptidase_activity;serine-type_peptidase_activity;extracellular_region;extracellular_space;peptidase_activator_activity;positive_regulation_of_peptidase_activity	6	10	5	20	11	9	10.5262	-0.863818	0.663437	-1.30203	0.192904	0.881142
ENSG00000005007	UPF1	UPF1_RNA_helicase_and_ATPase	protein_coding	19	18831959	18868230	+	ENST00000262803;ENST00000599848;ENST00000601981;ENST00000594504;ENST00000600012;ENST00000600868;ENST00000598209;ENST00000600310;ENST00000598471;ENST00000601689;ENST00000594243;ENST00000596842;ENST00000600689	18831959;18832001;18833130;18848133;18849008;18849082;18849166;18849813;18852998;18854913;18859383;18862933	18868230;18868229;18850691;18850776;18852182;18852296;18852236;18852254;18852194;18855157;18855680	5976	NM_002911;NM_001297549	protein_binding;chromosome,_telomeric_region;nucleus;RNA_binding;nuclear-transcribed_mRNA_catabolic_process,_nonsense-mediated_decay;cytoplasm;zinc_ion_binding;metal_ion_binding;nucleotide_binding;ATP_binding;nucleoplasm;cytosol;hydrolase_activity;DNA_binding;RNA_helicase_activity;helicase_activity;ATP_hydrolysis_activity;positive_regulation_of_mRNA_catabolic_process;dosage_compensation_by_inacti…	3886	3345	2487	2774	3151	4331	3257.82	0.0835037	0.0964305	0.865946	0.38652	0.988846
ENSG00000005020	SKAP2	src_kinase_associated_phosphoprotein_2	protein_coding	7	26667068	26995239	-	ENST00000345317;ENST00000489977;ENST00000468712;ENST00000495802;ENST00000432747;ENST00000490456;ENST00000497511;ENST00000481204;ENST00000487720	26667068;26690307;26726682;26726889;26738840;26739887;26746567;26844029;26844030	26864590;26742475;26857678;26855151;26995239;26858159;26864587;26865113;26864585	8935	NM_003930;NM_001303468	cytoplasm;nucleoplasm;cytosol;protein_binding;plasma_membrane;B_cell_activation;signal_transduction;protein-containing_complex_assembly;negative_regulation_of_cell_population_proliferation	3040	2234	1794	1997	2263	4153	2465.23	-0.0554469	0.105433	-0.525898	0.598959	0.998588
ENSG00000005022	SLC25A5	solute_carrier_family_25_member_5	protein_coding	X	119468422	119471396	+	ENST00000475354;ENST00000317881;ENST00000460013;ENST00000463551	119468422;119468444;119469277;119470262	119470155;119471396;119470940;119471081	292	?;NM_001152	?;nucleus;RNA_binding;membrane;integral_component_of_membrane;transmembrane_transport;mitochondrion;mitochondrial_inner_membrane;protein_binding;antiporter_activity;proton_transmembrane_transport;chromosome_segregation;positive_regulation_of_cell_population_proliferation;ATP:ADP_antiporter_activity;mitochondrial_ADP_transmembrane_transport;mitochondrial_ATP_transmembrane_transport;erythrocyte_dif…	12447	11982	8458	8396	10635	14352	10822.9	0.155238	0.10614	1.46258	0.143581	0.804443
ENSG00000005059	MCUB	mitochondrial_calcium_uniporter_dominant_negative_subunit_beta	protein_coding	4	109560209	109688719	+	ENST00000394650;ENST00000472310;ENST00000515114;ENST00000452915;ENST00000494604	109560246;109560209;109560212;109560990;109684440	109688719;109683194;109660346;109681469;109687716	55013	NM_017918	membrane;integral_component_of_membrane;intracellular_membrane-bounded_organelle;nucleoplasm;ion_transport;mitochondrion;mitochondrial_inner_membrane;integral_component_of_mitochondrial_inner_membrane;calcium_ion_transport;intrinsic_component_of_membrane;mitochondrial_calcium_ion_transmembrane_transport;mitochondrial_calcium_ion_homeostasis;calcium_channel_inhibitor_activity;calcium_channel_compl…	471	400	290	328	491	614	418.797	-0.137657	0.13997	-0.983474	0.325374	0.976418
ENSG00000005073	HOXA11	homeobox_A11	protein_coding	7	27181157	27185232	-	ENST00000006015;ENST00000517402	27181157;27181510	27185232;27185223	3207	NM_005523	nucleus;protein-containing_complex;nucleoplasm;DNA_binding;regulation_of_transcription,_DNA-templated;DNA-binding_transcription_factor_activity,_RNA_polymerase_II-specific;positive_regulation_of_transcription,_DNA-templated;regulation_of_transcription_by_RNA_polymerase_II;RNA_polymerase_II_cis-regulatory_region_sequence-specific_DNA_binding;sequence-specific_double-stranded_DNA_binding;skeletal_s…	0	0	0	0	0	1
ENSG00000005075	POLR2J	RNA_polymerase_II_subunit_J	protein_coding	7	102473128	102478922	-	ENST00000292614	102473128	102478922	5439	NM_001371100;NM_006234;NM_001393919	nucleus;protein_dimerization_activity;DNA_binding;transcription_by_RNA_polymerase_II;transcription,_DNA-templated;protein_binding;DNA-directed_5'-3'_RNA_polymerase_activity;RNA_polymerase_II_activity;RNA_polymerase_II,_core_complex;nucleoplasm;LRR_domain_binding	831	693	488	639	621	815	669.614	0.0860577	0.127815	0.673302	0.500755	0.998588
ENSG00000005100	DHX33	DEAH-box_helicase_33	protein_coding	17	5440917	5468982	-	ENST00000225296;ENST00000575153;ENST00000433302;ENST00000572490;ENST00000574023	5440917;5443489;5443493;5444098	5468982;5461363;5468916;5468748;5468829	56919	NM_020162;NM_001199699	nucleus;nucleic_acid_binding;RNA_binding;cytoplasm;nucleotide_binding;ATP_binding;nucleolus;hydrolase_activity;RNA_helicase_activity;helicase_activity;ATP_hydrolysis_activity;nucleoplasm;mRNA_binding;protein_binding;positive_regulation_of_MAPK_cascade;positive_regulation_of_NLRP3_inflammasome_complex_assembly;ribosomal_large_subunit_binding;positive_regulation_of_NF-kappaB_transcription_factor_ac…	389	252	222	278	272	596	316.496	-0.209163	0.159852	-1.30848	0.190711	0.879637
ENSG00000005102	MEOX1	mesenchyme_homeobox_1	protein_coding	17	43640389	43661922	-	ENST00000318579;ENST00000549132;ENST00000393661	43640389;43641379;43641380	43661922;43661563	4222	NM_004527;NM_013999;NM_001040002	nucleus;cytoplasm;DNA_binding;regulation_of_transcription,_DNA-templated;DNA-binding_transcription_factor_activity;DNA-binding_transcription_factor_activity,_RNA_polymerase_II-specific;sequence-specific_DNA_binding;protein_binding;positive_regulation_of_transcription_by_RNA_polymerase_II;regulation_of_transcription_by_RNA_polymerase_II;RNA_polymerase_II_cis-regulatory_region_sequence-specific_DNA…	9	5	5	9	7	5	6.76952	-0.0865767	0.754237	-0.114787	0.908614	0.998588
ENSG00000005108	THSD7A	thrombospondin_type_1_domain_containing_7A	protein_coding	7	11370365	11832198	-	ENST00000423059;ENST00000408005;ENST00000497575;ENST00000480061	11370365;11374620;11446302;11636612	11832198;11379755;11543059;11751353	221981	NM_015204	membrane;integral_component_of_membrane;plasma_membrane;extracellular_region;cell_differentiation;cell_projection;protein_binding;angiogenesis;actin_cytoskeleton_reorganization	0	0	0	0	0	1
ENSG00000005156	LIG3	DNA_ligase_3	protein_coding	17	34980512	35009743	+	ENST00000378526;ENST00000585941;ENST00000262327;ENST00000592690;ENST00000585740;ENST00000590181;ENST00000586407;ENST00000588109;ENST00000586435;ENST00000590630;ENST00000586058;ENST00000588713;ENST00000593099;ENST00000586119;ENST00000585370;ENST00000592244	34980512;34980546;34980558;34980559;34980577;34980640;34983452;34986094;34991637;34994187;34994275;34997034;34997718;34997756;35002834	35009743;34994429;35003172;34989657;34992607;34989880;34989540;34991065;34991314;34997825;34998254;34996373;35004804;35001293;34998671;35004372	3980	NM_013975;NM_002311	nucleus;zinc_ion_binding;metal_ion_binding;nucleotide_binding;ATP_binding;cell_cycle;nucleoplasm;mitochondrion;DNA_binding;cell_division;DNA_repair;cellular_response_to_DNA_damage_stimulus;ligase_activity;protein_binding;DNA_recombination;DNA_replication;cytoplasm;DNA_ligase_activity;DNA_ligase_(ATP)_activity;DNA_biosynthetic_process;mitochondrion_organization;double-strand_break_repair_via_alter…	885	652	476	617	546	1090	680.866	0.00919554	0.125893	0.0730427	0.941772	0.998588
ENSG00000005175	RPAP3	RNA_polymerase_II_associated_protein_3	protein_coding	12	47661249	47706030	-	ENST00000005386;ENST00000548211;ENST00000432584;ENST00000380650;ENST00000548296;ENST00000547706;ENST00000551293	47661249;47663290;47663292;47663293;47695942;47700015;47701191	47706030;47664843;47706026;47705986;47697701;47702816;47705999	?	NM_024604;NM_001146076;NM_001146075	cytosol;protein_binding;RPAP3/R2TP/prefoldin-like_complex;protein_stabilization;R2TP_complex;chaperone_complex	1032	734	615	527	643	985	734.527	0.317415	0.11191	2.83635	0.00456331	0.0943924
ENSG00000005187	ACSM3	acyl-CoA_synthetase_medium_chain_family_member_3	protein_coding	16	20610243	20797581	+	ENST00000568235;ENST00000501740;ENST00000614721;ENST00000561584;ENST00000564701;ENST00000289416;ENST00000440284;ENST00000561795;ENST00000562251;ENST00000563914;ENST00000567387;ENST00000561499;ENST00000569141;ENST00000567711;ENST00000567006	20610243;20674510;20674531;20674608;20749418;20764014;20764040;20764683;20770160;20779881;20783251;20783264;20785050;20796078;20796238	20775920;20755608;20682176;20770191;20770109;20797581;20786314;20777417;20797156;20786316;20796992;20786152;20796929;20797153	6296	?;NM_005622;NM_202000	?;metal_ion_binding;nucleotide_binding;ATP_binding;mitochondrion;mitochondrial_matrix;lipid_metabolic_process;fatty_acid_metabolic_process;ligase_activity;propionate-CoA_ligase_activity;regulation_of_blood_pressure;acyl-CoA_metabolic_process;cholesterol_homeostasis;medium-chain_fatty_acid-CoA_ligase_activity;fatty_acid_biosynthetic_process;fatty-acyl-CoA_synthase_activity;fatty_acid_ligase_activi…	61	29	24	35	49	91	44.4394	-0.45224	0.318806	-1.41855	0.156032	0.826151
ENSG00000005189	REXO5	RNA_exonuclease_5	protein_coding	16	20806429	20849665	+	ENST00000568894;ENST00000568046;ENST00000566993;ENST00000348433;ENST00000568501;ENST00000261377;ENST00000566276;ENST00000568476;ENST00000565340;ENST00000568647;ENST00000566518;ENST00000564274;ENST00000563068;ENST00000567297;ENST00000563617;ENST00000564200;ENST00000563045;ENST00000561474;ENST00000568334	20806429;20806445;20806496;20806521;20806527;20806552;20806617;20806624;20806657;20806663;20806698;20806708;20806757;20807157;20821037;20825562;20828524;20839853	20821802;20814982;20849639;20849665;20821834;20827186;20825897;20832199;20821771;20828535;20849480;20814992;20825906;20825871;20845076;20844662	81691	?;NM_001144924;NM_001199053;NM_030941	?;nucleic_acid_binding;RNA_binding;hydrolase_activity;nucleic_acid_phosphodiester_bond_hydrolysis;nuclease_activity;exonuclease_activity;nucleus;extracellular_exosome;nucleolus	58	46	30	52	46	61	47.7487	-0.126148	0.293454	-0.429871	0.667289	0.998588
ENSG00000005194	CIAPIN1	cytokine_induced_apoptosis_inhibitor_1	protein_coding	16	57428187	57447420	-	ENST00000394391;ENST00000567518;ENST00000565961;ENST00000569370;ENST00000568940;ENST00000569979;ENST00000570000;ENST00000564885;ENST00000567751;ENST00000565786;ENST00000569246;ENST00000565368;ENST00000563561;ENST00000566284;ENST00000563341	57428187;57428218;57428554;57428938;57429062;57429099;57429177;57430258;57430328;57431196;57431317;57433648;57433910;57436656	57447385;57447419;57447406;57447368;57440975;57440986;57430646;57447366;57447420;57440933;57447377;57439213;57441403	57019	NM_020313;NM_001308347;NM_001308358	nucleus;cytoplasm;metal_ion_binding;negative_regulation_of_apoptotic_process;nucleoplasm;methyltransferase_activity;mitochondrion;apoptotic_process;iron-sulfur_cluster_binding;nucleolus;protein_binding;mitochondrial_intermembrane_space;4_iron,_4_sulfur_cluster_binding;iron-sulfur_cluster_assembly;2_iron,_2_sulfur_cluster_binding;electron_transport_chain;hemopoiesis;electron_transfer_activity	954	798	516	621	737	1013	749.901	0.0826867	0.112221	0.736818	0.461233	0.998588
ENSG00000005206	SPPL2B	signal_peptide_peptidase_like_2B	protein_coding	19	2328615	2355095	+	ENST00000585725;ENST00000586332;ENST00000621568;ENST00000614794;ENST00000613503;ENST00000610743;ENST00000618220;ENST00000586111;ENST00000587851;ENST00000593243;ENST00000622308;ENST00000612623;ENST00000614784;ENST00000589515	2328615;2328659;2328673;2328684;2328693;2328696;2330297;2334629;2337111;2338760;2339158;2339678;2342722	2338526;2337482;2343292;2341468;2355095;2353933;2342503;2330759;2337935;2339877;2341187;2343972;2341956;2353567	56928	?;NM_152988;NM_001077238	?;integral_component_of_membrane;aspartic-type_endopeptidase_activity;aspartic_endopeptidase_activity,_intramembrane_cleaving;membrane_protein_intracellular_domain_proteolysis;membrane;nucleoplasm;plasma_membrane;centrosome;actin_cytoskeleton;Golgi_apparatus;peptidase_activity;proteolysis;hydrolase_activity;endosome;lysosomal_membrane;Golgi_membrane;protein_homodimerization_activity;endosome_memb…	734	405	355	587	502	954	560.847	-0.305905	0.146918	-2.08215	0.037329	0.418341
ENSG00000005238	FAM214B	family_with_sequence_similarity_214_member_B	protein_coding	9	35104112	35116341	-	ENST00000378566;ENST00000322813;ENST00000603301;ENST00000488109;ENST00000605244;ENST00000378561;ENST00000378557;ENST00000605104;ENST00000605392	35104112;35104117;35104121;35104123;35104142;35108235;35108345	35115850;35115862;35111588;35112392;35116341;35111574;35111423	80256	?;NM_025182;NM_001317991	protein_binding;nucleus	6262	5621	3607	4072	4524	5800	4887.75	0.241112	0.106528	2.26337	0.023613	0.315933
ENSG00000005243	COPZ2	COPI_coat_complex_subunit_zeta_2	protein_coding	17	48026167	48038030	-	ENST00000580409;ENST00000583414;ENST00000581637;ENST00000581756;ENST00000585182;ENST00000621465;ENST00000584955;ENST00000612370;ENST00000579263;ENST00000580174	48026167;48026171;48026174;48026182;48031646;48033892	48029425;48033252;48036902;48036906;48028560;48037797;48033282;48037773;48033872;48038030	51226	?;NM_016429	?;cytoplasm;membrane;protein_transport;Golgi_apparatus;cytoplasmic_vesicle;Golgi_membrane;COPI-coated_vesicle_membrane;vesicle-mediated_transport;retrograde_vesicle-mediated_transport,_Golgi_to_endoplasmic_reticulum;COPI_vesicle_coat;intracellular_protein_transport;endoplasmic_reticulum-Golgi_intermediate_compartment_membrane;intra-Golgi_vesicle-mediated_transport;endoplasmic_reticulum_membrane;c…	59	59	39	36	35	47	45.6086	0.564877	0.299387	1.88678	0.0591901	0.545272
ENSG00000005249	PRKAR2B	protein_kinase_cAMP-dependent_type_II_regulatory_subunit_beta	protein_coding	7	107044705	107161811	+	ENST00000265717;ENST00000393613;ENST00000488792	107044705;107069625;107091676	107161811;107140953;107146462	5577	NM_002736	cytoplasm;membrane;nucleotide_binding;kinase_activity;phosphorylation;plasma_membrane;ubiquitin_protein_ligase_binding;protein_binding;cAMP-dependent_protein_kinase_regulator_activity;cAMP_binding;regulation_of_protein_phosphorylation;cAMP-dependent_protein_kinase_complex;protein_kinase_binding;protein_domain_specific_binding;fatty_acid_metabolic_process;learning;regulation_of_protein_kinase_acti…	346	260	187	230	265	511	283.738	-0.152872	0.151688	-1.0078	0.313549	0.971662
ENSG00000005302	MSL3	MSL_complex_subunit_3	protein_coding	X	11758159	11775772	+	ENST00000361672;ENST00000650370;ENST00000337339;ENST00000647869;ENST00000649988;ENST00000312196;ENST00000647701;ENST00000648889;ENST00000647857;ENST00000468149;ENST00000648918;ENST00000649130;ENST00000398527;ENST00000476743;ENST00000648120;ENST00000473380;ENST00000649078;ENST00000649602;ENST00000649308;ENST00000650215;ENST00000649785;ENST00000649685;ENST00000649684;ENST00000649649;ENST00000380693…	11758159;11758195;11758203;11758205;11758226;11758237;11758250;11758253;11758258;11758268;11758556;11758582;11758631;11759402;11759424;11759604;11759623;11759626;11759633;11759634;11759641;11759643;11759645;11759648;11759657;11759658;11759687;11759772;11760043;11760048;11760093;11760186;11760222;11760910;11762130;11762888;11765538;11765598	11775747;11775760;11767977;11775628;11769064;11775772;11766267;11768916;11769102;11775231;11767876;11775640;11775726;11762219;11759320;11768999;11775753;11775736;11775731;11775407;11775593;11775720;11761054;11763810;11775699;11767950;11763823;11767979;11767960;11775677;11775665;11762905;11764251;11775735;11772168;11767986;11769097;11775740;11775750;11767976	10943	NM_001282174;NM_078628;NM_078629;NM_001193270;NM_006800	nucleus;DNA_binding;regulation_of_transcription,_DNA-templated;chromatin_organization;protein_binding;methylated_histone_binding;MSL_complex;nucleoplasm;histone_acetylation;positive_regulation_of_transcription,_DNA-templated;histone_H4_acetylation;histone_H4-K16_acetylation;histone_deacetylation;histone_acetyltransferase_complex;NuA4_histone_acetyltransferase_complex;histone_H2A_acetylation;histo…	1098	743	560	653	703	1374	811.242	-0.00410248	0.124763	-0.0328822	0.973769	0.998755
ENSG00000005339	CREBBP	CREB_binding_protein	protein_coding	16	3725054	3880713	-	ENST00000262367;ENST00000382070;ENST00000637492;ENST00000571763;ENST00000576720;ENST00000570939;ENST00000574740;ENST00000573517;ENST00000572569;ENST00000635919;ENST00000638158;ENST00000573672;ENST00000571826;ENST00000572134;ENST00000575237;ENST00000634839;ENST00000636002;ENST00000635753;ENST00000635899;ENST00000636895	3725054;3727539;3730512;3731908;3731911;3736083;3736508;3739446;3740443;3743663;3745556;3767302;3773636;3773706;3777947;3782886;3782890;3810720;3812998	3880713;3880120;3731250;3736999;3743468;3782861;3744957;3757291;3745654;3744923;3749683;3770703;3778172;3780867;3774746;3778802;3784515;3791255;3812977;3850321	1387	NM_004380;NM_001079846	nucleus;cytoplasm;zinc_ion_binding;metal_ion_binding;transferase_activity;nucleoplasm;transcription_coactivator_activity;regulation_of_transcription,_DNA-templated;transcription_coregulator_activity;acyltransferase_activity;signal_transduction;nuclear_body;protein_binding;histone_acetyltransferase_complex;positive_regulation_of_transcription,_DNA-templated;rhythmic_process;histone_acetyltransfera…	3321	2412	2000	2119	2105	4155	2577.95	0.081245	0.110736	0.733684	0.463141	0.998588
ENSG00000005379	TSPOAP1	TSPO_associated_protein_1	protein_coding	17	58301228	58328795	-	ENST00000581692;ENST00000581675;ENST00000268893;ENST00000580669;ENST00000578511;ENST00000343736;ENST00000577871;ENST00000582679;ENST00000578486;ENST00000585149;ENST00000583624	58301228;58301231;58301248;58301852;58302285;58306342;58307443;58311439;58322072	58305388;58306357;58328760;58312216;58306867;58328795;58306429;58310740;58308591;58311988;58322721	9256	?;NM_024418;NM_001261835;NM_004758	?;protein_binding;cytoplasm;mitochondrion;regulation_of_presynaptic_cytosolic_calcium_ion_concentration;cytosol;biological_process;benzodiazepine_receptor_binding;voltage-gated_calcium_channel_activity_involved_in_regulation_of_presynaptic_cytosolic_calcium_levels;calyx_of_Held;glutamatergic_synapse	296	113	94	281	176	547	228.465	-0.86532	0.43201	-2.00301	0.0451765	0.467295
ENSG00000005381	MPO	myeloperoxidase	protein_coding	17	58269855	58280935	-	ENST00000225275;ENST00000577220;ENST00000578493;ENST00000581022;ENST00000580005	58269855;58270729;58275571;58278837;58279876	58280935;58273492;58278119;58279399;58280687	4353	NM_000250	extracellular_space;nucleus;intracellular_membrane-bounded_organelle;metal_ion_binding;nucleoplasm;oxidoreductase_activity;protein_binding;lysosome;heme_binding;defense_response;extracellular_region;defense_response_to_bacterium;peroxidase_activity;response_to_oxidative_stress;hydrogen_peroxide_catabolic_process;extracellular_exosome;hypochlorous_acid_biosynthetic_process;azurophil_granule;negati…	237	229	132	347	318	335	262.986	-0.650732	0.193876	-3.35644	0.000789526	0.0243849
ENSG00000005421	PON1	paraoxonase_1	protein_coding	7	95297676	95324532	-	ENST00000222381;ENST00000462594;ENST00000433729;ENST00000470502	95297676;95298749;95298914;95311490	95324532;95302403;95324476;95318587	5444	NM_000446	extracellular_space;metal_ion_binding;hydrolase_activity;calcium_ion_binding;extracellular_region;high-density_lipoprotein_particle;dephosphorylation;arylesterase_activity;acyl-L-homoserine-lactone_lactonohydrolase_activity;extracellular_exosome;blood_microparticle;protein_homodimerization_activity;positive_regulation_of_binding;phospholipid_binding;spherical_high-density_lipoprotein_particle;pos…	0	0	0	0	0	0
ENSG00000005436	GCFC2	GC-rich_sequence_DNA-binding_factor_2	protein_coding	2	75652000	75710985	-	ENST00000470285;ENST00000470197;ENST00000321027;ENST00000492826;ENST00000409857;ENST00000427862;ENST00000472230;ENST00000486016;ENST00000442309;ENST00000470503;ENST00000541687	75652000;75662706;75662705;75664418;75664419;75664634;75664645;75690488;75696252;75701796;75662708	75665941;75701372;75710915;75670214;75710892;75687892;75710606;75694479;75710941;75710899;75710985	6936	?;NM_003203;NM_001201334;NM_001201335	?;nucleus;mRNA_processing;RNA_splicing;nucleoplasm;cytosol;DNA_binding;negative_regulation_of_transcription,_DNA-templated;regulation_of_transcription,_DNA-templated;nucleolus;protein_binding;mRNA_splicing,_via_spliceosome;spliceosomal_complex_assembly;U2-type_post-mRNA_release_spliceosomal_complex;spliceosomal_complex_disassembly	328	242	173	152	234	325	233.212	0.22818	0.160621	1.42061	0.15543	0.826022
ENSG00000005448	WDR54	WD_repeat_domain_54	protein_coding	2	74421678	74425755	+	ENST00000461531;ENST00000409791;ENST00000475328;ENST00000469932;ENST00000493982;ENST00000348227;ENST00000465134;ENST00000480089;ENST00000482880;ENST00000468778;ENST00000469321;ENST00000482605	74421678;74421729;74421730;74421744;74421759;74421764;74421766;74422175;74424873	74425474;74425754;74422610;74423111;74423508;74425755;74425650;74424976;74425704	84058	?;NM_001320825;NM_001320824;NM_032118;NM_001320823	?;protein_homodimerization_activity;vesicle;negative_regulation_of_receptor_internalization;regulation_of_MAPK_cascade;regulation_of_epidermal_growth_factor_receptor_signaling_pathway;protein_binding	82	65	49	40	44	63	56.2101	0.572744	0.265212	2.15957	0.0308061	0.37162
ENSG00000005469	CROT	carnitine_O-octanoyltransferase	protein_coding	7	87345664	87399794	+	ENST00000331536;ENST00000419147;ENST00000412227;ENST00000442291;ENST00000488850;ENST00000469785;ENST00000479014	87345664;87345681;87345693;87346335;87361443;87375235;87375873	87399794;87399481;87360116;87398474;87369696;87375889;87382329	54677	NM_021151;NM_001143935;NM_001243745	intracellular_membrane-bounded_organelle;transferase_activity;acyltransferase_activity;lipid_metabolic_process;fatty_acid_metabolic_process;fatty_acid_beta-oxidation;peroxisome;cytosol;peroxisomal_matrix;fatty_acid_beta-oxidation_using_acyl-CoA_oxidase;generation_of_precursor_metabolites_and_energy;carnitine_O-octanoyltransferase_activity;carnitine_metabolic_process;medium-chain_fatty_acid_metabo…	107	64	58	61	79	122	78.3674	-0.0282434	0.234245	-0.120572	0.90403	0.998588
ENSG00000005471	ABCB4	ATP_binding_cassette_subfamily_B_member_4	protein_coding	7	87401696	87480435	-	ENST00000649586;ENST00000440025;ENST00000265723;ENST00000359206;ENST00000453593;ENST00000467983;ENST00000467079;ENST00000469770;ENST00000643670;ENST00000644106;ENST00000473795;ENST00000417608	87401696;87401697;87402049;87402059;87402096;87402134;87405920;87423575;87423849;87426822;87452372;87462861	87475680;87403201;87475739;87475848;87475465;87403379;87408234;87431500;87475408;87475658;87475472;87480435	5244	NM_000443;NM_018849;NM_018850	cytoplasm;membrane;integral_component_of_membrane;cytoplasmic_vesicle;transmembrane_transport;nucleotide_binding;ATP_binding;nucleoplasm;cytosol;plasma_membrane;focal_adhesion;apical_plasma_membrane;membrane_raft;actin_cytoskeleton;lipid_transport;ABC-type_transporter_activity;ATPase-coupled_intramembrane_lipid_transporter_activity;protein_binding;clathrin-coated_vesicle;extracellular_exosome;xen…	474	383	269	266	323	551	362.842	0.16479	0.134237	1.22761	0.219594	0.908636
ENSG00000005483	KMT2E	lysine_methyltransferase_2E_(inactive)	protein_coding	7	104940943	105115019	+	ENST00000653259;ENST00000671314;ENST00000415513;ENST00000622386;ENST00000659776;ENST00000257745;ENST00000334884;ENST00000311117;ENST00000478990;ENST00000480368;ENST00000495267;ENST00000476671;ENST00000667857;ENST00000474203;ENST00000482560;ENST00000485619;ENST00000468607;ENST00000496191;ENST00000479838;ENST00000478079;ENST00000473063	104940943;104940944;104941063;104941552;104941662;105014164;105014190;105014205;105014206;105014207;105014208;105014218;105014432;105014461;105038126;105061918;105062198;105077116;105101471;105107900;105109040	104963216;105000713;104962060;105077327;105000643;105112658;105114361;105115019;105090132;105040856;105074777;105091609;105090106;105063377;105063386;105063827;105077808;105102649;105110556;105110867	55904	?;NM_182931;NM_018682	?;metal_ion_binding;nucleus;cytoplasm;nuclear_speck;membrane;protein-containing_complex;cell_cycle;nucleoplasm;plasma_membrane;chromatin_organization;cytoskeleton;chromatin;chromosome;nuclear_body;protein_binding;positive_regulation_of_transcription,_DNA-templated;methylated_histone_binding;microtubule_organizing_center;enzyme_binding;erythrocyte_differentiation;positive_regulation_of_G1/S_transi…	2872	2122	1640	1983	2042	3754	2300.88	-0.0475007	0.100377	-0.473224	0.636053	0.998588
ENSG00000005486	RHBDD2	rhomboid_domain_containing_2	protein_coding	7	75842602	75888926	+	ENST00000466232;ENST00000468644;ENST00000318622;ENST00000454791;ENST00000006777;ENST00000476218;ENST00000468304;ENST00000428119;ENST00000467406	75842602;75878091;75878999;75879004;75879034;75879140;75879172;75882044;75883490	75882124;75882165;75888926;75888884;75880305;75888583;75888921;75888268	57414	?;NM_001346186;NM_001040457;NM_001346187;NM_001040456;NM_001346188;NM_001346189	?;membrane;integral_component_of_membrane;Golgi_apparatus;nucleoplasm;protein_binding;serine-type_endopeptidase_activity;ubiquitin-dependent_ERAD_pathway;integral_component_of_endoplasmic_reticulum_membrane;endoplasmic_reticulum_unfolded_protein_response;misfolded_protein_binding;ubiquitin-specific_protease_binding;Hrd1p_ubiquitin_ligase_ERAD-L_complex;Golgi_membrane;perinuclear_region_of_cytopla…	1222	1149	728	963	1200	1482	1096.33	-0.0880943	0.12031	-0.732226	0.464031	0.998588
ENSG00000005513	SOX8	SRY-box_transcription_factor_8	protein_coding	16	981770	986979	+	ENST00000293894;ENST00000566034	981770;982086	986979;986978	?	NM_014587	nucleus;cytoplasm;negative_regulation_of_apoptotic_process;DNA_binding;regulation_of_transcription,_DNA-templated;negative_regulation_of_transcription,_DNA-templated;signal_transduction;DNA-binding_transcription_factor_activity,_RNA_polymerase_II-specific;positive_regulation_of_transcription_by_RNA_polymerase_II;positive_regulation_of_transcription,_DNA-templated;spermatogenesis;regulation_of_tra…	689	592	428	590	527	724	582.985	0.0277417	0.137042	0.202432	0.839579	0.998588
ENSG00000005700	IBTK	inhibitor_of_Bruton_tyrosine_kinase	protein_coding	6	82169986	82247754	-	ENST00000306270;ENST00000505222;ENST00000508381;ENST00000445419;ENST00000503400;ENST00000503631;ENST00000510291;ENST00000471036;ENST00000369751;ENST00000610980	82169987;82169986;82170236;82170239;82170743;82171403;82171412;82171508;82191331	82247744;82240565;82173578;82205929;82247671;82191854;82247754	25998	NM_015525;NM_001300906	nucleus;cytoplasm;membrane;nucleoplasm;protein_kinase_binding;negative_regulation_of_protein_phosphorylation;negative_regulation_of_protein_tyrosine_kinase_activity;release_of_sequestered_calcium_ion_into_cytosol;protein_tyrosine_kinase_inhibitor_activity;protein_binding	2625	2158	1822	1761	1889	3741	2245.49	0.0619785	0.120604	0.513901	0.607321	0.998588
ENSG00000005801	ZNF195	zinc_finger_protein_195	protein_coding	11	3339261	3379222	-	ENST00000528796;ENST00000354599;ENST00000399602;ENST00000343338;ENST00000620374;ENST00000649622;ENST00000429541;ENST00000005082;ENST00000526601;ENST00000438262;ENST00000528410;ENST00000528218;ENST00000529789;ENST00000525313;ENST00000533036;ENST00000529228;ENST00000526540;ENST00000529678;ENST00000526598;ENST00000528636;ENST00000427810;ENST00000534569;ENST00000524857;ENST00000530643;ENST00000618467…	3339261;3357927;3357928;3358103;3358945;3358994;3359117;3359997;3360039;3360283;3360316;3360320;3360344;3360350;3360385;3360411;3360416;3360453;3360478;3361783;3361809;3362018;3362568;3363318;3366844;3366946;3368821;3369241;3370980	3379133;3379145;3379146;3379222;3379181;3379218;3379116;3379126;3379139;3379138;3371147;3379109;3379152;3371071;3362720;3362831;3367119;3379100;3379123;3379125;3379130;3379102;3379134;3379154	7748	?;NM_007152;NM_001130520;NM_001242843;NM_001256825;NM_001130519;NM_001256824;NM_001242841;NM_001256823;NM_001242842	regulation_of_transcription,_DNA-templated;nucleus;metal_ion_binding;DNA_binding;zinc_ion_binding;regulation_of_transcription_by_RNA_polymerase_II;DNA-binding_transcription_factor_activity,_RNA_polymerase_II-specific;RNA_polymerase_II_cis-regulatory_region_sequence-specific_DNA_binding	521	291	276	385	356	712	402.073	-0.245336	0.153513	-1.59814	0.110011	0.725238
ENSG00000005810	MYCBP2	MYC_binding_protein_2	protein_coding	13	77042474	77327094	-	ENST00000695078;ENST00000683823;ENST00000684354;ENST00000682321;ENST00000695079;ENST00000683697;ENST00000357337;ENST00000544440;ENST00000695080;ENST00000695081;ENST00000695082;ENST00000695083;ENST00000429715;ENST00000695084;ENST00000695085;ENST00000695086;ENST00000695087;ENST00000485061;ENST00000695088;ENST00000466564;ENST00000486679;ENST00000695089;ENST00000695090;ENST00000695091;ENST00000695092…	77042474;77044657;77044669;77044689;77044717;77044902;77058052;77058322;77065824;77067114;77093286;77097605;77120137;77142996;77160189;77173779;77225292;77237750;77237866;77242253;77264126;77270031	77205523;77327094;77326775;77052700;77083167;77087514;77067853;77064773;77070721;77097646;77118659;77157957;77166302;77326685;77326521;77244929;77251157;77326788;77273511	23077	?;NM_015057	?;intracellular_membrane-bounded_organelle;metal_ion_binding;cellular_anatomical_entity;nucleoplasm;cytosol;protein_ubiquitination;cell_projection;axon;regulation_of_metabolic_process;nucleus;cytoplasm;membrane;transferase_activity;zinc_ion_binding;regulation_of_catalytic_activity;cytoskeleton;guanyl-nucleotide_exchange_factor_activity;protein_binding;rhythmic_process;ubiquitin_protein_ligase_act…	1833	1331	1049	1303	1269	2947	1529.04	-0.174428	0.135693	-1.28546	0.198631	0.891752
ENSG00000005812	FBXL3	F-box_and_leucine_rich_repeat_protein_3	protein_coding	13	76992598	77027195	-	ENST00000485797;ENST00000477982;ENST00000355619;ENST00000417323;ENST00000470210;ENST00000472949	76992598;76999137;77005260;77007565;77015165;77015511	77015581;77018686;77027159;77027195;77018744;77027085	26224	?;NM_012158	?;nucleus;cytoplasm;protein_ubiquitination;cytosol;nuclear_body;protein_binding;ubiquitin-protein_transferase_activity;rhythmic_process;SCF-dependent_proteasomal_ubiquitin-dependent_protein_catabolic_process;protein_destabilization;SCF_ubiquitin_ligase_complex;G2/M_transition_of_mitotic_cell_cycle;entrainment_of_circadian_clock_by_photoperiod;regulation_of_cell_cycle;ubiquitin_ligase_complex;regu…	1767	1331	1048	1154	1387	2059	1410.51	0.0181544	0.0964953	0.188138	0.850768	0.998588
ENSG00000005844	ITGAL	integrin_subunit_alpha_L	protein_coding	16	30472658	30523567	+	ENST00000678203;ENST00000677830;ENST00000562652;ENST00000358164;ENST00000356798;ENST00000568926;ENST00000565864;ENST00000562857;ENST00000565348;ENST00000433423;ENST00000569725;ENST00000676652;ENST00000566149;ENST00000568012;ENST00000564935;ENST00000568987;ENST00000563615;ENST00000562020;ENST00000679323;ENST00000566267;ENST00000678574;ENST00000564632	30472658;30472711;30472719;30472729;30472742;30472745;30472746;30472751;30474001;30479090;30483891;30488883;30489000;30496432;30499172;30504872;30505387;30509359;30516784;30519756	30523567;30523185;30474607;30522968;30510414;30479190;30483964;30521779;30479174;30523181;30489304;30496201;30494856;30504219;30510395;30506772;30523159;30517070;30522243	3683	?;NM_001114380;NM_002209	?;membrane;integral_component_of_membrane;metal_ion_binding;plasma_membrane;cell_adhesion;signal_transduction;protein_binding;cell_surface;inflammatory_response;integrin-mediated_signaling_pathway;integrin_complex;external_side_of_plasma_membrane;phagocytosis;extracellular_exosome;specific_granule_membrane;cell-matrix_adhesion;cell_adhesion_mediated_by_integrin;integrin_binding;cell-cell_adhesion…	4118	3068	2249	2317	2747	4440	3038.28	0.159813	0.0913708	1.74906	0.0802807	0.632429
ENSG00000005882	PDK2	pyruvate_dehydrogenase_kinase_2	protein_coding	17	50094737	50112152	+	ENST00000007708;ENST00000508030;ENST00000503614;ENST00000503176;ENST00000508960;ENST00000505897;ENST00000505440;ENST00000614357;ENST00000511026;ENST00000512238;ENST00000515040;ENST00000510219;ENST00000506242;ENST00000503076;ENST00000512204;ENST00000506647	50094737;50094784;50095285;50095351;50095375;50095387;50095695;50095737;50095974;50097513;50104324;50105279;50106441;50108001;50108008	50111058;50106857;50108719;50112152;50097796;50106368;50107085;50111368;50097449;50106039;50108245;50108322;50107153;50108194;50110209;50109984	5164	NM_001199898;NM_002611;NM_001199900;NM_001199899	nucleotide_binding;protein_kinase_activity;ATP_binding;kinase_activity;transferase_activity;phosphorylation;nucleoplasm;cytosol;mitochondrion;mitochondrial_matrix;carbohydrate_metabolic_process;protein_homodimerization_activity;protein_binding;protein_phosphorylation;glucose_metabolic_process;insulin_receptor_signaling_pathway;pyruvate_dehydrogenase_(acetyl-transferring)_kinase_activity;regulatio…	329	257	154	211	270	292	245.485	0.0454945	0.168006	0.270791	0.786551	0.998588
ENSG00000005884	ITGA3	integrin_subunit_alpha_3	protein_coding	17	50055968	50090481	+	ENST00000506401;ENST00000505306;ENST00000320031;ENST00000007722;ENST00000508100;ENST00000570989;ENST00000512553;ENST00000505552;ENST00000510809;ENST00000505612;ENST00000506827;ENST00000507771;ENST00000515147;ENST00000504417;ENST00000506437;ENST00000514834	50055968;50056068;50056110;50056440;50056487;50063538;50070873;50071740;50072160;50075460;50076625;50077400;50078004;50080317;50086329;50088213	50076995;50090480;50090481;50089729;50064789;50066032;50074514;50074211;50075700;50076733;50079016;50079483;50081380;50089815	3675	?;NM_002204	?;protein_binding;membrane;integral_component_of_membrane;metal_ion_binding;plasma_membrane;cell_adhesion;focal_adhesion;cell_junction;cell_projection;cell_periphery;cell_surface;integrin-mediated_signaling_pathway;integrin_complex;external_side_of_plasma_membrane;extracellular_matrix_organization;regulation_of_Wnt_signaling_pathway;fibronectin_binding;integrin_binding;collagen_binding;protein_do…	3013	2826	1664	2145	2047	2547	2341.79	0.266174	0.133445	1.99464	0.0460823	0.472294
ENSG00000005889	ZFX	zinc_finger_protein_X-linked	protein_coding	X	24149173	24216255	+	ENST00000497813;ENST00000428571;ENST00000539115;ENST00000379188;ENST00000419690;ENST00000379177;ENST00000304543;ENST00000459724;ENST00000480195;ENST00000338565;ENST00000474385	24149173;24149629;24149645;24149724;24149729;24149745;24149854;24151426;24172715;24172756	24150819;24179530;24216255;24179219;24216089;24209001;24172914;24211986;24179550	7543	?;NM_001178086;NM_001330327;NM_001178085;NM_003410;NM_001178095;NM_001178084	?;nucleus;regulation_of_transcription,_DNA-templated;metal_ion_binding;DNA_binding;nucleoplasm;nucleolus;regulation_of_transcription_by_RNA_polymerase_II;RNA_polymerase_II_cis-regulatory_region_sequence-specific_DNA_binding;DNA-binding_transcription_activator_activity,_RNA_polymerase_II-specific;positive_regulation_of_transcription_by_RNA_polymerase_II;chromatin;chromosome;chromatin_insulator_seq…	560	368	318	395	387	791	446.719	-0.146345	0.141286	-1.0358	0.300294	0.968481
ENSG00000005893	LAMP2	lysosomal_associated_membrane_protein_2	protein_coding	X	120426148	120469365	-	ENST00000200639;ENST00000434600;ENST00000486593;ENST00000371335	120426148;120427827;120431248;120436494	120469296;120469365;120449068;120469306	3920	NM_002294;NM_001122606;NM_013995	membrane;integral_component_of_membrane;cytoplasmic_vesicle;intracellular_membrane-bounded_organelle;plasma_membrane;endosome;lysosomal_membrane;extracellular_space;endosome_membrane;autophagy;lysosome;autophagosome_membrane;enzyme_binding;protein_binding;extracellular_exosome;late_endosome_membrane;autophagosome_maturation;cellular_response_to_starvation;protein_targeting;platelet_dense_granule_…	9454	7726	5941	5519	7068	10706	7504.92	0.175378	0.0942095	1.86157	0.0626638	0.560024
ENSG00000005961	ITGA2B	integrin_subunit_alpha_2b	protein_coding	17	44372180	44389649	-	ENST00000648408;ENST00000587295;ENST00000262407;ENST00000592462;ENST00000592226;ENST00000591990;ENST00000589645;ENST00000592075;ENST00000592253;ENST00000592944	44372180;44372181;44373924;44380057;44383683;44383764;44383938;44384321	44385340;44376184;44389649;44383497;44385202;44385195;44385363;44385341;44385809	3674	?;NM_000419	membrane;integral_component_of_membrane;plasma_membrane;cell_adhesion;integrin-mediated_signaling_pathway;integrin_complex;extracellular_matrix_organization;metal_ion_binding;protein_binding;cell_surface;external_side_of_plasma_membrane;identical_protein_binding;extracellular_exosome;blood_microparticle;cell-matrix_adhesion;cell_adhesion_mediated_by_integrin;integrin_binding;cell-cell_adhesion;an…	29	25	11	10	12	27	17.8563	0.586031	0.469786	1.24744	0.212235	0.902379
ENSG00000005981	ASB4	ankyrin_repeat_and_SOCS_box_containing_4	protein_coding	7	95478444	95540233	+	ENST00000257621;ENST00000428113;ENST00000325885	95478444;95485901;95485943	95496182;95528801;95540233	51666	?;NM_145872;NM_016116	?;protein_ubiquitination;intracellular_signal_transduction;ubiquitin_protein_ligase_binding;protein_binding;ubiquitin-protein_transferase_activity;protein_autoubiquitination;cytosol;Cul5-RING_ubiquitin_ligase_complex;positive_regulation_of_vasculogenesis;Cul2-RING_ubiquitin_ligase_complex;enzyme_binding;ubiquitin_protein_ligase_activity	0	0	0	0	0	0
ENSG00000006007	GDE1	glycerophosphodiester_phosphodiesterase_1	protein_coding	16	19501693	19522123	-	ENST00000353258;ENST00000564172;ENST00000563645;ENST00000569899;ENST00000569773	19501693;19502383;19503101;19503861;19507685	19522098;19522123;19505132;19517168;19521588	51573	NM_001324066;NM_001324067;NM_016641	membrane;integral_component_of_membrane;cytoplasmic_vesicle_membrane;cytoplasmic_vesicle;metal_ion_binding;plasma_membrane;hydrolase_activity;lipid_metabolic_process;phospholipid_metabolic_process;protein_binding;phosphoric_diester_hydrolase_activity;lysophospholipase_activity;N-acylethanolamine_metabolic_process;glycerophospholipid_catabolic_process;glycerophosphodiester_phosphodiesterase_activi…	2255	1916	1361	1839	2217	2868	2019.61	-0.173303	0.101886	-1.70095	0.0889521	0.663533
ENSG00000006015	REX1BD	required_for_excision_1-B_domain_containing	protein_coding	19	18588685	18592337	+	ENST00000598375;ENST00000450195;ENST00000600997;ENST00000358607;ENST00000601736;ENST00000597371;ENST00000595490;ENST00000595077	18588685;18588796;18588798;18588802;18588809;18589602;18589872	18592334;18592336;18592337;18592327	55049	?;NM_001100419;NM_001100418	?;protein_binding	2259	1922	1354	1896	1753	2433	1900.27	-0.00205029	0.116459	-0.0176053	0.985954	0.998755
ENSG00000006016	CRLF1	cytokine_receptor_like_factor_1	protein_coding	19	18572220	18607741	-	ENST00000594325;ENST00000596360;ENST00000684169;ENST00000392386;ENST00000597131;ENST00000593286	18572220;18593237;18594362;18599700	18594435;18594134;18606799;18598593;18607741	9244	?;NM_004750	?;protein_binding;extracellular_region;external_side_of_plasma_membrane;positive_regulation_of_tyrosine_phosphorylation_of_STAT_protein;cytosol;positive_regulation_of_cell_population_proliferation;cytokine-mediated_signaling_pathway;cytokine_receptor_activity;extracellular_space;receptor_complex;cytokine_activity;negative_regulation_of_neuron_apoptotic_process;ciliary_neurotrophic_factor_receptor…	3	0	1	1	0	0
ENSG00000006025	OSBPL7	oxysterol_binding_protein_like_7	protein_coding	17	47807372	47821834	-	ENST00000007414;ENST00000583167;ENST00000392507;ENST00000579728;ENST00000613735;ENST00000578461;ENST00000580140;ENST00000580808;ENST00000584698;ENST00000580226;ENST00000585051	47807372;47807373;47807374;47807375;47808216;47815288;47816266;47816587;47819333;47819721	47821794;47817001;47821834;47820858;47821780;47809115;47821803;47816924;47819138;47821781;47821741	114881	NM_145798	protein_binding;cytoplasm;membrane;endoplasmic_reticulum;endoplasmic_reticulum_membrane;nucleoplasm;cytosol;plasma_membrane;lipid_transport;lipid_binding;intracellular_membrane-bounded_organelle;sterol_transport;bile_acid_biosynthetic_process;cholesterol_binding;cellular_response_to_cholesterol;regulation_of_autophagy;perinuclear_endoplasmic_reticulum;sterol_transporter_activity;sterol_binding;au…	354	201	153	181	159	347	219.99	0.200557	0.181034	1.10785	0.267928	0.942699
ENSG00000006042	TMEM98	transmembrane_protein_98	protein_coding	17	32927910	32945106	+	ENST00000394642;ENST00000579849;ENST00000395149;ENST00000261713;ENST00000582227;ENST00000578289;ENST00000439138;ENST00000583437;ENST00000583120	32927910;32928153;32928045;32928071;32928204;32928210;32931034;32931387	32941613;32944315;32936447;32940977;32934363;32945106;32940978;32934308;32936468	26022	?;NM_001301746;NM_015544;NM_001033504	membrane;integral_component_of_membrane;endoplasmic_reticulum;endoplasmic_reticulum_membrane;plasma_membrane;extracellular_region;extracellular_space;protein_binding;extracellular_exosome;negative_regulation_of_myelination;T-helper_1_cell_differentiation;negative_regulation_of_oligodendrocyte_differentiation;negative_regulation_of_protein_processing;negative_regulation_of_protein_localization_to_…	0	0	1	3	3	4	1.79562	-3.0449	1.70308	-1.78788	0.0737957	0.609935
ENSG00000006047	YBX2	Y-box_binding_protein_2	protein_coding	17	7288263	7294639	-	ENST00000571834;ENST00000571485;ENST00000007699;ENST00000571464;ENST00000570720;ENST00000570627;ENST00000571127	7288263;7288369;7289537;7290367;7293075	7293935;7294589;7294639;7290392;7290563;7294615;7294556	51087	?;NM_015982	?;nucleus;nucleic_acid_binding;RNA_binding;cytoplasm;DNA_binding;regulation_of_gene_expression;oocyte_development;transcription_by_RNA_polymerase_II;spermatogenesis;positive_regulation_of_cold-induced_thermogenesis;translational_attenuation	3	0	1	1	2	2
ENSG00000006059	KRT33A	keratin_33A	protein_coding	17	41346092	41350828	-	ENST00000007735	41346092	41350828	3883	NM_004138	structural_molecule_activity;extracellular_space;intermediate_filament;epithelial_cell_differentiation;intermediate_filament_organization;cytoskeleton;cytosol	0	0	0	0	0	0
ENSG00000006062	MAP3K14	mitogen-activated_protein_kinase_kinase_kinase_14	protein_coding	17	45263119	45317029	-	ENST00000344686;ENST00000680632;ENST00000376926;ENST00000592267;ENST00000586644;ENST00000617331	45263119;45263128;45263135;45263151;45264636	45317020;45284949;45290976;45273966;45273602;45317029	9020	NM_003954	cytoplasm;intracellular_membrane-bounded_organelle;nucleotide_binding;protein_kinase_activity;protein_serine/threonine_kinase_activity;protein_serine/threonine/tyrosine_kinase_activity;ATP_binding;kinase_activity;transferase_activity;protein_serine_kinase_activity;protein_phosphorylation;phosphorylation;nucleoplasm;cytosol;fibrillar_center;MAPK_cascade;positive_regulation_of_I-kappaB_kinase/NF-ka…	5985	4757	3321	4266	3791	5486	4509.11	0.17974	0.112481	1.59796	0.110052	0.725238
ENSG00000006071	ABCC8	ATP_binding_cassette_subfamily_C_member_8	protein_coding	11	17392498	17476894	-	ENST00000644772;ENST00000643562;ENST00000531642;ENST00000528374;ENST00000302539;ENST00000389817;ENST00000683693;ENST00000646592;ENST00000646993;ENST00000526037;ENST00000532220;ENST00000529967;ENST00000682185;ENST00000682673;ENST00000682051;ENST00000684371;ENST00000684571;ENST00000684555;ENST00000682215;ENST00000642611;ENST00000644484;ENST00000682805;ENST00000684404;ENST00000683365;ENST00000683153…	17392498;17392885;17392894;17392897;17392898;17392903;17392911;17392913;17392914;17392917;17392925;17392927;17392935;17392937;17392947;17392979;17392988;17393041;17393072;17393076;17393080;17393108;17394287;17396811;17396933;17396935;17397155;17406448;17406677;17408434;17410246;17410597;17426920;17427886;17427905;17430587;17430597;17430648;17430673;17431398;17448101;17448141;17448144;17450779;174…	17476807;17476844;17395885;17404647;17476845;17461658;17476834;17395517;17408943;17428587;17445949;17476789;17476817;17476852;17476854;17476872;17476876;17476894;17428568;17476811;17476839;17476801;17476891;17476857;17476760;17476769;17476784;17427919;17461689;17394997;17402753;17407772;17395917;17395915;17407439;17476843;17476674;17476819;17402678;17404561;17432227;17476841;17413552;17476879;174…	6833	NM_001351295;NM_001287174;NM_000352;NM_001351297;NM_001351296	membrane;integral_component_of_membrane;transmembrane_transport;nucleotide_binding;ATP_binding;potassium_ion_transport;ABC-type_transporter_activity;sulfonylurea_receptor_activity;plasma_membrane;potassium_channel_activity;ATPase-coupled_transmembrane_transporter_activity;transmembrane_transporter_binding;ATP-activated_inward_rectifier_potassium_channel_activity;ATPase-coupled_cation_transmembran…	2	0	1	0	0	0
ENSG00000006116	CACNG3	calcium_voltage-gated_channel_auxiliary_subunit_gamma_3	protein_coding	16	24256335	24362412	+	ENST00000005284	24256335	24362412	10368	NM_006539	membrane;integral_component_of_membrane;ion_transport;voltage-gated_ion_channel_activity;regulation_of_ion_transmembrane_transport;calcium_ion_transport;calcium_channel_activity;calcium_ion_transmembrane_transport;plasma_membrane;voltage-gated_calcium_channel_activity;regulation_of_AMPA_receptor_activity;AMPA_glutamate_receptor_complex;protein_targeting;protein_localization;voltage-gated_calcium_…	0	0	0	0	0	0
ENSG00000006118	TMEM132A	transmembrane_protein_132A	protein_coding	11	60924460	60937159	+	ENST00000453848;ENST00000537065;ENST00000544065;ENST00000005286;ENST00000543732;ENST00000540276;ENST00000537110;ENST00000534983;ENST00000544098;ENST00000536409;ENST00000536928;ENST00000538090;ENST00000540112;ENST00000535480	60924460;60924463;60924470;60924481;60924492;60924498;60925704;60927049;60927068;60931755;60933997;60934338;60934643;60935318	60937159;60926631;60930659;60925707;60927858;60926643;60934607;60934617;60934608;60935347;60935415;60937142	54972	NM_178031;NM_017870	membrane;integral_component_of_membrane;Golgi_apparatus;endoplasmic_reticulum;endoplasmic_reticulum_membrane;Golgi_membrane;extracellular_exosome;molecular_function;biological_process;endoplasmic_reticulum_lumen	52	38	29	139	132	100	81.6851	-1.58492	0.299839	-5.28591	1.25084e-07	1.25893e-05
ENSG00000006125	AP2B1	adaptor_related_protein_complex_2_subunit_beta_1	protein_coding	17	35578046	35726413	+	ENST00000589774;ENST00000616784;ENST00000621914;ENST00000621668;ENST00000616681;ENST00000620039;ENST00000590538;ENST00000591610;ENST00000612035;ENST00000610402;ENST00000614600;ENST00000590432;ENST00000612116;ENST00000588093;ENST00000592167;ENST00000593014;ENST00000591561;ENST00000619183;ENST00000588116;ENST00000587805;ENST00000618940;ENST00000628168	35578046;35586899;35587274;35587314;35587322;35587367;35587416;35587452;35587531;35587566;35587738;35607837;35621275;35624582;35650650;35587515;35594031	35608315;35657791;35726409;35670898;35724086;35724089;35608165;35608292;35726413;35605801;35724091;35601037;35605766;35608260;35626720;35657615;35660120;35600985	163	?;NM_001282;NM_001030006	membrane;intracellular_protein_transport;protein_transport;vesicle-mediated_transport;membrane_coat;intracellular_vesicle;clathrin_binding;protein_binding;clathrin-coated_pit;plasma_membrane;clathrin_adaptor_complex;endocytosis;postsynapse;AP-2_adaptor_complex;cytosol;endocytic_vesicle_membrane;clathrin-dependent_endocytosis;clathrin-coated_endocytic_vesicle_membrane;endolysosome_membrane;clathri…	4450	4037	2804	3051	3450	5340	3747.32	0.108918	0.0948276	1.14859	0.250726	0.935434
ENSG00000006128	TAC1	tachykinin_precursor_1	protein_coding	7	97732084	97740472	+	ENST00000319273;ENST00000350485;ENST00000346867;ENST00000495916;ENST00000491437	97732086;97732084;97732161;97733954	97740472;97740438;97740465;97733090;97740063	6863	NM_003182;NM_013996;NM_013997;NM_013998	extracellular_region;synapse;neuropeptide_signaling_pathway;tachykinin_receptor_signaling_pathway;extracellular_space;chemical_synaptic_transmission;inflammatory_response;cell-cell_signaling;positive_regulation_of_cytosolic_calcium_ion_concentration;substance_P_receptor_binding;insemination;detection_of_abiotic_stimulus;sensory_perception_of_pain;response_to_pain;cellular_response_to_nerve_growth…	0	0	0	0	0	0
ENSG00000006194	ZNF263	zinc_finger_protein_263	protein_coding	16	3263800	3301401	+	ENST00000538765;ENST00000572748;ENST00000219069;ENST00000573578;ENST00000574253;ENST00000575823;ENST00000575332;ENST00000574674	3263800;3283485;3283491;3283506;3283510;3283955;3290212;3290403	3291029;3286060;3291460;3286884;3289835;3289875;3301400;3301401	?	?;NM_005741	?;nucleus;metal_ion_binding;DNA_binding;regulation_of_transcription,_DNA-templated;positive_regulation_of_transcription_by_RNA_polymerase_II;protein_binding;negative_regulation_of_transcription_by_RNA_polymerase_II;regulation_of_transcription_by_RNA_polymerase_II;DNA-binding_transcription_factor_activity,_RNA_polymerase_II-specific;RNA_polymerase_II_cis-regulatory_region_sequence-specific_DNA_bin…	929	802	540	711	744	1029	773.431	0.0146728	0.114973	0.12762	0.89845	0.998588
ENSG00000006210	CX3CL1	C-X3-C_motif_chemokine_ligand_1	protein_coding	16	57372477	57385044	+	ENST00000006053;ENST00000563383;ENST00000564948;ENST00000565912	57372490;57372477;57372525;57376972	57385044;57385041;57382478;57385042	6376	NM_002996;NM_001304392	membrane;integral_component_of_membrane;plasma_membrane;cell_adhesion;extracellular_region;extracellular_space;chemotaxis;protein_binding;immune_response;cell_surface;cytokine_activity;inflammatory_response;cytokine-mediated_signaling_pathway;signaling_receptor_binding;chemokine_activity;defense_response;cell_chemotaxis;G_protein-coupled_receptor_signaling_pathway;CX3C_chemokine_receptor_binding;…	39	40	19	33	42	58	36.8782	-0.289542	0.329444	-0.878881	0.379466	0.988436
ENSG00000006282	SPATA20	spermatogenesis_associated_20	protein_coding	17	50543058	50555852	+	ENST00000504334;ENST00000006658;ENST00000356488;ENST00000503127;ENST00000505085;ENST00000502911;ENST00000510917;ENST00000511605;ENST00000505456;ENST00000508598;ENST00000505559;ENST00000515526;ENST00000511845;ENST00000511937;ENST00000503063;ENST00000512181;ENST00000634597;ENST00000505336;ENST00000635113;ENST00000512416;ENST00000511347;ENST00000505656;ENST00000504265;ENST00000515619;ENST00000508528…	50543058;50547174;50547126;50547127;50547129;50547153;50547161;50547180;50547184;50547205;50547209;50547999;50548013;50548019;50548049;50548060;50548073;50548076;50548850;50548883;50550108;50550212;50550272;50550400;50550734;50547089	50555850;50555852;50548618;50549329;50548863;50548172;50549304;50548581;50550891;50548703;50548902;50550802;50548814;50551356;50549409;50551072;50550851;50551384;50551669;50551985;50551108;50551939	64847	?;NM_022827;NM_001258372;NM_001258373	?;extracellular_region;carbohydrate_metabolic_process;cell_differentiation;spermatogenesis	2567	2016	1523	2227	1829	2927	2130.86	-0.0525293	0.119572	-0.43931	0.660437	0.998588
ENSG00000006283	CACNA1G	calcium_voltage-gated_channel_subunit_alpha1_G	protein_coding	17	50560715	50627474	+	ENST00000360761;ENST00000352832;ENST00000442258;ENST00000416767;ENST00000502264;ENST00000512389;ENST00000513964;ENST00000514717;ENST00000510366;ENST00000503485;ENST00000507510;ENST00000511765;ENST00000507336;ENST00000506406;ENST00000504076;ENST00000513689;ENST00000507609;ENST00000503436;ENST00000510115;ENST00000515165;ENST00000514181;ENST00000515765;ENST00000514079;ENST00000507896;ENST00000511768…	50561068;50561088;50561285;50561432;50561460;50560715;50569165;50599725	50627070;50627474;50606472;50626751;50626766;50627265;50573674;50607510;50627465	8913	NM_198382;NM_198387;NM_198388;NM_198383;NM_198378;NM_001256360;NM_001256361;NM_001256330;NM_001256332;NM_001256331;NM_001256359;NM_001256329;NM_198385;NM_198377;NM_001256326;NM_001256327;NM_198379;NM_198384;NM_001256328;NM_198380;NM_001256325;NM_001256334;NM_001256333;NM_001256324;NM_198386;NM_018896;NM_198376;NM_198396	cytoplasm;membrane;integral_component_of_membrane;transmembrane_transport;plasma_membrane;ion_channel_activity;ion_transport;voltage-gated_ion_channel_activity;regulation_of_ion_transmembrane_transport;sodium_ion_transmembrane_transport;synapse;calcium_ion_transport;calcium_ion_transmembrane_transport;calcium_channel_activity;voltage-gated_calcium_channel_activity;voltage-gated_calcium_channel_co…	51	50	24	52	35	59	43.9607	-0.103936	0.319591	-0.325217	0.745017	0.998588
ENSG00000006327	TNFRSF12A	TNF_receptor_superfamily_member_12A	protein_coding	16	3018445	3022383	+	ENST00000573001;ENST00000326577;ENST00000341627;ENST00000574699;ENST00000575124;ENST00000575836;ENST00000571351	3018445;3020368;3020359;3020375;3020379;3020390	3022086;3022383;3021963;3021207	51330	?;NM_016639	membrane;integral_component_of_membrane;plasma_membrane;positive_regulation_of_apoptotic_process;protein_binding;apoptotic_process;cell_adhesion;cell_differentiation;angiogenesis;positive_regulation_of_extrinsic_apoptotic_signaling_pathway;regulation_of_wound_healing	1375	1125	687	1271	1221	1510	1169.71	-0.228572	0.134188	-1.70337	0.088499	0.662831
ENSG00000006377	DLX6	distal-less_homeobox_6	protein_coding	7	97005553	97011040	+	ENST00000518156;ENST00000493273;ENST00000555308	97005553;97006493;97007425	97011040;97010176;97010054	1750	NM_005222	nucleus;DNA_binding;regulation_of_transcription,_DNA-templated;DNA-binding_transcription_factor_activity,_RNA_polymerase_II-specific;regulation_of_transcription_by_RNA_polymerase_II;RNA_polymerase_II_cis-regulatory_region_sequence-specific_DNA_binding;chromatin;cell_differentiation;sequence-specific_double-stranded_DNA_binding;nervous_system_development;skeletal_system_development;DNA-binding_tra…	1	1	0	1	0	0
ENSG00000006432	MAP3K9	mitogen-activated_protein_kinase_kinase_kinase_9	protein_coding	14	70722526	70809534	-	ENST00000554752;ENST00000555993;ENST00000553414;ENST00000381250;ENST00000554146;ENST00000554024	70722526;70729651;70729666;70729936;70730135;70749553	70809513;70809534;70783440;70809506;70783445;70752956	4293	NM_001284230;NM_033141;NM_001284232;NM_001284231	nucleotide_binding;protein_kinase_activity;protein_serine/threonine_kinase_activity;protein_serine/threonine/tyrosine_kinase_activity;ATP_binding;kinase_activity;transferase_activity;protein_serine_kinase_activity;protein_phosphorylation;phosphorylation;MAPK_cascade;apoptotic_process;protein_homodimerization_activity;protein_binding;MAP_kinase_kinase_kinase_activity;protein_autophosphorylation;ce…	72	55	47	39	43	64	52.4307	0.422164	0.27399	1.5408	0.123366	0.761902
ENSG00000006451	RALA	RAS_like_proto-oncogene_A	protein_coding	7	39623565	39708120	+	ENST00000468201;ENST00000005257;ENST00000436179;ENST00000434466;ENST00000466491	39623565;39623572;39623886;39686687;39700880	39706391;39708120;39690570;39706308;39706302	5898	?;NM_005402	?;protein_binding;membrane;nucleotide_binding;cell_cycle;plasma_membrane;hydrolase_activity;mitochondrion;ubiquitin_protein_ligase_binding;signal_transduction;GTPase_activity;GTP_binding;focal_adhesion;cell_division;exocytosis;G_protein_activity;cell_surface;cleavage_furrow;Ras_protein_signal_transduction;positive_regulation_of_mitochondrial_fission;extracellular_exosome;Flemming_body;chemotaxis;…	1946	1517	948	1442	1766	2240	1585.71	-0.180771	0.111566	-1.6203	0.105168	0.713369
ENSG00000006453	BAIAP2L1	BAR/IMD_domain_containing_adaptor_protein_2_like_1	protein_coding	7	98291650	98401090	-	ENST00000005260;ENST00000480580;ENST00000462558;ENST00000473569;ENST00000479789	98291650;98304196;98308304;98317237;98355041	98401090;98306957;98401068;98355426;98400337	?	NM_018842	cytoplasm;nucleoplasm;cytosol;plasma_membrane;actin_binding;cytoskeleton;protein_binding;regulation_of_actin_filament_polymerization;plasma_membrane_organization;extracellular_exosome;positive_regulation_of_actin_filament_polymerization;actin_filament_bundle_assembly;cadherin_binding_involved_in_cell-cell_adhesion;cell-cell_adhesion;adherens_junction;proline-rich_region_binding;actin_cytoskeleton…	8	3	5	2	5	3	4.35324	0.798315	0.937776	0.851285	0.394611	0.989618
ENSG00000006459	KDM7A	lysine_demethylase_7A	protein_coding	7	140084746	140176983	-	ENST00000397560;ENST00000472616;ENST00000478996	140084746;140084855;140090903	140176983;140119142;140092141	80853	NM_030647	nucleus;metal_ion_binding;nucleoplasm;nucleolus;oxidoreductase_activity;zinc_ion_binding;chromatin_organization;dioxygenase_activity;nervous_system_development;methylated_histone_binding;iron_ion_binding;regulation_of_transcription_by_RNA_polymerase_II;histone_demethylase_activity;2-oxoglutarate-dependent_dioxygenase_activity;transcription_coregulator_activity;histone_demethylase_activity_(H3-K9_…	2398	1540	1266	1471	1577	3290	1816.42	-0.0880775	0.127642	-0.690034	0.490173	0.998588
ENSG00000006468	ETV1	ETS_variant_transcription_factor_1	protein_coding	7	13891229	13991425	-	ENST00000430479;ENST00000405192;ENST00000405358;ENST00000403527;ENST00000405218;ENST00000443137;ENST00000403685;ENST00000493831;ENST00000472931;ENST00000438956;ENST00000476720;ENST00000443608;ENST00000497115;ENST00000476355;ENST00000421381;ENST00000431887;ENST00000460438;ENST00000483075;ENST00000433547;ENST00000485475;ENST00000420159;ENST00000242066;ENST00000399357	13891229;13893030;13893268;13894155;13894381;13895736;13895858;13900373;13906198;13906501;13911247;13911282;13931642;13935711;13935893;13939196;13958757;13974864;13988159;13989308;13891233	13989666;13989676;13988873;13986514;13989947;13990690;13991249;13906498;13985489;13986452;13985520;13986441;13987025;13988513;13991425;13991384;13989103;13989639;13990489	2115	NM_001370556;NM_004956;NM_001163147;NM_001163150;NM_001370555;NM_001163149;NM_001163151;NM_001163148;NM_001163152	nucleus;DNA_binding;regulation_of_transcription,_DNA-templated;regulation_of_transcription_by_RNA_polymerase_II;DNA-binding_transcription_factor_activity;transcription_by_RNA_polymerase_II;sequence-specific_DNA_binding;protein_binding;DNA-binding_transcription_factor_activity,_RNA_polymerase_II-specific;chromatin;cell_differentiation;RNA_polymerase_II_cis-regulatory_region_sequence-specific_DNA_b…	2	0	0	0	0	1
ENSG00000006530	AGK	acylglycerol_kinase	protein_coding	7	141551278	141655244	+	ENST00000473247;ENST00000649365;ENST00000649014;ENST00000648489;ENST00000650365;ENST00000495028;ENST00000648690;ENST00000649286;ENST00000649790;ENST00000473884;ENST00000647568;ENST00000649914;ENST00000648395;ENST00000648068;ENST00000650547;ENST00000649538;ENST00000650006;ENST00000492693;ENST00000494688;ENST00000465241;ENST00000496784;ENST00000647898;ENST00000496273;ENST00000494053;ENST00000629555	141551395;141551403;141551404;141551407;141551410;141551412;141551418;141551419;141551432;141551434;141551564;141555439;141555453;141555456;141555466;141593155;141601221;141649131;141551278	141653147;141654052;141654231;141650551;141652888;141599308;141636981;141655244;141654226;141621790;141653857;141654097;141654072;141653831;141654058;141615880;141650599;141594195;141651575;141616024;141597340;141625585;141616368;141653065;141654409	55750	?;NM_018238;NM_001364948	intracellular_membrane-bounded_organelle;mitochondrion;NAD+_kinase_activity;kinase_activity;phosphorylation;membrane;nucleotide_binding;ATP_binding;transferase_activity;mitochondrial_inner_membrane;lipid_metabolic_process;protein_binding;integral_component_of_mitochondrial_inner_membrane;mitochondrial_membrane;mitochondrial_intermembrane_space;diacylglycerol_kinase_activity;glycerolipid_metabolic…	431	375	246	289	374	520	360.195	-0.00767693	0.134453	-0.0570973	0.954468	0.998588
ENSG00000006534	ALDH3B1	aldehyde_dehydrogenase_3_family_member_B1	protein_coding	11	68008578	68029282	+	ENST00000614849;ENST00000615368;ENST00000619675;ENST00000342456;ENST00000617288;ENST00000617449;ENST00000612297;ENST00000616697;ENST00000527514	68008578;68010327;68010343;68010367;68014968;68015294;68018581;68021844	68028696;68029282;68028157;68029276;68028694;68021522;68028110;68021852;68024615	221	NM_001161473;NM_000694;NM_001290059;NM_001030010;NM_001290058	membrane;plasma_membrane;oxidoreductase_activity;lipid_metabolic_process;protein_binding;oxidoreductase_activity,_acting_on_the_aldehyde_or_oxo_group_of_donors,_NAD_or_NADP_as_acceptor;cellular_aldehyde_metabolic_process;vesicle;cytoplasm;aldehyde_dehydrogenase_(NAD+)_activity;extracellular_exosome;specific_granule_membrane;secretory_granule_membrane;sphingolipid_biosynthetic_process;benzaldehyde…	3869	3740	2441	2721	3074	4138	3267.31	0.17289	0.108079	1.59966	0.109674	0.7248
ENSG00000006555	TTC22	tetratricopeptide_repeat_domain_22	protein_coding	1	54779712	54801323	-	ENST00000371276;ENST00000488771;ENST00000371274;ENST00000448308;ENST00000474654	54779712;54781596;54784551;54784554;54786643	54801323;54787995;54801198;54787792;54787905	55001	NM_001114108;NM_017904	protein_binding	46	20	22	20	49	56	33.5203	-0.352714	0.376486	-0.936859	0.348831	0.982053
ENSG00000006576	PHTF2	putative_homeodomain_transcription_factor_2	protein_coding	7	77798773	77957503	+	ENST00000422959;ENST00000416283;ENST00000307305;ENST00000424760;ENST00000415251;ENST00000275575;ENST00000450574;ENST00000248550;ENST00000454592;ENST00000479515;ENST00000468351;ENST00000470215	77798773;77798792;77798805;77798813;77798888;77798901;77840130;77840180;77906261;77908935;77920425;77940199	77957226;77957503;77957225;77940459;77923392;77924151;77957222;77938013;77922886;77954894	57157	NM_001127357;NM_001127358;NM_001366084;NM_001366086;NM_001366087;NM_020432;NM_001366082;NM_001366085;NM_001366083;NM_001366088;NM_001127360;NM_001366081;NM_001127359;NM_001366089	membrane;integral_component_of_membrane;endoplasmic_reticulum	1640	1006	816	728	820	1694	1060.02	0.285387	0.137151	2.08083	0.0374498	0.4188
ENSG00000006606	CCL26	C-C_motif_chemokine_ligand_26	protein_coding	7	75769533	75789896	-	ENST00000394905;ENST00000005180	75769533;75769538	75789896;75772211	10344	NM_006072;NM_001371936;NM_001371938	extracellular_region;extracellular_space;chemotaxis;protein_binding;immune_response;cytokine_activity;inflammatory_response;chemokine_activity;G_protein-coupled_receptor_signaling_pathway;CCR3_chemokine_receptor_binding;receptor_ligand_activity;CCR_chemokine_receptor_binding;positive_regulation_of_endothelial_cell_proliferation;monocyte_chemotaxis;signal_transduction;cell-cell_signaling;positive_…	24	19	15	16	17	32	19.6986	0.0237258	0.431878	0.0549363	0.956189	0.998588
ENSG00000006607	FARP2	FERM,_ARH/RhoGEF_and_pleckstrin_domain_protein_2	protein_coding	2	241356285	241494841	+	ENST00000264042;ENST00000627550;ENST00000478489;ENST00000373287;ENST00000479427;ENST00000492868;ENST00000418082;ENST00000445489;ENST00000464142;ENST00000473082;ENST00000467260;ENST00000471447;ENST00000485051;ENST00000413432;ENST00000476799;ENST00000473510;ENST00000422951;ENST00000496470;ENST00000491425;ENST00000486736;ENST00000470617;ENST00000444371;ENST00000412332	241356285;241356289;241356295;241356297;241356299;241372560;241372678;241372849;241373082;241373189;241386743;241410941;241410945;241434230;241456435;241462532;241463336;241463580;241471312;241484090;241488148;241489961;241493393	241494841;241465778;241405403;241466030;241395984;241395644;241407608;241403923;241403902;241405402;241432241;241434187;241447149;241463458;241463525;241466036;241468320;241488510;241491649;241494840;241494119	9855	NM_014808;NM_001282984;NM_001282983	cell_adhesion;regulation_of_catalytic_activity;guanyl-nucleotide_exchange_factor_activity;cytoskeleton;cytoskeletal_protein_binding;cytosol;podosome_assembly;cytoplasm;osteoclast_differentiation;semaphorin-plexin_signaling_pathway;actin_cytoskeleton_reorganization;neuron_remodeling;Rac_protein_signal_transduction;hair_cycle_process;regulation_of_integrin_activation	1497	1261	945	1075	1110	2053	1274.11	0.000615569	0.109213	0.0056364	0.995503	0.999339
ENSG00000006611	USH1C	USH1_protein_network_component_harmonin	protein_coding	11	17493895	17544416	-	ENST00000526313;ENST00000527720;ENST00000624811;ENST00000527020;ENST00000005226;ENST00000318024;ENST00000529563;ENST00000527551;ENST00000534556;ENST00000530700;ENST00000526181	17493895;17493897;17493900;17493965;17494162;17501072;17514441;17522883	17544402;17533510;17495093;17544400;17544416;17516622;17496913;17502049;17520962;17533874	10083	?;NM_001297764;NM_153676;NM_005709	cytoplasm;cytosol;actin_filament_binding;cytoskeleton;cell_differentiation;sensory_perception_of_sound;cell_projection;protein_binding;plasma_membrane;microvillus;photoreceptor_inner_segment;cilium;inner_ear_morphogenesis;inner_ear_receptor_cell_stereocilium_organization;brush_border;spectrin_binding;synapse;cellular_protein-containing_complex_assembly;photoreceptor_cell_maintenance;sensory_perce…	0	0	0	0	0	0
ENSG00000006625	GGCT	gamma-glutamylcyclotransferase	protein_coding	7	30496621	30504841	-	ENST00000275428;ENST00000440082;ENST00000005374;ENST00000409144;ENST00000426081;ENST00000447901;ENST00000409390;ENST00000409436	30496621;30496623;30496633;30496784;30496977;30497002;30497473	30504829;30504841;30504801;30500680;30504799;30504816	79017	NM_024051;NM_001199816;NM_001199817;NM_001199815	lyase_activity;cytosol;protein_homodimerization_activity;gamma-glutamylcyclotransferase_activity;extracellular_exosome;release_of_cytochrome_c_from_mitochondria	717	596	436	464	601	729	578.221	0.11266	0.125285	0.899229	0.368531	0.985248
ENSG00000006634	DBF4	DBF4_zinc_finger	protein_coding	7	87876216	87909553	+	ENST00000413643;ENST00000495067;ENST00000265728;ENST00000431138;ENST00000486925;ENST00000430279;ENST00000498144;ENST00000498726	87876216;87876487;87876493;87876534;87876583;87876600;87887968;87896183	87908376;87878557;87909553;87908373;87885183;87907386;87907219;87900815	10926	?;NM_006716;NM_001318062;NM_001318060;NM_001318061	nucleus;nucleic_acid_binding;zinc_ion_binding;metal_ion_binding;cell_cycle;nucleoplasm;regulation_of_catalytic_activity;nuclear_body;protein_binding;DNA_replication;positive_regulation_of_protein_serine/threonine_kinase_activity;G1/S_transition_of_mitotic_cell_cycle;enzyme_activator_activity;protein_serine/threonine_kinase_activator_activity;positive_regulation_of_nuclear_cell_cycle_DNA_replicati…	403	325	282	245	353	508	342.673	0.0644569	0.147359	0.437414	0.661811	0.998588
ENSG00000006638	TBXA2R	thromboxane_A2_receptor	protein_coding	19	3594507	3606875	-	ENST00000375190;ENST00000589966;ENST00000411851;ENST00000587717	3594507;3594552;3594780;3597922	3606875;3600669;3606660;3600133	6915	NM_001060;NM_201636	nuclear_speck;membrane;integral_component_of_membrane;G_protein-coupled_receptor_activity;G_protein-coupled_receptor_signaling_pathway;plasma_membrane;regulation_of_catalytic_activity;signal_transduction;protein_binding;guanyl-nucleotide_exchange_factor_activity;positive_regulation_of_vasoconstriction;adenylate_cyclase-activating_G_protein-coupled_receptor_signaling_pathway;thromboxane_receptor_a…	28	30	8	29	42	32	27.3776	-0.580951	0.423078	-1.37315	0.169705	0.846968
ENSG00000006652	IFRD1	interferon_related_developmental_regulator_1	protein_coding	7	112422887	112481017	+	ENST00000675578;ENST00000432734;ENST00000005558;ENST00000621379;ENST00000443101;ENST00000445335;ENST00000417662;ENST00000429071;ENST00000674887;ENST00000675041;ENST00000675717;ENST00000674915;ENST00000403825;ENST00000476927;ENST00000440625;ENST00000535603;ENST00000466459;ENST00000486688;ENST00000421296;ENST00000489994;ENST00000470441;ENST00000462155	112422887;112422968;112423144;112435448;112450049;112450126;112450458;112450460;112451020;112452058;112456996;112457531;112461332;112467377;112467677;112468086	112477156;112450780;112475527;112477200;112456073;112455855;112450741;112458336;112476149;112476163;112477203;112458912;112458982;112468104;112462122;112472244;112476186;112472861;112481017	3475	NM_001007245;NM_001197080;NM_001550;NM_001197079	cell_differentiation;nucleus;myoblast_fate_determination	198	100	110	103	132	164	131.035	0.171693	0.207775	0.826342	0.40861	0.994836
ENSG00000006659	LGALS14	galectin_14	protein_coding	19	39704481	39709444	+	ENST00000392052;ENST00000360675;ENST00000601802	39704481;39704502	39709444;39709313;39709412	56891	NM_020129;NM_203471	nucleus;nucleoplasm;carbohydrate_binding;apoptotic_process;protein_binding;positive_regulation_of_T_cell_apoptotic_process	0	0	0	0	0	0
ENSG00000006695	COX10	cytochrome_c_oxidase_assembly_factor_heme_A:farnesyltransferase_COX10	protein_coding	17	14069490	14231736	+	ENST00000670279;ENST00000664217;ENST00000429152;ENST00000261643;ENST00000581931;ENST00000580561;ENST00000458492	14069490;14069496;14069504;14069604;14210488	14217916;14231736;14077322;14208677;14207513;14207585;14217922	1352	?;NM_001303	membrane;integral_component_of_membrane;transferase_activity;mitochondrial_membrane;heme_biosynthetic_process;transferase_activity,_transferring_alkyl_or_aryl_(other_than_methyl)_groups;protoheme_IX_farnesyltransferase_activity;nucleolus;cytosol;mitochondrion;lipid_metabolic_process;mitochondrial_inner_membrane;farnesyltranstransferase_activity;heme_A_biosynthetic_process;respiratory_chain_comple…	476	382	265	329	383	555	385.166	-0.0183619	0.125997	-0.145733	0.884132	0.998588
ENSG00000006704	GTF2IRD1	GTF2I_repeat_domain_containing_1	protein_coding	7	74453790	74602605	+	ENST00000265755;ENST00000424337;ENST00000455841;ENST00000476977;ENST00000489094;ENST00000470715;ENST00000486086	74453790;74453906;74453970;74505992;74508075;74545762;74600960	74602590;74602605;74602604;74602591;74559660;74601106;74602583	9569	NM_016328;NM_005685;NM_001199207	nucleus;nucleoplasm;cytosol;DNA_binding;transcription_by_RNA_polymerase_II;DNA-binding_transcription_factor_activity;regulation_of_transcription,_DNA-templated;protein_binding;DNA-binding_transcription_factor_activity,_RNA_polymerase_II-specific;RNA_polymerase_II_cis-regulatory_region_sequence-specific_DNA_binding;DNA-binding_transcription_repressor_activity,_RNA_polymerase_II-specific;negative_r…	884	654	540	599	648	885	686.983	0.11302	0.115635	0.97739	0.328376	0.978829
ENSG00000006712	PAF1	PAF1_homolog,_Paf1/RNA_polymerase_II_complex_component	protein_coding	19	39385629	39391154	-	ENST00000221265;ENST00000595564;ENST00000595379;ENST00000416728;ENST00000598594;ENST00000595797;ENST00000597365;ENST00000598127	39385629;39385853;39386365;39386482;39388842;39389294;39389886;39390069	39391106;39391154;39386766;39391117;39389198;39391082	54623	NM_019088;NM_001256826	nucleus;nucleoplasm;cell_junction;chromatin_binding;negative_regulation_of_transcription_by_RNA_polymerase_II;endodermal_cell_fate_commitment;transcription_elongation_from_RNA_polymerase_II_promoter;histone_modification;stem_cell_population_maintenance;cellular_response_to_lipopolysaccharide;Cdc73/Paf1_complex;Wnt_signaling_pathway;protein_binding;mRNA_polyadenylation;histone_monoubiquitination;n…	975	725	540	639	681	952	732.502	0.120738	0.110794	1.08975	0.275821	0.948562
ENSG00000006715	VPS41	VPS41_subunit_of_HOPS_complex	protein_coding	7	38722974	38932394	-	ENST00000310301;ENST00000395969;ENST00000490924;ENST00000448833;ENST00000482217;ENST00000439468;ENST00000462429;ENST00000466017;ENST00000485955;ENST00000413141;ENST00000265745;ENST00000414632;ENST00000418457;ENST00000457055	38722974;38725555;38726109;38726236;38726319;38741284;38758402;38772599;38774158;38795492;38795542;38796745;38817803;38821218	38909191;38909174;38727186;38745581;38745998;38745562;38765753;38797041;38775672;38831346;38929560;38932394	27072	NM_014396;NM_080631	membrane;intracellular_protein_transport;protein_transport;vesicle-mediated_transport;Golgi_apparatus;cytoplasmic_vesicle;metal_ion_binding;endosome;late_endosome;lysosomal_membrane;cytosol;endosome_membrane;protein_binding;autophagy;lysosome;late_endosome_membrane;early_endosome;intracellular_transport;identical_protein_binding;clathrin-coated_vesicle;HOPS_complex;Golgi-associated_vesicle;protei…	2511	2210	1635	1712	1928	3241	2135.91	0.0790882	0.100989	0.783134	0.433548	0.998588
ENSG00000006740	ARHGAP44	Rho_GTPase_activating_protein_44	protein_coding	17	12789498	12991643	+	ENST00000379672;ENST00000340825;ENST00000580768;ENST00000262444;ENST00000544416;ENST00000578442;ENST00000538915;ENST00000583608;ENST00000578087;ENST00000581437;ENST00000584974	12789498;12789539;12789540;12789760;12790491;12949681;12955764;12973712;12980108;12984489	12991643;12991642;12990584;12929381;12959045;12974310;12981047;12985033;12988916	9912	NM_014859;NM_001321166;NM_001321167;NM_001321164;NM_001321168	cytoplasm;endosome;signal_transduction;cell_junction;exocytosis;GTPase_activator_activity;cell_projection;dendrite;synapse;recycling_endosome;protein_binding;presynapse;dendritic_spine;cytosol;regulation_of_small_GTPase_mediated_signal_transduction;postsynaptic_density;regulation_of_GTPase_activity;regulation_of_actin_cytoskeleton_organization;regulation_of_dendritic_spine_morphogenesis;phospholi…	8	9	0	0	4	7	4.11173	0.796126	1.09126	0.72955	0.465665	0.998588
ENSG00000006744	ELAC2	elaC_ribonuclease_Z_2	protein_coding	17	12991612	13018065	-	ENST00000338034;ENST00000480891;ENST00000484122;ENST00000395962;ENST00000465825;ENST00000487229;ENST00000426905;ENST00000584650;ENST00000491478;ENST00000492559;ENST00000446899;ENST00000578991;ENST00000476042;ENST00000578104;ENST00000609345;ENST00000609101;ENST00000580504;ENST00000581499;ENST00000609757;ENST00000583371;ENST00000578071	12991612;12992391;12992392;12992393;12992560;12992611;12994430;12995703;12998412;12998449;13000177;13000225;13003506;13003549;13005772;13011663;13011687;13011693;13011724	13018027;13006546;13017628;13018021;13000897;13004108;13017999;13013239;12998508;13002384;13011670;13002725;13003554;13003786;13017615;13017683;13017664;13017643;13017590;13018065;13017966	60528	NM_173717;NM_018127;NM_001165962	nucleus;RNA_binding;metal_ion_binding;nucleoplasm;tRNA_processing;hydrolase_activity;mitochondrion;nuclease_activity;endonuclease_activity;3'-tRNA_processing_endoribonuclease_activity;tRNA_3'-trailer_cleavage,_endonucleolytic;mitochondrial_nucleoid;cytosol;mitochondrial_matrix;endoribonuclease_activity;tRNA_catabolic_process;tRNA_3'-end_processing;tRNA-specific_ribonuclease_activity;mitochondrial…	1378	1123	868	1040	1123	1593	1159.54	0.00201978	0.103296	0.0195533	0.9844	0.998755
ENSG00000006747	SCIN	scinderin	protein_coding	7	12570577	12660182	+	ENST00000341757;ENST00000297029;ENST00000417018;ENST00000436854;ENST00000523729;ENST00000518849;ENST00000519209;ENST00000486980;ENST00000473722;ENST00000476649	12570577;12570720;12570719;12570721;12588928;12589429;12589433;12595549;12611031;12622838	12653104;12660182;12581105;12578150;12625052;12622884;12653602;12625071;12629111;12626541	85477	?;NM_001112706;NM_033128	cytoplasm;metal_ion_binding;calcium_ion_binding;actin_binding;actin_filament_binding;cytoskeleton;cell_junction;cell_projection;cell_cortex;positive_regulation_of_apoptotic_process;actin_filament_capping;actin_filament_severing;negative_regulation_of_cell_population_proliferation;podosome;phosphatidylinositol-4,5-bisphosphate_binding;extracellular_exosome;actin_cytoskeleton;central_nervous_system…	270	224	166	190	169	274	211.015	0.218187	0.16018	1.36214	0.173155	0.851671
ENSG00000006756	ARSD	arylsulfatase_D	protein_coding	X	2903972	2929349	-	ENST00000381154;ENST00000458014;ENST00000495294;ENST00000217890;ENST00000481340;ENST00000494870;ENST00000559324	2903972;2904918;2906156;2913614;2914497;2920381;2920676	2929339;2909920;2929349;2929275;2917878;2929279	414	NM_001669;NM_009589	membrane;integral_component_of_membrane;metal_ion_binding;hydrolase_activity;catalytic_activity;lysosome;sulfuric_ester_hydrolase_activity;endoplasmic_reticulum_lumen;arylsulfatase_activity	726	693	463	509	560	938	627.886	0.0935504	0.122098	0.766192	0.443562	0.998588
ENSG00000006757	PNPLA4	patatin_like_phospholipase_domain_containing_4	protein_coding	X	7898247	7927739	-	ENST00000381042;ENST00000444736;ENST00000537427;ENST00000442940	7898247;7898763;7902049	7927413;7927739	8228	NM_004650;NM_001142389;NM_001172672	hydrolase_activity;mitochondrion;lipid_metabolic_process;lipid_catabolic_process;cytoplasm;triglyceride_lipase_activity;retinyl-palmitate_esterase_activity;retinol_metabolic_process;membrane;cytosol;biological_process;lipid_homeostasis;lipid_droplet;triglyceride_catabolic_process;all-trans-retinyl-palmitate_hydrolase,_all-trans-retinol_forming_activity	147	142	103	81	120	161	123.156	0.300348	0.2008	1.49576	0.134717	0.7863
ENSG00000006788	MYH13	myosin_heavy_chain_13	protein_coding	17	10300865	10373130	-	ENST00000252172;ENST00000418404;ENST00000621918	10300865;10300866	10373006;10373130;10364544	?	NM_003802	cytoplasm;nucleotide_binding;ATP_binding;cytoskeletal_motor_activity;actin_binding;actin_filament_binding;myosin_complex;calmodulin_binding;myosin_filament;extracellular_exosome;myofibril;microfilament_motor_activity;muscle_contraction;muscle_myosin_complex;cellular_response_to_starvation;protein_binding	0	0	0	0	1	0
ENSG00000006831	ADIPOR2	adiponectin_receptor_2	protein_coding	12	1688574	1788674	+	ENST00000537545;ENST00000357103;ENST00000540974;ENST00000543456;ENST00000535774;ENST00000544470;ENST00000537190	1688574;1691070;1691163;1760729;1772714;1772923;1780148	1772924;1788674;1731056;1777915;1780518;1778607;1780967	79602	?;NM_001375364;NM_001375365;NM_001375363;NM_024551	?;membrane;integral_component_of_membrane;metal_ion_binding;plasma_membrane;lipid_metabolic_process;fatty_acid_metabolic_process;protein_binding;signaling_receptor_activity;hormone-mediated_signaling_pathway;intrinsic_component_of_plasma_membrane;positive_regulation_of_cold-induced_thermogenesis;glucose_homeostasis;fatty_acid_oxidation;vascular_wound_healing;adipokinetic_hormone_receptor_activity…	2465	2197	1576	1726	2004	2935	2094.88	0.0773203	0.0978251	0.790393	0.429298	0.998588
ENSG00000006837	CDKL3	cyclin_dependent_kinase_like_3	protein_coding	5	134286350	134371047	-	ENST00000520693;ENST00000519312;ENST00000265334;ENST00000518990;ENST00000523054;ENST00000521118;ENST00000520592;ENST00000523832;ENST00000521755;ENST00000522501	134286350;134286438;134298424;134298432;134298629;134299425;134308001;134319031	134371042;134371047;134367171;134304422;134371041;134367070;134319389;134366523;134371004;134371043	51265	NM_001349366;NM_001349364;NM_001113575;NM_001349363;NM_001300853;NM_016508	?;cytoplasm;nucleotide_binding;protein_kinase_activity;protein_serine/threonine_kinase_activity;protein_serine/threonine/tyrosine_kinase_activity;ATP_binding;kinase_activity;transferase_activity;protein_serine_kinase_activity;protein_phosphorylation;phosphorylation;protein_binding;regulation_of_cell_cycle;nucleus;cyclin-dependent_protein_serine/threonine_kinase_activity;cellular_protein_modificat…	15	8	5	8	10	15	9.55199	-0.113519	0.617224	-0.183919	0.854077	0.998588
ENSG00000007001	UPP2	uridine_phosphorylase_2	protein_coding	2	157876702	158136154	+	ENST00000605860;ENST00000460456;ENST00000005756;ENST00000489438	157876702;158101868;158101876;158126426	158136154;158135227;158135298	151531	NM_001135098;NM_173355	cytoplasm;transferase_activity;identical_protein_binding;catalytic_activity;glycosyltransferase_activity;cytosol;protein_binding;UMP_salvage;uridine_phosphorylase_activity;pentosyltransferase_activity;nucleoside_metabolic_process;nucleotide_catabolic_process;deoxyuridine_phosphorylase_activity;uridine_catabolic_process;dCMP_catabolic_process;uridine_metabolic_process;type_III_intermediate_filamen…	1	0	0	1	0	5
ENSG00000007038	PRSS21	serine_protease_21	protein_coding	16	2817180	2826304	+	ENST00000450020;ENST00000005995;ENST00000570629;ENST00000570594;ENST00000574813;ENST00000571141;ENST00000577043;ENST00000575199;ENST00000574265;ENST00000575739	2817180;2817237;2817277;2817279;2817291;2817300;2817673;2817691;2817879;2818927	2821719;2821418;2821249;2821587;2817880;2821187;2821064;2821695;2826304	10942	NM_144957;NM_006799;NM_144956;NM_001270452	membrane;plasma_membrane;peptidase_activity;proteolysis;hydrolase_activity;protein_binding;serine-type_endopeptidase_activity;anchored_component_of_membrane;serine-type_peptidase_activity;spermatogenesis;extracellular_space;extracellular_region;cytoplasm	599	522	340	452	417	552	472.752	0.164395	0.142311	1.15518	0.248017	0.93278
ENSG00000007047	MARK4	microtubule_affinity_regulating_kinase_4	protein_coding	19	45079288	45305284	+	ENST00000587566;ENST00000262891;ENST00000300843;ENST00000592762;ENST00000590909;ENST00000588533;ENST00000588621;ENST00000592207;ENST00000590897	45079288;45251271;45251292;45251387;45258893;45262991;45264687;45271476;45280145	45266246;45305284;45305283;45280657;45266281;45271677;45288552;45287664	57787	?;NM_001199867;NM_031417	protein_kinase_activity;ATP_binding;protein_phosphorylation;cytoplasm;nucleotide_binding;protein_serine/threonine_kinase_activity;protein_serine/threonine/tyrosine_kinase_activity;kinase_activity;transferase_activity;protein_serine_kinase_activity;cell_cycle;phosphorylation;cytosol;cytoskeleton;cell_division;cell_projection;dendrite;tau-protein_kinase_activity;protein_binding;neuron_projection;ne…	894	726	499	552	599	875	672.335	0.215517	0.110302	1.95388	0.0507151	0.500227
ENSG00000007062	PROM1	prominin_1	protein_coding	4	15963076	16084378	-	ENST00000503884;ENST00000447510;ENST00000505450;ENST00000513448;ENST00000508167;ENST00000510224;ENST00000513946;ENST00000539194;ENST00000540805;ENST00000675613;ENST00000675377;ENST00000511270;ENST00000511153;ENST00000502943;ENST00000508322;ENST00000508940;ENST00000514967;ENST00000504842;ENST00000513108;ENST00000502501;ENST00000514693;ENST00000512304	15963076;15968228;15968230;15968234;15968258;15968446;15969092;15971067;15985511;16003267;16018301;16075734;16075786;16075864;16075975;16075999;16076059;16076441;16076566	15984303;16084023;16084378;15971945;16083732;16083701;16083704;16083473;16075906;15986037;16075778;16038014;16083465;16082608;16080700;16080688;16083658;16080677	8842	?;NM_006017;NM_001145848;NM_001371406;NM_001145847;NM_001145850;NM_001145851;NM_001145852;NM_001371408;NM_001371407;NM_001145849	membrane;integral_component_of_membrane;cellular_anatomical_entity;microvillus_membrane;endoplasmic_reticulum;plasma_membrane;cilium;extracellular_space;apical_plasma_membrane;cell_projection;protein_binding;endoplasmic_reticulum-Golgi_intermediate_compartment;vesicle;integral_component_of_plasma_membrane;cadherin_binding;extracellular_exosome;photoreceptor_outer_segment;retina_layer_formation;ce…	3	1	0	9	11	13	5.71904	-2.97359	1.01737	-2.92281	0.00346884	0.0766937
ENSG00000007080	CCDC124	coiled-coil_domain_containing_124	protein_coding	19	17933015	17943991	+	ENST00000445755;ENST00000602080;ENST00000597436;ENST00000596123	17933015;17933023;17935096;17936251	17943985;17936992;17943991;17943321	?	NM_001136203;NM_138442	RNA_binding;cytoplasm;cell_cycle;cytosol;plasma_membrane;cytoskeleton;positive_regulation_of_transcription,_DNA-templated;cell_division;microtubule_organizing_center;midbody;nucleus;transcription_coactivator_activity;transcription_by_RNA_polymerase_II	1294	1066	773	990	1177	1309	1083.65	-0.0235499	0.12588	-0.187082	0.851596	0.998588
ENSG00000007129	CEACAM21	CEA_cell_adhesion_molecule_21	protein_coding	19	41549518	41586844	+	ENST00000618577;ENST00000407170;ENST00000482870;ENST00000457737;ENST00000187608;ENST00000401445;ENST00000632983	41549518;41564682;41576179;41576235;41576166;41579521	41565608;41586843;41586810;41586840;41586844	90273	?;NM_001288773;NM_001290113;NM_033543;NM_001098506	?;membrane;integral_component_of_membrane	69	37	51	35	52	79	52.3569	0.123256	0.298149	0.413404	0.679311	0.998588
ENSG00000007168	PAFAH1B1	platelet_activating_factor_acetylhydrolase_1b_regulatory_subunit_1	protein_coding	17	2593210	2685615	+	ENST00000576586;ENST00000676201;ENST00000397195;ENST00000575477;ENST00000675621;ENST00000674717;ENST00000676353;ENST00000675202;ENST00000675764;ENST00000676077;ENST00000674608;ENST00000572915;ENST00000676098;ENST00000570400;ENST00000571289;ENST00000675430;ENST00000675331;ENST00000676188;ENST00000574816;ENST00000675390;ENST00000676456;ENST00000609078;ENST00000397193;ENST00000574468;ENST00000571495…	2593210;2593654;2593815;2593942;2593947;2593950;2593953;2593957;2593962;2593968;2593970;2594171;2594327;2609539;2636584;2638099;2665381;2667294;2670268;2672304;2672317;2674715;2676351;2679610;2680844	2667045;2671558;2685615;2666090;2681910;2685606;2685608;2684500;2667182;2638648;2671552;2670374;2682038;2682196;2684499;2680669;2681857	5048	?;NM_000430	cell_differentiation;protein_binding;nucleus;cytoplasm;membrane;cell_cycle;lipid_metabolic_process;cytoskeleton;nuclear_envelope;lipid_catabolic_process;cell_division;axon_cytoplasm;centrosome;nuclear_membrane;microtubule;synapse;cell_cortex;nervous_system_development;microtubule_organizing_center;spindle;kinetochore;neuron_projection;dynein_complex_binding;establishment_of_mitotic_spindle_orient…	4246	3196	2376	2667	3084	5147	3314.41	0.0255706	0.0914296	0.279675	0.779727	0.998588
ENSG00000007171	NOS2	nitric_oxide_synthase_2	protein_coding	17	27756766	27800529	-	ENST00000313735;ENST00000646938;ENST00000621962	27756766;27756796;27757246	27800529;27793780;27798809	4843	NM_000625	cytoplasm;nucleus;metal_ion_binding;oxidoreductase_activity;flavin_adenine_dinucleotide_binding;NADP_binding;cytosol;peroxisome;protein_binding;heme_binding;negative_regulation_of_gene_expression;calmodulin_binding;plasma_membrane;defense_response_to_bacterium;FMN_binding;nitric-oxide_synthase_activity;nitric_oxide_biosynthetic_process;nucleoplasm;superoxide_metabolic_process;response_to_lipopoly…	1	3	0	0	2	3
ENSG00000007174	DNAH9	dynein_axonemal_heavy_chain_9	protein_coding	17	11598470	11969748	+	ENST00000579828;ENST00000262442;ENST00000579406;ENST00000454412;ENST00000579602;ENST00000579813;ENST00000585197;ENST00000583192;ENST00000584663;ENST00000578834;ENST00000579703;ENST00000580255;ENST00000608377;ENST00000396001;ENST00000581682	11598470;11598472;11598499;11610517;11611762;11617400;11704200;11723109;11853192;11854054;11873430;11882902;11882904;11884334	11612833;11969748;11630514;11969746;11612834;11612836;11619934;11705493;11727993;11869195;11880200;11881372;11925461	1770	?;NM_001372;NM_004662	microtubule-based_movement;minus-end-directed_microtubule_motor_activity;dynein_intermediate_chain_binding;dynein_light_intermediate_chain_binding;dynein_complex;cilium_movement;axonemal_dynein_complex;cytoplasm;nucleotide_binding;ATP_binding;cilium;motile_cilium;cytoskeleton;cell_projection;microtubule;cell_projection_organization;extracellular_region;axoneme;protein_binding;9+2_motile_cilium;ce…	0	0	0	0	1	0
ENSG00000007202	KIAA0100	KIAA0100	protein_coding	17	28614446	28645454	-	ENST00000528896;ENST00000544884;ENST00000389003;ENST00000583860;ENST00000579924;ENST00000580395;ENST00000577261;ENST00000582417;ENST00000581064;ENST00000580882;ENST00000581267;ENST00000577417;ENST00000583403;ENST00000577580;ENST00000579253;ENST00000582901	28614446;28614878;28614882;28616260;28616667;28618718;28631484;28632081;28633686;28639061;28639315;28639316;28639687;28639966;28640397;28642063	28645158;28645454;28616934;28619775;28620060;28633653;28633476;28634670;28645155;28641930;28645111;28645148;28642481;28642047;28643280	9703	NM_001321560;NM_014680;NM_001363826;NM_001363827;NM_001363828;NM_001363829;NM_001321561	extracellular_region;protein_binding	34104	32472	22385	19102	20669	36125	26808.3	0.427926	0.102669	4.16802	3.07257e-05	0.0015979
ENSG00000007216	SLC13A2	solute_carrier_family_13_member_2	protein_coding	17	28473293	28497781	+	ENST00000444914;ENST00000314669;ENST00000577903;ENST00000541739;ENST00000579281;ENST00000459818	28473293;28473644;28473692;28473738	28497778;28497781;28497318;28494076;28497694	9058	NM_001346684;NM_001145975;NM_001346683;NM_003984	membrane;integral_component_of_membrane;transmembrane_transporter_activity;transmembrane_transport;ion_transport;symporter_activity;protein_binding;sodium_ion_transport;plasma_membrane;extracellular_exosome;integral_component_of_plasma_membrane;succinate_transmembrane_transporter_activity;low-affinity_sodium:dicarboxylate_symporter_activity;succinate_transmembrane_transport;anion_transmembrane_tr…	0	0	0	0	0	0
ENSG00000007237	GAS7	growth_arrest_specific_7	protein_coding	17	9910606	10198606	-	ENST00000437099;ENST00000323816;ENST00000432992;ENST00000585266;ENST00000580865;ENST00000583882;ENST00000542249;ENST00000396115;ENST00000579158;ENST00000581112;ENST00000578456;ENST00000581871;ENST00000580811;ENST00000584146;ENST00000579140;ENST00000578655;ENST00000578599;ENST00000584389;ENST00000580043	9910609;9910606;9915255;9915978;9916806;9916836;9916990;9917053;9917086;9917168;9926671;9926730;9943121;9943209;9946894;9946933;9959216	10026285;10114553;10198606;10036747;9959462;10020142;10020002;9924785;9926994;9959003;9959495;10036537;10036701;10036662;10059815;10061379;10036667	8522	NM_001130831;NM_201433;NM_201432;NM_003644	cytoplasm;cell_differentiation;protein_binding;nervous_system_development;plasma_membrane;identical_protein_binding;actin_filament_binding;actin_filament;neuron_projection_morphogenesis;actin_filament_polymerization	5640	4998	3500	3325	3867	6503	4492.66	0.237779	0.0977953	2.43139	0.0150409	0.235326
ENSG00000007255	TRAPPC6A	trafficking_protein_particle_complex_subunit_6A	protein_coding	19	45162928	45178237	-	ENST00000006275;ENST00000588062;ENST00000585934;ENST00000592647;ENST00000587818	45162928;45162933;45163141;45164725	45178237;45178227;45178211	79090	NM_024108;NM_001270893;NM_001270891;NM_001270892	Golgi_apparatus;endoplasmic_reticulum;vesicle-mediated_transport;protein_binding;regulation_of_GTPase_activity;Golgi_vesicle_transport;endoplasmic_reticulum_to_Golgi_vesicle-mediated_transport;cytosol;trans-Golgi_network;cis-Golgi_network;TRAPP_complex;melanosome_assembly;cytoplasm;vesicle_tethering;COPII_vesicle_coating;TRAPPIII_protein_complex;pigmentation	517	515	348	399	500	582	470.076	0.0505421	0.144223	0.350445	0.726004	0.998588
ENSG00000007264	MATK	megakaryocyte-associated_tyrosine_kinase	protein_coding	19	3777970	3802129	-	ENST00000395040;ENST00000310132;ENST00000585778;ENST00000395045;ENST00000590493;ENST00000588983;ENST00000587180;ENST00000590028;ENST00000590849;ENST00000591059;ENST00000590980;ENST00000590821;ENST00000592612;ENST00000592300;ENST00000619596	3777973;3777975;3779133;3779389;3779789;3783872;3784021;3785097;3785247;3787460;3793074;3793130;3777970	3786413;3786381;3786282;3801812;3784152;3783918;3784573;3786073;3801799;3786016;3802129;3801802;3801781;3801803;3789347	4145	NM_139354;NM_139355;NM_002378	cytoplasm;membrane;nucleotide_binding;protein_kinase_activity;protein_serine/threonine/tyrosine_kinase_activity;ATP_binding;kinase_activity;transferase_activity;protein_phosphorylation;phosphorylation;protein_tyrosine_kinase_activity;peptidyl-tyrosine_phosphorylation;protein_binding;non-membrane_spanning_protein_tyrosine_kinase_activity;cytosol;positive_regulation_of_cell_population_proliferation	9121	8187	5531	8180	8444	10052	8127.32	-0.101407	0.120484	-0.841668	0.399974	0.991188
ENSG00000007306	CEACAM7	CEA_cell_adhesion_molecule_7	protein_coding	19	41673303	41706976	-	ENST00000006724;ENST00000401731;ENST00000602225;ENST00000599715	41673307;41673303;41677409;41684045	41688367;41688270;41688167;41706976	1087	?;NM_006890;NM_001291485	membrane;cytosol;plasma_membrane;apical_plasma_membrane;anchored_component_of_membrane;extracellular_region	0	0	0	0	0	0
ENSG00000007312	CD79B	CD79b_molecule	protein_coding	17	63928740	63932336	-	ENST00000006750;ENST00000392795;ENST00000559358;ENST00000349817;ENST00000558969;ENST00000583260	63928740;63928768;63929226;63930960;63931891	63932331;63932336;63930514;63932261;63932323	974	NM_000626;NM_001039933;NM_021602;NM_001329050	membrane;integral_component_of_membrane;plasma_membrane;protein_binding;immune_system_process;transmembrane_signaling_receptor_activity;cell_surface_receptor_signaling_pathway;adaptive_immune_response;external_side_of_plasma_membrane;B_cell_receptor_signaling_pathway;B_cell_receptor_complex;identical_protein_binding;extracellular_exosome;integral_component_of_plasma_membrane;immune_response;signa…	547	395	258	239	411	377	362.322	0.328973	0.176366	1.86529	0.062141	0.557477
ENSG00000007314	SCN4A	sodium_voltage-gated_channel_alpha_subunit_4	protein_coding	17	63938554	63972918	-	ENST00000435607;ENST00000584310;ENST00000581514	63938554;63947954;63959373	63972918;63949704;63961693	6329	NM_000334	membrane;integral_component_of_membrane;transmembrane_transport;plasma_membrane;ion_channel_activity;ion_transport;voltage-gated_ion_channel_activity;regulation_of_ion_transmembrane_transport;protein_binding;sodium_ion_transport;sodium_channel_activity;voltage-gated_sodium_channel_complex;cation_channel_activity;integral_component_of_plasma_membrane;voltage-gated_sodium_channel_activity;sodium_io…	37	20	11	14	24	34	21.7227	0.0429903	0.431237	0.0996906	0.92059	0.998588
ENSG00000007341	ST7L	suppression_of_tumorigenicity_7_like	protein_coding	1	112523514	112620825	-	ENST00000361846;ENST00000360743;ENST00000358039;ENST00000490715;ENST00000480988;ENST00000495109;ENST00000498197;ENST00000477682;ENST00000369669;ENST00000490067;ENST00000497457;ENST00000343210;ENST00000369666;ENST00000463235;ENST00000418497;ENST00000497235;ENST00000369664;ENST00000466360;ENST00000479436;ENST00000470519;ENST00000459630;ENST00000477332;ENST00000473206;ENST00000485753;ENST00000498383…	112523518;112523514;112525282;112525530;112525876;112525879;112525883;112525986;112541790;112541794;112541951;112581996;112583972;112583975;112591482;112598022;112607104;112607241;112610455;112610459;112610658	112619144;112619189;112619141;112619783;112619113;112555876;112541975;112526952;112618928;112619103;112620825;112610906;112619117;112618217;112610962;112618941;112619664;112619672;112619099;112619126;112617286;112619111;112619774;112619796	54879	?;NM_138728;NM_017744;NM_001308264;NM_138727;NM_138729	membrane;integral_component_of_membrane;negative_regulation_of_cell_growth;protein_binding	299	186	136	194	202	341	215.448	-0.101871	0.16125	-0.631757	0.527546	0.998588
ENSG00000007350	TKTL1	transketolase_like_1	protein_coding	X	154295795	154330350	+	ENST00000369915;ENST00000439635;ENST00000426989;ENST00000426203;ENST00000369912;ENST00000465168;ENST00000482044;ENST00000463884	154295795;154295799;154304923;154305044;154305057;154320304;154327184;154327376	154330350;154312640;154311160;154311146;154325385;154327899;154329688	8277	NM_012253;NM_001145933;NM_001145934	nucleus;cytoplasm;metal_ion_binding;transferase_activity;cytosol;catalytic_activity;transketolase_activity;thiamine_pyrophosphate_binding;glucose_catabolic_process;thiamine_metabolic_process	1	1	2	1	1	0
ENSG00000007372	PAX6	paired_box_6	protein_coding	11	31784779	31817961	-	ENST00000606377;ENST00000639386;ENST00000419022;ENST00000643871;ENST00000638914;ENST00000640610;ENST00000379132;ENST00000379109;ENST00000379129;ENST00000639916;ENST00000640368;ENST00000638685;ENST00000379107;ENST00000639409;ENST00000640975;ENST00000638963;ENST00000638965;ENST00000241001;ENST00000474783;ENST00000638629;ENST00000639548;ENST00000640125;ENST00000481563;ENST00000638696;ENST00000638755…	31784779;31784792;31788908;31788911;31788912;31789026;31789194;31789202;31789517;31789830;31789913;31789918;31789934;31789936;31789938;31789941;31789946;31789947;31789949;31789951;31789952;31789957;31789962;31790006;31790014;31790718;31790727;31790738;31790762;31790763;31790769;31790774;31790790;31790791;31790823;31793173;31793209;31793219;31793224;31793247;31793273;31793449;31794630;31801464;318…	31811121;31804059;31811331;31817961;31810667;31811144;31811322;31812823;31810305;31812183;31812342;31806456;31817937;31817938;31811328;31804046;31804175;31804237;31806411;31804460;31806629;31811308;31811118;31817910;31803245;31805795;31806916;31811952;31813131;31800651;31802946;31811057;31794323;31812745;31803960;31811068;31801992;31804006;31805467;31807656;31811341;31803673;31804267;31800667;318…	5080	NM_001368892;NM_001368918;NM_001368909;NM_001368904;NM_001368906;NM_001368901;NM_001368899;NM_001368907;NM_001258462;NM_001368919;NM_001258464;NM_001368910;NM_001368889;NM_001368890;NM_001368888;NM_001368887;NM_001258465;NM_001368920;NM_000280;NM_001368891;NM_001604;NM_001368893;NM_001368894;NM_001258463;NM_001310158;NM_001368915;NM_001368917;NM_001368916;NM_001368930;NM_001127612;NM_001368905;NM…	positive_regulation_of_gene_expression;nucleus;cytoplasm;nucleoplasm;cytosol;DNA_binding;regulation_of_transcription,_DNA-templated;cell_differentiation;DNA-binding_transcription_factor_activity,_RNA_polymerase_II-specific;protein_binding;positive_regulation_of_transcription,_DNA-templated;negative_regulation_of_transcription_by_RNA_polymerase_II;regulation_of_transcription_by_RNA_polymerase_II;R…	6	2	0	2	1	2	1.93424	0.64064	1.41295	0.453407	0.650256	0.998588
ENSG00000007376	RPUSD1	RNA_pseudouridine_synthase_domain_containing_1	protein_coding	16	784974	788397	-	ENST00000561734;ENST00000007264;ENST00000565809;ENST00000567114;ENST00000569601;ENST00000565377;ENST00000567283;ENST00000562070;ENST00000565503;ENST00000563560	784974;784991;785014;785968;785983;786149;786194;786826;786841	787981;788381;788371;788397;788334;788333;787469;788340;788329	113000	?;NM_001369658;NM_058192;NM_001324086;NM_001324411;NM_001324412;NM_001324413;NM_001324414;NM_001369660;NM_001324415;NM_001324410;NM_001369659	RNA_binding;protein_binding;pseudouridine_synthase_activity;pseudouridine_synthesis;RNA_modification;molecular_function;biological_process;cellular_component;enzyme-directed_rRNA_pseudouridine_synthesis	985	920	580	676	811	1038	816.499	0.124005	0.121178	1.02333	0.306153	0.969908
ENSG00000007384	RHBDF1	rhomboid_5_homolog_1	protein_coding	16	58059	76355	-	ENST00000262316;ENST00000428730;ENST00000448893;ENST00000486045;ENST00000493647;ENST00000482904;ENST00000417043;ENST00000487201;ENST00000450643;ENST00000419764;ENST00000472390	58059;58062;58137;58974;59233;61425;62973;63037;63157;63743;64552	72631;65039;59762;60193;60680;62206;65037;72621;76355;76341	64285	NM_022450	membrane;integral_component_of_membrane;protein_transport;Golgi_apparatus;endoplasmic_reticulum;endoplasmic_reticulum_membrane;Golgi_membrane;protein_binding;growth_factor_binding;cell_migration;regulation_of_proteasomal_protein_catabolic_process;cell_population_proliferation;regulation_of_protein_secretion;negative_regulation_of_protein_secretion;regulation_of_epidermal_growth_factor_receptor_si…	743	588	403	658	540	824	610.505	-0.0960167	0.137286	-0.699391	0.484308	0.998588
ENSG00000007392	LUC7L	LUC7_like	protein_coding	16	188969	229463	-	ENST00000426094;ENST00000293872;ENST00000337351;ENST00000397783;ENST00000468732;ENST00000429378;ENST00000490762;ENST00000464711;ENST00000442701;ENST00000397780;ENST00000419516;ENST00000495349;ENST00000418978;ENST00000430864;ENST00000443357;ENST00000494366;ENST00000469109;ENST00000428363;ENST00000467552;ENST00000494545;ENST00000629543	188969;188990;188971;189098;189115;189896;190001;190122;190541;206004;208633;220171;220649;228124;228229;188975	229439;229449;229463;190595;206087;229451;209773;190549;227686;229434;208508;229374;229422;227656;229142;227614;228722;228990;229340;229450	55692	?;NM_201412;NM_018032;NM_001320226;NM_001330420	?;mRNA_binding;protein_binding;identical_protein_binding;U1_snRNP;mRNA_splice_site_selection;U2-type_prespliceosome;RS_domain_binding;negative_regulation_of_striated_muscle_tissue_development	1010	445	467	681	557	1088	673.78	-0.139669	0.172014	-0.811964	0.416812	0.998365
ENSG00000007402	CACNA2D2	calcium_voltage-gated_channel_auxiliary_subunit_alpha2delta_2	protein_coding	3	50362613	50504244	-	ENST00000423994;ENST00000429770;ENST00000266039;ENST00000360963;ENST00000483620;ENST00000424201;ENST00000479441;ENST00000487413	50362799;50362802;50362855;50362613;50364666;50415803	50503423;50503428;50503597;50504244;50365782;50503634	9254	?;NM_001005505;NM_001291101;NM_006030;NM_001174051	membrane;integral_component_of_membrane;ion_transport;voltage-gated_ion_channel_activity;regulation_of_ion_transmembrane_transport;calcium_ion_transport;calcium_channel_activity;calcium_ion_transmembrane_transport;metal_ion_binding;plasma_membrane;voltage-gated_calcium_channel_complex;voltage-gated_calcium_channel_activity	49	33	24	9	20	47	28.4143	0.713042	0.40519	1.75977	0.0784467	0.627995
ENSG00000007516	BAIAP3	BAI1_associated_protein_3	protein_coding	16	1333638	1349441	+	ENST00000565665;ENST00000397488;ENST00000562208;ENST00000568887;ENST00000426824;ENST00000567825;ENST00000324385;ENST00000628027;ENST00000421665;ENST00000568198;ENST00000566162;ENST00000561602;ENST00000561793;ENST00000564213;ENST00000567203;ENST00000566389	1333638;1333643;1333645;1334504;1336197;1343318;1344668;1345418;1346009;1346238;1346459;1346719	1339386;1349438;1348640;1348755;1349439;1342421;1349441;1348793;1345073;1346225;1347610;1347358;1347091;1348301	8938	?;NM_001286464;NM_001199098;NM_001199099;NM_001199097;NM_003933;NM_001199096	?;cytoplasm;membrane;Golgi_apparatus;metal_ion_binding;plasma_membrane;endosome;presynapse;calcium_ion_binding;cytosol;exocytosis;late_endosome_membrane;recycling_endosome_membrane;protein_binding;phospholipid_binding;SNARE_binding;positive_regulation_of_neurotransmitter_secretion;retrograde_transport,_endosome_to_Golgi;syntaxin_binding;positive_regulation_of_insulin_secretion_involved_in_cellula…	38	27	16	19	21	43	25.7085	0.134282	0.386532	0.347401	0.72829	0.998588
ENSG00000007520	TSR3	TSR3_ribosome_maturation_factor	protein_coding	16	1349240	1351878	-	ENST00000007390;ENST00000566296	1349240;1349426	1351878;1351473	?	NM_001001410	cytoplasm;transferase_activity;rRNA_processing;ribosome_biogenesis;cytosol;maturation_of_SSU-rRNA;enzyme-directed_rRNA_pseudouridine_synthesis;S-adenosyl-L-methionine_binding;rRNA_modification	1611	1603	1096	1203	1373	1620	1405.08	0.185305	0.129294	1.43321	0.151799	0.819513
ENSG00000007541	PIGQ	phosphatidylinositol_glycan_anchor_biosynthesis_class_Q	protein_coding	16	566995	584109	+	ENST00000293874;ENST00000409527;ENST00000321878;ENST00000439574;ENST00000422307;ENST00000636657;ENST00000026218;ENST00000470411;ENST00000637701;ENST00000443147;ENST00000635909;ENST00000636005;ENST00000637468;ENST00000638143;ENST00000544860;ENST00000537901;ENST00000635935;ENST00000420990;ENST00000635205;ENST00000480424;ENST00000540241;ENST00000476438;ENST00000540548;ENST00000634341;ENST00000638152	566995;567009;569968;569976;569981;570018;570062;570301;572506;574332;574707;574751;575946;577901;578060;578291;578405;578831;578927;579091;581761;582490;582877;583584	574519;583035;584109;574409;577234;584094;577217;570658;583095;584083;583334;582893;580922;578843;578802;580777;582647;583455;584108;583223;582947;583922;583770	9091	?;NM_004204;NM_148920	integral_component_of_membrane;GPI_anchor_biosynthetic_process;phosphatidylinositol_N-acetylglucosaminyltransferase_activity;membrane;protein_binding;endoplasmic_reticulum;endoplasmic_reticulum_membrane;carbohydrate_metabolic_process;glycosylphosphatidylinositol-N-acetylglucosaminyltransferase_(GPI-GnT)_complex	876	752	471	666	672	903	705.966	0.0336495	0.124694	0.269856	0.787271	0.998588
ENSG00000007545	CRAMP1	cramped_chromatin_regulator_homolog_1	protein_coding	16	1612337	1677908	+	ENST00000674071;ENST00000397412;ENST00000492778;ENST00000498594;ENST00000415022;ENST00000466562;ENST00000467286;ENST00000468839;ENST00000293925	1612337;1612360;1662462;1662467;1662605;1662699;1665776;1670467;1614640	1614798;1677908;1668063;1666513;1668108;1667365;1667417;1673988;1677906	57585	?;NM_020825	?;nucleus;DNA_binding;chromatin_binding;pattern_specification_process	581	421	348	435	418	699	468.391	-0.0361635	0.124678	-0.290054	0.771775	0.998588
ENSG00000007866	TEAD3	TEA_domain_transcription_factor_3	protein_coding	6	35473597	35497079	-	ENST00000402886;ENST00000338863;ENST00000639578	35473597;35474892	35496950;35497079;35497064	7005	?;NM_003214	nucleus;regulation_of_transcription,_DNA-templated;DNA-binding_transcription_factor_activity;DNA_binding;hippo_signaling;protein_binding;positive_regulation_of_transcription_by_RNA_polymerase_II;regulation_of_transcription_by_RNA_polymerase_II;DNA-binding_transcription_factor_activity,_RNA_polymerase_II-specific;RNA_polymerase_II_cis-regulatory_region_sequence-specific_DNA_binding;chromatin;trans…	5	1	2	12	9	13	6.68798	-1.99667	0.83214	-2.39945	0.0164199	0.248821
ENSG00000007908	SELE	selectin_E	protein_coding	1	169722640	169764705	-	ENST00000367775;ENST00000367777;ENST00000367776;ENST00000333360;ENST00000367774;ENST00000461085;ENST00000609271	169722641;169722640;169725729;169731491;169733577	169733659;169733660;169734079;169732718;169764705	6401	?;NM_000450	membrane;integral_component_of_membrane;plasma_membrane;carbohydrate_binding;cell_adhesion;endomembrane_system;extracellular_space;metal_ion_binding;protein_binding;external_side_of_plasma_membrane;integral_component_of_plasma_membrane;sialic_acid_binding;inflammatory_response;response_to_lipopolysaccharide;perinuclear_region_of_cytoplasm;response_to_tumor_necrosis_factor;phospholipase_binding;ca…	0	0	0	0	0	0
ENSG00000007923	DNAJC11	DnaJ_heat_shock_protein_family_(Hsp40)_member_C11	protein_coding	1	6634168	6701924	-	ENST00000451196;ENST00000377577;ENST00000690452;ENST00000689025;ENST00000691481;ENST00000686243;ENST00000688524;ENST00000685129;ENST00000472414;ENST00000689169;ENST00000685360;ENST00000689474;ENST00000690062;ENST00000465508;ENST00000294401;ENST00000426784;ENST00000473993;ENST00000685485;ENST00000691444;ENST00000688162;ENST00000469318;ENST00000485073;ENST00000460594;ENST00000693337;ENST00000465911	6634168;6634170;6634183;6634184;6634186;6634211;6635113;6645800;6645876;6647340;6652650;6652664;6652914;6653809;6654108;6666597;6670461	6681037;6701816;6701822;6647065;6647076;6701804;6701819;6639530;6646956;6645112;6701924;6701802;6668210;6701823	55735	?;NM_018198	?;nuclear_speck;membrane;nucleoplasm;mitochondrion;mitochondrial_outer_membrane;protein_binding;MICOS_complex;inner_mitochondrial_membrane_organization;SAM_complex;MIB_complex;cristae_formation	2177	1671	1279	1517	1653	2634	1760.2	-0.0102526	0.0916675	-0.111845	0.910946	0.998588
ENSG00000007933	FMO3	flavin_containing_dimethylaniline_monoxygenase_3	protein_coding	1	171090901	171117819	+	ENST00000530212;ENST00000534514;ENST00000367755;ENST00000472784;ENST00000479749;ENST00000478457	171090901;171090905;171090917;171090919;171100762	171100413;171100735;171117819;171107737;171110878;171107753	2328	?;NM_001002294;NM_001319174;NM_001319173;NM_006894	?;membrane;integral_component_of_membrane;endoplasmic_reticulum;endoplasmic_reticulum_membrane;monooxygenase_activity;N,N-dimethylaniline_monooxygenase_activity;oxidoreductase_activity;flavin_adenine_dinucleotide_binding;NADP_binding;intracellular_membrane-bounded_organelle;protein_binding;trimethylamine_monooxygenase_activity	0	0	0	0	0	0
ENSG00000007944	MYLIP	myosin_regulatory_light_chain_interacting_protein	protein_coding	6	16129086	16148248	+	ENST00000356840;ENST00000349606	16129086;16129171	16148248	29116	NM_013262	cytoplasm;membrane;metal_ion_binding;transferase_activity;plasma_membrane;protein_ubiquitination;cytoskeleton;protein_binding;cytoskeletal_protein_binding;ubiquitin-protein_transferase_activity;nervous_system_development;ubiquitin-dependent_protein_catabolic_process;cytosol;negative_regulation_of_neuron_projection_development;ubiquitin_protein_ligase_activity;negative_regulation_of_low-density_li…	1880	1592	1104	1049	1197	1766	1396.82	0.351839	0.0971909	3.62008	0.000294507	0.0108522
ENSG00000007952	NOX1	NADPH_oxidase_1	protein_coding	X	100843324	100874359	-	ENST00000372966;ENST00000372964;ENST00000427768;ENST00000217885;ENST00000372960	100843324;100843333;100843783;100843836	100874359;100874209;100850336;100874345	27035	NM_007052;NM_013955;NM_001271815	protein_binding;membrane;integral_component_of_membrane;metal_ion_binding;plasma_membrane;ion_transport;ion_transmembrane_transport;oxidoreductase_activity;cell_junction;cell_projection;voltage-gated_ion_channel_activity;regulation_of_ion_transmembrane_transport;defense_response;superoxide_anion_generation;positive_regulation_of_cell_population_proliferation;superoxide-generating_NAD(P)H_oxidase_…	0	0	0	0	0	0
ENSG00000007968	E2F2	E2F_transcription_factor_2	protein_coding	1	23506438	23531233	-	ENST00000361729;ENST00000487237	23506438;23516359	23531233;23519396	1870	NM_004091	nucleus;cell_cycle;DNA_binding;protein_dimerization_activity;regulation_of_transcription,_DNA-templated;regulation_of_transcription_by_RNA_polymerase_II;protein_binding;transcription_regulator_complex;DNA-binding_transcription_factor_activity,_RNA_polymerase_II-specific;RNA_polymerase_II_cis-regulatory_region_sequence-specific_DNA_binding;chromatin;cis-regulatory_region_sequence-specific_DNA_bind…	32	20	12	20	26	52	24.8565	-0.44278	0.400885	-1.1045	0.269374	0.942913
ENSG00000008018	PSMB1	proteasome_20S_subunit_beta_1	protein_coding	6	170535120	170553307	-	ENST00000262193;ENST00000462957	170535120;170535222	170553307;170550441	5689	NM_002793	nucleus;cytoplasm;nucleoplasm;cytosol;protein_binding;proteasome_complex;protein_deubiquitination;regulation_of_mRNA_stability;post-translational_protein_modification;protein_polyubiquitination;MAPK_cascade;stimulatory_C-type_lectin_receptor_signaling_pathway;antigen_processing_and_presentation_of_exogenous_peptide_antigen_via_MHC_class_I,_TAP-dependent;regulation_of_cellular_amino_acid_metabolic…	2957	2886	2021	2315	2803	3551	2707.3	0.0225105	0.114685	0.196282	0.84439	0.998588
ENSG00000008056	SYN1	synapsin_I	protein_coding	X	47571901	47619857	-	ENST00000295987;ENST00000340666;ENST00000640721;ENST00000639776;ENST00000638337	47571901;47572307;47589955;47604710	47619857;47574757;47619387;47607014	6853	NM_006950;NM_133499	Golgi_apparatus;ATP_binding;actin_binding;cell_junction;neurotransmitter_secretion;synaptic_vesicle;synapse;chemical_synaptic_transmission;synaptic_vesicle_membrane;cytoskeleton;protein_kinase_binding;transporter_activity;identical_protein_binding;calcium-dependent_protein_binding;regulation_of_neurotransmitter_secretion;neuron_development;synapse_organization;synaptic_vesicle_clustering;regulati…	8	4	3	4	4	4	4.38677	0.39762	0.904244	0.439726	0.660135	0.998588
ENSG00000008083	JARID2	jumonji_and_AT-rich_interaction_domain_containing_2	protein_coding	6	15246069	15522042	+	ENST00000341776;ENST00000474854;ENST00000397311	15246069;15501358;15248855	15522042;15508393;15522040	3720	NM_004973;NM_001267040	nucleus;nucleoplasm;mitochondrion;DNA_binding;negative_regulation_of_transcription,_DNA-templated;chromatin_organization;cell_differentiation;protein_binding;histone_demethylation;histone_demethylase_activity;chromatin_remodeling;chromatin_binding;stem_cell_differentiation;central_nervous_system_development;histone_methyltransferase_complex;positive_regulation_of_histone_H3-K9_methylation;ubiquit…	2182	1838	1351	1500	1606	2538	1784.12	0.100938	0.09467	1.06621	0.286327	0.955817
ENSG00000008086	CDKL5	cyclin_dependent_kinase_like_5	protein_coding	X	18425583	18653629	+	ENST00000379996;ENST00000623535;ENST00000674046;ENST00000635828;ENST00000637881;ENST00000379989;ENST00000624953;ENST00000623364;ENST00000624700;ENST00000463994;ENST00000636046;ENST00000623610;ENST00000673617	18425583;18425608;18426198;18426713;18442188;18442213;18442224;18442228;18442275;18497318;18587686;18649804	18653625;18640196;18627734;18604337;18653629;18507149;18575390;18575414;18619944;18506973;18589815;18653557	6792	NM_003159;NM_001323289;NM_001037343	nucleus;cytoplasm;nucleotide_binding;protein_kinase_activity;protein_serine/threonine_kinase_activity;protein_serine/threonine/tyrosine_kinase_activity;ATP_binding;kinase_activity;transferase_activity;protein_serine_kinase_activity;protein_phosphorylation;phosphorylation;nucleoplasm;cytoskeleton;cell_projection;protein_binding;microtubule_organizing_center;regulation_of_cell_cycle;centrosome;cycl…	125	98	82	78	103	159	103.947	0.0296696	0.206215	0.143877	0.885598	0.998588
ENSG00000008118	CAMK1G	calcium/calmodulin_dependent_protein_kinase_IG	protein_coding	1	209583714	209613939	+	ENST00000651530;ENST00000009105;ENST00000423146;ENST00000361322;ENST00000494990	209583717;209583729;209583714;209607794	209613927;209613938;209609913;209613939;209611944	57172	?;NM_020439	protein_kinase_activity;ATP_binding;protein_phosphorylation;cytoplasm;membrane;Golgi_apparatus;nucleotide_binding;protein_serine/threonine_kinase_activity;protein_serine/threonine/tyrosine_kinase_activity;kinase_activity;transferase_activity;protein_serine_kinase_activity;phosphorylation;plasma_membrane;Golgi_membrane;catalytic_activity;metabolic_process;protein_binding;calmodulin_binding;calmodu…	64	52	41	74	64	83	62.0764	-0.361595	0.267086	-1.35385	0.175783	0.855448
ENSG00000008128	CDK11A	cyclin_dependent_kinase_11A	protein_coding	1	1702379	1724357	-	ENST00000404249;ENST00000356200;ENST00000463652;ENST00000356937;ENST00000378638;ENST00000509982;ENST00000357760;ENST00000358779;ENST00000378633;ENST00000460465;ENST00000478901;ENST00000468397;ENST00000491311;ENST00000495016;ENST00000468800;ENST00000464748;ENST00000489300;ENST00000492390;ENST00000474916;ENST00000479362;ENST00000498810;ENST00000487462;ENST00000401096	1702379;1702730;1702766;1702881;1703088;1703604;1703868;1704049;1704099;1704243;1704350;1704608;1716350;1719166;1722466;1722708	1724357;1722831;1704253;1721655;1722832;1724324;1704116;1704555;1704602;1704585;1707561;1704760;1705024;1708876;1708231;1724032;1721879;1724019;1724274	728642	NM_024011;NM_001313982;NM_033529;NM_001313896	nucleus;cytoplasm;nucleotide_binding;protein_kinase_activity;protein_serine/threonine_kinase_activity;protein_serine/threonine/tyrosine_kinase_activity;ATP_binding;kinase_activity;transferase_activity;protein_serine_kinase_activity;protein_phosphorylation;cell_cycle;phosphorylation;apoptotic_process;regulation_of_transcription,_DNA-templated;cyclin-dependent_protein_serine/threonine_kinase_activi…	129	76	64	81	90	114	89.6654	0.0405648	0.22444	0.180737	0.856574	0.998588
ENSG00000008130	NADK	NAD_kinase	protein_coding	1	1751232	1780457	-	ENST00000341426;ENST00000341991;ENST00000378625;ENST00000342348;ENST00000498806;ENST00000469045;ENST00000480499;ENST00000497747;ENST00000477235;ENST00000489538;ENST00000497615;ENST00000497186;ENST00000492845;ENST00000492768;ENST00000460602;ENST00000464373;ENST00000480542	1751232;1752471;1752975;1754061;1754163;1754165;1754171;1754181;1754203;1754343;1756004;1756588;1756771;1761665;1779157	1778470;1778790;1780069;1758575;1754383;1757268;1756327;1754866;1757024;1756608;1754896;1757228;1779962;1778419;1778420;1780457	65220	NM_001353641;NM_023018;NM_001198993;NM_001198994;NM_001353642;NM_001198995	metal_ion_binding;nucleotide_binding;ATP_binding;kinase_activity;transferase_activity;phosphorylation;NAD+_kinase_activity;cytosol;NAD_metabolic_process;phosphotransferase_activity,_alcohol_group_as_acceptor;NADP_biosynthetic_process;protein_binding;ATP_metabolic_process	4462	3943	2781	3522	3929	4986	3862.09	-0.00900786	0.105818	-0.0851257	0.932161	0.998588
ENSG00000008196	TFAP2B	transcription_factor_AP-2_beta	protein_coding	6	50818723	50847619	+	ENST00000344788;ENST00000393655;ENST00000489228	50818723;50818871;50821785	50828679;50847619;50823865	7021	?;NM_003221	nucleus;regulation_of_transcription,_DNA-templated;DNA-binding_transcription_factor_activity;negative_regulation_of_apoptotic_process;DNA_binding;negative_regulation_of_transcription,_DNA-templated;protein_homodimerization_activity;sequence-specific_DNA_binding;protein_binding;negative_regulation_of_transcription_by_RNA_polymerase_II;kidney_development;positive_regulation_of_cell_population_proli…	2	0	0	0	0	0
ENSG00000008197	TFAP2D	transcription_factor_AP-2_delta	protein_coding	6	50713526	50773033	+	ENST00000008391;ENST00000492804	50713526;50718042	50773033;50751274	83741	NM_172238	nucleus;DNA_binding;regulation_of_transcription,_DNA-templated;DNA-binding_transcription_factor_activity;protein_binding;regulation_of_transcription_by_RNA_polymerase_II;RNA_polymerase_II_transcription_regulatory_region_sequence-specific_DNA_binding;DNA-binding_transcription_factor_activity,_RNA_polymerase_II-specific;chromatin;regulation_of_cell_population_proliferation;anatomical_structure_deve…	0	0	0	0	0	0
ENSG00000008226	DLEC1	DLEC1_cilia_and_flagella_associated_protein	protein_coding	3	38039205	38124025	+	ENST00000440294;ENST00000346219;ENST00000308059;ENST00000447130;ENST00000469151;ENST00000477260;ENST00000478428	38039205;38039208;38062746;38062778;38109810;38117043	38097798;38122737;38124025;38095941;38086269;38111737	9940	?;NM_007337;NM_001321153;NM_007335	?;cytoplasm;cytosol;cell_differentiation;negative_regulation_of_cell_population_proliferation;spermatogenesis;protein_binding;molecular_function;alpha-tubulin_binding;beta-tubulin_binding;defense_response_to_tumor_cell	27	21	13	15	23	32	20.826	-0.0401011	0.422822	-0.0948415	0.924441	0.998588
ENSG00000008256	CYTH3	cytohesin_3	protein_coding	7	6161776	6272644	-	ENST00000350796;ENST00000465320;ENST00000495176;ENST00000461891;ENST00000488964;ENST00000466543;ENST00000491641;ENST00000478541;ENST00000481329;ENST00000482460;ENST00000396741	6161779;6164740;6165545;6165567;6165734;6170849;6170852;6171010;6171126;6187064;6161776	6272624;6170221;6170959;6171816;6172137;6172110;6173075;6177941;6272644	9265	NM_004227;NM_001367580;NM_001367581	cytoplasm;membrane;nucleoplasm;cytosol;plasma_membrane;regulation_of_catalytic_activity;adherens_junction;cell_junction;guanyl-nucleotide_exchange_factor_activity;protein_binding;lipid_binding;regulation_of_ARF_protein_signal_transduction;bicellular_tight_junction;extrinsic_component_of_cytoplasmic_side_of_plasma_membrane;phosphatidylinositol-3,4,5-trisphosphate_binding;Golgi_membrane;positive_re…	456	362	248	310	330	470	352.469	0.0856007	0.13164	0.650265	0.515521	0.998588
ENSG00000008277	ADAM22	ADAM_metallopeptidase_domain_22	protein_coding	7	87934143	88202889	+	ENST00000398204;ENST00000439864;ENST00000413139;ENST00000412441;ENST00000683525;ENST00000398201;ENST00000265727;ENST00000398209;ENST00000684002;ENST00000398203;ENST00000682337;ENST00000478920;ENST00000426930;ENST00000476330	87934143;87934251;87934329;87934347;87934387;87934420;87934466;87934756;88075630;88089919;88163031;88182005	88202889;88132804;88114648;88184348;88182113;88196582;88183554;88181605;88182213;88130439;88196757;88186422	53616	NM_001391980;NM_001391982;NM_001391977;NM_016351;NM_001391978;NM_001324417;NM_001391981;NM_001324418;NM_001324419;NM_004194;NM_001324420;NM_001391976;NM_021723;NM_001391979;NM_001391975;NM_021722;NM_001324421;NM_021721	membrane;integral_component_of_membrane;plasma_membrane;cell_adhesion;cell_projection;protein_binding;proteolysis;axon;metalloendopeptidase_activity;metallopeptidase_activity;integrin_binding;central_nervous_system_development;negative_regulation_of_cell_adhesion;integral_component_of_postsynaptic_density_membrane;adult_locomotory_behavior;Schwann_cell_differentiation;myelination_in_peripheral_ne…	11	5	5	3	9	24	8.37964	-0.517238	0.710042	-0.728461	0.466331	0.998588
ENSG00000008282	SYPL1	synaptophysin_like_1	protein_coding	7	106090505	106112576	-	ENST00000455385;ENST00000011473;ENST00000464029;ENST00000470347;ENST00000634737;ENST00000460770;ENST00000483448	106090505;106091407;106091457;106091640;106091699;106111832	106112312;106112576;106097862;106112221;106112142;106093252	6856	NM_001381912;NM_001381917;NM_182715;NM_001381911;NM_001381913;NM_006754;NM_001381910;NM_001381919;NM_001381918;NM_001381921;NM_001381920	membrane;integral_component_of_membrane;cytoplasmic_vesicle_membrane;cytoplasmic_vesicle;protein_binding;synaptic_vesicle;melanosome;extracellular_exosome;integral_component_of_plasma_membrane;chemical_synaptic_transmission;synaptic_vesicle_membrane;secretory_granule;integral_component_of_synaptic_vesicle_membrane	1014	690	492	606	764	1212	758.057	-0.0749579	0.117874	-0.635914	0.524833	0.998588
ENSG00000008283	CYB561	cytochrome_b561	protein_coding	17	63432304	63446354	-	ENST00000392975;ENST00000360793;ENST00000584031;ENST00000392976;ENST00000582297;ENST00000581573;ENST00000448884;ENST00000585153;ENST00000582034;ENST00000542042;ENST00000580691;ENST00000581163;ENST00000582997;ENST00000582143;ENST00000584291;ENST00000577989;ENST00000577368;ENST00000578016;ENST00000578072;ENST00000583478;ENST00000580592	63432304;63432305;63432307;63433145;63433216;63433564;63433909;63433964;63434140;63434192;63434261;63434314;63434331;63434403;63434478;63435415;63435558;63435712;63437087;63437372	63440866;63446306;63446184;63446294;63437949;63446291;63435184;63438311;63438170;63436706;63440211;63435399;63442852;63446308;63446340;63446354;63446331;63440839	1534	NM_001017917;NM_001915;NM_001017916;NM_001330421	membrane;integral_component_of_membrane;cytoplasmic_vesicle;metal_ion_binding;oxidoreductase_activity;protein_binding;chromaffin_granule_membrane;lysosomal_membrane;transmembrane_monodehydroascorbate_reductase_activity;ascorbate_homeostasis;electron_transport_chain;cellular_iron_ion_homeostasis;cellular_anatomical_entity	282	188	150	212	243	356	229.16	-0.237265	0.151183	-1.56939	0.116557	0.742427
ENSG00000008294	SPAG9	sperm_associated_antigen_9	protein_coding	17	50962174	51120868	-	ENST00000262013;ENST00000509724;ENST00000510283;ENST00000505279;ENST00000357122;ENST00000506500;ENST00000513746;ENST00000511312;ENST00000513906;ENST00000514613;ENST00000505173;ENST00000514205;ENST00000506483;ENST00000513827;ENST00000515685;ENST00000513547;ENST00000511795;ENST00000576492;ENST00000510855;ENST00000511987;ENST00000502329	50962174;50964149;50965075;50965627;50965644;50966300;50974870;50976600;50985699;50989540;50989639;50990023;50993773;50996229;50998413;51001835;51001837;51007269;51021252;51030914;51031443	51120868;50965494;51046878;51120734;51120865;50975360;50990585;50982672;50993937;51079622;51056424;50990742;50995960;51001745;51001744;51016256;51020259;51040451;51046837;51047471	9043	NM_001130528;NM_001251971;NM_001130527;NM_003971	cytoplasm;membrane;cytoplasmic_vesicle;cytosol;lysosomal_membrane;protein_binding;lysosome;perinuclear_region_of_cytoplasm;centriolar_satellite;acrosomal_vesicle;MAP-kinase_scaffold_activity;vesicle-mediated_transport;extracellular_exosome;positive_regulation_of_cell_migration;kinesin_binding;signaling_receptor_complex_adaptor_activity;retrograde_transport,_endosome_to_Golgi;JUN_kinase_binding;id…	7146	5411	4290	5229	5258	9285	5878.51	-0.0507177	0.0929113	-0.545872	0.585154	0.998588
ENSG00000008300	CELSR3	cadherin_EGF_LAG_seven-pass_G-type_receptor_3	protein_coding	3	48636463	48662886	-	ENST00000164024;ENST00000461362;ENST00000498057;ENST00000470999	48636463;48636599;48640484	48662886;48643930;48642137	?	NM_001407	membrane;integral_component_of_membrane;G_protein-coupled_receptor_activity;G_protein-coupled_receptor_signaling_pathway;plasma_membrane;calcium_ion_binding;cell_adhesion;homophilic_cell_adhesion_via_plasma_membrane_adhesion_molecules;signal_transduction;protein_binding;transmembrane_signaling_receptor_activity;cell_surface_receptor_signaling_pathway;cell-cell_adhesion;Wnt_signaling_pathway,_plan…	266	166	134	159	127	242	175.991	0.247312	0.180365	1.37117	0.170322	0.847777
ENSG00000008311	AASS	aminoadipate-semialdehyde_synthase	protein_coding	7	122064583	122144308	-	ENST00000679864;ENST00000417368;ENST00000681708;ENST00000679511;ENST00000679579;ENST00000679847;ENST00000679659;ENST00000681213;ENST00000679764;ENST00000679419;ENST00000681907;ENST00000681387;ENST00000681318;ENST00000681434;ENST00000679721;ENST00000679818;ENST00000680080;ENST00000681626;ENST00000681314;ENST00000460376;ENST00000393376;ENST00000473553;ENST00000681511;ENST00000358954;ENST00000431170…	122064583;122073549;122073565;122073583;122073587;122074495;122074896;122075647;122076133;122076149;122076245;122076303;122077836;122100680	122144300;122144249;122144308;122144239;122144254;122093109;122098831;122098866;122098872;122098844;122144297;122098579;122098862;122118392;122086153;122133822;122144255;122098896;122133781;122082872	10157	?;NM_005763	intracellular_membrane-bounded_organelle;oxidoreductase_activity;mitochondrion;catalytic_activity;metabolic_process;L-lysine_catabolic_process_to_acetyl-CoA_via_saccharopine;cytoplasm;mitochondrial_matrix;saccharopine_dehydrogenase_(NADP+,_L-lysine-forming)_activity;saccharopine_dehydrogenase_(NAD+,_L-glutamate-forming)_activity;cytosol;nucleus;negative_regulation_of_transcription_by_RNA_polymera…	12	14	7	8	6	21	10.643	0.147696	0.602718	0.245051	0.806417	0.998588
ENSG00000008323	PLEKHG6	pleckstrin_homology_and_RhoGEF_domain_containing_G6	protein_coding	12	6310436	6328506	+	ENST00000011684;ENST00000536531;ENST00000538208;ENST00000396988;ENST00000449001;ENST00000543000;ENST00000535616;ENST00000544743;ENST00000304581;ENST00000684764	6310436;6310738;6310810;6310933;6312651;6317567;6318743;6318763;6319460;6310682	6328505;6318973;6312523;6328485;6318363;6319206;6319595;6328506	55200	NM_018173;NM_001384601;NM_001384602;NM_001384603;NM_001144856;NM_001144857;NM_001384604;NM_001384598;NM_001384599;NM_001384600	cytoplasm;regulation_of_catalytic_activity;cytoskeleton;GTPase_activator_activity;cell_projection;centrosome;cell_junction;guanyl-nucleotide_exchange_factor_activity;protein_binding;spindle;cleavage_furrow;spindle_pole;microvillus;cytosol;regulation_of_small_GTPase_mediated_signal_transduction	10	1	4	5	5	6	4.96509	-0.0166785	0.89242	-0.018689	0.985089	0.998755
ENSG00000008324	SS18L2	SS18_like_2	protein_coding	3	42581840	42596934	+	ENST00000447630;ENST00000011691;ENST00000474941	42581840;42590860;42591274	42595114;42596934;42594660	51188	NM_016305;NM_001370300	transcription_coactivator_activity;positive_regulation_of_transcription,_DNA-templated;protein_binding;nucleus;positive_regulation_of_transcription_by_RNA_polymerase_II;positive_regulation_of_dendrite_morphogenesis	381	299	232	245	349	433	314.328	-0.0118356	0.144928	-0.0816653	0.934913	0.998588
ENSG00000008382	MPND	MPN_domain_containing	protein_coding	19	4343527	4360086	+	ENST00000262966;ENST00000359935;ENST00000599840;ENST00000594716;ENST00000596722;ENST00000597036;ENST00000601877;ENST00000594162	4343527;4343554;4343562;4343566;4343605;4343711;4352990;4354949	4360086;4360081;4360078;4359223;4360068;4360038;4354577;4360079	84954	NM_032868;NM_001159846;NM_001300862	metal_ion_binding;peptidase_activity;proteolysis;hydrolase_activity;protein_binding;metallopeptidase_activity;isopeptidase_activity;metal-dependent_deubiquitinase_activity;histone_binding;transcription_coactivator_activity;chromatin_remodeling;positive_regulation_of_transcription_by_RNA_polymerase_II;thiol-dependent_deubiquitinase	1066	979	636	862	995	1273	945.555	-0.0788647	0.117809	-0.66943	0.503221	0.998588
ENSG00000008394	MGST1	microsomal_glutathione_S-transferase_1	protein_coding	12	16347142	16609259	+	ENST00000536371;ENST00000534835;ENST00000543076;ENST00000396210;ENST00000539036;ENST00000537878;ENST00000542256;ENST00000539708;ENST00000535309;ENST00000540056;ENST00000540126;ENST00000538885;ENST00000396207;ENST00000538857;ENST00000535624;ENST00000624056;ENST00000359720;ENST00000010404;ENST00000396209	16347142;16347645;16347652;16347654;16347664;16347694;16347778;16347797;16350746;16353417;16354231;16357511;16362568;16382827	16363806;16349106;16363999;16364410;16609259;16354724;16370408;16364060;16377192;16364071;16363814;16354378;16364409;16589580;16364260;16438761	4257	?;NM_001260512;NM_020300;NM_001260511;NM_001267598;NM_145764;NM_145792;NM_145791	membrane;integral_component_of_membrane;transferase_activity;glutathione_transferase_activity;endoplasmic_reticulum;endoplasmic_reticulum_membrane;intracellular_membrane-bounded_organelle;mitochondrion;mitochondrial_outer_membrane;protein_binding;cellular_oxidant_detoxification;peroxisomal_membrane;plasma_membrane;glutathione_peroxidase_activity;azurophil_granule_membrane;glutathione_transport;ce…	2943	2545	1931	2033	2567	3585	2533.39	0.0349952	0.100409	0.348527	0.727444	0.998588
ENSG00000008405	CRY1	cryptochrome_circadian_regulator_1	protein_coding	12	106991364	107093549	-	ENST00000008527;ENST00000552790;ENST00000549356;ENST00000546722;ENST00000550633	106991364;106991367;106992487;106999789;107072935	107093549;107050359;106997539;107001851;107093513	1407	NM_004075	nucleus;cytoplasm;nucleotide_binding;lyase_activity;negative_regulation_of_transcription,_DNA-templated;protein_binding;response_to_stimulus;circadian_rhythm;rhythmic_process;gluconeogenesis;circadian_regulation_of_gene_expression;photoreceptor_activity;protein-chromophore_linkage;DNA_binding;positive_regulation_of_protein_ubiquitination;double-stranded_DNA_binding;nuclear_receptor_binding;kinase…	462	439	287	344	366	619	405.534	0.0192388	0.133227	0.144406	0.88518	0.998588
ENSG00000008438	PGLYRP1	peptidoglycan_recognition_protein_1	protein_coding	19	46019153	46023053	-	ENST00000008938	46019153	46023053	8993	NM_005091	zinc_ion_binding;extracellular_region;innate_immune_response;immune_system_process;defense_response_to_Gram-positive_bacterium;defense_response_to_bacterium;extracellular_exosome;antimicrobial_humoral_immune_response_mediated_by_antimicrobial_peptide;peptidoglycan_catabolic_process;specific_granule_lumen;tertiary_granule_lumen;phagocytic_vesicle_lumen;killing_of_cells_of_other_organism;peptidogly…	0	0	0	0	0	0
ENSG00000008441	NFIX	nuclear_factor_I_X	protein_coding	19	12995475	13098796	+	ENST00000592199;ENST00000397661;ENST00000590027;ENST00000585382;ENST00000587760;ENST00000585575;ENST00000360105;ENST00000588228;ENST00000676441;ENST00000586797;ENST00000591028;ENST00000586873;ENST00000358552;ENST00000622520;ENST00000587260;ENST00000693124;ENST00000588680	12995475;12995608;13012188;13012207;13023991;13024032;13024580;13024581;13024585;13024613;13024627;13024888;13024939;13025176;13070003	13098796;13096201;13025520;13081835;13094758;13094649;13094755;13094684;13025495;13025510;13094746;13094752;13094770;13094687;13074019	4784	NM_001365902;NM_002501;NM_001365982;NM_001271044;NM_001378404;NM_001365984;NM_001378405;NM_001271043;NM_001365983;NM_001365985	nucleus;DNA_binding;regulation_of_transcription,_DNA-templated;DNA-binding_transcription_factor_activity;positive_regulation_of_transcription_by_RNA_polymerase_II;protein_binding;negative_regulation_of_transcription_by_RNA_polymerase_II;DNA_replication;regulation_of_transcription_by_RNA_polymerase_II;DNA-binding_transcription_factor_activity,_RNA_polymerase_II-specific;RNA_polymerase_II_cis-regul…	210	137	127	127	159	288	166.486	-0.0795755	0.181804	-0.4377	0.661604	0.998588
ENSG00000008513	ST3GAL1	ST3_beta-galactoside_alpha-2,3-sialyltransferase_1	protein_coding	8	133454848	133571940	-	ENST00000521180;ENST00000648219;ENST00000522652;ENST00000523854;ENST00000517668;ENST00000522204;ENST00000523634;ENST00000519924;ENST00000523855;ENST00000519435;ENST00000518298;ENST00000520020;ENST00000522873;ENST00000521627;ENST00000522285;ENST00000399640	133454853;133458873;133454848;133464778;133464931;133465642;133475809;133475877;133475884;133476029;133476143;133476523;133488082;133566982	133571925;133571887;133499383;133475934;133489640;133489700;133499361;133570379;133571888;133499421;133571926;133489633;133571746;133571940	6482	NM_003033;NM_173344	membrane;integral_component_of_membrane;Golgi_apparatus;transferase_activity;sialyltransferase_activity;glycosyltransferase_activity;protein_glycosylation;lipid_metabolic_process;extracellular_region;protein_N-linked_glycosylation;Golgi_cisterna_membrane;extracellular_exosome;Golgi_membrane;cellular_protein_modification_process;trans-Golgi_network_membrane;protein_sialylation;ganglioside_biosynth…	5179	4441	3270	3596	3614	6348	4272.37	0.113097	0.0966851	1.16975	0.242103	0.927655
ENSG00000008516	MMP25	matrix_metallopeptidase_25	protein_coding	16	3046062	3060726	+	ENST00000612971;ENST00000336577;ENST00000570755;ENST00000575441	3046062;3046561;3047531;3056794	3060717;3060726;3056162;3058306	?	?;NM_022468	zinc_ion_binding;metal_ion_binding;peptidase_activity;proteolysis;hydrolase_activity;metalloendopeptidase_activity;metallopeptidase_activity;extracellular_matrix;membrane;plasma_membrane;extracellular_region;protein_binding;inflammatory_response;anchored_component_of_membrane;extracellular_matrix_organization;specific_granule_membrane;collagen_catabolic_process;hard_palate_development	919	931	674	685	711	964	807.512	0.263802	0.131805	2.00145	0.0453436	0.467295
ENSG00000008517	IL32	interleukin_32	protein_coding	16	3065297	3082192	+	ENST00000325568;ENST00000534507;ENST00000613483;ENST00000531965;ENST00000396887;ENST00000532086;ENST00000529699;ENST00000526464;ENST00000440815;ENST00000529550;ENST00000551122;ENST00000548807;ENST00000528163;ENST00000530890;ENST00000444393;ENST00000533097;ENST00000534748;ENST00000008180;ENST00000532247;ENST00000396890;ENST00000525228;ENST00000525643;ENST00000548652;ENST00000525377;ENST00000530538…	3065297;3065312;3065322;3065355;3065358;3065369;3065377;3065380;3065392;3065404;3065610;3065614;3065631;3065639;3065640;3065641;3065653;3065654;3065662;3065663;3065677;3065712;3065784;3065812;3067804;3068118	3069667;3069551;3069376;3069547;3067834;3069355;3069543;3069368;3069546;3069326;3069552;3069548;3069532;3067888;3069819;3068665;3069640;3069269;3069530;3082192;3069396;3069375;3069514;3069440;3069409;3069412;3069411	9235	?;NM_001369587;NM_001369588;NM_001369593;NM_001369590;NM_001369596;NM_001012718;NM_004221;NM_001012633;NM_001012631;NM_001369589;NM_001369591;NM_001369595;NM_001369592;NM_001012635;NM_001012634;NM_001308078;NM_001012632;NM_001376923;NM_001012636	membrane;signal_transduction;extracellular_region;extracellular_space;protein_binding;immune_response;cytokine_activity;cytosol;cell_adhesion;defense_response;positive_regulation_of_gene_expression;positive_regulation_of_RNA_polymerase_II_regulatory_region_sequence-specific_DNA_binding;negative_regulation_of_viral_life_cycle;positive_regulation_of_type_III_interferon_production	718	452	307	284	440	502	434.403	0.382118	0.156339	2.44415	0.0145192	0.228401
ENSG00000008710	PKD1	polycystin_1,_transient_receptor_potential_channel_interacting	protein_coding	16	2088708	2135898	-	ENST00000262304;ENST00000423118;ENST00000472577;ENST00000564313;ENST00000561668;ENST00000487932;ENST00000485120;ENST00000562425;ENST00000567355;ENST00000472659;ENST00000568796;ENST00000570253;ENST00000562297;ENST00000567946;ENST00000486339;ENST00000415938;ENST00000483731;ENST00000566905;ENST00000496574;ENST00000566784;ENST00000471603;ENST00000480227;ENST00000570193;ENST00000469851;ENST00000483814…	2088708;2088710;2089527;2090765;2090883;2090985;2091428;2091823;2092046;2092886;2093355;2097728;2097752;2097852;2097859;2098833;2099078;2099462;2099932;2100023;2101951;2102380;2103517;2103789;2105357;2105378;2106276;2106503;2106521;2106590;2106941;2107585;2109291;2111458;2116592	2135898;2090839;2092013;2092170;2109853;2092597;2093884;2092911;2094146;2093873;2100300;2103789;2105398;2107759;2112963;2114124;2100453;2108016;2099893;2103687;2103793;2100407;2100686;2100765;2103177;2103531;2106408;2114481;2106104;2106407;2107756;2117959;2113074;2112830;2118078;2108548;2113280;2112898;2118124	5310	NM_001009944;NM_000296	cytoplasm;nucleus;membrane;integral_component_of_membrane;Golgi_apparatus;endoplasmic_reticulum;plasma_membrane;carbohydrate_binding;cilium;cell_projection;Wnt_signaling_pathway;protein_binding;calcium_channel_activity;cartilage_development;heart_development;integral_component_of_plasma_membrane;extracellular_exosome;protein_kinase_binding;protein_domain_specific_binding;kidney_development;Wnt-ac…	2863	2183	1684	2002	1866	3565	2272.02	0.0385481	0.10591	0.36397	0.71588	0.998588
ENSG00000008735	MAPK8IP2	mitogen-activated_protein_kinase_8_interacting_protein_2	protein_coding	22	50600793	50613981	+	ENST00000329492;ENST00000008876	50600793;50603133	50613978;50613981	23542	NM_012324	cytoplasm;protein_binding;protein_kinase_binding;amyloid-beta_binding;structural_molecule_activity;dendrite_morphogenesis;kinesin_binding;excitatory_postsynaptic_potential;regulation_of_JNK_cascade;regulation_of_signaling_receptor_activity;signal_complex_assembly;negative_regulation_of_apoptotic_signaling_pathway;behavioral_fear_response;social_behavior;MAP-kinase_scaffold_activity;postsynaptic_d…	10	14	7	11	12	7	10.4123	0.134054	0.627088	0.213771	0.830725	0.998588
ENSG00000008838	MED24	mediator_complex_subunit_24	protein_coding	17	40019097	40061215	-	ENST00000394126;ENST00000356271;ENST00000394128;ENST00000394127;ENST00000491466;ENST00000535508;ENST00000579364;ENST00000422942;ENST00000501516;ENST00000470126;ENST00000535071;ENST00000492176;ENST00000580720;ENST00000580885;ENST00000581058;ENST00000580921;ENST00000584782;ENST00000495586;ENST00000578901;ENST00000584077;ENST00000585249;ENST00000577488;ENST00000428757;ENST00000580008;ENST00000479829…	40019097;40019098;40019104;40019108;40019145;40019173;40019449;40019503;40019529;40019632;40022394;40022412;40023142;40023289;40023365;40026178;40026303;40026306;40027015;40031168;40032671;40032673;40032716;40033056;40033707;40035143;40035198;40035262;40035285;40035296;40035322;40035901;40053348	40054092;40054407;40054408;40054405;40022442;40020610;40023160;40053608;40021414;40023651;40026450;40027946;40027523;40028059;40027149;40053377;40032433;40033646;40033675;40053873;40053312;40054375;40054413;40061215;40056690;40054416;40054742	9862	?;NM_001267797;NM_014815;NM_001079518;NM_001330211	nucleus;mediator_complex;protein_binding;positive_regulation_of_transcription,_DNA-templated;transcription_coactivator_activity;nuclear_receptor_coactivator_activity;nucleoplasm;core_mediator_complex;transcription_coregulator_activity;histone_acetylation;RNA_polymerase_II_preinitiation_complex_assembly;positive_regulation_of_transcription_initiation_from_RNA_polymerase_II_promoter;vitamin_D_recep…	1512	1263	895	1146	1214	1660	1251.95	0.0132423	0.105692	0.125292	0.900293	0.998588
ENSG00000008853	RHOBTB2	Rho_related_BTB_domain_containing_2	protein_coding	8	22987417	23020509	+	ENST00000519685;ENST00000524077;ENST00000518534;ENST00000522948;ENST00000692529;ENST00000251822;ENST00000517528;ENST00000523918;ENST00000519210;ENST00000690180	22987417;22987482;22992097;22995841;22996773;22999548;22999929;23004044;23007839;23010368	23018441;23006145;22999161;23020192;23020509;23020199;23004844;23006129;23010641;23020160	23221	NM_001160036;NM_001160037;NM_001374791;NM_015178	nucleotide_binding;GTPase_activity;GTP_binding;small_GTPase_mediated_signal_transduction;plasma_membrane;protein_binding;protein_kinase_binding;cytoskeleton;cytoplasmic_vesicle;actin_filament_organization;endosome_membrane;cell_cortex;regulation_of_cell_shape;establishment_or_maintenance_of_cell_polarity;cortical_cytoskeleton_organization;regulation_of_actin_cytoskeleton_organization;cell_project…	1835	1593	1019	1575	1719	2277	1622.58	-0.189858	0.108488	-1.75005	0.0801105	0.632429
ENSG00000008869	HEATR5B	HEAT_repeat_containing_5B	protein_coding	2	36968383	37084372	-	ENST00000425467;ENST00000233099;ENST00000471051;ENST00000467978;ENST00000478810	36968383;36980895;37008168;37041024;37072212	36988859;37084372;37013995;37056484;37076164	54497	?;NM_019024	?;cytoplasm;nuclear_speck;membrane;protein_transport;cytoplasmic_vesicle;intracellular_membrane-bounded_organelle;cytosol;protein_binding;perinuclear_region_of_cytoplasm;clathrin-coated_vesicle;retrograde_transport,_endosome_to_Golgi;endocytosis;protein_localization;endocytic_vesicle	1250	1045	792	850	999	1640	1058.05	0.0123495	0.105908	0.116606	0.907172	0.998588
ENSG00000008952	SEC62	SEC62_homolog,_preprotein_translocation_factor	protein_coding	3	169966635	169998373	+	ENST00000461933;ENST00000460513;ENST00000337002;ENST00000480708;ENST00000487736;ENST00000469515;ENST00000481435;ENST00000497277;ENST00000469890;ENST00000470355	169966635;169966801;169966807;169966808;169966814;169966815;169966826;169975451;169982869;169985129	169968523;169983253;169998373;169993831;169982857;169988359;169985885;169982859;169983939;169992721	?	?;NM_003262	?;membrane;integral_component_of_membrane;protein_transport;endoplasmic_reticulum;endoplasmic_reticulum_membrane;integral_component_of_endoplasmic_reticulum_membrane;rough_endoplasmic_reticulum;signaling_receptor_activity;cotranslational_protein_targeting_to_membrane;posttranslational_protein_targeting_to_membrane,_translocation;posttranslational_protein_targeting_to_endoplasmic_reticulum_membrane	2736	2052	1536	1774	2352	3070	2181.87	-0.0352358	0.101063	-0.348652	0.727351	0.998588
ENSG00000008988	RPS20	ribosomal_protein_S20	protein_coding	8	56067254	56074510	-	ENST00000618656;ENST00000676461;ENST00000519807;ENST00000678039;ENST00000676918;ENST00000678683;ENST00000524349;ENST00000520490;ENST00000009589;ENST00000520627;ENST00000521262;ENST00000523936;ENST00000519606;ENST00000521289;ENST00000518875;ENST00000519369	56067254;56067269;56067295;56067311;56067611;56068811;56073042;56073054;56073073;56073075;56073127;56073316;56073462	56074144;56074508;56074509;56074510;56074506;56074472;56074356;56074498	6224	?;NM_001146227;NM_001023	RNA_binding;structural_constituent_of_ribosome;translation;ribosome;small_ribosomal_subunit;cytoplasm;membrane;protein_binding;cytosolic_small_ribosomal_subunit;nucleoplasm;cytosol;extracellular_exosome;cytoplasmic_translation;cytosolic_ribosome;MDM2/MDM4_family_protein_binding;ubiquitin_ligase_inhibitor_activity;positive_regulation_of_signal_transduction_by_p53_class_mediator;negative_regulation…	10240	9664	6812	7715	9176	10618	8932.32	0.102066	0.118264	0.863037	0.388117	0.988846
ENSG00000009307	CSDE1	cold_shock_domain_containing_E1	protein_coding	1	114716913	114758676	-	ENST00000339438;ENST00000689989;ENST00000689217;ENST00000688211;ENST00000438362;ENST00000358528;ENST00000692719;ENST00000610726;ENST00000689732;ENST00000693467;ENST00000686235;ENST00000684913;ENST00000686123;ENST00000686025;ENST00000686781;ENST00000687759;ENST00000693644;ENST00000689631;ENST00000692672;ENST00000691377;ENST00000529046;ENST00000689885;ENST00000691403;ENST00000692629;ENST00000690013…	114716913;114716916;114716919;114716920;114716921;114716923;114716928;114716947;114717295;114717305;114717312;114717802;114717957;114720578;114731404;114736758;114737988;114739753;114739870;114748317	114757983;114757933;114757969;114757984;114757987;114758014;114757964;114757999;114758003;114757976;114730839;114757985;114758005;114757993;114730428;114757974;114758027;114718938;114757982;114724287;114746859;114758676	7812	NM_007158;NM_001007553;NM_001242891;NM_001242893;NM_001130523;NM_001242892	nucleic_acid_binding;RNA_binding;cytoplasm;Golgi_apparatus;cytosol;plasma_membrane;protein_binding;P-body;cytoplasmic_stress_granule;stress_granule_assembly;male_gonad_development;CRD-mediated_mRNA_stabilization;negative_regulation_of_nuclear-transcribed_mRNA_catabolic_process,_deadenylation-dependent_decay;positive_regulation_of_cytoplasmic_translation;mCRD-mediated_mRNA_stability_complex;CRD-me…	23274	19772	14327	14953	16385	26538	18645.3	0.166446	0.085721	1.94171	0.0521717	0.509026
ENSG00000009335	UBE3C	ubiquitin_protein_ligase_E3C	protein_coding	7	157138916	157269370	+	ENST00000348165;ENST00000389103;ENST00000430750;ENST00000469336;ENST00000470408;ENST00000497368;ENST00000494532;ENST00000474153;ENST00000611269	157138926;157139195;157139279;157207513;157220668;157225500;157225502;157256687;157138916	157269370;157189294;157170450;157217245;157269116;157231815;157248624;157267676;157189296	9690	NM_014671	nucleus;transferase_activity;protein_ubiquitination;ubiquitin-protein_transferase_activity;protein_binding;ubiquitin_protein_ligase_activity;proteasome_complex;protein_polyubiquitination;ubiquitin-dependent_protein_catabolic_process;protein_K48-linked_ubiquitination;protein_K29-linked_ubiquitination	3461	3151	2244	2315	2828	4728	3010.59	0.0443728	0.105976	0.418705	0.675432	0.998588
ENSG00000009413	REV3L	REV3_like,_DNA_directed_polymerase_zeta_catalytic_subunit	protein_coding	6	111299028	111483715	-	ENST00000462119;ENST00000434009;ENST00000422377;ENST00000368802;ENST00000413831;ENST00000492520;ENST00000467500;ENST00000470871;ENST00000460981;ENST00000494858;ENST00000435970;ENST00000358835;ENST00000619481	111299028;111299031;111299033;111343950;111348953;111356668;111387746;111392695;111405427;111299052;111307731	111315637;111482919;111483715;111483218;111367358;111351733;111358901;111390113;111405632;111411556;111315422	5980	?;NM_001372078;NM_001286432;NM_001286431;NM_002912	?;DNA_repair;translesion_synthesis;zeta_DNA_polymerase_complex;nucleus;nucleic_acid_binding;metal_ion_binding;transferase_activity;DNA_binding;iron-sulfur_cluster_binding;cellular_response_to_DNA_damage_stimulus;protein_binding;DNA_replication;nucleotide_binding;nucleotidyltransferase_activity;DNA-directed_DNA_polymerase_activity;4_iron,_4_sulfur_cluster_binding;nucleoplasm;double-strand_break_re…	575	406	349	347	363	735	442.632	0.0825023	0.140401	0.58762	0.556788	0.998588
ENSG00000009694	TENM1	teneurin_transmembrane_protein_1	protein_coding	X	124375903	124963817	-	ENST00000371130;ENST00000461429;ENST00000422452	124375903;124453459;124375908	124963817;124497143	10178	NM_014253;NM_001163279;NM_001163278	nucleus;cytoplasm;nuclear_speck;membrane;integral_component_of_membrane;Golgi_apparatus;endoplasmic_reticulum;plasma_membrane;signal_transduction;cytoskeleton;protein_homodimerization_activity;perinuclear_region_of_cytoplasm;neuropeptide_signaling_pathway;integral_component_of_plasma_membrane;neuron_projection;nuclear_matrix;positive_regulation_of_peptidyl-serine_phosphorylation;nervous_system_de…	0	2	2	1	1	6	1.86498	-0.530155	1.47394	-0.359685	0.719083	0.998588
ENSG00000009709	PAX7	paired_box_7	protein_coding	1	18630846	18748866	+	ENST00000420770;ENST00000375375;ENST00000400661	18630846;18631006;18631524	18748866;18736138;18736102	5081	NM_001135254;NM_002584;NM_013945	nucleus;DNA_binding;regulation_of_transcription,_DNA-templated;muscle_organ_development;DNA-binding_transcription_factor_activity,_RNA_polymerase_II-specific;regulation_of_transcription_by_RNA_polymerase_II;RNA_polymerase_II_cis-regulatory_region_sequence-specific_DNA_binding;chromatin;sequence-specific_double-stranded_DNA_binding;anatomical_structure_development;negative_regulation_of_apoptotic_…	0	0	0	0	1	0
ENSG00000009724	MASP2	MBL_associated_serine_protease_2	protein_coding	1	11026523	11047239	-	ENST00000400897;ENST00000478645;ENST00000480221;ENST00000400898	11026523;11037693;11044798	11047239;11043198;11047227;11047233	10747	NM_006610;NM_139208	metal_ion_binding;peptidase_activity;proteolysis;hydrolase_activity;calcium_ion_binding;extracellular_region;protein_binding;serine-type_endopeptidase_activity;immune_system_process;innate_immune_response;serine-type_peptidase_activity;extracellular_space;complement_activation,_classical_pathway;extracellular_exosome;calcium-dependent_protein_binding;complement_component_C4b_binding;complement_ac…	0	0	0	0	0	1
ENSG00000009765	IYD	iodotyrosine_deiodinase	protein_coding	6	150368892	150405969	+	ENST00000229447;ENST00000344419;ENST00000367335;ENST00000392256;ENST00000392255;ENST00000500320;ENST00000546121;ENST00000422583;ENST00000425615	150368892;150369012;150368953;150368997;150369089;150369155;150369977	150404628;150405969;150398109;150396816;150396890;150389630;150395532	389434	NM_001164694;NM_203395;NM_001318495;NM_001164695	membrane;integral_component_of_membrane;cytoplasmic_vesicle_membrane;cytoplasmic_vesicle;nucleoplasm;plasma_membrane;oxidoreductase_activity;protein_binding;integral_component_of_plasma_membrane;iodotyrosine_deiodinase_activity;thyroid_hormone_metabolic_process;FMN_binding;tyrosine_metabolic_process	0	0	0	0	1	0
ENSG00000009780	FAM76A	family_with_sequence_similarity_76_member_A	protein_coding	1	27725961	27763116	+	ENST00000373954;ENST00000419687;ENST00000530324;ENST00000234549;ENST00000373949;ENST00000010299;ENST00000446647	27725961;27725996;27726028;27726057;27744774	27763116;27761473;27759764;27760581;27761964;27760185	199870	NM_152660;NM_001143915;NM_001143913;NM_001143914;NM_001143912	nucleoplasm	586	401	331	412	526	683	474.148	-0.150462	0.127356	-1.18143	0.237433	0.92406
ENSG00000009790	TRAF3IP3	TRAF3_interacting_protein_3	protein_coding	1	209756032	209782320	+	ENST00000400959;ENST00000367025;ENST00000478359;ENST00000479796;ENST00000468672;ENST00000367026;ENST00000367024;ENST00000367023;ENST00000476050;ENST00000487271;ENST00000474496;ENST00000477431;ENST00000488702;ENST00000471368;ENST00000460314;ENST00000467830	209756032;209756053;209756066;209756136;209756179;209758498;209768488;209768595;209768605;209768615;209775808;209777439;209778367;209780839	209779655;209782310;209760117;209762596;209782320;209782307;209779656;209779653;209777384;209777421;209782313;209779364;209782183	80342	?;NM_025228;NM_001320144;NM_001320143;NM_001287754	?;membrane;integral_component_of_membrane;Golgi_apparatus;plasma_membrane;mitochondrion;lysosomal_membrane;mitochondrial_outer_membrane;Golgi_membrane;protein_binding;lysosome	1164	665	487	936	904	1664	912.566	-0.460621	0.13559	-3.39716	0.000680892	0.021795
ENSG00000009830	POMT2	protein_O-mannosyltransferase_2	protein_coding	14	77274956	77320883	-	ENST00000683784;ENST00000682897;ENST00000261534;ENST00000554767;ENST00000452340;ENST00000556394;ENST00000682955;ENST00000683380;ENST00000682467;ENST00000602717;ENST00000682395;ENST00000682795;ENST00000682895;ENST00000682247;ENST00000684549;ENST00000684259;ENST00000555134;ENST00000683188;ENST00000684538;ENST00000682459;ENST00000555710;ENST00000556446;ENST00000683907;ENST00000682615;ENST00000682128…	77274956;77274958;77274967;77274971;77274976;77275030;77276983;77277000;77277008;77277010;77277018;77277024;77277038;77277170;77277214;77277415;77278286;77278394;77278729;77278773;77278784;77279367;77279823;77280021;77280306;77283797;77284034;77284311;77284352;77284950;77284969;77285281;77285480;77285567;77286744;77286748;77291314;77296164;77298689;77299455;77299524;77301146;77301222;77302835;773…	77277481;77320883;77301163;77320704;77320860;77306503;77320827;77279928;77320741;77306490;77320802;77312396;77285603;77320476;77280542;77280074;77279061;77280463;77283852;77320550;77320629;77283873;77285632;77284363;77284130;77285041;77286822;77287824;77291367;77296507;77287209;77287012;77304800;77291493;77296273;77296398;77301249;77302943;77306897;77320340;77312027;77312033;77312379;77312635;773…	29954	?;NM_013382	?;membrane;integral_component_of_membrane;metal_ion_binding;transferase_activity;endoplasmic_reticulum;endoplasmic_reticulum_membrane;nucleoplasm;nucleolus;cytosol;glycosyltransferase_activity;protein_glycosylation;mannosyltransferase_activity;dolichyl-phosphate-mannose-protein_mannosyltransferase_activity;protein_O-linked_glycosylation;protein_O-linked_mannosylation;positive_regulation_of_protei…	559	383	313	373	396	647	428.902	-0.0110427	0.124842	-0.0884529	0.929517	0.998588
ENSG00000009844	VTA1	vesicle_trafficking_1	protein_coding	6	142147162	142224685	+	ENST00000367630;ENST00000367621;ENST00000491881;ENST00000452973;ENST00000620996	142147263;142147257;142170346;142147162	142224685;142219067;142198781;142220946	51534	NM_016485;NM_001286372;NM_001286371	cytoplasm;membrane;protein_transport;intracellular_membrane-bounded_organelle;nucleoplasm;cytosol;endosome;endosome_membrane;protein_binding;late_endosome_to_vacuole_transport_via_multivesicular_body_sorting_pathway;extracellular_exosome;macroautophagy;multivesicular_body_assembly;protein_C-terminus_binding;multivesicular_body_sorting_pathway;ESCRT_III_complex_disassembly;multivesicular_body;vira…	950	741	596	575	681	1073	746.363	0.154985	0.109858	1.41078	0.158308	0.829252
ENSG00000009950	MLXIPL	MLX_interacting_protein_like	protein_coding	7	73593194	73624543	-	ENST00000345114;ENST00000414749;ENST00000429400;ENST00000354613;ENST00000434326;ENST00000313375;ENST00000467221;ENST00000476404;ENST00000453275;ENST00000488212;ENST00000456640	73593194;73593202;73596174;73596710;73597645;73599592;73605910	73624492;73624540;73624514;73624522;73597362;73606824;73624543;73607120;73616161	51085	?;NM_032953;NM_032952;NM_032954;NM_032951	cytoplasm;nucleus;nucleoplasm;cytosol;DNA_binding;protein_dimerization_activity;regulation_of_transcription_by_RNA_polymerase_II;DNA-binding_transcription_factor_activity,_RNA_polymerase_II-specific;RNA_polymerase_II_cis-regulatory_region_sequence-specific_DNA_binding;chromatin;positive_regulation_of_cell_population_proliferation;protein_heterodimerization_activity;positive_regulation_of_transcri…	3	0	2	1	0	1
ENSG00000009954	BAZ1B	bromodomain_adjacent_to_zinc_finger_domain_1B	protein_coding	7	73440406	73522293	-	ENST00000339594;ENST00000404251;ENST00000466844	73440406;73441565;73462464	73522293;73522278;73466387	9031	NM_032408;NM_001370402	protein_binding;nucleus;metal_ion_binding;nucleotide_binding;protein_serine/threonine/tyrosine_kinase_activity;ATP_binding;kinase_activity;transferase_activity;phosphorylation;nucleoplasm;zinc_ion_binding;protein_tyrosine_kinase_activity;peptidyl-tyrosine_phosphorylation;cellular_response_to_DNA_damage_stimulus;chromatin_remodeling;non-membrane_spanning_protein_tyrosine_kinase_activity;positive_r…	2824	2297	1633	1978	2212	3428	2314.61	-0.00812875	0.0889874	-0.0913472	0.927217	0.998588
ENSG00000010017	RANBP9	RAN_binding_protein_9	protein_coding	6	13621498	13711835	-	ENST00000011619;ENST00000469916	13621498;13622333	13711835;13632755	10048	NM_005493	nucleus;cytoplasm;membrane;nucleoplasm;cytosol;plasma_membrane;nuclear_body;protein_binding;enzyme_binding;cell_surface_receptor_signaling_pathway;cytoskeleton_organization;protein-containing_complex_assembly;small_GTPase_binding;microtubule_associated_complex;ubiquitin_ligase_complex;positive_regulation_of_amyloid_precursor_protein_catabolic_process;microtubule_nucleation;negative_regulation_of_…	1594	1122	844	977	1162	1941	1216.63	-0.0254712	0.10527	-0.241961	0.80881	0.998588
ENSG00000010030	ETV7	ETS_variant_transcription_factor_7	protein_coding	6	36354091	36387800	-	ENST00000339796;ENST00000627426;ENST00000340181;ENST00000373737;ENST00000373738;ENST00000538992;ENST00000615781;ENST00000620358	36354091;36354221;36366194;36366195	36387566;36387616;36387669;36387783;36387800	51513	NM_001207035;NM_001207039;NM_016135;NM_001207038;NM_001207036;NM_001207041;NM_001207037;NM_001207040	nucleus;nucleoplasm;DNA_binding;regulation_of_transcription,_DNA-templated;regulation_of_transcription_by_RNA_polymerase_II;DNA-binding_transcription_factor_activity;sequence-specific_DNA_binding;protein_binding;DNA-binding_transcription_factor_activity,_RNA_polymerase_II-specific;chromatin;cell_differentiation;DNA-binding_transcription_repressor_activity,_RNA_polymerase_II-specific;sequence-spec…	9	8	3	2	7	3	5.23024	0.801558	0.871877	0.919348	0.357914	0.983903
ENSG00000010072	SPRTN	SprT-like_N-terminal_domain	protein_coding	1	231337104	231355023	+	ENST00000391858;ENST00000295050;ENST00000008440;ENST00000492437;ENST00000366644;ENST00000469904	231337104;231338293;231338256;231338295;231339427;231347677	231353132;231355023;231352521;231340061;231352764;231352754	83932	NM_001010984;NM_032018;NM_001261462	nucleus;metal_ion_binding;nucleoplasm;peptidase_activity;proteolysis;hydrolase_activity;DNA_binding;chromatin;chromosome;DNA_repair;cellular_response_to_DNA_damage_stimulus;protein_autoprocessing;single-stranded_DNA_binding;metalloendopeptidase_activity;metallopeptidase_activity;ubiquitin_binding;protein_binding;positive_regulation_of_protein_ubiquitination;double-stranded_DNA_binding;response_to…	256	216	136	158	219	332	209.843	-0.0505914	0.162752	-0.31085	0.755915	0.998588
ENSG00000010165	METTL13	methyltransferase_13,_eEF1A_lysine_and_N-terminal_methyltransferase	protein_coding	1	171781660	171814023	+	ENST00000361735;ENST00000485629;ENST00000362019;ENST00000367737;ENST00000478330;ENST00000466643;ENST00000476386	171781660;171781664;171781682;171781696;171787825;171787863;171794394	171797716;171786080;171797717;171790925;171796903;171814023	51603	NM_015935;NM_014955;NM_001007239	nucleus;cytoplasm;transferase_activity;methyltransferase_activity;methylation;mitochondrion;catalytic_activity;metabolic_process;protein_binding;negative_regulation_of_transcription_by_RNA_polymerase_II;negative_regulation_of_cell_cycle_G1/S_phase_transition	1138	1020	692	872	1006	1373	990.554	-0.0340769	0.109489	-0.311236	0.755621	0.998588
ENSG00000010219	DYRK4	dual_specificity_tyrosine_phosphorylation_regulated_kinase_4	protein_coding	12	4562208	4615302	+	ENST00000543431;ENST00000539701;ENST00000537719;ENST00000539309;ENST00000538520;ENST00000539490;ENST00000540757;ENST00000536157;ENST00000542905;ENST00000010132;ENST00000536645;ENST00000540644;ENST00000545571;ENST00000536137;ENST00000541024;ENST00000544671;ENST00000544050	4562208;4562210;4562214;4562223;4567317;4567955;4590078;4590099;4590101;4590320;4590353;4599625;4604897;4604957;4609939;4610156;4612517	4613875;4591160;4590384;4590500;4573198;4615302;4597173;4591818;4613888;4592705;4607389;4613873;4610523;4613576;4612883;4613823	8798	NM_001371301;NM_001394779;NM_001394780;NM_003845;NM_001282285;NM_001282286	intracellular_membrane-bounded_organelle;nucleotide_binding;protein_kinase_activity;protein_serine/threonine_kinase_activity;protein_serine/threonine/tyrosine_kinase_activity;ATP_binding;kinase_activity;transferase_activity;protein_serine_kinase_activity;protein_phosphorylation;phosphorylation;protein_tyrosine_kinase_activity;peptidyl-tyrosine_phosphorylation;nucleus;cytoplasm;metal_ion_binding;p…	489	393	294	396	376	576	409.783	-0.0438701	0.129684	-0.338286	0.735148	0.998588
ENSG00000010244	ZNF207	zinc_finger_protein_207	protein_coding	17	32350132	32381885	+	ENST00000321233;ENST00000394673;ENST00000394670;ENST00000579634;ENST00000580759;ENST00000342555;ENST00000577908;ENST00000394679;ENST00000582165;ENST00000577324;ENST00000578918;ENST00000581531;ENST00000579416;ENST00000582705;ENST00000584696;ENST00000579810;ENST00000584416	32350132;32350138;32350157;32350164;32350165;32350175;32350180;32350184;32350186;32350198;32350908;32360751;32362725;32362914;32366677;32368832;32372895	32370451;32370343;32381885;32360675;32360731;32369860;32380956;32365416;32360739;32361333;32358634;32380373;32365465;32365591;32368433;32378033;32378446	7756	NM_003457;NM_001032293;NM_001098507	nucleus;RNA_binding;cytoplasm;metal_ion_binding;cell_cycle;nucleoplasm;nucleolus;DNA_binding;cytoskeleton;cell_division;chromosome;microtubule;chromosome,_centromeric_region;spindle;chromosome_segregation;kinetochore;microtubule_binding;protein_binding;protein_stabilization;microtubule_bundle_formation;mitotic_spindle_assembly;attachment_of_spindle_microtubules_to_kinetochore;mitotic_spindle_asse…	4407	3199	2250	2688	2881	5242	3286.39	0.0376095	0.100733	0.373357	0.708882	0.998588
ENSG00000010256	UQCRC1	ubiquinol-cytochrome_c_reductase_core_protein_1	protein_coding	3	48599002	48610976	-	ENST00000471189;ENST00000203407;ENST00000480561;ENST00000415995;ENST00000460105;ENST00000472438;ENST00000412343;ENST00000467690;ENST00000463708;ENST00000493806	48599002;48599034;48599054;48600118;48601406;48603563;48603998;48604263;48609596	48601425;48609646;48600841;48609626;48603644;48604786;48609636;48609635;48609631;48610976	?	?;NM_003365	?;membrane;mitochondrion;mitochondrial_inner_membrane;metal_ion_binding;protein_binding;proton_transmembrane_transport;respirasome;mitochondrial_respiratory_chain_complex_III;ubiquitin_protein_ligase_binding;aerobic_respiration;ubiquinol-cytochrome-c_reductase_activity;oxidative_phosphorylation;mitochondrial_respirasome;protein-containing_complex_binding;mitochondrial_electron_transport,_ubiquino…	10873	10435	7016	7419	8555	11017	9076.98	0.223319	0.107818	2.07126	0.0383346	0.424456
ENSG00000010270	STARD3NL	STARD3_N-terminal_like	protein_coding	7	38178245	38230670	+	ENST00000009041;ENST00000434197;ENST00000471550;ENST00000396013;ENST00000440144;ENST00000453225;ENST00000429075	38178245;38178263;38178324;38178351;38178376;38178390;38178395	38230669;38230379;38230670;38230381;38217305;38217269;38219629	83930	NM_001363339;NM_032016;NM_001363344;NM_001363346;NM_001363343;NM_001363347;NM_001363345;NM_001363340	membrane;integral_component_of_membrane;intracellular_membrane-bounded_organelle;endoplasmic_reticulum_membrane;endosome;lysosomal_membrane;protein_homodimerization_activity;endosome_membrane;protein_binding;late_endosome_membrane;organelle_membrane_contact_site;cytosol;cholesterol_binding;endoplasmic_reticulum-endosome_membrane_contact_site;vesicle_tethering_to_endoplasmic_reticulum	714	667	493	534	606	909	638.395	0.0528596	0.120278	0.439477	0.660316	0.998588
ENSG00000010278	CD9	CD9_molecule	protein_coding	12	6199715	6238271	+	ENST00000382518;ENST00000642746;ENST00000543916;ENST00000538834;ENST00000645368;ENST00000610354;ENST00000677718;ENST00000677585;ENST00000679331;ENST00000677318;ENST00000677572;ENST00000382519;ENST00000546073;ENST00000009180;ENST00000536586;ENST00000538418;ENST00000645565;ENST00000678719;ENST00000382515;ENST00000676788;ENST00000481267;ENST00000676764;ENST00000646407;ENST00000540891;ENST00000676638	6199715;6199841;6199844;6199875;6199882;6200327;6200335;6200363;6200364;6200385;6200400;6200412;6200436;6200759;6200774;6200797;6224264;6224986;6226302;6226328;6232186;6233221	6238271;6238247;6233262;6238259;6238134;6238049;6238228;6236910;6238237;6238239;6238139;6232956;6238266;6225736;6236738;6238225;6238265;6236260;6238248;6238253;6236262;6238267	928	?;NM_001330312;NM_001769	membrane;integral_component_of_membrane;plasma_membrane;cell_adhesion;extracellular_region;focal_adhesion;extracellular_space;protein_binding;platelet_activation;single_fertilization;integral_component_of_plasma_membrane;myoblast_fusion_involved_in_skeletal_muscle_regeneration;extracellular_exosome;fusion_of_sperm_to_egg_plasma_membrane_involved_in_single_fertilization;sperm-egg_recognition;recep…	7698	7397	5017	6308	6810	8405	6845.06	0.0440566	0.117008	0.376528	0.706525	0.998588
ENSG00000010282	HHATL	hedgehog_acyltransferase_like	protein_coding	3	42692663	42702824	-	ENST00000490003;ENST00000466007;ENST00000426666;ENST00000310417;ENST00000441594;ENST00000480939;ENST00000457462;ENST00000416756;ENST00000455195;ENST00000417472;ENST00000442469;ENST00000497000	42692663;42693100;42697033;42698141;42698224;42698291;42698838;42699053	42693450;42693963;42697099;42701521;42702798;42694201;42702778;42702824;42701197;42702644	57467	?;NM_020707	?;membrane;integral_component_of_membrane;negative_regulation_of_N-terminal_protein_palmitoylation;endoplasmic_reticulum;endoplasmic_reticulum_membrane;protein_binding;perinuclear_region_of_cytoplasm;acyltransferase_activity	1	0	0	0	0	0
ENSG00000010292	NCAPD2	non-SMC_condensin_I_complex_subunit_D2	protein_coding	12	6493356	6531955	+	ENST00000541399;ENST00000539714;ENST00000536538;ENST00000382457;ENST00000539084;ENST00000315579;ENST00000545732;ENST00000536090;ENST00000542472;ENST00000538600;ENST00000542492;ENST00000535804;ENST00000539885	6493356;6493387;6493401;6494093;6494099;6494102;6511225;6517359;6517793;6521920;6523200;6528547;6529260	6511192;6510720;6495165;6528091;6531476;6531955;6516871;6518203;6521933;6523314;6528067;6529171;6530730	?	?;NM_014865	?;nucleus;mitotic_cell_cycle;chromosome_condensation;mitotic_chromosome_condensation;nucleoplasm;cytosol;cytoplasm;membrane;cell_cycle;cell_division;chromosome;protein_binding;histone_binding;nuclear_chromosome;positive_regulation_of_chromosome_condensation;condensin_complex;meiotic_chromosome_condensation;condensed_chromosome,_centromeric_region;condensed_chromosome;positive_regulation_of_chromo…	976	768	595	724	820	1319	835.46	-0.114418	0.105152	-1.08812	0.276543	0.948562
ENSG00000010295	IFFO1	intermediate_filament_family_orphan_1	protein_coding	12	6538961	6556073	-	ENST00000472558;ENST00000471408;ENST00000465801;ENST00000336604;ENST00000396840;ENST00000487279;ENST00000619571;ENST00000356896;ENST00000488007;ENST00000396830	6538961;6539528;6539539;6539577;6539607	6549265;6550467;6551900;6556071;6556042;6556073;6549113	25900	?;NM_001330325;NM_080730;NM_001330324;NM_001193457;NM_001039670	?;intermediate_filament;nucleus;membrane;protein_binding;nucleoplasm;nuclear_inner_membrane;nuclear_matrix;site_of_double-strand_break;double-strand_break_repair_via_nonhomologous_end_joining;DNA_double-strand_break_attachment_to_nuclear_envelope;protein_localization_to_site_of_double-strand_break	1738	986	835	1079	889	1814	1168.01	0.0634565	0.139962	0.453383	0.650273	0.998588
ENSG00000010310	GIPR	gastric_inhibitory_polypeptide_receptor	protein_coding	19	45668221	45683722	+	ENST00000652180;ENST00000590918;ENST00000263281;ENST00000304207;ENST00000585889;ENST00000591322;ENST00000588816;ENST00000591224;ENST00000593127	45668221;45668256;45668257;45670256;45672618;45677526;45677637	45683684;45683722;45682155;45681988;45681993;45671362;45675412;45678400;45678126	2696	?;NM_000164;NM_001308418	membrane;integral_component_of_membrane;G_protein-coupled_receptor_activity;G_protein-coupled_receptor_signaling_pathway;transmembrane_signaling_receptor_activity;cell_surface_receptor_signaling_pathway;gastric_inhibitory_peptide_receptor_activity;gastric_inhibitory_peptide_signaling_pathway;plasma_membrane;signal_transduction;protein_binding;adenylate_cyclase-modulating_G_protein-coupled_recepto…	19	7	5	14	14	24	12.8	-0.642776	0.555687	-1.15672	0.247386	0.93278
ENSG00000010318	PHF7	PHD_finger_protein_7	protein_coding	3	52410660	52423641	+	ENST00000327906;ENST00000473145;ENST00000482327;ENST00000347025;ENST00000614886;ENST00000472337;ENST00000461861;ENST00000498509;ENST00000465863;ENST00000459935	52410660;52410890;52411036;52411197;52412811;52412854;52414523;52419920;52420992;52421016	52423641;52414844;52414836;52423640;52420995;52423283;52423406;52422857	51533	NM_001321127;NM_016483;NM_001321126;NM_001278221	nucleus;nuclear_speck;Golgi_apparatus;metal_ion_binding;nucleoplasm;cytosol;plasma_membrane;protein_binding	344	258	158	195	192	321	235.186	0.244579	0.15538	1.57407	0.115472	0.737917
ENSG00000010319	SEMA3G	semaphorin_3G	protein_coding	3	52433035	52445103	-	ENST00000231721;ENST00000465657;ENST00000475739	52433035;52440390;52441865	52445103;52444969;52445085	56920	NM_020163	extracellular_region;protein_binding;signaling_receptor_binding;extracellular_space;semaphorin_receptor_binding;integral_component_of_plasma_membrane;extracellular_exosome;chemorepellent_activity;neural_crest_cell_migration;axon_guidance;positive_regulation_of_cell_migration;negative_regulation_of_axon_extension_involved_in_axon_guidance;negative_chemotaxis;semaphorin-plexin_signaling_pathway;neg…	73	42	32	67	40	77	53.2147	-0.214078	0.300879	-0.711508	0.476769	0.998588
ENSG00000010322	NISCH	nischarin	protein_coding	3	52455118	52493068	+	ENST00000479054;ENST00000345716;ENST00000488380;ENST00000420808;ENST00000489895;ENST00000488157;ENST00000490425;ENST00000464280;ENST00000481211;ENST00000474188;ENST00000485765;ENST00000460759;ENST00000488243;ENST00000467594	52455118;52455604;52455617;52458692;52470556;52475616;52476298;52478221;52480139;52484204;52485785;52489573	52493068;52481910;52481914;52472373;52476492;52478583;52478282;52480276;52485827;52487276;52487653;52491577	11188	?;NM_007184;NM_001276293;NM_001276294	cytoplasm;membrane;intracellular_membrane-bounded_organelle;nucleoplasm;cytosol;plasma_membrane;endosome;apoptotic_process;intercellular_bridge;microtubule_cytoskeleton;protein_binding;early_endosome;recycling_endosome;phosphatidylinositol_binding;protein_kinase_binding;identical_protein_binding;integrin_binding;Rac_protein_signal_transduction;actin_cytoskeleton_organization;negative_regulation_o…	2926	2411	1761	1708	1556	2793	2138.69	0.40142	0.104328	3.84767	0.000119249	0.00517246
ENSG00000010327	STAB1	stabilin_1	protein_coding	3	52495338	52524495	+	ENST00000321725;ENST00000481607;ENST00000479355;ENST00000484850;ENST00000461325;ENST00000481626;ENST00000462741;ENST00000462681;ENST00000469989	52495338;52495359;52495369;52507961;52516178;52518801;52521361;52521568;52523278	52524495;52508543;52501630;52509476;52520246;52523476;52524493;52523323	23166	NM_015136	membrane;integral_component_of_membrane;calcium_ion_binding;cell_adhesion;inflammatory_response;hyaluronic_acid_binding;plasma_membrane;protein_binding;defense_response_to_bacterium;integral_component_of_plasma_membrane;cell-cell_signaling;scavenger_receptor_activity;negative_regulation_of_angiogenesis;endocytic_vesicle_membrane;protein-disulfide_reductase_activity;receptor-mediated_endocytosis;l…	2523	2020	1498	417	478	1006	1313.65	1.88418	0.129701	14.5271	8.16291e-48	3.30271e-44
ENSG00000010361	FUZ	fuzzy_planar_cell_polarity_protein	protein_coding	19	49806866	49817376	-	ENST00000313777;ENST00000525130;ENST00000529634;ENST00000528094;ENST00000533418;ENST00000525370;ENST00000377092;ENST00000534138;ENST00000527973;ENST00000528043;ENST00000531017;ENST00000527585;ENST00000534008;ENST00000529302;ENST00000526575;ENST00000525800;ENST00000527111;ENST00000526435	49806866;49806869;49806885;49806890;49806893;49806920;49808123;49808619;49809395;49811036;49811363;49811365;49811381;49811384;49811431;49812251;49812280	49813292;49813190;49808639;49813175;49813249;49813156;49813273;49808825;49809865;49813309;49813286;49813241;49817376;49813178;49813235;49813299;49813284	80199	NM_025129;NM_001352262;NM_001171937;NM_001363663	cytoplasm;protein_transport;vesicle-mediated_transport;cytoskeleton;cell_projection;protein_binding;cilium_assembly;cell_projection_organization;negative_regulation_of_canonical_Wnt_signaling_pathway;neural_tube_closure;negative_regulation_of_cell_population_proliferation;extracellular_exosome;non-motile_cilium_assembly;negative_regulation_of_cell_migration;positive_regulation_of_cilium_assembly;…	225	187	113	196	218	250	193.217	-0.225306	0.176359	-1.27754	0.201413	0.895075
ENSG00000010379	SLC6A13	solute_carrier_family_6_member_13	protein_coding	12	220621	262873	-	ENST00000343164;ENST00000539668;ENST00000542379;ENST00000543722;ENST00000542947;ENST00000546319;ENST00000536842;ENST00000534887;ENST00000539260;ENST00000542272;ENST00000436453;ENST00000445055	220622;222580;223114;224026;224468;235194;236906;237150;237926;237948;259005;220621	262836;224431;237241;226679;226971;262873;238309;262816	6540	NM_016615;NM_001243392;NM_001190997	membrane;integral_component_of_membrane;plasma_membrane;presynapse;integral_component_of_plasma_membrane;symporter_activity;gamma-aminobutyric_acid:sodium_symporter_activity;neurotransmitter_transport;sodium_ion_transmembrane_transport;neuron_projection;extracellular_exosome;gamma-aminobutyric_acid_transmembrane_transporter_activity;gamma-aminobutyric_acid_import;transport_across_blood-brain_barr…	3	1	1	4	2	2	2.15986	-0.667755	1.31154	-0.509139	0.610655	0.998588
ENSG00000010404	IDS	iduronate_2-sulfatase	protein_coding	X	149476988	149521096	-	ENST00000340855;ENST00000466323;ENST00000370441;ENST00000490775;ENST00000464251;ENST00000466019;ENST00000428056;ENST00000521702	149476988;149487131;149487160;149487287;149495483;149502660;149503471	149505306;149505347;149503388;149504219;149498266;149505280;149521096	3423	NM_001166550;NM_000202;NM_006123	metal_ion_binding;hydrolase_activity;catalytic_activity;calcium_ion_binding;protein_binding;lysosome;glycosaminoglycan_catabolic_process;sulfuric_ester_hydrolase_activity;lysosomal_lumen;iduronate-2-sulfatase_activity	460	404	266	304	318	617	377.94	0.0585254	0.140254	0.417282	0.676472	0.998588
ENSG00000010438	PRSS3	serine_protease_3	protein_coding	9	33750679	33799231	+	ENST00000468152;ENST00000361005;ENST00000342836;ENST00000429677;ENST00000379405;ENST00000477653;ENST00000495682	33750679;33750690;33750821;33795561;33795570;33798518	33797924;33799231;33799230;33797977;33799229	5646	?;NM_007343;NM_001197097;NM_001197098;NM_002771	?;proteolysis;serine-type_endopeptidase_activity;peptidase_activity;hydrolase_activity;serine-type_peptidase_activity;metal_ion_binding;calcium_ion_binding;extracellular_region;extracellular_space;protein_binding;digestion;tertiary_granule_lumen;endothelial_cell_migration;zymogen_activation;antimicrobial_humoral_response	4	2	1	2	2	0	1.84875	0.726473	1.45654	0.498765	0.617945	0.998588
ENSG00000010539	ZNF200	zinc_finger_protein_200	protein_coding	16	3222325	3236221	-	ENST00000396868;ENST00000414144;ENST00000396871;ENST00000431561;ENST00000396870;ENST00000575285;ENST00000575948;ENST00000575630;ENST00000575617;ENST00000577015	3222325;3222342;3222345;3223336;3223498;3223892;3232431;3233627;3234795	3235360;3235158;3235457;3235167;3235186;3227805;3235070;3234195;3236221;3236003	7752	NM_198087;NM_198088;NM_001145446;NM_003454;NM_001145448;NM_001145447	nucleus;metal_ion_binding;protein_binding;molecular_function;biological_process	306	207	186	227	204	329	237.103	0.0345562	0.157972	0.218748	0.826846	0.998588
ENSG00000010610	CD4	CD4_molecule	protein_coding	12	6786858	6820799	+	ENST00000535707;ENST00000536610;ENST00000011653;ENST00000544344;ENST00000541982;ENST00000538827;ENST00000437800;ENST00000535466;ENST00000536590;ENST00000539492;ENST00000536563;ENST00000543755	6786858;6789514;6789528;6789536;6789537;6789540;6789568;6813552;6814054	6800445;6814233;6820799;6815070;6816281;6816357;6819831;6800457;6814258;6800393;6816204;6814842	920	?;NM_001382707;NM_001382706;NM_000616;NM_001382714;NM_001382705;NM_001195015;NM_001195014;NM_001195016;NM_001195017	?;membrane;integral_component_of_membrane;plasma_membrane;zinc_ion_binding;cell_adhesion;membrane_raft;protein_homodimerization_activity;protein_binding;immune_system_process;coreceptor_activity;immune_response;cell_surface;viral_entry_into_host_cell;adaptive_immune_response;enzyme_binding;external_side_of_plasma_membrane;T_cell_receptor_complex;identical_protein_binding;cell_surface_receptor_sig…	4890	4473	3111	3118	3837	5434	4044.09	0.182935	0.0986659	1.85408	0.0637277	0.564615
ENSG00000010626	LRRC23	leucine_rich_repeat_containing_23	protein_coding	12	6873569	6914241	+	ENST00000433346;ENST00000449039;ENST00000007969;ENST00000622489;ENST00000451681;ENST00000443597;ENST00000428946;ENST00000323702;ENST00000457146;ENST00000486401;ENST00000431207;ENST00000415834;ENST00000436789;ENST00000429740;ENST00000472633	6873569;6873682;6904733;6904791;6904822;6904834;6904841;6904863;6904874;6904890;6905011;6905028;6905634;6913102	6907733;6906514;6914229;6914241;6914194;6914228;6906618;6906755;6912811;6906455;6913968;6914071	10233	?;NM_201650;NM_001135217;NM_006992	protein_binding;cytoplasm;cytosol;molecular_function;biological_process;cellular_component	116	78	70	88	92	133	93.5586	-0.0921147	0.214589	-0.429262	0.667733	0.998588
ENSG00000010671	BTK	Bruton_tyrosine_kinase	protein_coding	X	101349338	101390796	-	ENST00000695614;ENST00000695615;ENST00000695616;ENST00000695617;ENST00000697417;ENST00000621635;ENST00000695618;ENST00000695619;ENST00000308731;ENST00000695620;ENST00000695621;ENST00000695622;ENST00000695623;ENST00000478995;ENST00000488970;ENST00000695624;ENST00000695625;ENST00000695626;ENST00000695627;ENST00000695628;ENST00000695629;ENST00000695630;ENST00000695631;ENST00000470069;ENST00000695632…	101349338;101349447;101349450;101349453;101349532;101349553;101349803;101349804;101349885;101349888;101353043;101353893;101356511;101358391;101373238;101374306;101374586;101387871	101386180;101386182;101386186;101386179;101390796;101386183;101386184;101386191;101386206;101360231;101358424;101358420;101358423;101353984;101358428;101358361;101362860;101390760;101386148	695	?;NM_001287345;NM_001287344;NM_000061	ATP_binding;protein_binding;protein_phosphorylation;intracellular_signal_transduction;protein_kinase_activity;protein_tyrosine_kinase_activity;cytoplasm;metal_ion_binding;nucleotide_binding;protein_serine/threonine/tyrosine_kinase_activity;kinase_activity;transferase_activity;phosphorylation;cytosol;plasma_membrane;peptidyl-tyrosine_phosphorylation;immune_system_process;non-membrane_spanning_prot…	2182	1629	1165	1577	1526	2773	1732.32	-0.0739791	0.102734	-0.720104	0.471461	0.998588
ENSG00000010704	HFE	homeostatic_iron_regulator	protein_coding	6	26087281	26098343	+	ENST00000353147;ENST00000397022;ENST00000352392;ENST00000349999;ENST00000317896;ENST00000483782;ENST00000470149;ENST00000336625;ENST00000486147;ENST00000461397;ENST00000488199;ENST00000357618;ENST00000309234;ENST00000485729	26087281;26087319;26087392;26087397;26087398;26087405;26087429;26087439;26092948	26094368;26094488;26094987;26095217;26092982;26094262;26094257;26094230;26098343;26094553;26095020	3077	NM_139010;NM_139009;NM_139011;NM_139007;NM_139004;NM_139003;NM_139006;NM_139008;NM_000410;NM_001384164;NM_001300749	positive_regulation_of_gene_expression;extracellular_space;membrane;integral_component_of_membrane;cytoplasmic_vesicle;nucleoplasm;plasma_membrane;ion_transport;cellular_iron_ion_homeostasis;protein_binding;perinuclear_region_of_cytoplasm;early_endosome;recycling_endosome;HFE-transferrin_receptor_complex;signaling_receptor_binding;external_side_of_plasma_membrane;iron_ion_homeostasis;transferrin_…	107	91	51	66	96	149	88.4006	-0.152015	0.227932	-0.666933	0.504815	0.998588
ENSG00000010803	SCMH1	Scm_polycomb_group_protein_homolog_1	protein_coding	1	41027202	41242306	-	ENST00000326197;ENST00000372595;ENST00000337495;ENST00000372596;ENST00000372597;ENST00000695335;ENST00000472037;ENST00000695336;ENST00000456518;ENST00000460215;ENST00000498793;ENST00000695337;ENST00000489421;ENST00000482530;ENST00000488592	41027202;41027204;41027222;41028192;41028584;41028642;41028712;41037362;41041422;41185984	41160898;41163017;41242110;41242116;41242306;41037452;41186202;41159871;41045836;41046669;41159868;41048760;41070631;41242154	22955	NM_001394301;NM_001394304;NM_001394306;NM_001031694;NM_001394299;NM_001394300;NM_001394305;NM_001394302;NM_001394309;NM_001394303;NM_001350667;NM_001172221;NM_001172219;NM_001172220;NM_001172218;NM_001350668;NM_012236;NM_001394307;NM_001394311;NM_001394308;NM_001172222	nucleus;regulation_of_transcription,_DNA-templated;negative_regulation_of_transcription,_DNA-templated;protein_binding;chromatin_binding;histone_binding;nucleoplasm;heterochromatin_assembly;spermatogenesis;anterior/posterior_pattern_specification;chromatin_remodeling;chromocenter	115	78	62	87	122	158	99.433	-0.373727	0.212057	-1.76239	0.0780035	0.627828
ENSG00000010810	FYN	FYN_proto-oncogene,_Src_family_tyrosine_kinase	protein_coding	6	111660332	111873452	-	ENST00000368682;ENST00000354650;ENST00000229471;ENST00000368667;ENST00000368678;ENST00000491885;ENST00000467921;ENST00000471959;ENST00000496864;ENST00000476769;ENST00000495935;ENST00000467899;ENST00000495927;ENST00000523322;ENST00000462856;ENST00000520518;ENST00000517419;ENST00000518295;ENST00000523238;ENST00000524310;ENST00000523574;ENST00000518630;ENST00000523570;ENST00000484067;ENST00000521062…	111660332;111661282;111661286;111661557;111661760;111674465;111696282;111696300;111699935;111700187;111702416;111702878;111702885;111703023;111704020;111704087;111704088;111707930;111707946;111708011;111708017;111714371;111714382;111714430;111719657;111719858	111873067;111873452;111759131;111793886;111873430;111676544;111696524;111696815;111714492;111709064;111702986;111708227;111707953;111759925;111759114;111873037;111759917;111873281;111873440;111781080;111798423;111858383;111844944;111873301;111820078;111793912;111819980;111846615;111720062	2534	NM_153047;NM_002037;NM_153048;NM_001370529	protein_binding;nucleus;cytoplasm;membrane;metal_ion_binding;nucleotide_binding;protein_kinase_activity;protein_serine/threonine/tyrosine_kinase_activity;ATP_binding;kinase_activity;transferase_activity;protein_phosphorylation;phosphorylation;cytosol;plasma_membrane;protein_tyrosine_kinase_activity;immune_system_process;non-membrane_spanning_protein_tyrosine_kinase_activity;calcium_ion_transport;…	878	658	463	538	643	886	656.24	0.0960274	0.112294	0.855144	0.392472	0.989618
ENSG00000010818	HIVEP2	HIVEP_zinc_finger_2	protein_coding	6	142751469	142956698	-	ENST00000367603;ENST00000012134;ENST00000367604;ENST00000474532;ENST00000421237	142751469;142751478;142779543;142946047	142945176;142945031;142946365;142837047;142956698	3097	NM_006734	nucleus;metal_ion_binding;nucleoplasm;DNA_binding;regulation_of_transcription_by_RNA_polymerase_II;DNA-binding_transcription_factor_activity,_RNA_polymerase_II-specific;RNA_polymerase_II_cis-regulatory_region_sequence-specific_DNA_binding	312	195	146	158	196	370	216.322	0.0276454	0.172294	0.160455	0.872523	0.998588
ENSG00000010932	FMO1	flavin_containing_dimethylaniline_monoxygenase_1	protein_coding	1	171248471	171285978	+	ENST00000617670;ENST00000367750;ENST00000469112;ENST00000354841;ENST00000459868;ENST00000472893;ENST00000469711;ENST00000402921	171248494;171248499;171257738;171257957;171258090;171275346;171282258;171248471	171285961;171285978;171285977;171285974;171271621;171283196;171285521	2326	NM_001282693;NM_002021;NM_001282692;NM_001282694	membrane;integral_component_of_membrane;endoplasmic_reticulum;endoplasmic_reticulum_membrane;monooxygenase_activity;N,N-dimethylaniline_monooxygenase_activity;oxidoreductase_activity;flavin_adenine_dinucleotide_binding;NADP_binding;intracellular_membrane-bounded_organelle;protein_binding;xenobiotic_metabolic_process;response_to_osmotic_stress;response_to_lipopolysaccharide;endoplasmic_reticulum_l…	0	0	0	1	0	0
ENSG00000011007	ELOA	elongin_A	protein_coding	1	23743448	23762059	+	ENST00000609199;ENST00000418390;ENST00000613537;ENST00000487554	23743448;23743471;23744034	23762023;23762049;23762059;23750944	6924	?;NM_003198	?;nucleus;extracellular_space;transcription_elongation_from_RNA_polymerase_II_promoter;protein_binding;elongin_complex;transcription_initiation_from_RNA_polymerase_II_promoter;nucleoplasm;regulation_of_transcription_by_RNA_polymerase_II;site_of_DNA_damage;cellular_anatomical_entity;translation_elongation_factor_activity;translational_elongation	1872	1590	1092	1442	1560	2284	1591.28	-0.0599855	0.0972756	-0.616655	0.537462	0.998588
ENSG00000011009	LYPLA2	lysophospholipase_2	protein_coding	1	23791145	23795539	+	ENST00000374514;ENST00000420982;ENST00000374505;ENST00000495365;ENST00000374503;ENST00000374502;ENST00000492577;ENST00000421070;ENST00000374501;ENST00000472213	23791145;23791187;23791203;23791221;23791971;23791992;23793653;23794092	23795539;23794511;23794745;23794875;23794955;23794870;23794712;23793907;23795277;23795081	11313	NM_007260	cytoplasm;hydrolase_activity;lipid_metabolic_process;fatty_acid_metabolic_process;protein_binding;palmitoyl-(protein)_hydrolase_activity;protein_depalmitoylation;prostaglandin_catabolic_process;Golgi_stack;lysophospholipase_activity;cytosol;cadherin_binding;extracellular_exosome;carboxylic_ester_hydrolase_activity;axon_guidance;acylglycerol_catabolic_process	2685	2508	1549	1932	2245	2770	2234.81	0.0917749	0.116114	0.79039	0.4293	0.998588
ENSG00000011021	CLCN6	chloride_voltage-gated_channel_6	protein_coding	1	11806096	11848079	+	ENST00000346436;ENST00000376497;ENST00000400892;ENST00000376496;ENST00000376490;ENST00000376491;ENST00000376492;ENST00000494028;ENST00000446542;ENST00000312413	11806191;11806213;11806231;11806260;11806263;11829849;11841017;11806096	11843130;11820779;11848079;11839050;11828218;11829303;11834308;11847684;11843143	1185	NM_001286;NM_001256959	membrane;integral_component_of_membrane;transmembrane_transport;nucleotide_binding;ATP_binding;ion_transport;endosome;lysosomal_membrane;signal_transduction;endosome_membrane;antiporter_activity;chloride_transport;intracellular_membrane-bounded_organelle;voltage-gated_chloride_channel_activity;ion_transmembrane_transport;chloride_transmembrane_transporter_activity;chloride_transmembrane_transport…	1450	891	755	1004	856	1819	1074.82	-0.0764513	0.135011	-0.566258	0.571218	0.998588
ENSG00000011028	MRC2	mannose_receptor_C_type_2	protein_coding	17	62627670	62693597	+	ENST00000303375;ENST00000584265;ENST00000584682;ENST00000583597;ENST00000579432;ENST00000446119;ENST00000580916	62627670;62627685;62676394;62680631;62681453;62681458;62688858	62693597;62676604;62680194;62693553;62682323;62693595;62689933	9902	NM_006039	membrane;integral_component_of_membrane;carbohydrate_binding;focal_adhesion;protein_binding;collagen_catabolic_process;endocytosis;signaling_receptor_activity;collagen_binding;osteoblast_differentiation	8141	7917	5257	6528	6989	9587	7258.44	0.0399309	0.107413	0.371749	0.71008	0.998588
ENSG00000011052	NME1-NME2	NME1-NME2_readthrough	protein_coding	17	51153590	51171744	+	ENST00000393193;ENST00000376392;ENST00000555572	51153590;51153604;51153636	51171744;51171742	654364	NM_001018136	nucleoside_diphosphate_kinase_activity;nucleoside_diphosphate_phosphorylation;GTP_biosynthetic_process;UTP_biosynthetic_process;CTP_biosynthetic_process;nucleotide_binding;ATP_binding;kinase_activity;transferase_activity;phosphorylation;cytosol;nucleobase-containing_small_molecule_metabolic_process	0	0	0	0	0	0
ENSG00000011083	SLC6A7	solute_carrier_family_6_member_7	protein_coding	5	150190062	150222788	+	ENST00000230671;ENST00000524041;ENST00000513403	150190062;150190085;150190251	150211063;150222788;150195204	6534	NM_014228	membrane;integral_component_of_membrane;symporter_activity;amino_acid_transport;plasma_membrane;neurotransmitter_transport;sodium_ion_transmembrane_transport;integral_component_of_plasma_membrane;L-proline_transmembrane_transporter_activity;proline:sodium_symporter_activity;proline_transport;proline_transmembrane_transport;transmembrane_transport;organic_substance_transport;nitrogen_compound_tran…	21	8	6	19	6	11	11.5715	-0.0383096	0.630986	-0.0607139	0.951587	0.998588
ENSG00000011105	TSPAN9	tetraspanin_9	protein_coding	12	3077355	3286564	+	ENST00000444315;ENST00000011898;ENST00000649909;ENST00000539631;ENST00000640568;ENST00000407263;ENST00000431374;ENST00000492305;ENST00000537971	3077377;3077379;3077385;3077428;3199984;3201177;3215251;3272912;3077355	3279006;3286559;3281756;3084210;3278612;3282108;3281281;3280471;3286564	10867	?;NM_006675;NM_001168320	?;membrane;integral_component_of_membrane;plasma_membrane;focal_adhesion;integral_component_of_plasma_membrane;molecular_function;biological_process;tetraspanin-enriched_microdomain	3	2	2	5	8	2	3.80643	-1.06665	1.04876	-1.01706	0.309123	0.969908
ENSG00000011114	BTBD7	BTB_domain_containing_7	protein_coding	14	93237550	93333092	-	ENST00000355125;ENST00000334746;ENST00000554565;ENST00000553975;ENST00000554644;ENST00000298896;ENST00000555525;ENST00000554968	93237550;93242033;93242038;93255510;93287628;93287672;93294853	93293928;93333036;93333039;93294149;93294617;93333092;93296158;93332346	55727	?;NM_001002860;NM_001289133;NM_018167	?;nucleus;morphogenesis_of_a_branching_epithelium;regulation_of_branching_involved_in_salivary_gland_morphogenesis;protein_binding	1231	928	773	763	877	1575	985.296	0.0664683	0.114688	0.579556	0.562214	0.998588
ENSG00000011132	APBA3	amyloid_beta_precursor_protein_binding_family_A_member_3	protein_coding	19	3750772	3761692	-	ENST00000588984;ENST00000590064;ENST00000316757;ENST00000591678;ENST00000586991;ENST00000592826;ENST00000590238;ENST00000589934	3750819;3750879;3750772;3751066;3751250;3752600;3753897;3759612	3754800;3756272;3761692;3751731;3751894;3754141;3760127;3761570	9546	?;NM_004886	?;cytoplasm;protein_transport;protein_binding;perinuclear_region_of_cytoplasm;regulation_of_catalytic_activity;enzyme_binding;plasma_membrane;amyloid-beta_binding;enzyme_inhibitor_activity;chemical_synaptic_transmission;negative_regulation_of_catalytic_activity;dendritic_spine;in_utero_embryonic_development;regulation_of_gene_expression	1041	875	635	695	712	973	808.088	0.245716	0.115421	2.12887	0.033265	0.391478
ENSG00000011143	MKS1	MKS_transition_zone_complex_subunit_1	protein_coding	17	58205441	58219605	-	ENST00000678763;ENST00000678568;ENST00000313863;ENST00000393119;ENST00000675753;ENST00000677160;ENST00000678463;ENST00000677416;ENST00000677709;ENST00000678011;ENST00000677486;ENST00000676787;ENST00000678641;ENST00000677111;ENST00000678432;ENST00000537529;ENST00000393120;ENST00000583577;ENST00000580127;ENST00000577824;ENST00000585134;ENST00000579358;ENST00000581761;ENST00000677546;ENST00000678481…	58205441;58205740;58205741;58205888;58207561;58207562;58207566;58208141;58208654;58208968;58211730;58211757;58211760;58211762;58211766;58213859;58214345;58215465	58211715;58219245;58219255;58219605;58219236;58206780;58214379;58211120;58216165;58219253;58219230	54903	?;NM_001330397;NM_001165927;NM_017777;NM_001321269;NM_001321268	?;cytoplasm;cilium;cilium_assembly;cell_projection_organization;cytoskeleton;cell_projection;protein_binding;microtubule_organizing_center;centrosome;ciliary_basal_body;cytosol;MKS_complex;neural_tube_closure;smoothened_signaling_pathway_involved_in_regulation_of_secondary_heart_field_cardioblast_proliferation;determination_of_left/right_symmetry;regulation_of_smoothened_signaling_pathway;epithel…	236	186	121	235	177	322	205.018	-0.295263	0.175453	-1.68285	0.0924032	0.672578
ENSG00000011198	ABHD5	abhydrolase_domain_containing_5,_lysophosphatidic_acid_acyltransferase	protein_coding	3	43690108	43734371	+	ENST00000643520;ENST00000456453;ENST00000644371;ENST00000458276;ENST00000486764;ENST00000649763;ENST00000643140;ENST00000643500;ENST00000013894;ENST00000646378;ENST00000643477;ENST00000646799;ENST00000454293;ENST00000642351;ENST00000413300;ENST00000463153	43690108;43690113;43690938;43690880;43690892;43690893;43690900;43690906;43690951;43690969;43690972;43690984;43691094;43691257;43711709;43717671	43719541;43702584;43722725;43718797;43699745;43734364;43719905;43718762;43714956;43719837;43720811;43719013;43734358;43719826;43718606;43734371	51099	?;NM_001355186;NM_016006;NM_001365650;NM_001365649	?;proteolysis;peptidase_activity;cytoplasm;intracellular_membrane-bounded_organelle;transferase_activity;nucleoplasm;cytosol;hydrolase_activity;acyltransferase_activity;lipid_metabolic_process;fatty_acid_metabolic_process;cell_differentiation;protein_binding;phospholipid_biosynthetic_process;1-acylglycerol-3-phosphate_O-acyltransferase_activity;phosphatidic_acid_biosynthetic_process;lipid_droplet…	1006	797	530	806	953	1160	850.278	-0.198172	0.119139	-1.66337	0.0962392	0.683609
ENSG00000011201	ANOS1	anosmin_1	protein_coding	X	8528874	8732137	-	ENST00000262648;ENST00000481896;ENST00000488294	8528874;8535181;8565806	8732137;8536936;8570650	?	NM_000216	membrane;negative_regulation_of_endopeptidase_activity;plasma_membrane;cell_adhesion;extracellular_region;chemotaxis;protein_binding;heparin_binding;serine-type_endopeptidase_inhibitor_activity;peptidase_inhibitor_activity;negative_regulation_of_peptidase_activity;cell_surface;neuron_differentiation;extracellular_space;axon_guidance;extracellular_matrix_structural_constituent;extracellular_matrix	36	24	15	56	77	127	51.2085	-1.62614	0.302669	-5.37266	7.75829e-08	8.17449e-06
ENSG00000011243	AKAP8L	A-kinase_anchoring_protein_8_like	protein_coding	19	15380050	15419141	-	ENST00000397410;ENST00000609519;ENST00000599137;ENST00000595465;ENST00000679638;ENST00000594594;ENST00000593845;ENST00000681170;ENST00000596213;ENST00000680649;ENST00000595879;ENST00000680703;ENST00000680017;ENST00000680363;ENST00000681405;ENST00000680957;ENST00000680865;ENST00000680303;ENST00000679634;ENST00000681744;ENST00000680803;ENST00000681459;ENST00000680323;ENST00000680774;ENST00000680302…	15380050;15380051;15380066;15380073;15380086;15380526;15380864;15398563;15399935;15400400;15400968;15401381;15401431;15401445;15401453;15401540;15403319	15418988;15419020;15419026;15419044;15419121;15418969;15419022;15419030;15400352;15418968;15401276;15417698;15417678;15404285;15419141	26993	NM_014371;NM_001291478	nucleus;RNA_binding;mRNA_processing;RNA_splicing;cytoplasm;nuclear_speck;metal_ion_binding;DNA_binding;chromatin;positive_regulation_of_transcription_by_RNA_polymerase_II;protein_binding;ribonucleoprotein_complex;PML_body;nuclear_matrix;histone_deacetylase_binding;mitotic_chromosome_condensation;positive_regulation_of_histone_deacetylation;protein_kinase_A_regulatory_subunit_binding;regulation_of…	2121	1541	1136	1587	1647	2237	1664.24	-0.0609255	0.104641	-0.582232	0.56041	0.998588
ENSG00000011258	MBTD1	mbt_domain_containing_1	protein_coding	17	51177425	51260163	-	ENST00000586178;ENST00000405860;ENST00000586898;ENST00000591270;ENST00000593259;ENST00000415868;ENST00000376381	51177425;51191584;51192106;51192253;51225183;51177427;51192657	51260049;51259941;51193016;51260163;51256829;51225224;51209404	54799	NM_017643	nucleus;zinc_ion_binding;metal_ion_binding;regulation_of_transcription,_DNA-templated;chromatin_organization;protein_binding;methylated_histone_binding;chromatin_binding;histone_binding;negative_regulation_of_transcription,_DNA-templated;NuA4_histone_acetyltransferase_complex;positive_regulation_of_transcription,_DNA-templated;double-strand_break_repair_via_homologous_recombination;regulation_of_…	556	296	290	398	396	758	425.6	-0.272151	0.153283	-1.77547	0.0758198	0.617984
ENSG00000011260	UTP18	UTP18_small_subunit_processome_component	protein_coding	17	51260546	51297936	+	ENST00000225298;ENST00000508506;ENST00000583725;ENST00000583205;ENST00000579261;ENST00000582832;ENST00000582150	51260546;51275868;51277163;51280016;51280450;51285268;51296255	51297933;51288180;51288077;51297878;51297936;51297930;51297929	51096	NM_016001	nucleus;RNA_binding;nucleoplasm;nucleolus;nuclear_membrane;rRNA_processing;small-subunit_processome;Pwp2p-containing_subcomplex_of_90S_preribosome;protein_binding;membrane;integral_component_of_membrane	1728	1515	1103	1247	1556	2037	1495	0.00696715	0.10665	0.0653273	0.947913	0.998588
ENSG00000011275	RNF216	ring_finger_protein_216	protein_coding	7	5620047	5781696	-	ENST00000425013;ENST00000389902;ENST00000389900;ENST00000469375;ENST00000484458;ENST00000479541;ENST00000411812;ENST00000416985;ENST00000476345	5620047;5622695;5622927;5641348;5729530;5741579;5761011;5761088	5781696;5781663;5761138;5650015;5713441;5739492;5781646;5781620;5780292	54476	NM_207116;NM_001377156;NM_207111	cytoplasm;metal_ion_binding;transferase_activity;nucleoplasm;cytosol;protein_ubiquitination;apoptotic_process;protein_binding;proteasome-mediated_ubiquitin-dependent_protein_catabolic_process;protein_K48-linked_ubiquitination;ubiquitin_protein_ligase_activity;nucleus;regulation_of_defense_response_to_virus_by_host;regulation_of_interferon-beta_production;negative_regulation_of_type_I_interferon_p…	1862	1494	1070	1317	1404	2260	1513.99	-0.00463027	0.0940765	-0.0492181	0.960745	0.998588
ENSG00000011295	TTC19	tetratricopeptide_repeat_domain_19	protein_coding	17	15999784	16045015	+	ENST00000261647;ENST00000466729;ENST00000475723;ENST00000583704;ENST00000497842;ENST00000470399;ENST00000481107;ENST00000465567;ENST00000470649;ENST00000578103	15999824;15999784;15999802;15999834;16023673;16024618;16025088;16025152	16029404;16004251;16028786;16000460;16027535;16003853;16045015;16027080	54902	NM_001271420;NM_017775	membrane;cell_cycle;mitochondrion;mitochondrial_inner_membrane;cell_division;protein_binding;respirasome;midbody;mitochondrial_respiratory_chain_complex_III_assembly;centrosome;mitotic_cytokinesis	868	718	499	645	772	1084	739.524	-0.105708	0.108969	-0.97007	0.332011	0.980549
ENSG00000011304	PTBP1	polypyrimidine_tract_binding_protein_1	protein_coding	19	797075	812327	+	ENST00000635647;ENST00000627714;ENST00000592804;ENST00000677277;ENST00000676227;ENST00000590887;ENST00000349038;ENST00000586481;ENST00000586944;ENST00000677717;ENST00000356948;ENST00000394601;ENST00000589575;ENST00000587191;ENST00000679114;ENST00000350092;ENST00000592113;ENST00000585535;ENST00000621737;ENST00000585956;ENST00000587136;ENST00000585932;ENST00000589883;ENST00000585856	797075;797392;797398;797425;797427;797428;797452;797462;797490;798428;799406;803575;803577;804389;804623;804858;805096;805508;807859	812327;806055;812253;812256;804582;812312;804634;811289;800081;805017;808762;812275;812222;806045;808730;810774;808646;806660;811016;807028;811021	5725	?;NM_031991;NM_002819;NM_031990	nucleus;nucleic_acid_binding;RNA_binding;mRNA_processing;RNA_splicing;regulation_of_RNA_splicing;membrane;protein_binding;mRNA_binding;nucleoplasm;extracellular_exosome;regulation_of_alternative_mRNA_splicing,_via_spliceosome;regulation_of_cell_differentiation;IRES-dependent_viral_translational_initiation;negative_regulation_of_mRNA_splicing,_via_spliceosome;nucleolus;pre-mRNA_binding;negative_re…	9296	8231	5812	6896	7835	11133	7991.07	0.0154157	0.0917691	0.167984	0.866596	0.998588
ENSG00000011332	DPF1	double_PHD_fingers_1	protein_coding	19	38211006	38229714	-	ENST00000355526;ENST00000420980;ENST00000689228;ENST00000614244;ENST00000412732;ENST00000686058;ENST00000416611;ENST00000418517;ENST00000414789;ENST00000473716;ENST00000456296;ENST00000472656;ENST00000471976;ENST00000494031;ENST00000488378;ENST00000438060;ENST00000475938;ENST00000438365;ENST00000586624	38211006;38211009;38211043;38211700;38211702;38211717;38211755;38211962;38211974;38212065;38212072;38216242;38217391;38218628;38219029	38224222;38224250;38229677;38229714;38229673;38223298;38219939;38217652;38216510;38213979;38223961;38229654;38223173;38228693	8193	NM_001135155;NM_004647;NM_001289978;NM_001135156;NM_001363579	zinc_ion_binding;nBAF_complex;metal_ion_binding;nucleus;cytoplasm;nervous_system_development;histone_binding;negative_regulation_of_transcription,_DNA-templated;sequence-specific_double-stranded_DNA_binding;positive_regulation_of_transcription_by_RNA_polymerase_II;transcription_coregulator_activity;chromatin;regulation_of_transcription_by_RNA_polymerase_II;apoptotic_process;chromatin_remodeling;r…	2	2	2	5	1	5	2.79528	-0.691682	1.16934	-0.591515	0.554176	0.998588
ENSG00000011347	SYT7	synaptotagmin_7	protein_coding	11	61513714	61581148	-	ENST00000263846;ENST00000540677;ENST00000539246;ENST00000539468;ENST00000539008;ENST00000542836;ENST00000542670;ENST00000535826;ENST00000540831;ENST00000545053	61515313;61518057;61518627;61513714;61523900;61528011	61581148;61580826;61580820;61581076;61580838;61580871;61580872;61533103	9066	NM_004200;NM_001370211;NM_001252065;NM_001365809;NM_001300773	membrane;integral_component_of_membrane;cytoplasmic_vesicle;metal_ion_binding;plasma_membrane;exocytosis;lysosomal_membrane;cell_junction;cell_projection;peroxisome;protein_binding;lysosome;synapse;cytosol;calcium-dependent_phospholipid_binding;phagocytic_vesicle_membrane;synaptic_vesicle;peroxisomal_membrane;synaptic_vesicle_membrane;presynaptic_membrane;calmodulin_binding;vesicle-mediated_trans…	11	6	8	19	19	11	12.6292	-0.902988	0.596056	-1.51494	0.129788	0.779114
ENSG00000011376	LARS2	leucyl-tRNA_synthetase_2,_mitochondrial	protein_coding	3	45388561	45554726	+	ENST00000650792;ENST00000414984;ENST00000265537;ENST00000431023;ENST00000651549;ENST00000645846;ENST00000652135;ENST00000430399;ENST00000642274;ENST00000467936;ENST00000485461;ENST00000474585	45388561;45388564;45388573;45388576;45388606;45388619;45388836;45500541;45517963;45541594	45554726;45547609;45548674;45422409;45548020;45549407;45541885;45400353;45548599;45538463;45547404;45547554	23395	NM_001368263;NM_015340	translation;nucleotide_binding;ATP_binding;mitochondrion;mitochondrial_matrix;ligase_activity;aminoacyl-tRNA_ligase_activity;tRNA_aminoacylation_for_protein_translation;aminoacyl-tRNA_editing_activity;aminoacyl-tRNA_metabolism_involved_in_translational_fidelity;leucine-tRNA_ligase_activity;leucyl-tRNA_aminoacylation;mitochondrial_translation	612	510	409	421	506	755	521.134	0.0455817	0.121108	0.376373	0.70664	0.998588
ENSG00000011405	PIK3C2A	phosphatidylinositol-4-phosphate_3-kinase_catalytic_subunit_type_2_alpha	protein_coding	11	17077730	17207986	-	ENST00000531428;ENST00000265970;ENST00000691414;ENST00000533645;ENST00000532035;ENST00000503729	17077730;17086572;17086575;17141322;17169352;17194394	17207920;17169741;17207986;17207947;17207950;17207983	5286	?;NM_001321380;NM_001386870;NM_002645;NM_001321378	?;nucleus;cytoplasm;membrane;Golgi_apparatus;cytoplasmic_vesicle;intracellular_membrane-bounded_organelle;nucleotide_binding;ATP_binding;kinase_activity;transferase_activity;phosphorylation;nucleoplasm;cytosol;plasma_membrane;lipid_metabolic_process;exocytosis;trans-Golgi_network;phosphatidylinositol_phosphate_biosynthetic_process;phosphatidylinositol_binding;phosphatidylinositol-4,5-bisphosphate…	707	334	312	403	413	1112	501.622	-0.302525	0.335294	-0.902269	0.366914	0.9847
ENSG00000011422	PLAUR	plasminogen_activator,_urokinase_receptor	protein_coding	19	43646095	43670547	-	ENST00000339082;ENST00000593447;ENST00000601723;ENST00000340093;ENST00000221264;ENST00000595038;ENST00000594364;ENST00000593714;ENST00000599892;ENST00000597107;ENST00000602141;ENST00000593939;ENST00000593396;ENST00000598875;ENST00000599546;ENST00000601876	43646095;43648576;43648579;43648580;43651824;43652041;43652225;43652226;43655439;43655513;43656479;43656566;43665110;43665357;43667215	43670166;43656616;43670153;43670169;43670547;43656573;43656802;43667691;43668320;43670141;43668244;43668256;43661548;43670167;43668304;43670168	5329	NM_001005376;NM_001301037;NM_002659;NM_001005377	membrane;integral_component_of_membrane;plasma_membrane;extracellular_region;focal_adhesion;cell_junction;cell_projection;protein_binding;anchored_component_of_membrane;protein_domain_specific_binding;regulation_of_proteolysis;blood_coagulation;enzyme_binding;endoplasmic_reticulum_membrane;signaling_receptor_activity;signaling_receptor_binding;specific_granule_membrane;urokinase_plasminogen_activ…	7968	7632	4903	8858	8775	10404	7960.9	-0.331781	0.130079	-2.55061	0.0107534	0.181134
ENSG00000011426	ANLN	anillin_actin_binding_protein	protein_coding	7	36389821	36453791	+	ENST00000265748;ENST00000396068;ENST00000424865;ENST00000418118;ENST00000460598;ENST00000429082;ENST00000441696;ENST00000452877;ENST00000495714;ENST00000428612;ENST00000446635;ENST00000457743;ENST00000491782	36389862;36389821;36390171;36390235;36403493;36406402;36406403;36406533;36406551;36410560;36420224;36422723;36448939	36453791;36406266;36396421;36407842;36410666;36415783;36415885;36417148;36449800;36426034;36449678;36453655	54443	NM_018685;NM_001284301;NM_001284302	nucleus;cytoplasm;cell_cycle;nucleoplasm;actin_binding;cytoskeleton;cell_division;midbody;cell_projection;cell_cortex;hematopoietic_progenitor_cell_differentiation;mitotic_cytokinesis;cytosol;cadherin_binding;bleb;glomerular_visceral_epithelial_cell_migration;actin_cytoskeleton;positive_regulation_of_bleb_assembly;actomyosin_contractile_ring_assembly;septin_ring_organization;actomyosin_contractil…	13	10	4	7	2	20	8.37818	0.120927	0.717922	0.16844	0.866237	0.998588
ENSG00000011451	WIZ	WIZ_zinc_finger	protein_coding	19	15419978	15449956	-	ENST00000674001;ENST00000674089;ENST00000263381;ENST00000673675;ENST00000599910;ENST00000643092;ENST00000648664;ENST00000600632;ENST00000595214;ENST00000596159;ENST00000389282;ENST00000545156	15419978;15421523;15422091;15422094;15424060;15436475;15436934;15421508	15432761;15449951;15449956;15433290;15449941;15424839;15438927;15449608;15431150	58525	NM_001371603;NM_001330395;NM_021241;NM_001371589	nucleoplasm;midbody;nucleus;metal_ion_binding;protein_binding;regulation_of_transcription_by_RNA_polymerase_II;DNA-binding_transcription_factor_activity,_RNA_polymerase_II-specific;RNA_polymerase_II_cis-regulatory_region_sequence-specific_DNA_binding;extracellular_exosome;protein_stabilization;positive_regulation_of_nuclear_cell_cycle_DNA_replication;histone_methyltransferase_binding;protein-cont…	1670	1212	878	1190	1145	1906	1284.72	-0.0238249	0.103403	-0.230409	0.817774	0.998588
ENSG00000011454	RABGAP1	RAB_GTPase_activating_protein_1	protein_coding	9	122940833	123104866	+	ENST00000456584;ENST00000459903;ENST00000317419;ENST00000373647;ENST00000402311;ENST00000426918;ENST00000485090;ENST00000493854;ENST00000475607;ENST00000474707;ENST00000480054	122940833;122941020;122941033;122941090;122990163;123033509;123033667;123073560;123089552	123103268;122986416;122990769;123104866;122984671;122997335;122996320;123074310;123074317;123076999;123097753	23637	?;NM_012197	cytoplasm;cell_cycle;cytosol;cytoskeleton;GTPase_activator_activity;protein_binding;microtubule_organizing_center;positive_regulation_of_GTPase_activity;activation_of_GTPase_activity;regulation_of_GTPase_activity;small_GTPase_binding;microtubule_associated_complex;centrosome;tubulin_binding	1535	1018	817	878	938	1730	1102.2	0.102834	0.113887	0.902943	0.366556	0.984585
ENSG00000011465	DCN	decorin	protein_coding	12	91140484	91183217	-	ENST00000052754;ENST00000425043;ENST00000393155;ENST00000548218;ENST00000552962;ENST00000420120;ENST00000441303;ENST00000547568;ENST00000546391;ENST00000456569;ENST00000550758;ENST00000547937;ENST00000552145;ENST00000550563;ENST00000549513;ENST00000546370;ENST00000546745;ENST00000550099;ENST00000551354;ENST00000548768	91140484;91145259;91145277;91145526;91145736;91146058;91146166;91146236;91150783;91158296;91158298;91158312;91158476;91169634;91172142;91172528;91175118;91179199	91182817;91178552;91183217;91146208;91182824;91182805;91179513;91153149;91180365;91182652;91179355;91180976;91179439;91182709;91179495;91179533;91180481	1634	NM_001920;NM_133503;NM_133505;NM_133504;NM_133506;NM_133507	extracellular_space;RNA_binding;extracellular_region;protein_binding;collagen_binding;extracellular_matrix_structural_constituent_conferring_compression_resistance;positive_regulation_of_autophagy;collagen-containing_extracellular_matrix;positive_regulation_of_transcription_by_RNA_polymerase_II;lysosomal_lumen;Golgi_lumen;animal_organ_morphogenesis;positive_regulation_of_macroautophagy;negative_r…	1	0	1	3	0	1
ENSG00000011478	QPCTL	glutaminyl-peptide_cyclotransferase_like	protein_coding	19	45692403	45703989	+	ENST00000677024;ENST00000677542;ENST00000678102;ENST00000012049;ENST00000678862;ENST00000366382;ENST00000591606;ENST00000592769	45692403;45692666;45692673;45692697;45692758;45698480	45701914;45703820;45703953;45703987;45703926;45703989;45698825;45701823	54814	?;NM_017659;NM_001163377	membrane;integral_component_of_membrane;Golgi_apparatus;metal_ion_binding;transferase_activity;zinc_ion_binding;acyltransferase_activity;Golgi_membrane;glutaminyl-peptide_cyclotransferase_activity;peptidyl-pyroglutamic_acid_biosynthetic_process,_using_glutaminyl-peptide_cyclotransferase;protein_binding	323	306	212	290	330	417	306.768	-0.149661	0.148544	-1.00752	0.313686	0.971662
ENSG00000011485	PPP5C	protein_phosphatase_5_catalytic_subunit	protein_coding	19	46347087	46392981	+	ENST00000012443;ENST00000478046;ENST00000391919;ENST00000467902;ENST00000527193;ENST00000487483;ENST00000532058;ENST00000486994;ENST00000467502;ENST00000493347;ENST00000595055;ENST00000491003;ENST00000492109;ENST00000525507;ENST00000527623	46347087;46347101;46347108;46375604;46375627;46381511;46381726;46382772;46383156;46383323;46383463;46383794;46384377;46386718;46387926	46390975;46392981;46390852;46376703;46383711;46390846;46383998;46390746;46387935;46387164;46384943;46390286;46388595;46390675;46390610	5536	NM_006247;NM_001204284	nucleus;cytoplasm;membrane;intracellular_membrane-bounded_organelle;metal_ion_binding;cellular_anatomical_entity;cytosol;plasma_membrane;hydrolase_activity;positive_regulation_of_I-kappaB_kinase/NF-kappaB_signaling;DNA_repair;cellular_response_to_DNA_damage_stimulus;protein_serine/threonine_phosphatase_activity;RNA_binding;phosphoprotein_phosphatase_activity;protein_serine_phosphatase_activity;pr…	1440	1170	845	1058	1220	1597	1191.38	-0.0203681	0.105038	-0.193911	0.846245	0.998588
ENSG00000011523	CEP68	centrosomal_protein_68	protein_coding	2	65056366	65087004	+	ENST00000475851;ENST00000377990;ENST00000260569;ENST00000497039;ENST00000537589	65056366;65056416;65056465;65070729;65056452	65071844;65087004;65074484;65075251	23177	?;NM_015147;NM_001319100;NM_001319101	?;cytoplasm;nucleoplasm;cytosol;cytoskeleton;cell_junction;protein_binding;centriolar_satellite;microtubule_organizing_center;centrosome;protein_domain_specific_binding;protein_kinase_binding;centrosome_cycle;protein_localization_to_organelle;centriole-centriole_cohesion	1634	1284	856	997	1054	1715	1212.07	0.159197	0.100438	1.58503	0.11296	0.732898
ENSG00000011566	MAP4K3	mitogen-activated_protein_kinase_kinase_kinase_kinase_3	protein_coding	2	39249266	39437301	-	ENST00000263881;ENST00000437545;ENST00000341681;ENST00000479708;ENST00000475457;ENST00000495648;ENST00000497566;ENST00000474502;ENST00000465701;ENST00000414968;ENST00000429397;ENST00000437968;ENST00000484274	39249266;39249278;39249283;39258523;39260691;39271911;39288215;39290328;39290330;39293243;39325788;39337575;39356165	39437285;39379809;39437301;39261117;39267425;39278419;39315517;39294297;39299845;39325933;39437147;39437228;39437065	8491	NM_003618;NM_001270425	nucleotide_binding;protein_kinase_activity;protein_serine/threonine_kinase_activity;protein_serine/threonine/tyrosine_kinase_activity;ATP_binding;kinase_activity;transferase_activity;protein_serine_kinase_activity;protein_phosphorylation;phosphorylation;protein_binding;MAP_kinase_kinase_kinase_kinase_activity;intracellular_signal_transduction;response_to_UV;response_to_tumor_necrosis_factor;JNK_c…	1912	1408	1118	1505	1611	2754	1645.9	-0.226453	0.0975346	-2.32177	0.0202454	0.287818
ENSG00000011590	ZBTB32	zinc_finger_and_BTB_domain_containing_32	protein_coding	19	35704558	35717038	+	ENST00000392197;ENST00000442282;ENST00000426659;ENST00000451726;ENST00000262630;ENST00000481182	35704558;35704559;35704571;35704579;35712928;35713433	35717038;35713542;35716497;35714339	27033	NM_014383;NM_001316902;NM_001316903	nucleus;metal_ion_binding;DNA_binding;zinc_ion_binding;protein_binding;regulation_of_transcription_by_RNA_polymerase_II;DNA-binding_transcription_repressor_activity,_RNA_polymerase_II-specific;negative_regulation_of_transcription_by_RNA_polymerase_II;RNA_polymerase_II_cis-regulatory_region_sequence-specific_DNA_binding;nucleoplasm;DNA-binding_transcription_factor_activity,_RNA_polymerase_II-speci…	8	6	2	7	8	8	6.23414	-0.453982	0.771465	-0.588467	0.556219	0.998588
ENSG00000011600	TYROBP	transmembrane_immune_signaling_adaptor_TYROBP	protein_coding	19	35904401	35908295	-	ENST00000424586;ENST00000587837;ENST00000585901;ENST00000544690;ENST00000262629;ENST00000586946;ENST00000588439;ENST00000589517;ENST00000585626	35904401;35904403;35904446;35904461;35904560;35907294	35908295;35908247;35908275;35908223	7305	NM_001173515;NM_001173514;NM_003332;NM_198125	membrane;integral_component_of_membrane;plasma_membrane;metal_ion_binding;actin_cytoskeleton_organization;protein_homodimerization_activity;protein_binding;immune_system_process;cell_surface;signaling_receptor_binding;stimulatory_C-type_lectin_receptor_signaling_pathway;identical_protein_binding;integral_component_of_plasma_membrane;protein_stabilization;signal_transduction;positive_regulation_of…	14564	13236	8835	9693	10524	12919	11478.9	0.277322	0.111855	2.4793	0.0131642	0.213391
ENSG00000011638	LDAF1	lipid_droplet_assembly_factor_1	protein_coding	16	21158377	21180616	+	ENST00000573487;ENST00000233047;ENST00000572258;ENST00000574092;ENST00000261388;ENST00000451578;ENST00000572599;ENST00000577162;ENST00000573688	21158377;21158674;21158661;21158679;21158689;21158705;21158710;21170472	21179987;21180616;21179609;21173362;21180609;21180220;21179612;21166882;21180505	57146	?;NM_001301771;NM_001301773;NM_001301774;NM_020422;NM_001301769;NM_001301775	membrane;integral_component_of_membrane;endoplasmic_reticulum;endoplasmic_reticulum_membrane;lipid_droplet;protein_binding;lipid_droplet_formation	462	378	281	347	462	497	397.02	-0.0850043	0.14684	-0.578892	0.562662	0.998588
ENSG00000011677	GABRA3	gamma-aminobutyric_acid_type_A_receptor_subunit_alpha3	protein_coding	X	152166234	152451315	-	ENST00000370314;ENST00000535043;ENST00000497894;ENST00000417858	152166234;152168228;152187209;152251058	152451315;152389497;152189943;152255998	?	NM_000808	membrane;integral_component_of_membrane;plasma_membrane;ion_channel_activity;ion_transport;cell_junction;synapse;transmembrane_signaling_receptor_activity;postsynaptic_membrane;chloride_channel_activity;chloride_transport;chloride_channel_complex;GABA-A_receptor_activity;extracellular_ligand-gated_ion_channel_activity;gamma-aminobutyric_acid_signaling_pathway;ion_transmembrane_transport;protein_b…	0	0	0	0	0	1
ENSG00000012048	BRCA1	BRCA1_DNA_repair_associated	protein_coding	17	43044295	43170245	-	ENST00000352993;ENST00000357654;ENST00000471181;ENST00000468300;ENST00000644379;ENST00000586385;ENST00000591534;ENST00000591849;ENST00000493795;ENST00000461221;ENST00000491747;ENST00000484087;ENST00000478531;ENST00000493919;ENST00000472490;ENST00000621897;ENST00000487825;ENST00000461574;ENST00000354071;ENST00000634433;ENST00000412061;ENST00000470026;ENST00000652672;ENST00000477152;ENST00000492859…	43044295;43044805;43045086;43045563;43045629;43045678;43063344;43063360;43067274;43076488;43076537;43091098;43093013;43093570;43093584;43093585;43093586;43094112;43094170;43094482;43095846;43099831;43104189;43104225;43124026	43125370;43125364;43125483;43125451;43091851;43125329;43125402;43125288;43125356;43104916;43125359;43071066;43082760;43091824;43125315;43170245;43095866;43125323;43125300;43125450;43104891;43125343;43125353;43125321;43125326	672	?;NM_007294;NM_007300;NM_007299;NM_007297;NM_007298	positive_regulation_of_gene_expression;nucleus;cytoplasm;protein-containing_complex;zinc_ion_binding;metal_ion_binding;transferase_activity;cell_cycle;nucleoplasm;intracellular_membrane-bounded_organelle;DNA_binding;protein_ubiquitination;ubiquitin_protein_ligase_binding;negative_regulation_of_transcription,_DNA-templated;lipid_metabolic_process;fatty_acid_metabolic_process;ubiquitin-protein_tran…	137	89	74	80	81	247	108.691	-0.199967	0.252636	-0.791522	0.42864	0.998588
ENSG00000012061	ERCC1	ERCC_excision_repair_1,_endonuclease_non-catalytic_subunit	protein_coding	19	45407334	45478828	-	ENST00000300853;ENST00000423698;ENST00000588738;ENST00000340192;ENST00000590701;ENST00000591636;ENST00000589165;ENST00000013807;ENST00000592410;ENST00000592444;ENST00000587888;ENST00000589381;ENST00000592083;ENST00000592905;ENST00000592023;ENST00000588300;ENST00000589214	45407334;45409546;45409614;45409616;45409619;45409668;45413434;45413436;45413677;45413963;45414738;45414861;45416491;45420324	45423917;45478828;45414616;45423839;45419186;45423501;45424367;45423566;45414477;45416859;45420382;45423485;45450725;45423872;45423605;45423938;45429210	2067	NM_001369412;NM_001369413;NM_001369414;NM_001369415;NM_001983;NM_001369416;NM_001369417;NM_001369418;NM_001166049;NM_001369419;NM_001369408;NM_001369410;NM_001369409;NM_001369411;NM_202001	protein_binding;nucleus;cytoplasm;nucleoplasm;DNA_binding;hydrolase_activity;DNA_repair;cellular_response_to_DNA_damage_stimulus;nucleic_acid_phosphodiester_bond_hydrolysis;TFIID-class_transcription_factor_complex_binding;damaged_DNA_binding;nuclease_activity;promoter-specific_chromatin_binding;pyrimidine_dimer_repair_by_nucleotide-excision_repair;nucleotide-excision_repair;double-strand_break_re…	1205	1088	739	1021	1110	1488	1082.4	-0.106749	0.112477	-0.949082	0.342579	0.981852
ENSG00000012124	CD22	CD22_molecule	protein_coding	19	35319261	35347361	+	ENST00000598537;ENST00000601414;ENST00000595419;ENST00000599717;ENST00000600131;ENST00000598138;ENST00000599799;ENST00000595780;ENST00000602224;ENST00000597916;ENST00000596492;ENST00000600905;ENST00000593867;ENST00000601732;ENST00000598028;ENST00000600424;ENST00000599811;ENST00000598815;ENST00000601769;ENST00000536635;ENST00000085219;ENST00000594954;ENST00000601329;ENST00000597433;ENST00000600655…	35319261;35319371;35328664;35329166;35329176;35329187;35329188;35329195;35329212;35332016;35332546;35336053;35338254;35341101;35344731;35329169	35332830;35336166;35332931;35336134;35336063;35336191;35329911;35332912;35333090;35336042;35336146;35336219;35336300;35337807;35337977;35340950;35340961;35341724;35347266;35347355;35347361;35329928;35338413;35341029;35341843;35346929;35346766;35338170;35336661;35345126;35341883;35345424	?	?;NM_001185099;NM_001771;NM_001185100;NM_001278417;NM_001185101	?;integral_component_of_membrane;membrane;plasma_membrane;carbohydrate_binding;cell_adhesion;protein_binding;external_side_of_plasma_membrane;integral_component_of_plasma_membrane;extracellular_exosome;early_endosome;recycling_endosome;sialic_acid_binding;cytoplasm;signaling_receptor_binding;cell_surface;protein_phosphatase_binding;negative_regulation_of_B_cell_receptor_signaling_pathway;neuronal…	2478	1822	1322	1168	1228	1984	1620.42	0.515807	0.0946653	5.44874	5.07265e-08	5.63845e-06
ENSG00000012171	SEMA3B	semaphorin_3B	protein_coding	3	50267558	50277546	+	ENST00000621029;ENST00000618865;ENST00000619119;ENST00000616701;ENST00000612509;ENST00000433753;ENST00000611067;ENST00000441915;ENST00000456560;ENST00000439487;ENST00000434030;ENST00000456210;ENST00000418576;ENST00000419007;ENST00000416295	50267558;50267608;50268874;50269147;50269165;50269169;50269214;50270561;50273119;50273130;50273152;50273157;50273160;50273346;50274634	50271458;50277139;50277546;50273680;50277142;50276706;50277170;50277165;50274530;50274340;50276876;50277161;50276444	7869	?;NM_004636;NM_001290060;NM_001005914;NM_001290061;NM_001290062;NM_001290063	semaphorin_receptor_binding;protein_binding;endoplasmic_reticulum;extracellular_region;extracellular_space;integral_component_of_plasma_membrane;collagen-containing_extracellular_matrix;cell-cell_signaling;axon_guidance;chemorepellent_activity;neural_crest_cell_migration;positive_regulation_of_cell_migration;negative_regulation_of_axon_extension_involved_in_axon_guidance;negative_chemotaxis;semap…	36	36	21	30	16	43	29.4349	0.235172	0.379809	0.619185	0.535795	0.998588
ENSG00000012174	MBTPS2	membrane_bound_transcription_factor_peptidase,_site_2	protein_coding	X	21839617	21885423	+	ENST00000465888;ENST00000379484;ENST00000365779	21839636;21839617;21839654	21857593;21885423;21873084	51360	?;NM_015884	?;cytoplasm;membrane;integral_component_of_membrane;metal_ion_binding;peptidase_activity;proteolysis;hydrolase_activity;lipid_metabolic_process;steroid_metabolic_process;cholesterol_metabolic_process;metalloendopeptidase_activity;metallopeptidase_activity;Golgi_membrane;endoplasmic_reticulum_unfolded_protein_response;membrane_protein_intracellular_domain_proteolysis;response_to_endoplasmic_reticu…	528	468	360	360	433	736	464.5	0.028961	0.131634	0.220012	0.825862	0.998588
ENSG00000012211	PRICKLE3	prickle_planar_cell_polarity_protein_3	protein_coding	X	49174802	49186528	-	ENST00000599218;ENST00000540849;ENST00000453382;ENST00000614014;ENST00000432913;ENST00000376310;ENST00000376317;ENST00000611313	49174802;49175264;49175621;49177137;49177989;49179405;49179806;49183594	49186373;49184893;49184789;49179283;49184898;49186389;49186528;49186392	4007	NM_006150;NM_001307979	cytoplasm;membrane;zinc_ion_binding;metal_ion_binding;mitochondrion;plasma_membrane;protein_binding;cell_projection_organization;biological_process	448	342	235	297	303	515	342.8	0.0383205	0.132627	0.288935	0.772631	0.998588
ENSG00000012223	LTF	lactotransferrin	protein_coding	3	46435645	46485234	-	ENST00000231751;ENST00000426532;ENST00000417439;ENST00000443496;ENST00000493056;ENST00000478874;ENST00000462667;ENST00000431944;ENST00000498301	46435645;46436019;46436193;46436201;46438034;46438095;46454014;46455429;46459657	46464905;46463671;46464868;46485234;46441905;46463644;46455823;46485223	4057	NM_002343;NM_001199149;NM_001321121;NM_001321122	nucleus;cytoplasm;extracellular_space;protein-containing_complex;metal_ion_binding;negative_regulation_of_apoptotic_process;ion_transport;peptidase_activity;proteolysis;DNA_binding;hydrolase_activity;extracellular_region;positive_regulation_of_I-kappaB_kinase/NF-kappaB_signaling;iron_ion_binding;protein_binding;serine-type_endopeptidase_activity;immune_system_process;heparin_binding;cell_surface;…	3	9	5	6	5	3	5.50253	0.413252	0.866632	0.476848	0.63347	0.998588
ENSG00000012232	EXTL3	exostosin_like_glycosyltransferase_3	protein_coding	8	28600469	28756561	+	ENST00000522725;ENST00000696177;ENST00000696178;ENST00000519288;ENST00000520940;ENST00000454906;ENST00000696179;ENST00000696180;ENST00000696181;ENST00000220562;ENST00000696182;ENST00000696183;ENST00000696184;ENST00000696185;ENST00000696186;ENST00000519886;ENST00000696187;ENST00000518223;ENST00000521532;ENST00000522698;ENST00000521473;ENST00000517738;ENST00000696188;ENST00000523271;ENST00000520679	28600469;28622732;28622761;28631406;28631432;28701500;28701501;28701503;28701513;28701580;28701596;28701598;28701605;28701613;28710355;28710358;28716685;28718060;28730160;28730925;28739901;28743976	28715616;28756561;28715786;28713513;28715610;28744779;28753687;28755599;28702709;28753690;28733700;28752832;28716051;28715903;28743183;28743164;28750836;28750724;28751094	2137	?;NM_001440	?;membrane;integral_component_of_membrane;endoplasmic_reticulum;endoplasmic_reticulum_membrane;protein_glycosylation;glycosyltransferase_activity;Golgi_apparatus;metal_ion_binding;transferase_activity;protein_binding;heparan_sulfate_proteoglycan_biosynthetic_process;positive_regulation_of_cell_growth;glucuronyl-galactosyl-proteoglycan_4-alpha-N-acetylglucosaminyltransferase_activity	886	852	545	655	815	1061	782.635	0.00864994	0.122556	0.0705797	0.943732	0.998588
ENSG00000012504	NR1H4	nuclear_receptor_subfamily_1_group_H_member_4	protein_coding	12	100473708	100564414	+	ENST00000548884;ENST00000649582;ENST00000392986;ENST00000321046;ENST00000549996;ENST00000648861;ENST00000546380;ENST00000548621;ENST00000551379;ENST00000188403;ENST00000551184	100473708;100473893;100473866;100473916;100473951;100473955;100474002;100503360;100503453	100564413;100505782;100564414;100563511;100563867;100505766;100505796;100563489;100563642;100505824	9971	NM_005123;NM_001206979;NM_001206978;NM_001206977;NM_001206993;NM_001206992	nucleus;zinc_ion_binding;metal_ion_binding;negative_regulation_of_apoptotic_process;DNA_binding;regulation_of_transcription,_DNA-templated;DNA-binding_transcription_factor_activity;sequence-specific_DNA_binding;protein_binding;nuclear_receptor_activity;intracellular_receptor_signaling_pathway;nucleoplasm;immune_system_process;innate_immune_response;inflammatory_response;regulation_of_transcriptio…	0	0	0	1	0	0
ENSG00000012660	ELOVL5	ELOVL_fatty_acid_elongase_5	protein_coding	6	53267398	53349179	-	ENST00000304434;ENST00000485336;ENST00000465983;ENST00000486973;ENST00000370913;ENST00000370918;ENST00000542638	53267404;53275125;53276179;53294088;53267398	53348950;53348973;53348926;53349179	60481	NM_021814;NM_001301856;NM_001242831;NM_001242828;NM_001242830	membrane;integral_component_of_membrane;transferase_activity;endoplasmic_reticulum;endoplasmic_reticulum_membrane;lipid_metabolic_process;fatty_acid_metabolic_process;fatty_acid_elongase_activity;very-long-chain_3-ketoacyl-CoA_synthase_activity;fatty_acid_biosynthetic_process;unsaturated_fatty_acid_biosynthetic_process;fatty_acid_elongation,_saturated_fatty_acid;fatty_acid_elongation;fatty_acid_e…	3606	2699	2126	2094	2471	4190	2757.78	0.132575	0.0971257	1.36499	0.172257	0.851395
ENSG00000012779	ALOX5	arachidonate_5-lipoxygenase	protein_coding	10	45374176	45446119	+	ENST00000374391;ENST00000483623;ENST00000475300;ENST00000493336;ENST00000481117;ENST00000498461;ENST00000542434	45374216;45424084;45440430;45442613;45443242;45443421;45374176	45446117;45428486;45441585;45443447;45444232;45444214;45446119	240	NM_001320862;NM_000698;NM_001320861;NM_001256153;NM_001256154	nucleus;cytoplasm;membrane;metal_ion_binding;nucleoplasm;oxidoreductase_activity;hydrolase_activity;lipid_metabolic_process;nuclear_envelope;cytosol;extracellular_space;nuclear_membrane;iron_ion_binding;dioxygenase_activity;protein_binding;perinuclear_region_of_cytoplasm;extracellular_region;leukotriene_biosynthetic_process;oxidoreductase_activity,_acting_on_single_donors_with_incorporation_of_mo…	746	458	359	1014	1089	1574	828.459	-1.10521	0.119199	-9.27192	1.82817e-20	9.48304e-18
ENSG00000012817	KDM5D	lysine_demethylase_5D	protein_coding	Y	19703865	19744939	-	ENST00000469599;ENST00000317961;ENST00000541639;ENST00000382806;ENST00000492117;ENST00000440077;ENST00000415360;ENST00000485154;ENST00000478891;ENST00000447300	19703865;19705417;19705420;19705425;19706063;19707182;19709700;19715136;19721272	19716695;19744726;19744939;19744761;19722467;19744923;19708949;19710606;19716348;19744711	8284	?;NM_004653;NM_001146705;NM_001146706	?;nucleus;metal_ion_binding;oxidoreductase_activity;fibrillar_center;DNA_binding;chromatin_organization;dioxygenase_activity;protein_binding;histone_demethylase_activity;histone_lysine_demethylation;chromatin_remodeling;histone_demethylase_activity_(H3-trimethyl-K4_specific);T_cell_antigen_processing_and_presentation;histone_H3-K4_demethylation,_trimethyl-H3-K4-specific;nucleoplasm;androgen_recep…	1267	571	539	942	594	1571	858.761	-0.243558	0.339352	-0.717715	0.472933	0.998588
ENSG00000012822	CALCOCO1	calcium_binding_and_coiled-coil_domain_1	protein_coding	12	53708517	53727745	-	ENST00000262059;ENST00000546443;ENST00000430117;ENST00000548263;ENST00000550804;ENST00000549935;ENST00000549613;ENST00000552282;ENST00000547988;ENST00000551900;ENST00000546619;ENST00000547949;ENST00000553154;ENST00000549784;ENST00000549173;ENST00000548177;ENST00000552623;ENST00000549349;ENST00000549688;ENST00000547885;ENST00000548431;ENST00000546774	53708517;53711119;53711159;53713170;53714137;53715675;53719772;53722140;53722155;53722164;53723550;53723594;53723621;53723640;53723683;53723696;53723729;53724044;53724404;53724583	53727745;53714629;53727439;53727428;53727452;53716349;53719778;53725267;53727606;53727451;53726340;53727457;53727467;53727491	57658	?;NM_001143682;NM_020898	nucleus;cytoplasm;intracellular_membrane-bounded_organelle;metal_ion_binding;cytosol;Wnt_signaling_pathway;protein_binding;positive_regulation_of_transcription,_DNA-templated;transcription_coactivator_activity;transcription_cis-regulatory_region_binding;RNA_polymerase_II_cis-regulatory_region_sequence-specific_DNA_binding;positive_regulation_of_transcription_by_RNA_polymerase_II;protein_C-terminu…	2067	1268	951	1951	1683	2810	1708.96	-0.468374	0.125158	-3.74225	0.00018238	0.00739389
ENSG00000012963	UBR7	ubiquitin_protein_ligase_E3_component_n-recognin_7	protein_coding	14	93207241	93229215	+	ENST00000554232;ENST00000556871;ENST00000553674;ENST00000013070;ENST00000555113;ENST00000553857;ENST00000555329	93207241;93207243;93207256;93207294;93209897;93218681	93218557;93218674;93227118;93229215;93215199;93227024;93227225	?	?;NM_175748	zinc_ion_binding;metal_ion_binding;protein_ubiquitination;ubiquitin_protein_ligase_activity;transferase_activity;molecular_function;biological_process	754	564	437	584	606	786	608.555	-0.0379243	0.124042	-0.305737	0.759805	0.998588
ENSG00000012983	MAP4K5	mitogen-activated_protein_kinase_kinase_kinase_kinase_5	protein_coding	14	50418501	50561126	-	ENST00000554990;ENST00000682126;ENST00000013125;ENST00000557390;ENST00000557124;ENST00000557210;ENST00000554091;ENST00000557578;ENST00000555216;ENST00000554066	50418501;50418521;50418525;50419560;50434964;50462693;50464078;50468690;50475092;50485929	50450600;50532569;50532609;50532619;50438401;50483149;50532087;50486145;50561126;50505128	11183	?;NM_006575;NM_198794	?;ATP_binding;protein_phosphorylation;protein_kinase_activity;MAP_kinase_kinase_kinase_kinase_activity;cytoplasm;nucleotide_binding;protein_serine/threonine_kinase_activity;protein_serine/threonine/tyrosine_kinase_activity;kinase_activity;transferase_activity;protein_serine_kinase_activity;phosphorylation;MAPK_cascade;protein_binding;intracellular_signal_transduction	926	667	510	548	558	1119	688.83	0.107149	0.125461	0.854043	0.393081	0.989618
ENSG00000013016	EHD3	EH_domain_containing_3	protein_coding	2	31234152	31269451	+	ENST00000322054	31234152	31269451	30845	NM_014600	cytoplasm;membrane;protein_transport;metal_ion_binding;nucleotide_binding;ATP_binding;plasma_membrane;cilium;endosome;calcium_ion_binding;GTP_binding;focal_adhesion;cell_projection;endocytic_recycling;protein_binding;cilium_assembly;cell_projection_organization;cytosol;recycling_endosome_membrane;ciliary_membrane;intracellular_membrane-bounded_organelle;endosome_membrane;protein_homooligomerizati…	77	71	31	70	74	96	67.1909	-0.308676	0.262058	-1.17789	0.23884	0.924848
ENSG00000013275	PSMC4	proteasome_26S_subunit,_ATPase_4	protein_coding	19	39971165	39981764	+	ENST00000157812;ENST00000593455;ENST00000455878;ENST00000601697;ENST00000596386;ENST00000601194	39971165;39971170;39971180;39971192;39979444	39981764;39981408;39981441;39980061;39980178	5704	NM_006503;NM_153001	nucleus;cytoplasm;membrane;nucleotide_binding;ATP_binding;nucleoplasm;cytosol;protein_binding;ATP_hydrolysis_activity;intracellular_organelle;proteasome_complex;regulation_of_mRNA_stability;protein_catabolic_process;proteasome_accessory_complex;proteasome-activating_activity;DNA-dependent_DNA_replication;cellular_component_biogenesis;positive_regulation_of_proteasomal_protein_catabolic_process;bl…	2639	2222	1578	2063	2237	2972	2233.18	-0.0322923	0.101896	-0.316914	0.751309	0.998588
ENSG00000013288	MAN2B2	mannosidase_alpha_class_2B_member_2	protein_coding	4	6575189	6623362	+	ENST00000504248;ENST00000285599;ENST00000505907;ENST00000504960;ENST00000510427	6575189;6575215;6605248;6617448	6621354;6623362;6622401;6610041;6618916	23324	NM_001292038;NM_015274	metal_ion_binding;carbohydrate_binding;hydrolase_activity;catalytic_activity;carbohydrate_metabolic_process;metabolic_process;hydrolase_activity,_acting_on_glycosyl_bonds;alpha-mannosidase_activity;mannose_metabolic_process;extracellular_region;protein_binding;extracellular_exosome;lysosome;lysosomal_lumen	3494	3201	2322	2641	2773	4195	3035.02	0.0812531	0.1003	0.8101	0.417883	0.998423
ENSG00000013293	SLC7A14	solute_carrier_family_7_member_14	protein_coding	3	170459548	170586075	-	ENST00000231706;ENST00000466168	170459548;170570090	170586075;170586027	?	NM_020949	membrane;integral_component_of_membrane;intracellular_membrane-bounded_organelle;transmembrane_transporter_activity;transmembrane_transport;nucleoplasm;cytosol;plasma_membrane;lysosomal_membrane;amino_acid_transmembrane_transport;protein_binding;lysosome;amino_acid_transport;amino_acid_transmembrane_transporter_activity	1	0	0	1	0	0
ENSG00000013297	CLDN11	claudin_11	protein_coding	3	170418868	170454733	+	ENST00000064724;ENST00000486429;ENST00000489485;ENST00000643053;ENST00000468358;ENST00000477531;ENST00000488989	170418868;170418875;170421218;170421240;170421280;170437465	170434691;170423742;170434092;170454733;170433426;170437715	5010	NM_005602;NM_001185056	membrane;integral_component_of_membrane;plasma_membrane;identical_protein_binding;structural_molecule_activity;cell_junction;protein_binding;lipid_droplet;bicellular_tight_junction;cell_adhesion;bicellular_tight_junction_assembly;tight_junction;axon;calcium-independent_cell-cell_adhesion_via_plasma_membrane_cell-adhesion_molecules;tight_junction_assembly;spermatogenesis;axon_ensheathment;neurofil…	3	3	3	3	3	8	3.63576	-0.377815	0.99357	-0.38026	0.703753	0.998588
ENSG00000013306	SLC25A39	solute_carrier_family_25_member_39	protein_coding	17	44319625	44324870	-	ENST00000225308;ENST00000591006;ENST00000377095;ENST00000590194;ENST00000586016;ENST00000592372;ENST00000593166;ENST00000537904;ENST00000588767;ENST00000588315;ENST00000585695;ENST00000588049;ENST00000585636;ENST00000586633;ENST00000592857;ENST00000591151;ENST00000585523	44319625;44319627;44319628;44319642;44319673;44319691;44319820;44319870;44319995;44320629;44320938;44321434;44321477;44322422;44322439;44322473;44322527	44324870;44324147;44324823;44324809;44324782;44321147;44321524;44324827;44322445;44324818;44324822;44324770;44324806;44324830	51629	?;NM_001143780;NM_016016;NM_001321241;NM_001366726;NM_001321240	membrane;integral_component_of_membrane;mitochondrion;mitochondrial_inner_membrane;heme_biosynthetic_process;mitochondrial_transmembrane_transport;transmembrane_transport	3829	3239	2219	2467	2592	3570	2925.5	0.247742	0.0992676	2.4957	0.0125709	0.206252
ENSG00000013364	MVP	major_vault_protein	protein_coding	16	29820394	29848039	+	ENST00000563915;ENST00000395353;ENST00000566859;ENST00000357402;ENST00000563096;ENST00000566066;ENST00000562463;ENST00000563558;ENST00000565830;ENST00000569887;ENST00000565164;ENST00000570234;ENST00000566252;ENST00000566554;ENST00000629059;ENST00000569612;ENST00000563123;ENST00000570061;ENST00000568068	29820394;29820452;29820462;29820466;29820473;29820477;29820478;29821324;29821325;29829612;29829730;29830550;29833337;29833827;29834186;29840094	29835787;29848039;29840271;29848021;29830974;29831035;29834137;29841651;29831769;29840383;29830675;29833857;29831074;29830901;29836803;29835505;29835785;29840267;29841790	9961	?;NM_017458;NM_005115;NM_001293204;NM_001293205	?;nucleus;mRNA_transport;cytoplasm;membrane;protein_transport;cytosol;cytoskeleton;nuclear_pore;protein_binding;perinuclear_region_of_cytoplasm;extracellular_region;identical_protein_binding;negative_regulation_of_epidermal_growth_factor_receptor_signaling_pathway;extracellular_exosome;protein_kinase_binding;protein_phosphatase_binding;secretory_granule_lumen;ficolin-1-rich_granule_lumen;negative…	9398	8901	5871	6735	7564	9072	7820.96	0.184696	0.116312	1.58794	0.1123	0.73068
ENSG00000013374	NUB1	negative_regulator_of_ubiquitin_like_proteins_1	protein_coding	7	151341772	151378449	+	ENST00000413040;ENST00000468404;ENST00000470229;ENST00000568733;ENST00000483358;ENST00000470316;ENST00000493588;ENST00000480907;ENST00000477666;ENST00000497987;ENST00000460712;ENST00000480714	151341772;151341804;151341812;151345345;151351120;151351328;151352252;151360141;151368733;151368830	151378449;151361249;151378431;151360209;151361237;151360295;151368805;151360244;151369193;151377281;151374624	51667	NM_001385353;NM_001385355;NM_016118;NM_001385354;NM_001363529;NM_001385356;NM_001243351;NM_001385361	nucleus;nucleoplasm;nucleolus;cytosol;protein_ubiquitination;protein_binding;ubiquitin-dependent_protein_catabolic_process;response_to_tumor_necrosis_factor;response_to_interferon-gamma;positive_regulation_of_proteasomal_ubiquitin-dependent_protein_catabolic_process;regulation_of_ubiquitin-dependent_protein_catabolic_process	3318	2749	1983	2069	2430	3114	2560.17	0.225922	0.100301	2.25245	0.0242936	0.321903
ENSG00000013375	PGM3	phosphoglucomutase_3	protein_coding	6	83161150	83193936	-	ENST00000504780;ENST00000513973;ENST00000512866;ENST00000650640;ENST00000616566;ENST00000283977;ENST00000651425;ENST00000651698;ENST00000650642;ENST00000651204;ENST00000652222;ENST00000506587;ENST00000509219;ENST00000652468;ENST00000507404;ENST00000510258;ENST00000505470;ENST00000507554;ENST00000605602;ENST00000508748;ENST00000503094;ENST00000515333	83161150;83164873;83166130;83167794;83168267;83168528;83168903;83168909;83168928;83168973;83168974;83169123;83169521;83169569;83174437;83181762;83182950;83187025;83188503;83188617;83188745;83190510	83172013;83193265;83193231;83193261;83193234;83193266;83193288;83181878;83193257;83190972;83188756;83193914;83193268;83193207;83176135;83193255;83193936;83188645;83193293;83193248	5238	?;NM_015599;NM_001199919;NM_001199918;NM_001367286;NM_001199917;NM_001367287	intramolecular_transferase_activity,_phosphotransferases;organic_substance_metabolic_process;metal_ion_binding;isomerase_activity;magnesium_ion_binding;carbohydrate_metabolic_process;UDP-N-acetylglucosamine_biosynthetic_process;protein_N-linked_glycosylation;protein_O-linked_glycosylation;phosphoacetylglucosamine_mutase_activity;cytosol;cellular_component;hemopoiesis;phosphoglucomutase_activity;g…	482	345	298	349	400	730	414.069	-0.19814	0.136018	-1.45672	0.145195	0.808282
ENSG00000013392	RWDD2A	RWD_domain_containing_2A	protein_coding	6	83193357	83198935	+	ENST00000369724	83193357	83198935	112611	NM_001322336;NM_001322337;NM_033411;NM_001322339;NM_001322335	protein_binding	128	79	63	79	136	169	103.704	-0.357518	0.222367	-1.60779	0.107882	0.721949
ENSG00000013441	CLK1	CDC_like_kinase_1	protein_coding	2	200853009	200864691	-	ENST00000321356;ENST00000461981;ENST00000464454;ENST00000432425;ENST00000473565;ENST00000472679;ENST00000409769;ENST00000409403;ENST00000434813;ENST00000461326;ENST00000496205;ENST00000492793;ENST00000481641;ENST00000482590	200853009;200853076;200853077;200853081;200853082;200853098;200853113;200853196;200853247;200853332;200860965;200861090;200861332	200864658;200860983;200854013;200864656;200864691;200853995;200858166;200864662;200864561;200854134;200854886;200864657;200864252	1195	NM_004071;NM_001162407	nucleus;nucleotide_binding;protein_kinase_activity;protein_serine/threonine_kinase_activity;protein_serine/threonine/tyrosine_kinase_activity;ATP_binding;kinase_activity;transferase_activity;protein_serine_kinase_activity;protein_phosphorylation;phosphorylation;protein_tyrosine_kinase_activity;protein_binding;regulation_of_RNA_splicing;non-membrane_spanning_protein_tyrosine_kinase_activity;peptid…	1336	819	713	694	938	1376	940.954	0.0937677	0.122535	0.765229	0.444135	0.998588
ENSG00000013503	POLR3B	RNA_polymerase_III_subunit_B	protein_coding	12	106357748	106510198	+	ENST00000228347;ENST00000539066;ENST00000549569;ENST00000549195	106357748;106358082;106381972;106410244	106510198;106510196;106427330;106427267	55703	NM_018082;NM_001160708	nucleus;metal_ion_binding;transferase_activity;DNA_binding;transcription,_DNA-templated;DNA-directed_5'-3'_RNA_polymerase_activity;immune_system_process;innate_immune_response;defense_response_to_virus;nucleotidyltransferase_activity;RNA_polymerase_III_complex;nucleoplasm;cytosol;ribonucleoside_binding;positive_regulation_of_interferon-beta_production;positive_regulation_of_innate_immune_response	222	142	137	142	166	280	174.511	-0.0475143	0.173956	-0.27314	0.784746	0.998588
ENSG00000013523	ANGEL1	angel_homolog_1	protein_coding	14	76786009	76826246	-	ENST00000251089;ENST00000557179;ENST00000555079;ENST00000556298;ENST00000554941;ENST00000557497	76786009;76788957;76790671;76809181;76809214;76809352	76812882;76804435;76806515;76812861;76812568;76826246	23357	NM_001370748;NM_015305;NM_001370746;NM_001370747	catalytic_activity;eukaryotic_initiation_factor_4E_binding;protein_domain_specific_binding;nucleus;endoplasmic_reticulum;cis-Golgi_network;cytosol;perinuclear_region_of_cytoplasm;RNA_phosphodiester_bond_hydrolysis,_exonucleolytic;3'-5'-exoribonuclease_activity	1301	1017	800	1159	1256	2059	1214.46	-0.343474	0.0993557	-3.45702	0.000546188	0.0182937
ENSG00000013561	RNF14	ring_finger_protein_14	protein_coding	5	141958328	141990292	+	ENST00000511961;ENST00000506822;ENST00000513019;ENST00000394520;ENST00000514620;ENST00000502341;ENST00000506938;ENST00000394514;ENST00000512565;ENST00000515613;ENST00000507163;ENST00000506004;ENST00000507291;ENST00000394519;ENST00000356143;ENST00000347642	141958328;141958337;141966820;141969105;141969095;141969104;141969111;141969136;141969151;141969157;141969269;141969277;141966837;141968886	141978830;141978394;141974947;141990292;141980277;141978762;141978509;141989185;141984933;141983552;141978553;141973634;141974833;141990290	9604	?;NM_183401;NM_004290;NM_183398;NM_001201365;NM_183399;NM_183400	metal_ion_binding;transferase_activity;nucleoplasm;cytosol;ubiquitin-protein_transferase_activity;protein_ubiquitination;ubiquitin_protein_ligase_activity;protein_binding;nucleus;cytoplasm;regulation_of_transcription,_DNA-templated;ubiquitin-like_protein_transferase_activity;signal_transduction;positive_regulation_of_transcription,_DNA-templated;transcription_coactivator_activity;regulation_of_tr…	1102	856	620	624	812	1168	835.221	0.149908	0.108547	1.38104	0.167265	0.843834
ENSG00000013563	DNASE1L1	deoxyribonuclease_1_like_1	protein_coding	X	154401236	154412112	-	ENST00000369807;ENST00000369809;ENST00000393638;ENST00000369808;ENST00000014935;ENST00000309585;ENST00000497242;ENST00000447892;ENST00000451865;ENST00000412184;ENST00000424626;ENST00000432135	154401236;154401238;154401758;154401761;154402487;154402722;154403092;154403138;154404828;154405489	154409254;154412090;154409278;154410039;154412112;154403596;154405610;154412083;154405618;154412091;154412089	1774	NM_001303620;NM_001009932;NM_001009934;NM_006730;NM_001009933	endoplasmic_reticulum;hydrolase_activity;catalytic_activity;nuclease_activity;protein_binding;endonuclease_activity;deoxyribonuclease_activity;DNA_catabolic_process;nucleus;extracellular_region;DNA_binding;DNA_metabolic_process;specific_granule_lumen;deoxyribonuclease_I_activity;DNA_catabolic_process,_endonucleolytic;nucleic_acid_phosphodiester_bond_hydrolysis	2463	2163	1500	1568	1693	2570	1944.49	0.236721	0.096311	2.45788	0.0139759	0.222976
ENSG00000013573	DDX11	DEAD/H-box_helicase_11	protein_coding	12	31073860	31104799	+	ENST00000542838;ENST00000542129;ENST00000228264;ENST00000438391;ENST00000435753;ENST00000540935;ENST00000539049;ENST00000536265;ENST00000415475;ENST00000545668;ENST00000350437;ENST00000535158;ENST00000543756;ENST00000542244;ENST00000535317;ENST00000544652;ENST00000538345;ENST00000542242;ENST00000543026;ENST00000545717;ENST00000536580;ENST00000539673;ENST00000543511;ENST00000539699;ENST00000542661…	31073860;31073868;31073876;31073879;31073882;31073891;31073892;31073894;31073898;31073902;31073909;31074220;31074264;31078520;31083828;31087576;31087645;31089069;31091553;31092862;31094295;31096635;31096914;31100407;31101513;31102214;31102268	31104799;31094633;31104791;31089999;31091771;31104136;31089111;31089883;31085068;31089618;31084656;31089130;31103864;31089681;31093720;31091273;31096989;31100594;31096873;31100847;31102729;31101475;31102261;31103218;31104005;31104269	1663	NM_030653;NM_001257145;NM_152438;NM_001257144;NM_004399	nucleus;nucleic_acid_binding;RNA_binding;cytoplasm;metal_ion_binding;nucleotide_binding;ATP_binding;nucleoplasm;nucleolus;DNA_binding;hydrolase_activity;cytoskeleton;iron-sulfur_cluster_binding;chromatin;chromosome;DNA_repair;cellular_response_to_DNA_damage_stimulus;helicase_activity;ATP_hydrolysis_activity;DNA_helicase_activity;DNA_replication;4_iron,_4_sulfur_cluster_binding;microtubule_organiz…	479	311	220	336	289	552	347.421	-0.0759213	0.14936	-0.508312	0.611235	0.998588
ENSG00000013583	HEBP1	heme_binding_protein_1	protein_coding	12	12974870	13000265	-	ENST00000014930;ENST00000647702;ENST00000540916;ENST00000535636;ENST00000536942	12974870;12975067;12975315;12983461;12985645	13000265;13000172;12979795;12989280	50865	NM_015987	cytoplasm;cellular_anatomical_entity;extracellular_region;heme_binding;extracellular_exosome;circadian_rhythm	1141	938	674	806	909	1162	918.822	0.0773452	0.112601	0.686895	0.492149	0.998588
ENSG00000013588	GPRC5A	G_protein-coupled_receptor_class_C_group_5_member_A	protein_coding	12	12891559	12917937	+	ENST00000537783;ENST00000014914;ENST00000542056;ENST00000534831;ENST00000648791;ENST00000540125	12891559;12891562;12891579;12891974;12908244;12909069	12909876;12917937;12913133;12909070;12913411;12912509	9052	?;NM_003979	?;membrane;integral_component_of_membrane;cytoplasmic_vesicle_membrane;cytoplasmic_vesicle;intracellular_membrane-bounded_organelle;G_protein-coupled_receptor_activity;G_protein-coupled_receptor_signaling_pathway;nucleolus;plasma_membrane;signal_transduction;protein_binding;activation_of_protein_kinase_activity;cadherin_binding;extracellular_exosome;integral_component_of_plasma_membrane;receptor_…	5	2	0	7	1	3	2.88781	-0.748928	1.23308	-0.607366	0.543608	0.998588
ENSG00000013619	MAMLD1	mastermind_like_domain_containing_1	protein_coding	X	150361422	150514178	+	ENST00000468306;ENST00000262858;ENST00000683453;ENST00000426613;ENST00000682016;ENST00000682253;ENST00000683696;ENST00000370401;ENST00000432680;ENST00000358892;ENST00000464149	150361422;150361572;150362010;150362041;150362213;150362318;150363287;150363317;150420999;150509325	150470095;150514130;150514153;150514178;150514160;150514150;150514159;150514173;150469982;150514169	10046	?;NM_001177466;NM_005491;NM_001177465	?;nucleus;Golgi_apparatus;nucleoplasm;nuclear_body;centrosome;regulation_of_transcription_by_RNA_polymerase_II;molecular_function;male_gonad_development	50	26	18	64	39	90	44.8406	-0.916538	0.330918	-2.76968	0.00561116	0.110015
ENSG00000013725	CD6	CD6_molecule	protein_coding	11	60971680	61020377	+	ENST00000313421;ENST00000542254;ENST00000545105;ENST00000344931;ENST00000545320;ENST00000542157;ENST00000433107;ENST00000352009;ENST00000452451;ENST00000538288;ENST00000541964;ENST00000538611;ENST00000419282;ENST00000505761	60971680;60971736;60971738;60971746;60971750;60971866;61004411;61008351;61008534;61015421;61016903	61020377;61007712;61014011;61020338;60989392;61013476;61017843;61019321;61007713;61009636;61013955;61017549;61020374	923	NM_006725;NM_001254750;NM_001254751	membrane;integral_component_of_membrane;plasma_membrane;cell_adhesion;extracellular_region;protein_binding;immune_system_process;innate_immune_response;adaptive_immune_response;scavenger_receptor_activity;external_side_of_plasma_membrane;T_cell_receptor_complex;endocytosis;identical_protein_binding;positive_regulation_of_T_cell_proliferation;response_to_lipopolysaccharide;integral_component_of_pl…	858	625	426	437	609	825	606.71	0.176516	0.124354	1.41946	0.155766	0.826151
ENSG00000013810	TACC3	transforming_acidic_coiled-coil_containing_protein_3	protein_coding	4	1712858	1745171	+	ENST00000652002;ENST00000458173;ENST00000651472;ENST00000612220;ENST00000484651;ENST00000313288;ENST00000467746;ENST00000493975;ENST00000652770;ENST00000651251;ENST00000650779;ENST00000470136;ENST00000651817;ENST00000466077;ENST00000470808;ENST00000404054;ENST00000484264	1712858;1712891;1721078;1721500;1721519;1721521;1721535;1721785;1722224;1723110;1727605;1728404;1728413;1730803;1739345;1739351;1744439	1715945;1728219;1745127;1745163;1738350;1745171;1728058;1728094;1745170;1737261;1735834;1745095;1737645;1741294;1742121;1745076	10460	?;NM_006342	?;intracellular_membrane-bounded_organelle;cytosol;mitotic_spindle;centriolar_satellite;mitotic_spindle_organization;cytoplasm;cell_cycle;cytoskeleton;cell_division;protein_binding;microtubule_organizing_center;spindle;spindle_pole;microtubule_cytoskeleton_organization;cell_population_proliferation;cerebral_cortex_development;regulation_of_mitotic_spindle_organization;microtubule_cytoskeleton_org…	1520	1116	842	929	1042	1525	1127.68	0.144297	0.0982852	1.46814	0.142065	0.800679
ENSG00000014123	UFL1	UFM1_specific_ligase_1	protein_coding	6	96521595	96555276	+	ENST00000461673;ENST00000369278	96521595;96521806	96522964;96555276	?	?;NM_015323	?;nucleus;cytoplasm;membrane;transferase_activity;endoplasmic_reticulum;endoplasmic_reticulum_membrane;cytosol;chromosome;DNA_repair;cellular_response_to_DNA_damage_stimulus;protein_binding;erythrocyte_differentiation;protein_kinase_binding;positive_regulation_of_autophagy;site_of_double-strand_break;negative_regulation_of_NF-kappaB_transcription_factor_activity;protein-containing_complex;respons…	838	668	537	637	725	1203	739.591	-0.140555	0.111898	-1.2561	0.209081	0.899678
ENSG00000014138	POLA2	DNA_polymerase_alpha_2,_accessory_subunit	protein_coding	11	65261920	65305589	+	ENST00000265465;ENST00000527850;ENST00000532469;ENST00000532391;ENST00000527618;ENST00000525924;ENST00000533192;ENST00000534785	65261962;65261920;65261932;65266481;65280468;65282507;65287602;65294178	65298685;65296498;65280020;65278826;65297616;65305589;65294776;65297552	23649	NM_002689	nucleus;nucleoplasm;cytosol;DNA_binding;protein_binding;DNA_replication;DNA_replication,_synthesis_of_RNA_primer;molecular_function;DNA_replication_initiation;alpha_DNA_polymerase:primase_complex	85	69	58	76	72	109	76.5237	-0.11456	0.234856	-0.48779	0.625699	0.998588
ENSG00000014164	ZC3H3	zinc_finger_CCCH-type_containing_3	protein_coding	8	143437659	143541447	-	ENST00000262577;ENST00000528401	143437659;143484497	143541447;143507840	?	NM_015117	nucleus;mRNA_transport;metal_ion_binding;DNA_binding;molecular_function;SMAD_binding;R-SMAD_binding;mRNA_3'-end_processing;positive_regulation_of_activin_receptor_signaling_pathway;regulation_of_mRNA_polyadenylation;mRNA_cleavage_and_polyadenylation_specificity_factor_complex	1250	1133	810	940	1014	1561	1088.59	0.0357845	0.106388	0.336357	0.736602	0.998588
ENSG00000014216	CAPN1	calpain_1	protein_coding	11	65180566	65212006	+	ENST00000528396;ENST00000529133;ENST00000533820;ENST00000527739;ENST00000526966;ENST00000533129;ENST00000524773;ENST00000530442;ENST00000528739;ENST00000279247;ENST00000532285;ENST00000527189;ENST00000527469;ENST00000534373;ENST00000526954;ENST00000531068;ENST00000527699;ENST00000533909;ENST00000527323;ENST00000526468;ENST00000527897;ENST00000533079;ENST00000527887;ENST00000530495;ENST00000525013…	65180566;65181037;65181194;65181687;65181723;65181733;65181745;65181800;65181919;65181928;65181931;65181934;65181938;65182000;65182435;65182453;65182462;65183336;65185932;65187941;65188245;65203372;65206257;65208478;65208950;65209144	65185950;65186033;65212006;65185945;65211858;65212001;65183668;65183582;65182890;65186004;65185937;65183543;65188019;65183503;65183592;65183581;65211987;65188000;65187686;65206075;65188689;65206669;65209383;65212005;65210392	823	?;NM_001198868;NM_001198869;NM_005186	calcium_ion_binding;proteolysis;calcium-dependent_cysteine-type_endopeptidase_activity;cytoplasm;membrane;metal_ion_binding;cytosol;plasma_membrane;peptidase_activity;cysteine-type_peptidase_activity;hydrolase_activity;focal_adhesion;protein_binding;extracellular_region;regulation_of_catalytic_activity;extracellular_exosome;ficolin-1-rich_granule_lumen;regulation_of_macroautophagy;positive_regula…	6461	6238	4056	4722	5389	7195	5561.76	0.108324	0.106552	1.01663	0.309327	0.969908
ENSG00000014257	ACP3	acid_phosphatase_3	protein_coding	3	132317369	132368298	+	ENST00000336375;ENST00000495911;ENST00000475741;ENST00000351273;ENST00000493235;ENST00000489084;ENST00000483689;ENST00000512463;ENST00000507647	132317407;132317369;132317406;132317426;132317437;132328324;132337352;132352802	132358841;132342579;132357007;132368298;132337543;132333492;132332626;132352788;132358720	55	NM_001099;NM_001292037;NM_001134194	nucleus;cytoplasm;membrane;plasma_membrane;hydrolase_activity;lysosomal_membrane;lipid_metabolic_process;extracellular_region;cytosol;extracellular_space;protein_binding;lysosome;protein_tyrosine_phosphatase_activity;peptidyl-tyrosine_dephosphorylation;acid_phosphatase_activity;5'-nucleotidase_activity;phosphatase_activity;identical_protein_binding;lysosome_organization;extracellular_exosome;deph…	244	206	163	152	150	301	196.118	0.226041	0.169166	1.33621	0.18148	0.864251
ENSG00000014641	MDH1	malate_dehydrogenase_1	protein_coding	2	63588609	63607197	+	ENST00000485781;ENST00000544381;ENST00000409908;ENST00000442225;ENST00000233114;ENST00000539945;ENST00000409476;ENST00000485155;ENST00000436321;ENST00000462944;ENST00000454035;ENST00000472098;ENST00000421012;ENST00000432309;ENST00000484538;ENST00000495083	63588609;63588958;63588963;63588973;63588979;63588982;63588985;63588997;63588998;63589151;63597548;63605810	63597657;63607194;63607091;63595519;63607197;63594990;63599288;63590974;63597538;63598186;63600052	4190	?;NM_005917;NM_001316374;NM_001199112;NM_001199111	?;cytoplasm;cytosol;oxidoreductase_activity;tricarboxylic_acid_cycle;catalytic_activity;extracellular_space;centrosome;oxidoreductase_activity,_acting_on_the_CH-OH_group_of_donors,_NAD_or_NADP_as_acceptor;protein_binding;malate_dehydrogenase_activity;L-malate_dehydrogenase_activity;malate_metabolic_process;carboxylic_acid_metabolic_process;extracellular_exosome;NADH_metabolic_process;malic_enzyme…	21497	19450	13680	14333	17900	22539	17890.2	0.152422	0.102886	1.48147	0.138482	0.794757
ENSG00000014824	SLC30A9	solute_carrier_family_30_member_9	protein_coding	4	41990502	42090461	+	ENST00000264451;ENST00000513699;ENST00000510460;ENST00000509683;ENST00000505523	41990530;41990502;41990527;42063034;42070189	42090461;42086369;42020775;42078851;42086376	10463	NM_006345	nucleus;cytoplasm;membrane;integral_component_of_membrane;cytoplasmic_vesicle;transmembrane_transport;endoplasmic_reticulum;ion_transport;cation_transmembrane_transport;cytoskeleton;cation_transport;zinc_ion_transport;chromatin_binding;cation_transmembrane_transporter_activity;nuclear_receptor_binding;nuclear_receptor_coactivator_activity;positive_regulation_of_transcription_by_RNA_polymerase_II;…	1384	1068	770	841	1189	1751	1118.69	-0.0568096	0.113616	-0.500016	0.617064	0.998588
ENSG00000014914	MTMR11	myotubularin_related_protein_11	protein_coding	1	149928651	149936879	-	ENST00000466496;ENST00000482025;ENST00000439741;ENST00000369140;ENST00000482343;ENST00000492824;ENST00000495054;ENST00000490310;ENST00000493562;ENST00000479272	149928651;149928652;149929674;149930077;149931368;149934183	149936825;149936869;149936879;149936350;149936834;149931592;149931387;149933907;149935486	10903	?;NM_001145862;NM_181873	?;cytoplasm;extracellular_exosome;phosphatidylinositol-3-phosphatase_activity;phosphatidylinositol_dephosphorylation	21	17	21	23	24	37	23.5085	-0.305614	0.41086	-0.743841	0.456973	0.998588
ENSG00000014919	COX15	cytochrome_c_oxidase_assembly_homolog_COX15	protein_coding	10	99710868	99732127	-	ENST00000370483;ENST00000016171;ENST00000497381	99711844;99710868;99714652	99732100;99732127;99716646	1355	NM_004376;NM_001320974;NM_001320976;NM_001372026;NM_001372028;NM_001320975;NM_001372027;NM_001372024;NM_078470;NM_001372025	membrane;integral_component_of_membrane;nucleoplasm;mitochondrion;protein_binding;mitochondrial_membrane;respiratory_gaseous_exchange_by_respiratory_system;cytochrome-c_oxidase_activity;oxidoreductase_activity,_acting_on_NAD(P)H,_heme_protein_as_acceptor;heme_A_biosynthetic_process;molecular_adaptor_activity;mitochondrial_inner_membrane;heme_biosynthetic_process;proton_transmembrane_transport;res…	604	422	346	359	478	696	466.482	0.00862583	0.126795	0.0680296	0.945762	0.998588
ENSG00000015133	CCDC88C	coiled-coil_domain_containing_88C	protein_coding	14	91271323	91417844	-	ENST00000556726;ENST00000389857;ENST00000334448;ENST00000557455;ENST00000555995;ENST00000557507;ENST00000554051;ENST00000554872;ENST00000553437;ENST00000389856;ENST00000553403;ENST00000554165;ENST00000556767	91271323;91273469;91278141;91288732;91313943;91338054;91338862;91342143;91378641;91378659;91384390;91408130	91289331;91417820;91283623;91279977;91291071;91315870;91338856;91416838;91408758;91417346;91417844;91417678;91416775	440193	?;NM_001080414	?;cytoplasm;identical_protein_binding;regulation_of_catalytic_activity;cell_junction;guanyl-nucleotide_exchange_factor_activity;Wnt_signaling_pathway;negative_regulation_of_canonical_Wnt_signaling_pathway;protein_binding;cytoskeleton-dependent_intracellular_transport;centrosome;protein_destabilization;microtubule_binding;dynein_light_intermediate_chain_binding;cytoplasmic_microtubule_organization…	496	291	223	306	311	502	339.235	-0.0145942	0.14608	-0.0999055	0.920419	0.998588
ENSG00000015153	YAF2	YY1_associated_factor_2	protein_coding	12	42157104	42238349	-	ENST00000327791;ENST00000534854;ENST00000380790;ENST00000550315;ENST00000552109;ENST00000547622;ENST00000547351;ENST00000551268;ENST00000551528;ENST00000548661;ENST00000546972;ENST00000546726;ENST00000547724;ENST00000552928;ENST00000548917;ENST00000547254;ENST00000541702;ENST00000555248;ENST00000546782	42157104;42159902;42160042;42160266;42160496;42160608;42161613;42161628;42161653;42161671;42161672;42161690;42161699;42161749;42231224;42235642	42238236;42238248;42238287;42161628;42237512;42238221;42238263;42210836;42238303;42199544;42238180;42237800;42238223;42238349;42237783	10138	NM_001190979;NM_005748;NM_001320080;NM_001190977;NM_001190980	nucleus;metal_ion_binding;nucleoplasm;cytosol;transcription_coactivator_activity;positive_regulation_of_transcription,_DNA-templated;negative_regulation_of_transcription,_DNA-templated;protein_binding;transcription_corepressor_activity;DNA_binding;transcription_coregulator_activity;regulation_of_transcription,_DNA-templated	283	193	132	167	210	277	202.448	0.0270044	0.162868	0.165805	0.86831	0.998588
ENSG00000015171	ZMYND11	zinc_finger_MYND-type_containing_11	protein_coding	10	134465	254637	+	ENST00000439456;ENST00000397962;ENST00000309776;ENST00000397959;ENST00000509513;ENST00000381591;ENST00000381604;ENST00000602682;ENST00000403354;ENST00000381607;ENST00000627286;ENST00000402736;ENST00000397955;ENST00000381584;ENST00000558098;ENST00000488275;ENST00000473115	134465;134484;134703;135069;135455;135472;135484;135508;135509;135519;179994;180013;239962;244471	237651;252470;254626;249261;254637;254431;254613;254634;254517;253256;246999;248531	10771	?;NM_006624;NM_001370119;NM_001370118;NM_001202466;NM_001370122;NM_001370111;NM_001202465;NM_001370110;NM_212479;NM_001370098;NM_001370097;NM_001370116;NM_001370099;NM_001370101;NM_001370102;NM_001370100;NM_001370117;NM_001370103;NM_001370104;NM_001370105;NM_001370107;NM_001370106;NM_001370120;NM_001370124;NM_001370108;NM_001202464;NM_001370121;NM_001370109;NM_001370115;NM_001370113;NM_001370114;…	?;nucleus;metal_ion_binding;cell_cycle;nucleoplasm;DNA_binding;zinc_ion_binding;chromatin_organization;chromosome;protein_binding;defense_response_to_virus;methylated_histone_binding;negative_regulation_of_transcription,_DNA-templated;double-stranded_DNA_binding;negative_regulation_of_JNK_cascade;negative_regulation_of_I-kappaB_kinase/NF-kappaB_signaling;transcription_corepressor_activity;negativ…	999	702	556	619	801	1368	799.84	-0.117195	0.121479	-0.964738	0.334676	0.980549
ENSG00000015285	WAS	WASP_actin_nucleation_promoting_factor	protein_coding	X	48676596	48691427	+	ENST00000450772;ENST00000376701;ENST00000465982;ENST00000483750;ENST00000490627;ENST00000474174;ENST00000470107	48676596;48683799;48683819;48683828;48685779;48688279;48689020	48686871;48691427;48688137;48688198;48688146;48688999;48689594	7454	?;NM_000377	cytosol;actin_binding;actin_filament_organization;positive_regulation_of_Arp2/3_complex-mediated_actin_nucleation;plasma_membrane;nucleus;cytoplasm;identical_protein_binding;actin_polymerization_or_depolymerization;endosomal_transport;actin_cytoskeleton_organization;actin_filament_polymerization;actin_filament-based_movement;T_cell_activation;cellular_response_to_interferon-gamma;cell-cell_juncti…	2368	1786	1204	1434	1581	2434	1736.46	0.123464	0.0954722	1.29319	0.195945	0.887179
ENSG00000015413	DPEP1	dipeptidase_1	protein_coding	16	89613308	89638456	+	ENST00000570029;ENST00000421184;ENST00000565249;ENST00000690203;ENST00000564281;ENST00000568281;ENST00000393092;ENST00000561484;ENST00000261615;ENST00000564645	89613308;89613549;89613642;89613673;89616873;89620592;89626458;89630289;89637576	89636348;89638430;89637529;89638433;89638398;89636360;89638429;89636179;89638456;89638295	1800	?;NM_001128141;NM_001389470;NM_001389466;NM_004413;NM_001389467;NM_001389471;NM_001389468;NM_001389469	membrane;metal_ion_binding;peptidase_activity;proteolysis;hydrolase_activity;metallopeptidase_activity;anchored_component_of_membrane;metallodipeptidase_activity;dipeptidase_activity;negative_regulation_of_apoptotic_process;nucleoplasm;plasma_membrane;zinc_ion_binding;lipid_metabolic_process;extracellular_space;apical_plasma_membrane;cell_projection;cell_junction;protein_binding;glutathione_metab…	0	1	0	0	0	0
ENSG00000015475	BID	BH3_interacting_domain_death_agonist	protein_coding	22	17734138	17774770	-	ENST00000317361;ENST00000614949;ENST00000622694;ENST00000399765;ENST00000494097;ENST00000399767;ENST00000342111;ENST00000550946;ENST00000551952;ENST00000473439;ENST00000552886	17734138;17734142;17734175;17735222;17735364;17735499;17735552;17738058;17739448	17774016;17774495;17774469;17774489;17741194;17774412;17774665;17774770	637	NM_197966;NM_001244569;NM_001196;NM_001244570;NM_001244572;NM_197967;NM_001244567	protein_binding;cytoplasm;membrane;cytosol;mitochondrion;apoptotic_process;regulation_of_apoptotic_process;mitochondrial_outer_membrane;mitochondrial_membrane;positive_regulation_of_apoptotic_process;positive_regulation_of_protein-containing_complex_assembly;positive_regulation_of_release_of_cytochrome_c_from_mitochondria;extrinsic_apoptotic_signaling_pathway_via_death_domain_receptors;activation…	3456	3377	2269	2626	3099	3866	3064.39	0.0779274	0.115173	0.676614	0.498651	0.998588
ENSG00000015479	MATR3	matrin_3	protein_coding	5	139293674	139331677	+	ENST00000512876;ENST00000513678;ENST00000513121;ENST00000504045;ENST00000504311;ENST00000502499;ENST00000510056;ENST00000511249;ENST00000394805;ENST00000507860;ENST00000509918;ENST00000511978;ENST00000503811;ENST00000618441;ENST00000508689;ENST00000514528;ENST00000504643;ENST00000514488;ENST00000503340;ENST00000504023;ENST00000515833;ENST00000514402;ENST00000505625;ENST00000511333;ENST00000502422…	139293674;139293680;139293716;139293718;139293719;139293722;139293730;139293737;139293740;139293742;139293743;139293750;139293778;139293952;139293965;139293983;139294530;139294586;139294638;139308095;139308243;139310043;139315347;139315751;139321805;139322746	139318987;139317685;139315157;139317713;139318942;139330405;139329760;139319470;139331677;139315214;139321994;139322029;139330002;139330441;139307650;139317721;139322948;139307715;139307677;139307648;139322017;139315145;139330437;139317105;139329648;139322690;139326255	9782	?;NM_018834;NM_001194956;NM_001194955	nucleic_acid_binding;zinc_ion_binding;nucleus;RNA_binding;membrane;metal_ion_binding;protein_binding;immune_system_process;innate_immune_response;identical_protein_binding;nuclear_matrix;heart_valve_development;ventricular_septum_development;structural_molecule_activity;activation_of_innate_immune_response;miRNA_binding;posttranscriptional_regulation_of_gene_expression;nuclear_inner_membrane	30	18	11	21	23	28	20.951	-0.187575	0.427495	-0.438777	0.660823	0.998588
ENSG00000015520	NPC1L1	NPC1_like_intracellular_cholesterol_transporter_1	protein_coding	7	44512535	44541330	-	ENST00000289547;ENST00000381160;ENST00000423141;ENST00000546276	44512535;44533227;44512538	44541315;44541330	29881	NM_013389;NM_001101648;NM_001300967	membrane;integral_component_of_membrane;cytoplasmic_vesicle_membrane;cytoplasmic_vesicle;plasma_membrane;lipid_metabolic_process;apical_plasma_membrane;steroid_metabolic_process;cholesterol_metabolic_process;protein_binding;small_GTPase_binding;myosin_V_binding;intestinal_cholesterol_absorption;cholesterol_transport;spanning_component_of_plasma_membrane;cholesterol_biosynthetic_process;lipoprotei…	1	0	1	0	0	3
ENSG00000015532	XYLT2	xylosyltransferase_2	protein_coding	17	50346126	50363138	+	ENST00000017003;ENST00000509778;ENST00000507602;ENST00000376550;ENST00000511654;ENST00000574840;ENST00000571021	50346126;50346131;50346135;50346136;50356184;50357166;50358978	50361185;50353674;50363138;50361151;50358317;50358066	64132	NM_022167	membrane;integral_component_of_membrane;Golgi_apparatus;metal_ion_binding;transferase_activity;glycosyltransferase_activity;extracellular_region;extracellular_space;Golgi_membrane;manganese_ion_binding;magnesium_ion_binding;glycosaminoglycan_biosynthetic_process;protein_xylosyltransferase_activity;heparan_sulfate_proteoglycan_biosynthetic_process;proteoglycan_biosynthetic_process;chondroitin_sulf…	884	742	504	751	789	968	757.344	-0.111105	0.126821	-0.876082	0.380986	0.988436
ENSG00000015568	RGPD5	RANBP2_like_and_GRIP_domain_containing_5	protein_coding	2	109792758	109857705	+	ENST00000393283;ENST00000272454;ENST00000430736;ENST00000016946;ENST00000441344;ENST00000432606;ENST00000482778;ENST00000472794;ENST00000413468;ENST00000495473;ENST00000493394;ENST00000495582;ENST00000477523	109792758;109794274;109794305;109794400;109794685;109803312;109803475;109804072;109808237;109819178;109837883;109840377	109833019;109832963;109804131;109857705;109808311;109803539;109804151;109804555;109835916;109813771;109824365;109838993;109857695	84220	NM_032260;NM_005054	cytoplasm;regulation_of_catalytic_activity;intracellular_transport;GTPase_activator_activity;NLS-bearing_protein_import_into_nucleus;nuclear_pore;protein_binding	43	16	8	24	20	42	23.2873	-0.278037	0.44747	-0.621352	0.534368	0.998588
ENSG00000015592	STMN4	stathmin_4	protein_coding	8	27235308	27258420	-	ENST00000350889;ENST00000519997;ENST00000265770;ENST00000523048;ENST00000519614;ENST00000522908;ENST00000522750	27235308;27235885;27236303;27236475;27239340;27239690;27241168	27258404;27258401;27258409;27258420;27258398	81551	NM_030795;NM_001283055;NM_001394384;NM_001394386;NM_001394383;NM_001283054;NM_001394388;NM_001394385;NM_001283053;NM_001394387	Golgi_apparatus;cell_projection;protein_binding;axon;cytoplasm;growth_cone;regulation_of_microtubule_polymerization_or_depolymerization;neuron_projection;tubulin_binding;microtubule_depolymerization;neuron_projection_development	1	0	0	0	0	0
ENSG00000015676	NUDCD3	NudC_domain_containing_3	protein_coding	7	44379119	44490658	-	ENST00000355451;ENST00000487118;ENST00000460110;ENST00000475952;ENST00000338427;ENST00000493613;ENST00000472246;ENST00000464812;ENST00000478769;ENST00000480209;ENST00000497978	44379119;44383591;44385351;44385814;44385893;44392385;44404513;44425910;44484444;44485069	44490658;44402789;44481462;44392508;44402923;44425950;44471960;44490606;44427641;44485274;44490265	23386	NM_015332	protein_binding;cytoplasm;protein_folding;cilium_assembly;unfolded_protein_binding;cytoplasmic_dynein_complex;protein_localization_to_pericentriolar_material	1671	1529	1004	1358	1430	1855	1445.6	-0.00525321	0.116227	-0.045198	0.96395	0.998588
ENSG00000016082	ISL1	ISL_LIM_homeobox_1	protein_coding	5	51383448	51394730	+	ENST00000230658;ENST00000511384;ENST00000505475	51383448;51383672;51386204	51394730;51393610;51393567	3670	NM_002202	cytoplasm;nucleus;metal_ion_binding;DNA_binding;regulation_of_transcription,_DNA-templated;cell_differentiation;DNA-binding_transcription_factor_activity,_RNA_polymerase_II-specific;protein_binding;regulation_of_transcription_by_RNA_polymerase_II;heart_development;chromatin;sequence-specific_double-stranded_DNA_binding;positive_regulation_of_transcription_by_RNA_polymerase_II;pharyngeal_system_de…	0	0	0	0	1	0
ENSG00000016391	CHDH	choline_dehydrogenase	protein_coding	3	53812335	53846419	-	ENST00000315251;ENST00000481668;ENST00000467802	53812335;53823544;53823631	53846419;53844617;53844769	?	NM_018397	membrane;oxidoreductase_activity;flavin_adenine_dinucleotide_binding;mitochondrion;mitochondrial_inner_membrane;protein_binding;oxidoreductase_activity,_acting_on_CH-OH_group_of_donors;glycine_betaine_biosynthetic_process_from_choline;choline_catabolic_process;choline_dehydrogenase_activity	224	183	143	408	520	853	361.919	-1.50239	0.14227	-10.5601	4.5612e-26	4.01188e-23
ENSG00000016402	IL20RA	interleukin_20_receptor_subunit_alpha	protein_coding	6	136999971	137045180	-	ENST00000541547;ENST00000316649;ENST00000367748;ENST00000468393;ENST00000635289;ENST00000367746;ENST00000461799;ENST00000460306	136999971;137004621;137008656;137008888;137037927;137037975	137044312;137044965;137045180;137044964;137044278;137044248	53832	NM_001278722;NM_014432;NM_001278724;NM_001278723	membrane;integral_component_of_membrane;protein_binding;plasma_membrane;integral_component_of_plasma_membrane;cytokine-mediated_signaling_pathway;cytokine_receptor_activity;interleukin-20_binding;regulation_of_bone_resorption;positive_regulation_of_intrinsic_apoptotic_signaling_pathway	0	0	0	0	1	0
ENSG00000016490	CLCA1	chloride_channel_accessory_1	protein_coding	1	86468368	86500259	+	ENST00000234701;ENST00000394711	86468368;86468927	86500259	1179	?;NM_001285	membrane;metal_ion_binding;plasma_membrane;ion_transport;peptidase_activity;proteolysis;hydrolase_activity;extracellular_region;extracellular_space;calcium_ion_transport;metallopeptidase_activity;chloride_transport;integral_component_of_plasma_membrane;intracellular_calcium_activated_chloride_channel_activity;ion_transmembrane_transport;metalloendopeptidase_activity;chloride_channel_activity;cell…	0	0	0	0	0	0
ENSG00000016602	CLCA4	chloride_channel_accessory_4	protein_coding	1	86547078	86580754	+	ENST00000370563;ENST00000496322	86547078;86571116	86580754;86572956	22802	NM_012128	membrane;integral_component_of_membrane;metal_ion_binding;plasma_membrane;peptidase_activity;proteolysis;hydrolase_activity;extracellular_region;apical_plasma_membrane;metallopeptidase_activity;chloride_transport;integral_component_of_plasma_membrane;intracellular_calcium_activated_chloride_channel_activity;ion_transmembrane_transport;metalloendopeptidase_activity;chloride_channel_activity	0	0	0	0	0	0
ENSG00000016864	GLT8D1	glycosyltransferase_8_domain_containing_1	protein_coding	3	52694486	52706032	-	ENST00000266014;ENST00000478968;ENST00000394783;ENST00000491606;ENST00000481643;ENST00000484163;ENST00000463827;ENST00000480080;ENST00000485899;ENST00000479553;ENST00000497436;ENST00000497953;ENST00000487642;ENST00000464705;ENST00000463762	52694486;52694489;52694492;52694503;52694672;52694802;52694899;52695240;52696197;52696243;52697782;52697860;52697863;52700285;52704813	52705791;52703619;52705781;52696580;52705682;52697534;52696637;52700497;52700657;52705840;52705654;52705764;52705771;52706032	55830	NM_018446;NM_001278281;NM_001278280;NM_001010983;NM_152932	membrane;integral_component_of_membrane;transferase_activity;glycosyltransferase_activity;Golgi_apparatus	688	531	415	401	512	674	524.204	0.20016	0.121149	1.65219	0.0984962	0.691221
ENSG00000017260	ATP2C1	ATPase_secretory_pathway_Ca2+_transporting_1	protein_coding	3	130850595	131016712	+	ENST00000505330;ENST00000504381;ENST00000507488;ENST00000509150;ENST00000508532;ENST00000533801;ENST00000510168;ENST00000504948;ENST00000513801;ENST00000505072;ENST00000509662;ENST00000328560;ENST00000428331;ENST00000359644;ENST00000422190;ENST00000508297;ENST00000504612;ENST00000513636;ENST00000515854;ENST00000514654;ENST00000504571;ENST00000508660;ENST00000510774;ENST00000507194	130850595;130850601;130850783;130893991;130894015;130894084;130894178;130894182;130894382;130894448;130894535;130894641;130929998;130932044;130953839;130955743;130962902;130964011;130967388;130980570;130994070	131003150;131016684;130856223;131016709;131016712;130937464;130934694;131016669;130934681;130959581;130967198;130994015;130997752;130996269;131001342	27032	NM_001199181;NM_001199182;NM_001378511;NM_001199180;NM_001199179;NM_001001485;NM_001378687;NM_001199184;NM_001378514;NM_001199183;NM_001199185;NM_014382;NM_001001486;NM_001378512;NM_001001487;NM_001378513	membrane;integral_component_of_membrane;Golgi_apparatus;metal_ion_binding;nucleotide_binding;ATP_binding;ion_transport;ATP_hydrolysis_activity;P-type_calcium_transporter_activity;calcium_ion_transport;ion_transmembrane_transport;calcium_ion_transmembrane_transport;Golgi_cisterna_membrane;P-type_manganese_transporter_activity;manganese_ion_transmembrane_transport;transporter_activity;Golgi_membran…	2771	2305	1738	1892	2267	3621	2348.33	-0.00443755	0.0961016	-0.0461756	0.96317	0.998588
ENSG00000017427	IGF1	insulin_like_growth_factor_1	protein_coding	12	102395874	102481744	-	ENST00000337514;ENST00000481539;ENST00000392904;ENST00000644491;ENST00000424202;ENST00000392905;ENST00000307046	102395874;102402247;102402328;102402459;102402517;102417491	102480563;102415746;102480638;102481744;102478651;102480610	3479	NM_000618;NM_001111284;NM_001111283;NM_001111285	protein_binding;positive_regulation_of_vascular_associated_smooth_muscle_cell_proliferation;extracellular_space;growth_factor_activity;signal_transduction;extracellular_region;positive_regulation_of_transcription,_DNA-templated;hormone_activity;response_to_heat;positive_regulation_of_cell_population_proliferation;positive_regulation_of_MAPK_cascade;positive_regulation_of_ERK1_and_ERK2_cascade;reg…	0	1	1	1	3	1
ENSG00000017483	SLC38A5	solute_carrier_family_38_member_5	protein_coding	X	48458537	48470260	-	ENST00000595796;ENST00000619100;ENST00000620913;ENST00000497336;ENST00000615300;ENST00000480105;ENST00000494034;ENST00000440085;ENST00000441948;ENST00000413668;ENST00000416711;ENST00000488083;ENST00000429543	48458537;48458539;48458544;48458545;48458693;48459220;48460986;48461731;48461752;48462122;48462898;48466015	48470177;48467493;48470260;48467060;48460854;48460977;48466872;48468311;48468557;48468388;48469017;48469557;48470243	92745	?;NM_033518	membrane;integral_component_of_membrane;plasma_membrane;integral_component_of_plasma_membrane;amino_acid_transmembrane_transporter_activity;amino_acid_transmembrane_transport;transport_across_blood-brain_barrier;amino_acid_transport;L-histidine_transmembrane_transporter_activity;alanine_transmembrane_transporter_activity;L-serine_transmembrane_transporter_activity;glycine_transmembrane_transporte…	49	23	24	22	33	58	32.734	-0.0559944	0.357765	-0.156512	0.87563	0.998588
ENSG00000017797	RALBP1	ralA_binding_protein_1	protein_coding	18	9475009	9538114	+	ENST00000019317;ENST00000585015;ENST00000609094;ENST00000383432;ENST00000458039;ENST00000577221	9475009;9475454;9475670;9475513;9476127;9476135	9538114;9517158;9520199;9517221;9513056	10928	?;NM_006788	nucleus;cytoplasm;membrane;nucleotide_binding;ATP_binding;plasma_membrane;mitochondrion;signal_transduction;cytoskeleton;small_GTPase_mediated_signal_transduction;cytosol;GTPase_activator_activity;protein_binding;positive_regulation_of_protein_phosphorylation;small_GTPase_binding;transmembrane_transport;spindle_pole;positive_regulation_of_mitochondrial_fission;ABC-type_glutathione_S-conjugate_tra…	2932	2655	1966	2157	2550	3311	2549.08	0.0760617	0.106956	0.711148	0.476992	0.998588
ENSG00000018189	RUFY3	RUN_and_FYVE_domain_containing_3	protein_coding	4	70704204	70808619	+	ENST00000514898;ENST00000503876;ENST00000417478;ENST00000381006;ENST00000226328;ENST00000513597;ENST00000502653;ENST00000504805;ENST00000512103;ENST00000507333;ENST00000503025;ENST00000512331;ENST00000515479;ENST00000515442;ENST00000513593	70704204;70704424;70704801;70721964;70722011;70734346;70734434;70784866;70788939;70793876;70794673;70799405;70799448;70802871;70802983	70705230;70768622;70790082;70808619;70793557;70775206;70807102;70800182;70806871;70806816;70806567;70806748;70806553;70806596;70806794	22902	?;NM_001130709;NM_001037442;NM_001291994;NM_014961;NM_001345840;NM_001291993	?;cytoplasm;membrane;cytosol;cell_junction;cell_differentiation;filopodium;cell_projection;dendrite;endomembrane_system;protein_binding;nervous_system_development;axon;perikaryon;lamellipodium;growth_cone;positive_regulation_of_axon_extension;regulation_of_establishment_of_cell_polarity;actin_filament_organization;positive_regulation_of_cell_migration;neuronal_cell_body;positive_regulation_of_int…	1728	1097	898	1205	1045	2203	1296.56	-0.0851323	0.129532	-0.657228	0.511035	0.998588
ENSG00000018236	CNTN1	contactin_1	protein_coding	12	40692439	41072415	+	ENST00000547702;ENST00000551424;ENST00000551295;ENST00000548005;ENST00000552248;ENST00000547849;ENST00000552913;ENST00000348761;ENST00000550305;ENST00000548481;ENST00000347616	40692442;40692462;40692439;40742351;40742353;40828059;40828184;40908359;41005039;41029114;40908354	40972435;40918732;41072415;40922283;40922298;40918762;41070265;41027918;41070241;41072406	1272	NM_001256063;NM_001843;NM_001256064;NM_175038	nervous_system_development;membrane;plasma_membrane;cell_adhesion;protein_binding;neuron_projection_development;anchored_component_of_membrane;Notch_signaling_pathway;extracellular_exosome;axon;cell-cell_adhesion;brain_development;axon_guidance;cell-cell_adhesion_mediator_activity;carbohydrate_binding;locomotory_behavior;positive_regulation_of_gene_expression;positive_regulation_of_sodium_ion_tra…	0	0	0	0	0	0
ENSG00000018280	SLC11A1	solute_carrier_family_11_member_1	protein_coding	2	218382029	218396894	+	ENST00000468221;ENST00000473367;ENST00000465984;ENST00000539932;ENST00000354352;ENST00000481524;ENST00000494322;ENST00000233202;ENST00000471875;ENST00000469799;ENST00000492413;ENST00000475225;ENST00000469449;ENST00000483487;ENST00000460592;ENST00000490872;ENST00000490536;ENST00000468721	218382029;218382169;218382188;218382203;218382248;218382273;218382279;218382287;218382302;218383687;218384167;218385155;218389965;218392590;218392840	218396027;218386667;218396026;218392692;218395323;218387584;218392635;218396894;218386772;218387112;218387134;218388385;218386813;218385574;218391771;218394635;218394186	6556	?;NM_000578	?;membrane;integral_component_of_membrane;endosome;immune_response;metal_ion_transmembrane_transporter_activity;metal_ion_transport;iron_ion_homeostasis;transition_metal_ion_transmembrane_transporter_activity;iron_ion_transport;molecular_function;cellular_component;positive_regulation_of_gene_expression;ion_transport;protein_homodimerization_activity;plasma_membrane;integral_component_of_plasma_m…	690	552	393	1765	1611	2241	1158.18	-1.65405	0.12403	-13.3359	1.43161e-40	3.21795e-37
ENSG00000018408	WWTR1	WW_domain_containing_transcription_regulator_1	protein_coding	3	149517235	149736714	-	ENST00000465804;ENST00000360632;ENST00000467467;ENST00000471586;ENST00000494754;ENST00000472417;ENST00000485244;ENST00000479238;ENST00000485352;ENST00000475579;ENST00000460517;ENST00000474080	149517235;149520610;149520699;149520722;149520841;149525805;149572864;149656891;149656978;149657244;149701605	149703273;149658025;149541060;149540266;149576252;149542439;149657435;149657767;149670909;149658041;149736714	25937	NM_001348362;NM_001168278;NM_001168280;NM_015472	protein_binding;cytoplasm;nucleus;membrane;nucleoplasm;cytosol;plasma_membrane;regulation_of_transcription,_DNA-templated;nuclear_body;transcription_coactivator_activity;positive_regulation_of_cell_population_proliferation;transcription_corepressor_activity;hippo_signaling;positive_regulation_of_transcription_by_RNA_polymerase_II;positive_regulation_of_epithelial_to_mesenchymal_transition;negativ…	37	36	23	63	47	64	44.2477	-0.735798	0.320444	-2.29618	0.0216655	0.301855
ENSG00000018510	AGPS	alkylglycerone_phosphate_synthase	protein_coding	2	177392746	177567024	+	ENST00000680705;ENST00000680770;ENST00000637633;ENST00000679459;ENST00000681752;ENST00000460342;ENST00000680677;ENST00000680910;ENST00000680893;ENST00000681032;ENST00000679421;ENST00000681565;ENST00000409888;ENST00000264167;ENST00000642466;ENST00000680155;ENST00000679478;ENST00000681449;ENST00000681891;ENST00000679639;ENST00000681028;ENST00000680028;ENST00000679994;ENST00000680390;ENST00000681300	177392746;177392747;177392748;177392760;177392768;177392773;177393029;177393036;177393041;177393043;177393062;177393112;177393276;177476668;177476688	177508229;177524950;177559299;177567024;177543592;177462352;177442810;177499883;177543813;177538418;177543834;177543765;177538243;177462337;177539742;177539433	8540	?;NM_003659	?;transferase_activity;flavin_adenine_dinucleotide_binding;oxidoreductase_activity;catalytic_activity;lipid_metabolic_process;peroxisome;lipid_biosynthetic_process;FAD_binding;alkylglycerone-phosphate_synthase_activity;ether_lipid_biosynthetic_process;membrane;nucleolus;mitochondrion;protein_binding;peroxisomal_membrane;cytosol;peroxisomal_matrix	1894	1561	1135	1325	1618	2637	1626.78	-0.0960039	0.100836	-0.95208	0.341056	0.981852
ENSG00000018607	ZNF285CP	zinc_finger_protein_285C,_pseudogene	transcribed_unprocessed_pseudogene	2	132304806	132326855	+	ENST00000675302;ENST00000676277;ENST00000689661;ENST00000438300	132304806;132304884;132309309	132322666;132326855;132322817;132318736	?	?	?	0	1	0	0	0	0
ENSG00000018610	STEEP1	STING1_ER_exit_protein_1	protein_coding	X	119538149	119565409	-	ENST00000320339;ENST00000644802;ENST00000536133;ENST00000469448	119538149;119539318;119539570	119565373;119565409;119565408;119542767	63932	NM_001170569;NM_022101;NM_001170570	nucleus;cytoplasm;protein_binding;endoplasmic_reticulum_to_Golgi_vesicle-mediated_transport;cell_body;endoplasmic_reticulum_membrane_organization	659	504	353	444	481	689	505.854	0.053237	0.118428	0.44953	0.65305	0.998588
ENSG00000018625	ATP1A2	ATPase_Na+/K+_transporting_subunit_alpha_2	protein_coding	1	160115759	160143591	+	ENST00000472488;ENST00000478587;ENST00000361216;ENST00000392233;ENST00000468587;ENST00000447527;ENST00000463989;ENST00000459972	160115759;160115763;160115777;160123958;160127672;160136671;160139959	160137202;160121275;160143591;160141545;160125542;160140058;160141777	477	?;NM_000702	?;protein_binding;cytoplasm;membrane;integral_component_of_membrane;metal_ion_binding;nucleotide_binding;ATP_binding;plasma_membrane;ion_transport;potassium_ion_transport;ATP_hydrolysis_activity;sodium_ion_transport;potassium_ion_transmembrane_transport;ion_transmembrane_transport;dephosphorylation;P-type_potassium_transmembrane_transporter_activity;P-type_sodium:potassium-exchanging_transporter_…	0	0	0	0	0	0
ENSG00000018699	TTC27	tetratricopeptide_repeat_domain_27	protein_coding	2	32628032	32821051	+	ENST00000448773;ENST00000317907;ENST00000647819;ENST00000454690;ENST00000438654;ENST00000433416;ENST00000428527	32628032;32628050;32628096;32628156;32678878;32736785;32777882	32640368;32821051;32820995;32733921;32704998;32787149;32812615	55622	?;NM_017735;NM_001193509	?;protein_binding;molecular_function;biological_process;cellular_component	245	216	166	174	216	340	218.899	-0.0293683	0.157342	-0.186653	0.851933	0.998588
ENSG00000018869	ZNF582	zinc_finger_protein_582	protein_coding	19	56375846	56393538	-	ENST00000589143;ENST00000589895;ENST00000586929;ENST00000301310;ENST00000587778;ENST00000593145	56375846;56376119;56382751;56382752;56384873;56384882	56393478;56393430;56393534;56393520;56393328;56393538	147948	?;NM_001320371;NM_144690	regulation_of_transcription,_DNA-templated;nucleus;metal_ion_binding;DNA_binding;regulation_of_transcription_by_RNA_polymerase_II;RNA_polymerase_II_transcription_regulatory_region_sequence-specific_DNA_binding;DNA-binding_transcription_factor_activity,_RNA_polymerase_II-specific;DNA-binding_transcription_repressor_activity,_RNA_polymerase_II-specific;negative_regulation_of_transcription_by_RNA_po…	56	73	44	41	58	83	57.875	0.126037	0.28163	0.447525	0.654496	0.998588
ENSG00000019102	VSIG2	V-set_and_immunoglobulin_domain_containing_2	protein_coding	11	124747474	124752255	-	ENST00000326621;ENST00000403470	124747474;124748106	124752255;124752193	23584	NM_014312;NM_001329920	membrane;integral_component_of_membrane;lipid_metabolic_process;integral_component_of_plasma_membrane	0	1	0	0	1	2
ENSG00000019144	PHLDB1	pleckstrin_homology_like_domain_family_B_member_1	protein_coding	11	118606440	118658031	+	ENST00000361417;ENST00000530994;ENST00000600882;ENST00000528594;ENST00000621027;ENST00000356063;ENST00000532639;ENST00000525427;ENST00000527259;ENST00000526374;ENST00000617208;ENST00000532517;ENST00000614369;ENST00000527898;ENST00000534140;ENST00000612681;ENST00000526699;ENST00000527500;ENST00000528875;ENST00000392852;ENST00000524713;ENST00000531987;ENST00000526826;ENST00000529005;ENST00000525226…	118606440;118607615;118607616;118607633;118607643;118610427;118613153;118615585;118621363;118624084;118626930;118629979;118631916;118631976;118632213;118634978;118635024;118635029;118639407;118641577;118642039;118642351;118644089;118644369;118646334;118650601	118658031;118658028;118632037;118658025;118627396;118615194;118627464;118627593;118625059;118643940;118639355;118639237;118650127;118645783;118656841;118644565;118644302;118647837;118650521;118657152;118657490	23187	NM_015157;NM_001144758;NM_001144759	intracellular_membrane-bounded_organelle;cytosol;plasma_membrane;intercellular_bridge;protein_binding;regulation_of_microtubule_cytoskeleton_organization;regulation_of_epithelial_to_mesenchymal_transition;regulation_of_gastrulation;positive_regulation_of_basement_membrane_assembly_involved_in_embryonic_body_morphogenesis;basal_cortex	178	120	72	205	201	358	176.891	-0.903933	0.179057	-5.04829	4.45773e-07	3.92086e-05
ENSG00000019169	MARCO	macrophage_receptor_with_collagenous_structure	protein_coding	2	118942194	118994660	+	ENST00000327097;ENST00000412481;ENST00000494979	118942194;118942290;118993017	118994660;118970339;118994658	8685	NM_006770	membrane;integral_component_of_membrane;plasma_membrane;collagen_trimer;immune_system_process;innate_immune_response;scavenger_receptor_activity;G_protein-coupled_receptor_binding;cytoplasm;integral_component_of_plasma_membrane;amyloid-beta_binding;cell_surface_receptor_signaling_pathway;endocytosis;endocytic_vesicle_membrane;transmembrane_signaling_receptor_activity;positive_regulation_of_protei…	728	609	398	651	801	943	668.629	-0.336284	0.127188	-2.64398	0.00819376	0.147736
ENSG00000019186	CYP24A1	cytochrome_P450_family_24_subfamily_A_member_1	protein_coding	20	54153446	54173986	-	ENST00000216862;ENST00000395955;ENST00000460643;ENST00000395954;ENST00000487593;ENST00000472970	54153446;54153962;54154370;54154713;54162580;54172800	54173986;54173649;54157298;54171953;54164548;54173416	1591	NM_000782;NM_001128915	metal_ion_binding;monooxygenase_activity;oxidoreductase_activity;mitochondrion;lipid_metabolic_process;iron_ion_binding;oxidoreductase_activity,_acting_on_paired_donors,_with_incorporation_or_reduction_of_molecular_oxygen;heme_binding;mitochondrial_inner_membrane;vitamin_metabolic_process;response_to_vitamin_D;vitamin_D_metabolic_process;vitamin_D_catabolic_process;osteoblast_differentiation;1-al…	0	1	0	0	1	0
ENSG00000019485	PRDM11	PR/SET_domain_11	protein_coding	11	45095806	45235110	+	ENST00000530656;ENST00000534751;ENST00000683152;ENST00000424263;ENST00000622142;ENST00000528980	45095806;45146639;45147343;45182917	45224908;45214713;45235109;45225087;45235110;45226183	56981	?;NM_001384649;NM_001384650;NM_001384651;NM_001384648;NM_001359633;NM_001256696;NM_001256695	nucleus;cytoplasm;transferase_activity;methyltransferase_activity;methylation;negative_regulation_of_transcription,_DNA-templated;cytosol;protein_binding;positive_regulation_of_transcription,_DNA-templated;regulation_of_cell_cycle;regulation_of_gene_expression;chromatin_binding;negative_regulation_of_cell_growth;positive_regulation_of_fibroblast_apoptotic_process;regulation_of_MAPK_cascade	91	64	45	62	70	103	69.6623	-0.0871756	0.240481	-0.362505	0.716975	0.998588
ENSG00000019505	SYT13	synaptotagmin_13	protein_coding	11	45240302	45286341	-	ENST00000020926;ENST00000533332;ENST00000528101	45240302;45243701;45252589	45286341;45286067;45285924	57586	NM_020826;NM_001247987	membrane;integral_component_of_membrane;intracellular_membrane-bounded_organelle;plasma_membrane;vesicle-mediated_transport;synapse;calcium_ion_binding;calcium-dependent_phospholipid_binding;vesicle_fusion;SNARE_binding;axon;phosphatidylserine_binding;clathrin_binding;regulation_of_dopamine_secretion;calcium-ion_regulated_exocytosis;regulation_of_calcium_ion-dependent_exocytosis;cellular_response…	0	1	0	0	0	0
ENSG00000019549	SNAI2	snail_family_transcriptional_repressor_2	protein_coding	8	48917598	48921740	-	ENST00000020945;ENST00000649776;ENST00000396822	48917598;48917868;48920253	48921429;48921440;48921740	6591	NM_003068	nucleus;cytoplasm;metal_ion_binding;DNA_binding;protein_binding;DNA-binding_transcription_factor_activity,_RNA_polymerase_II-specific;RNA_polymerase_II_cis-regulatory_region_sequence-specific_DNA_binding;sequence-specific_double-stranded_DNA_binding;nucleoplasm;regulation_of_transcription,_DNA-templated;DNA-binding_transcription_repressor_activity,_RNA_polymerase_II-specific;positive_regulation_o…	0	0	0	0	0	0
ENSG00000019582	CD74	CD74_molecule	protein_coding	5	150401637	150412969	-	ENST00000009530;ENST00000377795;ENST00000523836;ENST00000518797;ENST00000523813;ENST00000524315;ENST00000353334;ENST00000523208;ENST00000517752;ENST00000522246;ENST00000517791;ENST00000522153	150401639;150401637;150401653;150401658;150401670;150402170;150404486;150404664;150406039;150406705	150412910;150412769;150412751;150412969;150412750;150412749;150412746;150412912	972	NM_001025159;NM_001025158;NM_001364084;NM_001364083;NM_004355	membrane;integral_component_of_membrane;intracellular_protein_transport;Golgi_apparatus;negative_regulation_of_apoptotic_process;endoplasmic_reticulum;endoplasmic_reticulum_membrane;plasma_membrane;endosome;late_endosome;identical_protein_binding;protein_binding;lysosome;immune_system_process;immune_response;prostaglandin_biosynthetic_process;adaptive_immune_response;cytoplasm;protein_folding_cha…	405857	356213	236152	262480	306397	392077	319802	0.19551	0.0988202	1.97844	0.0478792	0.484178
ENSG00000019991	HGF	hepatocyte_growth_factor	protein_coding	7	81699010	81770438	-	ENST00000222390;ENST00000457544;ENST00000444829;ENST00000453411;ENST00000423064;ENST00000465234;ENST00000354224;ENST00000643024;ENST00000453018;ENST00000412881;ENST00000421558	81699010;81702127;81742691;81742732;81750889;81751916;81755121;81756986;81757246;81758704	81770047;81770048;81770136;81770024;81769971;81762996;81770398;81770438	3082	NM_000601;NM_001010932;NM_001010931;NM_001010933;NM_001010934	membrane;protein_binding;growth_factor_activity;extracellular_space;extracellular_region;identical_protein_binding;signaling_receptor_binding;negative_regulation_of_apoptotic_process;negative_regulation_of_autophagy;positive_regulation_of_phosphatidylinositol_3-kinase_signaling;positive_regulation_of_transcription_by_RNA_polymerase_II;positive_regulation_of_peptidyl-tyrosine_phosphorylation;posit…	12	9	10	7	4	14	9.14146	0.545853	0.646406	0.844442	0.398422	0.990394
ENSG00000019995	ZRANB1	zinc_finger_RANBP2-type_containing_1	protein_coding	10	124942123	124988189	+	ENST00000359653;ENST00000471421	124942123;124981411	124988189;124983496	54764	NM_017580	nucleus;cytoplasm;intracellular_membrane-bounded_organelle;metal_ion_binding;nucleoplasm;cytosol;thiol-dependent_deubiquitinase;peptidase_activity;cysteine-type_peptidase_activity;proteolysis;hydrolase_activity;Wnt_signaling_pathway;protein_binding;cytoskeleton_organization;polyubiquitin_modification-dependent_protein_binding;positive_regulation_of_Wnt_signaling_pathway;K63-linked_polyubiquitin_m…	918	697	519	596	717	987	717.067	0.0439638	0.109084	0.403027	0.686928	0.998588
ENSG00000020129	NCDN	neurochondrin	protein_coding	1	35557473	35567274	+	ENST00000373253;ENST00000356090;ENST00000373243;ENST00000459931;ENST00000437806;ENST00000423723	35557473;35557792;35557799;35557831;35558506;35562468	35566772;35566779;35560843;35560934;35567274	23154	NM_001014841;NM_001014839;NM_014284	cytoplasm;membrane;cytosol;endosome;cell_junction;cell_projection;dendrite;endosome_membrane;protein_binding;synapse;postsynapse;neuron_projection_development;neuronal_cell_body;regulation_of_neuronal_synaptic_plasticity;bone_resorption;neuron_projection;perikaryon	455	330	277	359	368	524	375.895	-0.0856571	0.13302	-0.643943	0.519613	0.998588
ENSG00000020181	ADGRA2	adhesion_G_protein-coupled_receptor_A2	protein_coding	8	37784191	37844896	+	ENST00000428068;ENST00000315215;ENST00000412232	37784191;37796906;37796883	37829993;37844896	25960	?;NM_032777	protein_binding;membrane;integral_component_of_membrane;G_protein-coupled_receptor_activity;G_protein-coupled_receptor_signaling_pathway;plasma_membrane;signal_transduction;filopodium;cell_projection;Wnt_signaling_pathway;transmembrane_signaling_receptor_activity;cell_surface_receptor_signaling_pathway;positive_regulation_of_canonical_Wnt_signaling_pathway;angiogenesis;sprouting_angiogenesis;cent…	49	48	28	32	41	60	41.5535	0.0784306	0.306952	0.255514	0.798326	0.998588
ENSG00000020219	CCT8L1P	chaperonin_containing_TCP1_subunit_8_like_1,_pseudogene	processed_pseudogene	7	152445477	152447150	+	ENST00000465400	152445477	152447150	?	?	?	0	0	0	0	0	3
ENSG00000020256	ZFP64	ZFP64_zinc_finger_protein	protein_coding	20	52051663	52204308	-	ENST00000371518;ENST00000371523;ENST00000361387;ENST00000456175;ENST00000395989;ENST00000467811;ENST00000477786;ENST00000395979;ENST00000346617;ENST00000371515;ENST00000216923;ENST00000461898	52051663;52084011;52084969;52085241;52088265;52088960;52096808;52151278;52160261	52191779;52105644;52191697;52098466;52104923;52098587;52176037;52104850;52191760;52191768;52204308	55734	?;NM_001319146;NM_199427;NM_022088;NM_199426;NM_018197	nucleus;cytoplasm;metal_ion_binding;DNA_binding;protein_binding;regulation_of_gene_expression;positive_regulation_of_transcription_by_RNA_polymerase_II;mesenchymal_cell_differentiation;megasporocyte_nucleus	374	316	197	274	265	486	305.184	-0.0415842	0.144074	-0.288631	0.772864	0.998588
ENSG00000020426	MNAT1	MNAT1_component_of_CDK_activating_kinase	protein_coding	14	60734742	60969965	+	ENST00000555545;ENST00000261245;ENST00000556764;ENST00000539616;ENST00000553354;ENST00000556525;ENST00000554002;ENST00000554641;ENST00000557134	60734742;60734761;60734773;60734776;60734779;60796320;60808324;60811986;60811987	60753954;60969965;60809015;60968678;60808428;60818860;60968680;60880041	4331	?;NM_002431;NM_001177963	?;nucleus;metal_ion_binding;cell_cycle;nucleoplasm;protein_binding;cyclin-dependent_protein_serine/threonine_kinase_activator_activity;nucleotide-excision_repair;positive_regulation_of_cyclin-dependent_protein_serine/threonine_kinase_activity;transcription_factor_TFIIH_holo_complex;G1/S_transition_of_mitotic_cell_cycle;regulation_of_transcription,_DNA-templated;adult_heart_development;ventricular…	135	98	67	87	104	145	102.099	-0.0201034	0.204889	-0.0981186	0.921838	0.998588
ENSG00000020577	SAMD4A	sterile_alpha_motif_domain_containing_4A	protein_coding	14	54566117	54793315	+	ENST00000673751;ENST00000554335;ENST00000673833;ENST00000251091;ENST00000392067;ENST00000631086;ENST00000555112;ENST00000555091;ENST00000557692;ENST00000557013;ENST00000554587;ENST00000555192;ENST00000556069;ENST00000553988;ENST00000555719	54566117;54567128;54567136;54567612;54567632;54652683;54687997;54688020;54688021;54754833;54774962;54776411;54784266	54567910;54793312;54793311;54793315;54703867;54702396;54702876;54735137;54692986;54789127;54789128	23034	?;NM_015589;NM_001161576;NM_001161577	?;RNA_binding;cytoplasm;cytosol;fibrillar_center;regulation_of_translation;cell_junction;cell_projection;dendrite;translation_repressor_activity;negative_regulation_of_translation;regulation_of_mRNA_stability;protein_binding;synapse;neuron_projection;mRNA_binding;P-body;nuclear-transcribed_mRNA_poly(A)_tail_shortening;positive_regulation_of_translation	981	648	527	653	708	1241	757.291	-0.100558	0.1159	-0.867627	0.385599	0.988551
ENSG00000020633	RUNX3	RUNX_family_transcription_factor_3	protein_coding	1	24899511	24965121	-	ENST00000308873;ENST00000338888;ENST00000496967;ENST00000479341;ENST00000399916	24899511;24901029;24902572;24929737	24930276;24964984;24928798;24965121;24965010	864	NM_004350;NM_001320672;NM_001031680	nucleus;cytoplasm;intracellular_membrane-bounded_organelle;ATP_binding;nucleoplasm;nucleolus;cytosol;DNA_binding;regulation_of_transcription,_DNA-templated;DNA-binding_transcription_factor_activity;protein_binding;positive_regulation_of_transcription,_DNA-templated;protein_phosphorylation;regulation_of_transcription_by_RNA_polymerase_II;DNA-binding_transcription_factor_activity,_RNA_polymerase_II…	3480	2925	2096	2049	2262	3447	2643.28	0.298749	0.089835	3.32553	0.000882509	0.026371
ENSG00000020922	MRE11	MRE11_homolog,_double_strand_break_repair_nuclease	protein_coding	11	94415570	94493885	-	ENST00000323929;ENST00000407439;ENST00000323977;ENST00000393241;ENST00000535120;ENST00000540013;ENST00000541157;ENST00000536754;ENST00000538923;ENST00000536144	94415570;94419866;94419876;94419878;94445739;94475216;94478761;94479695;94479743;94483770	94493844;94493843;94493874;94493848;94447300;94493834;94493849;94493885;94493812;94493813	4361	NM_005591;NM_005590;NM_001330347	protein_binding;chromosome,_telomeric_region;cytoplasm;nucleus;nucleoplasm;hydrolase_activity;chromosome;DNA_repair;cellular_response_to_DNA_damage_stimulus;nucleic_acid_phosphodiester_bond_hydrolysis;nuclease_activity;endonuclease_activity;exonuclease_activity;double-strand_break_repair;endodeoxyribonuclease_activity;3'-5'-exodeoxyribonuclease_activity;manganese_ion_binding;mitotic_G2_DNA_damage…	658	370	287	369	344	816	443.141	-0.0404818	0.168771	-0.239862	0.810437	0.998588
ENSG00000021300	PLEKHB1	pleckstrin_homology_domain_containing_B1	protein_coding	11	73646178	73662819	+	ENST00000354190;ENST00000398492;ENST00000536527;ENST00000227214;ENST00000398494;ENST00000543085;ENST00000544532;ENST00000545798;ENST00000539157;ENST00000546251;ENST00000535582;ENST00000538227;ENST00000541760;ENST00000543524;ENST00000541597;ENST00000535129;ENST00000542389;ENST00000540431;ENST00000426191;ENST00000540157;ENST00000545106;ENST00000544282	73646581;73646178;73646579;73647549;73647609;73647626;73647653;73647655;73647689;73647714;73647932;73648690;73648914;73649012;73652440;73652620;73660309;73662353	73662819;73651437;73661665;73651879;73651851;73660756;73660766;73660770;73660873;73652070;73661496;73661522;73661720;73660795;73661551;73662812;73660925;73661734;73662815	58473	NM_021200;NM_001130033;NM_001130035;NM_001130034;NM_001130036	cytoplasm;membrane;integral_component_of_membrane;protein_binding;phototransduction;regulation_of_cell_differentiation	115	61	27	26	53	62	53.4924	0.610206	0.330953	1.84378	0.0652151	0.571126
ENSG00000021355	SERPINB1	serpin_family_B_member_1	protein_coding	6	2832332	2841959	-	ENST00000380739;ENST00000468511;ENST00000490094;ENST00000476896;ENST00000460260	2832332;2833512;2835856;2836108;2838549	2841863;2837999;2841959;2841848;2841862	1992	NM_030666	extracellular_space;cytoplasm;membrane;serine-type_endopeptidase_inhibitor_activity;negative_regulation_of_endopeptidase_activity;endosome;extracellular_region;lysosome;cytoplasmic_ribonucleoprotein_granule;early_endosome;protein_binding;peptidase_inhibitor_activity;negative_regulation_of_peptidase_activity;extracellular_exosome;collagen-containing_extracellular_matrix;secretory_granule_lumen;neg…	3939	3577	2480	2595	3135	4262	3257.83	0.164198	0.0999979	1.64201	0.100587	0.698789
ENSG00000021461	CYP3A43	cytochrome_P450_family_3_subfamily_A_member_43	protein_coding	7	99828013	99866093	+	ENST00000631161;ENST00000354829;ENST00000417625;ENST00000436834;ENST00000415413;ENST00000433277;ENST00000444905;ENST00000463915;ENST00000477658;ENST00000491648;ENST00000495115;ENST00000222382;ENST00000312017;ENST00000434806;ENST00000481362;ENST00000472352	99828013;99828043;99828049;99828116;99855488	99839420;99866093;99866001;99866045;99861840	64816	?;NM_057095;NM_001278921;NM_022820;NM_057096	membrane;integral_component_of_membrane;iron_ion_binding;oxidoreductase_activity,_acting_on_paired_donors,_with_incorporation_or_reduction_of_molecular_oxygen;monooxygenase_activity;heme_binding;metal_ion_binding;endoplasmic_reticulum;endoplasmic_reticulum_membrane;oxidoreductase_activity;intracellular_membrane-bounded_organelle;oxidoreductase_activity,_acting_on_paired_donors,_with_incorporation…	2	0	0	0	0	1
ENSG00000021488	SLC7A9	solute_carrier_family_7_member_9	protein_coding	19	32830509	32869767	-	ENST00000590341;ENST00000023064;ENST00000590465;ENST00000592232;ENST00000587772;ENST00000589659	32830509;32830511;32830515;32830588;32830620;32858476	32869742;32869767;32869736;32868539;32869764;32864518	11136	?;NM_001126335;NM_014270;NM_001243036	membrane;integral_component_of_membrane;transmembrane_transporter_activity;transmembrane_transport;plasma_membrane;apical_plasma_membrane;amino_acid_transmembrane_transport;protein_binding;amino_acid_transport;L-alpha-amino_acid_transmembrane_transport;peptide_antigen_binding;integral_component_of_plasma_membrane;neutral_amino_acid_transmembrane_transporter_activity;protein-containing_complex_ass…	4	1	2	1	3	6	2.57272	-0.291686	1.19133	-0.24484	0.80658	0.998588
ENSG00000021574	SPAST	spastin	protein_coding	2	32063556	32157637	+	ENST00000315285;ENST00000646571;ENST00000621856;ENST00000642455;ENST00000642281;ENST00000644408;ENST00000642751;ENST00000642999;ENST00000644954;ENST00000645400;ENST00000646082;ENST00000645671;ENST00000647007;ENST00000643334;ENST00000647133;ENST00000645730;ENST00000643327;ENST00000645159;ENST00000645550	32063556;32063611;32063782;32063828;32063948;32063956;32063962;32063968;32063970;32063991;32063998;32064211;32066002;32087492;32087502;32098863;32114797;32126498;32126637	32157637;32154682;32154847;32155036;32154957;32157482;32157611;32114752;32154635;32154757;32154720;32154451;32155716;32154495;32143349;32154799;32130604	6683	NM_014946;NM_199436;NM_001363823;NM_001363875;NM_001377959	nucleus;cytoplasm;membrane;integral_component_of_membrane;nucleotide_binding;ATP_binding;cell_cycle;isomerase_activity;endoplasmic_reticulum;endoplasmic_reticulum_membrane;nucleoplasm;cytosol;endosome;cytoskeleton;cell_division;axon_cytoplasm;cell_differentiation;nuclear_membrane;microtubule;catalytic_activity;metabolic_process;protein_binding;ATP_hydrolysis_activity;intracellular_organelle;perin…	732	564	456	469	503	953	588.766	0.0625714	0.125092	0.500204	0.616932	0.998588
ENSG00000021645	NRXN3	neurexin_3	protein_coding	14	78170373	79868291	+	ENST00000634499;ENST00000335750;ENST00000554738;ENST00000556088;ENST00000553363;ENST00000553631;ENST00000554719;ENST00000556496;ENST00000635466;ENST00000557081;ENST00000557594;ENST00000281127;ENST00000679122;ENST00000428277;ENST00000676811;ENST00000555387;ENST00000555073;ENST00000553803;ENST00000556003	78170373;78242391;78243602;78278645;78403731;78403750;78614932;78645120;78698220;79279339;79279413;79279681;79279906;79280056;79280263;79280502;79298795;79314051	79861964;79868291;79862033;78645427;78651311;78709507;79862443;78988299;78709641;79862478;79868290;79862425;79864417;79862125;79862454;79663892;79573011;79861959	9369	NM_001366426;NM_001330195;NM_001366425;NM_004796;NM_001272020;NM_138970;NM_001105250	membrane;integral_component_of_membrane;metal_ion_binding;presynapse;calcium_channel_regulator_activity;chemical_synaptic_transmission;neurotransmitter_secretion;synapse_assembly;regulation_of_synaptic_vesicle_exocytosis;protein-containing_complex;GABA-ergic_synapse;cell_adhesion;plasma_membrane;integral_component_of_plasma_membrane;signaling_receptor_activity;axon_guidance;cell_adhesion_molecule…	1	0	0	0	0	1
ENSG00000021762	OSBPL5	oxysterol_binding_protein_like_5	protein_coding	11	3087107	3166739	-	ENST00000263650;ENST00000478260;ENST00000389989;ENST00000534454;ENST00000498536;ENST00000525498;ENST00000471998;ENST00000348039;ENST00000534491;ENST00000532951;ENST00000459995;ENST00000533234;ENST00000465323;ENST00000477622;ENST00000526122;ENST00000530372;ENST00000533721;ENST00000534157;ENST00000528124	3087107;3087116;3087121;3087379;3087580;3087906;3087916;3088001;3093385;3107790;3119547;3120608;3121804;3121806;3122026;3122354;3122379;3126483;3146180	3165310;3094879;3165300;3102266;3090722;3126608;3165352;3166739;3119987;3126594;3165336;3165273;3126644;3129329;3165770;3164423;3161393	114879	NM_020896;NM_145638;NM_001144063	membrane;integral_component_of_membrane;intracellular_membrane-bounded_organelle;endoplasmic_reticulum;endoplasmic_reticulum_membrane;cytosol;Golgi_to_plasma_membrane_transport;cholesterol_metabolic_process;lipid_transport;lipid_binding;intermembrane_lipid_transfer;endoplasmic_reticulum-plasma_membrane_contact_site;cholesterol_transport;phosphatidylserine_binding;oxysterol_binding;phospholipid_tr…	502	375	269	367	404	659	411.241	-0.156855	0.123975	-1.26522	0.205794	0.897222
ENSG00000021776	AQR	aquarius_intron-binding_spliceosomal_factor	protein_coding	15	34851782	34969742	-	ENST00000156471;ENST00000543879;ENST00000559090;ENST00000559767;ENST00000560117;ENST00000558202	34851782;34856351;34856500;34856827;34944304;34948134	34969742;34969733;34870264;34863224;34964453;34964402	9716	NM_014691	nucleus;spliceosomal_complex;RNA_binding;mRNA_processing;RNA_splicing;membrane;nucleotide_binding;ATP_binding;nucleoplasm;hydrolase_activity;protein_binding;RNA_helicase_activity;helicase_activity;ATP_hydrolysis_activity;mRNA_splicing,_via_spliceosome;catalytic_step_2_spliceosome;mRNA_binding;U2-type_catalytic_step_2_spliceosome;single-stranded_RNA_binding;3'-5'_RNA_helicase_activity	1493	1406	956	1034	1182	1953	1294.38	0.0767847	0.109689	0.700023	0.483913	0.998588
ENSG00000021826	CPS1	carbamoyl-phosphate_synthase_1	protein_coding	2	210477682	210679107	+	ENST00000673510;ENST00000673630;ENST00000673711;ENST00000233072;ENST00000497163;ENST00000674074;ENST00000673698;ENST00000467353;ENST00000497121;ENST00000645825;ENST00000470791;ENST00000671984;ENST00000479988;ENST00000430249;ENST00000451903	210477682;210477709;210556599;210577155;210593366;210599533;210604965;210631228;210657360;210658383;210665538;210671615;210593355	210678142;210678923;210679107;210579800;210678997;210606771;210647934;210663146;210677085;210679105	1373	?;NM_001369257;NM_001122633;NM_001369256;NM_001875	nucleus;nucleotide_binding;ATP_binding;nucleolus;mitochondrion;metal_ion_binding;catalytic_activity;ligase_activity;metabolic_process;protein_binding;nitrogen_compound_metabolic_process;proteolysis;carbamoyl-phosphate_synthase_(glutamine-hydrolyzing)_activity;'de_novo'_pyrimidine_nucleobase_biosynthetic_process;glutamine_metabolic_process;cellular_nitrogen_compound_metabolic_process;urea_cycle;cy…	2	2	1	2	0	3	1.57582	0.199423	1.52218	0.131012	0.895766	0.998588
ENSG00000021852	C8B	complement_C8_beta_chain	protein_coding	1	56929207	56974383	-	ENST00000371237;ENST00000695842;ENST00000696164;ENST00000696165;ENST00000696166;ENST00000468990;ENST00000494324;ENST00000695843;ENST00000465658;ENST00000696144	56929207;56929210;56929214;56929353;56929370;56930756;56931594;56943793	56966015;56974383;56967040;56967672;56966057;56966140;56933381	732	NM_000066;NM_001278544;NM_001278543	extracellular_region;immune_system_process;innate_immune_response;immune_response;cytolysis;complement_activation;complement_activation,_alternative_pathway;complement_activation,_classical_pathway;membrane_attack_complex;extracellular_exosome;membrane;extracellular_vesicle;plasma_membrane;protein-containing_complex_binding;extracellular_space;positive_regulation_of_immune_response;protein_binding	0	0	0	0	0	0
ENSG00000022267	FHL1	four_and_a_half_LIM_domains_1	protein_coding	X	136146702	136211359	+	ENST00000629039;ENST00000651929;ENST00000652745;ENST00000627578;ENST00000652457;ENST00000394155;ENST00000618438;ENST00000651089;ENST00000420362;ENST00000458357;ENST00000628443;ENST00000627383;ENST00000630084;ENST00000630278;ENST00000452016;ENST00000628919;ENST00000625935;ENST00000535737;ENST00000627812;ENST00000651256;ENST00000434885;ENST00000543669;ENST00000456445;ENST00000628032;ENST00000449474…	136146702;136147465;136147533;136147536;136147660;136147666;136148083;136148229;136148440;136148578;136167004;136167009;136167015;136167051;136168194;136169296;136169676;136169839;136169891;136196757;136197026;136197047;136197053;136197063;136204721;136204909;136206102;136207396;136209168;136169637	136210272;136211359;136207062;136207918;136211298;136211354;136211322;136208566;136207925;136207903;136207875;136210257;136207093;136208575;136210067;136206488;136211323;136207057;136206542;136211349;136208570;136208478;136207883;136208482;136207551;136209954;136207661;136209335;136210351	2273	?;NM_001449;NM_001369329;NM_001369330;NM_001159702;NM_001369327;NM_001369328;NM_001159703;NM_001369326;NM_001159700;NM_001159704;NM_001159701;NM_001330659;NM_001159699;NM_001369331;NM_001167819	nucleus;cytoplasm;metal_ion_binding;cytosol;plasma_membrane;focal_adhesion;cell_differentiation;muscle_organ_development;protein_binding;negative_regulation_of_G2/M_transition_of_mitotic_cell_cycle;transmembrane_transporter_binding;molecular_function;negative_regulation_of_cell_growth;negative_regulation_of_G1/S_transition_of_mitotic_cell_cycle;regulation_of_potassium_ion_transmembrane_transporte…	761	664	487	437	427	652	563.408	0.497579	0.121941	4.08047	4.49442e-05	0.00216998
ENSG00000022277	RTF2	replication_termination_factor_2	protein_coding	20	56468585	56519449	+	ENST00000023939;ENST00000395881;ENST00000357348;ENST00000484084;ENST00000449062;ENST00000487211;ENST00000466260;ENST00000477485;ENST00000477573	56468585;56468614;56468627;56468658;56468678;56468679;56468686;56513391;56515694	56518886;56518887;56519449;56473360;56517201;56474759;56477032;56518245	51507	NM_001283035;NM_001283037;NM_016407;NM_001283036	mitotic_DNA_replication_termination;nucleus;DNA_binding;chromosome;protein_binding;replication_fork;cellular_response_to_hydroxyurea;regulation_of_DNA_stability	1992	1782	1194	1609	1819	2337	1747.9	-0.0717236	0.109102	-0.6574	0.510924	0.998588
ENSG00000022355	GABRA1	gamma-aminobutyric_acid_type_A_receptor_subunit_alpha1	protein_coding	5	161847063	161899981	+	ENST00000638112;ENST00000023897;ENST00000635096;ENST00000635916;ENST00000428797;ENST00000393943;ENST00000637044;ENST00000636340;ENST00000437025;ENST00000519621;ENST00000636573;ENST00000521339;ENST00000637620;ENST00000638159;ENST00000637827;ENST00000522651;ENST00000634335;ENST00000635880;ENST00000636408;ENST00000519542	161847063;161847191;161847655;161847663;161847679;161848120;161848267;161848334;161848444;161848557;161848625;161848892;161848910;161848942;161850082;161850386;161850597;161872216;161873098	161898218;161897666;161854188;161898086;161899981;161899971;161899929;161898124;161899954;161875587;161898178;161865788;161850835;161899941;161897662;161873137;161891050;161897691;161899924;161891002	2554	?;NM_000806;NM_001127643;NM_001127644;NM_001127648;NM_001127645	membrane;integral_component_of_membrane;cytoplasmic_vesicle_membrane;cytoplasmic_vesicle;plasma_membrane;ion_channel_activity;ion_transport;cell_junction;synapse;transmembrane_signaling_receptor_activity;postsynaptic_membrane;chloride_channel_activity;chloride_transport;chloride_channel_complex;GABA-A_receptor_activity;extracellular_ligand-gated_ion_channel_activity;gamma-aminobutyric_acid_signal…	0	0	0	0	2	0
ENSG00000022556	NLRP2	NLR_family_pyrin_domain_containing_2	protein_coding	19	54953130	55001142	+	ENST00000588619;ENST00000588107;ENST00000433772;ENST00000543010;ENST00000540597;ENST00000391721;ENST00000339757;ENST00000539848;ENST00000585500;ENST00000427260;ENST00000263437;ENST00000397169;ENST00000540005;ENST00000543277;ENST00000381637;ENST00000586512;ENST00000542755;ENST00000448584;ENST00000537859	54953130;54953168;54965070;54965252;54965285;54965329;54965336;54965344;54966374;54966406;54973994;54983486;54986206;54986292;54990626;54993218;54966343	54981639;54977799;54981682;55001142;55001135;55001138;54981646;54982311;55001078;54982397;54986401;54994440;54990206;54991549;55001140	55655	?;NM_001174081;NM_001174083;NM_001348003;NM_017852;NM_001174082	?;chromosome,_telomeric_region;cytoplasm;Golgi_apparatus;intracellular_membrane-bounded_organelle;nucleotide_binding;ATP_binding;cytosol;apoptotic_process;protein_binding;immune_system_process;innate_immune_response;inflammatory_response;negative_regulation_of_NF-kappaB_transcription_factor_activity;positive_regulation_of_interleukin-1_beta_production;positive_regulation_of_cysteine-type_endopept…	379	297	232	401	417	690	385.17	-0.559218	0.127901	-4.37227	1.22964e-05	0.000725236
ENSG00000022567	SLC45A4	solute_carrier_family_45_member_4	protein_coding	8	141207166	141308305	-	ENST00000519067;ENST00000517878;ENST00000024061;ENST00000520137;ENST00000519986;ENST00000521804	141207166;141207174;141210601;141218774;141219747;141254101	141228570;141308288;141228574;141308305;141230348;141308292	57210	NM_001286648;NM_001286646;NM_001080431	membrane;integral_component_of_membrane;sucrose:proton_symporter_activity;sucrose_transport	945	762	598	634	769	1275	799.599	-0.0240348	0.113132	-0.212449	0.831756	0.998588
ENSG00000022840	RNF10	ring_finger_protein_10	protein_coding	12	120533480	120577588	+	ENST00000539486;ENST00000542438;ENST00000325954;ENST00000538796;ENST00000413266;ENST00000551139;ENST00000536869;ENST00000537997;ENST00000543578;ENST00000535417;ENST00000542207;ENST00000543675;ENST00000537740;ENST00000537376;ENST00000546262;ENST00000544124;ENST00000540046;ENST00000545419;ENST00000535395;ENST00000366112;ENST00000535470;ENST00000538254;ENST00000543757;ENST00000542701;ENST00000544805	120533480;120534356;120534588;120534812;120534854;120534872;120535426;120546457;120554350;120554771;120557544;120560726;120560839;120560844;120563272;120563455;120563485;120563748;120565096;120565436;120565484;120566953;120570203;120575601	120534836;120562982;120577588;120557596;120576886;120554000;120557619;120552666;120557404;120557368;120563373;120563490;120563456;120563224;120566894;120563905;120566942;120576888;120565527;120574938;120576882;120575950;120577247;120576878	9921	?;NM_014868;NM_001330474	?;nucleus;cytoplasm;metal_ion_binding;DNA_binding;positive_regulation_of_transcription_by_RNA_polymerase_II;protein_binding;positive_regulation_of_transcription,_DNA-templated;transcription_cis-regulatory_region_binding;negative_regulation_of_Schwann_cell_proliferation;positive_regulation_of_myelination;postsynapse_to_nucleus_signaling_pathway;glutamatergic_synapse;extrinsic_component_of_postsyna…	4542	4157	2849	3478	3967	5316	3961.22	0.0112482	0.101475	0.110847	0.911737	0.998588
ENSG00000022976	ZNF839	zinc_finger_protein_839	protein_coding	14	102317377	102342702	+	ENST00000558850;ENST00000559185;ENST00000442396;ENST00000559098;ENST00000561251;ENST00000560568;ENST00000559155;ENST00000558490;ENST00000558462;ENST00000557803;ENST00000560112;ENST00000420933	102317377;102319298;102319746;102319958;102326828;102331522;102331639;102331692;102331714;102334933;102335688;102336917	102342364;102342367;102342702;102338830;102341976	55778	NM_001385069;NM_001267827;NM_001385076;NM_001385070;NM_001385071;NM_001385074;NM_001267828;NM_001385075;NM_018335;NM_001385072;NM_001385065;NM_001385073	metal_ion_binding	324	215	178	202	226	386	244.465	-0.0122496	0.15049	-0.0813983	0.935125	0.998588
ENSG00000023041	ZDHHC6	zinc_finger_DHHC-type_palmitoyltransferase_6	protein_coding	10	112424428	112447572	-	ENST00000626395;ENST00000682267;ENST00000683505;ENST00000369405;ENST00000682143;ENST00000682441;ENST00000684507;ENST00000681964;ENST00000683491;ENST00000682731;ENST00000682807;ENST00000684234;ENST00000684741;ENST00000682616;ENST00000683319;ENST00000682195;ENST00000682182;ENST00000683895;ENST00000684173;ENST00000682055;ENST00000369404;ENST00000482410;ENST00000471035;ENST00000682839;ENST00000684617…	112424428;112424430;112424462;112430300;112430305;112430724;112430809;112430824;112431355;112431372;112431472	112446917;112447572;112446950;112446914;112438700;112439421;112446808;112446929;112446940;112446941;112446947;112446949;112446956;112446962;112446901;112433485;112433570;112446959;112439462	64429	?;NM_001363544;NM_001351082;NM_001351085;NM_022494;NM_001351084;NM_001351083;NM_001351086;NM_001303134	membrane;integral_component_of_membrane;transferase_activity;endoplasmic_reticulum;acyltransferase_activity;palmitoyltransferase_activity;protein-cysteine_S-palmitoyltransferase_activity;protein-cysteine_S-stearoyltransferase_activity;protein_binding;endoplasmic_reticulum_membrane;Golgi_apparatus;protein_targeting_to_membrane;peptidyl-L-cysteine_S-palmitoylation;protein_palmitoylation;positive_re…	1301	862	628	837	995	1577	984.475	-0.136261	0.111006	-1.2275	0.219633	0.908636
ENSG00000023171	GRAMD1B	GRAM_domain_containing_1B	protein_coding	11	123358428	123627774	+	ENST00000638157;ENST00000640939;ENST00000635736;ENST00000533341;ENST00000525757;ENST00000633646;ENST00000633087;ENST00000638086;ENST00000632815;ENST00000456860;ENST00000529750;ENST00000532581;ENST00000529432;ENST00000534764;ENST00000646146;ENST00000450171;ENST00000525945	123358428;123430350;123430269;123454398;123454658;123480738;123491653;123509918;123525636;123525822;123560262;123560277;123591087;123607809;123613125	123627767;123435719;123435715;123460410;123600547;123594838;123622759;123622649;123627774;123619481;123626401;123609902;123623055;123622700	57476	NM_001387034;NM_001387030;NM_001330396;NM_001387035;NM_001387031;NM_001367421;NM_001367418;NM_001387024;NM_001387025;NM_001387026;NM_001354837;NM_001286563;NM_001387028;NM_020716;NM_001387029;NM_001367420;NM_001367419;NM_001387032;NM_001387033;NM_001286564	membrane;integral_component_of_membrane;endoplasmic_reticulum_membrane;organelle_membrane_contact_site;intracellular_membrane-bounded_organelle;endoplasmic_reticulum;plasma_membrane;intermembrane_lipid_transfer;phosphatidylserine_binding;cholesterol_binding;phosphatidic_acid_binding;cholesterol_transfer_activity;sterol_transport;cholesterol_homeostasis;cellular_response_to_cholesterol;endoplasmic…	91	50	40	65	72	158	73.2685	-0.522452	0.258991	-2.01726	0.0436687	0.459157
ENSG00000023191	RNH1	ribonuclease/angiogenin_inhibitor_1	protein_coding	11	494512	507300	-	ENST00000534797;ENST00000397614;ENST00000397615;ENST00000354420;ENST00000397604;ENST00000525522;ENST00000525701;ENST00000529768;ENST00000533410;ENST00000438658;ENST00000356187;ENST00000524464;ENST00000529115;ENST00000527485;ENST00000529368;ENST00000529306;ENST00000524780;ENST00000531149;ENST00000531223;ENST00000528713;ENST00000532055;ENST00000533592;ENST00000531540;ENST00000526295	494512;494513;494515;494516;494523;494544;494546;494548;494561;495008;498788;499031;499047;499062;499400;499501;499677;499897;500635;500840;502137;502214	503570;506821;506800;507242;507253;505881;507257;498929;507218;506785;507300;507227;507264;506796;504552;506759;507212;507259;502215;507195;506316;503183;506339;506356	6050	?;NM_203385;NM_203383;NM_002939;NM_203387;NM_203388;NM_203389;NM_203386;NM_203384	cytoplasm;nucleoplasm;cytosol;protein_binding;negative_regulation_of_catalytic_activity;mRNA_catabolic_process;extracellular_exosome;regulation_of_angiogenesis;angiogenin-PRI_complex;ribonuclease_inhibitor_activity	24400	24265	16202	16601	18400	23810	20370.6	0.295474	0.112283	2.63151	0.00850072	0.151917
ENSG00000023228	NDUFS1	NADH:ubiquinone_oxidoreductase_core_subunit_S1	protein_coding	2	206114817	206159509	-	ENST00000233190;ENST00000455934;ENST00000423725;ENST00000457011;ENST00000440274;ENST00000449699;ENST00000432169;ENST00000498520;ENST00000456284;ENST00000454195	206114817;206123111;206123819;206123945;206123956;206124101;206127560;206147646;206147782	206159444;206159194;206159509;206159425;206132969;206159257	4719	NM_005006;NM_001199984;NM_001199983;NM_001199981;NM_001199982	membrane;metal_ion_binding;oxidoreductase_activity;mitochondrion;mitochondrial_inner_membrane;iron-sulfur_cluster_binding;protein_binding;mitochondrial_intermembrane_space;respirasome;4_iron,_4_sulfur_cluster_binding;2_iron,_2_sulfur_cluster_binding;reactive_oxygen_species_metabolic_process;ATP_metabolic_process;NADH_dehydrogenase_(ubiquinone)_activity;ATP_synthesis_coupled_electron_transport;oxi…	3395	2774	1977	2072	2501	4081	2696.35	0.0946793	0.0951876	0.99466	0.319901	0.97567
ENSG00000023287	RB1CC1	RB1_inducible_coiled-coil_1	protein_coding	8	52622458	52745843	-	ENST00000025008;ENST00000435644;ENST00000521611;ENST00000519912;ENST00000522957;ENST00000523594;ENST00000518710;ENST00000517963;ENST00000518211;ENST00000518468	52622458;52622459;52623329;52623584;52623714;52657885;52683604;52683688;52683950;52685424	52714435;52714423;52714437;52636034;52643243;52661570;52714427;52714466;52714444;52745843	9821	NM_014781;NM_001083617	nucleus;cytoplasm;phagophore_assembly_site;cell_cycle;cytosol;nuclear_membrane;protein_binding;autophagy;lysosome;autophagosome_assembly;phagophore_assembly_site_membrane;protein_kinase_binding;endoplasmic_reticulum_membrane;molecular_adaptor_activity;autophagy_of_mitochondrion;protein_phosphorylation;extrinsic_component_of_membrane;positive_regulation_of_protein_phosphorylation;negative_regulati…	1336	1123	887	844	1141	1726	1138.54	0.0460326	0.114728	0.401232	0.688249	0.998588
ENSG00000023318	ERP44	endoplasmic_reticulum_protein_44	protein_coding	9	99979185	100099052	-	ENST00000262455;ENST00000685319;ENST00000690739;ENST00000687093;ENST00000687025;ENST00000691188;ENST00000686275;ENST00000691823;ENST00000690317;ENST00000687017;ENST00000689406;ENST00000684842;ENST00000688230;ENST00000685432;ENST00000690306	99979185;99979218;99979239;99979341;99979348;99981994;99983586;100014311;100055188	100099000;100099002;100098857;100098991;100099014;100099033;100098974;100099052;100098988;100054013;100060155	?	NM_015051	endoplasmic_reticulum;endoplasmic_reticulum_membrane;endoplasmic_reticulum_lumen;protein_binding;response_to_unfolded_protein;protein_folding;endoplasmic_reticulum-Golgi_intermediate_compartment;protein_disulfide_isomerase_activity;extracellular_region;cell_surface;extracellular_exosome;response_to_endoplasmic_reticulum_stress;specific_granule_lumen;cell_redox_homeostasis;glycoprotein_metabolic_p…	2537	2109	1550	1662	2186	2849	2092.65	0.0488515	0.102786	0.475275	0.634591	0.998588
ENSG00000023330	ALAS1	5'-aminolevulinate_synthase_1	protein_coding	3	52198086	52214327	+	ENST00000469224;ENST00000394965;ENST00000310271;ENST00000484952;ENST00000493402;ENST00000459884	52198086;52198094;52198132;52198160;52206632;52211452	52214180;52214327;52214324;52214225;52212507	211	?;NM_001304444;NM_199166;NM_001304443;NM_000688	transferase_activity;nucleoplasm;cytosol;mitochondrion;catalytic_activity;mitochondrial_matrix;acyltransferase_activity;biosynthetic_process;protein_binding;pyridoxal_phosphate_binding;identical_protein_binding;protoporphyrinogen_IX_biosynthetic_process;tetrapyrrole_biosynthetic_process;heme_biosynthetic_process;5-aminolevulinate_synthase_activity;porphyrin-containing_compound_metabolic_process;h…	9110	8254	5859	7033	8092	10940	8030.76	-0.00590796	0.0980037	-0.060283	0.95193	0.998588
ENSG00000023445	BIRC3	baculoviral_IAP_repeat_containing_3	protein_coding	11	102317450	102339403	+	ENST00000527309;ENST00000526421;ENST00000263464;ENST00000673846;ENST00000528940;ENST00000532808;ENST00000527336;ENST00000615299	102317484;102317494;102317502;102317563;102336521;102317450	102337061;102337705;102339403;102337259;102322128;102337291;102339394	330	?;NM_001165;NM_182962	metal_ion_binding;regulation_of_apoptotic_process;regulation_of_programmed_cell_death;nucleus;cytoplasm;transferase_activity;nucleoplasm;cytosol;apoptotic_process;protein_ubiquitination;positive_regulation_of_I-kappaB_kinase/NF-kappaB_signaling;protein_binding;ubiquitin-protein_transferase_activity;regulation_of_innate_immune_response;NIK/NF-kappaB_signaling;ubiquitin_protein_ligase_activity;nega…	6404	4551	3705	3434	3443	5575	4406.71	0.39629	0.0921134	4.3022	1.6911e-05	0.000945056
ENSG00000023516	AKAP11	A-kinase_anchoring_protein_11	protein_coding	13	42272152	42323261	+	ENST00000025301	42272152	42323261	11215	NM_016248	cytoplasm;nucleolus;cytosol;plasma_membrane;cytoskeleton;protein_binding;microtubule_organizing_center;intracellular_signal_transduction;protein_localization;protein_kinase_A_binding;protein_phosphatase_1_binding;protein_kinase_A_regulatory_subunit_binding;renal_water_homeostasis;cortical_actin_cytoskeleton_organization;cellular_protein_localization;protein_localization_to_endosome	1797	1189	1041	1034	911	2767	1362.66	0.0263862	0.301266	0.0875843	0.930207	0.998588
ENSG00000023572	GLRX2	glutaredoxin_2	protein_coding	1	193090866	193106114	-	ENST00000608166;ENST00000367439;ENST00000367440;ENST00000472197	193090866;193096470;193096468;193096667	193105433;193105414;193106114;193106057	51022	?;NM_197962;NM_016066;NM_001243399	nucleus;intracellular_membrane-bounded_organelle;metal_ion_binding;nucleoplasm;mitochondrion;apoptotic_process;regulation_of_transcription,_DNA-templated;iron-sulfur_cluster_binding;cell_differentiation;protein_binding;response_to_organic_substance;protein_disulfide_isomerase_activity;glutathione_oxidoreductase_activity;2_iron,_2_sulfur_cluster_binding;electron_transport_chain;glutathione_metabol…	662	557	441	551	578	965	605.126	-0.149889	0.117732	-1.27313	0.20297	0.896135
ENSG00000023608	SNAPC1	small_nuclear_RNA_activating_complex_polypeptide_1	protein_coding	14	61762420	61796428	+	ENST00000216294	61762420	61796428	?	NM_003082	nucleus;nucleoplasm;nucleolus;DNA_binding;protein_binding;sequence-specific_DNA_binding;snRNA_transcription_by_RNA_polymerase_II;snRNA_transcription_by_RNA_polymerase_III;RNA_polymerase_II_general_transcription_initiation_factor_activity;RNA_polymerase_III_general_transcription_initiation_factor_activity;snRNA-activating_protein_complex	53	46	24	45	41	65	43.9026	-0.160617	0.30256	-0.530862	0.595515	0.998588
ENSG00000023697	DERA	deoxyribose-phosphate_aldolase	protein_coding	12	15911302	16037381	+	ENST00000428559;ENST00000526521;ENST00000524480;ENST00000531803;ENST00000528821;ENST00000532964;ENST00000533447;ENST00000526530;ENST00000530274;ENST00000532573	15911332;15911302;15911329;15911359;15911363;15951361;15956588;15962752;15985172	16037381;16036292;15982358;16032551;16033048;16036751;16032657;16037280;16036813;16036340	51071	NM_015954;NM_001300779	nucleus;cytoplasm;nucleoplasm;catalytic_activity;lyase_activity;protein_binding;extracellular_region;cytosol;deoxyribose-phosphate_aldolase_activity;deoxyribonucleotide_catabolic_process;deoxyribose_phosphate_catabolic_process;secretory_granule_lumen;ficolin-1-rich_granule_lumen;pentose-phosphate_shunt;carbohydrate_catabolic_process;deoxyribonucleoside_catabolic_process	973	858	678	667	730	1060	813.761	0.205652	0.115208	1.78504	0.0742549	0.611884
ENSG00000023734	STRAP	serine/threonine_kinase_receptor_associated_protein	protein_coding	12	15882387	15903478	+	ENST00000541731;ENST00000025399;ENST00000419869;ENST00000536737;ENST00000538718;ENST00000539887	15882391;15882394;15882387;15895454;15897945;15900899	15903442;15903014;15903478;15898272;15903340	11171	?;NM_007178	?;nucleus;RNA_binding;mRNA_processing;RNA_splicing;cytoplasm;cytosol;protein_binding;spliceosomal_snRNP_assembly;SMN_complex;SMN-Sm_protein_complex;negative_regulation_of_transforming_growth_factor_beta_receptor_signaling_pathway;maintenance_of_gastrointestinal_epithelium;mRNA_binding;signaling_receptor_binding;U2_snRNP_binding;negative_regulation_of_transcription_by_RNA_polymerase_II;alternative…	2468	1970	1487	1672	1976	3026	2030.24	0.00192728	0.0918106	0.020992	0.983252	0.998755
ENSG00000023839	ABCC2	ATP_binding_cassette_subfamily_C_member_2	protein_coding	10	99782640	99852594	+	ENST00000648689;ENST00000647836;ENST00000647814;ENST00000648324;ENST00000649932;ENST00000370434;ENST00000649493;ENST00000496621;ENST00000649459;ENST00000648523	99782640;99782705;99782763;99782803;99792289;99843710;99845749	99794348;99796692;99852594;99799215;99799220;99798096;99794623;99850713;99852044	1244	?;NM_000392	membrane;integral_component_of_membrane;transmembrane_transport;integral_component_of_plasma_membrane;ATPase-coupled_transmembrane_transporter_activity;organic_anion_transport;organic_anion_transmembrane_transporter_activity;negative_regulation_of_gene_expression;transmembrane_transporter_activity;nucleotide_binding;ATP_binding;plasma_membrane;apical_plasma_membrane;inorganic_anion_transport;lipi…	28	7	8	6	12	24	12.7938	0.185492	0.586633	0.316197	0.751853	0.998588
ENSG00000023892	DEF6	DEF6_guanine_nucleotide_exchange_factor	protein_coding	6	35297818	35321771	+	ENST00000316637;ENST00000444278;ENST00000468102	35297818;35309738;35317608	35321771;35312538;35318230	50619	NM_022047	nucleus;cytoplasm;membrane;nucleoplasm;cytosol;plasma_membrane;regulation_of_catalytic_activity;cytoskeleton;filopodium;cell_projection;protein_binding;perinuclear_region_of_cytoplasm;regulation_of_small_GTPase_mediated_signal_transduction;guanyl-nucleotide_exchange_factor_activity	1335	887	676	800	940	1412	968.976	0.0274095	0.107206	0.25567	0.798206	0.998588
ENSG00000023902	PLEKHO1	pleckstrin_homology_domain_containing_O1	protein_coding	1	150149183	150164720	+	ENST00000369126;ENST00000369124;ENST00000479194;ENST00000492304;ENST00000607609;ENST00000477309;ENST00000441340;ENST00000485470;ENST00000502767	150149183;150149916;150150607;150150637;150153483;150155790;150156929;150157017;150159405	150159630;150160065;150159043;150153023;150159628;150157195;150159324;150158986;150164720	51177	NM_001304722;NM_001304724;NM_016274;NM_001304723	nucleus;cytoplasm;membrane;plasma_membrane;protein_binding;ruffle_membrane;myoblast_fusion;regulation_of_cell_shape;myoblast_migration;lamellipodium_morphogenesis;regulation_of_myoblast_fusion;muscle_cell_projection_membrane	11588	11022	7068	9828	10275	12844	10261.9	-0.0185576	0.116947	-0.158683	0.873918	0.998588
ENSG00000023909	GCLM	glutamate-cysteine_ligase_modifier_subunit	protein_coding	1	93885199	93909456	-	ENST00000370238;ENST00000467772;ENST00000462183;ENST00000615724	93885199;93894644;93904266;93887034	93909430;93908790;93908924;93909456	2730	NM_002061;NM_001308253	cytosol;protein_binding;response_to_xenobiotic_stimulus;glutamate-cysteine_ligase_activity;glutathione_biosynthetic_process;response_to_oxidative_stress;blood_vessel_diameter_maintenance;enzyme_regulator_activity;glutamate_metabolic_process;glutamate-cysteine_ligase_complex;glutamate-cysteine_ligase_catalytic_subunit_binding;protein-containing_complex_binding;cysteine_metabolic_process;glutathion…	465	375	297	316	372	620	392.934	-0.0130919	0.130185	-0.100563	0.919897	0.998588
ENSG00000024048	UBR2	ubiquitin_protein_ligase_E3_component_n-recognin_2	protein_coding	6	42564029	42693505	+	ENST00000372899;ENST00000372901;ENST00000372903	42564029;42564062	42693505;42620351	23304	NM_015255;NM_001363705;NM_001184801	nucleus;zinc_ion_binding;metal_ion_binding;transferase_activity;protein_ubiquitination;chromosome;protein_binding;ubiquitin_protein_ligase_activity;spermatogenesis;cytoplasm;protein_catabolic_process;ubiquitin-dependent_protein_catabolic_process_via_the_N-end_rule_pathway;ubiquitin_ligase_complex;cytosol;reciprocal_meiotic_recombination;negative_regulation_of_transposition;negative_regulation_of_…	1816	1424	1029	1222	1355	2419	1477.28	-0.0430284	0.102874	-0.418261	0.675756	0.998588
ENSG00000024422	EHD2	EH_domain_containing_2	protein_coding	19	47713422	47743134	+	ENST00000538399;ENST00000263277;ENST00000602215;ENST00000596225;ENST00000540884	47713422;47726169;47726204;47729617	47741853;47743134;47731508;47741137;47741865	30846	?;NM_014601	cytoplasm;membrane;metal_ion_binding;nucleotide_binding;ATP_binding;plasma_membrane;hydrolase_activity;endosome;calcium_ion_binding;caveola;GTP_binding;intercellular_bridge;cytosol;actin_cytoskeleton_organization;endocytic_recycling;endosome_membrane;microtubule_cytoskeleton;recycling_endosome_membrane;intracellular_membrane-bounded_organelle;protein_binding;extracellular_exosome;cilium_assembly;…	35	31	20	22	29	27	27.092	0.262828	0.381965	0.688093	0.491394	0.998588
[truncated: 67,576 more rows]
