# Supplementary material for: Systematic identification of gene combinations to target in innate immune cells to enhance T cell activation
Source: Nat Commun. 2023 Oct 9;14:6295. doi: 10.1038/s41467-023-41792-8 (PMC10562403; doi:10.1038/s41467-023-41792-8)
Supplement: Supplementary file 14 — Supplementary Data 11 [file 41467_2023_41792_MOESM14_ESM.xlsx]

## Sheet: Reads
sgRNA	Gene	CD86_CebpbKO_DCs_GW_H	CD86_CebpbKO_DCs_GW_L	CD86_CebpbKO_DCs_GW_US
0610007P14Rik_85816419	0610007P14Rik	544	289	317
0610007P14Rik_85819543	0610007P14Rik	283	37	177
0610007P14Rik_85822108	0610007P14Rik	249	33	114
0610007P14Rik_85822165	0610007P14Rik	666	221	211
0610009B22Rik_51685839	0610009B22Rik	13	0	0
0610009B22Rik_51685883	0610009B22Rik	300	83	73
0610009B22Rik_51685914	0610009B22Rik	366	112	347
0610009B22Rik_51686032	0610009B22Rik	337	117	204
0610009O20Rik_38251139	0610009O20Rik	373	247	172
0610009O20Rik_38251302	0610009O20Rik	191	111	98
0610009O20Rik_38257275	0610009O20Rik	256	64	227
0610009O20Rik_38258087	0610009O20Rik	693	80	274
0610010B08Rik_175977667	0610010B08Rik	228	193	283
0610010B08Rik_175977786	0610010B08Rik	343	182	395
0610010B08Rik_175977921	0610010B08Rik	222	14	67
0610010B08Rik_175978236	0610010B08Rik	411	67	180
0610010F05Rik_23606619	0610010F05Rik	438	80	245
0610010F05Rik_23611747	0610010F05Rik	461	156	89
0610010F05Rik_23620265	0610010F05Rik	221	197	201
0610010F05Rik_23628878	0610010F05Rik	331	87	185
0610010K14Rik_70236137	0610010K14Rik	218	16	202
0610010K14Rik_70236170	0610010K14Rik	400	19	281
0610010K14Rik_70237553	0610010K14Rik	296	49	159
0610010K14Rik_70237589	0610010K14Rik	527	128	237
0610011F06Rik_25875572	0610011F06Rik	428	131	359
0610011F06Rik_25875627	0610011F06Rik	404	191	440
0610011F06Rik_25875696	0610011F06Rik	408	175	359
0610011F06Rik_25876060	0610011F06Rik	616	134	291
0610030E20Rik_72347593	0610030E20Rik	627	206	730
0610030E20Rik_72347707	0610030E20Rik	107	17	3
0610030E20Rik_72348559	0610030E20Rik	275	152	245
0610030E20Rik_72348620	0610030E20Rik	370	154	646
0610040J01Rik_63897986	0610040J01Rik	389	40	197
0610040J01Rik_63898062	0610040J01Rik	360	172	646
0610040J01Rik_63898267	0610040J01Rik	553	31	438
0610040J01Rik_63898402	0610040J01Rik	263	114	287
1110001J03Rik_38534949	1110001J03Rik	266	99	203
1110001J03Rik_38534967	1110001J03Rik	237	45	180
1110001J03Rik_38534989	1110001J03Rik	379	90	343
1110001J03Rik_38539230	1110001J03Rik	535	10	317
1110004E09Rik_90927404	1110004E09Rik	512	280	350
1110004E09Rik_90931068	1110004E09Rik	158	203	298
1110004E09Rik_90931121	1110004E09Rik	487	146	522
1110004E09Rik_90934613	1110004E09Rik	379	88	296
1110004F10Rik_116093518	1110004F10Rik	188	48	158
1110004F10Rik_116101952	1110004F10Rik	183	35	364
1110004F10Rik_116102000	1110004F10Rik	207	1	273
1110004F10Rik_116103299	1110004F10Rik	390	174	188
1110007C09Rik_49205205	1110007C09Rik	481	357	205
1110007C09Rik_49205321	1110007C09Rik	327	37	205
1110007C09Rik_49208075	1110007C09Rik	418	115	395
1110007C09Rik_49208125	1110007C09Rik	488	138	268
1110008F13Rik_156863346	1110008F13Rik	395	151	470
1110008F13Rik_156863373	1110008F13Rik	407	145	668
1110008F13Rik_156865292	1110008F13Rik	231	43	123
1110008F13Rik_156865338	1110008F13Rik	383	55	193
1110008L16Rik_55304097	1110008L16Rik	602	138	378
1110008L16Rik_55304189	1110008L16Rik	232	93	10
1110008L16Rik_55304405	1110008L16Rik	347	128	220
1110008L16Rik_55304549	1110008L16Rik	356	157	365
1110008P14Rik_32379510	1110008P14Rik	244	101	320
1110008P14Rik_32381704	1110008P14Rik	471	352	465
1110008P14Rik_32381735	1110008P14Rik	381	169	205
1110008P14Rik_32381757	1110008P14Rik	695	290	484
1110012L19Rik_70387989	1110012L19Rik	425	182	504
1110012L19Rik_70388053	1110012L19Rik	421	110	374
1110012L19Rik_70388150	1110012L19Rik	237	41	246
1110012L19Rik_70388923	1110012L19Rik	465	141	239
1110017D15Rik_41507529	1110017D15Rik	446	151	262
1110017D15Rik_41508526	1110017D15Rik	390	83	131
1110017D15Rik_41511552	1110017D15Rik	357	179	259
1110017D15Rik_41517063	1110017D15Rik	561	142	255
1110025L11Rik_89063817	1110025L11Rik	337	97	286
1110025L11Rik_89063832	1110025L11Rik	187	109	101
1110025L11Rik_89063889	1110025L11Rik	293	120	533
1110025L11Rik_89063919	1110025L11Rik	121	90	275
1110032A03Rik_50764252	1110032A03Rik	236	105	223
1110032A03Rik_50764770	1110032A03Rik	428	181	301
1110032A03Rik_50764892	1110032A03Rik	695	57	392
1110032A03Rik_50767871	1110032A03Rik	573	33	249
1110032F04Rik_68869929	1110032F04Rik	253	132	216
1110032F04Rik_68870028	1110032F04Rik	398	329	604
1110032F04Rik_68870141	1110032F04Rik	333	209	242
1110032F04Rik_68870190	1110032F04Rik	408	126	263
1110034G24Rik_132692015	1110034G24Rik	429	177	353
1110034G24Rik_132692112	1110034G24Rik	178	43	88
1110034G24Rik_132750336	1110034G24Rik	542	48	430
1110034G24Rik_132750433	1110034G24Rik	235	1	135
1110037F02Rik_11514098	1110037F02Rik	318	153	157
1110037F02Rik_11519132	1110037F02Rik	317	120	158
1110037F02Rik_11526434	1110037F02Rik	332	132	141
1110037F02Rik_11527138	1110037F02Rik	431	192	186
1110038F14Rik_76948837	1110038F14Rik	226	91	40
1110038F14Rik_76948891	1110038F14Rik	298	94	408
1110038F14Rik_76949597	1110038F14Rik	393	181	237
1110038F14Rik_76949657	1110038F14Rik	326	56	428
1110051M20Rik_91282547	1110051M20Rik	458	182	470
1110051M20Rik_91282603	1110051M20Rik	455	40	372
1110051M20Rik_91383745	1110051M20Rik	417	175	232
1110051M20Rik_91421945	1110051M20Rik	685	27	481
1110059E24Rik_21598785	1110059E24Rik	153	204	344
1110059E24Rik_21619114	1110059E24Rik	254	107	150
1110059E24Rik_21619162	1110059E24Rik	393	142	326
1110059E24Rik_21652608	1110059E24Rik	408	28	355
1110059G10Rik_122949003	1110059G10Rik	609	190	257
1110059G10Rik_122950816	1110059G10Rik	759	103	616
1110059G10Rik_122950842	1110059G10Rik	448	171	553
1110059G10Rik_122950886	1110059G10Rik	327	69	339
1110065P20Rik_124849923	1110065P20Rik	472	94	690
1110065P20Rik_124849933	1110065P20Rik	262	46	298
1110065P20Rik_124849949	1110065P20Rik	252	73	106
1110065P20Rik_124850242	1110065P20Rik	284	156	368
1190002N15Rik_94524562	1190002N15Rik	19	1	0
1190002N15Rik_94537320	1190002N15Rik	611	237	358
1190002N15Rik_94537447	1190002N15Rik	7	0	29
1190002N15Rik_94537616	1190002N15Rik	611	145	559
1190003K10Rik_64481848	1190003K10Rik	262	209	123
1190003K10Rik_64485881	1190003K10Rik	601	74	681
1190003K10Rik_64485931	1190003K10Rik	162	21	78
1190003K10Rik_64485983	1190003K10Rik	297	129	224
1190005I06Rik_120611255	1190005I06Rik	515	218	478
1190005I06Rik_120611299	1190005I06Rik	420	99	151
1190005I06Rik_120628500	1190005I06Rik	596	146	377
1190005I06Rik_120634310	1190005I06Rik	285	115	172
1190007I07Rik_82622723	1190007I07Rik	518	86	490
1190007I07Rik_82622737	1190007I07Rik	901	275	401
1190007I07Rik_82622749	1190007I07Rik	786	426	627
1190007I07Rik_82622760	1190007I07Rik	411	141	480
1200014J11Rik_73049881	1200014J11Rik	353	266	243
1200014J11Rik_73065574	1200014J11Rik	556	188	201
1200014J11Rik_73070897	1200014J11Rik	269	168	458
1200014J11Rik_73073319	1200014J11Rik	490	130	249
1300017J02Rik_103267667	1300017J02Rik	404	63	286
1300017J02Rik_103269730	1300017J02Rik	599	134	754
1300017J02Rik_103272642	1300017J02Rik	473	471	263
1300017J02Rik_103277490	1300017J02Rik	260	39	126
1500009L16Rik_83723005	1500009L16Rik	532	195	485
1500009L16Rik_83723029	1500009L16Rik	719	188	276
1500009L16Rik_83757459	1500009L16Rik	113	3	263
1500009L16Rik_83757476	1500009L16Rik	294	94	123
1500012F01Rik_167065203	1500012F01Rik	503	174	146
1500012F01Rik_167065451	1500012F01Rik	306	136	581
1500012F01Rik_167065714	1500012F01Rik	382	68	367
1500012F01Rik_167065737	1500012F01Rik	583	212	881
1500015O10Rik_43737243	1500015O10Rik	219	160	238
1500015O10Rik_43738618	1500015O10Rik	303	143	439
1500015O10Rik_43738646	1500015O10Rik	549	113	191
1500015O10Rik_43738699	1500015O10Rik	319	74	275
1600002H07Rik_24217944	1600002H07Rik	716	279	329
1600002H07Rik_24219820	1600002H07Rik	277	142	307
1600002H07Rik_24219920	1600002H07Rik	259	101	296
1600002H07Rik_24220537	1600002H07Rik	442	46	212
1600002K03Rik_80173004	1600002K03Rik	231	205	159
1600002K03Rik_80173068	1600002K03Rik	222	172	256
1600002K03Rik_80173125	1600002K03Rik	440	93	227
1600002K03Rik_80173163	1600002K03Rik	160	1	115
1600012H06Rik_14943701	1600012H06Rik	290	88	160
1600012H06Rik_14943777	1600012H06Rik	527	79	105
1600012H06Rik_14943833	1600012H06Rik	318	19	377
1600012H06Rik_14943933	1600012H06Rik	122	34	29
1600014C10Rik_38188668	1600014C10Rik	816	280	906
1600014C10Rik_38188702	1600014C10Rik	494	223	348
1600014C10Rik_38188738	1600014C10Rik	853	350	937
1600014C10Rik_38188772	1600014C10Rik	615	253	620
1600014C23Rik_45733611	1600014C23Rik	192	97	145
1600014C23Rik_45733642	1600014C23Rik	449	59	481
1600014C23Rik_45733662	1600014C23Rik	382	211	488
1600014C23Rik_45733711	1600014C23Rik	723	216	519
1600014K23Rik_85269650	1600014K23Rik	367	38	484
1600014K23Rik_85269783	1600014K23Rik	262	27	384
1600014K23Rik_85269860	1600014K23Rik	463	108	390
1600014K23Rik_85269906	1600014K23Rik	514	243	406
1600015I10Rik_48930567	1600015I10Rik	459	107	379
1600015I10Rik_48930903	1600015I10Rik	590	390	467
1600015I10Rik_48931020	1600015I10Rik	282	277	118
1600015I10Rik_48931412	1600015I10Rik	462	139	449
1700001C02Rik_30480388	1700001C02Rik	515	110	417
1700001C02Rik_30480505	1700001C02Rik	214	9	294
1700001C02Rik_30480548	1700001C02Rik	156	86	390
1700001C02Rik_30480619	1700001C02Rik	238	0	256
1700001C19Rik_47413783	1700001C19Rik	357	75	418
1700001C19Rik_47413843	1700001C19Rik	311	129	268
1700001C19Rik_47433371	1700001C19Rik	447	117	253
1700001C19Rik_47436612	1700001C19Rik	423	28	356
1700001F09Rik_43344668	1700001F09Rik	185	48	196
1700001F09Rik_43346673	1700001F09Rik	310	72	257
1700001F09Rik_43346732	1700001F09Rik	241	1	244
1700001F09Rik_43346765	1700001F09Rik	363	155	445
1700001J03Rik_146183599	1700001J03Rik	268	22	375
1700001J03Rik_146183642	1700001J03Rik	131	53	84
1700001J03Rik_146184201	1700001J03Rik	355	104	276
1700001J03Rik_146184883	1700001J03Rik	371	166	326
1700001K19Rik_110668730	1700001K19Rik	565	77	169
1700001K19Rik_110668799	1700001K19Rik	238	3	213
1700001K19Rik_110668861	1700001K19Rik	762	227	575
1700001K19Rik_110668913	1700001K19Rik	397	116	247
1700001L19Rik_68597520	1700001L19Rik	197	15	395
1700001L19Rik_68597677	1700001L19Rik	430	180	280
1700001L19Rik_68611161	1700001L19Rik	41	0	1
1700001L19Rik_68611254	1700001L19Rik	260	104	240
1700001O22Rik_30797934	1700001O22Rik	620	117	996
1700001O22Rik_30800803	1700001O22Rik	395	63	278
1700001O22Rik_30801342	1700001O22Rik	235	119	312
1700001O22Rik_30801414	1700001O22Rik	227	130	57
1700001P01Rik_97772731	1700001P01Rik	422	160	375
1700001P01Rik_97775653	1700001P01Rik	338	45	262
1700001P01Rik_97775706	1700001P01Rik	545	104	210
1700001P01Rik_97775733	1700001P01Rik	235	58	219
1700003E16Rik_83161216	1700003E16Rik	393	125	234
1700003E16Rik_83161348	1700003E16Rik	386	45	364
1700003E16Rik_83161787	1700003E16Rik	349	136	278
1700003E16Rik_83162083	1700003E16Rik	274	5	403
1700003F12Rik_154549364	1700003F12Rik	464	100	291
1700003F12Rik_154549540	1700003F12Rik	637	90	353
1700003F12Rik_154549609	1700003F12Rik	395	224	393
1700003F12Rik_154549661	1700003F12Rik	556	223	506
1700006A11Rik_124413566	1700006A11Rik	450	87	169
1700006A11Rik_124413704	1700006A11Rik	408	111	80
1700006A11Rik_124414351	1700006A11Rik	364	5	300
1700006A11Rik_124419881	1700006A11Rik	361	56	232
1700006E09Rik_101987149	1700006E09Rik	295	181	357
1700006E09Rik_101987233	1700006E09Rik	182	122	227
1700006E09Rik_101987974	1700006E09Rik	368	55	226
1700006E09Rik_101988517	1700006E09Rik	486	164	272
1700007B14Rik_75575951	1700007B14Rik	582	2	174
1700007B14Rik_75577847	1700007B14Rik	347	39	217
1700007B14Rik_75629754	1700007B14Rik	289	43	142
1700007B14Rik_75746400	1700007B14Rik	356	159	206
1700007G11Rik_98329439	1700007G11Rik	279	140	178
1700007G11Rik_98346271	1700007G11Rik	419	87	366
1700007G11Rik_98346338	1700007G11Rik	406	115	322
1700007G11Rik_98737599	1700007G11Rik	284	154	334
1700007K09Rik_131326284	1700007K09Rik	617	385	617
1700007K09Rik_131326317	1700007K09Rik	482	172	394
1700007K09Rik_131327256	1700007K09Rik	488	119	272
1700007K09Rik_131327303	1700007K09Rik	358	261	175
1700007K13Rik_28465174	1700007K13Rik	409	160	411
1700007K13Rik_28466054	1700007K13Rik	329	81	143
1700007K13Rik_28466088	1700007K13Rik	472	266	407
1700007K13Rik_28466242	1700007K13Rik	284	18	154
1700008F21Rik_129072591	1700008F21Rik	388	50	183
1700008F21Rik_129072651	1700008F21Rik	461	272	702
1700008F21Rik_129110929	1700008F21Rik	455	112	46
1700008F21Rik_129136585	1700008F21Rik	286	54	338
1700008I05Rik_135659055	1700008I05Rik	359	303	505
1700008I05Rik_135659174	1700008I05Rik	507	266	604
1700008I05Rik_135664453	1700008I05Rik	415	218	216
1700008I05Rik_135664577	1700008I05Rik	300	55	199
1700008O03Rik_44361095	1700008O03Rik	336	2	292
1700008O03Rik_44361171	1700008O03Rik	226	79	243
1700008O03Rik_44362735	1700008O03Rik	162	204	164
1700008O03Rik_44362994	1700008O03Rik	356	284	607
1700008P02Rik_6620056	1700008P02Rik	340	127	265
1700008P02Rik_6620126	1700008P02Rik	500	297	338
1700008P02Rik_6620278	1700008P02Rik	395	189	629
1700008P02Rik_6620315	1700008P02Rik	417	61	474
1700009N14Rik_39450888	1700009N14Rik	445	135	310
1700009N14Rik_39450946	1700009N14Rik	242	73	151
1700009N14Rik_39451049	1700009N14Rik	281	173	195
1700009N14Rik_39451120	1700009N14Rik	512	244	631
1700010B08Rik_173721793	1700010B08Rik	247	197	179
1700010B08Rik_173721811	1700010B08Rik	273	23	77
1700010B08Rik_173721841	1700010B08Rik	353	113	211
1700010B08Rik_173721875	1700010B08Rik	695	180	596
1700010I14Rik_8992395	1700010I14Rik	196	20	277
1700010I14Rik_8992544	1700010I14Rik	184	24	447
1700010I14Rik_8992708	1700010I14Rik	517	48	397
1700010I14Rik_8995246	1700010I14Rik	1128	438	1006
1700011A15Rik_101450493	1700011A15Rik	407	128	360
1700011A15Rik_101452404	1700011A15Rik	471	74	426
1700011A15Rik_101452537	1700011A15Rik	371	65	348
1700011A15Rik_101452568	1700011A15Rik	440	52	327
1700011E24Rik_87411553	1700011E24Rik	626	112	339
1700011E24Rik_87422620	1700011E24Rik	454	98	422
1700011E24Rik_87422679	1700011E24Rik	214	1	159
1700011E24Rik_87427592	1700011E24Rik	194	102	111
1700011H14Rik_49235885	1700011H14Rik	87	0	153
1700011H14Rik_49243738	1700011H14Rik	371	62	506
1700011H14Rik_49245046	1700011H14Rik	354	60	247
1700011H14Rik_49245094	1700011H14Rik	232	160	150
1700011I03Rik_57538080	1700011I03Rik	119	3	103
1700011I03Rik_57592054	1700011I03Rik	365	143	306
1700011I03Rik_57594116	1700011I03Rik	357	37	266
1700011I03Rik_57667293	1700011I03Rik	430	115	506
1700011L22Rik_79220279	1700011L22Rik	429	110	328
1700011L22Rik_79248234	1700011L22Rik	337	99	259
1700011L22Rik_79248309	1700011L22Rik	550	50	297
1700011L22Rik_79248357	1700011L22Rik	240	110	113
1700012A03Rik_32051693	1700012A03Rik	770	316	509
1700012A03Rik_32051715	1700012A03Rik	325	13	133
1700012A03Rik_32058503	1700012A03Rik	449	128	383
1700012A03Rik_32058630	1700012A03Rik	687	213	546
1700012B07Rik_109794144	1700012B07Rik	287	81	398
1700012B07Rik_109813560	1700012B07Rik	362	89	321
1700012B07Rik_109813681	1700012B07Rik	365	34	174
1700012B07Rik_109827854	1700012B07Rik	524	279	331
1700012B09Rik_14766861	1700012B09Rik	222	0	134
1700012B09Rik_14766923	1700012B09Rik	398	85	430
1700012B09Rik_14770856	1700012B09Rik	635	160	616
1700012B09Rik_14770921	1700012B09Rik	295	56	238
1700012L04Rik_9284067	1700012L04Rik	606	192	277
1700012L04Rik_9284085	1700012L04Rik	462	151	273
1700012P22Rik_144419753	1700012P22Rik	330	57	104
1700012P22Rik_144419806	1700012P22Rik	289	19	290
1700012P22Rik_144423806	1700012P22Rik	467	68	354
1700012P22Rik_144423853	1700012P22Rik	533	194	451
1700013D24Rik_124356415	1700013D24Rik	595	223	589
1700013D24Rik_124356475	1700013D24Rik	682	258	529
1700013D24Rik_124356878	1700013D24Rik	547	4	661
1700013D24Rik_124356969	1700013D24Rik	367	28	392
1700013F07Rik_108537685	1700013F07Rik	440	135	600
1700013F07Rik_108543443	1700013F07Rik	430	57	475
1700013F07Rik_108543479	1700013F07Rik	456	89	374
1700013F07Rik_108543550	1700013F07Rik	446	236	206
1700013G24Rik_137454646	1700013G24Rik	436	236	292
1700013G24Rik_137454700	1700013G24Rik	237	50	283
1700013G24Rik_137454787	1700013G24Rik	456	147	251
1700013G24Rik_137455088	1700013G24Rik	464	180	151
1700013H16Rik_53751585	1700013H16Rik	379	75	178
1700013H16Rik_53751648	1700013H16Rik	356	195	264
1700013H16Rik_53751708	1700013H16Rik	522	206	222
1700013H16Rik_53751758	1700013H16Rik	522	51	317
1700015E13Rik_170308940	1700015E13Rik	487	96	430
1700015E13Rik_170311555	1700015E13Rik	295	69	132
1700015E13Rik_170311609	1700015E13Rik	358	74	443
1700015E13Rik_170311787	1700015E13Rik	252	112	197
1700015F17Rik_5478871	1700015F17Rik	209	57	126
1700015F17Rik_5478908	1700015F17Rik	568	101	411
1700015F17Rik_5478946	1700015F17Rik	202	37	84
1700015F17Rik_5478979	1700015F17Rik	276	143	226
1700015G11Rik_52014865	1700015G11Rik	559	268	502
1700015G11Rik_52014892	1700015G11Rik	255	41	233
1700015G11Rik_52015650	1700015G11Rik	367	157	324
1700015G11Rik_52015664	1700015G11Rik	378	70	131
1700016C15Rik_177733541	1700016C15Rik	262	197	297
1700016C15Rik_177741010	1700016C15Rik	394	139	292
1700016C15Rik_177743261	1700016C15Rik	358	20	201
1700016C15Rik_177743309	1700016C15Rik	444	232	496
1700016D06Rik_11662602	1700016D06Rik	148	78	42
1700016D06Rik_11662663	1700016D06Rik	221	143	225
1700016D06Rik_11665036	1700016D06Rik	669	356	521
1700016D06Rik_11678595	1700016D06Rik	391	196	368
1700016H13Rik_103649452	1700016H13Rik	393	152	167
1700016H13Rik_103649504	1700016H13Rik	378	85	494
1700016H13Rik_103649543	1700016H13Rik	276	32	115
1700016H13Rik_103649564	1700016H13Rik	469	84	553
1700016K19Rik_76000179	1700016K19Rik	252	106	138
1700016K19Rik_76000255	1700016K19Rik	388	55	428
1700016K19Rik_76003136	1700016K19Rik	326	66	230
1700016K19Rik_76003213	1700016K19Rik	521	244	314
1700017B05Rik_57257152	1700017B05Rik	186	91	104
1700017B05Rik_57257388	1700017B05Rik	233	51	284
1700017B05Rik_57258367	1700017B05Rik	339	90	175
1700017B05Rik_57258845	1700017B05Rik	408	98	310
1700017D01Rik_11105760	1700017D01Rik	430	53	626
1700017D01Rik_11110334	1700017D01Rik	550	137	450
1700017D01Rik_11112374	1700017D01Rik	296	108	45
1700017D01Rik_11112446	1700017D01Rik	649	150	325
1700018B08Rik_121531909	1700018B08Rik	500	83	388
1700018B08Rik_121535482	1700018B08Rik	455	160	341
1700018B08Rik_121539900	1700018B08Rik	319	95	254
1700018B08Rik_121539978	1700018B08Rik	605	209	646
1700018C11Rik_63608508	1700018C11Rik	516	108	456
1700018C11Rik_63611864	1700018C11Rik	434	173	157
1700018C11Rik_63611902	1700018C11Rik	324	48	389
1700018C11Rik_63611926	1700018C11Rik	711	192	731
1700018F24Rik_145043164	1700018F24Rik	632	78	629
1700018F24Rik_145044097	1700018F24Rik	182	0	128
1700018F24Rik_145044720	1700018F24Rik	454	105	252
1700018F24Rik_145045219	1700018F24Rik	216	273	294
1700019A02Rik_53177798	1700019A02Rik	372	75	384
1700019A02Rik_53182500	1700019A02Rik	456	184	572
1700019A02Rik_53182530	1700019A02Rik	404	168	163
1700019A02Rik_53187559	1700019A02Rik	458	67	332
1700019B03Rik_3476098	1700019B03Rik	391	202	270
1700019B03Rik_3476174	1700019B03Rik	521	177	152
1700019B03Rik_3476283	1700019B03Rik	541	264	567
1700019B03Rik_3479241	1700019B03Rik	229	62	130
1700019D03Rik_52925378	1700019D03Rik	417	52	246
1700019D03Rik_52925397	1700019D03Rik	428	349	165
1700019D03Rik_52925498	1700019D03Rik	370	126	232
1700019D03Rik_52925522	1700019D03Rik	376	90	204
1700019G17Rik_85901287	1700019G17Rik	304	45	295
1700019G17Rik_85901347	1700019G17Rik	449	154	43
1700019G17Rik_85901436	1700019G17Rik	289	75	138
1700019G17Rik_85901476	1700019G17Rik	358	111	107
1700019L03Rik_32779724	1700019L03Rik	448	60	641
1700019L03Rik_32779849	1700019L03Rik	417	231	50
1700019L03Rik_32779933	1700019L03Rik	491	144	376
1700019L03Rik_32781411	1700019L03Rik	520	52	277
1700019N19Rik_58787623	1700019N19Rik	393	140	305
1700019N19Rik_58789205	1700019N19Rik	268	92	313
1700019N19Rik_58789249	1700019N19Rik	440	141	488
1700019N19Rik_58792741	1700019N19Rik	592	207	630
1700019O17Rik_86426487	1700019O17Rik	195	190	460
1700019O17Rik_86426645	1700019O17Rik	321	81	267
1700019O17Rik_86427223	1700019O17Rik	372	230	309
1700019O17Rik_86427324	1700019O17Rik	663	62	335
1700020A23Rik_130405637	1700020A23Rik	673	167	339
1700020A23Rik_130405679	1700020A23Rik	249	131	196
1700020A23Rik_130405798	1700020A23Rik	802	232	570
1700020A23Rik_130405819	1700020A23Rik	577	251	464
1700020D05Rik_5503246	1700020D05Rik	369	50	215
1700020D05Rik_5503375	1700020D05Rik	332	175	238
1700020D05Rik_5503482	1700020D05Rik	212	38	260
1700020D05Rik_5503589	1700020D05Rik	361	137	317
1700020L24Rik_83440383	1700020L24Rik	544	143	406
1700020L24Rik_83440465	1700020L24Rik	259	142	204
1700020L24Rik_83440570	1700020L24Rik	632	85	485
1700020L24Rik_83440693	1700020L24Rik	546	115	483
1700020N15Rik_69945380	1700020N15Rik	243	46	176
1700020N15Rik_69945446	1700020N15Rik	406	122	184
1700020N15Rik_69945671	1700020N15Rik	367	98	141
1700020N15Rik_69945689	1700020N15Rik	432	138	377
1700021F05Rik_43532687	1700021F05Rik	322	110	322
1700021F05Rik_43532765	1700021F05Rik	423	156	350
1700021F05Rik_43532827	1700021F05Rik	132	14	31
1700021F05Rik_43533068	1700021F05Rik	597	102	338
1700021F07Rik_173522698	1700021F07Rik	656	212	752
1700021F07Rik_173522723	1700021F07Rik	327	67	587
1700021F07Rik_173526055	1700021F07Rik	373	198	388
1700021F07Rik_173527902	1700021F07Rik	195	93	373
1700021K19Rik_32829312	1700021K19Rik	571	162	190
1700021K19Rik_32838305	1700021K19Rik	400	118	393
1700021K19Rik_32843352	1700021K19Rik	569	335	462
1700021K19Rik_32849745	1700021K19Rik	279	122	281
1700022I11Rik_42970205	1700022I11Rik	173	75	192
1700022I11Rik_42971467	1700022I11Rik	378	142	517
1700022I11Rik_42972269	1700022I11Rik	211	1	192
1700022I11Rik_42972577	1700022I11Rik	444	77	238
1700023E05Rik_77044064	1700023E05Rik	197	43	209
1700023E05Rik_77047262	1700023E05Rik	464	243	355
1700023E05Rik_77054508	1700023E05Rik	353	34	254
1700023E05Rik_77056004	1700023E05Rik	338	120	325
1700023F06Rik_103200165	1700023F06Rik	556	75	330
1700023F06Rik_103201269	1700023F06Rik	516	160	545
1700023F06Rik_103201341	1700023F06Rik	193	48	278
1700023F06Rik_103201470	1700023F06Rik	59	1	2
1700024G13Rik_32377897	1700024G13Rik	230	194	184
1700024G13Rik_32377942	1700024G13Rik	36	0	23
1700024G13Rik_32388270	1700024G13Rik	550	128	511
1700024G13Rik_32388325	1700024G13Rik	350	155	287
1700024P04Rik_98984300	1700024P04Rik	568	208	381
1700024P04Rik_98984348	1700024P04Rik	364	102	54
1700024P04Rik_98984368	1700024P04Rik	265	41	215
1700024P04Rik_98984460	1700024P04Rik	241	25	301
1700024P16Rik_104945211	1700024P16Rik	312	116	542
1700024P16Rik_104945340	1700024P16Rik	403	31	392
1700024P16Rik_104948772	1700024P16Rik	337	71	183
1700024P16Rik_104990323	1700024P16Rik	332	148	483
1700025F22Rik_11142349	1700025F22Rik	371	210	362
1700025F22Rik_11142407	1700025F22Rik	559	185	385
1700025F22Rik_11146734	1700025F22Rik	457	175	108
1700025F22Rik_11163406	1700025F22Rik	276	140	137
1700025G04Rik_151921103	1700025G04Rik	374	195	287
1700025G04Rik_151980476	1700025G04Rik	194	36	54
1700025G04Rik_151980503	1700025G04Rik	185	44	82
1700025G04Rik_152006617	1700025G04Rik	281	94	121
1700026D08Rik_83780300	1700026D08Rik	462	43	239
1700026D08Rik_83791690	1700026D08Rik	645	68	280
1700026D08Rik_83793268	1700026D08Rik	366	4	167
1700026D08Rik_83793344	1700026D08Rik	294	32	279
1700026L06Rik_28693785	1700026L06Rik	400	127	30
1700026L06Rik_28695922	1700026L06Rik	627	532	474
1700026L06Rik_28695975	1700026L06Rik	512	129	373
1700028K03Rik_107539201	1700028K03Rik	559	123	64
1700028K03Rik_107543957	1700028K03Rik	193	54	5
1700028K03Rik_107545727	1700028K03Rik	276	159	309
1700028K03Rik_107545852	1700028K03Rik	393	146	364
1700028P14Rik_23593039	1700028P14Rik	246	70	241
1700028P14Rik_23616598	1700028P14Rik	0	35	0
1700028P14Rik_23652603	1700028P14Rik	340	3	344
1700028P14Rik_23652682	1700028P14Rik	120	82	241
1700029F12Rik_97030230	1700029F12Rik	289	200	310
1700029F12Rik_97030273	1700029F12Rik	317	143	377
1700029F12Rik_97030315	1700029F12Rik	364	154	217
1700029F12Rik_97030350	1700029F12Rik	256	116	333
1700029H14Rik_13558770	1700029H14Rik	264	236	250
1700029H14Rik_13558911	1700029H14Rik	434	90	493
1700029H14Rik_13562252	1700029H14Rik	485	101	150
1700029H14Rik_13562289	1700029H14Rik	280	107	299
1700029I15Rik_92382964	1700029I15Rik	267	5	273
1700029I15Rik_92382984	1700029I15Rik	693	77	366
1700029I15Rik_92383225	1700029I15Rik	416	112	368
1700029I15Rik_92383277	1700029I15Rik	654	76	543
1700029J07Rik_45962411	1700029J07Rik	329	282	462
1700029J07Rik_45968077	1700029J07Rik	480	179	423
1700029J07Rik_45970434	1700029J07Rik	586	266	452
1700029J07Rik_45970531	1700029J07Rik	246	104	187
1700029P11Rik_81980601	1700029P11Rik	255	39	177
1700029P11Rik_81980675	1700029P11Rik	367	41	183
1700029P11Rik_81980732	1700029P11Rik	127	0	5
1700029P11Rik_81980789	1700029P11Rik	388	80	262
1700030F18Rik_99927869	1700030F18Rik	328	67	299
1700030F18Rik_99929835	1700030F18Rik	369	94	445
1700030F18Rik_99929891	1700030F18Rik	409	77	216
1700030F18Rik_99929914	1700030F18Rik	295	77	299
1700030J22Rik_116971778	1700030J22Rik	485	235	301
1700030J22Rik_116972013	1700030J22Rik	311	62	323
1700030J22Rik_116973463	1700030J22Rik	603	335	488
1700030J22Rik_116973554	1700030J22Rik	274	313	193
1700030K09Rik_72444938	1700030K09Rik	291	39	215
1700030K09Rik_72445078	1700030K09Rik	309	136	215
1700030K09Rik_72445228	1700030K09Rik	916	240	986
1700030K09Rik_72449740	1700030K09Rik	402	115	306
1700031F05Rik_102860948	1700031F05Rik	299	2	327
1700031F05Rik_102864147	1700031F05Rik	270	13	250
1700031F05Rik_102864242	1700031F05Rik	312	57	438
1700031F05Rik_102864670	1700031F05Rik	404	158	378
1700034E13Rik_52660415	1700034E13Rik	385	108	152
1700034E13Rik_52660444	1700034E13Rik	275	112	335
1700034E13Rik_52660526	1700034E13Rik	512	103	576
1700034E13Rik_52663573	1700034E13Rik	382	147	413
1700034J05Rik_146953144	1700034J05Rik	432	297	375
1700034J05Rik_146953266	1700034J05Rik	285	110	388
1700034J05Rik_146953392	1700034J05Rik	444	175	385
1700034J05Rik_146953461	1700034J05Rik	561	99	458
1700034O15Rik_41684547	1700034O15Rik	513	246	289
1700034O15Rik_41684628	1700034O15Rik	297	171	224
1700034O15Rik_41684664	1700034O15Rik	408	105	249
1700034O15Rik_41685257	1700034O15Rik	579	231	282
1700037C18Rik_3906954	1700037C18Rik	692	248	542
1700037C18Rik_3907008	1700037C18Rik	390	233	460
1700037C18Rik_3907065	1700037C18Rik	464	214	400
1700037C18Rik_3907127	1700037C18Rik	507	220	456
1700037H04Rik_131147250	1700037H04Rik	527	340	323
1700037H04Rik_131151623	1700037H04Rik	322	1	215
1700037H04Rik_131151665	1700037H04Rik	326	175	299
1700037H04Rik_131151739	1700037H04Rik	337	87	290
1700040L02Rik_68509702	1700040L02Rik	377	68	246
1700040L02Rik_68516375	1700040L02Rik	302	99	93
1700040L02Rik_68525709	1700040L02Rik	526	150	389
1700040L02Rik_68541782	1700040L02Rik	598	135	361
1700042B14Rik_155125456	1700042B14Rik	362	162	344
1700042B14Rik_155125588	1700042B14Rik	246	59	162
1700042B14Rik_155125708	1700042B14Rik	312	82	575
1700042B14Rik_155125749	1700042B14Rik	341	147	369
1700042G07Rik_116173458	1700042G07Rik	463	271	277
1700042G07Rik_116173493	1700042G07Rik	524	98	551
1700042G07Rik_116173520	1700042G07Rik	558	239	257
1700042G07Rik_116173538	1700042G07Rik	7	0	0
1700047I17Rik2_55205712	1700047I17Rik2	207	147	226
1700047I17Rik2_55205746	1700047I17Rik2	177	66	103
1700047I17Rik2_55205807	1700047I17Rik2	345	18	408
1700047I17Rik2_55205845	1700047I17Rik2	648	172	399
1700055N04Rik_3963888	1700055N04Rik	353	116	475
1700055N04Rik_3964514	1700055N04Rik	239	44	357
1700055N04Rik_3965282	1700055N04Rik	396	38	431
1700055N04Rik_3965864	1700055N04Rik	550	152	306
1700056E22Rik_184033520	1700056E22Rik	365	68	211
1700056E22Rik_184033557	1700056E22Rik	252	156	439
1700056E22Rik_184033727	1700056E22Rik	425	224	209
1700056E22Rik_184033822	1700056E22Rik	597	292	511
1700057G04Rik_92343663	1700057G04Rik	343	24	368
1700057G04Rik_92351031	1700057G04Rik	387	200	389
1700057G04Rik_92351108	1700057G04Rik	264	74	280
1700057G04Rik_92352597	1700057G04Rik	391	101	167
1700061G19Rik_56877468	1700061G19Rik	279	136	332
1700061G19Rik_56881062	1700061G19Rik	300	165	428
1700061G19Rik_56882652	1700061G19Rik	61	0	212
1700061G19Rik_56883771	1700061G19Rik	625	182	370
1700066B19Rik_35728514	1700066B19Rik	385	159	283
1700066B19Rik_35728560	1700066B19Rik	551	168	372
1700066B19Rik_35728582	1700066B19Rik	404	137	266
1700066B19Rik_35728614	1700066B19Rik	317	59	129
1700066M21Rik_57377778	1700066M21Rik	335	43	130
1700066M21Rik_57382754	1700066M21Rik	401	271	524
1700066M21Rik_57382832	1700066M21Rik	329	41	92
1700066M21Rik_57383160	1700066M21Rik	427	73	163
1700067K01Rik_84001819	1700067K01Rik	318	4	104
1700067K01Rik_84002872	1700067K01Rik	321	138	250
1700067K01Rik_84002938	1700067K01Rik	583	162	445
1700067K01Rik_84003180	1700067K01Rik	110	113	27
1700067P10Rik_48090412	1700067P10Rik	259	18	156
1700067P10Rik_48090446	1700067P10Rik	203	137	220
1700067P10Rik_48090507	1700067P10Rik	345	171	329
1700067P10Rik_48090537	1700067P10Rik	635	230	57
1700074P13Rik_40921833	1700074P13Rik	474	121	451
1700074P13Rik_40926005	1700074P13Rik	554	214	353
1700074P13Rik_40926046	1700074P13Rik	147	86	267
1700074P13Rik_40926213	1700074P13Rik	235	1	57
1700080E11Rik_105144563	1700080E11Rik	299	145	290
1700080E11Rik_105144598	1700080E11Rik	354	154	178
1700080E11Rik_105144667	1700080E11Rik	388	31	62
1700080E11Rik_105144835	1700080E11Rik	377	103	123
1700080O16Rik_51969380	1700080O16Rik	216	66	126
1700080O16Rik_51969485	1700080O16Rik	622	65	510
1700080O16Rik_51969686	1700080O16Rik	323	204	260
1700080O16Rik_51969757	1700080O16Rik	236	116	119
1700084C01Rik_169930113	1700084C01Rik	397	410	285
1700084C01Rik_169933024	1700084C01Rik	486	126	380
1700084C01Rik_169933697	1700084C01Rik	517	378	658
1700084C01Rik_169933861	1700084C01Rik	529	66	384
1700088E04Rik_79136307	1700088E04Rik	564	111	392
1700088E04Rik_79136349	1700088E04Rik	766	139	434
1700088E04Rik_79140906	1700088E04Rik	416	225	347
1700088E04Rik_79140945	1700088E04Rik	252	95	361
1700092M07Rik_8740814	1700092M07Rik	410	208	270
1700092M07Rik_8740981	1700092M07Rik	233	150	151
1700092M07Rik_8741003	1700092M07Rik	354	105	358
1700092M07Rik_8741062	1700092M07Rik	487	197	463
1700093K21Rik_23517379	1700093K21Rik	230	4	162
1700093K21Rik_23518112	1700093K21Rik	140	31	237
1700093K21Rik_23518808	1700093K21Rik	303	89	136
1700093K21Rik_23518866	1700093K21Rik	314	220	172
1700101E01Rik_28984309	1700101E01Rik	343	40	234
1700101E01Rik_28984444	1700101E01Rik	584	245	457
1700101E01Rik_28985831	1700101E01Rik	464	221	165
1700101E01Rik_29054884	1700101E01Rik	386	140	272
1700102P08Rik_108393300	1700102P08Rik	780	131	260
1700102P08Rik_108393374	1700102P08Rik	239	55	230
1700102P08Rik_108393441	1700102P08Rik	398	192	225
1700102P08Rik_108395362	1700102P08Rik	413	32	78
1700106J16Rik_88294146	1700106J16Rik	630	162	546
1700106J16Rik_88294199	1700106J16Rik	191	99	299
1700106J16Rik_88294238	1700106J16Rik	607	3	411
1700106J16Rik_88294320	1700106J16Rik	322	165	279
1700109H08Rik_3571789	1700109H08Rik	521	119	187
1700109H08Rik_3575700	1700109H08Rik	323	103	325
1700109H08Rik_3575738	1700109H08Rik	499	294	552
1700109H08Rik_3577317	1700109H08Rik	512	23	325
1700112E06Rik_22027237	1700112E06Rik	208	184	156
1700112E06Rik_22577926	1700112E06Rik	226	34	172
1700112E06Rik_22584477	1700112E06Rik	509	87	400
1700112E06Rik_22596426	1700112E06Rik	519	136	279
1700113H08Rik_87225902	1700113H08Rik	428	104	143
1700113H08Rik_87226074	1700113H08Rik	286	114	182
1700113H08Rik_87226215	1700113H08Rik	0	30	0
1700113H08Rik_87230075	1700113H08Rik	495	213	306
1700122O11Rik_48037068	1700122O11Rik	363	51	184
1700122O11Rik_48037128	1700122O11Rik	313	144	353
1700122O11Rik_48037196	1700122O11Rik	319	4	518
1700122O11Rik_48037243	1700122O11Rik	492	139	351
1700123I01Rik_6212137	1700123I01Rik	445	173	322
1700123I01Rik_6212197	1700123I01Rik	234	115	143
1700123I01Rik_6213023	1700123I01Rik	317	58	337
1700123I01Rik_6213357	1700123I01Rik	412	146	246
1700123K08Rik_138562828	1700123K08Rik	476	164	367
1700123K08Rik_138562919	1700123K08Rik	534	75	292
1700123K08Rik_138564171	1700123K08Rik	461	169	313
1700123K08Rik_138564296	1700123K08Rik	415	187	460
1700123O20Rik_54689827	1700123O20Rik	477	72	260
1700123O20Rik_54689852	1700123O20Rik	382	201	324
1700123O20Rik_54689904	1700123O20Rik	380	94	295
1700123O20Rik_54690081	1700123O20Rik	348	96	257
1700125H20Rik_85172882	1700125H20Rik	371	204	337
1700125H20Rik_85173200	1700125H20Rik	446	98	225
1700125H20Rik_85173300	1700125H20Rik	177	174	315
1700125H20Rik_85173340	1700125H20Rik	444	231	304
1700129C05Rik_59142543	1700129C05Rik	288	31	149
1700129C05Rik_59142579	1700129C05Rik	383	220	327
1700129C05Rik_59142709	1700129C05Rik	371	111	362
1700129C05Rik_59142791	1700129C05Rik	360	20	9
1810009A15Rik_8888962	1810009A15Rik	451	169	300
1810009A15Rik_8889156	1810009A15Rik	411	69	307
1810009A15Rik_8889188	1810009A15Rik	259	136	224
1810009A15Rik_8889211	1810009A15Rik	262	47	230
1810009J06Rik_40966163	1810009J06Rik	234	42	181
1810009J06Rik_40966266	1810009J06Rik	272	31	177
1810009J06Rik_40966648	1810009J06Rik	319	39	374
1810009J06Rik_40966705	1810009J06Rik	402	74	291
1810011H11Rik_32805148	1810011H11Rik	717	168	676
1810011H11Rik_32805165	1810011H11Rik	387	246	387
1810011H11Rik_32806841	1810011H11Rik	288	120	238
1810011H11Rik_32806865	1810011H11Rik	356	198	388
1810011O10Rik_24438736	1810011O10Rik	382	77	321
1810011O10Rik_24438767	1810011O10Rik	342	56	312
1810011O10Rik_24438803	1810011O10Rik	455	125	358
1810011O10Rik_24438826	1810011O10Rik	501	271	466
1810013L24Rik_8830659	1810013L24Rik	19	33	0
1810013L24Rik_8831384	1810013L24Rik	298	139	125
1810013L24Rik_8843123	1810013L24Rik	138	66	165
1810013L24Rik_8843166	1810013L24Rik	149	83	180
1810022K09Rik_14609546	1810022K09Rik	378	96	262
1810022K09Rik_14609576	1810022K09Rik	311	5	163
1810022K09Rik_14609618	1810022K09Rik	418	150	307
1810022K09Rik_14609637	1810022K09Rik	286	72	367
1810024B03Rik_127186910	1810024B03Rik	261	42	201
1810024B03Rik_127187084	1810024B03Rik	360	102	388
1810024B03Rik_127187158	1810024B03Rik	333	87	291
1810024B03Rik_127187189	1810024B03Rik	125	2	93
1810026J23Rik_21593192	1810026J23Rik	404	91	189
1810026J23Rik_21593326	1810026J23Rik	718	212	562
1810026J23Rik_21593372	1810026J23Rik	376	30	408
1810026J23Rik_21593550	1810026J23Rik	339	45	250
1810030O07Rik_12669562	1810030O07Rik	470	146	212
1810030O07Rik_12669636	1810030O07Rik	439	134	378
1810030O07Rik_12673149	1810030O07Rik	589	186	357
1810030O07Rik_12673371	1810030O07Rik	504	120	299
1810037I17Rik_122924477	1810037I17Rik	133	66	253
1810037I17Rik_122924489	1810037I17Rik	312	165	210
1810037I17Rik_122924506	1810037I17Rik	400	224	247
1810037I17Rik_122924529	1810037I17Rik	279	85	288
1810041L15Rik_84406678	1810041L15Rik	397	105	162
1810041L15Rik_84417164	1810041L15Rik	314	147	275
1810041L15Rik_84417271	1810041L15Rik	389	137	515
1810041L15Rik_84420149	1810041L15Rik	164	61	152
1810043G02Rik_77978762	1810043G02Rik	573	125	246
1810043G02Rik_77980543	1810043G02Rik	337	380	368
1810043G02Rik_77981668	1810043G02Rik	428	169	538
1810043G02Rik_77981809	1810043G02Rik	440	91	369
1810043H04Rik_120099003	1810043H04Rik	164	110	434
1810043H04Rik_120099041	1810043H04Rik	618	285	540
1810043H04Rik_120099189	1810043H04Rik	465	396	300
1810043H04Rik_120099201	1810043H04Rik	180	78	179
1810046K07Rik_51291569	1810046K07Rik	439	116	547
1810046K07Rik_51291615	1810046K07Rik	358	119	235
1810046K07Rik_51291661	1810046K07Rik	275	11	194
1810046K07Rik_51291801	1810046K07Rik	340	166	301
1810055G02Rik_3716508	1810055G02Rik	172	97	201
1810055G02Rik_3716707	1810055G02Rik	112	156	251
1810055G02Rik_3716903	1810055G02Rik	253	140	592
1810055G02Rik_3717139	1810055G02Rik	409	227	167
1810062G17Rik_36476182	1810062G17Rik	637	67	466
1810062G17Rik_36476228	1810062G17Rik	298	70	555
1810062G17Rik_36479498	1810062G17Rik	660	173	381
1810062G17Rik_36481787	1810062G17Rik	347	43	292
1810065E05Rik_58422249	1810065E05Rik	468	221	499
1810065E05Rik_58422286	1810065E05Rik	569	115	406
1810065E05Rik_58422823	1810065E05Rik	247	64	130
1810065E05Rik_58423842	1810065E05Rik	480	234	220
2010001E11Rik_39921648	2010001E11Rik	293	140	230
2010001E11Rik_39921709	2010001E11Rik	335	158	366
2010001E11Rik_39921849	2010001E11Rik	725	313	575
2010001E11Rik_39921991	2010001E11Rik	352	220	367
2010002M12Rik_34619372	2010002M12Rik	136	69	140
2010002M12Rik_34619667	2010002M12Rik	361	95	286
2010002M12Rik_34619752	2010002M12Rik	570	337	272
2010002M12Rik_34620044	2010002M12Rik	528	219	465
2010003K11Rik_4498284	2010003K11Rik	349	33	455
2010003K11Rik_4498361	2010003K11Rik	668	188	409
2010003K11Rik_4498447	2010003K11Rik	442	169	110
2010003K11Rik_4498484	2010003K11Rik	283	41	146
2010005H15Rik_36253099	2010005H15Rik	451	134	573
2010005H15Rik_36253107	2010005H15Rik	610	121	510
2010005H15Rik_36257289	2010005H15Rik	292	271	167
2010005H15Rik_36257311	2010005H15Rik	514	159	544
2010012O05Rik_46689994	2010012O05Rik	547	288	716
2010012O05Rik_46690039	2010012O05Rik	348	73	402
2010012O05Rik_46690071	2010012O05Rik	345	33	325
2010012O05Rik_46699578	2010012O05Rik	258	20	5
2010106E10Rik_112497937	2010106E10Rik	688	328	736
2010106E10Rik_112512416	2010106E10Rik	356	59	360
2010106E10Rik_112512520	2010106E10Rik	532	128	718
2010106E10Rik_112515278	2010106E10Rik	204	84	106
2010107E04Rik_111963280	2010107E04Rik	434	162	355
2010107E04Rik_111963296	2010107E04Rik	258	134	197
2010107E04Rik_111963316	2010107E04Rik	142	136	186
2010107E04Rik_111963329	2010107E04Rik	395	164	528
2010107G12Rik_34955020	2010107G12Rik	310	184	201
2010107G12Rik_34955104	2010107G12Rik	362	62	324
2010107G12Rik_34956892	2010107G12Rik	443	111	519
2010107G12Rik_34956997	2010107G12Rik	205	99	169
2010107G23Rik_62108989	2010107G23Rik	517	215	542
2010107G23Rik_62109092	2010107G23Rik	284	127	257
2010107G23Rik_62109926	2010107G23Rik	446	7	260
2010107G23Rik_62109955	2010107G23Rik	585	7	348
2010109A12Rik_93208130	2010109A12Rik	424	147	690
2010109A12Rik_93208158	2010109A12Rik	335	169	247
2010109A12Rik_93213244	2010109A12Rik	312	136	601
2010109A12Rik_93213298	2010109A12Rik	416	100	389
2010109I03Rik_74879982	2010109I03Rik	218	113	105
2010109I03Rik_74880681	2010109I03Rik	400	110	164
2010109I03Rik_74880749	2010109I03Rik	350	120	316
2010109I03Rik_74880768	2010109I03Rik	532	153	596
2010111I01Rik_63015923	2010111I01Rik	145	19	120
2010111I01Rik_63061089	2010111I01Rik	377	112	301
2010111I01Rik_63068108	2010111I01Rik	784	317	257
2010111I01Rik_63156668	2010111I01Rik	466	50	285
2010300C02Rik_37625164	2010300C02Rik	709	336	337
2010300C02Rik_37625655	2010300C02Rik	178	261	115
2010300C02Rik_37626026	2010300C02Rik	565	166	462
2010300C02Rik_37631863	2010300C02Rik	536	110	345
2010315B03Rik_124293531	2010315B03Rik	555	111	555
2010315B03Rik_124293957	2010315B03Rik	191	37	199
2010315B03Rik_124294040	2010315B03Rik	342	227	354
2010315B03Rik_124295376	2010315B03Rik	201	156	197
2200002D01Rik_29247906	2200002D01Rik	573	280	469
2200002D01Rik_29248128	2200002D01Rik	554	221	489
2200002D01Rik_29248165	2200002D01Rik	572	123	361
2200002D01Rik_29248357	2200002D01Rik	591	310	414
2200002J24Rik_30699808	2200002J24Rik	353	125	137
2200002J24Rik_30699898	2200002J24Rik	279	105	271
2200002J24Rik_30699950	2200002J24Rik	322	118	378
2200002J24Rik_30700246	2200002J24Rik	456	148	442
2210010C04Rik_41033041	2210010C04Rik	471	101	381
2210010C04Rik_41033155	2210010C04Rik	500	116	653
2210010C04Rik_41034275	2210010C04Rik	403	77	311
2210010C04Rik_41034354	2210010C04Rik	580	31	348
2210016F16Rik_58382563	2210016F16Rik	608	388	581
2210016F16Rik_58384826	2210016F16Rik	266	40	282
2210016F16Rik_58384989	2210016F16Rik	629	137	326
2210016F16Rik_58385091	2210016F16Rik	629	184	207
2210016L21Rik_114942293	2210016L21Rik	611	181	571
2210016L21Rik_114942351	2210016L21Rik	265	59	364
2210016L21Rik_114946020	2210016L21Rik	271	166	298
2210016L21Rik_114947194	2210016L21Rik	707	171	333
2210018M11Rik_98600673	2210018M11Rik	301	142	324
2210018M11Rik_98626503	2210018M11Rik	566	144	392
2210018M11Rik_98630136	2210018M11Rik	362	25	312
2210018M11Rik_98641633	2210018M11Rik	439	134	354
2210404O09Rik_21880549	2210404O09Rik	248	215	132
2210404O09Rik_21880785	2210404O09Rik	309	157	148
2210404O09Rik_21880936	2210404O09Rik	330	118	416
2210404O09Rik_21881043	2210404O09Rik	375	173	280
2210407C18Rik_58610735	2210407C18Rik	305	32	195
2210407C18Rik_58610805	2210407C18Rik	289	50	78
2210407C18Rik_58612055	2210407C18Rik	509	137	345
2210407C18Rik_58612583	2210407C18Rik	398	216	396
2210408I21Rik_77192651	2210408I21Rik	320	41	121
2210408I21Rik_77192944	2210408I21Rik	280	157	106
2210408I21Rik_77267807	2210408I21Rik	110	42	185
2210408I21Rik_77281105	2210408I21Rik	511	109	300
2300002M23Rik_35567882	2300002M23Rik	468	246	202
2300002M23Rik_35567997	2300002M23Rik	224	146	368
2300002M23Rik_35568215	2300002M23Rik	459	168	126
2300002M23Rik_35568418	2300002M23Rik	371	186	333
2300003K06Rik_99837534	2300003K06Rik	282	103	238
2300003K06Rik_99837589	2300003K06Rik	273	138	368
2300003K06Rik_99837726	2300003K06Rik	262	3	334
2300003K06Rik_99837813	2300003K06Rik	435	71	380
2300005B03Rik_74743102	2300005B03Rik	227	209	78
2300005B03Rik_74743123	2300005B03Rik	307	61	268
2300005B03Rik_74743459	2300005B03Rik	792	238	538
2300005B03Rik_74746642	2300005B03Rik	502	129	634
2300009A05Rik_63398980	2300009A05Rik	615	279	367
2300009A05Rik_63399014	2300009A05Rik	398	92	560
2300009A05Rik_63399057	2300009A05Rik	628	246	672
2300009A05Rik_63399197	2300009A05Rik	661	107	526
2310002L09Rik_73943067	2310002L09Rik	352	64	238
2310002L09Rik_73943108	2310002L09Rik	473	188	494
2310002L09Rik_73943225	2310002L09Rik	228	148	144
2310002L09Rik_73950605	2310002L09Rik	379	174	86
2310003H01Rik_120374617	2310003H01Rik	487	197	461
2310003H01Rik_120376839	2310003H01Rik	373	72	440
2310003H01Rik_120377177	2310003H01Rik	254	90	57
2310003H01Rik_120378391	2310003H01Rik	232	175	385
2310007B03Rik_93154563	2310007B03Rik	269	62	123
2310007B03Rik_93159634	2310007B03Rik	629	90	497
2310007B03Rik_93159835	2310007B03Rik	303	98	318
2310007B03Rik_93159922	2310007B03Rik	337	34	234
2310007L24Rik_106375205	2310007L24Rik	278	17	161
2310007L24Rik_106375240	2310007L24Rik	524	236	360
2310007L24Rik_106376270	2310007L24Rik	299	112	107
2310007L24Rik_106376320	2310007L24Rik	438	53	268
2310009B15Rik_138856620	2310009B15Rik	452	125	256
2310009B15Rik_138856656	2310009B15Rik	356	58	361
2310009B15Rik_138856726	2310009B15Rik	505	144	379
2310009B15Rik_138856780	2310009B15Rik	452	192	227
2310011J03Rik_80319473	2310011J03Rik	403	111	330
2310011J03Rik_80320186	2310011J03Rik	332	103	319
2310011J03Rik_80320233	2310011J03Rik	178	97	168
2310011J03Rik_80320291	2310011J03Rik	257	171	434
2310014L17Rik_12927994	2310014L17Rik	425	183	227
2310014L17Rik_12928105	2310014L17Rik	567	206	511
2310014L17Rik_12928348	2310014L17Rik	379	169	472
2310014L17Rik_12928453	2310014L17Rik	574	298	510
2310022A10Rik_27565718	2310022A10Rik	623	194	588
2310022A10Rik_27571623	2310022A10Rik	813	82	425
2310022A10Rik_27574635	2310022A10Rik	403	135	261
2310022A10Rik_27580360	2310022A10Rik	15	0	1
2310022B05Rik_124639430	2310022B05Rik	321	152	263
2310022B05Rik_124662931	2310022B05Rik	491	97	283
2310022B05Rik_124663016	2310022B05Rik	189	101	129
2310022B05Rik_124663118	2310022B05Rik	598	205	801
2310030G06Rik_50740650	2310030G06Rik	230	180	110
2310030G06Rik_50740674	2310030G06Rik	344	70	143
2310030G06Rik_50740726	2310030G06Rik	431	47	281
2310030G06Rik_50746476	2310030G06Rik	488	138	186
2310033P09Rik_59208518	2310033P09Rik	421	196	470
2310033P09Rik_59208616	2310033P09Rik	574	144	277
2310033P09Rik_59209146	2310033P09Rik	559	116	462
2310033P09Rik_59209316	2310033P09Rik	377	133	143
2310034C09Rik_88759004	2310034C09Rik	509	219	525
2310034C09Rik_88759122	2310034C09Rik	326	6	169
2310034C09Rik_88759231	2310034C09Rik	236	65	61
2310034C09Rik_88759266	2310034C09Rik	284	109	384
2310035C23Rik_105664613	2310035C23Rik	397	107	179
2310035C23Rik_105693156	2310035C23Rik	328	226	378
2310035C23Rik_105713905	2310035C23Rik	268	19	169
2310035C23Rik_105718873	2310035C23Rik	241	38	267
2310036O22Rik_85026932	2310036O22Rik	344	187	279
2310036O22Rik_85027008	2310036O22Rik	444	153	334
2310036O22Rik_85027043	2310036O22Rik	243	98	278
2310036O22Rik_85027225	2310036O22Rik	282	40	239
2310039H08Rik_46772842	2310039H08Rik	389	106	315
2310039H08Rik_46772864	2310039H08Rik	372	220	360
2310039H08Rik_46772985	2310039H08Rik	0	28	43
2310039H08Rik_46773029	2310039H08Rik	268	241	604
2310047M10Rik_69059975	2310047M10Rik	471	220	33
2310047M10Rik_69060063	2310047M10Rik	480	30	245
2310047M10Rik_69060165	2310047M10Rik	280	65	156
2310047M10Rik_69060445	2310047M10Rik	392	188	272
2310050C09Rik_92868942	2310050C09Rik	340	111	329
2310050C09Rik_92869008	2310050C09Rik	267	133	474
2310050C09Rik_92869089	2310050C09Rik	345	154	489
2310050C09Rik_92869137	2310050C09Rik	216	106	319
2310057J18Rik_28981514	2310057J18Rik	371	89	305
2310057J18Rik_28983984	2310057J18Rik	403	68	309
2310057J18Rik_28986113	2310057J18Rik	301	133	416
2310057J18Rik_28986180	2310057J18Rik	418	97	149
2310057M21Rik_131351088	2310057M21Rik	381	85	158
2310057M21Rik_131357524	2310057M21Rik	258	43	464
2310057M21Rik_131361781	2310057M21Rik	123	24	181
2310057M21Rik_131361868	2310057M21Rik	258	71	220
2310057N15Rik_88773785	2310057N15Rik	164	154	111
2310057N15Rik_88773863	2310057N15Rik	570	179	624
2310057N15Rik_88773910	2310057N15Rik	208	69	64
2310057N15Rik_88773993	2310057N15Rik	257	102	251
2310061I04Rik_35895072	2310061I04Rik	184	50	39
2310061I04Rik_35895715	2310061I04Rik	282	103	313
2310061I04Rik_35895792	2310061I04Rik	394	157	364
2310061I04Rik_35895846	2310061I04Rik	274	89	382
2310061N02Rik_88707580	2310061N02Rik	18	0	109
2310061N02Rik_88707663	2310061N02Rik	767	228	901
2310061N02Rik_88707768	2310061N02Rik	239	80	82
2310061N02Rik_88707862	2310061N02Rik	211	97	274
2310067B10Rik_115787420	2310067B10Rik	364	91	265
2310067B10Rik_115790191	2310067B10Rik	256	35	263
2310067B10Rik_115791775	2310067B10Rik	433	89	316
2310067B10Rik_115792950	2310067B10Rik	354	82	475
2310079G19Rik_88627245	2310079G19Rik	326	214	223
2310079G19Rik_88627287	2310079G19Rik	298	190	468
2310079G19Rik_88627321	2310079G19Rik	361	63	464
2310079G19Rik_88627495	2310079G19Rik	255	153	371
2410002F23Rik_44250731	2410002F23Rik	318	135	415
2410002F23Rik_44250777	2410002F23Rik	750	250	595
2410002F23Rik_44250998	2410002F23Rik	536	154	575
2410002F23Rik_44251214	2410002F23Rik	672	244	721
2410004B18Rik_145938086	2410004B18Rik	299	245	330
2410004B18Rik_145938123	2410004B18Rik	439	35	317
2410004B18Rik_145938162	2410004B18Rik	254	101	134
2410004B18Rik_145938946	2410004B18Rik	477	282	542
2410004P03Rik_17011146	2410004P03Rik	465	89	420
2410004P03Rik_17011221	2410004P03Rik	339	118	507
2410004P03Rik_17011264	2410004P03Rik	474	107	446
2410004P03Rik_17011303	2410004P03Rik	168	90	109
2410012M07Rik_98865161	2410012M07Rik	371	190	108
2410012M07Rik_98865205	2410012M07Rik	297	224	312
2410012M07Rik_98865245	2410012M07Rik	504	129	208
2410012M07Rik_98865291	2410012M07Rik	427	66	251
2410015M20Rik_56608680	2410015M20Rik	303	78	138
2410015M20Rik_56608868	2410015M20Rik	166	99	246
2410015M20Rik_56608944	2410015M20Rik	342	69	308
2410015M20Rik_56609645	2410015M20Rik	177	67	265
2410016O06Rik_83951434	2410016O06Rik	358	117	326
2410016O06Rik_83951557	2410016O06Rik	288	91	373
2410016O06Rik_83951674	2410016O06Rik	376	158	195
2410016O06Rik_83951848	2410016O06Rik	624	337	290
2410089E03Rik_8182212	2410089E03Rik	341	20	259
2410089E03Rik_8186918	2410089E03Rik	470	75	283
2410089E03Rik_8212633	2410089E03Rik	455	52	158
2410089E03Rik_8227334	2410089E03Rik	322	51	333
2410127L17Rik_18671067	2410127L17Rik	534	118	538
2410127L17Rik_18671197	2410127L17Rik	433	162	454
2410127L17Rik_18690257	2410127L17Rik	365	163	470
2410127L17Rik_18690358	2410127L17Rik	542	264	529
2410131K14Rik_118245425	2410131K14Rik	135	43	215
2410131K14Rik_118255750	2410131K14Rik	408	112	383
2410131K14Rik_118255795	2410131K14Rik	543	150	457
2410131K14Rik_118258991	2410131K14Rik	724	178	429
2410137M14Rik_36978518	2410137M14Rik	407	107	423
2410137M14Rik_36978698	2410137M14Rik	629	235	314
2410137M14Rik_36978851	2410137M14Rik	416	50	361
2410137M14Rik_36978896	2410137M14Rik	403	120	249
2510002D24Rik_18836721	2510002D24Rik	272	83	320
2510002D24Rik_18836756	2510002D24Rik	397	222	369
2510002D24Rik_18836786	2510002D24Rik	665	120	469
2510002D24Rik_18836845	2510002D24Rik	551	156	527
2510003E04Rik_62559725	2510003E04Rik	331	43	286
2510003E04Rik_62569508	2510003E04Rik	292	65	338
2510003E04Rik_62570461	2510003E04Rik	263	52	273
2510003E04Rik_62575144	2510003E04Rik	502	121	426
2510009E07Rik_21653589	2510009E07Rik	292	17	232
2510009E07Rik_21653688	2510009E07Rik	419	151	699
2510009E07Rik_21653732	2510009E07Rik	536	124	496
2510009E07Rik_21694298	2510009E07Rik	302	125	167
2510039O18Rik_147941422	2510039O18Rik	278	189	142
2510039O18Rik_147941625	2510039O18Rik	684	136	348
2510039O18Rik_147941790	2510039O18Rik	534	122	421
2510039O18Rik_147944794	2510039O18Rik	624	212	452
2610002J02Rik_155250514	2610002J02Rik	592	171	397
2610002J02Rik_155250555	2610002J02Rik	411	145	421
2610002J02Rik_155250598	2610002J02Rik	592	103	324
2610002J02Rik_155250851	2610002J02Rik	453	79	381
2610002M06Rik_107793117	2610002M06Rik	607	111	505
2610002M06Rik_107793148	2610002M06Rik	226	168	108
2610002M06Rik_107793561	2610002M06Rik	485	137	200
2610002M06Rik_107793647	2610002M06Rik	312	181	131
2610008E11Rik_79067424	2610008E11Rik	204	17	227
2610008E11Rik_79067919	2610008E11Rik	442	94	346
2610008E11Rik_79068688	2610008E11Rik	188	66	155
2610008E11Rik_79092471	2610008E11Rik	231	126	202
2610015P09Rik_43898193	2610015P09Rik	400	653	206
2610015P09Rik_43939079	2610015P09Rik	238	183	392
2610015P09Rik_43943586	2610015P09Rik	270	102	92
2610015P09Rik_43943752	2610015P09Rik	300	92	123
2610020H08Rik_119819444	2610020H08Rik	663	297	488
2610020H08Rik_119823867	2610020H08Rik	247	154	392
2610020H08Rik_119825560	2610020H08Rik	458	153	402
2610020H08Rik_119832752	2610020H08Rik	434	206	193
2610028H24Rik_76451382	2610028H24Rik	475	247	453
2610028H24Rik_76452877	2610028H24Rik	338	102	293
2610028H24Rik_76452944	2610028H24Rik	261	122	211
2610028H24Rik_76454796	2610028H24Rik	353	78	124
2610034B18Rik_79929599	2610034B18Rik	448	105	336
2610034B18Rik_79929648	2610034B18Rik	317	122	186
2610034B18Rik_79931839	2610034B18Rik	444	297	249
2610034B18Rik_79935154	2610034B18Rik	288	156	482
2610301B20Rik_10874678	2610301B20Rik	359	101	487
2610301B20Rik_10874710	2610301B20Rik	229	133	168
2610301B20Rik_10882444	2610301B20Rik	435	99	488
2610301B20Rik_10893278	2610301B20Rik	312	80	107
2610305D13Rik_147613523	2610305D13Rik	393	216	319
2610305D13Rik_147613790	2610305D13Rik	400	93	309
2610305D13Rik_147613880	2610305D13Rik	382	180	406
2610305D13Rik_147615391	2610305D13Rik	574	229	708
2610318N02Rik_17118328	2610318N02Rik	260	73	164
2610318N02Rik_17118375	2610318N02Rik	279	150	120
2610318N02Rik_17121014	2610318N02Rik	490	89	390
2610318N02Rik_17121297	2610318N02Rik	468	174	461
2610507B11Rik_78267158	2610507B11Rik	333	168	238
2610507B11Rik_78271755	2610507B11Rik	249	107	128
2610507B11Rik_78272795	2610507B11Rik	455	99	244
2610507B11Rik_78275036	2610507B11Rik	311	32	546
2610524H06Rik_114822612	2610524H06Rik	238	48	184
2610524H06Rik_114822633	2610524H06Rik	240	23	307
2610524H06Rik_114823340	2610524H06Rik	168	14	224
2610524H06Rik_114823366	2610524H06Rik	402	231	349
2610528A11Rik_37107379	2610528A11Rik	305	40	257
2610528A11Rik_37107426	2610528A11Rik	392	59	105
2610528A11Rik_37109982	2610528A11Rik	539	43	238
2610528A11Rik_37110029	2610528A11Rik	215	51	127
2610528J11Rik_118529509	2610528J11Rik	453	87	309
2610528J11Rik_118529530	2610528J11Rik	184	48	72
2610528J11Rik_118529588	2610528J11Rik	190	67	111
2610528J11Rik_118529630	2610528J11Rik	383	113	484
2700029M09Rik_60893771	2700029M09Rik	201	68	149
2700029M09Rik_60895548	2700029M09Rik	356	222	221
2700029M09Rik_60895637	2700029M09Rik	413	26	367
2700029M09Rik_60900191	2700029M09Rik	356	97	48
2700049A03Rik_71152793	2700049A03Rik	313	236	355
2700049A03Rik_71158895	2700049A03Rik	405	122	247
2700049A03Rik_71162759	2700049A03Rik	412	134	333
2700049A03Rik_71167248	2700049A03Rik	212	131	225
2700060E02Rik_19817074	2700060E02Rik	372	52	210
2700060E02Rik_19819980	2700060E02Rik	343	43	220
2700060E02Rik_19822621	2700060E02Rik	415	52	354
2700060E02Rik_19823674	2700060E02Rik	554	136	688
2700062C07Rik_24470936	2700062C07Rik	379	147	125
2700062C07Rik_24471080	2700062C07Rik	439	98	215
2700062C07Rik_24473145	2700062C07Rik	169	2	205
2700062C07Rik_24475586	2700062C07Rik	217	101	198
2700081O15Rik_7420178	2700081O15Rik	353	127	569
2700081O15Rik_7421455	2700081O15Rik	362	139	335
2700081O15Rik_7422005	2700081O15Rik	447	272	461
2700081O15Rik_7422111	2700081O15Rik	720	177	406
2700089E24Rik_133105445	2700089E24Rik	417	65	328
2700089E24Rik_133105467	2700089E24Rik	200	41	221
2700089E24Rik_133105481	2700089E24Rik	248	102	384
2700089E24Rik_133105526	2700089E24Rik	350	87	298
2700094K13Rik_84670294	2700094K13Rik	350	24	369
2700094K13Rik_84670376	2700094K13Rik	527	67	109
2700094K13Rik_84670502	2700094K13Rik	679	220	347
2700094K13Rik_84670562	2700094K13Rik	124	119	96
2700097O09Rik_55061056	2700097O09Rik	641	287	433
2700097O09Rik_55061121	2700097O09Rik	311	99	244
2700097O09Rik_55061170	2700097O09Rik	534	142	400
2700097O09Rik_55063043	2700097O09Rik	300	44	172
2810004N23Rik_124841760	2810004N23Rik	393	149	228
2810004N23Rik_124842413	2810004N23Rik	227	3	205
2810004N23Rik_124861154	2810004N23Rik	461	95	344
2810004N23Rik_124862906	2810004N23Rik	353	230	309
2810006K23Rik_124338683	2810006K23Rik	518	112	336
2810006K23Rik_124338862	2810006K23Rik	269	70	134
2810006K23Rik_124338922	2810006K23Rik	312	3	158
2810006K23Rik_124340625	2810006K23Rik	499	211	236
2810007J24Rik_14416285	2810007J24Rik	385	122	424
2810007J24Rik_14423496	2810007J24Rik	302	85	117
2810007J24Rik_14425500	2810007J24Rik	609	69	501
2810007J24Rik_14425547	2810007J24Rik	228	63	361
2810021J22Rik_58880131	2810021J22Rik	450	116	378
2810021J22Rik_58880232	2810021J22Rik	257	65	474
2810021J22Rik_58880406	2810021J22Rik	231	104	389
2810021J22Rik_58880579	2810021J22Rik	420	132	385
2810403A07Rik_88686553	2810403A07Rik	143	30	58
2810403A07Rik_88689676	2810403A07Rik	378	292	350
2810403A07Rik_88693492	2810403A07Rik	616	191	481
2810403A07Rik_88696703	2810403A07Rik	479	224	339
2810408A11Rik_69900314	2810408A11Rik	241	99	440
2810408A11Rik_69900409	2810408A11Rik	171	114	187
2810408A11Rik_69900514	2810408A11Rik	406	104	371
2810408A11Rik_69900636	2810408A11Rik	527	309	469
2810408M09Rik_165491517	2810408M09Rik	380	163	279
2810408M09Rik_165491643	2810408M09Rik	221	74	154
2810408M09Rik_165493083	2810408M09Rik	297	21	8
2810408M09Rik_165493155	2810408M09Rik	322	36	416
2810417H13Rik_65890732	2810417H13Rik	490	78	485
2810417H13Rik_65890753	2810417H13Rik	245	43	216
2810417H13Rik_65890780	2810417H13Rik	389	342	434
2810417H13Rik_65893438	2810417H13Rik	204	26	89
2810428I15Rik_70505863	2810428I15Rik	431	48	231
2810428I15Rik_70505896	2810428I15Rik	270	95	152
2810428I15Rik_70506506	2810428I15Rik	444	345	384
2810428I15Rik_70506567	2810428I15Rik	494	129	422
2810459M11Rik_86046210	2810459M11Rik	300	37	290
2810459M11Rik_86046277	2810459M11Rik	354	95	296
2810459M11Rik_86046341	2810459M11Rik	710	46	697
2810459M11Rik_86046402	2810459M11Rik	348	18	277
2810474O19Rik_149325905	2810474O19Rik	288	40	288
2810474O19Rik_149326933	2810474O19Rik	360	6	315
2810474O19Rik_149327830	2810474O19Rik	275	46	341
2810474O19Rik_149328137	2810474O19Rik	386	84	201
2900011O08Rik_13986880	2900011O08Rik	281	21	198
2900011O08Rik_14049496	2900011O08Rik	236	107	254
2900011O08Rik_14088966	2900011O08Rik	624	455	286
2900011O08Rik_14093949	2900011O08Rik	209	24	313
2900026A02Rik_113095615	2900026A02Rik	465	104	255
2900026A02Rik_113097699	2900026A02Rik	281	101	264
2900026A02Rik_113097747	2900026A02Rik	376	139	234
2900026A02Rik_113101468	2900026A02Rik	289	42	542
2900092C05Rik_12512863	2900092C05Rik	553	119	368
2900092C05Rik_12512907	2900092C05Rik	307	104	351
2900092C05Rik_12550495	2900092C05Rik	387	123	151
2900092C05Rik_12550577	2900092C05Rik	1428	491	886
3010026O09Rik_50194213	3010026O09Rik	335	71	314
3010026O09Rik_50196962	3010026O09Rik	165	65	297
3010026O09Rik_50197058	3010026O09Rik	354	157	397
3010026O09Rik_50199588	3010026O09Rik	249	3	175
3110001I22Rik_13677159	3110001I22Rik	282	133	390
3110001I22Rik_13677279	3110001I22Rik	233	174	91
3110001I22Rik_13677543	3110001I22Rik	251	41	250
3110001I22Rik_13677625	3110001I22Rik	352	51	218
3110002H16Rik_12179502	3110002H16Rik	404	116	154
3110002H16Rik_12181610	3110002H16Rik	114	19	127
3110002H16Rik_12184930	3110002H16Rik	410	153	350
3110002H16Rik_12185697	3110002H16Rik	205	45	349
3110007F17Rik_123142726	3110007F17Rik	643	243	355
3110007F17Rik_123142853	3110007F17Rik	324	237	306
3110007F17Rik_123142916	3110007F17Rik	337	218	237
3110007F17Rik_123142978	3110007F17Rik	411	55	90
3110009E18Rik_120150659	3110009E18Rik	616	159	205
3110009E18Rik_120150687	3110009E18Rik	343	125	237
3110009E18Rik_120160638	3110009E18Rik	305	71	230
3110009E18Rik_120166168	3110009E18Rik	398	129	144
3110021N24Rik_108780517	3110021N24Rik	521	49	280
3110021N24Rik_108780562	3110021N24Rik	311	101	286
3110021N24Rik_108780611	3110021N24Rik	306	3	112
3110021N24Rik_108780664	3110021N24Rik	346	87	315
3110035E14Rik_9601636	3110035E14Rik	597	313	499
3110035E14Rik_9613401	3110035E14Rik	397	161	313
3110035E14Rik_9613441	3110035E14Rik	568	174	354
3110035E14Rik_9619883	3110035E14Rik	355	148	323
3110040N11Rik_81786121	3110040N11Rik	427	79	251
3110040N11Rik_81786160	3110040N11Rik	403	118	209
3110040N11Rik_81788512	3110040N11Rik	433	59	330
3110040N11Rik_81789360	3110040N11Rik	136	50	35
3110043O21Rik_35197145	3110043O21Rik	388	150	349
3110043O21Rik_35213027	3110043O21Rik	656	183	335
3110043O21Rik_35213624	3110043O21Rik	650	545	590
3110043O21Rik_35218738	3110043O21Rik	245	140	86
3110052M02Rik_21658953	3110052M02Rik	406	186	562
3110052M02Rik_21661330	3110052M02Rik	424	150	691
3110052M02Rik_21661715	3110052M02Rik	323	38	480
3110052M02Rik_21662035	3110052M02Rik	378	17	108
3110057O12Rik_40905944	3110057O12Rik	483	100	359
3110057O12Rik_40923449	3110057O12Rik	622	215	572
3110057O12Rik_40930177	3110057O12Rik	362	109	233
3110057O12Rik_40930978	3110057O12Rik	401	178	398
3110062M04Rik_34875555	3110062M04Rik	481	324	534
3110062M04Rik_34875599	3110062M04Rik	210	82	124
3110062M04Rik_34876624	3110062M04Rik	535	173	447
3110062M04Rik_34876658	3110062M04Rik	246	111	270
3110079O15Rik_87470361	3110079O15Rik	462	276	395
3110079O15Rik_87470400	3110079O15Rik	534	221	471
3110079O15Rik_87475052	3110079O15Rik	574	117	358
3110079O15Rik_87475078	3110079O15Rik	451	176	410
3110082I17Rik_139361343	3110082I17Rik	196	26	254
3110082I17Rik_139364037	3110082I17Rik	405	139	289
3110082I17Rik_139364136	3110082I17Rik	395	204	306
3110082I17Rik_139455509	3110082I17Rik	372	145	164
3110082J24Rik_30105155	3110082J24Rik	393	233	191
3110082J24Rik_30105181	3110082J24Rik	278	69	369
3110082J24Rik_30105205	3110082J24Rik	476	65	255
3110082J24Rik_30105251	3110082J24Rik	478	124	210
3300002I08Rik_150311201	3300002I08Rik	352	114	196
3300002I08Rik_150344598	3300002I08Rik	287	124	282
3300002I08Rik_150362593	3300002I08Rik	457	91	315
3300002I08Rik_150362618	3300002I08Rik	654	198	471
3425401B19Rik_32661423	3425401B19Rik	640	213	443
3425401B19Rik_32661650	3425401B19Rik	474	179	339
3425401B19Rik_32662380	3425401B19Rik	245	155	227
3425401B19Rik_32662781	3425401B19Rik	214	45	64
3632451O06Rik_49770577	3632451O06Rik	690	225	571
3632451O06Rik_49773262	3632451O06Rik	206	179	206
3632451O06Rik_49773522	3632451O06Rik	613	211	415
3632451O06Rik_49773656	3632451O06Rik	429	105	359
3830403N18Rik_56138092	3830403N18Rik	440	100	210
3830403N18Rik_56147112	3830403N18Rik	119	37	137
3830403N18Rik_56147184	3830403N18Rik	384	77	190
3830403N18Rik_56152665	3830403N18Rik	147	78	195
3830406C13Rik_12287384	3830406C13Rik	274	161	435
3830406C13Rik_12297595	3830406C13Rik	322	123	213
3830406C13Rik_12297619	3830406C13Rik	428	226	275
3830406C13Rik_12297652	3830406C13Rik	528	39	386
3830417A13Rik_64177491	3830417A13Rik	502	186	218
3830417A13Rik_64177538	3830417A13Rik	476	126	563
3830417A13Rik_64177642	3830417A13Rik	485	74	657
3830417A13Rik_64178000	3830417A13Rik	323	139	226
4430402I18Rik_28944239	4430402I18Rik	578	166	423
4430402I18Rik_28944297	4430402I18Rik	513	256	386
4430402I18Rik_28944403	4430402I18Rik	452	104	544
4430402I18Rik_28954117	4430402I18Rik	218	105	169
4632428N05Rik_60357992	4632428N05Rik	273	155	83
4632428N05Rik_60358137	4632428N05Rik	313	39	297
4632428N05Rik_60358224	4632428N05Rik	539	84	256
4632428N05Rik_60358965	4632428N05Rik	515	177	486
4732456N10Rik_101557230	4732456N10Rik	96	0	92
4732456N10Rik_101559227	4732456N10Rik	186	135	271
4732456N10Rik_101560557	4732456N10Rik	323	68	217
4732456N10Rik_101562437	4732456N10Rik	260	163	377
4833420G17Rik_119466240	4833420G17Rik	364	79	369
4833420G17Rik_119469615	4833420G17Rik	740	180	475
4833420G17Rik_119470060	4833420G17Rik	626	197	475
4833420G17Rik_119472198	4833420G17Rik	661	83	975
4833423E24Rik_85494167	4833423E24Rik	335	147	203
4833423E24Rik_85500257	4833423E24Rik	206	4	250
4833423E24Rik_85502159	4833423E24Rik	248	131	93
4833423E24Rik_85518493	4833423E24Rik	594	158	415
4833427G06Rik_51100045	4833427G06Rik	469	96	100
4833427G06Rik_51101773	4833427G06Rik	507	229	516
4833427G06Rik_51101823	4833427G06Rik	409	134	51
4833427G06Rik_51101907	4833427G06Rik	184	1	8
4833439L19Rik_54559204	4833439L19Rik	589	75	330
4833439L19Rik_54561698	4833439L19Rik	412	46	319
4833439L19Rik_54561754	4833439L19Rik	843	282	559
4833439L19Rik_54561814	4833439L19Rik	489	117	463
4921501E09Rik_33066114	4921501E09Rik	556	225	377
4921501E09Rik_33066854	4921501E09Rik	453	246	245
4921501E09Rik_33067410	4921501E09Rik	200	2	239
4921501E09Rik_33067621	4921501E09Rik	437	105	147
4921504E06Rik_19495067	4921504E06Rik	359	166	291
4921504E06Rik_19517566	4921504E06Rik	325	158	213
4921504E06Rik_19533778	4921504E06Rik	332	82	193
4921504E06Rik_19540397	4921504E06Rik	373	157	116
4921507P07Rik_50574475	4921507P07Rik	584	219	472
4921507P07Rik_50577890	4921507P07Rik	154	35	172
4921507P07Rik_50583948	4921507P07Rik	569	73	343
4921507P07Rik_50591656	4921507P07Rik	281	180	205
4921509C19Rik_151472547	4921509C19Rik	308	60	109
4921509C19Rik_151472644	4921509C19Rik	340	177	373
4921509C19Rik_151472879	4921509C19Rik	264	82	146
4921509C19Rik_151473120	4921509C19Rik	511	147	407
4921511H03Rik_7304902	4921511H03Rik	537	143	427
4921511H03Rik_7305075	4921511H03Rik	356	93	320
4921511H03Rik_7305240	4921511H03Rik	659	97	511
4921511H03Rik_7305285	4921511H03Rik	357	42	266
4921517D22Rik_59690621	4921517D22Rik	249	24	3
4921517D22Rik_59690726	4921517D22Rik	226	87	150
4921517D22Rik_59690776	4921517D22Rik	566	101	456
4921517D22Rik_59691565	4921517D22Rik	512	410	408
4921524J17Rik_85426867	4921524J17Rik	207	46	243
4921524J17Rik_85426931	4921524J17Rik	401	158	302
4921524J17Rik_85432660	4921524J17Rik	489	123	344
4921524J17Rik_85432685	4921524J17Rik	327	151	337
4921524L21Rik_6620241	4921524L21Rik	116	19	116
4921524L21Rik_6624038	4921524L21Rik	248	69	85
4921524L21Rik_6626377	4921524L21Rik	448	111	548
4921524L21Rik_6629609	4921524L21Rik	351	91	253
4921530L21Rik_95881994	4921530L21Rik	297	77	382
4921530L21Rik_95882038	4921530L21Rik	418	8	390
4921530L21Rik_95882140	4921530L21Rik	251	145	174
4921530L21Rik_95882200	4921530L21Rik	256	80	388
4921536K21Rik_3894852	4921536K21Rik	352	322	388
4921536K21Rik_3894878	4921536K21Rik	696	345	567
4921536K21Rik_3894936	4921536K21Rik	649	393	768
4921536K21Rik_3894981	4921536K21Rik	340	160	144
4921539E11Rik_103231503	4921539E11Rik	373	281	265
4921539E11Rik_103236968	4921539E11Rik	141	160	23
4921539E11Rik_103242845	4921539E11Rik	558	147	605
4921539E11Rik_103270801	4921539E11Rik	529	132	276
4922502D21Rik_129326731	4922502D21Rik	275	122	99
4922502D21Rik_129326805	4922502D21Rik	483	205	420
4922502D21Rik_129331011	4922502D21Rik	375	58	381
4922502D21Rik_129331520	4922502D21Rik	430	300	379
4930402F06Rik_35376098	4930402F06Rik	380	144	388
4930402F06Rik_35376170	4930402F06Rik	352	21	465
4930402F06Rik_35376240	4930402F06Rik	429	99	215
4930402F06Rik_35380512	4930402F06Rik	449	92	382
4930402H24Rik_130741884	4930402H24Rik	393	103	268
4930402H24Rik_130775764	4930402H24Rik	311	106	310
4930402H24Rik_130784431	4930402H24Rik	350	146	262
4930402H24Rik_130814240	4930402H24Rik	375	156	326
4930402K13Rik_9104909	4930402K13Rik	438	122	595
4930402K13Rik_9105043	4930402K13Rik	273	65	375
4930402K13Rik_9105283	4930402K13Rik	55	44	105
4930402K13Rik_9105420	4930402K13Rik	423	189	239
4930404N11Rik_81364625	4930404N11Rik	553	89	507
4930404N11Rik_81364802	4930404N11Rik	243	98	113
4930404N11Rik_81364902	4930404N11Rik	296	90	225
4930404N11Rik_81364964	4930404N11Rik	441	65	223
4930407I10Rik_82062245	4930407I10Rik	453	292	331
4930407I10Rik_82063238	4930407I10Rik	383	156	400
4930407I10Rik_82063881	4930407I10Rik	240	115	197
4930407I10Rik_82064243	4930407I10Rik	485	172	647
4930412D23Rik_127721594	4930412D23Rik	358	82	77
4930412D23Rik_127721658	4930412D23Rik	367	220	496
4930412D23Rik_127721707	4930412D23Rik	237	47	240
4930412D23Rik_127721788	4930412D23Rik	308	122	211
4930415F15Rik_11495452	4930415F15Rik	397	98	270
4930415F15Rik_11496447	4930415F15Rik	415	165	133
4930415F15Rik_11496472	4930415F15Rik	326	80	383
4930415F15Rik_11496504	4930415F15Rik	330	99	280
4930415L06Rik_89931196	4930415L06Rik	459	61	482
4930415L06Rik_89931576	4930415L06Rik	374	77	445
4930415L06Rik_89931868	4930415L06Rik	260	149	358
4930415L06Rik_89932359	4930415L06Rik	261	64	137
4930415O20Rik_98585305	4930415O20Rik	347	129	119
4930415O20Rik_98585350	4930415O20Rik	261	44	83
4930415O20Rik_98588560	4930415O20Rik	509	74	355
4930415O20Rik_98588581	4930415O20Rik	556	138	134
4930427A07Rik_113156547	4930427A07Rik	359	217	448
4930427A07Rik_113157355	4930427A07Rik	337	52	172
4930427A07Rik_113157642	4930427A07Rik	512	50	485
4930427A07Rik_113158082	4930427A07Rik	457	49	338
4930428D18Rik_76397171	4930428D18Rik	405	52	267
4930428D18Rik_76397224	4930428D18Rik	383	162	282
4930428D18Rik_76397264	4930428D18Rik	261	36	218
4930428D18Rik_76397384	4930428D18Rik	364	95	249
4930430A15Rik_111214589	4930430A15Rik	421	203	373
4930430A15Rik_111220721	4930430A15Rik	357	135	173
4930430A15Rik_111228049	4930430A15Rik	292	102	268
4930430A15Rik_111229275	4930430A15Rik	619	133	351
4930430F08Rik_100577278	4930430F08Rik	344	44	61
4930430F08Rik_100578375	4930430F08Rik	443	220	192
4930430F08Rik_100583994	4930430F08Rik	418	166	323
4930430F08Rik_100589038	4930430F08Rik	452	84	620
4930432K21Rik_84159511	4930432K21Rik	267	56	102
4930432K21Rik_84161252	4930432K21Rik	482	92	634
4930432K21Rik_84166944	4930432K21Rik	351	53	283
4930432K21Rik_84167287	4930432K21Rik	270	14	203
4930433I11Rik_40993003	4930433I11Rik	483	165	397
4930433I11Rik_40993214	4930433I11Rik	527	172	434
4930433I11Rik_40993483	4930433I11Rik	529	204	322
4930433I11Rik_40993956	4930433I11Rik	463	230	361
4930435E12Rik_38828056	4930435E12Rik	384	135	279
4930435E12Rik_38828159	4930435E12Rik	205	134	200
4930435E12Rik_38828221	4930435E12Rik	520	151	321
4930435E12Rik_38828334	4930435E12Rik	360	189	255
4930444G20Rik_22067338	4930444G20Rik	374	63	153
4930444G20Rik_22067574	4930444G20Rik	322	65	167
4930444G20Rik_22067868	4930444G20Rik	338	5	379
4930444G20Rik_22068003	4930444G20Rik	10	0	0
4930447A16Rik_37425662	4930447A16Rik	350	50	374
4930447A16Rik_37425683	4930447A16Rik	373	164	492
4930447A16Rik_37425737	4930447A16Rik	296	122	140
4930447A16Rik_37425793	4930447A16Rik	370	61	116
4930447C04Rik_72898512	4930447C04Rik	374	175	206
4930447C04Rik_72898780	4930447C04Rik	429	174	279
4930447C04Rik_72909961	4930447C04Rik	166	269	8
4930447C04Rik_72913262	4930447C04Rik	473	80	653
4930449I24Rik_146502816	4930449I24Rik	225	58	113
4930449I24Rik_146502871	4930449I24Rik	214	64	84
4930449I24Rik_146504341	4930449I24Rik	374	177	346
4930449I24Rik_146504664	4930449I24Rik	365	337	403
4930451I11Rik_126830922	4930451I11Rik	245	209	117
4930451I11Rik_126831004	4930451I11Rik	473	142	325
4930451I11Rik_126831411	4930451I11Rik	108	28	141
4930451I11Rik_126831453	4930451I11Rik	537	116	446
4930452B06Rik_8511172	4930452B06Rik	281	47	224
4930452B06Rik_8518648	4930452B06Rik	442	137	413
4930452B06Rik_8536644	4930452B06Rik	371	115	391
4930452B06Rik_8578369	4930452B06Rik	505	181	529
4930453N24Rik_64766794	4930453N24Rik	210	15	361
4930453N24Rik_64768950	4930453N24Rik	382	132	450
4930453N24Rik_64769093	4930453N24Rik	480	209	281
4930453N24Rik_64770738	4930453N24Rik	465	74	443
4930467E23Rik_19729820	4930467E23Rik	285	121	119
4930467E23Rik_19729924	4930467E23Rik	408	139	443
4930467E23Rik_19729989	4930467E23Rik	475	114	324
4930467E23Rik_19733746	4930467E23Rik	288	214	327
4930468A15Rik_76583199	4930468A15Rik	237	40	281
4930468A15Rik_76583270	4930468A15Rik	246	186	60
4930468A15Rik_76583352	4930468A15Rik	456	171	401
4930468A15Rik_76583390	4930468A15Rik	505	317	378
4930474N05Rik_36095070	4930474N05Rik	703	130	362
4930474N05Rik_36095138	4930474N05Rik	242	152	119
4930474N05Rik_36096415	4930474N05Rik	373	133	272
4930474N05Rik_36096454	4930474N05Rik	472	155	212
4930480E11Rik_78369771	4930480E11Rik	488	268	603
4930480E11Rik_78369936	4930480E11Rik	235	86	328
4930480E11Rik_78369998	4930480E11Rik	423	132	555
4930480E11Rik_78370139	4930480E11Rik	218	44	172
4930486L24Rik_60853129	4930486L24Rik	290	239	230
4930486L24Rik_60853309	4930486L24Rik	201	19	164
4930486L24Rik_60853565	4930486L24Rik	432	52	247
4930486L24Rik_60854846	4930486L24Rik	708	170	473
4930502E18Rik_53727389	4930502E18Rik	310	88	383
4930502E18Rik_53727530	4930502E18Rik	251	16	250
4930502E18Rik_53733822	4930502E18Rik	403	111	301
4930502E18Rik_53736296	4930502E18Rik	331	145	222
4930503B20Rik_146650837	4930503B20Rik	293	41	293
4930503B20Rik_146650932	4930503B20Rik	138	1	165
4930503B20Rik_146651048	4930503B20Rik	604	295	559
4930503B20Rik_146651100	4930503B20Rik	551	236	401
4930503E14Rik_44170341	4930503E14Rik	228	74	167
4930503E14Rik_44171184	4930503E14Rik	221	53	329
4930503E14Rik_44171244	4930503E14Rik	287	89	101
4930503E14Rik_44171276	4930503E14Rik	472	160	303
4930503L19Rik_70467980	4930503L19Rik	316	142	263
4930503L19Rik_70468064	4930503L19Rik	429	245	589
4930503L19Rik_70468407	4930503L19Rik	516	111	349
4930503L19Rik_70469454	4930503L19Rik	338	155	437
4930504O13Rik_58446383	4930504O13Rik	190	92	304
4930504O13Rik_58447326	4930504O13Rik	435	194	295
4930504O13Rik_58447363	4930504O13Rik	475	187	290
4930504O13Rik_58447491	4930504O13Rik	364	118	64
4930505A04Rik_30446238	4930505A04Rik	449	81	148
4930505A04Rik_30446277	4930505A04Rik	344	98	262
4930505A04Rik_30454672	4930505A04Rik	258	143	115
4930505A04Rik_30454775	4930505A04Rik	336	89	324
4930506M07Rik_59015538	4930506M07Rik	412	198	466
4930506M07Rik_59035064	4930506M07Rik	320	35	428
4930506M07Rik_59038318	4930506M07Rik	263	147	140
4930506M07Rik_59041939	4930506M07Rik	431	34	463
4930513O06Rik_139090849	4930513O06Rik	428	125	453
4930513O06Rik_139090892	4930513O06Rik	221	40	152
4930513O06Rik_139090917	4930513O06Rik	426	183	614
4930513O06Rik_139090985	4930513O06Rik	549	244	338
4930519G04Rik_114863493	4930519G04Rik	546	187	374
4930519G04Rik_114870184	4930519G04Rik	551	200	549
4930519G04Rik_114870725	4930519G04Rik	434	44	400
4930519G04Rik_114874340	4930519G04Rik	593	130	358
4930522H14Rik_109505762	4930522H14Rik	587	160	325
4930522H14Rik_109524410	4930522H14Rik	348	172	339
4930522H14Rik_109527942	4930522H14Rik	300	104	192
4930522H14Rik_109528019	4930522H14Rik	467	206	501
4930523C07Rik_160075221	4930523C07Rik	349	117	274
4930523C07Rik_160075274	4930523C07Rik	369	94	95
4930523C07Rik_160075292	4930523C07Rik	188	32	180
4930523C07Rik_160075330	4930523C07Rik	481	150	278
4930524B15Rik_31965702	4930524B15Rik	380	83	553
4930524B15Rik_31965737	4930524B15Rik	359	151	451
4930524B15Rik_31965776	4930524B15Rik	281	1	129
4930524B15Rik_31965874	4930524B15Rik	575	110	313
4930524N10Rik_154339685	4930524N10Rik	276	111	88
4930524N10Rik_154339785	4930524N10Rik	577	28	183
4930524N10Rik_154339843	4930524N10Rik	185	34	93
4930524N10Rik_154339879	4930524N10Rik	276	76	331
4930538K18Rik_119209381	4930538K18Rik	243	42	41
4930538K18Rik_119209963	4930538K18Rik	286	4	235
4930538K18Rik_119210010	4930538K18Rik	327	41	84
4930538K18Rik_119210883	4930538K18Rik	643	44	445
4930539E08Rik_28904555	4930539E08Rik	422	323	437
4930539E08Rik_28909383	4930539E08Rik	771	243	361
4930539E08Rik_28909554	4930539E08Rik	425	81	703
4930539E08Rik_28909709	4930539E08Rik	597	178	487
4930544D05Rik_70616173	4930544D05Rik	397	186	166
4930544D05Rik_70616208	4930544D05Rik	600	46	376
4930544D05Rik_70616297	4930544D05Rik	630	69	228
4930544D05Rik_70616439	4930544D05Rik	478	4	101
4930544G11Rik_65952894	4930544G11Rik	393	136	342
4930544G11Rik_65952987	4930544G11Rik	282	58	284
4930544G11Rik_65953073	4930544G11Rik	335	132	382
4930544G11Rik_65953127	4930544G11Rik	674	79	780
4930548H24Rik_31486105	4930548H24Rik	303	68	551
4930548H24Rik_31486281	4930548H24Rik	437	170	174
4930548H24Rik_31487574	4930548H24Rik	303	3	310
4930548H24Rik_31487653	4930548H24Rik	367	161	314
4930549C01Rik_136610540	4930549C01Rik	144	79	269
4930549C01Rik_136610604	4930549C01Rik	298	166	231
4930549C01Rik_136612850	4930549C01Rik	309	43	204
4930549C01Rik_136612906	4930549C01Rik	313	70	340
4930550C14Rik_53408119	4930550C14Rik	303	57	153
4930550C14Rik_53411810	4930550C14Rik	708	188	670
4930550C14Rik_53414387	4930550C14Rik	426	259	234
4930550C14Rik_53421749	4930550C14Rik	420	258	241
4930550L24Rik_58919107	4930550L24Rik	448	91	449
4930550L24Rik_58919304	4930550L24Rik	532	158	279
4930550L24Rik_58919362	4930550L24Rik	358	90	471
4930550L24Rik_58919428	4930550L24Rik	402	178	302
4930555G01Rik_5050746	4930555G01Rik	392	167	356
4930555G01Rik_5050831	4930555G01Rik	190	159	12
4930555G01Rik_5051677	4930555G01Rik	135	80	3
4930555G01Rik_5052788	4930555G01Rik	401	144	514
4930557A04Rik_9849791	4930557A04Rik	241	112	292
4930557A04Rik_9849816	4930557A04Rik	532	79	362
4930557A04Rik_9849855	4930557A04Rik	400	110	270
4930557A04Rik_9849935	4930557A04Rik	508	185	224
4930558K02Rik_161952605	4930558K02Rik	200	110	168
4930558K02Rik_161957094	4930558K02Rik	142	36	104
4930558K02Rik_161964827	4930558K02Rik	617	109	573
4930558K02Rik_161964890	4930558K02Rik	180	124	153
4930562C15Rik_4849847	4930562C15Rik	335	160	46
4930562C15Rik_4850146	4930562C15Rik	397	82	106
4930562C15Rik_4850451	4930562C15Rik	278	33	114
4930562C15Rik_4850708	4930562C15Rik	136	75	189
4930563D23Rik_92321141	4930563D23Rik	493	187	398
4930563D23Rik_92321186	4930563D23Rik	617	90	259
4930563D23Rik_92321227	4930563D23Rik	664	316	436
4930563D23Rik_92321336	4930563D23Rik	479	260	292
4930564B18Rik_75658709	4930564B18Rik	243	17	117
4930564B18Rik_75658806	4930564B18Rik	658	177	676
4930564B18Rik_75658878	4930564B18Rik	530	104	295
4930564B18Rik_75658947	4930564B18Rik	400	37	397
4930564D02Rik_105077845	4930564D02Rik	517	181	791
4930564D02Rik_105078314	4930564D02Rik	780	238	582
4930564D02Rik_105078348	4930564D02Rik	282	53	304
4930564D02Rik_105078434	4930564D02Rik	415	126	466
4930567H17Rik_70394408	4930567H17Rik	280	18	181
4930567H17Rik_70394478	4930567H17Rik	526	294	336
4930567H17Rik_70394517	4930567H17Rik	348	57	466
4930567H17Rik_70394581	4930567H17Rik	310	209	465
4930568D16Rik_35354732	4930568D16Rik	616	221	474
4930568D16Rik_35354984	4930568D16Rik	351	196	371
4930568D16Rik_35355618	4930568D16Rik	433	83	188
4930568D16Rik_35364772	4930568D16Rik	363	335	249
4930571K23Rik_125369124	4930571K23Rik	318	128	204
4930571K23Rik_125369181	4930571K23Rik	553	138	108
4930571K23Rik_125369254	4930571K23Rik	378	112	525
4930571K23Rik_125369281	4930571K23Rik	532	104	694
4930578C19Rik_18420585	4930578C19Rik	562	327	296
4930578C19Rik_18423669	4930578C19Rik	494	105	218
4930578C19Rik_18447758	4930578C19Rik	296	188	273
4930578C19Rik_18461090	4930578C19Rik	313	167	515
4930578I06Rik_63973306	4930578I06Rik	333	26	351
4930578I06Rik_63973447	4930578I06Rik	279	52	87
4930578I06Rik_63973525	4930578I06Rik	289	60	289
4930578I06Rik_63986136	4930578I06Rik	593	201	341
4930579F01Rik_138174754	4930579F01Rik	559	229	287
4930579F01Rik_138176541	4930579F01Rik	284	75	286
4930579F01Rik_138183588	4930579F01Rik	258	153	177
4930579F01Rik_138183705	4930579F01Rik	662	131	587
4930579G24Rik_79629253	4930579G24Rik	141	2	257
4930579G24Rik_79629316	4930579G24Rik	409	44	325
4930579G24Rik_79629347	4930579G24Rik	234	77	264
4930579G24Rik_79631166	4930579G24Rik	403	218	192
4930590J08Rik_91915065	4930590J08Rik	318	66	401
4930590J08Rik_91916317	4930590J08Rik	451	123	437
4930590J08Rik_91919253	4930590J08Rik	292	92	288
4930590J08Rik_91934516	4930590J08Rik	765	141	603
4930595M18Rik_81420948	4930595M18Rik	329	302	227
4930595M18Rik_81457477	4930595M18Rik	457	76	319
4930595M18Rik_81457691	4930595M18Rik	709	145	717
4930595M18Rik_81457862	4930595M18Rik	384	112	347
4930596D02Rik_35811526	4930596D02Rik	498	214	504
4930596D02Rik_35811572	4930596D02Rik	208	112	348
4930596D02Rik_35811658	4930596D02Rik	358	107	386
4930596D02Rik_35811886	4930596D02Rik	230	26	38
4931406B18Rik_43499256	4931406B18Rik	352	93	167
4931406B18Rik_43499416	4931406B18Rik	246	62	109
4931406B18Rik_43501039	4931406B18Rik	458	53	589
4931406B18Rik_43501126	4931406B18Rik	486	172	577
4931406C07Rik_15290750	4931406C07Rik	307	29	605
4931406C07Rik_15292100	4931406C07Rik	405	147	229
4931406C07Rik_15297873	4931406C07Rik	363	270	176
4931406C07Rik_15301372	4931406C07Rik	385	98	155
4931406P16Rik_34245732	4931406P16Rik	309	114	207
4931406P16Rik_34253988	4931406P16Rik	448	199	355
4931406P16Rik_34263729	4931406P16Rik	417	104	298
4931406P16Rik_34284919	4931406P16Rik	331	34	183
4931408C20Rik_26683490	4931408C20Rik	234	115	234
4931408C20Rik_26683767	4931408C20Rik	409	178	222
4931408C20Rik_26684273	4931408C20Rik	578	213	477
4931408C20Rik_26685089	4931408C20Rik	805	174	480
4931409K22Rik_24546644	4931409K22Rik	613	196	534
4931409K22Rik_24548094	4931409K22Rik	702	105	320
4931409K22Rik_24550644	4931409K22Rik	619	118	278
4931409K22Rik_24552708	4931409K22Rik	263	52	110
4931414P19Rik_54585950	4931414P19Rik	349	202	302
4931414P19Rik_54591415	4931414P19Rik	377	4	246
4931414P19Rik_54595277	4931414P19Rik	385	50	292
4931414P19Rik_54595580	4931414P19Rik	309	42	179
4931417E11Rik_73469122	4931417E11Rik	423	155	222
4931417E11Rik_73469234	4931417E11Rik	241	115	314
4931417E11Rik_73469285	4931417E11Rik	336	50	465
4931417E11Rik_73469425	4931417E11Rik	245	205	150
4931423N10Rik_23207935	4931423N10Rik	606	250	575
4931423N10Rik_23208092	4931423N10Rik	269	43	242
4931423N10Rik_23212502	4931423N10Rik	275	122	296
4931423N10Rik_23212781	4931423N10Rik	270	335	231
4931428F04Rik_105283443	4931428F04Rik	251	91	10
4931428F04Rik_105285273	4931428F04Rik	341	3	189
4931428F04Rik_105285381	4931428F04Rik	404	43	237
4931428F04Rik_105285544	4931428F04Rik	268	24	70
4931429I11Rik_40917230	4931429I11Rik	141	19	96
4931429I11Rik_40944464	4931429I11Rik	683	93	310
4931429I11Rik_40944825	4931429I11Rik	409	179	622
4931429I11Rik_40961037	4931429I11Rik	445	184	437
4931429L15Rik_46306849	4931429L15Rik	397	186	628
4931429L15Rik_46306955	4931429L15Rik	662	327	541
4931429L15Rik_46308841	4931429L15Rik	248	74	225
4931429L15Rik_46308926	4931429L15Rik	225	151	374
4931431F19Rik_104128696	4931431F19Rik	502	115	258
4931431F19Rik_104129215	4931431F19Rik	284	22	248
4931431F19Rik_104129398	4931431F19Rik	459	33	506
4931431F19Rik_104129509	4931431F19Rik	151	55	32
4931440F15Rik_29824512	4931440F15Rik	415	275	110
4931440F15Rik_29824768	4931440F15Rik	477	1	674
4931440F15Rik_29824965	4931440F15Rik	365	116	229
4931440F15Rik_29825145	4931440F15Rik	160	81	53
4932411E22Rik_89392149	4932411E22Rik	303	114	154
4932411E22Rik_89392299	4932411E22Rik	551	205	308
4932411E22Rik_89405611	4932411E22Rik	681	97	505
4932411E22Rik_89412061	4932411E22Rik	477	125	625
4932411N23Rik_126814648	4932411N23Rik	302	173	200
4932411N23Rik_126814734	4932411N23Rik	135	109	135
4932411N23Rik_126814805	4932411N23Rik	282	143	216
4932411N23Rik_126815370	4932411N23Rik	270	50	179
4932414N04Rik_68716208	4932414N04Rik	323	141	226
4932414N04Rik_68729044	4932414N04Rik	318	131	152
4932414N04Rik_68731187	4932414N04Rik	411	162	351
4932414N04Rik_68732151	4932414N04Rik	361	153	407
4932418E24Rik_26280688	4932418E24Rik	360	249	378
4932418E24Rik_26280881	4932418E24Rik	190	48	407
4932418E24Rik_26281579	4932418E24Rik	259	120	165
4932418E24Rik_26289769	4932418E24Rik	199	86	256
4932429P05Rik_89752759	4932429P05Rik	433	251	287
4932429P05Rik_89753250	4932429P05Rik	175	104	262
4932429P05Rik_89753401	4932429P05Rik	689	87	613
4932429P05Rik_89753757	4932429P05Rik	746	180	258
4932438A13Rik_36942229	4932438A13Rik	263	94	343
4932438A13Rik_36964999	4932438A13Rik	516	204	219
4932438A13Rik_36974273	4932438A13Rik	280	97	255
4932438A13Rik_36988232	4932438A13Rik	199	75	159
4932438H23Rik_91055839	4932438H23Rik	439	175	647
4932438H23Rik_91055876	4932438H23Rik	373	100	90
4932438H23Rik_91055928	4932438H23Rik	360	117	352
4932438H23Rik_91055993	4932438H23Rik	238	24	255
4932443I19Rik_13705998	4932443I19Rik	392	174	509
4932443I19Rik_13706045	4932443I19Rik	407	134	351
4932443I19Rik_13734850	4932443I19Rik	247	57	254
4932443I19Rik_13734873	4932443I19Rik	396	211	310
4933402D24Rik_63756359	4933402D24Rik	290	72	456
4933402D24Rik_63756404	4933402D24Rik	355	142	161
4933402D24Rik_63768497	4933402D24Rik	200	39	206
4933402D24Rik_63768525	4933402D24Rik	414	122	716
4933402E13Rik_62290572	4933402E13Rik	234	183	254
4933402E13Rik_62290882	4933402E13Rik	584	233	455
4933402E13Rik_62290966	4933402E13Rik	267	159	129
4933402E13Rik_62291037	4933402E13Rik	334	128	162
4933402J07Rik_87564058	4933402J07Rik	631	93	366
4933402J07Rik_87564161	4933402J07Rik	414	130	241
4933402J07Rik_87568510	4933402J07Rik	277	158	139
4933402J07Rik_87586039	4933402J07Rik	513	360	313
4933402N03Rik_131138993	4933402N03Rik	484	180	388
4933402N03Rik_131145867	4933402N03Rik	330	68	651
4933402N03Rik_131146067	4933402N03Rik	472	3	321
4933402N03Rik_131146121	4933402N03Rik	205	1	185
4933402N22Rik_11919223	4933402N22Rik	256	81	147
4933402N22Rik_11919290	4933402N22Rik	377	57	391
4933402N22Rik_11920685	4933402N22Rik	195	32	424
4933402N22Rik_11920716	4933402N22Rik	242	55	316
4933402P03Rik_69817530	4933402P03Rik	248	143	398
4933402P03Rik_69817650	4933402P03Rik	230	19	248
4933402P03Rik_69817764	4933402P03Rik	567	204	350
4933402P03Rik_69818274	4933402P03Rik	289	96	425
4933403O08Rik_112240795	4933403O08Rik	464	353	152
4933403O08Rik_112240870	4933403O08Rik	363	69	97
4933403O08Rik_112240997	4933403O08Rik	256	30	154
4933403O08Rik_112241154	4933403O08Rik	640	360	241
4933405L10Rik_105708997	4933405L10Rik	234	54	154
4933405L10Rik_105709463	4933405L10Rik	422	65	421
4933405L10Rik_105709516	4933405L10Rik	236	77	323
4933405L10Rik_105709707	4933405L10Rik	267	44	196
4933405O20Rik_50599532	4933405O20Rik	599	146	684
4933405O20Rik_50599644	4933405O20Rik	396	124	169
4933405O20Rik_50599888	4933405O20Rik	439	135	425
4933405O20Rik_50599983	4933405O20Rik	437	381	154
4933406J08Rik_122186348	4933406J08Rik	423	137	428
4933406J08Rik_122186503	4933406J08Rik	223	83	379
4933406J08Rik_122186541	4933406J08Rik	447	221	629
4933406J08Rik_122188014	4933406J08Rik	374	48	260
4933406M09Rik_134389893	4933406M09Rik	453	309	302
4933406M09Rik_134390105	4933406M09Rik	223	99	161
4933406M09Rik_134390226	4933406M09Rik	631	411	549
4933406M09Rik_134390402	4933406M09Rik	571	141	361
4933408B17Rik_34586320	4933408B17Rik	333	61	202
4933408B17Rik_34592980	4933408B17Rik	293	60	362
4933408B17Rik_34593039	4933408B17Rik	278	150	216
4933408B17Rik_34596083	4933408B17Rik	344	136	445
4933409G03Rik_68601761	4933409G03Rik	390	98	167
4933409G03Rik_68605800	4933409G03Rik	96	2	178
4933409G03Rik_68606234	4933409G03Rik	595	112	898
4933409G03Rik_68613061	4933409G03Rik	258	129	410
4933411G11Rik_143192335	4933411G11Rik	270	159	192
4933411G11Rik_143194914	4933411G11Rik	326	143	274
4933411G11Rik_143194958	4933411G11Rik	558	195	273
4933411G11Rik_143195041	4933411G11Rik	363	87	177
4933411K16Rik_42052516	4933411K16Rik	393	33	124
4933411K16Rik_42052575	4933411K16Rik	380	94	156
4933411K16Rik_42052638	4933411K16Rik	355	79	43
4933411K16Rik_42052832	4933411K16Rik	86	3	2
4933412E24Rik_60015604	4933412E24Rik	380	72	297
4933412E24Rik_60015884	4933412E24Rik	453	183	395
4933412E24Rik_60016086	4933412E24Rik	293	207	322
4933412E24Rik_60016442	4933412E24Rik	358	82	378
4933413G19Rik_128379455	4933413G19Rik	426	181	348
4933413G19Rik_128379562	4933413G19Rik	714	274	443
4933413G19Rik_128379685	4933413G19Rik	589	91	326
4933413G19Rik_128379798	4933413G19Rik	200	54	179
4933415F23Rik_23101939	4933415F23Rik	478	184	408
4933415F23Rik_23101999	4933415F23Rik	259	156	194
4933415F23Rik_23102061	4933415F23Rik	628	541	261
4933415F23Rik_23102151	4933415F23Rik	292	204	374
4933416C03Rik_116113144	4933416C03Rik	587	220	469
4933416C03Rik_116113321	4933416C03Rik	606	118	308
4933416C03Rik_116113381	4933416C03Rik	211	50	196
4933416C03Rik_116113454	4933416C03Rik	295	34	155
4933417A18Rik_34924601	4933417A18Rik	453	32	475
4933417A18Rik_34932540	4933417A18Rik	695	269	450
4933417A18Rik_34932627	4933417A18Rik	552	194	380
4933417A18Rik_34944202	4933417A18Rik	199	29	328
4933421I07Rik_42446981	4933421I07Rik	427	234	595
4933421I07Rik_42447582	4933421I07Rik	542	254	265
4933421I07Rik_42447704	4933421I07Rik	416	124	160
4933421I07Rik_42448010	4933421I07Rik	280	31	7
4933425L06Rik_105082308	4933425L06Rik	512	68	396
4933425L06Rik_105109352	4933425L06Rik	727	280	331
4933425L06Rik_105109537	4933425L06Rik	500	180	239
4933425L06Rik_105111219	4933425L06Rik	355	282	164
4933427D06Rik_89101567	4933427D06Rik	477	249	349
4933427D06Rik_89107722	4933427D06Rik	520	171	529
4933427D06Rik_89107787	4933427D06Rik	462	152	572
4933427D06Rik_89107876	4933427D06Rik	291	51	157
4933427D14Rik_72178460	4933427D14Rik	369	89	396
4933427D14Rik_72180530	4933427D14Rik	298	54	203
4933427D14Rik_72189679	4933427D14Rik	697	351	465
4933427D14Rik_72198657	4933427D14Rik	390	77	165
4933427G17Rik_120991241	4933427G17Rik	602	46	451
4933427G17Rik_120991387	4933427G17Rik	296	58	118
4933427G17Rik_120991510	4933427G17Rik	612	99	344
4933427G17Rik_120991851	4933427G17Rik	359	232	203
4933428G20Rik_97492609	4933428G20Rik	239	185	217
4933428G20Rik_97492658	4933428G20Rik	40	0	2
4933428G20Rik_97492718	4933428G20Rik	291	147	359
4933428G20Rik_97492743	4933428G20Rik	463	117	232
4933430I17Rik_62532616	4933430I17Rik	238	95	211
4933430I17Rik_62541826	4933430I17Rik	418	340	496
4933430I17Rik_62541931	4933430I17Rik	687	242	737
4933433C11Rik_25213832	4933433C11Rik	157	72	323
4933433C11Rik_25214040	4933433C11Rik	325	70	185
4933433C11Rik_25214310	4933433C11Rik	533	173	202
4933433C11Rik_25214534	4933433C11Rik	322	109	424
4933434E20Rik_90053108	4933434E20Rik	576	167	587
4933434E20Rik_90053608	4933434E20Rik	831	88	622
4933434E20Rik_90056578	4933434E20Rik	476	188	178
4933434E20Rik_90058519	4933434E20Rik	218	59	258
4933436I01Rik_67920510	4933436I01Rik	444	116	162
4933436I01Rik_67920927	4933436I01Rik	342	166	435
4933436I01Rik_67921029	4933436I01Rik	186	4	308
4933436I01Rik_67921321	4933436I01Rik	240	180	376
5031410I06Rik_26101871	5031410I06Rik	362	179	680
5031410I06Rik_26102580	5031410I06Rik	260	131	60
5031410I06Rik_26104143	5031410I06Rik	382	177	209
5031410I06Rik_26105196	5031410I06Rik	457	138	180
5031414D18Rik_75032032	5031414D18Rik	575	54	332
5031414D18Rik_75032230	5031414D18Rik	317	4	254
5031414D18Rik_75036127	5031414D18Rik	517	72	553
5031414D18Rik_75042448	5031414D18Rik	587	262	259
5430401F13Rik_131543858	5430401F13Rik	299	125	198
5430401F13Rik_131552645	5430401F13Rik	297	75	315
5430401F13Rik_131552694	5430401F13Rik	282	141	145
5430401F13Rik_131552741	5430401F13Rik	122	46	83
5430402E10Rik_77923814	5430402E10Rik	189	77	280
5430402E10Rik_77924342	5430402E10Rik	248	188	60
5430402E10Rik_77924375	5430402E10Rik	425	136	536
5430402E10Rik_77924409	5430402E10Rik	384	108	213
5430419D17Rik_131222705	5430419D17Rik	805	149	864
5430419D17Rik_131222899	5430419D17Rik	399	142	203
5430419D17Rik_131226737	5430419D17Rik	346	44	309
5430419D17Rik_131228914	5430419D17Rik	325	183	296
5430421N21Rik_101488155	5430421N21Rik	320	49	128
5430421N21Rik_101488377	5430421N21Rik	371	72	245
5430421N21Rik_101491256	5430421N21Rik	667	192	533
5430421N21Rik_101491331	5430421N21Rik	341	34	221
5430427O19Rik_85887906	5430427O19Rik	267	133	199
5430427O19Rik_85887966	5430427O19Rik	279	146	449
5430427O19Rik_85888248	5430427O19Rik	388	17	250
5430427O19Rik_85888391	5430427O19Rik	365	46	202
5430435G22Rik_131697897	5430435G22Rik	434	63	247
5430435G22Rik_131698469	5430435G22Rik	524	86	154
5430435G22Rik_131698534	5430435G22Rik	523	199	434
5430435G22Rik_131698591	5430435G22Rik	269	43	171
5530400C23Rik_133293191	5530400C23Rik	445	102	272
5530400C23Rik_133294205	5530400C23Rik	312	121	189
5530400C23Rik_133294279	5530400C23Rik	266	217	369
5530400C23Rik_133294323	5530400C23Rik	181	10	98
5730409E04Rik_126611821	5730409E04Rik	390	141	435
5730409E04Rik_126611886	5730409E04Rik	497	156	444
5730409E04Rik_126611937	5730409E04Rik	212	39	262
5730409E04Rik_126612085	5730409E04Rik	520	69	524
5730455P16Rik_80370378	5730455P16Rik	434	157	447
5730455P16Rik_80374122	5730455P16Rik	483	51	310
5730455P16Rik_80375622	5730455P16Rik	417	76	105
5730455P16Rik_80376870	5730455P16Rik	179	47	98
5730507C01Rik_18514859	5730507C01Rik	368	132	205
5730507C01Rik_18531729	5730507C01Rik	256	200	154
5730507C01Rik_18533540	5730507C01Rik	614	96	662
5730507C01Rik_18533645	5730507C01Rik	255	46	37
5730508B09Rik_127870903	5730508B09Rik	446	192	84
5730508B09Rik_127870978	5730508B09Rik	432	130	62
5730508B09Rik_127896049	5730508B09Rik	1133	171	854
5730508B09Rik_127896135	5730508B09Rik	404	104	455
5730559C18Rik_136219811	5730559C18Rik	370	190	357
5730559C18Rik_136225550	5730559C18Rik	443	80	513
5730559C18Rik_136227537	5730559C18Rik	411	94	232
5730559C18Rik_136233913	5730559C18Rik	262	223	464
5830411N06Rik_140248121	5830411N06Rik	185	54	242
5830411N06Rik_140248838	5830411N06Rik	356	89	321
5830411N06Rik_140274119	5830411N06Rik	374	89	356
5830411N06Rik_140296486	5830411N06Rik	469	76	322
5830415F09Rik_46382188	5830415F09Rik	424	146	329
5830415F09Rik_46382295	5830415F09Rik	242	23	79
5830415F09Rik_46382564	5830415F09Rik	735	228	237
5830415F09Rik_46386143	5830415F09Rik	448	128	468
5830473C10Rik_90566441	5830473C10Rik	655	147	507
5830473C10Rik_90566581	5830473C10Rik	594	365	456
5830473C10Rik_90569578	5830473C10Rik	682	24	247
5830473C10Rik_90572788	5830473C10Rik	329	52	408
6030419C18Rik_58490290	6030419C18Rik	246	1	54
6030419C18Rik_58499173	6030419C18Rik	507	146	556
6030419C18Rik_58499237	6030419C18Rik	283	108	334
6030419C18Rik_58499350	6030419C18Rik	272	70	524
6030458C11Rik_12817959	6030458C11Rik	444	227	240
6030458C11Rik_12818255	6030458C11Rik	406	70	207
6030458C11Rik_12821477	6030458C11Rik	360	179	359
6030458C11Rik_12823684	6030458C11Rik	205	148	111
6030468B19Rik_117802851	6030468B19Rik	372	118	351
6030468B19Rik_117802902	6030468B19Rik	351	128	403
6030468B19Rik_117805853	6030468B19Rik	306	212	206
6030468B19Rik_117805922	6030468B19Rik	532	438	627
6030498E09Rik_38958117	6030498E09Rik	511	125	460
6030498E09Rik_38958182	6030498E09Rik	302	80	306
6030498E09Rik_38958266	6030498E09Rik	185	17	283
6030498E09Rik_38958364	6030498E09Rik	432	225	397
6330403A02Rik_180442672	6330403A02Rik	685	146	282
6330403A02Rik_180442715	6330403A02Rik	6	0	36
6330403A02Rik_180483185	6330403A02Rik	587	57	505
6330403A02Rik_180483302	6330403A02Rik	178	2	188
6330408A02Rik_13269346	6330408A02Rik	389	177	253
6330408A02Rik_13269537	6330408A02Rik	443	46	305
6330408A02Rik_13269586	6330408A02Rik	518	163	304
6330408A02Rik_13277267	6330408A02Rik	182	86	162
6330409D20Rik_32740471	6330409D20Rik	448	59	358
6330409D20Rik_32740574	6330409D20Rik	257	84	256
6330409D20Rik_32740661	6330409D20Rik	633	233	510
6330409D20Rik_32740721	6330409D20Rik	476	146	434
6330416G13Rik_63568548	6330416G13Rik	567	296	672
6330416G13Rik_63570007	6330416G13Rik	435	159	327
6330416G13Rik_63570065	6330416G13Rik	495	121	199
6330416G13Rik_63580009	6330416G13Rik	358	63	352
6430531B16Rik_139976635	6430531B16Rik	301	203	543
6430531B16Rik_139977101	6430531B16Rik	329	186	101
6430531B16Rik_139977150	6430531B16Rik	345	32	406
6430531B16Rik_139978632	6430531B16Rik	230	172	290
6430548M08Rik_120145480	6430548M08Rik	535	379	678
6430548M08Rik_120145547	6430548M08Rik	292	96	116
6430548M08Rik_120150142	6430548M08Rik	249	102	229
6430548M08Rik_120152546	6430548M08Rik	576	213	593
6430550D23Rik_156003415	6430550D23Rik	185	39	237
6430550D23Rik_156003456	6430550D23Rik	558	147	208
6430550D23Rik_156003690	6430550D23Rik	328	17	282
6430550D23Rik_156003825	6430550D23Rik	507	268	421
6430571L13Rik_107342435	6430571L13Rik	190	50	105
6430571L13Rik_107342507	6430571L13Rik	331	240	219
6430571L13Rik_107342543	6430571L13Rik	311	42	238
6430571L13Rik_107346868	6430571L13Rik	473	363	375
6430573F11Rik_36505626	6430573F11Rik	531	81	453
6430573F11Rik_36511726	6430573F11Rik	343	153	250
6430573F11Rik_36511828	6430573F11Rik	909	229	417
6430573F11Rik_36512019	6430573F11Rik	390	57	299
6820408C15Rik_152429023	6820408C15Rik	184	94	232
6820408C15Rik_152437500	6820408C15Rik	163	17	164
6820408C15Rik_152437606	6820408C15Rik	495	193	394
6820408C15Rik_152440864	6820408C15Rik	378	246	419
7420426K07Rik_98903445	7420426K07Rik	344	91	245
7420426K07Rik_98903504	7420426K07Rik	592	216	298
7420426K07Rik_98903548	7420426K07Rik	755	175	610
7420426K07Rik_98903579	7420426K07Rik	436	62	273
7420461P10Rik_162654572	7420461P10Rik	160	65	251
7420461P10Rik_162657037	7420461P10Rik	360	95	490
7420461P10Rik_162657059	7420461P10Rik	8	0	48
7420461P10Rik_162658051	7420461P10Rik	365	134	704
7530416G11Rik_85494241	7530416G11Rik	615	105	454
7530416G11Rik_85494304	7530416G11Rik	239	91	255
7530416G11Rik_85494628	7530416G11Rik	230	72	219
7530416G11Rik_85494679	7530416G11Rik	369	110	317
8030411F24Rik_148782129	8030411F24Rik	408	209	603
8030411F24Rik_148782193	8030411F24Rik	426	185	222
8030411F24Rik_148782232	8030411F24Rik	366	106	460
8030411F24Rik_148783393	8030411F24Rik	350	153	324
8030423J24Rik_70883521	8030423J24Rik	386	59	424
8030423J24Rik_70883878	8030423J24Rik	378	45	198
8030423J24Rik_70883919	8030423J24Rik	447	222	542
8030423J24Rik_70883951	8030423J24Rik	466	109	352
8030462N17Rik_77653234	8030462N17Rik	405	217	163
8030462N17Rik_77674209	8030462N17Rik	314	2	207
8030462N17Rik_77674364	8030462N17Rik	744	230	522
8030462N17Rik_77674533	8030462N17Rik	377	129	361
8430408G22Rik_116651731	8430408G22Rik	373	121	353
8430408G22Rik_116651767	8430408G22Rik	257	91	317
8430408G22Rik_116652013	8430408G22Rik	426	157	176
8430408G22Rik_116652072	8430408G22Rik	326	94	203
8430419L09Rik_135209345	8430419L09Rik	416	106	261
8430419L09Rik_135218739	8430419L09Rik	178	72	357
8430419L09Rik_135225211	8430419L09Rik	190	42	315
8430419L09Rik_135226910	8430419L09Rik	347	139	437
9030617O03Rik_100829721	9030617O03Rik	724	176	355
9030617O03Rik_100842703	9030617O03Rik	561	109	503
9030617O03Rik_100850189	9030617O03Rik	528	271	384
9030617O03Rik_100850311	9030617O03Rik	0	0	2
9030624G23Rik_24074630	9030624G23Rik	392	79	349
9030624G23Rik_24074712	9030624G23Rik	387	85	219
9030624G23Rik_24096848	9030624G23Rik	174	48	130
9030624G23Rik_24096923	9030624G23Rik	485	94	199
9030624J02Rik_118746465	9030624J02Rik	423	123	98
9030624J02Rik_118753858	9030624J02Rik	532	84	149
9030624J02Rik_118775382	9030624J02Rik	445	287	526
9030624J02Rik_118794558	9030624J02Rik	133	119	311
9130008F23Rik_40880192	9130008F23Rik	89	26	70
9130008F23Rik_40880236	9130008F23Rik	358	186	266
9130008F23Rik_40880391	9130008F23Rik	317	64	156
9130008F23Rik_40880495	9130008F23Rik	587	41	370
9130011E15Rik_45946007	9130011E15Rik	432	246	359
9130011E15Rik_45950687	9130011E15Rik	249	159	179
9130011E15Rik_45958432	9130011E15Rik	504	113	89
9130011E15Rik_45975246	9130011E15Rik	377	38	275
9130019O22Rik_127384935	9130019O22Rik	751	198	342
9130019O22Rik_127385026	9130019O22Rik	431	88	360
9130019O22Rik_127385462	9130019O22Rik	588	241	176
9130019O22Rik_127386525	9130019O22Rik	314	70	311
9130023H24Rik_128236795	9130023H24Rik	427	191	385
9130023H24Rik_128236929	9130023H24Rik	212	84	246
9130023H24Rik_128237123	9130023H24Rik	123	96	164
9130023H24Rik_128237302	9130023H24Rik	304	210	326
9130204L05Rik_91090298	9130204L05Rik	328	67	103
9130204L05Rik_91090321	9130204L05Rik	475	183	393
9130204L05Rik_91090339	9130204L05Rik	508	181	311
9130204L05Rik_91090362	9130204L05Rik	421	183	199
9130401M01Rik_58028751	9130401M01Rik	522	131	210
9130401M01Rik_58028842	9130401M01Rik	302	101	138
9130401M01Rik_58029014	9130401M01Rik	457	352	546
9130401M01Rik_58031989	9130401M01Rik	412	166	209
9130409I23Rik_181051385	9130409I23Rik	604	230	571
9130409I23Rik_181054923	9130409I23Rik	320	73	262
9130409I23Rik_181055019	9130409I23Rik	547	314	304
9130409I23Rik_181055118	9130409I23Rik	627	96	254
9230104L09Rik_148848010	9230104L09Rik	338	179	554
9230104L09Rik_148850706	9230104L09Rik	381	113	335
9230104L09Rik_148850727	9230104L09Rik	323	27	322
9230104L09Rik_148850849	9230104L09Rik	489	134	356
9230110C19Rik_8026088	9230110C19Rik	515	136	226
9230110C19Rik_8042429	9230110C19Rik	374	68	173
9230110C19Rik_8042675	9230110C19Rik	407	36	212
9230110C19Rik_8042723	9230110C19Rik	228	54	120
9230110F15Rik_35839152	9230110F15Rik	527	104	488
9230110F15Rik_35839329	9230110F15Rik	295	51	239
9230110F15Rik_35839406	9230110F15Rik	682	126	486
9230110F15Rik_35844039	9230110F15Rik	265	104	202
9230112D13Rik_34512097	9230112D13Rik	322	38	282
9230112D13Rik_34512122	9230112D13Rik	405	132	407
9230112D13Rik_34514394	9230112D13Rik	367	206	230
9230112D13Rik_34514428	9230112D13Rik	501	119	286
9330159F19Rik_29221895	9330159F19Rik	559	133	197
9330159F19Rik_29224474	9330159F19Rik	391	5	251
9330159F19Rik_29224648	9330159F19Rik	270	41	386
9330159F19Rik_29224832	9330159F19Rik	479	114	321
9330182L06Rik_9399334	9330182L06Rik	451	184	478
9330182L06Rik_9421637	9330182L06Rik	295	40	206
9330182L06Rik_9427846	9330182L06Rik	470	178	191
9330182L06Rik_9441642	9330182L06Rik	268	60	187
9330182O14Rik_40144836	9330182O14Rik	154	137	209
9330182O14Rik_40144888	9330182O14Rik	241	71	5
9330182O14Rik_40144951	9330182O14Rik	134	32	114
9330182O14Rik_40148516	9330182O14Rik	310	222	304
9430007A20Rik_144519975	9430007A20Rik	421	157	372
9430007A20Rik_144520049	9430007A20Rik	588	75	448
9430007A20Rik_144522400	9430007A20Rik	563	112	460
9430007A20Rik_144528631	9430007A20Rik	471	87	585
9430015G10Rik_156119183	9430015G10Rik	450	63	305
9430015G10Rik_156119229	9430015G10Rik	431	168	216
9430015G10Rik_156121999	9430015G10Rik	672	128	512
9430015G10Rik_156123569	9430015G10Rik	577	150	326
9430016H08Rik_57406861	9430016H08Rik	393	246	389
9430016H08Rik_57406940	9430016H08Rik	334	147	268
9430016H08Rik_57407030	9430016H08Rik	311	61	185
9430016H08Rik_57407144	9430016H08Rik	178	133	133
9430020K01Rik_4673284	9430020K01Rik	223	127	329
9430020K01Rik_4673616	9430020K01Rik	289	100	419
9430020K01Rik_4674435	9430020K01Rik	269	162	385
9430020K01Rik_4674697	9430020K01Rik	176	45	108
9430038I01Rik_137387563	9430038I01Rik	753	228	692
9430038I01Rik_137387638	9430038I01Rik	446	160	378
9430038I01Rik_137387661	9430038I01Rik	491	107	487
9430038I01Rik_137387690	9430038I01Rik	421	246	394
9430069I07Rik_34349295	9430069I07Rik	274	83	163
9430069I07Rik_34349319	9430069I07Rik	595	70	328
9430069I07Rik_34356355	9430069I07Rik	210	127	164
[truncated: 77,424 more rows]

## Sheet: Mageck genes
id	num	neg|score	neg|p-value	neg|fdr	neg|rank	neg|goodsgrna	neg|lfc	pos|score	pos|p-value	pos|fdr	pos|rank	pos|goodsgrna	pos|lfc
Cd86	4	1	1	1	19674	0	3.2177	6.8566e-12	2.5161e-07	0.00495	1	4	3.2177
Matn1	4	1	1	1	19673	0	1.5498	4.0925e-07	3.271e-06	0.032178	2	4	1.5498
Ptgr1	4	0.14229	0.22344	0.742721	5698	1	0.47183	2.5186e-05	0.00016632	1	3	2	0.47183
Pgk2	4	0.99993	0.99987	1	19672	0	1.1916	7.2458e-05	0.00040183	1	4	4	1.1916
Gse1	4	0.073916	0.13094	0.742721	3308	3	-0.54591	7.5555e-05	0.00040485	1	5	1	-0.54591
Esam	4	0.095577	0.16778	0.742721	4096	1	1.4899	9.6874e-05	0.00054474	1	6	3	1.4899
Arid1a	4	0.9999	0.99984	1	19671	0	1.1568	9.7876e-05	0.00054474	1	7	4	1.1568
Esr1	4	0.065761	0.11608	0.742721	2995	1	1.3629	0.00015084	0.0010117	1	8	3	1.3629
Hist2h3c1	4	0.47553	0.54105	0.865764	12222	1	0.69925	0.00015111	0.0010117	1	9	3	0.69925
1700028P14Rik	4	0.044642	0.076898	0.683063	2196	1	0.54105	0.00015111	0.0010117	1	10	2	0.54105
Gm13547	4	0.99982	0.99971	0.999967	19670	0	1.1302	0.00017593	0.001136	1	11	4	1.1302
Gpd1	4	0.9844	0.97719	0.993519	19330	0	1.0708	0.00018743	0.0012573	1	12	4	1.0708
Junb	4	0.99971	0.99948	0.999851	19667	0	1.357	0.00020006	0.0012996	1	13	4	1.357
Asf1a	4	0.99979	0.99962	0.99993	19669	0	1.2372	0.00020913	0.0013071	1	14	4	1.2372
BC005537	4	0.17486	0.24364	0.742721	6393	1	0.030445	0.00022665	0.0013902	1	15	1	0.030445
Fam122a	4	0.9562	0.93552	0.979425	18789	0	1.364	0.00023167	0.0013907	1	16	3	1.364
Usp51	4	0.79011	0.74053	0.933728	15595	1	1.3846	0.00023501	0.0013907	1	17	3	1.3846
Stat3	4	0.38044	0.4542	0.847657	10429	1	1.1217	0.00025749	0.0015552	1	18	3	1.1217
Prox1	4	0.63291	0.61343	0.880717	13656	1	1.4266	0.00026737	0.0016815	1	19	3	1.4266
Tbcb	4	0.92139	0.8936	0.972896	18057	0	0.34333	0.00027701	0.0017052	1	20	2	0.34333
Nono	4	0.99972	0.9995	0.999851	19668	0	0.98898	0.00027856	0.0017163	1	21	4	0.98898
Klf6	4	0.9997	0.99948	0.999851	19666	0	1.2099	0.00030237	0.0018285	1	22	4	1.2099
Vmn2r13	4	0.51433	0.55672	0.869076	12535	1	1.5298	0.00031284	0.0018884	1	23	3	1.5298
1700113H08Rik	4	0.83604	0.78841	0.946319	16396	1	0.45435	0.00035255	0.0023448	1	24	3	0.45435
B4galnt2	4	0.38283	0.45672	0.847657	10479	2	-0.17354	0.00035255	0.0023448	1	25	1	-0.17354
Mzt2	4	0.99964	0.99935	0.999851	19665	0	0.84799	0.00036088	0.00238	1	26	4	0.84799
Sptlc2	4	0.17097	0.24299	0.742721	6320	1	0.82624	0.0003713	0.0024137	1	27	2	0.82624
Mrps17	4	0.93643	0.91305	0.973225	18386	0	1.0903	0.00037425	0.0024293	1	28	3	1.0903
Olfr149	4	0.45349	0.51526	0.854561	11837	1	0.88779	0.00038137	0.0024298	1	29	2	0.88779
Swsap1	4	0.97983	0.96944	0.990947	19243	0	1.4408	0.00040905	0.0025375	1	30	4	1.4408
Nipsnap3b	4	0.99954	0.99918	0.99974	19664	0	1.034	0.00045833	0.0028078	1	31	4	1.034
Cln3	4	0.99953	0.99914	0.99974	19663	0	1.1056	0.00046539	0.0028445	1	32	4	1.1056
Prmt2	4	0.99953	0.99912	0.99974	19662	0	1.1375	0.00046955	0.0028626	1	33	4	1.1375
Zfp946	4	0.17427	0.24364	0.742721	6383	1	0.97299	0.00047196	0.0028626	1	34	3	0.97299
2310039H08Rik	4	0.89757	0.87001	0.970398	17589	0	1.2676	0.00047844	0.0029024	1	35	3	1.2676
Stag2	4	0.99949	0.9991	0.99974	19661	0	0.94844	0.00051283	0.0031233	1	36	4	0.94844
Usp11	4	0.049117	0.085013	0.695326	2365	2	-0.65439	0.0005288	0.0031716	1	37	1	-0.65439
Bend4	4	0.99947	0.9991	0.99974	19660	0	0.95357	0.00053171	0.0032174	1	38	4	0.95357
Zic4	4	0.91309	0.88506	0.972282	17900	0	1.2106	0.00053286	0.0032174	1	39	3	1.2106
Zc3h13	4	0.99133	0.98699	0.996733	19475	0	1.1822	0.00054757	0.0032732	1	40	4	1.1822
Ripply1	4	0.36905	0.44369	0.847657	10205	1	0.8458	0.0005677	0.0036049	1	41	2	0.8458
Tmco5b	4	0.31328	0.37668	0.808277	9142	2	0.71191	0.0005706	0.0036049	1	42	2	0.71191
Prr11	4	0.58879	0.59289	0.880717	13212	1	0.75439	0.00057915	0.0036054	1	43	3	0.75439
Hax1	4	0.99087	0.98651	0.996733	19465	0	1.325	0.00059084	0.0037402	1	44	4	1.325
Exoc5	4	0.87361	0.84388	0.968177	17114	0	1.1672	0.00061959	0.0040548	1	45	3	1.1672
Gnaq	4	0.99936	0.99888	0.999692	19659	0	0.77854	0.00064061	0.0041232	1	46	4	0.77854
Zfp60	4	0.67374	0.6382	0.891746	14072	1	1.1388	0.00065336	0.0041237	1	47	3	1.1388
1810055G02Rik	4	0.99934	0.99884	0.999692	19658	0	0.88519	0.00066228	0.004257	1	48	4	0.88519
Gp2	4	0.88705	0.86201	0.970398	17393	0	0.37091	0.00067984	0.0043033	1	49	2	0.37091
Gjb1	4	0.99687	0.99537	0.998582	19610	0	1.156	0.00068626	0.0043592	1	50	4	1.156
Il18	4	0.99887	0.99808	0.999408	19643	0	1.2988	0.00069468	0.0043597	1	51	4	1.2988
Ocrl	4	0.91525	0.88823	0.972896	17935	0	1.3526	0.00070082	0.0043597	1	52	3	1.3526
Ankrd34c	4	0.54153	0.56869	0.869076	12775	1	1.242	0.00071241	0.0044156	1	53	3	1.242
Tlr2	4	0.95505	0.93445	0.979425	18766	0	0.93515	0.00071538	0.0044689	1	54	3	0.93515
Gm13177	4	0.0020474	0.0071506	0.612259	151	3	-1.9851	0.00073019	0.0045424	1	55	1	-1.9851
Tmem189	4	0.89019	0.8656	0.970398	17451	0	1.2681	0.00077448	0.0049107	1	56	3	1.2681
Gpr37l1	4	0.14559	0.2277	0.742721	5817	2	0.065422	0.00078053	0.0049414	1	57	2	0.065422
Gstm4	4	0.99921	0.99853	0.999445	19657	0	0.84739	0.00078676	0.0049419	1	58	4	0.84739
Glg1	4	0.99918	0.99844	0.999409	19656	0	0.86264	0.00081542	0.0052172	1	59	4	0.86264
Lyzl1	4	0.75065	0.70909	0.923993	15032	1	0.40366	0.00083087	0.0052177	1	60	3	0.40366
Glrp1	4	0.54125	0.56869	0.869076	12773	1	1.2745	0.00083792	0.0052424	1	61	3	1.2745
Foxl1	4	0.99912	0.99842	0.999409	19655	0	0.89787	0.00087777	0.0052429	1	62	4	0.89787
Syt17	4	0.0098671	0.025064	0.612259	667	3	-1.0621	0.00088121	0.0052429	1	63	1	-1.0621
Zdbf2	4	0.99911	0.99834	0.999408	19654	0	0.92586	0.00088913	0.0053123	1	64	4	0.92586
Atp13a5	4	0.99908	0.99834	0.999408	19653	0	1.0153	0.00091655	0.0053128	1	65	4	1.0153
Smco1	4	0.99907	0.99831	0.999408	19652	0	0.87207	0.0009264	0.0053445	1	66	4	0.87207
Uckl1	4	0.99907	0.99831	0.999408	19651	0	1.0617	0.00092721	0.0053445	1	67	4	1.0617
Sprr2i	4	0.41026	0.4814	0.850896	11019	1	0.57542	0.00093155	0.005345	1	68	3	0.57542
Rassf3	4	0.99905	0.99831	0.999408	19650	0	1.024	0.00095167	0.0054079	1	69	4	1.024
Eps15	4	0.99903	0.99823	0.999408	19649	0	1.0593	0.00096677	0.0055393	1	70	4	1.0593
Fzr1	4	0.28281	0.34202	0.787776	8541	2	-0.076752	0.00098188	0.0055745	1	71	2	-0.076752
Ticam2	4	0.98091	0.9712	0.991994	19262	0	1.1384	0.0010118	0.0056077	1	72	4	1.1384
Arl6	4	0.99897	0.99815	0.999408	19648	0	0.77466	0.0010288	0.0056082	1	73	4	0.77466
Abca13	4	0.64376	0.61949	0.883095	13756	1	0.019883	0.0010322	0.0056082	1	74	1	0.019883
Wfdc12	4	0.80376	0.75514	0.934059	15810	1	1.142	0.0010347	0.0056082	1	75	3	1.142
Cyb5r1	4	0.99896	0.99815	0.999408	19647	0	0.84631	0.0010362	0.0056082	1	76	4	0.84631
Olfr1362	4	0.59501	0.5953	0.880717	13270	1	1.2156	0.0010383	0.0056082	1	77	3	1.2156
Tmem184c	4	0.98307	0.97522	0.993519	19306	0	1.3723	0.0010644	0.0056409	1	78	4	1.3723
Fam63b	4	0.70594	0.66307	0.899014	14452	1	1.1135	0.0010709	0.0057697	1	79	3	1.1135
Rbm44	4	0.40661	0.47361	0.847657	10948	1	1.1024	0.0010825	0.0057703	1	80	3	1.1024
Gdf11	4	0.99891	0.99808	0.999408	19646	0	0.80746	0.001086	0.005807	1	81	4	0.80746
Snx25	4	0.99889	0.99808	0.999408	19645	0	0.9054	0.00111	0.0058724	1	82	4	0.9054
Tti2	4	0.99888	0.99808	0.999408	19644	0	1.0946	0.001119	0.0058724	1	83	4	1.0946
Cd101	4	0.95203	0.93019	0.977857	18707	0	0.91571	0.0011329	0.0058729	1	84	3	0.91571
Olfr417	4	0.99841	0.99759	0.999408	19637	0	1.131	0.001163	0.0058729	1	85	4	1.131
Tmem109	4	0.99882	0.99804	0.999408	19642	0	0.85122	0.0011757	0.0060958	1	86	4	0.85122
Hyal6	4	0.99882	0.99804	0.999408	19641	0	0.94455	0.0011807	0.0060958	1	87	4	0.94455
Samhd1	4	0.44857	0.5128	0.854561	11746	2	0.019307	0.0011832	0.0060958	1	88	2	0.019307
Adam24	4	0.67913	0.64241	0.8921	14138	1	0.90984	0.001191	0.0060958	1	89	3	0.90984
Abhd17c	4	0.69124	0.6521	0.896139	14278	1	0.68417	0.0012267	0.0061683	1	90	2	0.68417
Cab39l	4	0.99876	0.99796	0.999408	19640	0	0.97954	0.0012413	0.0061688	1	91	4	0.97954
Dnmt3l	4	0.97484	0.96505	0.990702	19139	0	0.96781	0.0012416	0.0061688	1	92	3	0.96781
Ppp3ca	4	0.045518	0.078303	0.686249	2242	2	0.45954	0.0012459	0.0061688	1	93	2	0.45954
Adcy3	4	0.9843	0.97719	0.993519	19326	0	1.1907	0.0012489	0.0061688	1	94	4	1.1907
Nacc1	4	0.40798	0.4752	0.850042	10977	2	0.18904	0.0012839	0.0062393	1	95	2	0.18904
Ldlrad4	4	0.99867	0.99785	0.999408	19639	0	0.95607	0.0013295	0.0062765	1	96	4	0.95607
Ebag9	4	0.86256	0.82843	0.962693	16902	0	0.4905	0.0013342	0.0063173	1	97	3	0.4905
Vipr2	4	0.91015	0.88265	0.972282	17841	0	0.53191	0.0013845	0.006348	1	98	3	0.53191
Stoml1	4	0.84148	0.79755	0.949796	16507	1	0.92721	0.0014179	0.0066127	1	99	3	0.92721
Cyct	4	0.33699	0.40996	0.837537	9575	1	0.061432	0.0014851	0.0070328	1	100	1	0.061432
Pwwp2a	4	0.84474	0.80126	0.949796	16567	0	1.1641	0.0015181	0.0070671	1	101	3	1.1641
Gabrb3	4	0.97727	0.96731	0.990702	19195	0	1.1546	0.0015196	0.0070671	1	102	3	1.1546
Zfp69	4	0.22833	0.28935	0.752741	7447	2	0.24366	0.0015354	0.0070671	1	103	2	0.24366
Vmn1r33	4	0.85502	0.81402	0.954462	16777	0	1.094	0.0015364	0.0070671	1	104	3	1.094
Fcrl1	4	0.13502	0.21189	0.742721	5460	1	1.1264	0.0015627	0.0070676	1	105	3	1.1264
Tkfc	4	0.99843	0.99759	0.999408	19638	0	0.69061	0.0015668	0.0070676	1	106	4	0.69061
Klhl30	4	0.68554	0.64611	0.893153	14223	1	1.0073	0.0015695	0.0070676	1	107	3	1.0073
Filip1	4	0.28739	0.34921	0.789949	8639	1	-0.11089	0.0015858	0.0070676	1	108	1	-0.11089
Sec31b	4	0.99839	0.99759	0.999408	19636	0	0.71602	0.0016093	0.0073061	1	109	4	0.71602
1700016D06Rik	4	0.99838	0.99759	0.999408	19635	0	0.80635	0.0016227	0.0073604	1	110	4	0.80635
Fbxw19	4	0.62505	0.61108	0.880717	13580	1	0.47752	0.0016361	0.007361	1	111	2	0.47752
Cdkal1	4	0.99543	0.99324	0.998326	19570	0	1.2235	0.0016529	0.0075965	1	112	4	1.2235
Ttc14	4	0.99834	0.99759	0.999408	19634	0	0.85563	0.0016613	0.0075965	1	113	4	0.85563
Kmt2d	4	0.99832	0.9975	0.999408	19633	0	1.1181	0.0016838	0.0077469	1	114	4	1.1181
Fam19a5	4	0.60335	0.60378	0.880717	13359	1	1.0254	0.0016864	0.0077469	1	115	3	1.0254
Olfr1347	4	0.93604	0.91179	0.973225	18372	0	1.1908	0.0016906	0.0077469	1	116	3	1.1908
Pi4kb	4	0.98908	0.98269	0.994975	19431	0	1.0813	0.0017132	0.0077474	1	117	4	1.0813
Siae	4	0.22004	0.28445	0.752741	7284	2	0.0057953	0.0017367	0.0082748	1	118	2	0.0057953
Pcdha1	4	0.57866	0.5856	0.876963	13115	1	1.0933	0.0017389	0.0082748	1	119	3	1.0933
Slc52a2	4	0.99823	0.9975	0.999408	19632	0	1.3203	0.0017672	0.0082753	1	120	4	1.3203
Trappc3l	4	0.59405	0.5953	0.880717	13263	1	-0.14326	0.001787	0.008619	1	121	1	-0.14326
Dpy19l4	4	0.30548	0.36602	0.799953	8996	1	0.024081	0.0018373	0.0093004	1	122	1	0.024081
Smim6	4	0.92408	0.89803	0.972896	18128	0	0.89448	0.0018588	0.0093004	1	123	3	0.89448
Prrc2c	4	0.99813	0.99737	0.999408	19631	0	0.66537	0.0018735	0.0093009	1	124	4	0.66537
Fam71f2	4	0.99377	0.99117	0.99802	19534	0	0.62647	0.0018876	0.0093009	1	125	4	0.62647
Lnx2	4	0.25162	0.30461	0.756514	7915	1	1.0874	0.0019032	0.0095923	1	126	3	1.0874
S100a6	4	0.85941	0.82075	0.958243	16851	0	1.2437	0.0019329	0.0096416	1	127	3	1.2437
Rtkn2	4	0.99068	0.98651	0.996733	19458	0	1.0952	0.0019737	0.0097508	1	128	4	1.0952
Lrp1	4	0.48901	0.54589	0.867425	12329	1	0.23179	0.0019882	0.0098605	1	129	2	0.23179
Pcgf5	4	0.56789	0.57959	0.872956	13018	1	1.084	0.0020097	0.010255	1	130	3	1.084
Lsr	4	0.99798	0.99717	0.999408	19630	0	0.68642	0.0020236	0.010256	1	131	4	0.68642
Tnks1bp1	4	0.43693	0.50401	0.854561	11527	1	0.84312	0.0020259	0.010256	1	132	2	0.84312
Pf4	4	0.2484	0.3046	0.756514	7853	2	-0.13337	0.0020385	0.010256	1	133	1	-0.13337
Prp2	4	0.94525	0.92282	0.97655	18568	0	1.0604	0.0020465	0.010922	1	134	3	1.0604
Dok2	4	0.99795	0.99713	0.999408	19629	0	0.68929	0.0020526	0.010966	1	135	4	0.68929
4921536K21Rik	4	0.99793	0.99707	0.999408	19628	0	0.85819	0.0020706	0.011327	1	136	4	0.85819
Mid1ip1	4	0.73448	0.69093	0.917894	14806	1	-0.18198	0.0020888	0.011681	1	137	1	-0.18198
Hspa4l	4	0.77013	0.72183	0.928235	15300	1	1.0645	0.0021107	0.011681	1	138	3	1.0645
Slc17a2	4	0.44585	0.51056	0.854561	11696	1	0.57493	0.0021246	0.011751	1	139	2	0.57493
Raet1d	4	0.88679	0.86201	0.970398	17383	0	0.20041	0.0021391	0.011752	1	140	2	0.20041
Ccz1	4	0.98969	0.98399	0.995522	19445	0	1.2846	0.0021605	0.011793	1	141	4	1.2846
Pigc	4	0.99784	0.99702	0.999408	19627	0	0.96638	0.0021616	0.011793	1	142	4	0.96638
Gm694	3	0.067156	0.11763	0.742721	3070	2	-0.88074	0.0021707	0.010758	1	143	1	-0.88074
Dbn1	4	0.77325	0.72602	0.930942	15341	1	1.0621	0.0021803	0.011876	1	144	3	1.0621
Kcnk9	4	0.99782	0.99693	0.999408	19626	0	0.807	0.0021823	0.011876	1	145	4	0.807
Msmb	4	0.36943	0.44369	0.847657	10213	2	0.059014	0.0021894	0.011877	1	146	2	0.059014
Kiss1r	4	0.99675	0.99522	0.998582	19607	0	1.1796	0.0022118	0.012061	1	147	4	1.1796
Ythdf1	4	0.84714	0.80362	0.951	16622	0	1.0389	0.0022342	0.012106	1	148	3	1.0389
Ppp1r16a	4	0.64047	0.61585	0.881616	13729	1	0.59513	0.0022396	0.012184	1	149	2	0.59513
Secisbp2	4	0.99776	0.99682	0.999363	19625	0	0.851	0.0022409	0.012184	1	150	4	0.851
Adpgk	4	0.8548	0.81402	0.954462	16770	0	1.0921	0.0022608	0.012311	1	151	3	1.0921
Coa3	4	0.045092	0.077354	0.684636	2221	3	-0.75283	0.0022899	0.012356	1	152	1	-0.75283
Nck2	4	0.9841	0.97632	0.993519	19323	0	1.0356	0.0023171	0.012742	1	153	4	1.0356
Zfp51	4	0.29889	0.35977	0.796326	8853	1	0.48902	0.0023402	0.012822	1	154	2	0.48902
Samd1	4	0.99286	0.98996	0.99802	19512	0	1.0674	0.0023742	0.0129	1	155	4	1.0674
Slc29a4	4	0.5005	0.55183	0.869076	12426	1	0.87711	0.0023782	0.012955	1	156	2	0.87711
Mrc1	3	0.95606	0.94139	0.982908	18785	0	0.47485	0.002397	0.01135	1	157	3	0.47485
Sirt4	4	0.47733	0.54105	0.865764	12234	1	1.2166	0.0024311	0.016567	1	158	3	1.2166
Elmsan1	4	0.99152	0.98716	0.996733	19481	0	1.1985	0.0024401	0.016568	1	159	4	1.1985
Bad	4	0.088342	0.16032	0.742721	3826	2	-0.64077	0.0024408	0.016568	1	160	1	-0.64077
Lix1	4	0.99751	0.99629	0.998882	19624	0	0.89529	0.0024935	0.016895	1	161	4	0.89529
Tmem38b	4	0.96929	0.9558	0.987525	19037	0	1.2479	0.0024997	0.016948	1	162	3	1.2479
Nlrp4b	4	0.99749	0.99623	0.998871	19623	0	0.95706	0.002514	0.016948	1	163	4	0.95706
Eml4	4	0.94367	0.91987	0.976232	18538	0	0.73125	0.0025413	0.016948	1	164	2	0.73125
Plcxd3	4	0.92391	0.89803	0.972896	18123	0	1.0689	0.0025464	0.016948	1	165	3	1.0689
Tjap1	4	0.96334	0.94744	0.984518	18930	0	0.96502	0.0025722	0.017002	1	166	3	0.96502
2010001E11Rik	4	0.99743	0.99617	0.998864	19622	0	0.65013	0.0025728	0.017002	1	167	4	0.65013
Rgmb	4	0.91153	0.88424	0.972282	17868	0	0.93108	0.0025782	0.017345	1	168	3	0.93108
Trim28	4	0.92732	0.89951	0.973064	18188	0	1.0871	0.0025843	0.017345	1	169	3	1.0871
Lyn	4	0.98293	0.97522	0.993519	19304	0	0.3302	0.0025916	0.017345	1	170	4	0.3302
Fzd3	4	0.53839	0.56749	0.869076	12749	1	1.0496	0.0026251	0.01751	1	171	3	1.0496
Vmn1r51	4	0.048108	0.085013	0.695326	2324	3	-0.75905	0.0026419	0.017566	1	172	1	-0.75905
Cpn1	4	0.96875	0.95462	0.986872	19028	0	1.1477	0.002648	0.017566	1	173	3	1.1477
Sfxn4	4	0.60677	0.60621	0.880717	13391	1	0.90487	0.0026549	0.017566	1	174	3	0.90487
Sesn2	4	0.99366	0.99106	0.99802	19532	0	0.99786	0.002675	0.017567	1	175	4	0.99786
Bglap	4	0.20721	0.27422	0.752741	7035	1	0.65827	0.002689	0.017633	1	176	2	0.65827
Dek	4	0.99731	0.99585	0.99859	19621	0	0.76776	0.002691	0.017633	1	177	4	0.76776
Fam58b	4	0.96531	0.95214	0.986872	18964	0	0.1642	0.0026922	0.017633	1	178	1	0.1642
Helt	4	0.52524	0.56149	0.869076	12640	1	1.0242	0.0027233	0.017686	1	179	3	1.0242
Olfr1121	4	0.61724	0.60989	0.880717	13502	1	1.2212	0.0027254	0.017686	1	180	3	1.2212
Foxr1	4	0.32787	0.4003	0.835722	9409	1	0.37139	0.0027424	0.017687	1	181	3	0.37139
Otog	4	0.83092	0.77937	0.940747	16295	1	0.93964	0.0027798	0.017765	1	182	3	0.93964
Krt34	4	0.99722	0.99579	0.998582	19620	0	0.72195	0.0027845	0.017765	1	183	4	0.72195
Fam83a	4	0.65706	0.62795	0.886419	13887	1	0.69109	0.0028052	0.017765	1	184	2	0.69109
Olfr885	4	0.99719	0.99579	0.998582	19619	0	0.71384	0.0028056	0.017765	1	185	4	0.71384
Trp53tg5	4	0.98607	0.97857	0.993519	19375	0	1.0618	0.0028083	0.017765	1	186	4	1.0618
Il6ra	4	0.99719	0.99579	0.998582	19618	0	0.72064	0.0028084	0.017765	1	187	4	0.72064
Foxr2	4	0.99719	0.99579	0.998582	19617	0	0.77262	0.0028093	0.017766	1	188	4	0.77262
2610015P09Rik	4	0.94233	0.91625	0.973516	18508	0	0.83198	0.002843	0.017766	1	189	3	0.83198
Timm8a1	4	0.99716	0.99579	0.998582	19616	0	0.8227	0.0028435	0.017766	1	190	4	0.8227
Klb	4	0.99716	0.99579	0.998582	19615	0	0.75638	0.0028448	0.017766	1	191	4	0.75638
Col9a3	4	0.99712	0.99566	0.998582	19614	0	0.7514	0.0028781	0.018035	1	192	4	0.7514
Blzf1	4	0.3532	0.42717	0.842654	9889	2	0.44284	0.0029043	0.018408	1	193	2	0.44284
Gm11568	4	0.3533	0.42717	0.842654	9890	1	1.0854	0.0029432	0.018479	1	194	3	1.0854
Tas2r125	4	0.83933	0.79392	0.949226	16460	1	0.15186	0.0029435	0.018479	1	195	2	0.15186
Snurf	4	0.76746	0.72124	0.927538	15264	1	1.0211	0.0029464	0.018479	1	196	3	1.0211
Glipr1	4	0.29242	0.35192	0.790053	8734	1	0.7829	0.0029888	0.018559	1	197	2	0.7829
Trim21	4	0.85018	0.80712	0.951586	16689	0	0.91708	0.0029937	0.018559	1	198	3	0.91708
Rtp3	4	0.997	0.99552	0.998582	19613	0	0.89941	0.0029986	0.018618	1	199	4	0.89941
Napa	4	0.99697	0.99552	0.998582	19612	0	0.82805	0.00303	0.018618	1	200	4	0.82805
Aox2	4	0.90982	0.88265	0.972282	17834	0	1.048	0.0030375	0.018618	1	201	3	1.048
Ceacam2	4	0.28856	0.34921	0.789949	8654	1	1.0879	0.0030411	0.018681	1	202	3	1.0879
Olfr975	4	0.99696	0.99544	0.998582	19611	0	0.56981	0.003043	0.018681	1	203	4	0.56981
D17Wsu92e	4	0.38943	0.46168	0.847657	10600	1	0.36456	0.003044	0.018681	1	204	2	0.36456
Spats2l	4	0.69036	0.6521	0.896139	14265	1	0.64692	0.0030463	0.018681	1	205	2	0.64692
Gnpat	4	0.94646	0.92339	0.97655	18593	0	0.99722	0.0030663	0.018681	1	206	3	0.99722
Alx1	4	0.69487	0.6545	0.896139	14318	1	0.57381	0.0030942	0.018745	1	207	3	0.57381
Smn1	4	0.054075	0.09336	0.709871	2553	1	1.0264	0.0030953	0.018745	1	208	3	1.0264
Gm9733	4	0.43338	0.50188	0.854561	11461	2	0.58105	0.0031244	0.018745	1	209	2	0.58105
Npy1r	4	0.083841	0.15738	0.742721	3674	1	1.0738	0.0031445	0.018837	1	210	3	1.0738
Xkrx	4	0.99683	0.99537	0.998582	19609	0	0.83151	0.0031683	0.018837	1	211	4	0.83151
Tspan31	4	0.95769	0.9381	0.980877	18817	0	1.2419	0.0031831	0.018837	1	212	3	1.2419
Olfr652	4	0.99681	0.99534	0.998582	19608	0	0.85026	0.0031858	0.018866	1	213	4	0.85026
Vmn1r94	4	0.25671	0.31091	0.762552	8016	2	-0.1573	0.0032953	0.01917	1	214	1	-0.1573
Dhx34	4	0.99668	0.99516	0.998582	19606	0	0.88502	0.0033189	0.019227	1	215	4	0.88502
Gm4922	4	0.24389	0.298	0.754017	7767	1	1.0288	0.0033286	0.019227	1	216	3	1.0288
Sipa1l3	4	0.70144	0.65699	0.897278	14398	1	0.97777	0.0033375	0.019329	1	217	3	0.97777
Dbil5	4	0.99666	0.99515	0.998582	19605	0	0.93524	0.003343	0.019329	1	218	4	0.93524
Sumf1	4	0.30062	0.35977	0.796326	8885	1	0.74637	0.0033455	0.01933	1	219	3	0.74637
Zmynd19	4	0.99663	0.99508	0.998582	19604	0	0.76313	0.0033668	0.019398	1	220	4	0.76313
Elavl1	3	0.9727	0.96371	0.990702	19095	0	1.3853	0.0034181	0.013895	1	221	3	1.3853
Sgtb	4	0.047559	0.080737	0.691253	2301	2	-0.06342	0.0034216	0.019766	1	222	2	-0.06342
Clca4a	4	0.82363	0.77338	0.939687	16161	1	0.34788	0.003446	0.019766	1	223	3	0.34788
Tada2a	4	0.99653	0.99501	0.998582	19603	0	1.0336	0.0034705	0.019826	1	224	4	1.0336
Lypd2	4	0.99652	0.99501	0.998582	19602	0	0.9362	0.0034784	0.019826	1	225	4	0.9362
Gm11565	4	0.95845	0.93957	0.981269	18831	0	0.92196	0.0034819	0.019826	1	226	3	0.92196
Tbc1d21	4	0.92202	0.89435	0.972896	18074	0	1.0666	0.0034832	0.019826	1	227	3	1.0666
Trafd1	4	0.96659	0.95297	0.986872	18984	0	0.50243	0.0034962	0.019952	1	228	2	0.50243
Vmn1r49	4	0.9965	0.99486	0.998582	19601	0	0.84056	0.0035008	0.019952	1	229	4	0.84056
Tshz3	4	0.99648	0.99486	0.998582	19600	0	0.79809	0.0035193	0.020049	1	230	4	0.79809
Mfap2	4	0.99648	0.99486	0.998582	19599	0	0.70537	0.0035201	0.020049	1	231	4	0.70537
Krt33a	4	0.99648	0.99486	0.998582	19598	0	0.81848	0.0035248	0.020049	1	232	4	0.81848
Nfat5	4	0.48246	0.54225	0.865764	12281	1	0.80286	0.0035343	0.02005	1	233	2	0.80286
Emilin3	4	0.99646	0.99486	0.998582	19597	0	0.63743	0.0035372	0.02005	1	234	4	0.63743
L3mbtl4	4	0.36775	0.44123	0.847657	10183	2	-0.10894	0.0035465	0.02005	1	235	1	-0.10894
Ndufa5	4	0.27213	0.32862	0.775427	8333	2	0.44868	0.0035556	0.02005	1	236	2	0.44868
Pgr15l	4	0.99644	0.99486	0.998582	19596	0	0.58151	0.0035581	0.02005	1	237	4	0.58151
Uqcr10	4	0.99644	0.99478	0.998582	19595	0	0.77258	0.0035614	0.020123	1	238	4	0.77258
Tubgcp6	4	0.99641	0.99478	0.998582	19594	0	0.68567	0.0035853	0.020123	1	239	4	0.68567
Olfr934	4	0.22542	0.28736	0.752741	7385	2	-0.35277	0.0035967	0.020123	1	240	1	-0.35277
Tmem180	4	0.99639	0.99478	0.998582	19593	0	0.65107	0.0036149	0.020123	1	241	4	0.65107
Fgg	4	0.45592	0.52209	0.861184	11890	2	0.56519	0.0036199	0.020123	1	242	2	0.56519
Cbll1	4	0.75807	0.71158	0.923993	15136	1	0.95649	0.0036385	0.020123	1	243	3	0.95649
Wwox	4	0.57394	0.582	0.875178	13073	1	0.27195	0.0036469	0.020123	1	244	2	0.27195
Mia2	4	0.98463	0.97719	0.993519	19341	0	1.1342	0.00366	0.020277	1	245	4	1.1342
Fgf4	4	0.99631	0.99441	0.998582	19592	0	0.79665	0.0036901	0.020542	1	246	4	0.79665
C1ql2	4	0.98171	0.97308	0.992915	19278	0	1.0419	0.0036956	0.020658	1	247	4	1.0419
Stard4	4	0.70817	0.66427	0.899014	14476	1	0.061279	0.0036972	0.020729	1	248	2	0.061279
Aldh1a7	4	0.99629	0.9942	0.998462	19591	0	0.9619	0.0037094	0.020729	1	249	4	0.9619
Pnpla6	4	0.99627	0.9942	0.998462	19590	0	0.99983	0.0037344	0.020729	1	250	4	0.99983
Prss3	4	0.86472	0.83053	0.963032	16938	0	0.025832	0.0037474	0.02073	1	251	2	0.025832
Sfxn1	4	0.99625	0.9942	0.998462	19589	0	1.0379	0.0037531	0.02073	1	252	4	1.0379
Ccdc163	4	0.5696	0.57959	0.872956	13033	1	0.18099	0.0037976	0.020887	1	253	2	0.18099
Cpne6	4	0.98138	0.97203	0.992258	19272	0	0.88144	0.0038014	0.020887	1	254	4	0.88144
Vmn1r221	4	0.67002	0.63762	0.891058	14039	1	1.1107	0.0038251	0.020887	1	255	3	1.1107
Gm19345	4	0.99616	0.99412	0.998462	19588	0	0.6869	0.003839	0.020887	1	256	4	0.6869
Snx2	4	0.90922	0.88182	0.972282	17822	0	0.14521	0.0038479	0.020981	1	257	1	0.14521
BC022687	4	0.4534	0.51526	0.854561	11836	2	0.56651	0.0038568	0.020981	1	258	2	0.56651
Adam12	4	0.99614	0.99412	0.998462	19587	0	0.80128	0.0038581	0.020981	1	259	4	0.80128
C1rl	4	0.99613	0.99404	0.998462	19586	0	0.85008	0.003869	0.021053	1	260	4	0.85008
1700008O03Rik	4	0.028823	0.06072	0.683063	1571	1	0.80377	0.0038753	0.021053	1	261	2	0.80377
Gmpr	4	0.87815	0.84978	0.970398	17214	0	1.1487	0.0038957	0.021225	1	262	3	1.1487
Zkscan17	4	0.016031	0.032207	0.612259	1032	2	-0.77751	0.0038981	0.021225	1	263	1	-0.77751
Tm6sf1	4	0.9961	0.99396	0.998462	19585	0	0.77394	0.0039043	0.021225	1	264	4	0.77394
Olfr77	4	0.5568	0.57233	0.869076	12919	1	0.67327	0.0039087	0.021225	1	265	2	0.67327
Ecm1	4	0.99609	0.99396	0.998462	19584	0	0.60388	0.0039133	0.021225	1	266	4	0.60388
Zfp322a	4	0.2756	0.33319	0.779964	8394	1	0.9451	0.0039348	0.021226	1	267	3	0.9451
Klhl11	4	0.97073	0.95811	0.988821	19064	0	0.54715	0.0039483	0.021226	1	268	3	0.54715
Nkx2-3	4	0.074798	0.13674	0.742721	3344	1	1.211	0.0039529	0.021226	1	269	3	1.211
Dnah7a	4	0.97613	0.96666	0.990702	19167	0	1.0458	0.0039792	0.021325	1	270	3	1.0458
Tep1	4	0.12755	0.20566	0.742721	5213	2	-0.24707	0.0039985	0.021865	1	271	2	-0.24707
Rfx2	4	0.99597	0.99387	0.998462	19583	0	0.74592	0.0040345	0.021977	1	272	4	0.74592
Lrrc46	4	0.26045	0.31531	0.766277	8091	1	0.7609	0.0040487	0.021977	1	273	3	0.7609
Mkrn1	4	0.35452	0.42717	0.842654	9914	1	0.97806	0.0040668	0.021977	1	274	3	0.97806
Swap70	4	0.66764	0.63521	0.891058	14004	1	0.96797	0.0040726	0.021977	1	275	3	0.96797
Ripk3	4	0.9283	0.90092	0.973225	18210	0	0.85948	0.004097	0.022051	1	276	2	0.85948
Kcnq4	4	0.64876	0.6219	0.886207	13807	1	0.41772	0.004099	0.022051	1	277	3	0.41772
Smurf2	4	0.99588	0.99378	0.998462	19582	0	0.88569	0.0041235	0.022164	1	278	4	0.88569
Rnpep	4	0.83161	0.78057	0.941476	16310	1	1.0413	0.0041468	0.022248	1	279	3	1.0413
Kin	4	0.47988	0.54225	0.865764	12257	1	0.64568	0.0041492	0.022248	1	280	2	0.64568
1810013L24Rik	4	0.99584	0.99369	0.998456	19581	0	0.76646	0.0041552	0.022248	1	281	4	0.76646
Ube2g2	4	0.99307	0.99009	0.99802	19517	0	0.99656	0.0041586	0.022357	1	282	4	0.99656
Dennd1c	4	0.017041	0.034277	0.614073	1090	2	0.19367	0.0041659	0.022444	1	283	2	0.19367
Vmn2r76	4	0.40252	0.47043	0.847657	10862	2	0.172	0.0041994	0.02291	1	284	2	0.172
Olfr1056	4	0.99578	0.99351	0.998326	19580	0	0.74695	0.0042232	0.023017	1	285	4	0.74695
Mia	4	0.70403	0.66187	0.899014	14424	1	1.0176	0.0042286	0.023017	1	286	3	1.0176
Tes	4	0.76093	0.7164	0.92689	15175	1	0.40892	0.0042496	0.023017	1	287	2	0.40892
Pcdhb9	4	0.99575	0.99351	0.998326	19579	0	0.74727	0.0042525	0.023017	1	288	4	0.74727
Gabarapl1	4	0.99574	0.99351	0.998326	19578	0	0.96533	0.0042579	0.023017	1	289	4	0.96533
Safb2	4	0.97775	0.96763	0.990702	19206	0	1.1023	0.0042658	0.023017	1	290	3	1.1023
Aspm	4	0.42385	0.4928	0.854561	11281	1	0.8061	0.0042702	0.023017	1	291	3	0.8061
Gm7903	4	0.7404	0.7006	0.923993	14893	1	1.0581	0.0042896	0.023017	1	292	3	1.0581
Gm15127	4	0.26007	0.31531	0.766277	8084	1	1.1112	0.0042912	0.023017	1	293	3	1.1112
Gnb2	4	0.79609	0.74537	0.934059	15679	1	0.64832	0.0042998	0.023017	1	294	2	0.64832
F8	3	0.9957	0.99327	0.998326	19577	0	0.81586	0.0043004	0.016752	1	295	3	0.81586
Bcl2a1d	4	0.94578	0.92339	0.97655	18578	0	0.99606	0.0043009	0.023017	1	296	3	0.99606
Gabra6	4	0.99567	0.99351	0.998326	19576	0	0.74228	0.0043315	0.023393	1	297	4	0.74228
Lynx1	4	0.94635	0.92339	0.97655	18591	0	0.65998	0.00435	0.023393	1	298	2	0.65998
Gm94	4	0.95939	0.942	0.983161	18847	0	1.1236	0.0043536	0.023393	1	299	3	1.1236
Capn13	4	0.97193	0.96066	0.990215	19084	0	1.0891	0.0043717	0.023494	1	300	3	1.0891
Tbc1d30	4	0.83102	0.77937	0.940747	16296	1	1.1134	0.0043823	0.023495	1	301	3	1.1134
Kcnj6	4	0.80215	0.75274	0.934059	15777	1	0.80134	0.0044002	0.023674	1	302	3	0.80134
Olfr1254	4	0.9956	0.99342	0.998326	19575	0	0.60411	0.0044016	0.023674	1	303	4	0.60411
Slc27a1	4	0.99555	0.99333	0.998326	19574	0	1.0961	0.0044452	0.023749	1	304	4	1.0961
Ap3s2	4	0.96733	0.95421	0.986872	18999	0	0.73215	0.0044504	0.024158	1	305	3	0.73215
Trpm1	4	0.99552	0.99324	0.998326	19573	0	0.69309	0.0044848	0.024232	1	306	4	0.69309
Lrfn2	4	0.89853	0.87001	0.970398	17610	0	0.66407	0.0045006	0.024232	1	307	2	0.66407
Wipf3	4	0.46053	0.52817	0.864176	11981	2	0.52919	0.0045343	0.024233	1	308	2	0.52919
Ube2s	4	0.99546	0.99324	0.998326	19572	0	0.68056	0.0045423	0.024233	1	309	4	0.68056
Mipol1	4	0.37966	0.45275	0.847657	10416	1	0.80727	0.0045508	0.024233	1	310	3	0.80727
Htra4	4	0.99544	0.99324	0.998326	19571	0	0.62596	0.0045613	0.024233	1	311	4	0.62596
Smarcd2	4	0.47303	0.53983	0.865764	12202	1	0.79941	0.0045864	0.024462	1	312	3	0.79941
Esp1	4	0.24311	0.298	0.754017	7752	1	0.24475	0.004601	0.024462	1	313	2	0.24475
Slc25a20	4	0.10452	0.1767	0.742721	4392	2	0.016854	0.0046025	0.024462	1	314	2	0.016854
Tmem44	4	0.99539	0.99324	0.998326	19569	0	0.62187	0.0046114	0.024462	1	315	4	0.62187
Zfp553	4	0.03225	0.064515	0.683063	1706	3	-1.3207	0.0046512	0.024462	1	316	1	-1.3207
Klf12	4	0.99535	0.99324	0.998326	19568	0	0.70314	0.0046535	0.024462	1	317	4	0.70314
Spats1	4	0.99534	0.99314	0.998326	19567	0	0.71604	0.0046615	0.024549	1	318	4	0.71604
Itga5	4	0.18976	0.25604	0.751674	6691	1	0.98112	0.0046713	0.024641	1	319	3	0.98112
Itga3	4	0.99532	0.99304	0.998326	19566	0	0.94945	0.0046804	0.024642	1	320	4	0.94945
Gpc2	4	0.99531	0.99293	0.998326	19565	0	0.97084	0.0046913	0.024733	1	321	4	0.97084
Gpd1l	4	0.86763	0.83266	0.963686	16999	0	0.19592	0.0047014	0.024733	1	322	2	0.19592
Grk1	4	0.32967	0.40484	0.837537	9448	2	0.4309	0.0047201	0.024818	1	323	2	0.4309
Pkia	4	0.14671	0.22883	0.742721	5844	2	-0.010126	0.0047516	0.025087	1	324	2	-0.010126
Ripply2	4	0.93952	0.91369	0.973225	18452	0	0.9586	0.0047627	0.025087	1	325	3	0.9586
Echdc2	4	0.0096863	0.024828	0.612259	657	1	1.1341	0.004765	0.025087	1	326	3	1.1341
Olfr1204	4	0.17726	0.24561	0.742721	6442	1	1.1113	0.0047691	0.025087	1	327	3	1.1113
Irf4	4	0.32428	0.39356	0.828955	9339	1	0.91598	0.004774	0.025087	1	328	3	0.91598
Dvl3	4	0.93843	0.91369	0.973225	18431	0	0.89798	0.0048018	0.025291	1	329	3	0.89798
Nr4a3	4	0.76797	0.72124	0.927538	15274	1	1.0917	0.0048021	0.025291	1	330	3	1.0917
Cstf1	4	0.36045	0.43074	0.843686	10019	1	1.0075	0.0048093	0.025291	1	331	3	1.0075
Acaa1b	4	0.93073	0.90505	0.973225	18259	0	1.0596	0.0048238	0.025291	1	332	3	1.0596
Olfr1378	4	0.9777	0.96763	0.990702	19204	0	0.92775	0.0048351	0.025677	1	333	3	0.92775
Slc45a4	4	0.99515	0.99242	0.998048	19564	0	0.75312	0.0048485	0.025677	1	334	4	0.75312
Vmn1r78	4	0.37209	0.44469	0.847657	10270	2	-0.087536	0.004852	0.025677	1	335	2	-0.087536
Dgkq	4	0.88937	0.8656	0.970398	17433	0	0.94303	0.0048562	0.025677	1	336	3	0.94303
4933415F23Rik	4	0.98863	0.98211	0.994875	19422	0	1.0986	0.004874	0.025677	1	337	4	1.0986
Acsl4	4	0.61299	0.60865	0.880717	13465	1	1.1048	0.0048762	0.025677	1	338	3	1.1048
Olfr196	4	0.82701	0.77576	0.940418	16230	1	0.92679	0.0048789	0.025677	1	339	3	0.92679
Nsg1	4	0.37899	0.45275	0.847657	10403	2	-0.21632	0.0049022	0.025677	1	340	1	-0.21632
Usp43	4	0.99507	0.99242	0.998048	19563	0	0.73243	0.0049263	0.025678	1	341	4	0.73243
Wnt8b	4	0.53211	0.56628	0.869076	12703	1	0.98509	0.0049344	0.025678	1	342	3	0.98509
Commd1	4	0.92884	0.90229	0.973225	18220	0	0.88859	0.0049594	0.025678	1	343	3	0.88859
Rab26	4	0.99502	0.99242	0.998048	19562	0	0.5813	0.0049766	0.025678	1	344	4	0.5813
Gm6890	4	0.48593	0.54465	0.867425	12306	1	0.65018	0.0049803	0.025678	1	345	2	0.65018
Acer3	4	0.37344	0.44469	0.847657	10297	1	0.9369	0.0050002	0.025678	1	346	3	0.9369
Calm5	4	0.81981	0.76606	0.937151	16084	1	0.20919	0.0050026	0.025678	1	347	1	0.20919
Lhcgr	4	0.99492	0.99232	0.998048	19561	0	0.7349	0.0050817	0.026159	1	348	4	0.7349
1700084C01Rik	4	0.35356	0.42717	0.842654	9894	1	0.52732	0.0050981	0.026159	1	349	2	0.52732
Pik3c2a	4	0.42526	0.49418	0.854561	11302	2	0.12114	0.0051029	0.026159	1	350	2	0.12114
D7Ertd443e	4	0.30116	0.36067	0.79678	8896	1	0.88312	0.0051235	0.026159	1	351	3	0.88312
Itpa	4	0.43426	0.50188	0.854561	11478	2	0.56318	0.0051277	0.026159	1	352	2	0.56318
Dleu7	4	0.12182	0.19834	0.742721	5013	1	0.99615	0.0051385	0.026262	1	353	3	0.99615
Prss50	4	0.84496	0.80126	0.949796	16573	0	0.66255	0.0051405	0.026262	1	354	2	0.66255
Mvk	4	0.71218	0.66552	0.899014	14522	1	0.46938	0.0051531	0.026262	1	355	2	0.46938
Mok	4	0.99485	0.99221	0.998039	19560	0	0.70771	0.005154	0.026262	1	356	4	0.70771
Thap1	4	0.99311	0.99015	0.99802	19518	0	0.99319	0.0051655	0.026373	1	357	4	0.99319
2310079G19Rik	4	0.63506	0.61343	0.880717	13672	1	1.0301	0.0051705	0.026373	1	358	3	1.0301
Gp1bb	4	0.99483	0.99221	0.998039	19559	0	0.584	0.0051738	0.026373	1	359	4	0.584
Cast	4	0.67915	0.64241	0.8921	14139	1	0.74243	0.0052001	0.026373	1	360	2	0.74243
Nbea	4	0.55248	0.57233	0.869076	12878	1	0.72783	0.0052033	0.026373	1	361	3	0.72783
Vmn1r81	4	0.99442	0.99193	0.998025	19552	0	0.9723	0.0052256	0.026373	1	362	4	0.9723
Adam39	4	0.90488	0.87694	0.972282	17736	0	0.16433	0.0052534	0.026373	1	363	1	0.16433
Mob4	4	0.9941	0.99164	0.998025	19543	0	1.0086	0.0052622	0.026373	1	364	4	1.0086
Serpinb7	4	0.96845	0.95462	0.986872	19024	0	0.84989	0.0053074	0.026373	1	365	3	0.84989
Gm10334	4	0.99469	0.99221	0.998039	19558	0	0.5583	0.0053142	0.026373	1	366	4	0.5583
Fam171a2	4	0.80215	0.75274	0.934059	15779	1	0.98025	0.0053153	0.026373	1	367	3	0.98025
Ptpn4	4	0.4248	0.49418	0.854561	11296	2	-0.15518	0.0053538	0.026631	1	368	1	-0.15518
Olfr1020	4	0.99462	0.99211	0.998039	19557	0	1.0381	0.0053799	0.026712	1	369	4	1.0381
Olfr124	4	0.26754	0.32506	0.771003	8237	1	0.078645	0.0054039	0.026712	1	370	1	0.078645
Tas2r106	4	0.77948	0.73332	0.933728	15435	1	0.87949	0.0054506	0.026713	1	371	3	0.87949
Vcl	4	0.99085	0.98651	0.996733	19463	0	0.97104	0.0054541	0.026713	1	372	4	0.97104
Foxf1	4	0.99453	0.99199	0.998025	19556	0	1.0053	0.0054716	0.026817	1	373	4	1.0053
Slc25a53	4	0.9945	0.99199	0.998025	19555	0	0.68133	0.005498	0.026933	1	374	4	0.68133
Slc22a5	4	0.08311	0.15604	0.742721	3643	2	-0.2709	0.0055043	0.026933	1	375	1	-0.2709
Tmsb4x	4	0.92893	0.90229	0.973225	18222	0	0.8762	0.0055391	0.026933	1	376	3	0.8762
Tlcd2	4	0.99446	0.99199	0.998025	19554	0	0.5545	0.0055439	0.026933	1	377	4	0.5545
Zfp688	4	0.39435	0.46473	0.847657	10696	2	-0.10612	0.0055544	0.026933	1	378	1	-0.10612
Slc22a16	4	0.99444	0.99199	0.998025	19553	0	0.69408	0.0055608	0.026933	1	379	4	0.69408
Tas2r110	4	0.67919	0.64241	0.8921	14140	1	0.69164	0.0056001	0.027037	1	380	2	0.69164
B3glct	4	0.93768	0.91306	0.973225	18416	0	0.96882	0.0056046	0.027037	1	381	3	0.96882
Ubqlnl	4	0.99224	0.98891	0.99802	19494	0	1.039	0.0056046	0.027037	1	382	4	1.039
Ceacam3	4	0.99438	0.99187	0.998025	19551	0	0.91643	0.0056226	0.027159	1	383	4	0.91643
Mt2	4	0.99121	0.98699	0.996733	19471	0	0.98923	0.0056251	0.027159	1	384	4	0.98923
Upk3b	4	0.91102	0.88265	0.972282	17860	0	0.77824	0.0056311	0.027159	1	385	2	0.77824
Sbno1	4	0.40688	0.47361	0.847657	10954	1	0.89229	0.0056533	0.027284	1	386	3	0.89229
Stk19	4	0.93042	0.90505	0.973225	18253	0	0.75958	0.0056548	0.027284	1	387	3	0.75958
Sp8	4	0.98708	0.98046	0.994217	19396	0	0.87788	0.0056769	0.027284	1	388	4	0.87788
1700029F12Rik	4	0.99432	0.99187	0.998025	19550	0	0.57973	0.0056771	0.027284	1	389	4	0.57973
Dmtn	4	0.9943	0.99187	0.998025	19549	0	0.70235	0.0057021	0.027284	1	390	4	0.70235
Ppt2	4	0.98855	0.98211	0.994875	19419	0	0.92022	0.005703	0.027284	1	391	4	0.92022
Sh3tc1	4	0.99429	0.99187	0.998025	19548	0	0.65422	0.0057079	0.027284	1	392	4	0.65422
Dpysl3	4	0.99426	0.99175	0.998025	19547	0	0.72933	0.0057404	0.027782	1	393	4	0.72933
Bbs2	4	0.061037	0.10833	0.742721	2819	1	0.64533	0.0057448	0.027782	1	394	2	0.64533
Zfp128	4	0.69155	0.6521	0.896139	14282	1	0.70065	0.0057551	0.027783	1	395	3	0.70065
Als2	4	0.65525	0.62675	0.886419	13865	1	0.96582	0.0057571	0.027783	1	396	3	0.96582
Alcam	4	0.55469	0.57233	0.869076	12905	1	1.0573	0.005767	0.027882	1	397	3	1.0573
Vat1	4	0.99423	0.99164	0.998025	19546	0	0.56491	0.0057704	0.027882	1	398	4	0.56491
Ing3	4	0.99422	0.99164	0.998025	19545	0	0.56105	0.0057772	0.027882	1	399	4	0.56105
Kctd15	4	0.258	0.31173	0.762552	8043	2	-0.11365	0.0058052	0.028564	1	400	2	-0.11365
Vmn1r170	4	0.99419	0.99164	0.998025	19544	0	0.77148	0.0058127	0.028564	1	401	4	0.77148
Zfp619	4	0.078286	0.14932	0.742721	3464	1	0.55758	0.0058554	0.029008	1	402	3	0.55758
Fam83g	4	0.13418	0.21189	0.742721	5433	1	0.89023	0.0058641	0.029008	1	403	3	0.89023
Nt5dc2	4	0.80417	0.75514	0.934059	15818	1	0.91157	0.0058958	0.029009	1	404	3	0.91157
Zc3h3	4	0.97831	0.96794	0.990702	19216	0	0.79548	0.0059055	0.029009	1	405	3	0.79548
Nupl1	4	0.75127	0.71035	0.923993	15036	1	1.0718	0.0059343	0.029146	1	406	3	1.0718
Bag3	4	0.90477	0.87606	0.971942	17733	0	0.51326	0.0059557	0.029245	1	407	3	0.51326
Cthrc1	4	0.94823	0.92623	0.977504	18631	0	0.9856	0.0059833	0.029245	1	408	3	0.9856
H2-Q1	4	0.23135	0.29224	0.752741	7510	2	0.023279	0.0060058	0.029482	1	409	2	0.023279
Tnfrsf1b	4	0.99399	0.99141	0.998025	19542	0	0.60504	0.0060114	0.029483	1	410	4	0.60504
Focad	4	0.99399	0.99141	0.998025	19541	0	0.75745	0.006013	0.029483	1	411	4	0.75745
Atrnl1	4	0.59481	0.5953	0.880717	13267	1	0.98844	0.0060167	0.029483	1	412	3	0.98844
Rpgr	4	0.5353	0.56628	0.869076	12722	1	1.0994	0.0060326	0.029691	1	413	3	1.0994
Atp6v0a1	4	0.87704	0.84881	0.970274	17187	0	0.58271	0.006056	0.029838	1	414	2	0.58271
Trib1	4	0.99391	0.99117	0.99802	19540	0	0.66174	0.006095	0.029839	1	415	4	0.66174
Il15	4	0.91942	0.89286	0.972896	18021	0	0.66206	0.0060992	0.029839	1	416	2	0.66206
Slc25a15	4	0.9939	0.99117	0.99802	19539	0	0.7901	0.0060999	0.029839	1	417	4	0.7901
Rab5a	4	0.13077	0.20788	0.742721	5334	2	-0.59137	0.0061061	0.029839	1	418	1	-0.59137
Gstm2	4	0.14516	0.22646	0.742721	5798	1	0.85522	0.006114	0.02999	1	419	3	0.85522
Mpc2	4	0.99386	0.99117	0.99802	19538	0	0.69921	0.0061413	0.029991	1	420	4	0.69921
Sftpc	4	0.638	0.61464	0.880717	13703	1	0.94252	0.0061517	0.030133	1	421	3	0.94252
Sdr42e1	4	0.17482	0.24364	0.742721	6392	1	0.63714	0.0061562	0.030133	1	422	3	0.63714
Kctd12	4	0.017713	0.038801	0.614073	1128	2	-0.29247	0.0062064	0.030133	1	423	2	-0.29247
Clip4	4	0.99379	0.99117	0.99802	19537	0	0.85074	0.0062095	0.030133	1	424	4	0.85074
Adam3	4	0.99379	0.99117	0.99802	19536	0	0.65331	0.0062134	0.030133	1	425	4	0.65331
Gm11938	4	0.9924	0.9893	0.99802	19495	0	0.81603	0.0062142	0.030133	1	426	4	0.81603
Cd22	4	0.99377	0.99117	0.99802	19535	0	0.55279	0.0062251	0.030133	1	427	4	0.55279
Rgs9	4	0.040791	0.073924	0.683063	2037	1	0.80928	0.0062453	0.030133	1	428	3	0.80928
Disp2	4	0.27848	0.33589	0.779964	8457	1	0.47119	0.0062565	0.030133	1	429	2	0.47119
Zfp518a	4	0.37899	0.45275	0.847657	10404	1	0.9683	0.0062639	0.030237	1	430	3	0.9683
Spesp1	4	0.99337	0.99056	0.99802	19525	0	0.9709	0.0062761	0.030237	1	431	4	0.9709
Parn	4	0.99367	0.99106	0.99802	19533	0	0.62776	0.0063251	0.030237	1	432	4	0.62776
Olfr161	4	0.99365	0.99093	0.99802	19531	0	0.9674	0.0063545	0.030348	1	433	4	0.9674
Serpinb9g	4	0.0022198	0.007682	0.612259	163	3	-3.026	0.0063568	0.030348	1	434	1	-3.026
Relt	4	0.99363	0.99093	0.99802	19530	0	0.53083	0.0063704	0.030349	1	435	4	0.53083
Hpdl	4	0.98978	0.98432	0.995813	19448	0	1.1248	0.0063717	0.030349	1	436	4	1.1248
Cass4	4	0.99244	0.98943	0.99802	19498	0	0.84433	0.0063771	0.030349	1	437	4	0.84433
Hoxd3	4	0.19594	0.26377	0.752741	6811	2	0.3336	0.0063811	0.030349	1	438	2	0.3336
Rab13	4	0.93191	0.90573	0.973225	18292	0	1.0268	0.0064047	0.030465	1	439	3	1.0268
Car1	4	0.71764	0.67156	0.905427	14587	1	0.65065	0.0064069	0.030465	1	440	3	0.65065
Mst1r	4	0.21669	0.28373	0.752741	7226	1	0.55246	0.0064165	0.030465	1	441	2	0.55246
Lrch3	4	0.99136	0.98716	0.996733	19476	0	0.9655	0.0064255	0.030465	1	442	4	0.9655
4921539E11Rik	4	0.84462	0.80126	0.949796	16566	0	0.55974	0.0064283	0.030465	1	443	2	0.55974
Serf1	4	0.99356	0.9908	0.99802	19529	0	0.69673	0.0064445	0.030621	1	444	4	0.69673
Sorcs1	4	0.78307	0.73688	0.933728	15481	1	0.93546	0.0064709	0.030621	1	445	3	0.93546
Nnmt	4	0.34872	0.42014	0.839699	9794	1	1.0437	0.0064722	0.030621	1	446	3	1.0437
Cpm	4	0.98642	0.97879	0.993536	19384	0	1.0126	0.0064936	0.030621	1	447	4	1.0126
Tcf12	4	0.9935	0.9908	0.99802	19528	0	0.74984	0.0064951	0.030621	1	448	4	0.74984
Mina	4	0.87773	0.84881	0.970274	17201	0	0.39103	0.0065072	0.030621	1	449	2	0.39103
Hoxb8	4	0.87622	0.84881	0.970274	17171	0	0.80576	0.0065573	0.030723	1	450	3	0.80576
Olfr187	4	0.99341	0.99068	0.99802	19527	0	0.91843	0.006582	0.030724	1	451	4	0.91843
Fam101a	4	0.92394	0.89803	0.972896	18126	0	0.26484	0.0066074	0.030724	1	452	2	0.26484
Slc4a1	4	0.94535	0.92282	0.97655	18571	0	1.0111	0.0066284	0.030821	1	453	3	1.0111
Olfr969	4	0.99337	0.99056	0.99802	19526	0	0.64644	0.0066286	0.030821	1	454	4	0.64644
Pcdhb18	4	0.28724	0.34739	0.789949	8634	1	0.94096	0.0066379	0.030965	1	455	3	0.94096
4930447C04Rik	4	0.57476	0.58322	0.876809	13081	1	0.52722	0.0066575	0.030965	1	456	3	0.52722
Foxe1	4	0.99334	0.99056	0.99802	19524	0	0.58526	0.0066591	0.030965	1	457	4	0.58526
Olfr1008	4	0.52518	0.56149	0.869076	12639	1	0.63043	0.0067004	0.030965	1	458	2	0.63043
Tmem141	4	0.036953	0.070936	0.683063	1899	2	0.11858	0.0067077	0.030965	1	459	2	0.11858
6430531B16Rik	4	0.31241	0.37577	0.808277	9130	1	1.0283	0.0067249	0.030965	1	460	3	1.0283
Iah1	4	0.99327	0.99056	0.99802	19523	0	0.66142	0.0067281	0.030965	1	461	4	0.66142
Cbln1	4	0.67505	0.64121	0.8921	14091	1	0.93904	0.0067289	0.030965	1	462	3	0.93904
Iltifb	4	0.99327	0.99056	0.99802	19522	0	0.58658	0.0067328	0.030965	1	463	4	0.58658
Pmch	4	0.99325	0.99045	0.99802	19521	0	0.96936	0.00675	0.031064	1	464	4	0.96936
Zfp488	4	0.9932	0.99045	0.99802	19520	0	0.69173	0.0067952	0.031064	1	465	4	0.69173
Pcdhb19	4	0.26186	0.31721	0.767483	8120	1	0.57343	0.006802	0.031064	1	466	2	0.57343
Fchsd1	4	0.014411	0.029947	0.612259	937	3	-0.97544	0.0068079	0.031065	1	467	1	-0.97544
Npr1	4	0.99318	0.99045	0.99802	19519	0	0.74698	0.0068179	0.031065	1	468	4	0.74698
Ttc28	4	0.94523	0.92282	0.97655	18567	0	1.0127	0.0068336	0.031065	1	469	3	1.0127
Snip1	4	0.97317	0.96205	0.990702	19106	0	0.79208	0.0068336	0.031065	1	470	3	0.79208
Hhatl	4	0.93344	0.90712	0.973225	18325	0	0.67354	0.006858	0.031065	1	471	2	0.67354
Nepn	4	0.26372	0.32181	0.771003	8159	1	0.86347	0.0068896	0.031374	1	472	3	0.86347
P2rx4	4	0.23354	0.29376	0.752741	7561	1	0.02089	0.0069081	0.031374	1	473	1	0.02089
Rtn4r	4	0.99307	0.99009	0.99802	19516	0	0.57809	0.0069345	0.031518	1	474	4	0.57809
Scn8a	4	0.99305	0.99009	0.99802	19515	0	0.73026	0.0069527	0.031519	1	475	4	0.73026
Hes5	4	0.35236	0.42205	0.839699	9878	1	0.48784	0.0069582	0.031519	1	476	3	0.48784
Samd7	4	0.015449	0.031454	0.612259	996	1	0.92667	0.0069727	0.031519	1	477	3	0.92667
Sec61b	4	0.99295	0.98996	0.99802	19514	0	0.8215	0.0070521	0.03244	1	478	4	0.8215
Aadac	4	0.88202	0.85551	0.970398	17296	0	0.20364	0.0070584	0.03244	1	479	2	0.20364
Dnd1	4	0.96124	0.9452	0.983456	18887	0	0.97048	0.0070775	0.033	1	480	3	0.97048
Fuca1	4	0.99291	0.98996	0.99802	19513	0	0.66318	0.0070945	0.033	1	481	4	0.66318
Zfp521	4	0.94293	0.91686	0.973516	18523	0	0.70423	0.0070962	0.033	1	482	2	0.70423
Cbwd1	4	0.64168	0.61585	0.881616	13739	1	0.39683	0.0071085	0.033	1	483	3	0.39683
Slc22a12	4	0.0054541	0.012459	0.612259	385	1	0.98965	0.007116	0.033	1	484	3	0.98965
Rgag1	4	0.71166	0.66552	0.899014	14516	1	0.43529	0.0071586	0.033445	1	485	3	0.43529
Gatm	4	0.99283	0.98996	0.99802	19511	0	0.8001	0.0071699	0.033445	1	486	4	0.8001
Card9	4	0.99281	0.98996	0.99802	19510	0	0.58608	0.0071891	0.033446	1	487	4	0.58608
Amer2	4	0.96219	0.94567	0.983456	18910	0	1.0306	0.0071948	0.033446	1	488	3	1.0306
Ndufs6	4	0.98731	0.98067	0.994217	19405	0	1.0896	0.0071956	0.033446	1	489	4	1.0896
P2ry13	4	0.75189	0.71035	0.923993	15048	1	0.89386	0.0072032	0.033446	1	490	3	0.89386
Cox6b1	4	0.91213	0.88424	0.972282	17881	0	0.64864	0.0072087	0.033446	1	491	3	0.64864
Olfr143	4	0.78741	0.73932	0.933728	15545	1	1.0713	0.0072241	0.033601	1	492	3	1.0713
Dalrd3	4	0.99277	0.98996	0.99802	19509	0	0.86581	0.0072334	0.033602	1	493	4	0.86581
Tulp1	4	0.61102	0.60865	0.880717	13437	1	0.78798	0.0072588	0.033862	1	494	3	0.78798
Spic	4	0.20615	0.27346	0.752741	7011	1	0.96402	0.0072765	0.033862	1	495	3	0.96402
Tnfrsf12a	4	0.99271	0.98983	0.99802	19508	0	0.73207	0.0072898	0.033862	1	496	4	0.73207
Morc4	4	0.0076596	0.019205	0.612259	526	2	-0.26089	0.0073089	0.033863	1	497	1	-0.26089
Slc30a8	4	0.99268	0.98983	0.99802	19507	0	0.6442	0.0073162	0.033863	1	498	4	0.6442
Glyat	4	0.55458	0.57233	0.869076	12903	1	1.1232	0.0073218	0.033863	1	499	3	1.1232
Pdxp	4	0.97744	0.96731	0.990702	19198	0	0.93198	0.0073271	0.033863	1	500	3	0.93198
Dnah6	4	0.98749	0.98067	0.994217	19408	0	1.098	0.0073408	0.033863	1	501	4	1.098
Slc30a10	4	0.99266	0.98983	0.99802	19506	0	0.61551	0.0073421	0.033863	1	502	4	0.61551
Rhd	4	0.84798	0.80538	0.951586	16643	0	0.60603	0.007359	0.034018	1	503	3	0.60603
Psmd11	4	0.99259	0.98969	0.99802	19505	0	0.97715	0.0074086	0.034133	1	504	4	0.97715
Rasd1	4	0.23234	0.29301	0.752741	7536	2	0.32819	0.0074091	0.034133	1	505	2	0.32819
Arc	4	0.63193	0.61343	0.880717	13645	1	0.66522	0.0074216	0.034133	1	506	2	0.66522
Itga1	4	0.94737	0.92511	0.977504	18610	0	0.86476	0.0074342	0.034231	1	507	3	0.86476
Fam64a	4	0.47959	0.54225	0.865764	12254	1	0.64408	0.0074368	0.034231	1	508	2	0.64408
Zfp507	4	0.97947	0.96915	0.990947	19240	0	0.94612	0.0074385	0.034231	1	509	4	0.94612
Cd93	4	0.99255	0.98957	0.99802	19504	0	0.79498	0.0074481	0.034231	1	510	4	0.79498
Nfya	4	0.9861	0.97857	0.993519	19377	0	0.92713	0.0074973	0.03439	1	511	4	0.92713
Tspan14	4	0.90961	0.88265	0.972282	17829	0	1.0247	0.0075037	0.03439	1	512	3	1.0247
Dnaja2	4	0.28642	0.34739	0.789949	8614	2	-0.014657	0.0075093	0.03439	1	513	2	-0.014657
Creg2	4	0.99249	0.98957	0.99802	19503	0	0.59266	0.0075135	0.03439	1	514	4	0.59266
Cetn1	4	0.99248	0.98957	0.99802	19502	0	0.72915	0.0075231	0.034391	1	515	4	0.72915
1810043H04Rik	4	0.99247	0.98957	0.99802	19501	0	0.87653	0.0075308	0.034391	1	516	4	0.87653
Rbm17	4	0.96223	0.94567	0.983456	18911	0	0.83606	0.0075385	0.034391	1	517	2	0.83606
Olfr1487	4	0.92387	0.89803	0.972896	18121	0	0.92547	0.0075402	0.034391	1	518	3	0.92547
Aqr	4	0.99245	0.98957	0.99802	19500	0	0.68204	0.0075521	0.034391	1	519	4	0.68204
Tex9	4	0.055041	0.09388	0.709871	2594	1	0.92984	0.0075589	0.03451	1	520	3	0.92984
Dydc1	4	0.00078868	0.0010364	0.29966	63	3	-2.2598	0.0075594	0.03451	1	521	1	-2.2598
Psen2	4	0.99244	0.98943	0.99802	19499	0	0.5551	0.0075631	0.03451	1	522	4	0.5551
Rab44	4	0.99243	0.98943	0.99802	19497	0	0.55418	0.0075728	0.03451	1	523	4	0.55418
Siglecg	4	0.99242	0.98943	0.99802	19496	0	0.7231	0.0075818	0.03451	1	524	4	0.7231
Olfr1087	4	0.76772	0.72124	0.927538	15270	1	0.2007	0.0076095	0.034736	1	525	2	0.2007
Atg10	4	0.94359	0.91987	0.976232	18536	0	0.8979	0.0076125	0.034736	1	526	3	0.8979
Tpm4	4	0.43971	0.50615	0.854561	11579	1	0.88407	0.0076396	0.034737	1	527	3	0.88407
Fam150b	4	0.012658	0.027706	0.612259	833	2	0.10775	0.0076596	0.034848	1	528	2	0.10775
Nutm1	4	0.7481	0.70788	0.923993	14997	1	1.0231	0.0076613	0.034962	1	529	3	1.0231
Mllt10	4	0.98009	0.96944	0.990947	19247	0	1.0428	0.0076765	0.034962	1	530	4	1.0428
Adora1	4	0.2679	0.32588	0.771003	8250	1	0.89851	0.0076921	0.034962	1	531	3	0.89851
Rmnd5b	4	0.92336	0.89727	0.972896	18108	0	1.0481	0.0076951	0.034962	1	532	3	1.0481
Olfr108	4	0.43771	0.50615	0.854561	11546	2	0.40478	0.0077024	0.034962	1	533	2	0.40478
Pla2g5	4	0.12214	0.19886	0.742721	5026	2	-0.32481	0.0077096	0.034962	1	534	1	-0.32481
Nrp1	4	0.3161	0.37853	0.810224	9191	2	0.1514	0.0077597	0.035263	1	535	2	0.1514
Tex101	4	0.14008	0.2205	0.742721	5622	2	0.012256	0.0078098	0.035836	1	536	2	0.012256
Rpl35a	4	0.44116	0.50836	0.854561	11600	1	0.94001	0.0078524	0.035837	1	537	3	0.94001
Cnga1	4	0.48455	0.54225	0.865764	12296	1	0.85113	0.0078563	0.035837	1	538	3	0.85113
Sms	4	0.38454	0.45769	0.847657	10516	2	-0.17468	0.0078599	0.035837	1	539	1	-0.17468
Letm2	4	0.99209	0.98848	0.997757	19493	0	0.68825	0.0079079	0.03596	1	540	4	0.68825
Aldh16a1	4	0.25439	0.30901	0.761109	7964	2	0.31485	0.007941	0.03596	1	541	2	0.31485
Maz	4	0.098539	0.17012	0.742721	4197	1	0.88249	0.007945	0.03596	1	542	3	0.88249
Fam178b	4	0.21791	0.28445	0.752741	7248	2	0.34136	0.0079515	0.03596	1	543	2	0.34136
Rcl1	4	0.19409	0.26172	0.752741	6775	2	0.11448	0.00796	0.03596	1	544	2	0.11448
Nrarp	4	0.84518	0.80126	0.949796	16581	0	0.6792	0.0079672	0.03596	1	545	2	0.6792
Sytl5	4	0.69566	0.6545	0.896139	14325	1	0.79531	0.0080038	0.03596	1	546	3	0.79531
Olfr250	4	0.99199	0.98848	0.997757	19492	0	0.75663	0.0080099	0.03596	1	547	4	0.75663
Ccdc55	4	0.97625	0.96666	0.990702	19169	0	0.75648	0.0080101	0.03596	1	548	3	0.75648
Ndufa11	4	0.27451	0.33319	0.779964	8379	2	0.37293	0.0080537	0.03608	1	549	2	0.37293
Rap1a	4	0.99163	0.98716	0.996733	19487	0	1.0318	0.0081219	0.03608	1	550	4	1.0318
Sox18	4	0.99187	0.98833	0.997716	19491	0	0.62496	0.0081334	0.03608	1	551	4	0.62496
Tmem254b	4	0.91983	0.89286	0.972896	18030	0	0.80157	0.0081355	0.03608	1	552	3	0.80157
Igf2bp1	4	0.77019	0.72242	0.928509	15301	1	0.99788	0.008146	0.036201	1	553	3	0.99788
Rarres2	4	0.75581	0.71158	0.923993	15106	1	1.001	0.0081513	0.036327	1	554	3	1.001
Gm7073	4	0.23621	0.2945	0.752741	7621	2	-0.41376	0.0081603	0.036774	1	555	1	-0.41376
Tpr	4	0.99181	0.98791	0.997337	19490	0	0.87677	0.0081853	0.036895	1	556	4	0.87677
Pgpep1	4	0.65929	0.63034	0.886419	13912	1	0.49798	0.0082096	0.036895	1	557	2	0.49798
Hoxa13	4	0.042011	0.074849	0.683063	2078	2	-0.16253	0.0082103	0.036895	1	558	2	-0.16253
Xylt2	4	0.97286	0.96172	0.990673	19097	0	0.8138	0.008217	0.036895	1	559	3	0.8138
Hhex	4	0.99176	0.98791	0.997337	19489	0	0.70218	0.0082403	0.036896	1	560	4	0.70218
Ivl	4	0.19017	0.2575	0.751674	6702	1	0.51706	0.0082415	0.036896	1	561	2	0.51706
Bpi	4	0.34822	0.41916	0.839699	9786	1	0.57053	0.0082604	0.036896	1	562	2	0.57053
AY761184	4	0.17518	0.24364	0.742721	6399	2	0.32892	0.0082734	0.037027	1	563	2	0.32892
Tkt	4	0.15153	0.23118	0.742721	5935	2	-0.22072	0.0083105	0.037161	1	564	2	-0.22072
Grifin	4	0.99167	0.9876	0.997131	19488	0	0.72595	0.0083302	0.037161	1	565	4	0.72595
Magi2	4	0.2534	0.30901	0.761109	7951	1	0.87731	0.0083605	0.037869	1	566	3	0.87731
Aqp2	4	0.26408	0.32181	0.771003	8167	2	0.38261	0.0083696	0.038196	1	567	2	0.38261
Pcmt1	4	0.99161	0.98716	0.996733	19486	0	0.83271	0.0083873	0.038326	1	568	4	0.83271
Scrib	4	0.99159	0.98716	0.996733	19485	0	0.82706	0.0084097	0.038326	1	569	4	0.82706
Nat8l	4	0.71398	0.66552	0.899014	14533	1	0.21322	0.0084106	0.038326	1	570	2	0.21322
Coq6	4	0.99156	0.98716	0.996733	19484	0	0.57575	0.0084412	0.038326	1	571	4	0.57575
Dedd	4	0.57101	0.57959	0.872956	13046	1	0.63897	0.0084447	0.038326	1	572	2	0.63897
Gpr107	4	0.99154	0.98716	0.996733	19483	0	0.78561	0.0084559	0.038326	1	573	4	0.78561
Mat2a	4	0.36325	0.43422	0.845957	10087	2	-0.2405	0.0084606	0.038326	1	574	1	-0.2405
Tor1aip1	4	0.99153	0.98716	0.996733	19482	0	0.61208	0.0084672	0.038326	1	575	4	0.61208
Jakmip2	4	0.99151	0.98716	0.996733	19480	0	0.89096	0.0084897	0.038326	1	576	4	0.89096
Gnptab	4	0.98326	0.97548	0.993519	19309	0	0.73882	0.0085107	0.038326	1	577	4	0.73882
Cdkn1a	4	0.99144	0.98716	0.996733	19479	0	0.58016	0.0085596	0.038326	1	578	4	0.58016
Olfr6	4	0.65363	0.62613	0.886419	13847	1	0.5862	0.0085607	0.038326	1	579	3	0.5862
Mapre3	4	0.99144	0.98716	0.996733	19478	0	0.66325	0.0085625	0.038498	1	580	4	0.66325
Gabpb2	4	0.34555	0.41662	0.839699	9728	2	-0.040684	0.0086108	0.038499	1	581	1	-0.040684
Sele	4	0.35047	0.42205	0.839699	9835	1	1.0597	0.0086122	0.038499	1	582	3	1.0597
Rtn4ip1	4	0.99137	0.98716	0.996733	19477	0	0.58355	0.0086322	0.038499	1	583	4	0.58355
Olfr592	4	0.7444	0.70429	0.923993	14947	1	0.55559	0.0086612	0.038636	1	584	2	0.55559
Olfr1286	4	0.90744	0.88021	0.972282	17785	0	1.0088	0.0086632	0.038636	1	585	3	1.0088
Lhfpl2	4	0.99133	0.98699	0.996733	19474	0	0.82948	0.0086743	0.038636	1	586	4	0.82948
Lrrc75a	4	0.9913	0.98699	0.996733	19473	0	0.57755	0.008703	0.038636	1	587	4	0.57755
Ccdc130	4	0.69421	0.6533	0.896139	14314	1	0.93865	0.0087109	0.038636	1	588	3	0.93865
Gpd2	4	0.99128	0.98699	0.996733	19472	0	0.5568	0.0087245	0.038636	1	589	4	0.5568
Mrpl50	4	0.75968	0.7128	0.925145	15156	1	0.86009	0.008741	0.038636	1	590	3	0.86009
Zkscan3	4	0.24008	0.29605	0.752741	7694	1	0.7873	0.0087433	0.038636	1	591	3	0.7873
Olfr1148	4	0.44598	0.51056	0.854561	11700	1	0.97484	0.0087841	0.038636	1	592	3	0.97484
Fyn	4	0.081906	0.15549	0.742721	3598	2	-0.75334	0.0088109	0.038636	1	593	1	-0.75334
Mgat5b	3	0.99119	0.9886	0.997828	19470	0	0.7113	0.0088142	0.026709	1	594	3	0.7113
Msantd2	4	0.99115	0.98699	0.996733	19469	0	0.74145	0.0088467	0.038636	1	595	4	0.74145
Vangl2	4	0.84429	0.80126	0.949796	16556	0	0.42662	0.008861	0.038636	1	596	2	0.42662
Cntln	4	0.98869	0.9823	0.994875	19423	0	0.92792	0.0088788	0.038802	1	597	4	0.92792
Zbed6	4	0.78862	0.74053	0.933728	15568	1	0.65078	0.008911	0.038976	1	598	2	0.65078
A230046K03Rik	4	0.99108	0.98699	0.996733	19468	0	0.8119	0.0089159	0.038976	1	599	4	0.8119
1110008P14Rik	4	0.99108	0.98699	0.996733	19467	0	0.50954	0.0089203	0.038976	1	600	4	0.50954
Acer1	4	0.050349	0.086761	0.695326	2414	1	0.65247	0.008961	0.03911	1	601	3	0.65247
Tmem67	4	0.10215	0.17528	0.742721	4317	2	-0.19903	0.0090111	0.03924	1	602	1	-0.19903
Yipf7	4	0.99095	0.98668	0.996733	19466	0	0.7299	0.0090452	0.039241	1	603	4	0.7299
Tmem52	4	0.77101	0.72364	0.929591	15312	1	0.85285	0.0090611	0.039241	1	604	3	0.85285
Car3	4	0.88512	0.85925	0.970398	17353	0	0.64913	0.0090684	0.039419	1	605	2	0.64913
Pcdha8	4	0.56672	0.57718	0.872331	13005	1	0.9662	0.0090851	0.039563	1	606	3	0.9662
Gnal	4	0.36944	0.44369	0.847657	10215	1	-0.049266	0.0091111	0.039563	1	607	1	-0.049266
Zcwpw1	4	0.80428	0.75514	0.934059	15820	1	0.89066	0.0091294	0.039563	1	608	3	0.89066
Cst6	4	0.99086	0.98651	0.996733	19464	0	0.62696	0.0091364	0.039563	1	609	4	0.62696
Jag2	4	0.59493	0.5953	0.880717	13269	1	0.5055	0.009152	0.039735	1	610	2	0.5055
Tmem120b	4	0.24662	0.30303	0.756514	7816	1	0.5419	0.0091612	0.039735	1	611	2	0.5419
Pcdhga2	4	0.60018	0.59895	0.880717	13328	1	0.91551	0.0091744	0.039735	1	612	3	0.91551
Serpinb1a	4	0.99083	0.98651	0.996733	19462	0	0.85637	0.0091744	0.039735	1	613	4	0.85637
Cacna1s	4	0.26157	0.31721	0.767483	8111	2	-0.24094	0.0092112	0.039736	1	614	1	-0.24094
Fndc4	4	0.98346	0.97572	0.993519	19313	0	0.81662	0.0092192	0.039736	1	615	4	0.81662
Atp9b	4	0.97308	0.96205	0.990702	19104	0	1.005	0.0092248	0.039736	1	616	3	1.005
Tpte	4	0.9744	0.96342	0.990702	19125	0	0.89311	0.0092416	0.039736	1	617	3	0.89311
Klhl22	4	0.98485	0.97812	0.993519	19345	0	1.1253	0.0092472	0.039736	1	618	4	1.1253
Caskin2	4	0.73334	0.68973	0.916916	14794	1	0.6736	0.0092585	0.039917	1	619	2	0.6736
Slc8a1	4	0.93702	0.91305	0.973225	18400	0	0.55294	0.0092612	0.039917	1	620	3	0.55294
Xk	4	0.99073	0.98651	0.996733	19461	0	0.60014	0.0092674	0.039917	1	621	4	0.60014
Gbp6	4	0.99072	0.98651	0.996733	19460	0	0.67149	0.0092779	0.039917	1	622	4	0.67149
Hhipl2	4	0.99071	0.98651	0.996733	19459	0	0.68684	0.0092884	0.039917	1	623	4	0.68684
Hey1	4	0.92372	0.89803	0.972896	18117	0	0.76608	0.0093006	0.039917	1	624	2	0.76608
Slc7a9	4	0.47855	0.54105	0.865764	12245	1	0.78623	0.0093112	0.039917	1	625	3	0.78623
Dydc2	4	0.99068	0.98651	0.996733	19457	0	0.7118	0.0093201	0.039917	1	626	4	0.7118
Tox3	4	0.99065	0.98651	0.996733	19456	0	0.78855	0.0093549	0.039917	1	627	4	0.78855
Ighmbp2	4	0.3047	0.36602	0.799953	8982	2	0.077537	0.0093612	0.040042	1	628	2	0.077537
2010300C02Rik	4	0.70587	0.66307	0.899014	14451	1	0.30522	0.0094113	0.040215	1	629	2	0.30522
Mup8	4	0.8184	0.76483	0.936985	16056	1	0.96391	0.0094419	0.040491	1	630	3	0.96391
Defb14	4	0.85227	0.81172	0.95279	16736	0	0.69293	0.0094613	0.040491	1	631	3	0.69293
Map4k5	4	0.063653	0.11093	0.742721	2908	1	0.95335	0.0094613	0.040491	1	632	3	0.95335
Pcyt2	4	0.54726	0.56869	0.869076	12825	1	1.0539	0.0094674	0.040491	1	633	3	1.0539
Unc119b	4	0.89593	0.87001	0.970398	17563	0	0.88275	0.0094812	0.040666	1	634	3	0.88275
Cdk5rap3	4	0.36521	0.43773	0.847657	10129	2	0.21936	0.0095113	0.040667	1	635	2	0.21936
Ninl	4	0.99047	0.98587	0.996733	19455	0	0.87464	0.0095304	0.040991	1	636	4	0.87464
Dcp2	4	0.99047	0.98587	0.996733	19454	0	0.89464	0.0095327	0.040991	1	637	4	0.89464
Tmod1	4	0.5972	0.59772	0.880717	13293	1	0.71267	0.0095356	0.040991	1	638	2	0.71267
Actl6a	4	0.89888	0.87001	0.970398	17619	0	0.89504	0.0095613	0.040992	1	639	3	0.89504
Arr3	4	0.64563	0.61949	0.883095	13776	1	0.14266	0.0095613	0.040992	1	640	2	0.14266
Romo1	4	0.99041	0.98587	0.996733	19453	0	0.61043	0.0095866	0.040992	1	641	4	0.61043
Slc25a25	4	0.90246	0.8735	0.971681	17684	0	0.91849	0.0095927	0.040992	1	642	3	0.91849
Vmn2r26	4	0.20641	0.27346	0.752741	7015	2	-0.44536	0.0096113	0.041327	1	643	1	-0.44536
Gle1	4	0.9718	0.96031	0.990207	19082	0	0.8488	0.0096591	0.041328	1	644	3	0.8488
Jazf1	4	0.9389	0.91369	0.973225	18440	0	0.63529	0.0096671	0.041328	1	645	2	0.63529
Nes	4	0.99031	0.98554	0.996733	19452	0	0.58317	0.0096943	0.041463	1	646	4	0.58317
Prkce	4	0.67588	0.64121	0.8921	14104	1	0.9115	0.0097045	0.041464	1	647	3	0.9115
Dock4	4	0.99029	0.98554	0.996733	19451	0	0.86135	0.0097091	0.041464	1	648	4	0.86135
Klhl24	4	0.39824	0.46581	0.847657	10782	2	0.30663	0.0097113	0.041464	1	649	2	0.30663
Puf60	4	0.90672	0.87857	0.972282	17773	0	0.75645	0.0097302	0.041604	1	650	2	0.75645
Fam170b	4	0.54706	0.56869	0.869076	12824	1	0.96304	0.009745	0.041604	1	651	3	0.96304
Isx	4	0.98334	0.97548	0.993519	19311	0	1.0279	0.0098113	0.041759	1	652	4	1.0279
Defa-rs7	4	0.87737	0.84881	0.970274	17193	0	0.92546	0.0098518	0.042092	1	653	3	0.92546
Abcb10	4	0.99014	0.98502	0.996417	19450	0	0.56615	0.0098564	0.042092	1	654	4	0.56615
Cdcp1	4	0.35407	0.42717	0.842654	9907	1	-0.050374	0.0098613	0.042092	1	655	1	-0.050374
Fbxw16	4	0.84963	0.80712	0.951586	16681	0	0.66961	0.0099113	0.042779	1	656	2	0.66961
Zfp446	3	0.40779	0.42416	0.842654	10974	1	1.1819	0.0099498	0.034791	1	657	2	1.1819
4932414N04Rik	4	0.99005	0.98467	0.996111	19449	0	0.46693	0.0099513	0.043238	1	658	4	0.46693
Ano1	4	0.68094	0.6449	0.8921	14165	1	0.49529	0.0099613	0.043238	1	659	2	0.49529
Rnf186	4	0.37727	0.45122	0.847657	10370	1	0.95324	0.0099838	0.043238	1	660	3	0.95324
Atp6ap1l	4	0.60657	0.60621	0.880717	13389	1	0.60829	0.010002	0.043238	1	661	2	0.60829
Osbpl11	4	0.98813	0.98151	0.994875	19411	0	0.90055	0.010006	0.043238	1	662	4	0.90055
Fxyd4	4	0.86019	0.82297	0.959808	16866	0	0.13015	0.010011	0.043238	1	663	1	0.13015
Atf7ip	4	0.48487	0.54225	0.865764	12300	1	0.64729	0.01002	0.043238	1	664	2	0.64729
Serpinb6d	4	0.81802	0.76483	0.936985	16048	1	0.87527	0.010021	0.043238	1	665	3	0.87527
Ccng2	4	0.92732	0.89951	0.973064	18187	0	0.59187	0.010043	0.043239	1	666	2	0.59187
Saraf	4	0.73283	0.68852	0.915872	14787	1	0.80579	0.010061	0.043239	1	667	3	0.80579
Btn1a1	4	0.68406	0.6449	0.8921	14204	1	0.79209	0.010066	0.043239	1	668	3	0.79209
Zranb3	4	0.48346	0.54225	0.865764	12289	1	0.91765	0.010122	0.043239	1	669	3	0.91765
Mtg2	4	0.15949	0.23462	0.742721	6095	2	0.2315	0.010131	0.043239	1	670	2	0.2315
Cdk10	4	0.48697	0.54465	0.867425	12312	1	0.80191	0.010161	0.043435	1	671	3	0.80191
Wnt10b	4	0.98541	0.97834	0.993519	19359	0	1.1224	0.010185	0.043436	1	672	4	1.1224
Pi15	4	0.84895	0.80712	0.951586	16671	0	0.97081	0.010194	0.043574	1	673	3	0.97081
Acin1	4	0.05685	0.10103	0.741157	2667	1	0.27005	0.010211	0.043715	1	674	2	0.27005
Gm1604b	4	0.5089	0.55548	0.869076	12486	1	0.90365	0.010242	0.043715	1	675	3	0.90365
Spdef	4	0.83018	0.77937	0.940747	16285	1	0.46724	0.010261	0.044308	1	676	2	0.46724
March9.	4	0.9897	0.98399	0.995522	19447	0	0.54368	0.010303	0.044442	1	677	4	0.54368
Rpl6	4	0.98969	0.98399	0.995522	19446	0	0.49622	0.010306	0.044442	1	678	4	0.49622
Cd247	4	0.23461	0.29376	0.752741	7580	1	0.3955	0.010311	0.044894	1	679	2	0.3955
Cyp4a12b	4	0.52197	0.56028	0.869076	12610	1	0.85698	0.010338	0.044895	1	680	3	0.85698
Slco5a1	4	0.98965	0.98379	0.995475	19444	0	0.57306	0.010346	0.045063	1	681	4	0.57306
Setd1b	4	0.041401	0.074602	0.683063	2059	1	0.19473	0.010361	0.045063	1	682	1	0.19473
Fermt3	4	0.39763	0.46581	0.847657	10766	1	0.94603	0.010389	0.045063	1	683	3	0.94603
Il5ra	4	0.98958	0.98379	0.995475	19443	0	0.62626	0.010415	0.04551	1	684	4	0.62626
Dusp7	4	0.96588	0.95297	0.986872	18974	0	0.8524	0.010418	0.04551	1	685	3	0.8524
Fgl1	4	0.57165	0.57959	0.872956	13051	1	0.92798	0.010437	0.04551	1	686	3	0.92798
Rab43	4	0.57233	0.57959	0.872956	13055	1	0.65115	0.010438	0.04551	1	687	2	0.65115
Khdrbs2	4	0.95833	0.93957	0.981269	18828	0	0.85134	0.010445	0.04551	1	688	3	0.85134
Gal3st2	4	0.85815	0.81853	0.956839	16829	0	0.53312	0.010461	0.04551	1	689	3	0.53312
1700008I05Rik	4	0.68768	0.64972	0.896139	14241	1	0.79592	0.01047	0.04551	1	690	3	0.79592
Sox7	4	0.6643	0.63034	0.886419	13971	1	0.91574	0.010492	0.04551	1	691	3	0.91574
Ifnar1	4	0.12712	0.20566	0.742721	5195	2	-0.43683	0.010511	0.04551	1	692	2	-0.43683
Jak1	4	0.97651	0.96699	0.990702	19175	0	0.77566	0.010515	0.04551	1	693	3	0.77566
Vmn1r56	4	0.98948	0.98379	0.995475	19442	0	0.67481	0.010519	0.04551	1	694	4	0.67481
Fbxo9	4	0.57262	0.58079	0.874035	13058	1	1.0043	0.010563	0.04551	1	695	3	1.0043
Qrfpr	4	0.98941	0.98379	0.995475	19441	0	0.99113	0.010593	0.04551	1	696	4	0.99113
Esp6	4	0.98939	0.98379	0.995475	19440	0	0.75481	0.01061	0.04551	1	697	4	0.75481
Rasl10a	4	0.74049	0.7006	0.923993	14895	1	0.176	0.010611	0.04551	1	698	2	0.176
Ucn	4	0.98937	0.98361	0.995475	19439	0	0.77407	0.010631	0.045658	1	699	4	0.77407
Entpd6	4	0.98936	0.98352	0.995475	19438	0	0.839	0.010643	0.045732	1	700	4	0.839
1700125H20Rik	4	0.7708	0.72242	0.928509	15309	1	0.82245	0.010643	0.045806	1	701	3	0.82245
Fam206a	4	0.68397	0.6449	0.8921	14202	1	0.52823	0.010661	0.045994	1	702	2	0.52823
Gramd4	4	0.5649	0.57597	0.871446	12997	1	0.93675	0.010669	0.045994	1	703	3	0.93675
Gm20877	4	0.97405	0.96342	0.990702	19118	0	0.87341	0.010682	0.045994	1	704	3	0.87341
Sel1l3	4	0.15217	0.23118	0.742721	5952	1	0.81114	0.010725	0.045994	1	705	3	0.81114
Plekha4	4	0.98926	0.98343	0.995472	19437	0	0.95881	0.01074	0.045994	1	706	4	0.95881
1600002K03Rik	4	0.1063	0.17774	0.742721	4456	2	0.42054	0.010755	0.046148	1	707	2	0.42054
Vnn1	4	0.68264	0.6449	0.8921	14186	1	0.28294	0.010761	0.046149	1	708	2	0.28294
Gan	4	0.98924	0.98316	0.99525	19436	0	0.54756	0.010765	0.046227	1	709	4	0.54756
Gfi1	4	0.42427	0.4928	0.854561	11288	1	0.93386	0.010767	0.046306	1	710	3	0.93386
Olfr768	4	0.98922	0.98307	0.995211	19435	0	0.46257	0.010777	0.046306	1	711	4	0.46257
Phf6	4	0.98922	0.98307	0.995211	19434	0	0.85522	0.010777	0.046306	1	712	4	0.85522
Mgat4d	4	0.51896	0.56028	0.869076	12577	1	0.98767	0.010789	0.046306	1	713	3	0.98767
Nrn1	4	0.94882	0.92623	0.977504	18641	0	0.92516	0.010794	0.046306	1	714	3	0.92516
Ubr2	4	0.98921	0.98307	0.995211	19433	0	0.84378	0.010794	0.046306	1	715	4	0.84378
Acsl3	4	0.25858	0.31253	0.763011	8056	1	0.86744	0.010807	0.046462	1	716	3	0.86744
Gpr151	4	0.44551	0.51056	0.854561	11689	1	0.6025	0.010811	0.046462	1	717	3	0.6025
Col4a3bp	4	0.4289	0.49949	0.854561	11368	1	1.2207	0.010822	0.046462	1	718	3	1.2207
Vmn2r65	4	0.2985	0.3589	0.796326	8843	1	0.21044	0.010861	0.046463	1	719	2	0.21044
6430571L13Rik	4	0.5013	0.55183	0.869076	12430	1	0.53183	0.010864	0.046463	1	720	2	0.53183
Plekha2	4	0.12326	0.19945	0.742721	5073	1	0.92039	0.010894	0.046628	1	721	3	0.92039
Gprc5c	4	0.4255	0.49631	0.854561	11305	2	0.39987	0.0109	0.046628	1	722	2	0.39987
Ptp4a1	4	0.9891	0.98269	0.994975	19432	0	0.57339	0.010901	0.046628	1	723	4	0.57339
Adgrg2	4	0.019408	0.04139	0.614073	1212	3	-1.2927	0.010911	0.046628	1	724	1	-1.2927
Hmg20b	4	0.76129	0.7164	0.92689	15182	1	0.61683	0.010949	0.046628	1	725	2	0.61683
Sycp1	4	0.98446	0.97719	0.993519	19333	0	0.98417	0.010953	0.046628	1	726	4	0.98417
Pcnxl2	4	0.32669	0.3994	0.835001	9386	2	-0.41752	0.010961	0.046628	1	727	1	-0.41752
Dusp16	4	0.043536	0.075986	0.683063	2146	2	-0.40154	0.010973	0.046628	1	728	2	-0.40154
Sycp2	4	0.8785	0.84978	0.970398	17224	0	0.51235	0.010979	0.046628	1	729	2	0.51235
Akap14	4	0.75344	0.71035	0.923993	15068	1	0.52047	0.011011	0.046628	1	730	2	0.52047
Esp3	4	0.58227	0.5868	0.876963	13153	1	0.83128	0.01103	0.046628	1	731	3	0.83128
Kif12	4	0.21898	0.28445	0.752741	7265	2	0.17921	0.011061	0.046998	1	732	2	0.17921
Spata31d1a	4	0.92825	0.90092	0.973225	18209	0	0.76816	0.011064	0.046998	1	733	3	0.76816
Gm7694	4	0.98894	0.98249	0.994875	19430	0	0.8369	0.011065	0.046998	1	734	4	0.8369
Scgb2b17	4	0.98893	0.98249	0.994875	19429	0	0.44501	0.011068	0.046998	1	735	4	0.44501
Olfr251	4	0.98891	0.98249	0.994875	19428	0	0.90819	0.011092	0.046998	1	736	4	0.90819
Vmn1r87	4	0.9889	0.98249	0.994875	19427	0	0.91515	0.011098	0.046998	1	737	4	0.91515
Oas1a	4	0.59934	0.59772	0.880717	13316	1	-0.028272	0.011111	0.046999	1	738	1	-0.028272
Tll1	4	0.82277	0.77097	0.939009	16149	1	0.82738	0.011113	0.046999	1	739	3	0.82738
Chst13	4	0.98886	0.98249	0.994875	19426	0	0.53164	0.01114	0.046999	1	740	4	0.53164
Olfr790	4	0.98861	0.98211	0.994875	19420	0	0.97832	0.011142	0.046999	1	741	4	0.97832
G6pc	4	0.98885	0.98249	0.994875	19425	0	0.57684	0.01115	0.046999	1	742	4	0.57684
Exoc6b	4	0.93912	0.91369	0.973225	18443	0	0.91764	0.011156	0.046999	1	743	3	0.91764
Spen	4	0.30374	0.36514	0.799953	8962	2	0.25627	0.011161	0.046999	1	744	2	0.25627
Cyp2d11	4	0.98882	0.98249	0.994875	19424	0	0.69025	0.01118	0.047182	1	745	4	0.69025
Magea8	4	0.40727	0.47361	0.847657	10962	1	-0.11061	0.011211	0.047182	1	746	1	-0.11061
Tpm2	4	0.18134	0.24767	0.742721	6520	1	0.48437	0.011254	0.047549	1	747	2	0.48437
Olfr658	4	0.33573	0.40836	0.837537	9549	2	0.32704	0.011261	0.047549	1	748	2	0.32704
Tnfrsf1a	4	0.38598	0.45769	0.847657	10540	1	0.96728	0.011272	0.04755	1	749	3	0.96728
1600015I10Rik	4	0.80788	0.75514	0.934059	15871	1	0.5618	0.011273	0.04755	1	750	2	0.5618
Klhl14	4	0.7396	0.7006	0.923993	14884	1	0.64294	0.011291	0.04775	1	751	2	0.64294
Skint5	4	0.29308	0.35192	0.790053	8749	2	0.32909	0.01131	0.04775	1	752	2	0.32909
Olfr1164	4	0.11267	0.18535	0.742721	4680	2	-0.49363	0.01131	0.04775	1	753	1	-0.49363
Gpr85	4	0.97395	0.96308	0.990702	19116	0	0.88585	0.011347	0.04775	1	754	3	0.88585
Gprin1	4	0.98861	0.98211	0.994875	19421	0	0.56945	0.011391	0.047904	1	755	4	0.56945
Mapk14	4	0.33588	0.40836	0.837537	9552	1	0.85586	0.011392	0.047904	1	756	3	0.85586
Lamp5	4	0.32763	0.3994	0.835001	9400	1	0.88912	0.011398	0.047904	1	757	3	0.88912
Vegfb	4	0.75418	0.71035	0.923993	15077	1	0.018259	0.01141	0.047904	1	758	1	0.018259
Olfr33	4	0.90404	0.87522	0.971891	17715	0	0.48509	0.01146	0.04808	1	759	2	0.48509
Vmn1r209	4	0.9885	0.98191	0.994875	19418	0	0.77136	0.011502	0.04808	1	760	4	0.77136
Magea10	4	0.44304	0.50947	0.854561	11633	1	0.17612	0.01151	0.04808	1	761	2	0.17612
Gab1	4	0.96952	0.9558	0.987525	19040	0	0.87276	0.011513	0.04808	1	762	3	0.87276
Pbx2	4	0.61182	0.60865	0.880717	13450	1	1.0187	0.01152	0.04808	1	763	3	1.0187
Vgll1	4	0.98846	0.98191	0.994875	19417	0	0.61176	0.011541	0.048266	1	764	4	0.61176
Pik3ip1	4	0.25661	0.31091	0.762552	8014	1	0.8064	0.011544	0.048266	1	765	3	0.8064
Olfr1228	4	0.98845	0.98191	0.994875	19416	0	0.62021	0.011547	0.048266	1	766	4	0.62021
Ahrr	4	0.85061	0.80886	0.95279	16696	0	0.18222	0.01156	0.048266	1	767	2	0.18222
Setd4	4	0.98843	0.98191	0.994875	19415	0	0.70296	0.011567	0.048266	1	768	4	0.70296
Pard6g	4	0.28111	0.33945	0.783984	8510	2	-0.33759	0.01161	0.048266	1	769	1	-0.33759
Rab33a	4	0.40076	0.47043	0.847657	10830	1	0.89962	0.01162	0.048267	1	770	3	0.89962
Acox2	4	0.98836	0.98191	0.994875	19414	0	0.44187	0.011638	0.048267	1	771	4	0.44187
Jph2	4	0.60956	0.60742	0.880717	13425	1	0.67065	0.01166	0.048267	1	772	3	0.67065
Kbtbd4	4	0.5964	0.59655	0.880717	13283	1	0.89411	0.011667	0.048267	1	773	3	0.89411
Mettl7a2	4	0.016155	0.032599	0.613903	1039	2	-0.78389	0.01171	0.048431	1	774	1	-0.78389
Oosp2	4	0.98827	0.98171	0.994875	19413	0	0.42539	0.011727	0.048431	1	775	4	0.42539
Olfr199	4	0.93076	0.90505	0.973225	18260	0	0.76846	0.011743	0.048431	1	776	3	0.76846
Actr3	4	0.35792	0.42814	0.84347	9979	1	0.51478	0.01176	0.048431	1	777	2	0.51478
Itgav	4	0.21556	0.27961	0.752741	7201	1	0.93741	0.011781	0.048432	1	778	3	0.93741
Hs3st3a1	4	0.98821	0.98171	0.994875	19412	0	0.64273	0.011786	0.048432	1	779	4	0.64273
Ccdc166	4	0.30523	0.36602	0.799953	8993	1	0.55326	0.01179	0.048432	1	780	2	0.55326
Cntrob	4	0.35588	0.42717	0.842654	9936	1	0.88642	0.011794	0.048432	1	781	3	0.88642
Lypd8	4	0.6385	0.61464	0.880717	13709	1	0.23711	0.01181	0.048432	1	782	1	0.23711
Adam1b	4	0.19978	0.26939	0.752741	6887	2	0.31893	0.011815	0.048432	1	783	2	0.31893
Tst	4	0.98127	0.97203	0.992258	19269	0	0.43794	0.01186	0.048432	1	784	4	0.43794
Hist1h2ba	4	0.90841	0.88021	0.972282	17805	0	0.83045	0.01187	0.048601	1	785	3	0.83045
Tssc4	4	0.92235	0.89435	0.972896	18082	0	0.87184	0.011903	0.048601	1	786	3	0.87184
Olfr986	4	0.57019	0.57959	0.872956	13036	1	0.83088	0.011903	0.048601	1	787	3	0.83088
Nos2	4	0.58005	0.5868	0.876963	13133	1	0.37282	0.01191	0.048601	1	788	3	0.37282
Kmt2e	4	0.35172	0.42205	0.839699	9859	1	0.64426	0.011992	0.048601	1	789	2	0.64426
Pid1	4	0.22204	0.28516	0.752741	7319	2	-0.18433	0.012059	0.048601	1	790	2	-0.18433
Pick1	4	0.84873	0.80712	0.951586	16668	0	0.8546	0.0121	0.048766	1	791	3	0.8546
Sertad2	4	0.58267	0.5868	0.876963	13157	1	0.527	0.012159	0.049123	1	792	2	0.527
Xkr6	4	0.63896	0.61464	0.880717	13714	1	0.11687	0.012209	0.049592	1	793	2	0.11687
Scaf1	4	0.41116	0.4814	0.850896	11038	1	0.56596	0.012215	0.049592	1	794	2	0.56596
Galc	4	0.96553	0.95297	0.986872	18967	0	0.88105	0.012242	0.049592	1	795	3	0.88105
4933406M09Rik	4	0.83513	0.78662	0.945032	16377	1	0.83003	0.012253	0.049592	1	796	3	0.83003
Spink2	4	0.98774	0.9809	0.994345	19410	0	0.63596	0.012265	0.049592	1	797	4	0.63596
Arl16	4	0.13303	0.2113	0.742721	5392	1	0.84372	0.012267	0.049592	1	798	3	0.84372
Olfr895	4	0.83769	0.79275	0.94805	16431	1	0.87966	0.012279	0.049593	1	799	3	0.87966
Dennd2d	4	0.9482	0.92623	0.977504	18630	0	0.95517	0.012305	0.049593	1	800	3	0.95517
Agr2	4	0.84901	0.80712	0.951586	16672	0	0.49504	0.012309	0.049593	1	801	2	0.49504
Olfr403	4	0.89349	0.86829	0.970398	17512	0	0.8049	0.01233	0.049593	1	802	3	0.8049
Flnb	4	0.98766	0.9809	0.994345	19409	0	0.71627	0.012339	0.049593	1	803	4	0.71627
Adal	4	0.93146	0.90573	0.973225	18277	0	0.87115	0.012352	0.049593	1	804	3	0.87115
Ubn2	4	0.14382	0.22646	0.742721	5748	2	-0.10489	0.012359	0.049593	1	805	2	-0.10489
Trpc6	4	0.93989	0.91369	0.973225	18456	0	0.20346	0.012409	0.049786	1	806	2	0.20346
4930578C19Rik	4	0.73932	0.69938	0.923993	14881	1	0.8813	0.012414	0.049786	1	807	3	0.8813
Vmn2r93	4	0.97233	0.961	0.990298	19089	0	0.85887	0.01242	0.049786	1	808	3	0.85887
Adgrf4	4	0.9116	0.88424	0.972282	17871	0	0.90445	0.012427	0.049786	1	809	3	0.90445
Cd36	4	0.97002	0.95697	0.988266	19050	0	0.68036	0.012458	0.049787	1	810	3	0.68036
Eef1a2	4	0.79051	0.74053	0.933728	15602	1	0.0048652	0.012459	0.049787	1	811	1	0.0048652
Lonrf3	4	0.057862	0.10271	0.741157	2699	1	0.83102	0.012488	0.049787	1	812	3	0.83102
Crtac1	4	0.33821	0.41091	0.837537	9603	1	0.85848	0.012543	0.052926	1	813	3	0.85848
Ptch1	4	0.36627	0.43927	0.847657	10153	2	0.35714	0.012558	0.052926	1	814	2	0.35714
Sh2d1b1	4	0.91034	0.88265	0.972282	17844	0	0.77615	0.012583	0.052927	1	815	3	0.77615
Sun1	4	0.98738	0.98067	0.994217	19407	0	0.61716	0.012621	0.05313	1	816	4	0.61716
C2cd2	4	0.98738	0.98067	0.994217	19406	0	0.44268	0.012624	0.05313	1	817	4	0.44268
Lama4	4	0.95627	0.93552	0.979425	18792	0	0.81422	0.012658	0.05313	1	818	3	0.81422
Calcoco2	4	0.92094	0.8936	0.972896	18049	0	0.74076	0.01266	0.05313	1	819	2	0.74076
Atp6v1a	4	0.98729	0.98067	0.994217	19404	0	0.59285	0.012712	0.056307	1	820	4	0.59285
Gabra3	4	0.98727	0.98067	0.994217	19403	0	0.53608	0.012727	0.056307	1	821	4	0.53608
Aunip	4	0.97674	0.96699	0.990702	19182	0	0.89875	0.012742	0.056308	1	822	3	0.89875
Lrrc6	4	0.78677	0.73932	0.933728	15530	1	0.53751	0.012758	0.05651	1	823	3	0.53751
Mnda	4	0.98724	0.98067	0.994217	19402	0	0.53577	0.012758	0.05651	1	824	4	0.53577
Vmn2r2	4	0.42361	0.49179	0.854561	11277	2	0.47252	0.012764	0.05651	1	825	2	0.47252
Cbln3	4	0.98723	0.98067	0.994217	19401	0	0.81918	0.012766	0.05651	1	826	4	0.81918
Akr1c18	4	0.98721	0.98067	0.994217	19400	0	0.83444	0.012791	0.05651	1	827	4	0.83444
Nudt14	4	0.9872	0.98067	0.994217	19399	0	0.59876	0.012797	0.05651	1	828	4	0.59876
Synpr	4	0.28164	0.33945	0.783984	8521	2	-0.38945	0.012808	0.05651	1	829	1	-0.38945
Stk3	4	0.98715	0.98067	0.994217	19398	0	0.59015	0.012854	0.05651	1	830	4	0.59015
Zbtb6	4	0.25273	0.30628	0.75913	7939	2	-0.53768	0.012858	0.05651	1	831	1	-0.53768
Nmur2	4	0.27931	0.33589	0.779964	8472	2	0.1992	0.012862	0.05651	1	832	2	0.1992
Ccdc50	4	0.98713	0.98067	0.994217	19397	0	0.85814	0.01287	0.056928	1	833	4	0.85814
Erp27	4	0.18093	0.24699	0.742721	6509	2	0.18856	0.012882	0.057105	1	834	2	0.18856
Prf1	4	0.91926	0.89286	0.972896	18015	0	0.49132	0.012908	0.057105	1	835	3	0.49132
Myeov2	4	0.98706	0.98046	0.994217	19395	0	0.6734	0.012938	0.05732	1	836	4	0.6734
St6galnac2	4	0.44169	0.50836	0.854561	11610	2	-0.04136	0.012958	0.057489	1	837	1	-0.04136
Fkbp14	4	0.17047	0.24299	0.742721	6306	1	1.0017	0.012974	0.05749	1	838	3	1.0017
Sept8.	4	0.987	0.98005	0.994217	19394	0	0.61262	0.012999	0.057675	1	839	4	0.61262
Tdrp	4	0.987	0.98005	0.994217	19393	0	0.51907	0.013001	0.057675	1	840	4	0.51907
Rap2b	4	0.51152	0.55672	0.869076	12507	1	0.017437	0.013007	0.057675	1	841	1	0.017437
Atp6v0e	4	0.98698	0.97985	0.994196	19392	0	0.54479	0.013024	0.057841	1	842	4	0.54479
Sall2	4	0.95538	0.93498	0.979425	18771	0	0.74354	0.013056	0.057841	1	843	2	0.74354
Ccdc40	4	0.29409	0.35373	0.791227	8769	2	0.049821	0.013057	0.057841	1	844	2	0.049821
Mbl1	4	0.62382	0.61048	0.880717	13566	1	1.0877	0.013083	0.058014	1	845	3	1.0877
Endov	4	0.98691	0.97964	0.994035	19391	0	0.68617	0.013094	0.058014	1	846	4	0.68617
Scgb1b7	4	0.42335	0.49179	0.854561	11267	1	0.54387	0.013107	0.058014	1	847	2	0.54387
Muc13	4	0.98689	0.97964	0.994035	19390	0	0.61682	0.013108	0.058014	1	848	4	0.61682
Oprl1	4	0.34801	0.41916	0.839699	9781	2	0.30477	0.013145	0.058186	1	849	2	0.30477
BC053393	4	0.98685	0.97943	0.993931	19389	0	0.53673	0.013147	0.058186	1	850	4	0.53673
Igfals	4	0.36288	0.43422	0.845957	10076	1	0.57302	0.013152	0.058373	1	851	2	0.57302
Fbxo27	4	0.74588	0.70668	0.923993	14969	1	0.17143	0.013157	0.058373	1	852	2	0.17143
Crebbp	4	0.98113	0.97147	0.991994	19267	0	0.91893	0.013174	0.058373	1	853	4	0.91893
Myl3	4	0.9792	0.96915	0.990947	19232	0	0.93017	0.013179	0.058373	1	854	4	0.93017
Gm4894	4	0.80298	0.75514	0.934059	15788	1	0.81496	0.013182	0.058373	1	855	3	0.81496
Slc22a15	4	0.88521	0.86017	0.970398	17354	0	0.63901	0.013238	0.058373	1	856	2	0.63901
4931423N10Rik	4	0.61963	0.60989	0.880717	13522	1	0.50096	0.013257	0.058373	1	857	3	0.50096
Caln1	4	0.21995	0.28445	0.752741	7282	2	0.24242	0.013295	0.058374	1	858	2	0.24242
Lce1k	4	0.78628	0.7381	0.933728	15525	1	0.32425	0.013307	0.058374	1	859	2	0.32425
Pomc	4	0.52401	0.56149	0.869076	12626	1	0.86564	0.013316	0.058374	1	860	3	0.86564
Arhgap42	4	0.1105	0.18433	0.742721	4610	1	0.52794	0.013331	0.058374	1	861	2	0.52794
9130023H24Rik	4	0.98664	0.97922	0.993763	19388	0	0.87745	0.013356	0.058374	1	862	4	0.87745
Olfr585	4	0.98663	0.979	0.993596	19387	0	0.59868	0.013367	0.058556	1	863	4	0.59868
Ppp3cb	4	0.89797	0.87001	0.970398	17600	0	0.83339	0.013401	0.058556	1	864	3	0.83339
Ccdc94	4	0.068581	0.12298	0.742721	3120	1	0.76311	0.013406	0.058557	1	865	3	0.76311
Grb14	4	0.95086	0.9285	0.977641	18680	0	0.93267	0.013411	0.058557	1	866	3	0.93267
9330182O14Rik	4	0.86308	0.82843	0.962693	16909	0	0.6033	0.013428	0.058557	1	867	2	0.6033
Hnf1b	4	0.92289	0.89508	0.972896	18099	0	0.89433	0.013439	0.058557	1	868	3	0.89433
Edar	4	0.5801	0.5868	0.876963	13134	1	0.94286	0.013451	0.059003	1	869	3	0.94286
Scn1b	4	0.12991	0.20787	0.742721	5305	3	-0.44634	0.013456	0.059003	1	870	1	-0.44634
Mdh2	4	0.98653	0.979	0.993596	19386	0	0.7846	0.013471	0.059202	1	871	4	0.7846
Pglyrp2	4	0.94127	0.915	0.973225	18485	0	0.66894	0.013471	0.059202	1	872	2	0.66894
Serpinb9d	4	0.98649	0.97879	0.993536	19385	0	0.81915	0.01351	0.059382	1	873	4	0.81915
Dstn	4	0.34709	0.41821	0.839699	9755	2	-0.064883	0.013556	0.059382	1	874	2	-0.064883
Zdhhc20	4	0.76051	0.71519	0.92689	15169	1	0.87436	0.01356	0.059816	1	875	3	0.87436
Abcb9	4	0.9864	0.97879	0.993536	19383	0	0.60174	0.013597	0.060024	1	876	4	0.60174
Gprin2	4	0.9864	0.97879	0.993536	19382	0	0.68074	0.013599	0.060024	1	877	4	0.68074
Nup98	4	0.10335	0.17575	0.742721	4362	1	0.62232	0.013639	0.060427	1	878	2	0.62232
Gnb5	4	0.89403	0.86829	0.970398	17524	0	1.0767	0.013651	0.060427	1	879	3	1.0767
Pomt1	4	0.94766	0.92566	0.977504	18617	0	0.98971	0.013656	0.060541	1	880	3	0.98971
Sucla2	4	0.056625	0.10103	0.741157	2654	2	-0.28827	0.013656	0.060654	1	881	2	-0.28827
Dcaf12	4	0.39655	0.46473	0.847657	10755	1	0.90611	0.013687	0.060654	1	882	3	0.90611
Asic5	4	0.39644	0.46473	0.847657	10754	2	0.15941	0.013706	0.060654	1	883	2	0.15941
Cd163l1	4	0.25828	0.31253	0.763011	8049	1	0.70527	0.013707	0.060654	1	884	2	0.70527
B4galt5	4	0.46099	0.52817	0.864176	11990	1	0.81046	0.013714	0.060654	1	885	3	0.81046
Spata1	4	0.13169	0.21022	0.742721	5358	1	0.90977	0.013737	0.060654	1	886	3	0.90977
Olfr1426	4	0.8698	0.8399	0.968177	17037	0	0.93669	0.013767	0.060654	1	887	3	0.93669
Cpeb1	4	0.98623	0.97857	0.993519	19381	0	0.84392	0.013771	0.060654	1	888	4	0.84392
Spink10	4	0.047487	0.080737	0.691253	2300	1	0.55074	0.013774	0.060654	1	889	2	0.55074
Cyp2c39	4	0.90989	0.88265	0.972282	17836	0	0.89616	0.013777	0.060654	1	890	3	0.89616
Csrp2bp	4	0.98621	0.97857	0.993519	19380	0	0.41743	0.01379	0.060654	1	891	4	0.41743
Lipn	4	0.24972	0.3046	0.756514	7883	2	-0.47033	0.013805	0.060654	1	892	1	-0.47033
Olfr448	4	0.98619	0.97857	0.993519	19379	0	0.6279	0.013809	0.060654	1	893	4	0.6279
Top1	4	0.31062	0.37323	0.805799	9104	1	0.37127	0.013855	0.060655	1	894	2	0.37127
Prss54	3	0.97168	0.96205	0.990702	19079	0	1.1747	0.013858	0.051361	1	895	3	1.1747
4933402E13Rik	4	0.98612	0.97857	0.993519	19378	0	0.68835	0.013881	0.060655	1	896	4	0.68835
Ldb3	4	0.96926	0.9558	0.987525	19036	0	0.85863	0.013883	0.060655	1	897	3	0.85863
Zfp110	4	0.10697	0.1787	0.742721	4478	1	0.8627	0.013904	0.060655	1	898	3	0.8627
Prkx	4	0.69574	0.6545	0.896139	14327	1	0.4624	0.013905	0.060655	1	899	2	0.4624
Nt5c3	3	0.98608	0.98169	0.994875	19376	0	0.7807	0.013922	0.051361	1	900	3	0.7807
Cited4	4	0.86889	0.83784	0.968177	17016	0	0.72218	0.013948	0.060655	1	901	3	0.72218
Olfr1128	4	0.94926	0.9268	0.977641	18652	0	0.83825	0.013969	0.061123	1	902	3	0.83825
Vmn1r46	4	0.7479	0.70788	0.923993	14994	1	0.71685	0.013971	0.061123	1	903	3	0.71685
Cdk4	4	0.98579	0.97857	0.993519	19368	0	0.77733	0.013993	0.061123	1	904	4	0.77733
Zfp606	4	0.98596	0.97857	0.993519	19373	0	0.85143	0.014039	0.061123	1	905	4	0.85143
Pdxdc1	4	0.98596	0.97857	0.993519	19374	0	0.66631	0.014039	0.061123	1	906	4	0.66631
Ppp2r5d	4	0.9157	0.88898	0.972896	17945	0	0.78522	0.014049	0.061123	1	907	3	0.78522
Zfp335	4	0.41241	0.4814	0.850896	11065	1	0.4749	0.014055	0.061123	1	908	3	0.4749
Rabggtb	4	0.98592	0.97857	0.993519	19372	0	0.63981	0.014076	0.061123	1	909	4	0.63981
Pou2af1	4	0.98591	0.97857	0.993519	19371	0	0.67959	0.014095	0.061123	1	910	4	0.67959
Nt5c2	4	0.058011	0.10271	0.741157	2708	2	-0.4798	0.014104	0.061123	1	911	2	-0.4798
Oxr1	4	0.24378	0.298	0.754017	7764	1	0.7131	0.014114	0.061123	1	912	3	0.7131
Sh3glb1	4	0.007864	0.019625	0.612259	537	3	-1.1275	0.014154	0.06132	1	913	1	-1.1275
Ppp4r4	4	0.98584	0.97857	0.993519	19370	0	0.50107	0.014161	0.06132	1	914	4	0.50107
Olfr553	4	0.95033	0.92795	0.977641	18669	0	0.91708	0.014191	0.06132	1	915	3	0.91708
Parp14	4	0.9858	0.97857	0.993519	19369	0	0.90339	0.014196	0.06132	1	916	4	0.90339
Lsm12	4	0.87171	0.84191	0.968177	17077	0	0.79666	0.014203	0.06132	1	917	3	0.79666
Olfr1308	4	0.70462	0.66187	0.899014	14433	1	0.91599	0.014233	0.06151	1	918	3	0.91599
Slc29a2	4	0.73556	0.69334	0.920037	14818	1	0.67553	0.014251	0.06151	1	919	2	0.67553
Polh	4	0.63041	0.61223	0.880717	13629	1	0.1302	0.014254	0.06151	1	920	1	0.1302
Gpatch2l	4	0.98574	0.97834	0.993519	19367	0	0.61895	0.014258	0.06151	1	921	4	0.61895
Mga	4	0.65376	0.62675	0.886419	13849	1	0.57139	0.014272	0.06151	1	922	2	0.57139
Alkbh3	4	0.44653	0.51056	0.854561	11713	1	0.82941	0.01428	0.06151	1	923	3	0.82941
P2ry12	4	0.98567	0.97834	0.993519	19366	0	0.58812	0.014333	0.06151	1	924	4	0.58812
Fam114a2	4	0.98566	0.97834	0.993519	19365	0	0.43243	0.014344	0.06151	1	925	4	0.43243
Defb50	4	0.23766	0.29605	0.752741	7646	1	0.56533	0.014354	0.06151	1	926	2	0.56533
Grhl1	4	0.17061	0.24299	0.742721	6310	2	0.13493	0.014396	0.06151	1	927	2	0.13493
Bcl2l15	4	0.9856	0.97834	0.993519	19364	0	0.71619	0.0144	0.06151	1	928	4	0.71619
Tet2	4	0.90729	0.87937	0.972282	17782	0	0.89672	0.014403	0.061746	1	929	3	0.89672
Scgn	4	0.04418	0.076449	0.683063	2170	2	0.029931	0.014453	0.06222	1	930	2	0.029931
1700056E22Rik	4	0.67573	0.64121	0.8921	14102	1	0.74801	0.014457	0.06222	1	931	3	0.74801
Echs1	4	0.16926	0.24176	0.742721	6278	2	0.31547	0.014458	0.06222	1	932	2	0.31547
Olfr1303	4	0.46904	0.53743	0.865764	12148	1	0.92868	0.014479	0.06222	1	933	3	0.92868
Ap4b1	4	0.16404	0.23928	0.742721	6179	1	0.46303	0.0145	0.06222	1	934	2	0.46303
Nucks1	4	0.7994	0.74905	0.934059	15738	1	0.11706	0.014503	0.06222	1	935	2	0.11706
Klk4	4	0.98545	0.97834	0.993519	19363	0	0.87457	0.014549	0.06222	1	936	4	0.87457
Plekha8	4	0.61728	0.60989	0.880717	13503	1	0.12377	0.014553	0.06222	1	937	2	0.12377
Rhcg	4	0.98545	0.97834	0.993519	19362	0	0.3816	0.014555	0.06222	1	938	4	0.3816
Vmn2r79	4	0.98544	0.97834	0.993519	19361	0	0.80945	0.014564	0.06222	1	939	4	0.80945
Spin4	4	0.98543	0.97834	0.993519	19360	0	0.58274	0.014575	0.06222	1	940	4	0.58274
Gm5111	4	0.86332	0.82843	0.962693	16915	0	-0.020043	0.014603	0.062221	1	941	1	-0.020043
B3galt6	4	0.028108	0.056378	0.683063	1539	1	0.82983	0.014618	0.062221	1	942	3	0.82983
Bub1b	4	0.98535	0.97834	0.993519	19358	0	0.48178	0.014652	0.062221	1	943	4	0.48178
Tbc1d20	4	0.98535	0.97834	0.993519	19357	0	0.71216	0.014652	0.062221	1	944	4	0.71216
Erbb2ip	4	0.94497	0.92222	0.97655	18560	0	0.51197	0.014652	0.062221	1	945	3	0.51197
Bcl2a1c	4	0.73806	0.69938	0.923993	14855	1	0.61576	0.014673	0.062221	1	946	2	0.61576
Rbmxl2	4	0.63763	0.61464	0.880717	13698	1	0.50527	0.014702	0.062695	1	947	3	0.50527
Ppp1r3c	4	0.67404	0.64001	0.8921	14078	1	0.5364	0.01474	0.062919	1	948	2	0.5364
Eif2b4	4	0.81912	0.76606	0.937151	16068	1	0.72691	0.014748	0.062919	1	949	3	0.72691
Mettl23	4	0.024727	0.05075	0.681797	1418	3	-1.0662	0.014752	0.06292	1	950	1	-1.0662
Pln	4	0.98524	0.97834	0.993519	19356	0	0.91819	0.014759	0.06292	1	951	4	0.91819
1700029J07Rik	4	0.98522	0.97834	0.993519	19354	0	0.53499	0.014784	0.063135	1	952	4	0.53499
Ptgfrn	4	0.98522	0.97834	0.993519	19355	0	0.38038	0.014784	0.063135	1	953	4	0.38038
Sft2d3	4	0.63606	0.61464	0.880717	13684	1	0.82707	0.014804	0.063135	1	954	3	0.82707
Msrb3	4	0.78297	0.73688	0.933728	15478	1	0.93739	0.014827	0.063357	1	955	3	0.93739
Ywhag	4	0.68401	0.6449	0.8921	14203	1	0.15344	0.014902	0.063614	1	956	2	0.15344
Efcab2	4	0.96196	0.9452	0.983456	18905	0	0.93794	0.014935	0.064081	1	957	3	0.93794
Serpinb1c	4	0.53989	0.56869	0.869076	12761	1	0.093349	0.014951	0.064081	1	958	2	0.093349
Zfp410	4	0.98501	0.97834	0.993519	19353	0	0.38509	0.01499	0.064081	1	959	4	0.38509
Olfr53	4	0.985	0.97834	0.993519	19352	0	0.76371	0.014995	0.064081	1	960	4	0.76371
Spint4	4	0.89131	0.8674	0.970398	17472	0	0.7217	0.014998	0.064081	1	961	3	0.7217
1700018F24Rik	4	0.042629	0.075536	0.683063	2105	3	-0.83348	0.015001	0.064081	1	962	1	-0.83348
P3h2	4	0.32757	0.3994	0.835001	9398	1	0.94293	0.015017	0.064081	1	963	3	0.94293
E430025E21Rik	4	0.98498	0.97834	0.993519	19351	0	0.55862	0.015025	0.064081	1	964	4	0.55862
Ntrk3	4	0.029859	0.062416	0.683063	1605	2	-0.25536	0.015045	0.064556	1	965	2	-0.25536
Adamts17	4	0.5357	0.56628	0.869076	12725	1	0.60501	0.015051	0.064556	1	966	2	0.60501
Lysmd4	4	0.98494	0.97812	0.993519	19350	0	0.96555	0.015062	0.064739	1	967	4	0.96555
Tusc1	4	0.38079	0.4542	0.847657	10437	1	0.85753	0.015065	0.064739	1	968	3	0.85753
Klf15	4	0.85812	0.81853	0.956839	16828	0	0.66376	0.015073	0.064739	1	969	2	0.66376
Prrg2	4	0.98492	0.97812	0.993519	19349	0	0.58257	0.015077	0.064739	1	970	4	0.58257
Cks1brt	4	0.19457	0.26172	0.752741	6783	1	0.67328	0.015094	0.064739	1	971	2	0.67328
Rhbdl3	4	0.9849	0.97812	0.993519	19348	0	0.58894	0.015097	0.064739	1	972	4	0.58894
Cmya5	4	0.72933	0.68488	0.913249	14743	1	0.58613	0.015101	0.064739	1	973	2	0.58613
Slc28a3	4	0.98487	0.97812	0.993519	19347	0	0.6319	0.01513	0.06474	1	974	4	0.6319
Sox14	4	0.28269	0.34118	0.786118	8538	1	0.49321	0.015136	0.06474	1	975	2	0.49321
Bcas1	4	0.98485	0.97812	0.993519	19346	0	0.71091	0.015149	0.064978	1	976	4	0.71091
Tm9sf2	4	0.015126	0.030819	0.612259	979	2	-0.38792	0.015151	0.064978	1	977	2	-0.38792
Ddx19b	4	0.81906	0.76606	0.937151	16067	1	0.98604	0.015161	0.064978	1	978	3	0.98604
Tchh	4	0.037748	0.071363	0.683063	1931	3	-0.74597	0.0152	0.065163	1	979	1	-0.74597
Ctns	4	0.92341	0.89803	0.972896	18111	0	0.16554	0.01525	0.065163	1	980	2	0.16554
Cdon	4	0.064108	0.11435	0.742721	2930	1	0.91059	0.015253	0.065163	1	981	3	0.91059
2010107E04Rik	4	0.9847	0.97719	0.993519	19344	0	0.61836	0.015302	0.069469	1	982	4	0.61836
Krt222	4	0.98468	0.97719	0.993519	19343	0	0.46071	0.015315	0.069469	1	983	4	0.46071
Gm14346	4	0.98466	0.97719	0.993519	19342	0	0.77839	0.015336	0.069469	1	984	4	0.77839
Olfr284	4	0.92279	0.89508	0.972896	18096	0	0.72303	0.015346	0.069469	1	985	3	0.72303
Tmprss12	4	0.10732	0.1787	0.742721	4491	2	-0.63464	0.01535	0.069469	1	986	1	-0.63464
Gna11	4	0.73927	0.69938	0.923993	14878	1	0.83036	0.015396	0.06947	1	987	3	0.83036
Atp10a	4	0.98455	0.97719	0.993519	19340	0	0.45395	0.015447	0.069949	1	988	4	0.45395
Slc26a7	4	0.98455	0.97719	0.993519	19339	0	0.67501	0.015454	0.069949	1	989	4	0.67501
Zfp932	4	0.98454	0.97719	0.993519	19338	0	0.71052	0.015458	0.069949	1	990	4	0.71052
Ap1m1	4	0.95591	0.93498	0.979425	18783	0	0.96216	0.01547	0.069949	1	991	3	0.96216
Olfr270	4	0.97584	0.96602	0.990702	19157	0	0.87511	0.015476	0.070183	1	992	3	0.87511
Trpv4	4	0.93281	0.90642	0.973225	18313	0	0.93819	0.015491	0.070183	1	993	3	0.93819
Moap1	3	0.98451	0.97885	0.993544	19337	0	0.62687	0.015493	0.056943	1	994	3	0.62687
Slc17a9	4	0.9845	0.97719	0.993519	19336	0	0.60813	0.015497	0.070183	1	995	4	0.60813
Olfr547	4	0.12542	0.20408	0.742721	5137	2	0.40308	0.015506	0.070183	1	996	2	0.40308
Spred3	4	0.98449	0.97719	0.993519	19335	0	0.43273	0.015511	0.070183	1	997	4	0.43273
Vmn2r84	4	0.94531	0.92282	0.97655	18570	0	0.95447	0.015515	0.070183	1	998	3	0.95447
Rnf19a	4	0.80147	0.75274	0.934059	15763	1	0.97746	0.01552	0.070183	1	999	3	0.97746
C2cd4a	4	0.98448	0.97719	0.993519	19334	0	0.8005	0.015522	0.070183	1	1000	4	0.8005
Adgra2	4	0.9708	0.95848	0.989147	19065	0	0.79246	0.015537	0.070184	1	1001	3	0.79246
Hist1h1e	4	0.10984	0.18276	0.742721	4586	3	-0.50109	0.015549	0.070184	1	1002	1	-0.50109
Tom1	4	0.45947	0.52703	0.864176	11958	2	0.46465	0.015556	0.070184	1	1003	2	0.46465
Proser3	4	0.98443	0.97719	0.993519	19332	0	0.47027	0.015571	0.070184	1	1004	4	0.47027
Olfr893	4	0.91446	0.88746	0.972896	17922	0	0.81218	0.015583	0.070184	1	1005	3	0.81218
Mrpl45	4	0.9844	0.97719	0.993519	19331	0	0.69841	0.015597	0.070407	1	1006	4	0.69841
Dido1	4	0.44351	0.50947	0.854561	11649	1	0.0025794	0.015599	0.070407	1	1007	1	0.0025794
Tshz2	4	0.65712	0.62795	0.886419	13889	1	0.46996	0.015628	0.070407	1	1008	2	0.46996
Dus3l	4	0.96662	0.95297	0.986872	18985	0	0.93189	0.015635	0.070407	1	1009	3	0.93189
Zfp599	4	0.98436	0.97719	0.993519	19329	0	0.84173	0.015644	0.070407	1	1010	4	0.84173
Pyurf	4	0.75184	0.71035	0.923993	15046	1	0.80594	0.015647	0.070407	1	1011	3	0.80594
Peli2	4	0.030719	0.062988	0.683063	1646	2	-0.59793	0.015648	0.070407	1	1012	1	-0.59793
1110037F02Rik	4	0.98435	0.97719	0.993519	19328	0	0.47749	0.015649	0.070407	1	1013	4	0.47749
Mgarp	4	0.49982	0.55063	0.869076	12418	1	0.1752	0.015698	0.070407	1	1014	2	0.1752
Olfr916	4	0.9843	0.97719	0.993519	19327	0	0.43539	0.015703	0.070407	1	1015	4	0.43539
H1foo	4	0.98429	0.97719	0.993519	19325	0	0.56791	0.015709	0.070407	1	1016	4	0.56791
Sprn	4	0.94743	0.92511	0.977504	18612	0	0.83192	0.015729	0.070407	1	1017	3	0.83192
Cpd	4	0.52586	0.56149	0.869076	12642	1	0.2169	0.015748	0.070621	1	1018	2	0.2169
Ube2dnl1	4	0.060584	0.10833	0.742721	2799	2	-0.14905	0.015753	0.070621	1	1019	2	-0.14905
Reep5	4	0.98423	0.97693	0.993519	19324	0	0.48638	0.015768	0.070622	1	1020	4	0.48638
Ccdc9	4	0.97747	0.96731	0.990702	19200	0	0.84592	0.015836	0.071052	1	1021	3	0.84592
Gm3646	4	0.89438	0.86829	0.970398	17536	0	0.95462	0.015875	0.071253	1	1022	3	0.95462
Ddx24	4	0.68545	0.64611	0.893153	14221	1	0.80833	0.015894	0.071253	1	1023	3	0.80833
Col3a1	4	0.28737	0.34921	0.789949	8638	2	-0.043517	0.015897	0.071253	1	1024	2	-0.043517
Trpm3	4	0.98409	0.9762	0.993519	19322	0	0.64995	0.015914	0.071457	1	1025	4	0.64995
Nusap1	4	0.68001	0.64304	0.8921	14151	1	0.87608	0.015944	0.072113	1	1026	3	0.87608
Dkc1	4	0.21613	0.28169	0.752741	7212	2	-0.51836	0.015947	0.072113	1	1027	1	-0.51836
Clic3	4	0.86761	0.83266	0.963686	16998	0	0.77961	0.015953	0.072114	1	1028	3	0.77961
Eny2	4	0.10045	0.17482	0.742721	4260	1	0.82016	0.015976	0.072622	1	1029	3	0.82016
Ist1	4	0.86525	0.83053	0.963032	16948	0	0.88485	0.015983	0.072622	1	1030	3	0.88485
Vmn1r169	4	0.356	0.42717	0.842654	9939	2	0.17691	0.015997	0.072623	1	1031	2	0.17691
Nov	4	0.91506	0.88823	0.972896	17932	0	0.93525	0.016007	0.072623	1	1032	3	0.93525
Adora2b	4	0.35836	0.42914	0.843686	9985	2	0.25722	0.016047	0.07311	1	1033	2	0.25722
Sec61g	4	0.98395	0.97596	0.993519	19321	0	0.66963	0.016047	0.07311	1	1034	4	0.66963
Capn3	4	0.96675	0.95297	0.986872	18989	0	0.87806	0.016053	0.07311	1	1035	3	0.87806
Ski	4	0.98393	0.97596	0.993519	19320	0	0.65569	0.016073	0.07311	1	1036	4	0.65569
Zfp953	4	0.89347	0.86829	0.970398	17511	0	0.74416	0.016075	0.07311	1	1037	3	0.74416
Olfr351	4	0.91737	0.88979	0.972896	17976	0	0.87941	0.016075	0.07311	1	1038	3	0.87941
Poc5	4	0.98392	0.97596	0.993519	19319	0	0.73298	0.016081	0.07311	1	1039	4	0.73298
Otx2	4	0.29362	0.35192	0.790053	8762	2	0.23578	0.016096	0.073111	1	1040	2	0.23578
Aqp11	4	0.9839	0.97596	0.993519	19318	0	0.80298	0.016103	0.073111	1	1041	4	0.80298
Wfdc9	4	0.14883	0.22996	0.742721	5882	2	0.1333	0.01613	0.073111	1	1042	2	0.1333
Dpf2	4	0.98386	0.97596	0.993519	19317	0	0.49706	0.016141	0.073111	1	1043	4	0.49706
Trim9	4	0.83212	0.78175	0.942581	16319	1	0.78894	0.016162	0.073111	1	1044	3	0.78894
Dcdc2b	4	0.38931	0.46168	0.847657	10599	1	0.67206	0.016171	0.07335	1	1045	3	0.67206
Clec14a	4	0.28151	0.33945	0.783984	8518	1	0.62361	0.016171	0.07335	1	1046	3	0.62361
Olfr1085	4	0.93704	0.91305	0.973225	18402	0	0.78267	0.016276	0.076506	1	1047	3	0.78267
Naa40	4	0.83331	0.7854	0.945032	16344	1	0.92231	0.016279	0.076506	1	1048	3	0.92231
Lipi	4	0.66493	0.63034	0.886419	13978	1	0.50728	0.016295	0.076979	1	1049	2	0.50728
Prdx4	4	0.84009	0.79755	0.949796	16479	1	0.46293	0.016301	0.076979	1	1050	2	0.46293
Vmn1r12	4	0.27307	0.33319	0.779964	8352	2	-0.20801	0.016345	0.077214	1	1051	1	-0.20801
Adrm1	4	0.98365	0.97572	0.993519	19316	0	0.42352	0.016355	0.077214	1	1052	4	0.42352
Lrrn2	4	0.61349	0.60865	0.880717	13473	1	0.82359	0.016359	0.077214	1	1053	3	0.82359
Fblim1	4	0.47631	0.54105	0.865764	12227	1	0.85149	0.01636	0.077214	1	1054	3	0.85149
Lrrc10	4	0.98362	0.97572	0.993519	19315	0	0.82074	0.016377	0.077214	1	1055	4	0.82074
Pex2	4	0.98362	0.97572	0.993519	19314	0	0.43866	0.016381	0.077214	1	1056	4	0.43866
1110059E24Rik	4	0.20148	0.26939	0.752741	6924	1	0.3681	0.016395	0.077214	1	1057	3	0.3681
Krt26	4	0.28397	0.34381	0.789129	8560	1	0.7088	0.016433	0.077214	1	1058	2	0.7088
Pabpc2	4	0.56236	0.57354	0.869432	12972	1	0.75715	0.016444	0.077214	1	1059	3	0.75715
Prol1	4	0.83759	0.79146	0.948005	16429	1	0.48806	0.016462	0.077214	1	1060	2	0.48806
Ppp1r14d	4	0.75427	0.71035	0.923993	15078	1	0.91427	0.016494	0.077214	1	1061	3	0.91427
Samd4	4	0.70873	0.66427	0.899014	14482	1	0.43233	0.016494	0.077214	1	1062	2	0.43233
Gdf7	4	0.78246	0.73688	0.933728	15467	1	0.82587	0.016501	0.077214	1	1063	3	0.82587
Malsu1	4	0.26786	0.32588	0.771003	8247	1	0.7435	0.016543	0.077214	1	1064	3	0.7435
Hist1h4h	4	0.69929	0.65574	0.896139	14376	1	0.69904	0.01655	0.077214	1	1065	3	0.69904
Osbpl5	4	0.98342	0.97572	0.993519	19312	0	0.49335	0.016581	0.077465	1	1066	4	0.49335
Ppp2r4	4	0.97033	0.95775	0.988652	19055	0	0.81829	0.016591	0.077465	1	1067	3	0.81829
Msmo1	4	0.63048	0.61223	0.880717	13631	1	0.55712	0.016594	0.077465	1	1068	2	0.55712
Lyst	4	0.54744	0.56869	0.869076	12827	1	0.86611	0.016622	0.07766	1	1069	3	0.86611
Hirip3	4	0.89915	0.87044	0.970398	17626	0	0.58272	0.016624	0.07766	1	1070	2	0.58272
Ccdc183	4	0.98046	0.97033	0.991391	19257	0	0.79528	0.016634	0.07766	1	1071	4	0.79528
1810043G02Rik	4	0.33136	0.40484	0.837537	9476	2	-0.040425	0.016644	0.07766	1	1072	2	-0.040425
Olfr688	4	0.98332	0.97548	0.993519	19310	0	0.58551	0.016683	0.07766	1	1073	4	0.58551
Ccdc74a	4	0.58947	0.59289	0.880717	13221	1	0.27556	0.016693	0.07766	1	1074	2	0.27556
Tmem110	4	0.45056	0.51526	0.854561	11782	1	0.5158	0.016743	0.077661	1	1075	3	0.5158
Smc1a	4	0.70898	0.66427	0.899014	14484	1	0.69275	0.01675	0.077661	1	1076	2	0.69275
Fam189a2	4	0.82387	0.77338	0.939687	16168	1	0.7775	0.016787	0.077661	1	1077	3	0.7775
Zbtb33	4	0.74919	0.70909	0.923993	15011	1	0.8218	0.016793	0.077661	1	1078	3	0.8218
Tmem87a	4	0.12529	0.20408	0.742721	5136	1	0.83108	0.016794	0.077661	1	1079	3	0.83108
Trim43c	4	0.98316	0.97548	0.993519	19308	0	0.57841	0.016836	0.077878	1	1080	4	0.57841
Ppp1r12c	4	0.95354	0.93178	0.977857	18738	0	0.71806	0.016843	0.078117	1	1081	3	0.71806
Tcp10b	4	0.98313	0.97548	0.993519	19307	0	0.87173	0.016869	0.078621	1	1082	4	0.87173
Hoxd9	4	0.53633	0.56749	0.869076	12730	1	0.74645	0.016892	0.078621	1	1083	3	0.74645
Nsun3	4	0.81809	0.76483	0.936985	16050	1	0.59053	0.016913	0.078621	1	1084	2	0.59053
Ifi35	4	0.79079	0.74053	0.933728	15605	1	0.86519	0.01694	0.078821	1	1085	3	0.86519
Trat1	3	0.98303	0.97714	0.993519	19305	0	0.52999	0.016966	0.061533	1	1086	3	0.52999
Grsf1	4	0.48901	0.54589	0.867425	12328	1	0.55783	0.017062	0.078821	1	1087	2	0.55783
Lurap1l	4	0.074499	0.13133	0.742721	3332	2	-0.43703	0.017091	0.078821	1	1088	2	-0.43703
Cypt15	4	0.83378	0.78662	0.945032	16350	1	0.70755	0.017155	0.079516	1	1089	3	0.70755
Apom	4	0.86636	0.83159	0.963526	16970	0	0.8051	0.017227	0.080055	1	1090	3	0.8051
Krt20	4	0.98277	0.97522	0.993519	19303	0	0.54789	0.017228	0.080055	1	1091	4	0.54789
Gpr156	4	0.98277	0.97522	0.993519	19302	0	0.58183	0.017231	0.080055	1	1092	4	0.58183
Ctbp2	4	0.98276	0.97522	0.993519	19301	0	0.44064	0.017237	0.080055	1	1093	4	0.44064
Abi1	4	0.91341	0.88506	0.972282	17907	0	0.50042	0.01724	0.080055	1	1094	2	0.50042
Olfr145	4	0.5962	0.59655	0.880717	13281	1	0.79381	0.017253	0.080055	1	1095	3	0.79381
2310014L17Rik	4	0.98274	0.97509	0.993519	19300	0	0.5356	0.017255	0.080161	1	1096	4	0.5356
Mptx2	4	0.75415	0.71035	0.923993	15076	1	0.5548	0.017264	0.080267	1	1097	2	0.5548
Abtb2	4	0.14131	0.22285	0.742721	5658	1	0.55357	0.017272	0.080267	1	1098	2	0.55357
Smarca4	4	0.97755	0.96763	0.990702	19201	0	0.90191	0.017286	0.080267	1	1099	3	0.90191
H2-Aa	4	0.96033	0.94294	0.983373	18867	0	0.68118	0.01729	0.080268	1	1100	3	0.68118
Gm13154	3	0.69607	0.63885	0.8921	14333	1	-0.13281	0.017334	0.06215	1	1101	1	-0.13281
Spock1	4	0.042986	0.075986	0.683063	2123	1	0.83648	0.017373	0.083377	1	1102	3	0.83648
Snapin	4	0.25479	0.30901	0.761109	7974	2	0.31623	0.017377	0.083377	1	1103	2	0.31623
Pdzd9	4	0.98261	0.97471	0.993519	19299	0	0.64295	0.017386	0.083377	1	1104	4	0.64295
Ssb	4	0.57062	0.57959	0.872956	13041	1	0.083291	0.01739	0.083571	1	1105	2	0.083291
Ttc32	4	0.90383	0.87522	0.971891	17712	0	0.84536	0.01739	0.083571	1	1106	3	0.84536
Itgbl1	4	0.9802	0.96959	0.991051	19251	0	0.96854	0.017406	0.083571	1	1107	4	0.96854
Pgm1	4	0.92338	0.89803	0.972896	18109	0	0.58651	0.017439	0.083778	1	1108	3	0.58651
Mybpc2	3	0.21634	0.26691	0.752741	7217	1	1.0737	0.017442	0.062483	1	1109	2	1.0737
Lrrc15	4	0.80752	0.75514	0.934059	15864	1	0.88141	0.017444	0.083778	1	1110	3	0.88141
Atp13a2	4	0.6924	0.6521	0.896139	14288	1	0.8234	0.017445	0.083778	1	1111	3	0.8234
Nhlrc3	4	0.98254	0.97418	0.993267	19298	0	0.53613	0.017459	0.083778	1	1112	4	0.53613
Ccna1	4	0.68159	0.6449	0.8921	14175	1	0.23088	0.017489	0.083778	1	1113	2	0.23088
Dynlrb1	4	0.9825	0.97418	0.993267	19297	0	0.39969	0.017501	0.083778	1	1114	4	0.39969
Sema4d	4	0.11304	0.18535	0.742721	4698	2	0.044483	0.01752	0.083779	1	1115	2	0.044483
Kcnk1	4	0.89541	0.87001	0.970398	17552	0	0.73771	0.017539	0.083779	1	1116	2	0.73771
Pan2	4	0.98243	0.97418	0.993267	19296	0	0.40805	0.017572	0.083779	1	1117	4	0.40805
Ibsp	4	0.013755	0.028822	0.612259	896	1	0.023878	0.017588	0.083779	1	1118	1	0.023878
2300002M23Rik	4	0.98239	0.97391	0.993142	19295	0	0.76346	0.017607	0.084002	1	1119	4	0.76346
Batf3	4	0.98236	0.97364	0.992915	19294	0	0.41027	0.01764	0.084217	1	1120	4	0.41027
Rbm10	4	0.33876	0.41091	0.837537	9615	2	0.42734	0.017641	0.084217	1	1121	2	0.42734
Plch2	4	0.86343	0.82843	0.962693	16918	0	0.75022	0.017654	0.084217	1	1122	3	0.75022
Ntan1	4	0.98232	0.97364	0.992915	19293	0	0.47437	0.017678	0.084217	1	1123	4	0.47437
Fbxw7	4	0.0050527	0.011721	0.612259	354	3	-0.66484	0.017688	0.084217	1	1124	1	-0.66484
Pbx1	4	0.76466	0.71885	0.927066	15225	1	0.73966	0.017717	0.084217	1	1125	3	0.73966
Hoxb5	4	0.98228	0.97364	0.992915	19292	0	0.48878	0.017722	0.084217	1	1126	4	0.48878
Usp12	4	0.8207	0.76855	0.93792	16100	1	0.4256	0.017737	0.084217	1	1127	3	0.4256
Polg2	4	0.16602	0.23986	0.742721	6214	1	0.78546	0.017755	0.084217	1	1128	3	0.78546
Dennd6b	4	0.9625	0.94567	0.983456	18918	0	0.76394	0.017773	0.084217	1	1129	3	0.76394
Tigd3	4	0.76159	0.7164	0.92689	15184	1	0.66179	0.017787	0.084217	1	1130	3	0.66179
Dnajc10	4	0.98219	0.97364	0.992915	19291	0	0.59165	0.017812	0.084217	1	1131	4	0.59165
Rbpms	4	0.44418	0.50947	0.854561	11661	2	-0.15599	0.017837	0.084217	1	1132	1	-0.15599
Pank3	4	0.98215	0.97364	0.992915	19290	0	0.50053	0.017852	0.084217	1	1133	4	0.50053
Rgl1	4	0.98214	0.97364	0.992915	19288	0	0.58293	0.01786	0.084217	1	1134	4	0.58293
Gpr157	4	0.98214	0.97364	0.992915	19289	0	0.72016	0.01786	0.084217	1	1135	4	0.72016
Dnaja1	4	0.93487	0.9098	0.973225	18353	0	0.78555	0.017885	0.084217	1	1136	3	0.78555
Art2b	4	0.32259	0.39103	0.826193	9299	1	0.29037	0.017887	0.084217	1	1137	2	0.29037
Cubn	4	0.91158	0.88424	0.972282	17870	0	0.84549	0.017904	0.084678	1	1138	3	0.84549
Plekhh1	4	0.84495	0.80126	0.949796	16572	0	0.74359	0.017957	0.084915	1	1139	3	0.74359
1700037C18Rik	4	0.98204	0.97335	0.992915	19287	0	0.56577	0.01796	0.084915	1	1140	4	0.56577
Snx14	4	0.11926	0.1946	0.742721	4927	1	0.88669	0.017977	0.084915	1	1141	3	0.88669
Kif20a	4	0.8438	0.80126	0.949796	16541	0	0.72376	0.017986	0.084915	1	1142	3	0.72376
F13b	4	0.98201	0.97335	0.992915	19286	0	0.72559	0.017987	0.084915	1	1143	4	0.72559
Pafah2	4	0.98201	0.97335	0.992915	19285	0	0.31841	0.017991	0.084915	1	1144	4	0.31841
Olfr202	4	0.94379	0.92106	0.97655	18542	0	0.67365	0.017999	0.084916	1	1145	2	0.67365
Fam13c	4	0.98198	0.97335	0.992915	19284	0	0.64486	0.018016	0.084916	1	1146	4	0.64486
Htr1b	4	0.0060784	0.017195	0.612259	423	3	-1.4826	0.018036	0.084916	1	1147	1	-1.4826
6030468B19Rik	4	0.95264	0.93071	0.977857	18719	0	0.73259	0.018068	0.084916	1	1148	3	0.73259
Ntrk2	4	0.98191	0.97335	0.992915	19283	0	0.68521	0.018091	0.087804	1	1149	4	0.68521
Kansl1l	4	0.98187	0.97335	0.992915	19282	0	0.37407	0.018126	0.088318	1	1150	4	0.37407
Chp2	4	0.98187	0.97335	0.992915	19281	0	0.56481	0.018134	0.088318	1	1151	4	0.56481
Ktn1	4	0.10257	0.17528	0.742721	4329	3	-0.70188	0.018135	0.088318	1	1152	1	-0.70188
Scrt1	4	0.91224	0.88424	0.972282	17884	0	0.44404	0.018185	0.08853	1	1153	2	0.44404
Tmem147	4	0.33506	0.40836	0.837537	9535	1	0.70987	0.018222	0.08853	1	1154	2	0.70987
Ccdc91	4	0.35787	0.42814	0.84347	9976	2	0.29419	0.018229	0.08853	1	1155	2	0.29419
Mmp13	4	0.40445	0.47151	0.847657	10897	2	0.10726	0.018234	0.08853	1	1156	2	0.10726
Dctn4	4	0.98176	0.97308	0.992915	19280	0	0.3779	0.018244	0.08853	1	1157	4	0.3779
Shoc2	4	0.98173	0.97308	0.992915	19279	0	0.73548	0.018266	0.08853	1	1158	4	0.73548
Lca5l	4	0.47823	0.54105	0.865764	12241	1	0.62329	0.018284	0.08853	1	1159	3	0.62329
Creb5	4	0.15164	0.23118	0.742721	5939	1	0.79034	0.01833	0.089262	1	1160	3	0.79034
Pom121l2	4	0.34274	0.41345	0.838188	9680	1	0.032607	0.018334	0.089262	1	1161	1	0.032607
Rp1	4	0.1515	0.23118	0.742721	5933	1	0.41182	0.018345	0.089262	1	1162	2	0.41182
Orai2	4	0.98163	0.97283	0.992915	19277	0	0.44555	0.01837	0.089518	1	1163	4	0.44555
Atg4c	4	0.50189	0.55183	0.869076	12435	1	-0.095697	0.018383	0.089518	1	1164	1	-0.095697
Olfr338	4	0.02488	0.05075	0.681797	1427	2	-0.10096	0.018391	0.089518	1	1165	2	-0.10096
Comt	4	0.92221	0.89435	0.972896	18078	0	0.70864	0.018412	0.089518	1	1166	3	0.70864
Gm9573	4	0.96809	0.95421	0.986872	19013	0	0.71001	0.018444	0.089518	1	1167	3	0.71001
Gzmk	4	0.98155	0.97283	0.992915	19276	0	0.7125	0.018447	0.089518	1	1168	4	0.7125
1700007K09Rik	4	0.83315	0.7854	0.945032	16341	1	0.64299	0.018469	0.089518	1	1169	3	0.64299
Olfr464	4	0.30381	0.36514	0.799953	8964	1	0.71877	0.018472	0.089518	1	1170	3	0.71877
Ppp1r3a	4	0.67528	0.64121	0.8921	14095	1	0.5436	0.018483	0.089518	1	1171	3	0.5436
Capn15	4	0.047001	0.080736	0.691253	2290	1	0.80711	0.018568	0.089932	1	1172	3	0.80711
Vmn1r44	3	0.98143	0.97436	0.993393	19275	0	0.58912	0.018569	0.064959	1	1173	3	0.58912
Tnik	4	0.98142	0.97203	0.992258	19274	0	0.7203	0.018578	0.090146	1	1174	4	0.7203
Kif1b	4	0.021281	0.041798	0.614073	1280	2	-0.89831	0.018582	0.090146	1	1175	1	-0.89831
Fetub	4	0.84798	0.80538	0.951586	16644	0	0.44282	0.0186	0.090146	1	1176	2	0.44282
Ankrd42	4	0.96219	0.94567	0.983456	18909	0	0.8485	0.018608	0.090146	1	1177	3	0.8485
Ept1	4	0.98139	0.97203	0.992258	19273	0	0.60856	0.018614	0.090146	1	1178	4	0.60856
Pou3f1	4	0.42048	0.49042	0.854561	11210	1	0.58242	0.018632	0.090146	1	1179	3	0.58242
Ddah1	4	0.80035	0.7503	0.934059	15748	1	0.76653	0.018657	0.090146	1	1180	3	0.76653
Apbb3	4	0.031826	0.064319	0.683063	1686	1	0.68744	0.018663	0.090146	1	1181	3	0.68744
Insig1	4	0.98133	0.97203	0.992258	19271	0	0.69114	0.018675	0.090146	1	1182	4	0.69114
Acy1	4	0.98131	0.97203	0.992258	19270	0	0.32533	0.018693	0.090146	1	1183	4	0.32533
Sptlc3	4	0.93877	0.91369	0.973225	18438	0	0.37601	0.018706	0.091581	1	1184	3	0.37601
Heyl	4	0.9187	0.89208	0.972896	18006	0	0.9409	0.018741	0.093016	1	1185	3	0.9409
Mier3	4	0.098694	0.17012	0.742721	4203	3	-0.52873	0.018781	0.093242	1	1186	1	-0.52873
1110032F04Rik	4	0.94496	0.92222	0.97655	18559	0	0.91852	0.018801	0.093242	1	1187	3	0.91852
Fuk	4	0.53821	0.56749	0.869076	12748	1	0.77018	0.018819	0.093242	1	1188	3	0.77018
Serpinb8	4	0.98114	0.97147	0.991994	19268	0	0.38799	0.018859	0.093686	1	1189	4	0.38799
Nfe2l1	4	0.53182	0.56511	0.869076	12701	1	0.78297	0.018862	0.093686	1	1190	3	0.78297
Padi4	4	0.17626	0.24493	0.742721	6421	2	-0.11109	0.01888	0.093687	1	1191	2	-0.11109
Tcf20	4	0.9811	0.97147	0.991994	19266	0	0.54765	0.018904	0.094211	1	1192	4	0.54765
Bpifa3	4	0.0057802	0.016709	0.612259	403	1	0.055176	0.01893	0.094211	1	1193	1	0.055176
Tmprss11c	4	0.061637	0.10886	0.742721	2842	1	0.58156	0.018951	0.094211	1	1194	2	0.58156
Cdkn2aipnl	4	0.19487	0.26172	0.752741	6788	2	0.25761	0.018967	0.094211	1	1195	2	0.25761
Mif	4	0.70918	0.66427	0.899014	14488	1	0.36407	0.018979	0.094211	1	1196	2	0.36407
Ahcyl1	4	0.98101	0.97147	0.991994	19265	0	0.70356	0.018991	0.094737	1	1197	4	0.70356
Atg4b	4	0.93623	0.91242	0.973225	18382	0	0.8043	0.018997	0.094737	1	1198	3	0.8043
Olfr1532-ps1	4	0.981	0.97147	0.991994	19264	0	0.67235	0.019004	0.094737	1	1199	4	0.67235
Olfr30	4	0.65701	0.62795	0.886419	13886	1	0.62301	0.019014	0.094971	1	1200	2	0.62301
Pbrm1	4	0.70367	0.66066	0.899014	14421	1	0.92402	0.019022	0.094972	1	1201	3	0.92402
Cela3a	4	0.37302	0.44469	0.847657	10289	1	0.42562	0.019029	0.094972	1	1202	3	0.42562
Gm4846	4	0.48234	0.54225	0.865764	12280	1	0.85213	0.019061	0.095184	1	1203	3	0.85213
Efcab9	4	0.016246	0.032901	0.613903	1044	3	-0.53312	0.019079	0.09542	1	1204	1	-0.53312
Setd6	4	0.98092	0.9712	0.991994	19263	0	0.43104	0.019079	0.09542	1	1205	4	0.43104
Trim62	3	0.91551	0.88951	0.972896	17942	0	1.0511	0.01908	0.065543	1	1206	2	1.0511
Zmym6	4	0.94502	0.92222	0.97655	18561	0	0.76576	0.019096	0.09542	1	1207	3	0.76576
Ssr1	4	0.9181	0.89093	0.972896	17994	0	0.87948	0.0191	0.09542	1	1208	3	0.87948
Plb1	4	0.08226	0.15549	0.742721	3608	1	0.72123	0.019108	0.095635	1	1209	3	0.72123
Olfr1080	4	0.93606	0.91179	0.973225	18373	0	0.82456	0.019132	0.095635	1	1210	3	0.82456
Cep89	4	0.62218	0.60989	0.880717	13552	1	0.7636	0.019143	0.095635	1	1211	3	0.7636
Zfp821	4	0.058199	0.10299	0.741157	2717	2	0.1786	0.019179	0.095851	1	1212	2	0.1786
Ctdspl	4	0.43555	0.50401	0.854561	11501	1	0.72676	0.019186	0.095851	1	1213	3	0.72676
Tgtp2	4	0.95977	0.94248	0.983161	18854	0	0.75947	0.019197	0.095851	1	1214	3	0.75947
Tekt4	4	0.056126	0.098143	0.729764	2638	1	0.90586	0.019227	0.095851	1	1215	3	0.90586
Tex19.2	4	0.23461	0.29376	0.752741	7581	1	0.76295	0.019228	0.095851	1	1216	3	0.76295
Olfr769	4	0.98077	0.97064	0.991605	19261	0	0.44547	0.019232	0.095851	1	1217	4	0.44547
Golt1b	4	0.88261	0.85645	0.970398	17306	0	0.34193	0.019277	0.096098	1	1218	2	0.34193
Stau1	4	0.92766	0.90021	0.973064	18197	0	0.90774	0.019287	0.096098	1	1219	3	0.90774
Vmn2r116	4	0.55435	0.57233	0.869076	12899	1	0.78288	0.019291	0.096098	1	1220	3	0.78288
Herc3	4	0.25273	0.30628	0.75913	7938	2	0.1938	0.019313	0.096099	1	1221	2	0.1938
1110004E09Rik	4	0.8147	0.76122	0.936651	15990	1	0.42256	0.019327	0.096099	1	1222	2	0.42256
Hoxc8	4	0.98066	0.97064	0.991605	19260	0	0.63438	0.019341	0.096099	1	1223	4	0.63438
Galk2	4	0.97596	0.96635	0.990702	19160	0	0.7405	0.019345	0.096099	1	1224	3	0.7405
1700030J22Rik	4	0.73515	0.69212	0.919046	14813	1	0.77936	0.019375	0.096332	1	1225	3	0.77936
D11Wsu47e	4	0.10933	0.18276	0.742721	4570	2	-0.35668	0.019377	0.096332	1	1226	1	-0.35668
Sapcd2	4	0.45381	0.51637	0.855116	11845	1	0.58385	0.019408	0.096332	1	1227	2	0.58385
Rab25	4	0.033256	0.064892	0.683063	1746	2	-0.89138	0.019426	0.096332	1	1228	1	-0.89138
Efcab3	4	0.90545	0.87774	0.972282	17743	0	0.81871	0.019464	0.096332	1	1229	3	0.81871
Zfp804b	4	0.71788	0.67156	0.905427	14590	1	0.79122	0.019477	0.096332	1	1230	3	0.79122
Bhlhe23	4	0.075975	0.14099	0.742721	3387	2	0.031153	0.01948	0.096332	1	1231	2	0.031153
P4hb	4	0.97016	0.95737	0.988518	19054	0	0.94352	0.019483	0.096332	1	1232	3	0.94352
Mapre2	4	0.58753	0.59161	0.880717	13202	1	0.59689	0.019495	0.096332	1	1233	2	0.59689
Cc2d1b	4	0.98049	0.97033	0.991391	19259	0	0.6129	0.019506	0.096333	1	1234	4	0.6129
Layn	4	0.98047	0.97033	0.991391	19258	0	0.4638	0.019534	0.096333	1	1235	4	0.4638
Atp1b4	4	0.96586	0.95297	0.986872	18973	0	0.88219	0.019551	0.096333	1	1236	3	0.88219
Sez6	4	0.76038	0.71519	0.92689	15166	1	0.68109	0.019571	0.096333	1	1237	2	0.68109
Olfr780	4	0.98043	0.97033	0.991391	19256	0	0.50938	0.019571	0.096333	1	1238	4	0.50938
Lelp1	4	0.96037	0.9434	0.983456	18869	0	0.63525	0.019585	0.096333	1	1239	3	0.63525
Nkx2-4	4	0.93318	0.90712	0.973225	18323	0	0.78458	0.019591	0.096333	1	1240	3	0.78458
Zfp37	4	0.98038	0.97033	0.991391	19255	0	0.88248	0.01962	0.096333	1	1241	4	0.88248
Arpc2	4	0.34028	0.41091	0.837537	9639	1	0.5792	0.019625	0.096333	1	1242	2	0.5792
Olfr1454	4	0.95729	0.93656	0.979577	18809	0	0.81817	0.019646	0.096565	1	1243	3	0.81817
Npas1	4	0.17895	0.24628	0.742721	6466	1	0.69703	0.019654	0.096565	1	1244	3	0.69703
Henmt1	4	0.066789	0.11768	0.742721	3047	2	-0.85526	0.019674	0.096793	1	1245	1	-0.85526
Olfr1232	4	0.98031	0.96974	0.991051	19254	0	0.50198	0.019687	0.096793	1	1246	4	0.50198
Sis	4	0.60864	0.60742	0.880717	13415	1	0.85986	0.019755	0.096793	1	1247	3	0.85986
Fam50a	4	0.98024	0.96974	0.991051	19253	0	0.55805	0.019764	0.096793	1	1248	4	0.55805
Krt17	4	0.1602	0.23462	0.742721	6112	1	0.94194	0.01977	0.096793	1	1249	3	0.94194
Prpf39	4	0.98023	0.96974	0.991051	19252	0	0.53203	0.019773	0.096793	1	1250	4	0.53203
Ttc22	4	0.96816	0.95421	0.986872	19015	0	0.70433	0.019775	0.096793	1	1251	3	0.70433
Mynn	4	0.6107	0.60865	0.880717	13433	1	0.77432	0.019779	0.096793	1	1252	3	0.77432
Sfrp5	4	0.097444	0.16913	0.742721	4157	1	0.39393	0.019818	0.097023	1	1253	2	0.39393
Cox20	4	0.23106	0.29224	0.752741	7506	1	0.41506	0.019823	0.097023	1	1254	2	0.41506
Acbd7	4	0.93989	0.91369	0.973225	18457	0	0.71089	0.019834	0.097023	1	1255	3	0.71089
Ugt2a3	4	0.66859	0.63645	0.891058	14015	1	0.91029	0.019842	0.097023	1	1256	3	0.91029
Oser1	4	0.98014	0.96944	0.990947	19250	0	0.78588	0.019859	0.097023	1	1257	4	0.78588
Nudt19	4	0.98014	0.96944	0.990947	19249	0	0.40954	0.019863	0.097023	1	1258	4	0.40954
Hoxb9	4	0.96646	0.95297	0.986872	18982	0	0.59334	0.019873	0.097023	1	1259	3	0.59334
Gm13306	4	0.98011	0.96944	0.990947	19248	0	0.69295	0.019888	0.097023	1	1260	4	0.69295
Spag11a	4	0.18338	0.25049	0.746009	6569	1	0.84337	0.019894	0.097023	1	1261	3	0.84337
Tatdn2	4	0.085585	0.15815	0.742721	3732	1	0.9468	0.019922	0.097023	1	1262	3	0.9468
Arl15	4	0.33252	0.40582	0.837537	9496	2	-0.1474	0.019922	0.097023	1	1263	2	-0.1474
Atp8a2	4	0.8251	0.77339	0.939687	16197	1	0.19351	0.020022	0.097023	1	1264	2	0.19351
Gadd45a	4	0.97997	0.96944	0.990947	19246	0	0.46626	0.020032	0.097023	1	1265	4	0.46626
Plcb2	4	0.97712	0.96699	0.990702	19190	0	0.7791	0.020033	0.097023	1	1266	3	0.7791
Il13ra1	4	0.96468	0.95089	0.986589	18955	0	0.90586	0.020071	0.097024	1	1267	3	0.90586
Rps19bp1	4	0.97992	0.96944	0.990947	19245	0	0.50046	0.020079	0.097024	1	1268	4	0.50046
Map3k11	4	0.82155	0.76855	0.93792	16121	1	0.72654	0.020087	0.097024	1	1269	2	0.72654
Dnah7b	4	0.21363	0.27892	0.752741	7164	2	-0.077059	0.020121	0.097024	1	1270	2	-0.077059
Ndufa1	4	0.97988	0.96944	0.990947	19244	0	0.40631	0.020125	0.097024	1	1271	4	0.40631
Olfr1427	4	0.15719	0.23401	0.742721	6053	1	0.80216	0.020133	0.097024	1	1272	3	0.80216
Scarf2	4	0.55727	0.57233	0.869076	12923	1	0.68293	0.020171	0.097024	1	1273	3	0.68293
Olfr1151	4	0.249	0.3046	0.756514	7869	2	0.22844	0.020208	0.097024	1	1274	2	0.22844
Aqp5	4	0.77761	0.73083	0.932433	15405	1	0.7506	0.020212	0.097024	1	1275	3	0.7506
Cttn	4	0.74561	0.70668	0.923993	14965	1	0.54992	0.02022	0.097024	1	1276	2	0.54992
6030458C11Rik	4	0.61122	0.60865	0.880717	13438	1	0.73745	0.02027	0.097024	1	1277	3	0.73745
Gm128	4	0.90993	0.88265	0.972282	17837	0	0.83572	0.020278	0.097024	1	1278	3	0.83572
Aff1	4	0.38353	0.45672	0.847657	10495	2	0.29044	0.020288	0.097024	1	1279	2	0.29044
Car14	4	0.94081	0.915	0.973225	18474	0	0.82262	0.020322	0.097279	1	1280	3	0.82262
Anapc4	4	0.46838	0.53743	0.865764	12133	2	0.40839	0.020329	0.097279	1	1281	2	0.40839
Rasgef1c	4	0.97967	0.96944	0.990947	19242	0	0.6932	0.02033	0.097279	1	1282	4	0.6932
Arpc3	4	0.73732	0.69635	0.922798	14847	1	0.5135	0.020369	0.097498	1	1283	2	0.5135
Klhl28	4	0.35899	0.43074	0.843686	9996	1	0.81426	0.020381	0.097498	1	1284	3	0.81426
Clic1	4	0.8943	0.86829	0.970398	17532	0	0.90637	0.020411	0.097498	1	1285	3	0.90637
Prdx6	4	0.68421	0.6449	0.8921	14206	1	0.34889	0.020419	0.097498	1	1286	3	0.34889
Cwc25	4	0.91046	0.88265	0.972282	17846	0	0.74885	0.020442	0.097498	1	1287	3	0.74885
Gm732	4	0.8987	0.87001	0.970398	17613	0	0.79882	0.020462	0.097498	1	1288	3	0.79882
Mtmr10	4	0.65918	0.63034	0.886419	13910	1	0.69663	0.020466	0.097498	1	1289	3	0.69663
Vgf	4	0.32168	0.39103	0.826193	9283	1	0.44601	0.020468	0.097498	1	1290	2	0.44601
Erh	4	0.19208	0.25821	0.751674	6738	1	0.82607	0.020483	0.097498	1	1291	3	0.82607
Sh3rf3	4	0.9795	0.96915	0.990947	19241	0	0.63644	0.020498	0.097498	1	1292	4	0.63644
Hoxd1	4	0.92995	0.90437	0.973225	18247	0	0.66496	0.020507	0.097498	1	1293	2	0.66496
Susd4	4	0.84172	0.79875	0.949796	16512	1	0.72929	0.020512	0.097498	1	1294	3	0.72929
Zmym3	4	0.33739	0.41091	0.837537	9584	1	0.11983	0.020518	0.097498	1	1295	2	0.11983
Fbxl17	4	0.82969	0.77937	0.940747	16275	1	0.93613	0.02056	0.097498	1	1296	3	0.93613
Rplp0	4	0.97944	0.96915	0.990947	19239	0	0.412	0.02056	0.097498	1	1297	4	0.412
Lef1	4	0.49507	0.54943	0.869076	12379	1	0.50339	0.020567	0.097498	1	1298	3	0.50339
Ccdc167	4	0.97943	0.96915	0.990947	19238	0	0.47664	0.02057	0.097498	1	1299	4	0.47664
Fam227a	4	0.9794	0.96915	0.990947	19237	0	0.61794	0.020602	0.097498	1	1300	4	0.61794
Smim8	4	0.71094	0.66552	0.899014	14509	1	0.88315	0.020617	0.097498	1	1301	3	0.88315
D630033O11Rik	4	0.97937	0.96915	0.990947	19236	0	0.36913	0.020628	0.097498	1	1302	4	0.36913
Ptgis	4	0.30875	0.37144	0.804681	9071	2	0.32651	0.020645	0.097498	1	1303	2	0.32651
Prickle2	4	0.97934	0.96915	0.990947	19235	0	0.46255	0.020663	0.097736	1	1304	4	0.46255
Srpk2	4	0.65996	0.63034	0.886419	13916	1	0.4226	0.020666	0.097736	1	1305	2	0.4226
Zfp367	4	0.94805	0.92566	0.977504	18627	0	0.71136	0.02067	0.097736	1	1306	3	0.71136
Cmtm7	4	0.33246	0.40582	0.837537	9495	1	0.8482	0.020686	0.097736	1	1307	3	0.8482
Foxp3	4	0.93238	0.90574	0.973225	18305	0	0.71958	0.020695	0.097736	1	1308	3	0.71958
Exoc2	4	0.9793	0.96915	0.990947	19234	0	0.34307	0.020704	0.097736	1	1309	4	0.34307
Ctu2	4	0.49191	0.54589	0.867425	12355	1	0.85633	0.020706	0.097736	1	1310	3	0.85633
Brip1	4	0.96759	0.95421	0.986872	19005	0	0.85841	0.02071	0.097736	1	1311	3	0.85841
Pramel7	4	0.8353	0.78662	0.945032	16379	1	0.37045	0.020716	0.097736	1	1312	2	0.37045
Yeats2	4	0.52093	0.56028	0.869076	12598	1	0.39028	0.020766	0.097736	1	1313	2	0.39028
Hoxb4	4	0.55893	0.57233	0.869076	12941	1	0.52343	0.020792	0.097736	1	1314	2	0.52343
Tmem200b	4	0.9792	0.96915	0.990947	19233	0	0.69678	0.020797	0.097736	1	1315	4	0.69678
Ctsm	4	0.92954	0.90373	0.973225	18237	0	0.42779	0.020815	0.097736	1	1316	2	0.42779
Nbeal2	4	0.80037	0.7503	0.934059	15749	1	0.89047	0.020816	0.097736	1	1317	3	0.89047
Xrcc6	4	0.65724	0.62795	0.886419	13891	1	0.58662	0.020857	0.097736	1	1318	2	0.58662
Agap2	4	0.84387	0.80126	0.949796	16543	0	0.17596	0.020865	0.097737	1	1319	1	0.17596
Pdlim4	4	0.14041	0.22105	0.742721	5628	1	0.73143	0.02088	0.097737	1	1320	3	0.73143
Ccr8	4	0.5707	0.57959	0.872956	13043	1	0.94172	0.02089	0.097737	1	1321	3	0.94172
Dcbld2	4	0.93926	0.91369	0.973225	18446	0	0.34882	0.020914	0.097737	1	1322	3	0.34882
Qrich1	4	0.96978	0.9562	0.987885	19044	0	0.62099	0.020923	0.097737	1	1323	2	0.62099
Mroh1	4	0.92636	0.89877	0.972896	18173	0	0.69193	0.020933	0.097737	1	1324	3	0.69193
Smarca2	4	0.73811	0.69938	0.923993	14856	1	0.82575	0.020972	0.097737	1	1325	3	0.82575
Olfr926	4	0.97901	0.96915	0.990947	19231	0	0.76648	0.020995	0.097737	1	1326	4	0.76648
Panx2	4	0.97897	0.96915	0.990947	19230	0	0.63372	0.021027	0.097737	1	1327	4	0.63372
9030624J02Rik	4	0.50469	0.55304	0.869076	12461	1	0.5192	0.021038	0.097737	1	1328	2	0.5192
Slc25a19	4	0.97896	0.96915	0.990947	19229	0	0.57627	0.021039	0.097737	1	1329	4	0.57627
Ttll11	4	0.72859	0.68488	0.913249	14732	1	0.90724	0.02104	0.097737	1	1330	3	0.90724
Scg5	4	0.81977	0.76606	0.937151	16083	1	0.5128	0.021063	0.097737	1	1331	2	0.5128
Sirpa	4	0.10317	0.17575	0.742721	4354	1	0.9182	0.021071	0.097979	1	1332	3	0.9182
Mob1a	4	0.074418	0.13133	0.742721	3330	2	0.20024	0.021079	0.097979	1	1333	2	0.20024
Cdrt4	4	0.40975	0.47856	0.850896	11013	1	0.88809	0.021112	0.097979	1	1334	3	0.88809
Cyb5r3	4	0.89	0.8656	0.970398	17446	0	0.74687	0.021113	0.097979	1	1335	3	0.74687
Ifit1	4	0.81436	0.76122	0.936651	15983	1	0.74189	0.02112	0.097979	1	1336	3	0.74189
Serpinb9f	4	0.68421	0.6449	0.8921	14207	1	0.2361	0.021162	0.097979	1	1337	1	0.2361
Olfr1431	4	0.41566	0.48277	0.850896	11131	1	0.79775	0.021187	0.097979	1	1338	3	0.79775
Rps13	4	0.04036	0.073491	0.683063	2021	2	-0.29697	0.021202	0.097979	1	1339	2	-0.29697
Psmd6	4	0.24696	0.30303	0.756514	7823	2	-0.24369	0.021212	0.097979	1	1340	1	-0.24369
Ms4a6c	4	0.26644	0.32423	0.771003	8213	1	0.7858	0.021213	0.097979	1	1341	3	0.7858
Trpc7	4	0.97686	0.96699	0.990702	19184	0	0.74556	0.021247	0.097979	1	1342	3	0.74556
Wwp1	4	0.76235	0.7164	0.92689	15194	1	0.45106	0.021261	0.097979	1	1343	2	0.45106
Olfr859	4	0.64116	0.61585	0.881616	13734	1	0.90529	0.021267	0.097979	1	1344	3	0.90529
4932411N23Rik	4	0.70362	0.66066	0.899014	14420	1	0.83239	0.021296	0.097979	1	1345	3	0.83239
Sft2d2	4	0.14184	0.22344	0.742721	5678	2	-0.46017	0.021361	0.097979	1	1346	1	-0.46017
Prkdc	4	0.67067	0.63762	0.891058	14044	1	0.72779	0.02138	0.09798	1	1347	3	0.72779
Ube2n	4	0.18539	0.25116	0.746009	6601	1	0.57601	0.021392	0.09798	1	1348	2	0.57601
Ubac1	4	0.45167	0.51526	0.854561	11801	2	0.083192	0.02141	0.09798	1	1349	2	0.083192
Hmx1	4	0.96055	0.94385	0.983456	18875	0	0.77521	0.021411	0.09798	1	1350	3	0.77521
Rbm6	4	0.72071	0.67522	0.907783	14623	1	0.74434	0.021419	0.09798	1	1351	3	0.74434
Nudt9	4	0.77168	0.72486	0.930797	15322	1	0.88694	0.021444	0.09798	1	1352	3	0.88694
Bnc2	4	0.13696	0.21535	0.742721	5525	3	-0.50357	0.021484	0.09798	1	1353	1	-0.50357
Cds1	4	0.91686	0.88979	0.972896	17967	0	0.73596	0.021542	0.09798	1	1354	3	0.73596
Nodal	4	0.39475	0.46473	0.847657	10708	1	0.46675	0.021559	0.09798	1	1355	2	0.46675
Zfp345	4	0.61262	0.60865	0.880717	13457	1	0.6173	0.021587	0.09798	1	1356	2	0.6173
Rag1	4	0.44782	0.5128	0.854561	11733	1	0.45818	0.021587	0.09798	1	1357	2	0.45818
Grm8	4	0.93427	0.90778	0.973225	18338	0	0.66578	0.021608	0.09798	1	1358	3	0.66578
Ankrd44	4	0.050689	0.086761	0.695326	2432	2	-0.15306	0.021633	0.09798	1	1359	2	-0.15306
Arl2bp	4	0.31836	0.38295	0.815432	9235	1	0.66626	0.021655	0.09798	1	1360	3	0.66626
Vmn1r176	4	0.58778	0.59161	0.880717	13203	1	0.30653	0.021683	0.09938	1	1361	2	0.30653
Prl7a1	4	0.19589	0.26377	0.752741	6809	1	0.55414	0.021708	0.10132	1	1362	2	0.55414
Gjb5	4	0.54201	0.56869	0.869076	12780	1	0.8225	0.021737	0.10132	1	1363	3	0.8225
Anxa11	4	0.032895	0.064892	0.683063	1732	3	-1.0975	0.021757	0.10132	1	1364	1	-1.0975
Tgfb2	4	0.94117	0.915	0.973225	18483	0	0.67912	0.021766	0.10132	1	1365	3	0.67912
Cd52	4	0.42345	0.49179	0.854561	11273	1	0.81139	0.021788	0.10132	1	1366	3	0.81139
Rergl	4	0.37667	0.45023	0.847657	10362	1	0.85421	0.021805	0.10132	1	1367	3	0.85421
Ehd2	4	0.38791	0.4602	0.847657	10572	1	0.33567	0.021807	0.10132	1	1368	2	0.33567
Slc30a6	4	0.97297	0.96172	0.990673	19099	0	0.80337	0.021845	0.10157	1	1369	3	0.80337
Prr23a	4	0.30955	0.37323	0.805799	9086	1	0.76347	0.021866	0.10157	1	1370	3	0.76347
Gid4	3	0.92449	0.90148	0.973225	18135	0	0.64046	0.021882	0.07825	1	1371	2	0.64046
Ddx51	4	0.79292	0.74416	0.934059	15641	1	0.82621	0.021902	0.10157	1	1372	3	0.82621
Tmem233	4	0.97492	0.96536	0.990702	19140	0	0.58591	0.021906	0.10157	1	1373	3	0.58591
Amotl2	4	0.48836	0.54589	0.867425	12321	1	0.77211	0.021908	0.10157	1	1374	3	0.77211
Phospho1	4	0.37039	0.44369	0.847657	10233	1	0.57382	0.02195	0.10157	1	1375	2	0.57382
Ptprc	4	0.28878	0.34921	0.789949	8659	1	0.2887	0.021955	0.10157	1	1376	2	0.2887
Aoc2	4	0.17272	0.24299	0.742721	6352	1	0.81899	0.021982	0.10205	1	1377	3	0.81899
Apobec1	4	0.92064	0.89286	0.972896	18040	0	0.15192	0.022005	0.10205	1	1378	2	0.15192
Ezr	4	0.96868	0.95462	0.986872	19025	0	0.5431	0.022054	0.10205	1	1379	3	0.5431
Mterf2	4	0.51383	0.55672	0.869076	12530	1	0.63574	0.022061	0.10205	1	1380	3	0.63574
Nipsnap3a	4	0.94528	0.92282	0.97655	18569	0	0.69731	0.022078	0.10205	1	1381	3	0.69731
Fbln1	4	0.80581	0.75514	0.934059	15837	1	-0.099827	0.022104	0.10205	1	1382	1	-0.099827
Sult1d1	4	0.81536	0.76242	0.936985	16000	1	0.66841	0.02211	0.10205	1	1383	2	0.66841
Cd300lg	4	0.96297	0.94656	0.984018	18924	0	0.6185	0.022153	0.10205	1	1384	3	0.6185
Mon1b	4	0.52118	0.56028	0.869076	12601	1	0.61538	0.022168	0.10205	1	1385	2	0.61538
Medag	4	0.84043	0.79755	0.949796	16486	1	0.26999	0.022203	0.10205	1	1386	2	0.26999
Pih1d3	3	0.97779	0.97127	0.991994	19207	0	0.71333	0.02221	0.07825	1	1387	3	0.71333
Cant1	4	0.83869	0.79275	0.94805	16449	1	0.98606	0.022253	0.10205	1	1388	3	0.98606
Erp44	4	0.060869	0.10833	0.742721	2811	1	0.64554	0.022302	0.10205	1	1389	3	0.64554
Scd1	3	0.9777	0.97098	0.991906	19203	0	0.59923	0.022302	0.078492	1	1390	3	0.59923
Cldn16	4	0.2489	0.3046	0.756514	7867	2	0.3689	0.022358	0.10205	1	1391	2	0.3689
Ptcd2	4	0.20628	0.27346	0.752741	7013	1	0.92163	0.022383	0.10205	1	1392	3	0.92163
Smim18	4	0.95115	0.9285	0.977641	18688	0	0.81028	0.022389	0.10205	1	1393	3	0.81028
Yme1l1	4	0.7167	0.66921	0.902874	14574	1	0.36698	0.022401	0.10205	1	1394	2	0.36698
Ddx25	4	0.69629	0.6545	0.896139	14336	1	0.78742	0.022423	0.10205	1	1395	3	0.78742
Cep44	4	0.97667	0.96699	0.990702	19178	0	0.80319	0.022436	0.10205	1	1396	3	0.80319
Crebzf	4	0.10393	0.17621	0.742721	4377	2	-0.22839	0.02245	0.10205	1	1397	2	-0.22839
Aph1b	4	0.060749	0.10833	0.742721	2805	1	0.77959	0.022455	0.10205	1	1398	3	0.77959
Zfp870	4	0.94345	0.91805	0.974727	18531	0	0.76326	0.022481	0.1023	1	1399	3	0.76326
Polrmt	4	0.95324	0.93124	0.977857	18731	0	0.42329	0.0225	0.1023	1	1400	3	0.42329
Cpsf2	4	0.33606	0.40836	0.837537	9555	2	0.33493	0.022548	0.10257	1	1401	2	0.33493
Epb4.1l4b	4	0.916	0.88898	0.972896	17951	0	0.49866	0.022549	0.10257	1	1402	2	0.49866
Tmem88b	4	0.91093	0.88265	0.972282	17857	0	0.52389	0.022574	0.10257	1	1403	2	0.52389
Slc13a2	4	0.97882	0.96854	0.990947	19228	0	0.7826	0.022587	0.10257	1	1404	3	0.7826
Apaf1	4	0.1154	0.18705	0.742721	4781	3	-0.49848	0.022599	0.10257	1	1405	1	-0.49848
Ssx2ip	4	0.075487	0.13752	0.742721	3373	1	0.96887	0.022599	0.10257	1	1406	3	0.96887
4930468A15Rik	4	0.66456	0.63034	0.886419	13973	1	0.6827	0.022608	0.10257	1	1407	3	0.6827
Ftcd	4	0.67507	0.64121	0.8921	14092	1	0.29395	0.022649	0.10257	1	1408	2	0.29395
2010315B03Rik	4	0.3447	0.41662	0.839699	9712	2	0.27052	0.022659	0.10257	1	1409	2	0.27052
Zfp580	4	0.75843	0.71158	0.923993	15142	1	0.71646	0.022664	0.10257	1	1410	3	0.71646
Olfr782	4	0.95624	0.93552	0.979425	18791	0	0.72065	0.02269	0.10257	1	1411	3	0.72065
Sh2d2a	4	0.61262	0.60865	0.880717	13456	1	0.73972	0.022722	0.10257	1	1412	3	0.73972
Vmn1r231	4	0.2095	0.2749	0.752741	7085	1	0.58707	0.022748	0.10257	1	1413	2	0.58707
Snta1	4	0.78134	0.7357	0.933728	15457	1	0.77462	0.022748	0.10257	1	1414	3	0.77462
BC005624	4	0.97833	0.96794	0.990702	19217	0	0.76622	0.022768	0.10257	1	1415	3	0.76622
Lrba	4	0.32223	0.39103	0.826193	9296	2	0.024901	0.022822	0.10257	1	1416	2	0.024901
Sytl4	4	0.078925	0.15205	0.742721	3492	1	0.75418	0.022829	0.10257	1	1417	3	0.75418
Wasf2	4	0.60743	0.60742	0.880717	13399	1	0.71276	0.022854	0.10257	1	1418	3	0.71276
Rnf17	4	0.73837	0.69938	0.923993	14861	1	0.4155	0.022896	0.10257	1	1419	3	0.4155
Zyg11a	4	0.46378	0.53158	0.864176	12044	1	0.92163	0.02291	0.10257	1	1420	3	0.92163
Arid1b	4	0.8349	0.78662	0.945032	16372	1	0.32549	0.022946	0.1028	1	1421	3	0.32549
Nf1	4	0.94143	0.915	0.973225	18493	0	0.76627	0.022989	0.1028	1	1422	3	0.76627
Mfap5	4	0.48527	0.54225	0.865764	12304	1	-0.047237	0.022995	0.1028	1	1423	1	-0.047237
Barhl2	4	0.2551	0.30901	0.761109	7978	2	0.1859	0.023025	0.1028	1	1424	2	0.1859
Vmn2r106	4	0.35122	0.42205	0.839699	9851	2	-0.21209	0.023094	0.1028	1	1425	1	-0.21209
Myo1g	4	0.66625	0.63153	0.887713	13993	1	0.8991	0.023145	0.1028	1	1426	3	0.8991
Casp8	4	0.68104	0.6449	0.8921	14167	1	0.43553	0.023171	0.10305	1	1427	2	0.43553
Pet100	4	0.95079	0.9285	0.977641	18679	0	0.81812	0.023184	0.10305	1	1428	3	0.81812
Olfr95	4	0.94992	0.92795	0.977641	18662	0	0.73535	0.023192	0.10305	1	1429	3	0.73535
Hdgfrp3	4	0.90763	0.88021	0.972282	17789	0	0.53429	0.023193	0.10305	1	1430	2	0.53429
Gpr39	4	0.92037	0.89286	0.972896	18034	0	0.72877	0.023238	0.10305	1	1431	3	0.72877
1300017J02Rik	4	0.085786	0.15895	0.742721	3738	3	-0.68885	0.023243	0.10305	1	1432	1	-0.68885
Ambp	4	0.92018	0.89286	0.972896	18033	0	0.87994	0.023265	0.10305	1	1433	3	0.87994
Morn1	4	0.013755	0.028822	0.612259	894	1	0.81877	0.023278	0.10305	1	1434	3	0.81877
Xirp2	4	0.63662	0.61464	0.880717	13688	1	0.63632	0.023283	0.10305	1	1435	2	0.63632
Cmss1	4	0.38437	0.4572	0.847657	10512	2	0.21353	0.023292	0.10305	1	1436	2	0.21353
Phkg2	4	0.19315	0.25891	0.751674	6761	1	0.60204	0.023334	0.10305	1	1437	2	0.60204
Arhgap24	4	0.89083	0.8674	0.970398	17465	0	0.35145	0.023342	0.10305	1	1438	3	0.35145
Lor	4	0.59478	0.5953	0.880717	13266	1	0.94524	0.023388	0.10305	1	1439	3	0.94524
Arhgef5	4	0.87608	0.84783	0.970274	17168	0	0.43813	0.023391	0.10305	1	1440	2	0.43813
Pth1r	4	0.67276	0.63762	0.891058	14061	1	0.19302	0.023441	0.10305	1	1441	2	0.19302
Prkrip1	4	0.078286	0.14932	0.742721	3465	1	0.87854	0.023442	0.10305	1	1442	3	0.87854
Hibadh	4	0.3164	0.37946	0.811421	9196	1	0.86033	0.023461	0.10305	1	1443	3	0.86033
Zfp523	4	0.085043	0.15815	0.742721	3715	1	0.77551	0.023467	0.10305	1	1444	3	0.77551
Dgkh	4	0.96735	0.95421	0.986872	19000	0	0.75414	0.023533	0.10357	1	1445	3	0.75414
Leng1	4	0.94063	0.915	0.973225	18472	0	0.37617	0.023539	0.10357	1	1446	3	0.37617
Pacsin3	4	0.4674	0.53626	0.865764	12117	2	0.43542	0.023541	0.10357	1	1447	2	0.43542
Kptn	4	0.18112	0.24699	0.742721	6515	1	0.69087	0.023547	0.10357	1	1448	3	0.69087
Elmo3	4	0.42759	0.49734	0.854561	11337	1	0.60532	0.023589	0.10409	1	1449	3	0.60532
Jup	4	0.93522	0.91114	0.973225	18365	0	0.67687	0.023593	0.10409	1	1450	3	0.67687
Gpr88	4	0.53808	0.56749	0.869076	12747	1	-0.026554	0.023638	0.10409	1	1451	1	-0.026554
Rp2h	4	0.16501	0.23986	0.742721	6195	1	0.82821	0.023649	0.10409	1	1452	3	0.82821
Clcn7	4	0.25943	0.31531	0.766277	8072	2	0.23228	0.02368	0.10409	1	1453	2	0.23228
Pnpla7	4	0.51474	0.55672	0.869076	12541	1	0.34518	0.023688	0.10409	1	1454	2	0.34518
Ncaph2	4	0.35877	0.43074	0.843686	9993	1	0.774	0.023697	0.10409	1	1455	3	0.774
Zfp449	4	0.24855	0.3046	0.756514	7858	2	0.31311	0.023719	0.10435	1	1456	2	0.31311
Wdr95	4	0.71682	0.66921	0.902874	14577	1	0.71993	0.02372	0.10435	1	1457	3	0.71993
Lysmd3	4	0.97316	0.96205	0.990702	19105	0	0.66035	0.023737	0.10435	1	1458	3	0.66035
Brms1	4	0.84837	0.80597	0.951586	16654	0	0.84926	0.023748	0.10435	1	1459	3	0.84926
Mrpl28	4	0.16318	0.23869	0.742721	6158	2	-0.17896	0.023787	0.10435	1	1460	2	-0.17896
Keap1	4	0.90729	0.87937	0.972282	17783	0	0.86524	0.023832	0.10435	1	1461	3	0.86524
Arid4b	4	0.93123	0.90505	0.973225	18270	0	0.5816	0.023836	0.10435	1	1462	3	0.5816
Wdr53	4	0.9743	0.96342	0.990702	19122	0	0.79782	0.023837	0.10435	1	1463	3	0.79782
Ttc16	4	0.038592	0.071996	0.683063	1969	1	0.74136	0.023851	0.10435	1	1464	3	0.74136
Ybx2	4	0.89039	0.8656	0.970398	17456	0	0.79162	0.023857	0.10435	1	1465	3	0.79162
Cntnap5c	4	0.88327	0.85739	0.970398	17317	0	0.77287	0.023935	0.10516	1	1466	3	0.77287
Scoc	4	0.81433	0.76122	0.936651	15982	1	0.80908	0.023962	0.10516	1	1467	3	0.80908
Cxcr4	4	0.87233	0.84191	0.968177	17092	0	0.53461	0.023975	0.10516	1	1468	2	0.53461
Clip3	4	0.25772	0.31173	0.762552	8039	1	0.10249	0.023985	0.10516	1	1469	1	0.10249
Pcsk4	4	0.78042	0.7357	0.933728	15447	1	0.02788	0.024034	0.10516	1	1470	1	0.02788
Slco1a1	4	0.93474	0.90912	0.973225	18351	0	0.90656	0.024059	0.10516	1	1471	3	0.90656
Myh2	4	0.84745	0.80362	0.951	16628	0	0.72265	0.024062	0.10516	1	1472	3	0.72265
Man1b1	4	0.053209	0.09336	0.709871	2524	2	-0.69926	0.024084	0.10516	1	1473	1	-0.69926
Creb3l1	4	0.80315	0.75514	0.934059	15794	1	0.72273	0.024101	0.10516	1	1474	3	0.72273
Olfr1280	4	0.012708	0.027806	0.612259	834	1	0.70991	0.024157	0.10516	1	1475	3	0.70991
Gp6	4	0.57394	0.582	0.875178	13074	1	-0.12078	0.024183	0.10516	1	1476	1	-0.12078
Rnf41	4	0.36002	0.43074	0.843686	10014	2	0.29292	0.024185	0.10516	1	1477	2	0.29292
Rnf144b	4	0.73528	0.69212	0.919046	14816	1	0.80583	0.024186	0.10516	1	1478	3	0.80583
Rbpms2	4	0.17188	0.24299	0.742721	6338	2	0.12117	0.024211	0.10516	1	1479	2	0.12117
Mroh8	4	0.19803	0.26451	0.752741	6858	1	0.6799	0.024218	0.10516	1	1480	3	0.6799
Ddx20	4	0.0017367	0.0064667	0.612259	132	2	-0.16434	0.024232	0.10516	1	1481	2	-0.16434
Mmp8	4	0.30098	0.36022	0.79678	8891	2	0.28653	0.024233	0.10516	1	1482	2	0.28653
Brd7	4	0.78654	0.7381	0.933728	15528	1	0.59666	0.02425	0.10516	1	1483	2	0.59666
Mre11a	4	0.9037	0.87522	0.971891	17709	0	0.88647	0.024274	0.10516	1	1484	3	0.88647
Zrsr2	4	0.62139	0.60989	0.880717	13539	1	0.86717	0.024312	0.10516	1	1485	3	0.86717
Tbx2	4	0.88408	0.85834	0.970398	17337	0	0.40509	0.024331	0.10516	1	1486	2	0.40509
Plxna3	4	0.74238	0.7018	0.923993	14917	1	0.67967	0.024347	0.10516	1	1487	2	0.67967
Otof	4	0.52135	0.56028	0.869076	12602	1	0.67091	0.024347	0.10516	1	1488	2	0.67091
Gltpd2	4	0.73577	0.69334	0.920037	14823	1	0.83333	0.02438	0.10516	1	1489	3	0.83333
Slc39a10	4	0.26081	0.31531	0.766277	8095	1	0.050801	0.02438	0.10516	1	1490	1	0.050801
Macf1	4	0.014803	0.030381	0.612259	957	2	-0.57639	0.02443	0.10516	1	1491	2	-0.57639
Iqcf6	4	0.96475	0.95089	0.986589	18956	0	0.77015	0.024441	0.10516	1	1492	3	0.77015
Agtr1b	4	0.016022	0.032103	0.612259	1028	2	-0.44455	0.024479	0.10516	1	1493	2	-0.44455
H2-Ke6	4	0.93829	0.91306	0.973225	18426	0	0.84682	0.024491	0.10516	1	1494	3	0.84682
Emc4	4	0.65635	0.62795	0.886419	13877	1	0.73444	0.024509	0.10516	1	1495	2	0.73444
Gbf1	4	0.6734	0.63762	0.891058	14068	1	0.54902	0.024529	0.10541	1	1496	2	0.54902
Kremen1	4	0.2111	0.27691	0.752741	7115	1	-0.051376	0.024578	0.10541	1	1497	1	-0.051376
Itpka	4	0.70713	0.66307	0.899014	14463	1	0.63544	0.024627	0.10541	1	1498	3	0.63544
Snrpe	4	0.38902	0.46168	0.847657	10594	2	-0.0992	0.024628	0.10541	1	1499	2	-0.0992
Wdr60	4	0.21803	0.28445	0.752741	7252	1	0.83767	0.024645	0.10541	1	1500	3	0.83767
Il23r	4	0.97287	0.96172	0.990673	19098	0	0.7753	0.024666	0.10541	1	1501	3	0.7753
Mief2	4	0.95238	0.93071	0.977857	18712	0	0.76007	0.024666	0.10541	1	1502	3	0.76007
Trappc4	4	0.92377	0.89803	0.972896	18118	0	0.52508	0.024677	0.10541	1	1503	3	0.52508
Cyp2c55	4	0.67086	0.63762	0.891058	14047	1	0.78546	0.024743	0.10541	1	1504	3	0.78546
Aif1	4	0.62687	0.61222	0.880717	13597	1	0.81348	0.024752	0.10541	1	1505	3	0.81348
Ssfa2	4	0.41514	0.48277	0.850896	11120	1	0.77952	0.024774	0.10541	1	1506	3	0.77952
Ttc27	4	0.067081	0.11768	0.742721	3063	3	-0.65319	0.024776	0.10541	1	1507	1	-0.65319
Cdcp2	4	0.74611	0.70668	0.923993	14973	1	0.35867	0.024836	0.10541	1	1508	2	0.35867
Gfm1	4	0.49091	0.54589	0.867425	12347	1	0.53188	0.024845	0.10541	1	1509	2	0.53188
Vpreb2	4	0.37213	0.44469	0.847657	10271	1	0.7858	0.024854	0.10541	1	1510	3	0.7858
Olfr283	4	0.25324	0.30901	0.761109	7948	1	0.14994	0.024875	0.10541	1	1511	2	0.14994
Rai1	4	0.40851	0.47713	0.850896	10989	1	0.7741	0.02488	0.10541	1	1512	3	0.7741
Gpr82	4	0.37871	0.45275	0.847657	10398	2	-0.33015	0.024974	0.10541	1	1513	1	-0.33015
Ifnk	4	0.19122	0.2575	0.751674	6727	1	0.65593	0.024991	0.10541	1	1514	2	0.65593
Mcpt2	4	0.059835	0.10463	0.742721	2770	1	0.15852	0.025023	0.10541	1	1515	2	0.15852
Ifi205	4	0.94636	0.92339	0.97655	18592	0	0.81881	0.02504	0.10541	1	1516	3	0.81881
Olfr816	4	0.45357	0.51526	0.854561	11841	1	0.73636	0.025068	0.10541	1	1517	3	0.73636
Rhox9	4	0.56587	0.57718	0.872331	12998	1	0.28972	0.025072	0.10541	1	1518	2	0.28972
Tnfrsf17	4	0.46338	0.53158	0.864176	12034	2	-0.20289	0.025122	0.10569	1	1519	1	-0.20289
Vmn1r125	3	0.12097	0.16085	0.742721	4984	1	-0.014411	0.025154	0.087613	1	1520	1	-0.014411
Tsc22d3	4	0.7488	0.70909	0.923993	15006	1	0.6981	0.025186	0.10595	1	1521	3	0.6981
Rab24	4	0.25923	0.31531	0.766277	8068	1	0.5971	0.025221	0.10595	1	1522	3	0.5971
Slco6d1	4	0.063221	0.11029	0.742721	2892	1	0.19096	0.02527	0.10595	1	1523	2	0.19096
Sgip1	4	0.93967	0.91369	0.973225	18453	0	0.86849	0.025271	0.10595	1	1524	3	0.86849
Serp1	4	0.90374	0.87522	0.971891	17710	0	0.089673	0.02532	0.10595	1	1525	1	0.089673
Pea15a	4	0.91578	0.88898	0.972896	17946	0	0.6969	0.025347	0.10595	1	1526	3	0.6969
Sntb2	4	0.23284	0.29301	0.752741	7548	2	-0.05115	0.025369	0.10595	1	1527	2	-0.05115
Xaf1	4	0.25602	0.31091	0.762552	8000	1	0.87829	0.02538	0.10595	1	1528	3	0.87829
Tpbg	4	0.22961	0.29188	0.752741	7475	2	-0.019145	0.025418	0.10595	1	1529	2	-0.019145
St6galnac3	4	0.37169	0.44469	0.847657	10262	1	0.77034	0.025422	0.10595	1	1530	3	0.77034
Foxj1	4	0.0033957	0.0096823	0.612259	244	1	0.022408	0.025468	0.10595	1	1531	1	0.022408
AU022751	4	0.83659	0.78901	0.946343	16408	1	0.64852	0.025468	0.10595	1	1532	2	0.64852
Rad18	4	0.32807	0.40127	0.835722	9415	2	0.25254	0.025486	0.10595	1	1533	2	0.25254
Prkd1	4	0.072134	0.12888	0.742721	3253	1	0.8669	0.025519	0.10595	1	1534	3	0.8669
Bhlha15	4	0.67703	0.64121	0.8921	14113	1	0.38346	0.025567	0.10622	1	1535	2	0.38346
Marcks	4	0.47472	0.53983	0.865764	12216	1	0.68638	0.025582	0.10622	1	1536	3	0.68638
Foxa1	4	0.61014	0.60742	0.880717	13430	1	0.29784	0.025616	0.10622	1	1537	2	0.29784
Phldb1	4	0.050721	0.086761	0.695326	2433	3	-0.75672	0.025665	0.10622	1	1538	1	-0.75672
Olfr853	4	0.076081	0.14099	0.742721	3391	2	-0.0015285	0.025715	0.10622	1	1539	2	-0.0015285
Pdzrn4	4	0.95365	0.93178	0.977857	18741	0	0.70093	0.025719	0.10622	1	1540	3	0.70093
Fgl2	4	0.79713	0.74784	0.934059	15696	1	0.57889	0.025724	0.10622	1	1541	2	0.57889
Tbc1d7	4	0.37531	0.4492	0.847657	10338	2	0.3621	0.025746	0.10622	1	1542	2	0.3621
Rnf207	4	0.17339	0.24364	0.742721	6366	2	-0.57375	0.025764	0.10622	1	1543	1	-0.57375
Xrn1	4	0.078286	0.14932	0.742721	3467	2	0.38836	0.025809	0.10622	1	1544	2	0.38836
Olfr874	4	0.95206	0.93019	0.977857	18708	0	0.73051	0.025841	0.10622	1	1545	3	0.73051
Zfp456	4	0.47362	0.53983	0.865764	12207	1	0.44121	0.025912	0.10929	1	1546	3	0.44121
Piezo2	4	0.54576	0.56869	0.869076	12813	1	0.80925	0.025958	0.10929	1	1547	3	0.80925
Tdrd9	4	0.66577	0.63034	0.886419	13986	1	0.71528	0.025996	0.10929	1	1548	3	0.71528
Vwa5a	4	0.49059	0.54589	0.867425	12342	1	0.712	0.025996	0.10929	1	1549	3	0.712
Rhbdd2	4	0.9177	0.88979	0.972896	17985	0	0.61721	0.026008	0.10929	1	1550	2	0.61721
Gm6592	4	0.81585	0.76361	0.936985	16011	1	0.65758	0.026024	0.10929	1	1551	3	0.65758
Olfr1269	4	0.30399	0.36514	0.799953	8967	2	0.23709	0.026062	0.10929	1	1552	2	0.23709
Olfr1477	4	0.20962	0.2749	0.752741	7088	2	0.19933	0.026071	0.10929	1	1553	2	0.19933
Agbl2	4	0.021067	0.041798	0.614073	1272	2	-0.71872	0.02611	0.10929	1	1554	2	-0.71872
Prkag3	4	0.83001	0.77937	0.940747	16281	1	0.71736	0.026158	0.10929	1	1555	3	0.71736
Gfra2	4	0.96906	0.95502	0.987229	19033	0	0.70866	0.026206	0.10929	1	1556	3	0.70866
Mrgprf	4	0.97012	0.95737	0.988518	19052	0	0.32728	0.026209	0.10929	1	1557	2	0.32728
Myl2	4	0.062549	0.10886	0.742721	2867	2	-0.27226	0.026258	0.10929	1	1558	2	-0.27226
Ido1	4	0.66887	0.63645	0.891058	14021	1	0.81822	0.026274	0.10929	1	1559	3	0.81822
Syt10	4	0.88808	0.8629	0.970398	17404	0	0.29511	0.026307	0.10929	1	1560	2	0.29511
Adgre1	4	0.97592	0.96635	0.990702	19159	0	0.59244	0.026341	0.10929	1	1561	3	0.59244
Slx1b	4	0.80428	0.75514	0.934059	15822	1	0.76499	0.02635	0.10929	1	1562	3	0.76499
Als2cr12	4	0.29999	0.35977	0.796326	8871	2	0.20027	0.02638	0.10929	1	1563	2	0.20027
Kcnk6	4	0.18601	0.25188	0.746009	6613	1	0.42724	0.026406	0.10929	1	1564	3	0.42724
Ddx42	4	0.06882	0.1233	0.742721	3124	2	0.32865	0.026425	0.10929	1	1565	2	0.32865
Olfr1052	4	0.97602	0.96666	0.990702	19162	0	0.66198	0.026438	0.10929	1	1566	3	0.66198
Cactin	4	0.44603	0.51056	0.854561	11701	2	0.42641	0.026466	0.10929	1	1567	2	0.42641
Amigo2	4	0.97151	0.95996	0.990102	19076	0	0.9027	0.026466	0.10929	1	1568	3	0.9027
Spink5	4	0.87652	0.84881	0.970274	17177	0	0.734	0.026488	0.10929	1	1569	3	0.734
Herpud1	3	0.20978	0.2579	0.751674	7091	1	0.99886	0.026542	0.09325	1	1570	2	0.99886
Rerg	4	0.96114	0.9452	0.983456	18885	0	0.82662	0.026553	0.11213	1	1571	3	0.82662
Xdh	4	0.04106	0.073925	0.683063	2046	2	-0.1054	0.02658	0.11213	1	1572	2	-0.1054
Raph1	4	0.047681	0.084763	0.695326	2303	1	0.34735	0.026604	0.11213	1	1573	2	0.34735
Cradd	4	0.1544	0.23176	0.742721	5991	1	0.68911	0.026607	0.11213	1	1574	3	0.68911
Mon2	4	0.021608	0.042156	0.614073	1296	1	0.68618	0.026631	0.11213	1	1575	3	0.68618
Serpina6	4	0.2641	0.32181	0.771003	8168	1	0.67758	0.026645	0.11213	1	1576	3	0.67758
Pdcl3	4	0.75955	0.7128	0.925145	15155	1	0.69839	0.02665	0.11213	1	1577	3	0.69839
Mrpl10	4	0.85849	0.81969	0.957966	16833	0	0.51068	0.026653	0.11213	1	1578	2	0.51068
Rsu1	4	0.83723	0.79146	0.948005	16422	1	0.74784	0.026671	0.11213	1	1579	3	0.74784
Olfr1423	4	0.0075594	0.019125	0.612259	520	2	0.034329	0.02668	0.11213	1	1580	2	0.034329
Tmem39b	4	0.13449	0.21189	0.742721	5443	3	-0.47133	0.026702	0.11213	1	1581	1	-0.47133
Pvr	4	0.6106	0.60803	0.880717	13432	1	0.68959	0.026749	0.11213	1	1582	2	0.68959
Olfr884	4	0.11627	0.18755	0.742721	4814	2	-0.25092	0.026752	0.11213	1	1583	2	-0.25092
Mta3	4	0.76689	0.71885	0.927066	15256	1	0.6239	0.026801	0.11213	1	1584	3	0.6239
Slc7a8	4	0.50233	0.55183	0.869076	12440	1	0.81265	0.026844	0.11213	1	1585	3	0.81265
Zfp963	4	0.037819	0.071363	0.683063	1936	2	-0.323	0.02685	0.11213	1	1586	2	-0.323
Tmem221	4	0.42183	0.49042	0.854561	11239	1	0.7161	0.026868	0.11213	1	1587	3	0.7161
Seh1l	4	0.69787	0.65574	0.896139	14360	1	0.19421	0.0269	0.11213	1	1588	2	0.19421
Adgrb3	4	0.13908	0.2165	0.742721	5595	2	-0.37917	0.026949	0.11213	1	1589	1	-0.37917
Ntn1	4	0.728	0.68367	0.913249	14719	1	0.60783	0.026998	0.11213	1	1590	3	0.60783
Snai1	4	0.31311	0.37668	0.808277	9140	1	0.19727	0.027048	0.11213	1	1591	2	0.19727
Asph	4	0.88836	0.86381	0.970398	17408	0	0.69101	0.027075	0.11213	1	1592	3	0.69101
Mlip	4	0.38307	0.45672	0.847657	10486	1	0.40406	0.027097	0.11213	1	1593	2	0.40406
Neurod6	4	0.94957	0.92795	0.977641	18655	0	0.60353	0.027112	0.11213	1	1594	2	0.60353
Olfr441	4	0.97546	0.96602	0.990702	19150	0	0.83453	0.027144	0.11213	1	1595	3	0.83453
Mlycd	4	0.091412	0.16201	0.742721	3942	1	0.063635	0.027146	0.11213	1	1596	2	0.063635
Ivd	4	0.45409	0.51637	0.855116	11853	2	0.46009	0.027176	0.11213	1	1597	2	0.46009
Esx1	4	0.87602	0.84783	0.970274	17165	0	0.62436	0.027196	0.11213	1	1598	3	0.62436
Cox15	4	0.67229	0.63762	0.891058	14058	1	0.59068	0.027245	0.11213	1	1599	2	0.59068
Spib	4	0.089653	0.16071	0.742721	3879	2	0.0046105	0.027278	0.11213	1	1600	2	0.0046105
Olfr1026	4	0.67057	0.63762	0.891058	14043	1	0.41876	0.027287	0.11213	1	1601	2	0.41876
B230216G23Rik	4	0.68113	0.6449	0.8921	14168	1	0.4078	0.027294	0.11213	1	1602	2	0.4078
Gm5726	1	0.97267	0.9567	0.988244	19094	0	1.389	0.027333	0.043299	1	1603	1	1.389
Pccb	4	0.51362	0.55672	0.869076	12528	1	0.060621	0.027344	0.11213	1	1604	1	0.060621
Pou2f3	4	0.41534	0.48277	0.850896	11124	1	0.60739	0.027416	0.11213	1	1605	2	0.60739
Phka2	4	0.26674	0.32423	0.771003	8220	2	-0.2161	0.027442	0.11213	1	1606	1	-0.2161
Gna13	4	0.43207	0.49949	0.854561	11436	1	0.27275	0.027492	0.11213	1	1607	2	0.27275
Gltscr1	4	0.8899	0.8656	0.970398	17442	0	0.57199	0.027532	0.11213	1	1608	2	0.57199
Snx16	4	0.31009	0.37323	0.805799	9091	1	0.56632	0.02756	0.11213	1	1609	2	0.56632
L2hgdh	4	0.60961	0.60742	0.880717	13426	1	0.42678	0.02759	0.11213	1	1610	2	0.42678
Pparg	4	0.9722	0.96066	0.990215	19087	0	0.83858	0.027592	0.11213	1	1611	3	0.83858
Tmem27	4	0.38512	0.45769	0.847657	10526	1	0.68775	0.027611	0.11213	1	1612	3	0.68775
Deaf1	4	0.26134	0.31721	0.767483	8107	2	-0.014359	0.02764	0.11213	1	1613	2	-0.014359
Hddc3	4	0.098749	0.17067	0.742721	4206	1	0.80972	0.027685	0.11213	1	1614	3	0.80972
Grip2	4	0.82879	0.77819	0.940747	16262	1	0.52831	0.027689	0.11213	1	1615	3	0.52831
Mme	4	0.10896	0.17975	0.742721	4553	2	-0.034574	0.027738	0.11213	1	1616	2	-0.034574
Tmf1	4	0.12122	0.19723	0.742721	4998	2	0.0051288	0.02776	0.11213	1	1617	2	0.0051288
Ergic2	4	0.72271	0.67644	0.907783	14644	1	0.076596	0.027788	0.11213	1	1618	2	0.076596
Tmem114	4	0.97822	0.96794	0.990702	19213	0	0.6975	0.027829	0.11213	1	1619	3	0.6975
Gm16390	4	0.14493	0.22646	0.742721	5789	2	-0.3335	0.027837	0.11213	1	1620	2	-0.3335
Wdr47	4	0.27035	0.32588	0.771003	8306	2	-0.37528	0.027886	0.11213	1	1621	1	-0.37528
Olfr1193	3	0.70608	0.65096	0.896139	14453	1	0.93492	0.027976	0.098731	1	1622	2	0.93492
Ccdc174	4	0.21766	0.28445	0.752741	7242	1	0.72787	0.027983	0.11271	1	1623	3	0.72787
Serpina3a	4	0.89515	0.87001	0.970398	17550	0	0.84847	0.028011	0.11271	1	1624	3	0.84847
Emp2	4	0.62592	0.61222	0.880717	13587	1	0.28959	0.028034	0.11321	1	1625	2	0.28959
Paxip1	4	0.96174	0.9452	0.983456	18899	0	0.79401	0.028077	0.11321	1	1626	3	0.79401
Fer	4	0.46289	0.53046	0.864176	12024	1	0.51253	0.028086	0.11321	1	1627	2	0.51253
Olfr17	4	0.85214	0.81172	0.95279	16731	0	0.66323	0.028095	0.11321	1	1628	3	0.66323
Olfr1031	4	0.094574	0.16632	0.742721	4056	2	-0.10084	0.028105	0.11321	1	1629	2	-0.10084
Defb19	4	0.84695	0.80362	0.951	16620	0	-0.14644	0.028108	0.11321	1	1630	1	-0.14644
Lrrc59	4	0.003245	0.0092913	0.612259	228	2	-0.75858	0.028108	0.11321	1	1631	1	-0.75858
Lilra6	4	0.88619	0.86111	0.970398	17373	0	0.61661	0.028109	0.11321	1	1632	3	0.61661
Smarce1	4	0.34157	0.41249	0.837965	9663	1	0.88636	0.028151	0.11321	1	1633	3	0.88636
Atf6b	4	0.89242	0.8674	0.970398	17489	0	0.89288	0.02818	0.11321	1	1634	3	0.89288
Serpind1	4	0.33222	0.40582	0.837537	9489	1	-0.0073102	0.028182	0.11321	1	1635	1	-0.0073102
Maea	4	0.78789	0.73932	0.933728	15556	1	0.6239	0.028198	0.11321	1	1636	2	0.6239
Fkbp1b	4	0.016445	0.033323	0.613903	1052	1	0.70702	0.028232	0.11321	1	1637	3	0.70702
Txk	4	0.88455	0.85925	0.970398	17344	0	0.050726	0.028281	0.11321	1	1638	1	0.050726
Wfikkn1	4	0.062477	0.10886	0.742721	2865	1	0.82165	0.028288	0.11321	1	1639	3	0.82165
Rnf39	4	0.32503	0.39683	0.834587	9349	1	0.96964	0.028302	0.11321	1	1640	3	0.96964
Poli	4	0.6021	0.60138	0.880717	13348	1	0.73549	0.028316	0.11321	1	1641	3	0.73549
Ccdc60	4	0.050134	0.086761	0.695326	2406	2	-0.011352	0.02832	0.11321	1	1642	2	-0.011352
Klhdc7b	4	0.87066	0.8399	0.968177	17056	0	0.042146	0.02833	0.11321	1	1643	1	0.042146
Gca	4	0.21753	0.28445	0.752741	7238	1	0.29168	0.028404	0.11321	1	1644	2	0.29168
Cfap53	4	0.81633	0.76483	0.936985	16020	1	0.83179	0.028443	0.11321	1	1645	3	0.83179
Pkdcc	4	0.69586	0.6545	0.896139	14329	1	0.50007	0.028471	0.11321	1	1646	2	0.50007
Ppox	4	0.957	0.93656	0.979577	18806	0	0.60893	0.02848	0.11321	1	1647	2	0.60893
Scg3	4	0.043571	0.075986	0.683063	2148	1	0.47815	0.028499	0.11321	1	1648	2	0.47815
Tex19.1	4	0.071182	0.12778	0.742721	3212	1	0.80234	0.028508	0.11321	1	1649	3	0.80234
Eaf1	4	0.074061	0.13094	0.742721	3315	1	0.88112	0.02852	0.11321	1	1650	3	0.88112
Cnep1r1	4	0.26644	0.32423	0.771003	8212	2	-0.16675	0.028527	0.11321	1	1651	1	-0.16675
Ifi27l2a	4	0.92906	0.90229	0.973225	18226	0	0.71649	0.02854	0.11321	1	1652	3	0.71649
Sfrp2	4	0.18153	0.24767	0.742721	6524	2	-0.22204	0.028577	0.11321	1	1653	2	-0.22204
Adprh	4	0.95656	0.93604	0.979577	18796	0	0.8204	0.028587	0.11321	1	1654	3	0.8204
Churc1	4	0.05434	0.093613	0.709871	2565	1	0.51581	0.028673	0.11321	1	1655	2	0.51581
H2afy2	4	0.9426	0.91686	0.973516	18515	0	0.31362	0.028675	0.11321	1	1656	2	0.31362
Cox6c	4	0.26355	0.32181	0.771003	8154	2	0.086743	0.028675	0.11321	1	1657	2	0.086743
3110007F17Rik	4	0.44347	0.50947	0.854561	11647	1	0.70941	0.028721	0.11321	1	1658	3	0.70941
Zdhhc4	4	0.86538	0.83053	0.963032	16951	0	0.68281	0.028725	0.11321	1	1659	3	0.68281
Fgf17	4	0.6019	0.60138	0.880717	13344	1	0.77539	0.028735	0.11321	1	1660	3	0.77539
Mettl21e	4	0.33939	0.41091	0.837537	9625	1	0.68953	0.028812	0.11321	1	1661	3	0.68953
Ear6	4	0.54456	0.56869	0.869076	12799	1	0.45053	0.028872	0.11599	1	1662	3	0.45053
Mup21	4	0.2893	0.35007	0.789949	8672	1	0.82128	0.028873	0.11599	1	1663	3	0.82128
Ildr1	4	0.6862	0.64611	0.893153	14227	1	0.67008	0.028903	0.1165	1	1664	3	0.67008
Wbp1	4	0.86708	0.83266	0.963686	16982	0	0.62683	0.028918	0.1165	1	1665	3	0.62683
Pcp2	4	0.88168	0.85551	0.970398	17287	0	0.41909	0.028946	0.1165	1	1666	2	0.41909
Col7a1	4	0.85805	0.81853	0.956839	16825	0	0.46962	0.028946	0.1165	1	1667	2	0.46962
Fam187a	4	0.25627	0.31091	0.762552	8007	1	0.84027	0.028971	0.1165	1	1668	3	0.84027
Lgr5	4	0.54656	0.56869	0.869076	12821	1	0.4914	0.029038	0.1165	1	1669	2	0.4914
Blmh	4	0.97464	0.96472	0.990702	19132	0	0.64029	0.029051	0.1165	1	1670	3	0.64029
Phf20	4	0.90759	0.88021	0.972282	17788	0	0.74404	0.029066	0.1165	1	1671	3	0.74404
Tsen34	4	0.74581	0.70668	0.923993	14968	1	0.28958	0.029119	0.1165	1	1672	2	0.28958
Mum1	4	0.050761	0.086761	0.695326	2434	1	0.84627	0.029209	0.11676	1	1673	3	0.84627
Zfp759	4	0.89882	0.87001	0.970398	17617	0	0.71255	0.029217	0.11676	1	1674	3	0.71255
Olfr671	4	0.96149	0.9452	0.983456	18891	0	0.64903	0.029225	0.11676	1	1675	3	0.64903
Dcn	4	0.29409	0.35373	0.791227	8768	1	0.67629	0.029276	0.11676	1	1676	3	0.67629
Rabif	4	0.60091	0.60016	0.880717	13336	1	0.77372	0.029365	0.11676	1	1677	3	0.77372
Tceal3	4	0.10066	0.17482	0.742721	4267	2	0.36453	0.029371	0.11676	1	1678	2	0.36453
Egln1	4	0.42253	0.49179	0.854561	11251	1	0.67697	0.02938	0.11676	1	1679	3	0.67697
Zkscan14	4	0.66355	0.63034	0.886419	13960	1	0.051799	0.029414	0.11703	1	1680	2	0.051799
Cd200	4	0.40278	0.47043	0.847657	10866	1	0.50255	0.029433	0.11703	1	1681	2	0.50255
Matr3	3	0.97056	0.96067	0.990215	19059	0	0.42305	0.029443	0.10366	1	1682	3	0.42305
Vmn1r157	4	0.97323	0.96205	0.990702	19107	0	0.73067	0.029509	0.11703	1	1683	3	0.73067
Ctsa	4	0.94491	0.92222	0.97655	18558	0	0.66766	0.029529	0.11703	1	1684	2	0.66766
Nfasc	4	0.63787	0.61464	0.880717	13702	1	0.63498	0.029552	0.11703	1	1685	2	0.63498
2610020H08Rik	4	0.96638	0.95297	0.986872	18981	0	0.60949	0.029555	0.11703	1	1686	3	0.60949
Tmem45a	4	0.64051	0.61585	0.881616	13730	1	0.7228	0.029562	0.11703	1	1687	3	0.7228
Apol8	4	0.24564	0.30303	0.756514	7796	1	-0.13439	0.029611	0.11703	1	1688	1	-0.13439
Ppp1r17	4	0.65062	0.62431	0.886419	13823	1	0.75101	0.029619	0.11703	1	1689	3	0.75101
Zbtb7b	4	0.97745	0.96731	0.990702	19199	0	0.75509	0.029644	0.11703	1	1690	3	0.75509
Zcchc6	4	0.59137	0.5941	0.880717	13240	1	0.18605	0.02966	0.11703	1	1691	2	0.18605
Npsr1	4	0.83541	0.78782	0.945776	16382	1	0.63828	0.029751	0.11703	1	1692	3	0.63828
Gpbp1l1	4	0.97608	0.96666	0.990702	19165	0	0.75808	0.029751	0.11703	1	1693	3	0.75808
Tfeb	4	0.066981	0.11768	0.742721	3058	2	-0.13305	0.029759	0.11703	1	1694	2	-0.13305
Gm20854	4	0.9423	0.91625	0.973516	18507	0	0.69541	0.029782	0.11703	1	1695	3	0.69541
Mptx1	4	0.93438	0.90778	0.973225	18340	0	0.65909	0.029792	0.11703	1	1696	2	0.65909
Psmb7	4	0.53359	0.56628	0.869076	12710	1	0.15845	0.029808	0.11703	1	1697	1	0.15845
Rab3ip	4	0.0049594	0.011613	0.612259	345	2	-1.1107	0.029857	0.11703	1	1698	1	-1.1107
Fam228a	4	0.047074	0.080736	0.691253	2292	1	0.79553	0.029902	0.11717	1	1699	3	0.79553
Ppp2r2a	4	0.96843	0.95462	0.986872	19022	0	0.3527	0.029907	0.1173	1	1700	3	0.3527
Alkbh6	4	0.89902	0.87001	0.970398	17623	0	0.53344	0.029955	0.1173	1	1701	2	0.53344
Rnf125	4	0.30176	0.36333	0.799953	8913	1	0.54183	0.030004	0.1173	1	1702	2	0.54183
Rps6kc1	4	0.39829	0.46581	0.847657	10785	2	-0.15532	0.030005	0.1173	1	1703	1	-0.15532
Cdh22	4	0.6639	0.63034	0.886419	13967	1	0.75683	0.030023	0.1173	1	1704	3	0.75683
Cysltr1	4	0.94178	0.915	0.973225	18497	0	0.5222	0.030033	0.1173	1	1705	2	0.5222
Psmb8	4	0.8867	0.86201	0.970398	17380	0	0.80238	0.030036	0.1173	1	1706	3	0.80238
4931429L15Rik	4	0.93369	0.90712	0.973225	18334	0	0.6704	0.030049	0.1173	1	1707	3	0.6704
Adamts4	4	0.91169	0.88424	0.972282	17873	0	0.29186	0.030054	0.1173	1	1708	2	0.29186
Grin2d	4	0.96132	0.9452	0.983456	18889	0	0.7513	0.030079	0.1173	1	1709	3	0.7513
Csrp3	4	0.23725	0.29605	0.752741	7639	2	0.19571	0.03009	0.1173	1	1710	2	0.19571
Pou3f2	4	0.79979	0.74905	0.934059	15744	1	0.45232	0.030119	0.12012	1	1711	2	0.45232
Hist1h1b	4	0.7385	0.69938	0.923993	14863	1	0.81411	0.030141	0.12012	1	1712	3	0.81411
Naa10	4	0.90408	0.87522	0.971891	17716	0	0.34273	0.030153	0.12012	1	1713	2	0.34273
Slc43a2	4	0.89504	0.87001	0.970398	17547	0	0.21013	0.030202	0.12012	1	1714	2	0.21013
Adamtsl4	4	0.059825	0.10463	0.742721	2768	2	-0.26072	0.030226	0.12012	1	1715	2	-0.26072
Usp49	4	0.80741	0.75514	0.934059	15860	1	0.78796	0.030284	0.12012	1	1716	3	0.78796
Zfand2b	4	0.94298	0.91686	0.973516	18525	0	0.44206	0.030301	0.12012	1	1717	3	0.44206
Ick	4	0.89143	0.8674	0.970398	17474	0	0.66804	0.030322	0.12012	1	1718	2	0.66804
Oscp1	4	0.10045	0.17482	0.742721	4259	1	0.62117	0.03033	0.12012	1	1719	3	0.62117
Lhx6	4	0.72832	0.68488	0.913249	14725	1	0.80373	0.03035	0.12012	1	1720	3	0.80373
Olfr832	4	0.41897	0.489	0.854561	11181	2	0.34598	0.030371	0.12012	1	1721	2	0.34598
Cyp3a57	4	0.29488	0.35373	0.791227	8782	1	0.66513	0.030433	0.12288	1	1722	3	0.66513
Tmprss11b	4	0.036686	0.070723	0.683063	1888	3	-0.95031	0.030448	0.12288	1	1723	1	-0.95031
Scg2	4	0.96897	0.95462	0.986872	19031	0	0.71395	0.030475	0.12288	1	1724	3	0.71395
Bin3	4	0.93568	0.91179	0.973225	18370	0	0.58018	0.030547	0.12288	1	1725	3	0.58018
Tspan2	4	0.94089	0.915	0.973225	18476	0	0.71298	0.030584	0.12288	1	1726	3	0.71298
Cnrip1	4	0.14329	0.22463	0.742721	5736	3	-0.38861	0.030596	0.12288	1	1727	1	-0.38861
Gpkow	4	0.92135	0.8936	0.972896	18054	0	0.68373	0.030633	0.12288	1	1728	3	0.68373
Trio	4	0.92948	0.90373	0.973225	18234	0	0.66675	0.030637	0.12288	1	1729	2	0.66675
Rlim	4	0.66574	0.63034	0.886419	13985	1	0.58909	0.030645	0.12288	1	1730	3	0.58909
Zfp719	4	0.90722	0.87937	0.972282	17780	0	0.52283	0.030652	0.12288	1	1731	2	0.52283
Camta2	4	0.58696	0.59041	0.879896	13197	1	0.17704	0.030694	0.12338	1	1732	2	0.17704
Kcnj11	4	0.93344	0.90712	0.973225	18326	0	0.32071	0.030743	0.12338	1	1733	2	0.32071
Olfr463	4	0.88817	0.8629	0.970398	17405	0	0.8018	0.030769	0.12338	1	1734	3	0.8018
Cd209g	4	0.050519	0.086761	0.695326	2424	1	0.66891	0.030771	0.12338	1	1735	3	0.66891
Tm4sf4	4	0.42578	0.49631	0.854561	11310	1	0.64973	0.030782	0.12338	1	1736	3	0.64973
Acta1	4	0.32187	0.39103	0.826193	9288	1	0.67866	0.030795	0.12338	1	1737	3	0.67866
Wdr36	4	0.17802	0.24561	0.742721	6452	1	0.71413	0.030808	0.12338	1	1738	3	0.71413
Arcn1	4	0.33423	0.40678	0.837537	9523	2	0.31832	0.030832	0.12338	1	1739	2	0.31832
Gstm7	4	0.72844	0.68488	0.913249	14727	1	0.82379	0.030839	0.12338	1	1740	3	0.82379
Hs3st6	4	0.13385	0.21189	0.742721	5420	3	-0.34617	0.030842	0.12338	1	1741	1	-0.34617
Parp8	4	0.78628	0.7381	0.933728	15524	1	0.69958	0.030886	0.12338	1	1742	3	0.69958
Ppy	4	0.31266	0.37577	0.808277	9135	1	0.71355	0.030886	0.12338	1	1743	3	0.71355
Il2ra	4	0.54517	0.56869	0.869076	12806	1	0.29479	0.030891	0.12338	1	1744	2	0.29479
Pcbd1	4	0.34952	0.42205	0.839699	9810	1	0.7558	0.030895	0.12338	1	1745	3	0.7558
Fam167a	4	0.54631	0.56869	0.869076	12816	1	0.72733	0.030905	0.12338	1	1746	3	0.72733
Ovch2	4	0.31108	0.37323	0.805799	9111	1	0.71523	0.030949	0.12338	1	1747	3	0.71523
Ppp2r5c	4	0.13571	0.21305	0.742721	5487	2	-0.093355	0.030974	0.12338	1	1748	2	-0.093355
Dll3	4	0.73414	0.69093	0.917894	14801	1	0.73218	0.030978	0.12338	1	1749	3	0.73218
Mrgprh	4	0.22173	0.28516	0.752741	7315	1	0.26192	0.030989	0.12338	1	1750	2	0.26192
Gm6792	4	0.76651	0.71885	0.927066	15251	1	0.75516	0.031022	0.12366	1	1751	3	0.75516
Klhl21	4	0.83113	0.77937	0.940747	16298	1	-0.19997	0.031039	0.12366	1	1752	1	-0.19997
Clca3b	4	0.92333	0.89727	0.972896	18107	0	0.69414	0.031062	0.12366	1	1753	3	0.69414
Ces4a	4	0.5021	0.55183	0.869076	12438	1	0.59122	0.031083	0.12366	1	1754	3	0.59122
Vmn2r90	4	0.885	0.85925	0.970398	17350	0	-0.0030008	0.031088	0.12366	1	1755	1	-0.0030008
Gm15386	4	0.29943	0.35977	0.796326	8861	1	0.45756	0.03114	0.12366	1	1756	2	0.45756
Wnt5a	4	0.75203	0.71035	0.923993	15051	1	0.53984	0.031186	0.12396	1	1757	2	0.53984
Sh2d4b	4	0.78187	0.73688	0.933728	15463	1	0.55791	0.031189	0.12396	1	1758	2	0.55791
Rad21	4	0.83799	0.79275	0.94805	16437	1	0.52368	0.031218	0.12396	1	1759	2	0.52368
Actl7a	4	0.25137	0.30461	0.756514	7913	1	0.69875	0.031222	0.12396	1	1760	3	0.69875
Ric8b	4	0.27159	0.32861	0.775427	8322	2	0.30466	0.031228	0.12396	1	1761	2	0.30466
Mbnl2	4	0.78774	0.73932	0.933728	15554	1	0.64476	0.031243	0.12396	1	1762	3	0.64476
Olfr1382	4	0.52668	0.56149	0.869076	12651	1	0.61335	0.031322	0.12447	1	1763	3	0.61335
Zfp629	4	0.89552	0.87001	0.970398	17553	0	0.54443	0.031334	0.12447	1	1764	2	0.54443
9430016H08Rik	4	0.72479	0.68007	0.910361	14675	1	0.79513	0.031336	0.12447	1	1765	3	0.79513
Icosl	4	0.58146	0.5868	0.876963	13144	1	0.68614	0.031346	0.12447	1	1766	2	0.68614
Wdr59	4	0.88566	0.86111	0.970398	17363	0	0.6976	0.031391	0.12447	1	1767	3	0.6976
Ppif	4	0.40076	0.47043	0.847657	10831	1	0.32512	0.031432	0.12447	1	1768	2	0.32512
Zfp819	4	0.016445	0.033323	0.613903	1053	1	0.66165	0.031447	0.12447	1	1769	3	0.66165
Slc36a3	4	0.063599	0.11093	0.742721	2905	2	-0.762	0.031481	0.12447	1	1770	1	-0.762
Gpihbp1	4	0.54046	0.56869	0.869076	12767	1	0.66045	0.031483	0.12447	1	1771	2	0.66045
Krtap26-1	4	0.91676	0.88979	0.972896	17966	0	0.6624	0.031542	0.12447	1	1772	3	0.6624
Ptn	4	0.36619	0.43926	0.847657	10151	1	0.48216	0.031552	0.12447	1	1773	2	0.48216
Itgax	4	0.15383	0.23176	0.742721	5978	2	-0.26741	0.03158	0.12447	1	1774	2	-0.26741
Thsd4	4	0.9777	0.96763	0.990702	19205	0	0.60474	0.031712	0.12475	1	1775	3	0.60474
Ddi2	4	0.29285	0.35192	0.790053	8745	1	0.16024	0.031727	0.12475	1	1776	2	0.16024
Nrg3	4	0.94369	0.92016	0.97649	18540	0	0.69698	0.031733	0.12475	1	1777	3	0.69698
Vmn2r22	4	0.61671	0.60989	0.880717	13494	1	0.7786	0.031749	0.12475	1	1778	3	0.7786
Mep1b	4	0.92333	0.89727	0.972896	18105	0	0.55439	0.031752	0.12475	1	1779	3	0.55439
Btbd3	4	0.062789	0.10944	0.742721	2876	1	0.5062	0.031774	0.12475	1	1780	2	0.5062
C2cd2l	4	0.11953	0.19511	0.742721	4935	3	-0.60616	0.031776	0.12475	1	1781	1	-0.60616
Hyal4	4	0.53037	0.5639	0.869076	12686	1	0.67971	0.031799	0.12475	1	1782	3	0.67971
Timmdc1	4	0.8539	0.81172	0.95279	16760	0	0.34496	0.031826	0.12475	1	1783	2	0.34496
Csta1	4	0.21585	0.27961	0.752741	7206	1	0.43092	0.031848	0.12503	1	1784	2	0.43092
Ggact	4	0.96313	0.94699	0.984417	18927	0	0.74154	0.031853	0.12503	1	1785	3	0.74154
Gm44	4	0.47582	0.54105	0.865764	12224	1	0.84032	0.031874	0.12503	1	1786	3	0.84032
Atg14	4	0.86622	0.83053	0.963032	16967	0	0.69703	0.031898	0.12503	1	1787	2	0.69703
Zfpl1	4	0.87213	0.84191	0.968177	17089	0	0.42456	0.031924	0.12503	1	1788	2	0.42456
1700026L06Rik	3	0.76045	0.71348	0.925971	15167	0	0.072526	0.031936	0.11192	1	1789	1	0.072526
Amigo1	4	0.55301	0.57233	0.869076	12882	1	0.85267	0.031947	0.12503	1	1790	3	0.85267
Vmn2r92	4	0.93042	0.90505	0.973225	18252	0	0.59319	0.031962	0.12503	1	1791	2	0.59319
Pygb	4	0.97515	0.9657	0.990702	19144	0	0.72313	0.031978	0.12503	1	1792	3	0.72313
Rassf2	4	0.95993	0.94249	0.983161	18861	0	0.67715	0.032077	0.12503	1	1793	3	0.67715
D930015E06Rik	4	0.88328	0.85739	0.970398	17318	0	0.45034	0.032086	0.12503	1	1794	2	0.45034
Olfr117	4	0.97171	0.96031	0.990207	19080	0	0.43593	0.03212	0.12503	1	1795	3	0.43593
Ldha	4	0.15382	0.23176	0.742721	5977	1	0.72816	0.032163	0.12503	1	1796	3	0.72816
Pnma3	4	0.13466	0.21189	0.742721	5450	2	-0.41911	0.03217	0.12503	1	1797	1	-0.41911
Herpud2	4	0.65397	0.62675	0.886419	13852	1	0.7902	0.032179	0.12503	1	1798	3	0.7902
Mpped2	4	0.83685	0.79024	0.947349	16413	1	0.73592	0.032206	0.12503	1	1799	3	0.73592
Ctsf	4	0.35002	0.42205	0.839699	9825	2	-0.30156	0.032268	0.12503	1	1800	1	-0.30156
Nwd1	4	0.84972	0.80712	0.951586	16684	0	0.63446	0.032286	0.12503	1	1801	3	0.63446
Tssk4	4	0.76159	0.7164	0.92689	15183	1	-0.059594	0.032317	0.12503	1	1802	1	-0.059594
Plp2	4	0.71853	0.674	0.906792	14594	1	0.61107	0.032362	0.12503	1	1803	3	0.61107
Trim65	4	0.30077	0.35977	0.796326	8889	2	-0.19139	0.032366	0.12503	1	1804	1	-0.19139
Impa1	4	0.78972	0.74053	0.933728	15587	1	0.66702	0.032389	0.12503	1	1805	3	0.66702
Caprin1	4	0.28158	0.33945	0.783984	8519	2	-0.24065	0.032415	0.12531	1	1806	1	-0.24065
Hmgn5	4	0.90361	0.87522	0.971891	17707	0	0.95362	0.032464	0.12531	1	1807	3	0.95362
Sh2b3	4	0.32322	0.39196	0.827797	9314	1	0.82364	0.032488	0.12531	1	1808	3	0.82364
Snupn	4	0.34149	0.41249	0.837965	9660	1	0.18892	0.032514	0.12531	1	1809	2	0.18892
Olfr694	4	0.6021	0.60138	0.880717	13347	1	0.7341	0.032542	0.12531	1	1810	3	0.7341
Arxes1	4	0.81273	0.75755	0.934059	15957	1	0.10475	0.032563	0.12531	1	1811	1	0.10475
Stat5a	4	0.95986	0.94249	0.983161	18859	0	0.77425	0.032605	0.12561	1	1812	3	0.77425
Ptch2	4	0.68218	0.6449	0.8921	14183	1	0.41739	0.032612	0.12561	1	1813	2	0.41739
Hypk	4	0.53862	0.56749	0.869076	12751	1	0.75548	0.032619	0.12561	1	1814	3	0.75548
Slc38a4	4	0.97095	0.95887	0.989339	19066	0	0.83391	0.032659	0.12561	1	1815	3	0.83391
Abcb7	4	0.22965	0.29224	0.752741	7477	2	-0.13861	0.032661	0.12561	1	1816	1	-0.13861
Hfe2	4	0.93825	0.91306	0.973225	18424	0	0.82939	0.032669	0.12561	1	1817	3	0.82939
Rprm	4	0.64383	0.61949	0.883095	13757	1	0.61257	0.03271	0.12561	1	1818	3	0.61257
Tas2r138	4	0.090216	0.16113	0.742721	3897	2	0.14016	0.03271	0.12561	1	1819	2	0.14016
Olfr796	4	0.35421	0.42717	0.842654	9910	1	0.44135	0.032759	0.12561	1	1820	3	0.44135
Dnajc5b	4	0.76224	0.7164	0.92689	15193	1	0.52672	0.032804	0.12561	1	1821	2	0.52672
Acp6	4	0.51952	0.56028	0.869076	12583	1	0.38116	0.032824	0.12561	1	1822	2	0.38116
Zbtb24	4	0.93937	0.91369	0.973225	18449	0	0.5695	0.032904	0.12561	1	1823	2	0.5695
Iqsec3	4	0.97222	0.96066	0.990215	19088	0	0.71194	0.032944	0.12561	1	1824	3	0.71194
Ankrd22	4	0.20149	0.26939	0.752741	6925	2	-0.25979	0.032956	0.12561	1	1825	2	-0.25979
Cxcl3	4	0.88658	0.86201	0.970398	17378	0	0.59429	0.032995	0.12561	1	1826	3	0.59429
Olfr295	4	0.67289	0.63762	0.891058	14063	1	0.35936	0.033045	0.12561	1	1827	2	0.35936
Slc44a2	4	0.86212	0.82734	0.962693	16894	0	0.65442	0.033095	0.12612	1	1828	2	0.65442
Kcnh7	4	0.87688	0.84881	0.970274	17183	0	0.17548	0.033103	0.12612	1	1829	2	0.17548
Dusp12	4	0.61705	0.60989	0.880717	13498	1	0.46028	0.033152	0.12612	1	1830	2	0.46028
Pbxip1	4	0.62063	0.60989	0.880717	13534	1	0.56145	0.033165	0.12612	1	1831	2	0.56145
Pdcd5	4	0.077952	0.14932	0.742721	3455	2	-0.63398	0.033201	0.12612	1	1832	1	-0.63398
Vmn1r72	4	0.045251	0.077598	0.686174	2226	1	0.26582	0.033251	0.12612	1	1833	2	0.26582
Trip12	4	0.49936	0.55063	0.869076	12415	1	0.80084	0.033256	0.12612	1	1834	3	0.80084
Gm7534	4	0.41046	0.4814	0.850896	11020	1	0.79747	0.033299	0.12612	1	1835	3	0.79747
Acaa2	4	0.36407	0.43619	0.846862	10103	2	0.15523	0.0333	0.12612	1	1836	2	0.15523
Hsf4	4	0.97544	0.96602	0.990702	19149	0	0.72442	0.033334	0.12612	1	1837	3	0.72442
Cxx1c	4	0.92541	0.89803	0.972896	18152	0	0.4432	0.033349	0.12612	1	1838	3	0.4432
Rrp15	4	0.69385	0.6533	0.896139	14310	1	0.70277	0.033441	0.12612	1	1839	3	0.70277
G0s2	4	0.45964	0.52703	0.864176	11964	1	0.55635	0.033447	0.12612	1	1840	3	0.55635
Cdc26	4	0.53045	0.5639	0.869076	12688	1	0.63957	0.033468	0.12612	1	1841	3	0.63957
Apbb1	4	0.14031	0.22105	0.742721	5625	3	-0.55532	0.033496	0.12612	1	1842	1	-0.55532
Nup54	4	0.78415	0.73688	0.933728	15495	1	0.72954	0.033526	0.12642	1	1843	3	0.72954
Med25	4	0.77366	0.72602	0.930942	15344	1	0.81283	0.033535	0.12642	1	1844	3	0.81283
Prkag2	4	0.65678	0.62795	0.886419	13880	1	0.40556	0.033545	0.12642	1	1845	2	0.40556
Gm13119	4	0.60572	0.6056	0.880717	13384	1	0.70641	0.033559	0.12642	1	1846	3	0.70641
Adam18	4	0.58416	0.5892	0.879085	13175	1	0.86162	0.033589	0.12642	1	1847	3	0.86162
Adora2a	4	0.75902	0.71158	0.923993	15149	1	-0.064934	0.033594	0.12642	1	1848	1	-0.064934
Tgm3	4	0.94131	0.915	0.973225	18486	0	0.32269	0.033643	0.12673	1	1849	2	0.32269
Svs1	4	0.24637	0.30303	0.756514	7809	1	0.58595	0.03365	0.12673	1	1850	2	0.58595
Slc10a6	4	0.71159	0.66552	0.899014	14515	1	0.2961	0.033692	0.12673	1	1851	2	0.2961
Ccdc173	4	0.038805	0.071997	0.683063	1975	2	-0.20998	0.033721	0.12673	1	1852	2	-0.20998
Klk13	4	0.13858	0.2165	0.742721	5579	2	-0.014006	0.033751	0.12946	1	1853	2	-0.014006
Serpinb3a	4	0.96806	0.95421	0.986872	19011	0	0.82035	0.033762	0.12946	1	1854	3	0.82035
Gpc4	4	0.067148	0.11768	0.742721	3068	1	0.36514	0.033772	0.12946	1	1855	2	0.36514
Hoxd11	4	0.90126	0.87261	0.971183	17668	0	0.42493	0.033791	0.12975	1	1856	3	0.42493
5031410I06Rik	4	0.93755	0.91306	0.973225	18413	0	0.66251	0.033824	0.12975	1	1857	3	0.66251
Camk1g	4	0.95322	0.93124	0.977857	18730	0	0.6252	0.033843	0.12975	1	1858	2	0.6252
Arhgap31	4	0.47098	0.53983	0.865764	12180	2	-0.22761	0.033864	0.12975	1	1859	1	-0.22761
Padi2	4	0.093519	0.16587	0.742721	4014	1	0.56667	0.033864	0.12975	1	1860	2	0.56667
C1qtnf2	4	0.86192	0.82734	0.962693	16892	0	0.68541	0.033949	0.12975	1	1861	3	0.68541
Bcas3	4	0.95907	0.94006	0.981668	18843	0	0.7423	0.033968	0.12975	1	1862	3	0.7423
Cpt1a	4	0.12786	0.20622	0.742721	5227	3	-0.59934	0.033987	0.12975	1	1863	1	-0.59934
Gpa33	4	0.92774	0.90021	0.973064	18199	0	0.63739	0.034021	0.12975	1	1864	3	0.63739
Sdhaf1	4	0.028579	0.060366	0.683063	1561	2	-0.29976	0.034036	0.12975	1	1865	2	-0.29976
Mrs2	4	0.17512	0.24364	0.742721	6398	1	0.24314	0.034036	0.12975	1	1866	2	0.24314
Rsph3a	4	0.13285	0.2113	0.742721	5388	3	-0.71056	0.034134	0.13007	1	1867	1	-0.71056
Olfr813	4	0.25073	0.30461	0.756514	7899	2	-0.030304	0.034183	0.13007	1	1868	2	-0.030304
Tln1	4	0.08226	0.15549	0.742721	3609	2	-0.60254	0.034232	0.13007	1	1869	1	-0.60254
Defb12	4	0.22584	0.28736	0.752741	7394	1	0.53471	0.034281	0.13038	1	1870	3	0.53471
Cd1d1	4	0.73777	0.69697	0.923173	14854	1	0.43377	0.034296	0.13038	1	1871	2	0.43377
Psma3	4	0.16995	0.24237	0.742721	6297	2	-0.068534	0.03433	0.13038	1	1872	2	-0.068534
Tnni3k	4	0.84391	0.80126	0.949796	16545	0	0.77875	0.034369	0.13038	1	1873	3	0.77875
Dguok	4	0.93239	0.90574	0.973225	18306	0	0.63498	0.034375	0.13038	1	1874	3	0.63498
Ppp1r12a	4	0.6618	0.63034	0.886419	13937	1	0.50628	0.03438	0.13038	1	1875	2	0.50628
Myh7	4	0.30187	0.36333	0.799953	8918	1	-0.066707	0.034429	0.13038	1	1876	1	-0.066707
Zdhhc11	4	0.93611	0.91179	0.973225	18377	0	0.72727	0.034436	0.13038	1	1877	3	0.72727
Tmem230	4	0.15081	0.23056	0.742721	5922	2	0.1021	0.034475	0.13038	1	1878	2	0.1021
Igf2bp3	4	0.85319	0.81172	0.95279	16748	0	0.62004	0.034475	0.13038	1	1879	2	0.62004
Ercc6l2	4	0.35612	0.42717	0.842654	9942	2	0.013885	0.034478	0.13038	1	1880	2	0.013885
Jkamp	4	0.69745	0.6545	0.896139	14354	1	0.66494	0.034501	0.13038	1	1881	3	0.66494
Ctu1	4	0.81727	0.76483	0.936985	16035	1	0.58664	0.034526	0.13038	1	1882	3	0.58664
Pias4	4	0.36429	0.43619	0.846862	10110	1	0.26557	0.034527	0.13038	1	1883	2	0.26557
Fbn2	4	0.9163	0.88979	0.972896	17958	0	0.55102	0.034557	0.13038	1	1884	2	0.55102
Tdpoz1	4	0.81734	0.76483	0.936985	16036	1	0.45539	0.034567	0.13038	1	1885	2	0.45539
Omp	4	0.53007	0.5639	0.869076	12681	1	0.46005	0.034576	0.13038	1	1886	2	0.46005
Prss33	4	0.73354	0.68973	0.916916	14796	1	0.50152	0.034618	0.13038	1	1887	2	0.50152
Nop2	3	0.16505	0.20432	0.742721	6196	1	-0.13477	0.034669	0.12145	1	1888	1	-0.13477
Serpina7	4	0.80333	0.75514	0.934059	15801	1	0.68341	0.034672	0.13068	1	1889	3	0.68341
Chl1	4	0.022748	0.042578	0.614073	1339	1	0.10625	0.034674	0.13068	1	1890	1	0.10625
Anxa9	4	0.92668	0.89877	0.972896	18176	0	0.61904	0.034685	0.13068	1	1891	2	0.61904
Bag5	4	0.92491	0.89803	0.972896	18144	0	0.85508	0.034762	0.13119	1	1892	3	0.85508
Glipr2	4	0.15586	0.23176	0.742721	6017	2	0.037597	0.034793	0.13119	1	1893	2	0.037597
Tyro3	4	0.3143	0.37668	0.808277	9160	2	-0.32885	0.034821	0.13119	1	1894	1	-0.32885
Eef2kmt	4	0.38075	0.4542	0.847657	10434	2	0.28886	0.034891	0.1315	1	1895	2	0.28886
Olfr700	4	0.78253	0.73688	0.933728	15469	1	0.75381	0.034919	0.1315	1	1896	3	0.75381
Zfp692	4	0.12225	0.19886	0.742721	5031	2	0.30767	0.034927	0.1315	1	1897	2	0.30767
Sln	4	0.092161	0.16287	0.742721	3970	1	0.64789	0.034962	0.1315	1	1898	3	0.64789
Fam49a	4	0.88685	0.86201	0.970398	17386	0	0.065457	0.034968	0.1315	1	1899	2	0.065457
Olfr178	4	0.95981	0.94249	0.983161	18856	0	0.71339	0.034981	0.1315	1	1900	3	0.71339
Klk15	4	0.61976	0.60989	0.880717	13525	1	0.46832	0.034983	0.1315	1	1901	2	0.46832
Rltpr	4	0.84103	0.79755	0.949796	16497	1	0.63722	0.034998	0.1315	1	1902	3	0.63722
Hist1h1a	4	0.94285	0.91686	0.973516	18520	0	0.75881	0.035007	0.1315	1	1903	3	0.75881
Ssu2	4	0.54688	0.56869	0.869076	12823	1	0.71861	0.035017	0.1315	1	1904	3	0.71861
Abcc4	4	0.10965	0.18276	0.742721	4580	2	0.10038	0.035056	0.1318	1	1905	2	0.10038
Ahsg	4	0.9082	0.88021	0.972282	17802	0	0.20132	0.035066	0.1318	1	1906	2	0.20132
Usp50	4	0.97859	0.96794	0.990702	19222	0	0.58741	0.035072	0.1318	1	1907	3	0.58741
Zfp407	4	0.66187	0.63034	0.886419	13939	1	0.57526	0.035077	0.1318	1	1908	3	0.57526
Il27	4	0.23185	0.29301	0.752741	7524	2	0.2565	0.035112	0.1318	1	1909	2	0.2565
Kctd9	4	0.82679	0.77575	0.940418	16224	1	0.43047	0.035123	0.1318	1	1910	2	0.43047
Acnat2	4	0.87764	0.84881	0.970274	17199	0	0.21839	0.035164	0.1323	1	1911	2	0.21839
Usp6nl	4	0.45211	0.51526	0.854561	11811	1	0.61174	0.035185	0.13281	1	1912	3	0.61174
Tekt1	4	0.81193	0.75755	0.934059	15940	1	0.77427	0.035247	0.13281	1	1913	3	0.77427
En1	4	0.46611	0.53274	0.864176	12097	1	0.83028	0.035262	0.13281	1	1914	3	0.83028
Pgc	4	0.41391	0.4814	0.850896	11092	2	0.39011	0.03535	0.13281	1	1915	2	0.39011
Cdca2	4	0.51655	0.55672	0.869076	12555	1	0.73882	0.03536	0.13281	1	1916	3	0.73882
2210404O09Rik	4	0.97669	0.96699	0.990702	19180	0	0.67863	0.035378	0.13281	1	1917	3	0.67863
Smpd4	4	0.81377	0.75876	0.934328	15971	1	0.54011	0.03541	0.13281	1	1918	3	0.54011
Pnliprp2	4	0.39005	0.46168	0.847657	10613	2	0.27139	0.035459	0.13281	1	1919	2	0.27139
Arhgef28	4	0.9699	0.95659	0.988179	19046	0	0.54089	0.035463	0.13281	1	1920	3	0.54089
Bag6	4	0.88464	0.85925	0.970398	17345	0	0.65897	0.035475	0.13281	1	1921	3	0.65897
Fosl2	4	0.47156	0.53983	0.865764	12187	1	0.54807	0.03549	0.13281	1	1922	2	0.54807
Dusp18	4	0.83975	0.79634	0.949796	16471	1	0.044696	0.035508	0.13281	1	1923	2	0.044696
Fbxl12	4	0.72848	0.68488	0.913249	14729	1	0.39705	0.035526	0.13281	1	1924	2	0.39705
Smox	4	0.84158	0.79815	0.949796	16509	1	0.22817	0.035557	0.13281	1	1925	2	0.22817
Emc6	4	0.51356	0.55672	0.869076	12527	1	0.61231	0.035588	0.13281	1	1926	2	0.61231
Sash3	4	0.050592	0.086761	0.695326	2427	2	-0.056221	0.035606	0.13281	1	1927	2	-0.056221
Ccdc126	4	0.57078	0.57959	0.872956	13045	1	0.58178	0.03562	0.13281	1	1928	2	0.58178
Tnpo3	4	0.75531	0.71035	0.923993	15093	1	0.63523	0.035657	0.13281	1	1929	3	0.63523
Pola2	4	0.83975	0.79634	0.949796	16470	1	0.78027	0.035669	0.13281	1	1930	3	0.78027
Tfap2a	4	0.81017	0.75755	0.934059	15911	1	0.57121	0.035692	0.13281	1	1931	2	0.57121
Sertm1	4	0.02833	0.056919	0.683063	1547	1	0.36899	0.035704	0.13281	1	1932	2	0.36899
C1s1	4	0.94287	0.91686	0.973516	18521	0	0.65155	0.035732	0.13281	1	1933	3	0.65155
Scimp	4	0.79344	0.74416	0.934059	15649	1	-0.085116	0.035753	0.13281	1	1934	1	-0.085116
Zfp493	4	0.70915	0.66427	0.899014	14487	1	0.5811	0.035791	0.13281	1	1935	2	0.5811
4930550C14Rik	4	0.70226	0.65823	0.897975	14408	1	0.41127	0.035843	0.13281	1	1936	2	0.41127
Zfp868	4	0.30197	0.36333	0.799953	8921	2	0.037086	0.035851	0.13281	1	1937	2	0.037086
Mrgprb2	4	0.64235	0.61824	0.883095	13745	1	0.71154	0.035895	0.13281	1	1938	3	0.71154
Upk1b	4	0.84594	0.80126	0.949796	16598	0	0.20799	0.0359	0.13281	1	1939	2	0.20799
Avpr2	4	0.75789	0.71158	0.923993	15134	1	0.53462	0.035953	0.13313	1	1940	2	0.53462
Anp32a	4	0.93659	0.91305	0.973225	18390	0	0.67658	0.035958	0.13313	1	1941	3	0.67658
B4gat1	4	0.57266	0.58079	0.874035	13059	1	0.30413	0.035998	0.13313	1	1942	2	0.30413
Spt1	4	0.79567	0.74416	0.934059	15671	1	0.41455	0.036047	0.13313	1	1943	2	0.41455
Ptprh	4	0.2356	0.2945	0.752741	7604	1	0.13371	0.036096	0.13344	1	1944	2	0.13371
Olfr121	4	0.37392	0.44569	0.847657	10306	1	0.59603	0.03612	0.13344	1	1945	2	0.59603
Ankrd9	4	0.43465	0.50293	0.854561	11484	1	-0.011621	0.036145	0.13344	1	1946	1	-0.011621
Il13ra2	4	0.85906	0.82075	0.958243	16844	0	0.76134	0.036203	0.13344	1	1947	3	0.76134
Dcaf11	4	0.51997	0.56028	0.869076	12590	1	0.62508	0.036243	0.13344	1	1948	3	0.62508
Rpl27a	4	0.95191	0.92966	0.977857	18703	0	0.65614	0.036243	0.13344	1	1949	3	0.65614
Fam161a	4	0.14213	0.22344	0.742721	5691	2	0.0034066	0.036266	0.13344	1	1950	2	0.0034066
Lrrc66	4	0.82075	0.76855	0.93792	16103	1	0.66113	0.036275	0.13344	1	1951	3	0.66113
Gzmc	4	0.84833	0.80597	0.951586	16653	0	0.81819	0.036277	0.13344	1	1952	3	0.81819
Mtpap	4	0.79229	0.74171	0.933845	15629	1	0.81111	0.036327	0.13344	1	1953	3	0.81111
Gareml	4	0.59192	0.5941	0.880717	13245	1	0.53953	0.036339	0.13344	1	1954	2	0.53953
1700019O17Rik	4	0.19521	0.26172	0.752741	6795	1	0.3869	0.036392	0.13615	1	1955	2	0.3869
Clec4a1	4	0.75192	0.71035	0.923993	15049	1	0.60468	0.036413	0.13615	1	1956	2	0.60468
Exo1	4	0.74221	0.7018	0.923993	14913	1	0.67559	0.036428	0.13615	1	1957	3	0.67559
A630073D07Rik	4	0.94122	0.915	0.973225	18484	0	0.20169	0.036439	0.13615	1	1958	2	0.20169
Serhl	4	0.083652	0.15699	0.742721	3665	2	0.19531	0.036444	0.13615	1	1959	2	0.19531
Ets1	4	0.060172	0.10518	0.742721	2782	2	-0.25822	0.036537	0.13647	1	1960	1	-0.25822
Cytl1	4	0.34151	0.41249	0.837965	9662	2	0.2778	0.036544	0.13647	1	1961	2	0.2778
Fam81a	4	0.16979	0.24237	0.742721	6291	1	0.6457	0.036585	0.13647	1	1962	3	0.6457
Mc1r	4	0.4588	0.52579	0.864176	11944	1	0.30079	0.036635	0.13647	1	1963	2	0.30079
A630033H20Rik	4	0.90837	0.88021	0.972282	17804	0	0.63493	0.036654	0.13647	1	1964	3	0.63493
Osbp2	4	0.12661	0.20461	0.742721	5182	1	0.2116	0.036684	0.13734	1	1965	2	0.2116
Saxo2	4	0.52507	0.56149	0.869076	12636	1	0.43325	0.036707	0.13734	1	1966	2	0.43325
Hdac4	4	0.82465	0.77339	0.939687	16185	1	0.71182	0.036765	0.13734	1	1967	3	0.71182
Mtbp	4	0.069775	0.12364	0.742721	3159	2	0.017041	0.036782	0.13766	1	1968	2	0.017041
Rims2	4	0.80906	0.75637	0.934059	15887	1	0.24592	0.036831	0.13766	1	1969	2	0.24592
Slamf7	4	0.89768	0.87001	0.970398	17592	0	0.70082	0.036832	0.13766	1	1970	3	0.70082
Kcnj15	4	0.94395	0.92164	0.97655	18545	0	0.84581	0.03687	0.13799	1	1971	3	0.84581
AI837181	4	0.28014	0.33674	0.780367	8488	1	0.47012	0.03688	0.13799	1	1972	3	0.47012
Krt10	4	0.91821	0.89208	0.972896	17996	0	0.80055	0.036923	0.13799	1	1973	3	0.80055
Serpina1f	4	0.15423	0.23176	0.742721	5985	2	0.013364	0.036977	0.13799	1	1974	2	0.013364
Ccdc122	4	0.047122	0.080737	0.691253	2293	1	0.57941	0.037013	0.13799	1	1975	2	0.57941
Sirt2	4	0.81848	0.76483	0.936985	16058	1	0.62011	0.037044	0.13799	1	1976	2	0.62011
Grm2	4	0.92138	0.8936	0.972896	18056	0	0.27366	0.037075	0.13799	1	1977	2	0.27366
Sfn	4	0.96493	0.95089	0.986589	18961	0	0.58669	0.037109	0.13799	1	1978	3	0.58669
Map3k14	4	0.85181	0.81172	0.95279	16721	0	-0.090486	0.037124	0.13799	1	1979	1	-0.090486
Nxf7	4	0.12848	0.20733	0.742721	5252	2	-0.018495	0.037139	0.13799	1	1980	2	-0.018495
Spink7	4	0.29125	0.35007	0.789949	8716	1	0.68764	0.037177	0.13816	1	1981	3	0.68764
Cracr2b	4	0.60007	0.59895	0.880717	13327	1	0.25646	0.037222	0.13832	1	1982	2	0.25646
Gfap	3	0.94779	0.92875	0.977807	18620	0	0.37118	0.03725	0.12659	1	1983	3	0.37118
Slc26a8	4	0.466	0.53274	0.864176	12094	1	0.40691	0.037271	0.13832	1	1984	2	0.40691
Pwp1	4	0.72514	0.68007	0.910361	14681	1	0.78243	0.037291	0.13832	1	1985	3	0.78243
Zfp72	4	0.97793	0.96763	0.990702	19209	0	0.44993	0.03732	0.13832	1	1986	3	0.44993
Nup210l	4	0.951	0.9285	0.977641	18684	0	0.73166	0.037326	0.13832	1	1987	3	0.73166
Efr3b	4	0.93631	0.91242	0.973225	18385	0	0.676	0.037338	0.13832	1	1988	3	0.676
Golga4	4	0.12206	0.19886	0.742721	5023	2	-0.16908	0.037341	0.13832	1	1989	2	-0.16908
Axl	4	0.79577	0.74416	0.934059	15676	1	0.704	0.037369	0.13832	1	1990	2	0.704
Cyp4a14	4	0.30176	0.36333	0.799953	8912	1	0.6816	0.037438	0.13832	1	1991	3	0.6816
Slc25a31	4	0.26013	0.31531	0.766277	8085	1	0.50449	0.037484	0.13938	1	1992	2	0.50449
Hmga1-rs1	4	0.9766	0.96699	0.990702	19177	0	0.4847	0.037516	0.13938	1	1993	3	0.4847
Tg	4	0.58778	0.59161	0.880717	13204	1	0.74975	0.037565	0.13938	1	1994	3	0.74975
Gdf5	4	0.44044	0.50836	0.854561	11590	2	0.11811	0.037565	0.13938	1	1995	2	0.11811
Fra10ac1	4	0.35917	0.43074	0.843686	9997	2	0.27437	0.037574	0.13938	1	1996	2	0.27437
Maf	4	0.27201	0.32862	0.775427	8331	1	0.55647	0.037597	0.13938	1	1997	3	0.55647
Tpbpb	4	0.091529	0.16201	0.742721	3949	1	0.17243	0.037614	0.13938	1	1998	2	0.17243
Fitm1	4	0.81701	0.76483	0.936985	16029	1	0.25358	0.037663	0.13938	1	1999	2	0.25358
[truncated: 17,675 more rows]

## Sheet: Mageck sgRNA
sgrna	Gene	control_count	treatment_count	control_mean	treat_mean	LFC	control_var	adj_var	score	p.low	p.high	p.twosided	FDR	high_in_treatment
Ptgr1_58982885	Ptgr1	0.55263	71.397	0.55263	71.397	5.5432	2509.5	1.0516	69.086	1	0	0	0	TRUE
Gse1_120572323	Gse1	0.55263	65.905	0.55263	65.905	5.4293	2135.5	1.0516	63.73	1	0	0	0	TRUE
1700028P14Rik_23616598	1700028P14Rik	0	64.075	0.55263	64.075	5.3893	2052.8	1.0516	61.945	1	0	0	0	TRUE
Hist2h3c1_96247031	Hist2h3c1	0	64.075	0.55263	64.075	5.3893	2052.8	1.0516	61.945	1	0	0	0	TRUE
BC005537_24804939	BC005537	0	60.413	0.55263	60.413	5.3058	1824.9	1.0516	58.374	1	0	0	0	TRUE
Tbcb_30227617	Tbcb	0	56.752	0.55263	56.752	5.2171	1610.4	1.0516	54.804	1	0	0	0	TRUE
1700113H08Rik_87226215	1700113H08Rik	0	54.921	0.55263	54.921	5.1706	1508.2	1.0516	53.019	1	0	0	0	TRUE
B4galnt2_95891903	B4galnt2	0.55263	54.921	0.55263	54.921	5.1706	1478	1.0516	53.019	1	0	0	0	TRUE
Cd86_36620977	Cd86	81.236	1642.1	81.236	1642.1	4.3205	1218200	917.77	51.524	1	0	0	0	TRUE
2310039H08Rik_46772985	2310039H08Rik	0	51.26	0.55263	51.26	5.0729	1313.8	1.0516	49.448	1	0	0	0	TRUE
Usp11_20713800	Usp11	0	47.598	0.55263	47.598	4.9681	1132.8	1.0516	45.878	1	0	0	0	TRUE
Prr11_87103274	Prr11	0	45.768	0.55263	45.768	4.9127	1047.3	1.0516	44.092	1	0	0	0	TRUE
Cd86_36620750	Cd86	126	1863.7	126	1863.7	3.876	1509700	1733.2	41.738	1	0	0	0	TRUE
Gp2_119457166	Gp2	1.1053	65.905	1.1053	65.905	4.9901	2099.5	2.5045	40.946	1	0	0	0	TRUE
Gm13177_144622713	Gm13177	123.79	1579.9	123.79	1579.9	3.6632	1060100	1689.2	35.428	1	3.1667e-275	6.3334e-275	3.3535e-271	TRUE
Gpr37l1_135167146	Gpr37l1	1.6579	73.228	1.6579	73.228	4.8036	2561.1	4.2158	34.857	1	2.0972e-266	4.1943e-266	2.082e-262	TRUE
Lyzl1_4169168	Lyzl1	0.55263	31.122	0.55263	31.122	4.3708	467.24	1.0516	29.81	1	2.0333e-195	4.0666e-195	1.8999e-191	TRUE
Syt17_118436847	Syt17	5.5263	129.98	5.5263	129.98	4.3269	7744.3	20.865	27.245	1	1.0619e-163	2.1239e-163	9.3714e-160	TRUE
Sprr2i_92408857	Sprr2i	209.45	1825.2	209.45	1825.2	3.1173	1305300	3632.6	26.808	1	1.2988e-158	2.5977e-158	1.0859e-154	TRUE
Fzr1_81369343	Fzr1	195.63	1717.2	195.63	1717.2	3.1273	1157600	3288.3	26.534	1	1.9663e-155	3.9326e-155	1.5617e-151	TRUE
Abca13_9291491	Abca13	30.395	424.72	30.395	424.72	3.7613	77747	224.16	26.338	1	3.6319e-153	7.2637e-153	2.7472e-149	TRUE
Rbm44_91152606	Rbm44	0	27.461	0.55263	27.461	4.1962	377.04	1.0516	26.24	1	6.6162e-152	1.3232e-151	4.7771e-148	TRUE
Cd101_101011879	Cd101	287.37	2198.7	287.37	2198.7	2.9313	1826500	5767.6	25.167	1	4.5851e-140	9.1702e-140	3.1666e-136	TRUE
Samhd1_157123370	Samhd1	127.1	1111.2	127.1	1111.2	3.1181	484260	1755.4	23.489	1	2.6232e-122	5.2463e-122	1.7362e-118	TRUE
Fam122a_24476825	Fam122a	2.2105	56.752	2.2105	56.752	4.169	1487.4	6.1348	22.02	1	1.13e-107	2.26e-107	7.1798e-104	TRUE
Nacc1_84676510	Nacc1	117.71	977.59	117.71	977.59	3.0433	369700	1570.2	21.7	1	1.0203e-104	2.0405e-104	6.2332e-101	TRUE
Ebag9_44627607	Ebag9	10.5	162.93	10.5	162.93	3.8334	11618	50.358	21.48	1	1.2761e-102	2.5522e-102	7.5075e-99	TRUE
Vipr2_116092674	Vipr2	297.87	1968	297.87	1968	2.7199	1394700	6078.6	21.422	1	4.209e-102	8.4179e-102	2.3878e-98	TRUE
Esam_37534281	Esam	159.71	1169.8	159.71	1169.8	2.865	510160	2446.7	20.421	1	5.4315e-93	1.0863e-92	2.9751e-89	TRUE
Cyct_76356139	Cyct	106.66	847.61	106.66	847.61	2.9787	274510	1360.9	20.085	1	4.9946e-90	9.9892e-90	2.6446e-86	TRUE
Zfp69_120931431	Zfp69	143.13	1058.1	143.13	1058.1	2.8775	418630	2086	20.034	1	1.3906e-89	2.7812e-89	7.1254e-86	TRUE
Filip1_79819099	Filip1	177.95	1233.9	177.95	1233.9	2.7868	557510	2864	19.731	1	5.8313e-87	1.1663e-86	2.8946e-83	TRUE
Fbxw19_109486040	Fbxw19	213.31	1409.6	213.31	1409.6	2.7186	715600	3731	19.586	1	1.0258e-85	2.0515e-85	4.7906e-82	TRUE
Fam19a5_87681542	Fam19a5	207.24	1378.5	207.24	1378.5	2.7279	685950	3576.8	19.585	1	1.0476e-85	2.0953e-85	4.7906e-82	TRUE
Siae_37633642	Siae	197.29	1327.3	197.29	1327.3	2.7439	638420	3329.1	19.584	1	1.0556e-85	2.1111e-85	4.7906e-82	TRUE
Trappc3l_34065161	Trappc3l	132.08	966.61	132.08	966.61	2.8622	348220	1856	19.371	1	6.7844e-84	1.3569e-83	2.9935e-80	TRUE
Dpy19l4_11290217	Dpy19l4	158.6	1111.2	158.6	1111.2	2.8009	453750	2422.1	19.357	1	8.9526e-84	1.7905e-83	3.8435e-80	TRUE
Fam71f2_29285942	Fam71f2	0	20.138	0.55263	20.138	3.767	202.76	1.0516	19.099	1	1.8302e-81	3.6604e-81	7.6504e-78	TRUE
Vmn1r33_66612427	Vmn1r33	165.24	1129.5	165.24	1129.5	2.7657	464940	2570.9	19.018	1	6.0258e-81	1.2052e-80	2.4543e-77	TRUE
Lrp1_127571934	Lrp1	219.39	1382.2	219.39	1382.2	2.6498	676040	3887.2	18.65	1	6.3138e-78	1.2628e-77	2.5073e-74	TRUE
Pf4_90772660	Pf4	10.5	142.79	10.5	142.79	3.6443	8751	50.358	18.643	1	7.7867e-78	1.5573e-77	3.0168e-74	TRUE
Mid1ip1_10718532	Mid1ip1	279.08	1644	279.08	1644	2.5542	931470	5525.7	18.361	1	1.3408e-75	2.6816e-75	5.071e-72	TRUE
Raet1d_22371021	Raet1d	17.684	203.21	17.684	203.21	3.4502	17210	104.25	18.17	1	4.6225e-74	9.245e-74	1.7076e-70	TRUE
Msmb_32148108	Msmb	306.16	1741	306.16	1741	2.5037	1029400	6327.8	18.037	1	4.9478e-73	9.8956e-73	1.7862e-69	TRUE
Ppp1r16a_76692890	Ppp1r16a	420.55	2207.8	420.55	2207.8	2.3895	1597200	10078	17.804	1	3.2984e-71	6.5968e-71	1.1643e-67	TRUE
Coa3_101278871	Coa3	245.92	1440.8	245.92	1440.8	2.5457	713820	4592.6	17.631	1	7.102e-70	1.4204e-69	2.4525e-66	TRUE
Zfp51_21461730	Zfp51	349.26	1882	349.26	1882	2.4265	1174600	7674.6	17.496	1	7.739e-69	1.5478e-68	2.6156e-65	TRUE
BRDN225_BRDN0000737573	BRDN	114.95	789.03	114.95	789.03	2.7685	227200	1517	17.307	1	2.081e-67	4.1619e-67	6.8865e-64	TRUE
Bad_6942930	Bad	3.8684	65.905	3.8684	65.905	3.7806	1924.3	12.891	17.278	1	3.9858e-67	7.9716e-67	1.2921e-63	TRUE
Cd86_36618548	Cd86	217.18	1285.2	217.18	1285.2	2.5595	570280	3830.2	17.256	1	5.0135e-67	1.0027e-66	1.5928e-63	TRUE
Eml4_83440090	Eml4	92.841	662.71	92.841	662.71	2.8223	162380	1113.2	17.08	1	1.0494e-65	2.0987e-65	3.2683e-62	TRUE
Lyn_3748755	Lyn	142.03	904.37	142.03	904.37	2.6622	290580	2062.6	16.786	1	1.5548e-63	3.1096e-63	4.7495e-60	TRUE
Vmn1r51_90129195	Vmn1r51	82.341	591.32	82.341	591.32	2.8293	129530	935.87	16.638	1	1.8693e-62	3.7386e-62	5.6025e-59	TRUE
Fam58b_78751554	Fam58b	114.39	756.08	114.39	756.08	2.7139	205880	1506.4	16.533	1	1.0638e-61	2.1276e-61	3.1293e-58	TRUE
Foxr1_44436076	Foxr1	224.37	1266.8	224.37	1266.8	2.492	543380	4016.6	16.449	1	4.2692e-61	8.5384e-61	1.233e-57	TRUE
Vmn2r13_109174945	Vmn2r13	203.92	1124.1	203.92	1124.1	2.4569	423320	3493.6	15.567	1	6.0745e-55	1.2149e-54	1.723e-51	TRUE
2610015P09Rik_43898193	2610015P09Rik	221.05	1195.4	221.05	1195.4	2.4298	474720	3930.2	15.543	1	8.9101e-55	1.782e-54	2.4831e-51	TRUE
Gm694_141433330	Gm694	164.68	948.3	164.68	948.3	2.5184	307030	2558.4	15.492	1	1.9517e-54	3.9034e-54	5.3451e-51	TRUE
Tas2r125_132909828	Tas2r125	4.421	64.075	4.421	64.075	3.5855	1779.3	15.427	15.188	1	2.4455e-52	4.891e-52	6.584e-49	TRUE
Trim21_102559631	Trim21	126.55	757.91	126.55	757.91	2.5728	199310	1744.3	15.117	1	6.2542e-52	1.2508e-51	1.6557e-48	TRUE
D17Wsu92e_27793949	D17Wsu92e	167.45	937.32	167.45	937.32	2.4778	296350	2621.2	15.037	1	2.0911e-51	4.1823e-51	5.4454e-48	TRUE
Alx1_103025422	Alx1	63	441.2	63	441.2	2.7886	71517	636.08	14.996	1	3.9469e-51	7.8939e-51	1.0112e-47	TRUE
Npy1r_66704361	Npy1r	105.55	653.56	105.55	653.56	2.619	150160	1340.6	14.967	1	6.0098e-51	1.202e-50	1.5153e-47	TRUE
Mrc1_14266527	Mrc1	212.21	1122.2	212.21	1122.2	2.3973	414060	3702.8	14.955	1	7.2455e-51	1.4491e-50	1.7983e-47	TRUE
Pwwp2a_43682571	Pwwp2a	50.289	369.8	50.289	369.8	2.8539	51044	460.14	14.895	1	1.7888e-50	3.5776e-50	4.3715e-47	TRUE
Vmn1r94_20168159	Vmn1r94	214.97	1122.2	214.97	1122.2	2.3787	411550	3773.4	14.769	1	1.1561e-49	2.3121e-49	2.7705e-46	TRUE
Sumf1_108154990	Sumf1	164.68	911.69	164.68	911.69	2.4617	279010	2558.4	14.769	1	1.1686e-49	2.3371e-49	2.7705e-46	TRUE
Eps15_109312325	Eps15	147.55	834.8	147.55	834.8	2.4922	236150	2180.4	14.718	1	2.4746e-49	4.9491e-49	5.7589e-46	TRUE
Clca4a_144966405	Clca4a	61.894	428.38	61.894	428.38	2.7713	67157	620.08	14.718	1	2.5016e-49	5.0031e-49	5.7589e-46	TRUE
Trafd1_121377812	Trafd1	128.21	746.93	128.21	746.93	2.5332	191410	1777.6	14.675	1	4.6643e-49	9.3287e-49	1.0584e-45	TRUE
L3mbtl4_68559820	L3mbtl4	248.13	1244.9	248.13	1244.9	2.3222	496750	4653.1	14.612	1	1.1746e-48	2.3493e-48	2.628e-45	TRUE
Olfr934_38982993	Olfr934	8.2894	95.196	8.2894	95.196	3.3723	3776.4	36.33	14.419	1	2.1578e-47	4.3157e-47	4.7606e-44	TRUE
Wwox_114444528	Wwox	140.92	789.03	140.92	789.03	2.4768	210020	2039.3	14.352	1	5.1948e-47	1.039e-46	1.1304e-43	TRUE
Stard4_33209048	Stard4	172.97	922.67	172.97	922.67	2.4085	281030	2748.1	14.301	1	1.078e-46	2.156e-46	2.314e-43	TRUE
Prss3_41374931	Prss3	148.66	818.32	148.66	818.32	2.4528	224230	2204.2	14.264	1	1.8414e-46	3.6829e-46	3.9001e-43	TRUE
Ccdc163_116710192	Ccdc163	55.263	382.62	55.263	382.62	2.7694	53580	526.84	14.262	1	1.9067e-46	3.8134e-46	3.9851e-43	TRUE
Snx2_53210349	Snx2	116.05	668.21	116.05	668.21	2.5153	152440	1538.2	14.078	1	2.5793e-45	5.1587e-45	5.321e-42	TRUE
Zkscan17_59503545	Zkscan17	72.394	463.17	72.394	463.17	2.6609	76352	777.13	14.018	1	6.1026e-45	1.2205e-44	1.2428e-41	TRUE
Klhl11_100472269	Klhl11	134.84	739.6	134.84	739.6	2.4468	182870	1912.7	13.828	1	8.6426e-44	1.7285e-43	1.7378e-40	TRUE
Tep1_50846858	Tep1	133.18	732.28	133.18	732.28	2.4502	179460	1878.6	13.822	1	9.3726e-44	1.8745e-43	1.861e-40	TRUE
Lrrc46_97040933	Lrrc46	226.02	1103.9	226.02	1103.9	2.283	385340	4060	13.778	1	1.7376e-43	3.4752e-43	3.4076e-40	TRUE
Kcnq4_120746889	Kcnq4	63	408.25	63	408.25	2.6768	59598	636.08	13.689	1	5.9406e-43	1.1881e-42	1.1508e-39	TRUE
Kin_10090318	Kin	108.31	618.78	108.31	618.78	2.5033	130290	1391.7	13.683	1	6.4083e-43	1.2817e-42	1.2264e-39	TRUE
Vmn2r76_86231199	Vmn2r76	112.74	637.08	112.74	637.08	2.4881	137470	1474.8	13.654	1	9.6257e-43	1.9251e-42	1.8203e-39	TRUE
Tes_17097445	Tes	75.157	465	75.157	465	2.6133	75988	820.28	13.611	1	1.719e-42	3.4381e-42	3.2125e-39	TRUE
Gnb2_137529648	Gnb2	135.39	732.28	135.39	732.28	2.4266	178140	1924.1	13.607	1	1.8099e-42	3.6198e-42	3.3429e-39	TRUE
Lynx1_74751365	Lynx1	158.6	825.65	158.6	825.65	2.3728	222470	2422.1	13.554	1	3.7658e-42	7.5315e-42	6.8756e-39	TRUE
Kcnj6_94832785	Kcnj6	148.1	781.71	148.1	781.71	2.3922	200730	2192.3	13.532	1	5.0459e-42	1.0092e-41	9.1083e-39	TRUE
Ap3s2_79920513	Ap3s2	180.71	909.86	180.71	909.86	2.3256	265830	2929.1	13.473	1	1.1352e-41	2.2704e-41	2.0261e-38	TRUE
Lrfn2_49070037	Lrfn2	251.45	1177.1	251.45	1177.1	2.2225	428460	4744.3	13.44	1	1.7735e-41	3.5471e-41	3.1302e-38	TRUE
Mipol1_57332383	Mipol1	252.55	1180.8	252.55	1180.8	2.2206	430830	4774.8	13.434	1	1.9239e-41	3.8479e-41	3.3584e-38	TRUE
Esp1_40730993	Esp1	142.03	750.59	142.03	750.59	2.3937	185170	2062.6	13.4	1	3.0389e-41	6.0778e-41	5.2469e-38	TRUE
Zfp553_127235766	Zfp553	245.37	1151.5	245.37	1151.5	2.2259	410550	4577.5	13.393	1	3.3173e-41	6.6346e-41	5.6661e-38	TRUE
Gpd1l_114920550	Gpd1l	46.973	320.37	46.973	320.37	2.7439	37374	417.27	13.384	1	3.7862e-41	7.5723e-41	6.398e-38	TRUE
Pkia_7437441	Pkia	267.47	1230.2	267.47	1230.2	2.1973	463450	5192.9	13.36	1	5.1611e-41	1.0322e-40	8.6297e-38	TRUE
Dvl3_20523493	Dvl3	158.05	812.83	158.05	812.83	2.3552	214370	2409.8	13.338	1	6.9196e-41	1.3839e-40	1.1449e-37	TRUE
Vmn1r78_12152535	Vmn1r78	247.02	1147.8	247.02	1147.8	2.2116	405740	4622.8	13.249	1	2.2826e-40	4.5652e-40	3.7379e-37	TRUE
Nsg1_38144764	Nsg1	254.21	1168	254.21	1168	2.1955	417500	4820.7	13.161	1	7.361e-40	1.4722e-39	1.1931e-36	TRUE
Ankrd34c_89729452	Ankrd34c	192.87	939.15	192.87	939.15	2.2778	278470	3220.8	13.15	1	8.5306e-40	1.7061e-39	1.3687e-36	TRUE
Calm5_3854405	Calm5	164.68	827.48	164.68	827.48	2.322	219650	2558.4	13.104	1	1.5694e-39	3.1387e-39	2.4929e-36	TRUE
Rassf3_121416272	Rassf3	285.16	1272.3	285.16	1272.3	2.1537	487260	5702.7	13.072	1	2.3679e-39	4.7357e-39	3.724e-36	TRUE
Pik3c2a_116394278	Pik3c2a	189.55	920.84	189.55	920.84	2.2743	267390	3140.4	13.05	1	3.1927e-39	6.3853e-39	4.972e-36	TRUE
Mvk_114452397	Mvk	65.763	404.58	65.763	404.58	2.6029	57400	676.64	13.025	1	4.4078e-39	8.8156e-39	6.7977e-36	TRUE
Nbea_56000487	Nbea	53.052	342.34	53.052	342.34	2.6672	41844	496.85	12.978	1	8.1838e-39	1.6368e-38	1.25e-35	TRUE
Adam39_40825413	Adam39	90.078	510.77	90.078	510.77	2.4903	88489	1065.6	12.887	1	2.6625e-38	5.3251e-38	4.028e-35	TRUE
Ppp3ca_136877695	Ppp3ca	136.5	704.82	136.5	704.82	2.3599	161490	1947	12.88	1	2.9233e-38	5.8465e-38	4.3807e-35	TRUE
Ptpn4_119687746	Ptpn4	175.18	854.94	175.18	854.94	2.2804	231030	2799.5	12.847	1	4.4512e-38	8.9025e-38	6.608e-35	TRUE
Olfr124_37805538	Olfr124	90.078	508.93	90.078	508.93	2.4851	87720	1065.6	12.831	1	5.5e-38	1.1e-37	8.0894e-35	TRUE
Vcl_21015008	Vcl	140.37	717.63	140.37	717.63	2.3458	166620	2027.7	12.82	1	6.3748e-38	1.275e-37	9.29e-35	TRUE
Slc22a5_53876030	Slc22a5	33.158	236.16	33.158	236.16	2.7956	20605	253.7	12.745	1	1.6948e-37	3.3895e-37	2.4473e-34	TRUE
Zfp688_127421866	Zfp688	151.97	757.91	151.97	757.91	2.3107	183580	2276.1	12.701	1	2.9254e-37	5.8509e-37	4.1864e-34	TRUE
B3glct_149726782	B3glct	217.74	1005.1	217.74	1005.1	2.2015	309940	3844.4	12.698	1	3.0335e-37	6.0671e-37	4.3024e-34	TRUE
Stk19_34832452	Stk19	102.24	554.7	102.24	554.7	2.4284	102360	1280	12.647	1	5.8228e-37	1.1646e-36	8.1852e-34	TRUE
Stat3_100903710	Stat3	111.63	593.15	111.63	593.15	2.3992	115930	1453.9	12.628	1	7.3945e-37	1.4789e-36	1.0303e-33	TRUE
Zfp128_12890135	Zfp128	72.947	426.55	72.947	426.55	2.5315	62519	785.7	12.615	1	8.7576e-37	1.7515e-36	1.2097e-33	TRUE
Kctd15_34650017	Kctd15	282.95	1228.4	282.95	1228.4	2.1143	446940	5638.2	12.591	1	1.1784e-36	2.3567e-36	1.6136e-33	TRUE
Zfp619_39536154	Zfp619	295.1	1268.7	295.1	1268.7	2.1003	473920	5996.2	12.573	1	1.4916e-36	2.9832e-36	2.0251e-33	TRUE
Zc3h3_75837600	Zc3h3	229.89	1039.8	229.89	1039.8	2.1724	328010	4161.9	12.555	1	1.8718e-36	3.7437e-36	2.5198e-33	TRUE
Bag3_128545708	Bag3	202.26	937.32	202.26	937.32	2.2067	270150	3452.2	12.51	1	3.2757e-36	6.5514e-36	4.3726e-33	TRUE
H2-Q1_35320848	H2-Q1	120.47	620.61	120.47	620.61	2.3554	125070	1624	12.411	1	1.1432e-35	2.2864e-35	1.5133e-32	TRUE
Atp6v0a1_101034109	Atp6v0a1	140.92	701.16	140.92	701.16	2.3067	156930	2039.3	12.406	1	1.2145e-35	2.429e-35	1.5944e-32	TRUE
Rab5a_53484023	Rab5a	114.95	596.81	114.95	596.81	2.3662	116100	1517	12.372	1	1.8599e-35	3.7198e-35	2.4216e-32	TRUE
Sdr42e1_117663333	Sdr42e1	292.34	1241.2	292.34	1241.2	2.0823	450180	5914.2	12.338	1	2.8123e-35	5.6246e-35	3.6319e-32	TRUE
Kctd12_102981833	Kctd12	222.16	997.73	222.16	997.73	2.162	300760	3958.9	12.326	1	3.2674e-35	6.5348e-35	4.1856e-32	TRUE
Disp2_118789870	Disp2	136.5	679.19	136.5	679.19	2.3065	147260	1947	12.299	1	4.5866e-35	9.1732e-35	5.8285e-32	TRUE
Rtkn2_68026586	Rtkn2	33.158	228.84	33.158	228.84	2.7503	19145	253.7	12.285	1	5.542e-35	1.1084e-34	6.9867e-32	TRUE
Serpinb9g_33492902	Serpinb9g	100.58	534.56	100.58	534.56	2.3985	94172	1250	12.275	1	6.1846e-35	1.2369e-34	7.7354e-32	TRUE
Car1_14776223	Car1	71.842	411.91	71.842	411.91	2.503	57822	768.59	12.266	1	6.8979e-35	1.3796e-34	8.5601e-32	TRUE
Cd86_36620859	Cd86	637.73	2308.5	637.73	2308.5	1.8543	1395800	18579	12.258	1	7.6488e-35	1.5298e-34	9.4184e-32	TRUE
Mina_59483028	Mina	75.157	424.72	75.157	424.72	2.4829	61098	820.28	12.205	1	1.4638e-34	2.9276e-34	1.7852e-31	TRUE
Hoxb8_96283074	Hoxb8	130.97	653.56	130.97	653.56	2.3103	136550	1833.5	12.204	1	1.4722e-34	2.9445e-34	1.7852e-31	TRUE
Fam101a_125011370	Fam101a	87.315	474.15	87.315	474.15	2.4277	74821	1018.7	12.12	1	4.1366e-34	8.2733e-34	4.9779e-31	TRUE
4930447C04Rik_72909961	4930447C04Rik	91.736	492.46	91.736	492.46	2.4117	80289	1094.1	12.115	1	4.4222e-34	8.8445e-34	5.2816e-31	TRUE
Tmem141_25621671	Tmem141	82.341	452.18	82.341	452.18	2.443	68391	935.87	12.09	1	6.021e-34	1.2042e-33	7.1374e-31	TRUE
Prox1_190161061	Prox1	110.53	565.69	110.53	565.69	2.3452	103590	1433.1	12.023	1	1.3404e-33	2.6808e-33	1.5771e-30	TRUE
Fchsd1_37965743	Fchsd1	100.58	525.41	100.58	525.41	2.3736	90242	1250	12.016	1	1.4658e-33	2.9316e-33	1.712e-30	TRUE
Hhatl_121788191	Hhatl	245.92	1060	245.92	1060	2.1033	331340	4592.6	12.012	1	1.5319e-33	3.0638e-33	1.7762e-30	TRUE
P2rx4_122714530	P2rx4	99.473	519.92	99.473	519.92	2.3743	88387	1230.2	11.988	1	2.0694e-33	4.1388e-33	2.382e-30	TRUE
Hes5_154961398	Hes5	0.55263	12.815	0.55263	12.815	3.1534	75.182	1.0516	11.958	1	4.1892e-33	8.3784e-33	4.7531e-30	TRUE
Zfp60_27748979	Zfp60	92.289	488.8	92.289	488.8	2.3924	78609	1103.6	11.935	1	3.8795e-33	7.7591e-33	4.4335e-30	TRUE
Aadac_60035895	Aadac	203.92	908.03	203.92	908.03	2.1493	247880	3493.6	11.912	1	5.0957e-33	1.0191e-32	5.7407e-30	TRUE
Cbwd1_24961406	Cbwd1	53.052	318.54	53.052	318.54	2.5636	35242	496.85	11.911	1	5.2512e-33	1.0502e-32	5.8742e-30	TRUE
Rgag1_143100201	Rgag1	186.24	843.95	186.24	843.95	2.174	216300	3060.6	11.889	1	6.7733e-33	1.3547e-32	7.5238e-30	TRUE
Cox6b1_30624519	Cox6b1	144.24	690.17	144.24	690.17	2.2507	149020	2109.5	11.887	1	6.9571e-33	1.3914e-32	7.6744e-30	TRUE
Tulp1_28364490	Tulp1	132.08	642.58	132.08	642.58	2.2738	130300	1856	11.85	1	1.0823e-32	2.1646e-32	1.1857e-29	TRUE
Morc4_139857753	Morc4	141.47	677.36	141.47	677.36	2.2514	143590	2051	11.833	1	1.3195e-32	2.639e-32	1.4356e-29	TRUE
Rhd_134884678	Rhd	299.52	1222.9	299.52	1222.9	2.0259	426320	6128.2	11.796	1	2.0588e-32	4.1177e-32	2.2247e-29	TRUE
Rasd1_59964319	Rasd1	186.79	840.29	186.79	840.29	2.1635	213530	3073.9	11.787	1	2.2758e-32	4.5515e-32	2.4425e-29	TRUE
Cbln1_87471754	Cbln1	196.74	875.08	196.74	875.08	2.1475	230070	3315.5	11.781	1	2.4528e-32	4.9056e-32	2.6149e-29	TRUE
Dnaja2_85553212	Dnaja2	45.868	281.93	45.868	281.93	2.5938	27862	403.28	11.755	1	3.368e-32	6.736e-32	3.5666e-29	TRUE
Dydc1_41078636	Dydc1	105.55	534.56	105.55	534.56	2.3295	92026	1340.6	11.717	1	5.2048e-32	1.041e-31	5.4753e-29	TRUE
Olfr1087_86690759	Olfr1087	137.6	655.39	137.6	655.39	2.2436	134050	1969.9	11.666	1	9.5098e-32	1.902e-31	9.9382e-29	TRUE
Fam150b_30885007	Fam150b	206.68	900.7	206.68	900.7	2.1183	240830	3562.9	11.627	1	1.501e-31	3.002e-31	1.5583e-28	TRUE
Pla2g5_138801400	Pla2g5	195.08	858.6	195.08	858.6	2.1322	220130	3274.8	11.595	1	2.1909e-31	4.3818e-31	2.2599e-28	TRUE
Nrp1_128363367	Nrp1	177.39	796.35	177.39	796.35	2.1602	191560	2851.1	11.592	1	2.2637e-31	4.5274e-31	2.3198e-28	TRUE
Tex101_24668558	Tex101	172.42	778.05	172.42	778.05	2.1674	183390	2735.4	11.58	1	2.6116e-31	5.2231e-31	2.6592e-28	TRUE
Sms_157469993	Sms	48.631	291.08	48.631	291.08	2.5571	29391	438.54	11.578	1	2.7032e-31	5.4065e-31	2.735e-28	TRUE
Junb_84978112	Junb	29.289	197.72	29.289	197.72	2.7138	14184	212.67	11.549	1	3.801e-31	7.6019e-31	3.8213e-28	TRUE
Rcl1_29118295	Rcl1	98.368	499.78	98.368	499.78	2.3333	80566	1210.4	11.538	1	4.2597e-31	8.5194e-31	4.2556e-28	TRUE
Ccdc55_77046716	Ccdc55	6.0789	62.244	6.0789	62.244	3.1593	1577.2	23.755	11.524	1	5.6114e-31	1.1223e-30	5.5363e-28	TRUE
Wipf3_54485245	Wipf3	217.18	930	217.18	930	2.0932	254050	3830.2	11.518	1	5.3728e-31	1.0746e-30	5.334e-28	TRUE
Tnfrsf12a_23677380	Tnfrsf12a	193.97	849.45	193.97	849.45	2.1249	214820	3247.8	11.502	1	6.4698e-31	1.294e-30	6.3438e-28	TRUE
Gm7073_60436713	Gm7073	54.71	316.71	54.71	316.71	2.5117	34322	519.29	11.497	1	6.8595e-31	1.3719e-30	6.6847e-28	TRUE
Hoxa13_52259113	Hoxa13	14.921	119	14.921	119	2.914	5415.8	82.151	11.483	1	8.4979e-31	1.6996e-30	8.2309e-28	TRUE
Bpi_158262406	Bpi	160.26	728.62	160.26	728.62	2.1777	161510	2459	11.461	1	1.0305e-30	2.061e-30	9.9208e-28	TRUE
Tkt_30558730	Tkt	144.24	668.21	144.24	668.21	2.2041	137270	2109.5	11.408	1	1.9033e-30	3.8066e-30	1.8213e-27	TRUE
Magi2_19678702	Magi2	128.21	607.79	128.21	607.79	2.2362	115000	1777.6	11.375	1	2.7886e-30	5.5772e-30	2.6524e-27	TRUE
Nat8l_33997149	Nat8l	143.68	664.54	143.68	664.54	2.2016	135650	2097.7	11.372	1	2.8765e-30	5.753e-30	2.7198e-27	TRUE
Mat2a_72435842	Mat2a	151.42	690.17	151.42	690.17	2.181	145130	2264	11.323	1	5.072e-30	1.0144e-29	4.7673e-27	TRUE
Gnptab_88411939	Gnptab	109.42	534.56	109.42	534.56	2.2781	90374	1412.4	11.313	1	5.6901e-30	1.138e-29	5.3168e-27	TRUE
Olfr6_106956389	Olfr6	242.05	997.73	242.05	997.73	2.0388	285530	4487.4	11.281	1	8.1615e-30	1.6323e-29	7.5814e-27	TRUE
Gabpb2_95190629	Gabpb2	130.97	613.28	130.97	613.28	2.2187	116310	1833.5	11.264	1	9.9007e-30	1.9801e-29	9.1435e-27	TRUE
Smarcd2_106266618	Smarcd2	142.03	653.56	142.03	653.56	2.1943	130830	2062.6	11.263	1	9.9691e-30	1.9938e-29	9.1535e-27	TRUE
Ccdc130_84260309	Ccdc130	158.05	710.31	158.05	710.31	2.161	152500	2409.8	11.25	1	1.1581e-29	2.3163e-29	1.0573e-26	TRUE
Olfr592_103186844	Olfr592	80.131	417.4	80.131	417.4	2.3666	56875	899.79	11.244	1	1.2498e-29	2.4995e-29	1.1344e-26	TRUE
Fyn_39511839	Fyn	171.31	756.08	171.31	756.08	2.1354	170980	2709.9	11.233	1	1.3993e-29	2.7986e-29	1.2629e-26	TRUE
Vangl2_172010024	Vangl2	107.21	521.75	107.21	521.75	2.2723	85922	1371.2	11.195	1	2.1639e-29	4.3278e-29	1.942e-26	TRUE
Zbed6_133659198	Zbed6	164.68	723.13	164.68	723.13	2.1278	155930	2558.4	11.041	1	1.2172e-28	2.4344e-28	1.0862e-25	TRUE
Acer1_56959161	Acer1	96.71	475.98	96.71	475.98	2.2874	71924	1181	11.036	1	1.2776e-28	2.5552e-28	1.1338e-25	TRUE
Tmem67_12053704	Tmem67	147.55	662.71	147.55	662.71	2.1596	132700	2180.4	11.033	1	1.3315e-28	2.6631e-28	1.1751e-25	TRUE
Tmem52_155470042	Tmem52	296.76	1153.3	296.76	1153.3	1.9548	366870	6045.6	11.017	1	1.589e-28	3.178e-28	1.3945e-25	TRUE
Gnal_67191405	Gnal	205.58	860.43	205.58	860.43	2.0601	214420	3535.1	11.014	1	1.6383e-28	3.2766e-28	1.4299e-25	TRUE
Tmem120b_123114150	Tmem120b	184.02	787.2	184.02	787.2	2.0908	181910	3007.8	10.998	1	1.95e-28	3.9e-28	1.6926e-25	TRUE
Cacna1s_136068988	Cacna1s	72.947	380.79	72.947	380.79	2.3682	47382	785.7	10.982	1	2.335e-28	4.67e-28	2.0158e-25	TRUE
Slc8a1_81648237	Slc8a1	71.289	373.46	71.289	373.46	2.373	45655	760.08	10.96	1	2.9755e-28	5.951e-28	2.5548e-25	TRUE
Slc7a9_35454651	Slc7a9	306.16	1175.3	306.16	1175.3	1.9372	377710	6327.8	10.926	1	4.3199e-28	8.6397e-28	3.6892e-25	TRUE
Ighmbp2_3272893	Ighmbp2	93.947	461.34	93.947	461.34	2.2838	67488	1132.5	10.917	1	4.7742e-28	9.5483e-28	4.0554e-25	TRUE
2010300C02Rik_37625655	2010300C02Rik	98.368	477.81	98.368	477.81	2.2686	71989	1210.4	10.906	1	5.3817e-28	1.0763e-27	4.5471e-25	TRUE
Defb14_19195128	Defb14	92.841	455.84	92.841	455.84	2.2834	65886	1113.2	10.88	1	7.2165e-28	1.4433e-27	6.0651e-25	TRUE
Cdk5rap3_96913435	Cdk5rap3	37.579	227.01	37.579	227.01	2.5632	17942	303.27	10.878	1	7.4864e-28	1.4973e-27	6.2589e-25	TRUE
Arr3_100614146	Arr3	145.89	648.07	145.89	648.07	2.1436	126090	2144.8	10.843	1	1.075e-27	2.1501e-27	8.9407e-25	TRUE
Vmn2r26_124050832	Vmn2r26	103.34	494.29	103.34	494.29	2.247	76420	1300.1	10.843	1	1.0822e-27	2.1644e-27	8.9533e-25	TRUE
Nlrp4b_10715333	Nlrp4b	55.263	303.9	55.263	303.9	2.4381	30909	526.84	10.832	1	1.2205e-27	2.441e-27	1.0045e-24	TRUE
Klhl24_20107562	Klhl24	141.47	631.59	141.47	631.59	2.1506	120110	2051	10.822	1	1.3498e-27	2.6996e-27	1.1052e-24	TRUE
Olfr196_59168053	Olfr196	101.13	485.14	101.13	485.14	2.2509	73730	1260	10.818	1	1.4133e-27	2.8266e-27	1.1513e-24	TRUE
Isx_74873814	Isx	102.24	488.8	102.24	488.8	2.2462	74715	1280	10.805	1	1.6354e-27	3.2709e-27	1.3254e-24	TRUE
Cdcp1_123190001	Cdcp1	177.39	754.25	177.39	754.25	2.0819	166380	2851.1	10.803	1	1.6589e-27	3.3178e-27	1.3376e-24	TRUE
Fbxw16_109441096	Fbxw16	240.95	961.12	240.95	961.12	1.9915	259320	4457.5	10.787	1	1.988e-27	3.9761e-27	1.5949e-24	TRUE
Ano1_144650524	Ano1	235.97	942.81	235.97	942.81	1.9938	249810	4323.7	10.75	1	2.9753e-27	5.9506e-27	2.375e-24	TRUE
Fxyd4_117934452	Fxyd4	107.76	507.1	107.76	507.1	2.2239	79737	1381.4	10.744	1	3.1567e-27	6.3133e-27	2.5071e-24	TRUE
Saraf_34165403	Saraf	166.89	712.14	166.89	712.14	2.0866	148650	2608.6	10.676	1	6.6228e-27	1.3246e-26	5.2339e-24	TRUE
Fuca1_135932922	Fuca1	133.74	596.81	133.74	596.81	2.1495	107220	1890	10.652	1	8.5615e-27	1.7123e-26	6.7325e-24	TRUE
Cdk10_123227483	Cdk10	3.8684	42.106	3.8684	42.106	3.1464	731.06	12.891	10.65	1	1.016e-26	2.0319e-26	7.9109e-24	TRUE
Acin1_54664745	Acin1	275.21	1058.1	275.21	1058.1	1.9391	306490	5414	10.641	1	9.6454e-27	1.9291e-26	7.5475e-24	TRUE
Spdef_27718067	Spdef	237.63	937.32	237.63	937.32	1.9753	244780	4368.1	10.587	1	1.7194e-26	3.4388e-26	1.3323e-23	TRUE
Cd247_165858463	Cd247	221.05	884.23	221.05	884.23	1.9952	219900	3930.2	10.578	1	1.876e-26	3.752e-26	1.4466e-23	TRUE
Setd1b_123147887	Setd1b	159.71	682.85	159.71	682.85	2.0892	136840	2446.7	10.576	1	1.9216e-26	3.8433e-26	1.4746e-23	TRUE
Nfat5_107347815	Nfat5	116.6	532.73	116.6	532.73	2.1822	86582	1548.8	10.574	1	1.976e-26	3.9519e-26	1.509e-23	TRUE
Gal3st2_93873635	Gal3st2	353.68	1287	353.68	1287	1.8605	435530	7817.4	10.556	1	2.3884e-26	4.7769e-26	1.8153e-23	TRUE
Ifnar1_91495528	Ifnar1	96.157	455.84	96.157	455.84	2.2333	64687	1171.2	10.51	1	3.892e-26	7.7841e-26	2.944e-23	TRUE
Mrps17_129716783	Mrps17	86.21	417.4	86.21	417.4	2.2623	54843	1000.1	10.473	1	5.7789e-26	1.1558e-25	4.3505e-23	TRUE
Rasl10a_5059532	Rasl10a	186.24	765.23	186.24	765.23	2.0329	167620	3060.6	10.466	1	6.2019e-26	1.2404e-25	4.6469e-23	TRUE
Fam206a_56804212	Fam206a	192.31	783.54	192.31	783.54	2.0209	174770	3207.4	10.439	1	8.1879e-26	1.6376e-25	6.1062e-23	TRUE
Olfr652_104564384	Olfr652	84.552	410.08	84.552	410.08	2.2645	52983	972.39	10.439	1	8.2428e-26	1.6486e-25	6.1184e-23	TRUE
Vnn1_23900612	Vnn1	67.973	346	67.973	346	2.3308	38650	709.65	10.437	1	8.4605e-26	1.6921e-25	6.2507e-23	TRUE
Gpr151_42579376	Gpr151	98.368	461.34	98.368	461.34	2.2181	65873	1210.4	10.433	1	8.797e-26	1.7594e-25	6.4693e-23	TRUE
Vmn2r65_84943509	Vmn2r65	111.08	507.1	111.08	507.1	2.1806	78418	1443.5	10.424	1	9.6938e-26	1.9388e-25	7.096e-23	TRUE
Adgrg2_160484141	Adgrg2	107.76	494.29	107.76	494.29	2.1871	74702	1381.4	10.4	1	1.2479e-25	2.4958e-25	9.0929e-23	TRUE
Pcnxl2_125860967	Pcnxl2	168	701.16	168	701.16	2.0548	142130	2633.8	10.389	1	1.3943e-25	2.7886e-25	1.0113e-22	TRUE
Akap14_37163870	Akap14	52.5	281.93	52.5	281.93	2.4028	26319	489.43	10.371	1	1.7035e-25	3.407e-25	1.23e-22	TRUE
Kif12_63170515	Kif12	130.42	573.01	130.42	573.01	2.1269	97943	1822.3	10.368	1	1.7351e-25	3.4703e-25	1.2472e-22	TRUE
Oas1a_120905784	Oas1a	90.078	428.38	90.078	428.38	2.2371	57225	1065.6	10.364	1	1.8205e-25	3.6409e-25	1.3026e-22	TRUE
Spen_141480747	Spen	168.55	701.16	168.55	701.16	2.0501	141840	2646.4	10.353	1	2.0229e-25	4.0459e-25	1.441e-22	TRUE
Magea8_154986758	Magea8	207.24	825.65	207.24	825.65	1.9891	191220	3576.8	10.34	1	2.3185e-25	4.637e-25	1.6441e-22	TRUE
Olfr658_104644969	Olfr658	93.394	439.37	93.394	439.37	2.2219	59849	1122.8	10.325	1	2.7247e-25	5.4495e-25	1.9236e-22	TRUE
Olfr1164_88093810	Olfr1164	133.74	582.16	133.74	582.16	2.1138	100540	1890	10.315	1	3.0203e-25	6.0406e-25	2.1229e-22	TRUE
Tlr2_83837882	Tlr2	317.76	1160.7	317.76	1160.7	1.8656	355240	6682.2	10.311	1	3.1279e-25	6.2558e-25	2.1888e-22	TRUE
Vegfb_6986295	Vegfb	179.05	732.28	179.05	732.28	2.026	153030	2890	10.291	1	3.8725e-25	7.7451e-25	2.698e-22	TRUE
Olfr33_102714005	Olfr33	221.6	867.75	221.6	867.75	1.9645	208750	3944.6	10.288	1	3.9899e-25	7.9798e-25	2.7676e-22	TRUE
Magea10_72382813	Magea10	163.03	679.19	163.03	679.19	2.052	133210	2521	10.28	1	4.3286e-25	8.6572e-25	2.9895e-22	TRUE
Ahrr_74224822	Ahrr	234.31	906.2	234.31	906.2	1.9468	225710	4279.4	10.271	1	4.772e-25	9.5439e-25	3.2814e-22	TRUE
Pard6g_80117052	Pard6g	138.71	596.81	138.71	596.81	2.0973	104930	1993	10.261	1	5.2625e-25	1.0525e-24	3.6031e-22	TRUE
Jph2_163397210	Jph2	153.08	644.41	153.08	644.41	2.0665	120700	2300.2	10.244	1	6.2715e-25	1.2543e-24	4.2756e-22	TRUE
Mettl7a2_100353671	Mettl7a2	335.44	1202.8	335.44	1202.8	1.8391	376130	7233.9	10.198	1	1.0166e-24	2.0331e-24	6.9008e-22	TRUE
Actr3_125405879	Actr3	244.26	931.83	244.26	931.83	1.9273	236370	4547.4	10.196	1	1.0328e-24	2.0657e-24	6.9814e-22	TRUE
Lypd8_58384652	Lypd8	282.95	1047.2	282.95	1047.2	1.8842	292010	5638.2	10.178	1	1.2479e-24	2.4957e-24	8.3991e-22	TRUE
Tst_78405469	Tst	220.5	854.94	220.5	854.94	1.9502	201260	3915.9	10.139	1	1.8634e-24	3.7268e-24	1.2489e-21	TRUE
Nos2_78949211	Nos2	111.63	497.95	111.63	497.95	2.1473	74622	1453.9	10.132	1	2.0041e-24	4.0082e-24	1.3376e-21	TRUE
Nipsnap3b_53017049	Nipsnap3b	116.05	512.6	116.05	512.6	2.1335	78624	1538.2	10.111	1	2.4767e-24	4.9533e-24	1.6461e-21	TRUE
Rab43_87794712	Rab43	170.21	693.84	170.21	693.84	2.0209	137090	2684.4	10.106	1	2.5889e-24	5.1778e-24	1.7135e-21	TRUE
Pid1_84038300	Pid1	121.03	529.07	121.03	529.07	2.119	83251	1634.8	10.092	1	2.9983e-24	5.9966e-24	1.9762e-21	TRUE
Esr1_4712547	Esr1	148.1	620.61	148.1	620.61	2.0597	111630	2192.3	10.092	1	3.0132e-24	6.0265e-24	1.9778e-21	TRUE
Sertad2_20648010	Sertad2	175.18	708.48	175.18	708.48	2.0097	142200	2799.5	10.079	1	3.4104e-24	6.8208e-24	2.2293e-21	TRUE
Xkr6_63607231	Xkr6	384.63	1330.9	384.63	1330.9	1.7882	447730	8840.4	10.064	1	3.9682e-24	7.9363e-24	2.5824e-21	TRUE
Nutm1_112249395	Nutm1	165.24	675.53	165.24	675.53	2.0249	130200	2570.9	10.064	1	3.983e-24	7.9659e-24	2.5824e-21	TRUE
Agr2_35995614	Agr2	117.16	514.43	117.16	514.43	2.1251	78912	1559.5	10.06	1	4.1596e-24	8.3192e-24	2.6859e-21	TRUE
Ubn2_38452888	Ubn2	148.1	618.78	148.1	618.78	2.0554	110770	2192.3	10.052	1	4.4845e-24	8.969e-24	2.884e-21	TRUE
Trpc6_8643520	Trpc6	153.63	635.25	153.63	635.25	2.0408	115980	2312.3	10.016	1	6.5019e-24	1.3004e-23	4.1645e-21	TRUE
Eef1a2_181152790	Eef1a2	5.5263	51.26	5.5263	51.26	3.0014	1045.8	20.865	10.012	1	7.6139e-24	1.5228e-23	4.8377e-21	TRUE
BRDN30_BRDN0000737821	BRDN	81.789	386.28	81.789	386.28	2.2259	46357	926.81	10.002	1	7.511e-24	1.5022e-23	4.7915e-21	TRUE
Ptch1_63527215	Ptch1	101.68	457.68	101.68	457.68	2.1593	63365	1269.9	9.9896	1	8.484e-24	1.6968e-23	5.3691e-21	TRUE
Tmem184c_77604794	Tmem184c	128.76	551.04	128.76	551.04	2.0889	89160	1788.7	9.9846	1	8.9129e-24	1.7826e-23	5.6182e-21	TRUE
Ripply1_139781139	Ripply1	60.236	303.9	60.236	303.9	2.3159	29685	596.33	9.978	1	9.5825e-24	1.9165e-23	6.0164e-21	TRUE
BRDN126_BRDN0000738088	BRDN	85.657	399.09	85.657	399.09	2.2069	49121	990.82	9.9575	1	1.1727e-23	2.3455e-23	7.334e-21	TRUE
Lrrc6_66447641	Lrrc6	157.5	644.41	157.5	644.41	2.0257	118540	2397.5	9.9441	1	1.3392e-23	2.6783e-23	8.342e-21	TRUE
Synpr_13563101	Synpr	129.31	551.04	129.31	551.04	2.0828	88926	1799.9	9.9405	1	1.3881e-23	2.7762e-23	8.6132e-21	TRUE
Zbtb6_37429383	Zbtb6	111.63	490.63	111.63	490.63	2.126	71819	1453.9	9.9395	1	1.4031e-23	2.8062e-23	8.6723e-21	TRUE
Prf1_61303037	Prf1	93.947	428.38	93.947	428.38	2.1771	55924	1132.5	9.9381	1	1.4243e-23	2.8485e-23	8.7689e-21	TRUE
St6galnac2_116690355	St6galnac2	94.499	430.21	94.499	430.21	2.1748	56352	1142.1	9.9339	1	1.4866e-23	2.9732e-23	9.1175e-21	TRUE
Rap2b_61365255	Rap2b	181.81	721.3	181.81	721.3	1.9822	145520	2955.3	9.9238	1	1.6403e-23	3.2805e-23	1.0021e-20	TRUE
Ccdc40_119243085	Ccdc40	126	538.23	126	538.23	2.0861	84966	1733.2	9.9017	1	2.0492e-23	4.0984e-23	1.2471e-20	TRUE
Scgb1b7_31712714	Scgb1b7	57.473	291.08	57.473	291.08	2.3205	27286	557.39	9.8948	1	2.2084e-23	4.4168e-23	1.3389e-20	TRUE
Fbxo27_28693442	Fbxo27	228.79	864.09	228.79	864.09	1.9125	201810	4132.7	9.8824	1	2.4819e-23	4.9637e-23	1.499e-20	TRUE
Olfr149_39702194	Olfr149	320.52	1133.2	320.52	1133.2	1.8187	330220	6767.4	9.8789	1	2.5705e-23	5.1409e-23	1.5466e-20	TRUE
4931423N10Rik_23212781	4931423N10Rik	149.21	613.28	149.21	613.28	2.0319	107680	2216.1	9.8581	1	3.1649e-23	6.3298e-23	1.8971e-20	TRUE
Lce1k_92806759	Lce1k	148.1	609.62	148.1	609.62	2.034	106500	2192.3	9.8569	1	3.2009e-23	6.4017e-23	1.9114e-20	TRUE
Adam1b_121501408	Adam1b	166.89	670.04	166.89	670.04	1.9988	126580	2608.6	9.8512	1	3.3883e-23	6.7766e-23	2.0158e-20	TRUE
Ccdc94_55962069	Ccdc94	103.34	457.68	103.34	457.68	2.1362	62776	1300.1	9.8272	1	4.3062e-23	8.6124e-23	2.5523e-20	TRUE
Scn1b_31125108	Scn1b	122.68	523.58	122.68	523.58	2.0845	80359	1667.4	9.8178	1	4.725e-23	9.4501e-23	2.7902e-20	TRUE
Rnf186_138967470	Rnf186	381.87	1298	381.87	1298	1.7625	419620	8747.4	9.795	1	5.9167e-23	1.1833e-22	3.4809e-20	TRUE
Dstn_143938688	Dstn	179.6	706.65	179.6	706.65	1.9702	138890	2903	9.7819	1	6.7351e-23	1.347e-22	3.9478e-20	TRUE
Calcoco2_96107510	Calcoco2	265.81	966.61	265.81	966.61	1.8586	245560	5145.8	9.7693	1	7.6259e-23	1.5252e-22	4.4534e-20	TRUE
Sucla2_73581813	Sucla2	87.868	400.92	87.868	400.92	2.1772	49002	1028	9.764	1	8.0624e-23	1.6125e-22	4.6911e-20	TRUE
Asic5_82008540	Asic5	235.97	876.91	235.97	876.91	1.8893	205400	4323.7	9.7473	1	9.4693e-23	1.8939e-22	5.4896e-20	TRUE
Prmt2_76225338	Prmt2	118.26	505.27	118.26	505.27	2.0858	74889	1580.9	9.7336	1	1.0855e-22	2.1711e-22	6.2702e-20	TRUE
Lipn_34069504	Lipn	162.47	649.9	162.47	649.9	1.9934	118790	2508.6	9.7319	1	1.103e-22	2.206e-22	6.348e-20	TRUE
Top1_160712675	Top1	76.263	356.99	76.263	356.99	2.2121	39403	837.75	9.6989	1	1.5304e-22	3.0607e-22	8.7758e-20	TRUE
Prkx_77782275	Prkx	56.921	283.76	56.921	283.76	2.2976	25728	549.7	9.675	1	1.94e-22	3.88e-22	1.1045e-19	TRUE
Sel1l3_53144119	Sel1l3	154.18	620.61	154.18	620.61	2.002	108780	2324.4	9.6744	1	1.9382e-22	3.8763e-22	1.1045e-19	TRUE
Sptlc2_87369007	Sptlc2	214.42	807.34	214.42	807.34	1.9078	175780	3759.2	9.6704	1	2.014e-22	4.0281e-22	1.1426e-19	TRUE
Zfp335_164899420	Zfp335	161.92	644.41	161.92	644.41	1.986	116400	2496.1	9.6572	1	2.2926e-22	4.5853e-22	1.296e-19	TRUE
Nt5c2_46950851	Nt5c2	97.262	430.21	97.262	430.21	2.1337	55429	1190.8	9.6487	1	2.4952e-22	4.9903e-22	1.4055e-19	TRUE
Sh3glb1_144712608	Sh3glb1	285.71	1014.2	285.71	1014.2	1.8241	265360	5718.9	9.6332	1	2.894e-22	5.788e-22	1.6244e-19	TRUE
Pcgf5_36437166	Pcgf5	199.5	759.74	199.5	759.74	1.9238	156940	3383.6	9.6313	1	2.9503e-22	5.9006e-22	1.6502e-19	TRUE
Polh_46194237	Polh	151.42	609.62	151.42	609.62	2.0022	104980	2264	9.6298	1	2.9956e-22	5.9912e-22	1.6696e-19	TRUE
Fbxo9_78087234	Fbxo9	91.736	410.08	91.736	410.08	2.1482	50670	1094.1	9.6242	1	3.1688e-22	6.3377e-22	1.76e-19	TRUE
Defb50_21823640	Defb50	181.81	704.82	181.81	704.82	1.9489	136770	2955.3	9.6207	1	3.269e-22	6.538e-22	1.8093e-19	TRUE
Tet2_133487651	Tet2	179.05	695.67	179.05	695.67	1.9521	133450	2890	9.6099	1	3.6339e-22	7.2679e-22	2.0043e-19	TRUE
Scgn_23989779	Scgn	116.05	492.46	116.05	492.46	2.0758	70841	1538.2	9.5974	1	4.1063e-22	8.2126e-22	2.257e-19	TRUE
Nucks1_131928112	Nucks1	149.76	602.3	149.76	602.3	2.0006	102400	2228.1	9.5872	1	4.5294e-22	9.0587e-22	2.4809e-19	TRUE
Plekha8_54619205	Plekha8	273.55	975.76	273.55	975.76	1.8309	246550	5366.4	9.5858	1	4.5883e-22	9.1766e-22	2.5046e-19	TRUE
Gm5111_48589924	Gm5111	188.45	723.13	188.45	723.13	1.9345	142940	3113.7	9.582	1	4.7618e-22	9.5236e-22	2.5904e-19	TRUE
Erbb2ip_103859423	Erbb2ip	70.736	333.19	70.736	333.19	2.2199	34440	751.6	9.5732	1	5.2098e-22	1.042e-21	2.8244e-19	TRUE
Rbmxl2_107209592	Rbmxl2	157.5	626.1	157.5	626.1	1.9842	109790	2397.5	9.5702	1	5.339e-22	1.0678e-21	2.8846e-19	TRUE
Mettl23_116843674	Mettl23	105.55	455.84	105.55	455.84	2.1001	61352	1340.6	9.5673	1	5.4973e-22	1.0995e-21	2.9601e-19	TRUE
Xkrx_134161821	Xkrx	67.421	320.37	67.421	320.37	2.2317	31992	701.35	9.5515	1	6.4267e-22	1.2853e-21	3.4489e-19	TRUE
Tssc4_143070409	Tssc4	119.92	503.44	119.92	503.44	2.0606	73545	1613.2	9.5489	1	6.5633e-22	1.3127e-21	3.5103e-19	TRUE
Ywhag_135911258	Ywhag	189	721.3	189	721.3	1.9266	141670	3127	9.5189	1	8.7522e-22	1.7504e-21	4.6653e-19	TRUE
Serpinb1c_32888975	Serpinb1c	127.66	527.24	127.66	527.24	2.0377	79834	1766.4	9.5073	1	9.792e-22	1.9584e-21	5.2021e-19	TRUE
1700018F24Rik_145045219	1700018F24Rik	119.37	499.78	119.37	499.78	2.0567	72357	1602.4	9.5033	1	1.0182e-21	2.0363e-21	5.391e-19	TRUE
Adamts17_67047473	Adamts17	40.342	214.19	40.342	214.19	2.38	15112	335.61	9.4898	1	1.1733e-21	2.3466e-21	6.1917e-19	TRUE
Cmya5_93094315	Cmya5	140.37	567.52	140.37	567.52	2.0078	91229	2027.7	9.4859	1	1.2029e-21	2.4058e-21	6.3271e-19	TRUE
Tm9sf2_122137494	Tm9sf2	73.499	340.51	73.499	340.51	2.1966	35647	794.31	9.474	1	1.3523e-21	2.7045e-21	7.0891e-19	TRUE
Tchh_93445341	Tchh	205.02	767.06	205.02	767.06	1.8984	157940	3521.3	9.4715	1	1.3802e-21	2.7605e-21	7.212e-19	TRUE
Ctns_73193071	Ctns	145.89	583.99	145.89	583.99	1.9936	95966	2144.8	9.4597	1	1.5459e-21	3.0918e-21	8.0511e-19	TRUE
BRDN18_BRDN0000737963	BRDN	116.05	486.97	116.05	486.97	2.0596	68789	1538.2	9.4573	1	1.5817e-21	3.1633e-21	8.1903e-19	TRUE
Tmprss12_100282362	Tmprss12	117.16	490.63	117.16	490.63	2.0569	69740	1559.5	9.4573	1	1.5829e-21	3.1658e-21	8.1903e-19	TRUE
Fam83a_58009599	Fam83a	363.63	1215.6	363.63	1215.6	1.7383	362920	8141.8	9.4419	1	1.8313e-21	3.6626e-21	9.4445e-19	TRUE
Cdkal1_29849992	Cdkal1	84.552	378.96	84.552	378.96	2.151	43337	972.39	9.4411	1	1.8507e-21	3.7014e-21	9.5137e-19	TRUE
Klhl22_17777072	Klhl22	134.84	547.38	134.84	547.38	2.0133	85094	1912.7	9.4328	1	1.9986e-21	3.9972e-21	1.0241e-18	TRUE
Hist1h1e_23622452	Hist1h1e	183.47	699.33	183.47	699.33	1.9246	133050	2994.6	9.4266	1	2.1179e-21	4.2358e-21	1.0817e-18	TRUE
Dido1_180675294	Dido1	79.026	358.82	79.026	358.82	2.1687	39142	881.92	9.4215	1	2.2323e-21	4.4646e-21	1.1365e-18	TRUE
Peli2_48250668	Peli2	388.5	1279.7	388.5	1279.7	1.7172	397090	8971.1	9.4088	1	2.5094e-21	5.0189e-21	1.2735e-18	TRUE
Mgarp_51391859	Mgarp	369.71	1228.4	369.71	1228.4	1.7296	368680	8342.1	9.4016	1	2.6883e-21	5.3766e-21	1.36e-18	TRUE
Cpd_76801728	Cpd	99.473	428.38	99.473	428.38	2.0955	54091	1230.2	9.3777	1	3.3775e-21	6.755e-21	1.7032e-18	TRUE
Ubr2_46975815	Ubr2	123.24	507.1	123.24	507.1	2.032	73677	1678.3	9.3702	1	3.6262e-21	7.2523e-21	1.8228e-18	TRUE
Fam63b_70644916	Fam63b	106.1	450.35	106.1	450.35	2.0752	59253	1350.7	9.3667	1	3.7493e-21	7.4985e-21	1.8787e-18	TRUE
Col3a1_45331526	Col3a1	107.21	454.01	107.21	454.01	2.0721	60137	1371.2	9.3656	1	3.7868e-21	7.5735e-21	1.8915e-18	TRUE
Dkc1_75098832	Dkc1	6.6315	54.921	6.6315	54.921	2.8733	1165.9	26.75	9.3366	1	5.5273e-21	1.1055e-20	2.7523e-18	TRUE
Vmn1r169_23577565	Vmn1r169	230.45	832.97	230.45	832.97	1.8493	181520	4176.5	9.3232	1	5.645e-21	1.129e-20	2.8022e-18	TRUE
Adora2b_62249190	Adora2b	109.97	461.34	109.97	461.34	2.0587	61728	1422.7	9.3153	1	6.0888e-21	1.2178e-20	3.013e-18	TRUE
Otx2_48659038	Otx2	213.87	783.54	213.87	783.54	1.8684	162260	3745.1	9.3088	1	6.4661e-21	1.2932e-20	3.1898e-18	TRUE
Clec14a_58268273	Clec14a	51.947	256.3	51.947	256.3	2.2808	20880	482.06	9.3074	1	6.6092e-21	1.3218e-20	3.2403e-18	TRUE
Dcdc2b_129611007	Dcdc2b	51.947	256.3	51.947	256.3	2.2808	20880	482.06	9.3074	1	6.6092e-21	1.3218e-20	3.2403e-18	TRUE
BRDN126_BRDN0000737672	BRDN	125.45	510.77	125.45	510.77	2.017	74235	1722.2	9.2849	1	8.0998e-21	1.62e-20	3.9588e-18	TRUE
Lipi_75560803	Lipi	116.6	481.47	116.6	481.47	2.0365	66565	1548.8	9.2712	1	9.2158e-21	1.8432e-20	4.4905e-18	TRUE
Vmn1r12_57159198	Vmn1r12	104.45	441.2	104.45	441.2	2.0682	56701	1320.3	9.2679	1	9.5107e-21	1.9021e-20	4.62e-18	TRUE
1110059E24Rik_21598785	1110059E24Rik	84.552	373.46	84.552	373.46	2.1299	41735	972.39	9.265	1	9.7892e-21	1.9578e-20	4.7408e-18	TRUE
Tex9_72480679	Tex9	2.7631	29.291	2.7631	29.291	3.0089	351.87	8.2326	9.2457	1	1.4046e-20	2.8092e-20	6.7406e-18	TRUE
Samd4_47016566	Samd4	120.47	492.46	120.47	492.46	2.0223	69187	1624	9.2308	1	1.3449e-20	2.6898e-20	6.4935e-18	TRUE
Tm6sf1_81863233	Tm6sf1	95.605	410.08	95.605	410.08	2.0892	49446	1161.5	9.2273	1	1.3913e-20	2.7826e-20	6.697e-18	TRUE
Msmo1_64723656	Msmo1	108.87	454.01	108.87	454.01	2.0501	59563	1402	9.2178	1	1.5196e-20	3.0393e-20	7.2707e-18	TRUE
1810043G02Rik_77980543	1810043G02Rik	186.24	695.67	186.24	695.67	1.8956	129760	3060.6	9.2084	1	1.6564e-20	3.3129e-20	7.9014e-18	TRUE
Ccdc74a_17646657	Ccdc74a	117.71	481.47	117.71	481.47	2.023	66162	1570.2	9.1801	1	2.1571e-20	4.3141e-20	1.0259e-17	TRUE
Tmem110_30870823	Tmem110	160.81	616.95	160.81	616.95	1.9331	104030	2471.4	9.1753	1	2.2526e-20	4.5052e-20	1.0681e-17	TRUE
Plekha4_45539225	Plekha4	80.684	356.99	80.684	356.99	2.1318	38172	908.77	9.1656	1	2.4735e-20	4.9471e-20	1.1694e-17	TRUE
Ppp1r12c_4501295	Ppp1r12c	139.81	551.04	139.81	551.04	1.971	84554	2016.1	9.1585	1	2.6342e-20	5.2684e-20	1.2416e-17	TRUE
Hoxd9_74698375	Hoxd9	83.999	367.97	83.999	367.97	2.118	40320	963.22	9.1498	1	2.861e-20	5.722e-20	1.3446e-17	TRUE
Pcdhb19_37497693	Pcdhb19	136.5	540.06	136.5	540.06	1.9764	81429	1947	9.1459	1	2.9607e-20	5.9213e-20	1.3873e-17	TRUE
Gpd1_99719184	Gpd1	134.84	534.56	134.84	534.56	1.9791	79889	1912.7	9.1398	1	3.1322e-20	6.2645e-20	1.4634e-17	TRUE
Olfr1426_12088248	Olfr1426	119.37	485.14	119.37	485.14	2.0139	66893	1602.4	9.1374	1	3.2022e-20	6.4045e-20	1.4917e-17	TRUE
Lurap1l_80953564	Lurap1l	128.76	514.43	128.76	514.43	1.9899	74369	1788.7	9.1189	1	3.8003e-20	7.6007e-20	1.7651e-17	TRUE
Hspa4l_40760858	Hspa4l	229.34	816.49	229.34	816.49	1.8274	172370	4147.3	9.1173	1	3.8511e-20	7.7021e-20	1.7835e-17	TRUE
Slc22a15_101897139	Slc22a15	169.66	640.75	169.66	640.75	1.9109	110960	2671.7	9.1139	1	3.9741e-20	7.9482e-20	1.8351e-17	TRUE
Abi1_22960775	Abi1	219.95	789.03	219.95	789.03	1.8382	161930	3901.5	9.1109	1	4.0871e-20	8.1743e-20	1.8818e-17	TRUE
H2-Aa_34284335	H2-Aa	79.578	351.49	79.578	351.49	2.1291	36969	890.84	9.1103	1	4.1219e-20	8.2437e-20	1.8923e-17	TRUE
BRDN163_BRDN0000738071	BRDN	258.63	898.87	258.63	898.87	1.7933	204960	4943.7	9.1058	1	4.282e-20	8.5641e-20	1.9602e-17	TRUE
Ssb_69867286	Ssb	82.341	360.65	82.341	360.65	2.1175	38727	935.87	9.0974	1	4.6431e-20	9.2863e-20	2.1194e-17	TRUE
Pgm1_64103854	Pgm1	171.87	646.24	171.87	646.24	1.9046	112510	2722.6	9.0913	1	4.8957e-20	9.7913e-20	2.2282e-17	TRUE
Ccna1_55048587	Ccna1	196.18	717.63	196.18	717.63	1.8657	135960	3301.9	9.0747	1	5.7016e-20	1.1403e-19	2.5877e-17	TRUE
Kcnk1_126025169	Kcnk1	250.34	873.24	250.34	873.24	1.7984	194000	4713.8	9.0727	1	5.8067e-20	1.1613e-19	2.6279e-17	TRUE
Ibsp_104306027	Ibsp	11.605	80.551	11.605	80.551	2.6937	2376.8	57.863	9.0637	1	6.7316e-20	1.3463e-19	3.0291e-17	TRUE
Nudt14_112939284	Nudt14	124.89	499.78	124.89	499.78	1.992	70270	1711.2	9.0626	1	6.378e-20	1.2756e-19	2.8782e-17	TRUE
Fbxw7_84972401	Fbxw7	158.6	604.13	158.6	604.13	1.9228	99247	2422.1	9.0528	1	6.9744e-20	1.3949e-19	3.1295e-17	TRUE
Usp12_146754394	Usp12	69.631	314.88	69.631	314.88	2.161	30074	734.73	9.0478	1	7.3282e-20	1.4656e-19	3.279e-17	TRUE
Tigd3_5892706	Tigd3	118.81	479.64	118.81	479.64	2.0042	65099	1591.6	9.0444	1	7.5325e-20	1.5065e-19	3.361e-17	TRUE
Rbpms_33834371	Rbpms	163.58	618.78	163.58	618.78	1.913	103600	2533.4	9.0437	1	7.5779e-20	1.5156e-19	3.3718e-17	TRUE
Art2b_101580383	Art2b	63	291.08	63	291.08	2.1902	26011	636.08	9.0434	1	7.6381e-20	1.5276e-19	3.3796e-17	TRUE
Arl16_120466738	Arl16	196.18	715.8	196.18	715.8	1.862	135000	3301.9	9.0428	1	7.6354e-20	1.5271e-19	3.3796e-17	TRUE
Kif20a_34629206	Kif20a	200.05	726.79	200.05	726.79	1.856	138730	3397.3	9.037	1	8.0518e-20	1.6104e-19	3.5527e-17	TRUE
Htr1b_81632357	Htr1b	248.68	865.92	248.68	865.92	1.7958	190490	4668.2	9.0339	1	8.2809e-20	1.6562e-19	3.6438e-17	TRUE
BRDN10_BRDN0000737752	BRDN	112.74	459.51	112.74	459.51	2.0175	60125	1474.8	9.0296	1	8.6294e-20	1.7259e-19	3.7866e-17	TRUE
Ktn1_47664033	Ktn1	127.1	505.27	127.1	505.27	1.9826	71506	1755.4	9.0262	1	8.8988e-20	1.7798e-19	3.8941e-17	TRUE
Scrt1_76519645	Scrt1	307.26	1027	307.26	1027	1.7376	259030	6361.3	9.0243	1	9.0394e-20	1.8079e-19	3.9447e-17	TRUE
Mmp13_7277999	Mmp13	159.16	604.13	159.16	604.13	1.9178	99001	2434.4	9.0187	1	9.5255e-20	1.9051e-19	4.1454e-17	TRUE
Lca5l_96178633	Lca5l	98.368	411.91	98.368	411.91	2.055	49154	1210.4	9.0121	1	1.013e-19	2.0259e-19	4.3963e-17	TRUE
Pom121l2_21981769	Pom121l2	67.421	305.73	67.421	305.73	2.1645	28395	701.35	8.9985	1	1.1506e-19	2.3012e-19	4.9666e-17	TRUE
Atg4c_99221501	Atg4c	140.37	545.55	140.37	545.55	1.9509	82086	2027.7	8.998	1	1.1503e-19	2.3005e-19	4.9666e-17	TRUE
Pcdha8_36994159	Pcdha8	260.29	895.21	260.29	895.21	1.7782	201570	4990.1	8.9881	1	1.2583e-19	2.5166e-19	5.4167e-17	TRUE
Ppp1r3a_14754914	Ppp1r3a	137.6	536.4	137.6	536.4	1.955	79517	1969.9	8.985	1	1.2947e-19	2.5894e-19	5.5584e-17	TRUE
1810055G02Rik_3716707	1810055G02Rik	61.894	285.59	61.894	285.59	2.188	25020	620.08	8.9832	1	1.3235e-19	2.6471e-19	5.6588e-17	TRUE
Kif1b_149213628	Kif1b	137.05	534.56	137.05	534.56	1.9559	79008	1958.5	8.9825	1	1.3252e-19	2.6505e-19	5.6588e-17	TRUE
Pou3f1_124658012	Pou3f1	48.079	234.33	48.079	234.33	2.2615	17345	431.41	8.9671	1	1.5378e-19	3.0755e-19	6.5487e-17	TRUE
BRDN150_BRDN0000737778	BRDN	122.13	486.97	122.13	486.97	1.9866	66553	1656.5	8.964	1	1.5676e-19	3.1351e-19	6.64e-17	TRUE
Sptlc3_139581554	Sptlc3	122.13	486.97	122.13	486.97	1.9866	66553	1656.5	8.964	1	1.5676e-19	3.1351e-19	6.64e-17	TRUE
Mier3_111714357	Mier3	207.24	743.26	207.24	743.26	1.8376	143660	3576.8	8.9627	1	1.5841e-19	3.1682e-19	6.6922e-17	TRUE
Ddah1_145853183	Ddah1	97.262	406.42	97.262	406.42	2.0518	47788	1190.8	8.959	1	1.6418e-19	3.2837e-19	6.9178e-17	TRUE
Padi4_140752546	Padi4	119.92	479.64	119.92	479.64	1.9909	64700	1613.2	8.9564	1	1.6804e-19	3.3607e-19	7.0613e-17	TRUE
Bpifa3_154130637	Bpifa3	170.21	633.42	170.21	633.42	1.8897	107280	2684.4	8.9404	1	1.9402e-19	3.8804e-19	8.1317e-17	TRUE
Mif_75860133	Mif	127.1	501.61	127.1	501.61	1.9721	70128	1755.4	8.9388	1	1.9696e-19	3.9392e-19	8.2332e-17	TRUE
Cela3a_137405924	Cela3a	276.87	937.32	276.87	937.32	1.7557	218100	5461.8	8.9366	1	2.0066e-19	4.0132e-19	8.3659e-17	TRUE
Efcab9_32523683	Efcab9	112.18	454.01	112.18	454.01	2.0072	58424	1464.4	8.9328	1	2.0811e-19	4.1622e-19	8.6539e-17	TRUE
Nck2_43533731	Nck2	109.42	444.86	109.42	444.86	2.0136	56260	1412.4	8.9257	1	2.2181e-19	4.4362e-19	9.1995e-17	TRUE
Sycp1_102925252	Sycp1	183.47	671.87	183.47	671.87	1.8669	119260	2994.6	8.9248	1	2.2326e-19	4.4653e-19	9.2356e-17	TRUE
Tex19.2_121117568	Tex19.2	147.55	563.86	147.55	563.86	1.9269	86655	2180.4	8.9155	1	2.4306e-19	4.8613e-19	1.0028e-16	TRUE
Golt1b_142393929	Golt1b	101.13	417.4	101.13	417.4	2.0345	50013	1260	8.91	1	2.5572e-19	5.1144e-19	1.0523e-16	TRUE
1110004E09Rik_90931068	1110004E09Rik	87.315	371.63	87.315	371.63	2.077	40418	1018.7	8.9082	1	2.6022e-19	5.2044e-19	1.0681e-16	TRUE
D11Wsu47e_113688098	D11Wsu47e	98.368	408.25	98.368	408.25	2.0421	48012	1210.4	8.9069	1	2.6307e-19	5.2614e-19	1.077e-16	TRUE
Rab25_88543508	Rab25	184.58	673.7	184.58	673.7	1.8622	119620	3021	8.899	1	2.8175e-19	5.6349e-19	1.1505e-16	TRUE
Usp51_153008116	Usp51	115.5	463.17	115.5	463.17	1.9943	60437	1527.6	8.8954	1	2.9157e-19	5.8313e-19	1.1875e-16	TRUE
Rbm10_20647370	Rbm10	156.95	591.32	156.95	591.32	1.9069	94339	2385.3	8.8938	1	2.954e-19	5.9081e-19	1.2001e-16	TRUE
Sirt4_115482691	Sirt4	72.947	322.2	72.947	322.2	2.1279	31064	785.7	8.8924	1	3.0052e-19	6.0103e-19	1.2178e-16	TRUE
Arpc2_74251269	Arpc2	73.499	324.03	73.499	324.03	2.1253	31384	794.31	8.8894	1	3.0852e-19	6.1703e-19	1.247e-16	TRUE
Henmt1_108942796	Henmt1	307.26	1016	307.26	1016	1.7222	251180	6361.3	8.8866	1	3.1499e-19	6.2998e-19	1.2699e-16	TRUE
Slc22a12_6542594	Slc22a12	58.026	269.11	58.026	269.11	2.1941	22279	565.11	8.8796	1	3.3791e-19	6.7583e-19	1.3555e-16	TRUE
Lamp5_136059565	Lamp5	208.34	741.43	208.34	741.43	1.8264	142090	3604.7	8.8791	1	3.3709e-19	6.7417e-19	1.3555e-16	TRUE
Cox20_178322490	Cox20	76.815	335.02	76.815	335.02	2.1104	33334	846.53	8.8744	1	3.529e-19	7.058e-19	1.412e-16	TRUE
Hoxb9_96272024	Hoxb9	77.368	336.85	77.368	336.85	2.108	33665	855.33	8.8723	1	3.5959e-19	7.1918e-19	1.4352e-16	TRUE
Arl15_113922387	Arl15	271.34	917.18	271.34	917.18	1.7534	208560	5303.1	8.8687	1	3.6994e-19	7.3987e-19	1.4728e-16	TRUE
Esr1_4746727	Esr1	354.79	1140.5	354.79	1140.5	1.6819	308690	7853.2	8.8665	1	3.7728e-19	7.5457e-19	1.4983e-16	TRUE
Atp8a2_60026930	Atp8a2	210.55	746.93	210.55	746.93	1.8219	143850	3660.7	8.8652	1	3.8188e-19	7.6376e-19	1.5127e-16	TRUE
1700030J22Rik_116973554	1700030J22Rik	151.42	573.01	151.42	573.01	1.913	88869	2264	8.8603	1	3.994e-19	7.9881e-19	1.5782e-16	TRUE
Dnah7b_46219541	Dnah7b	217.18	765.23	217.18	765.23	1.8122	150180	3830.2	8.8555	1	4.1683e-19	8.3365e-19	1.643e-16	TRUE
Scarf2_17803769	Scarf2	142.03	543.72	142.03	543.72	1.9292	80679	2062.6	8.8447	1	4.5923e-19	9.1846e-19	1.8056e-16	TRUE
Cttn_144463333	Cttn	148.1	562.03	148.1	562.03	1.9169	85665	2192.3	8.8404	1	4.7743e-19	9.5486e-19	1.8725e-16	TRUE
Als2_59207780	Als2	206.68	734.11	206.68	734.11	1.8236	139090	3562.9	8.8361	1	4.9564e-19	9.9127e-19	1.9392e-16	TRUE
Abtb2_103567403	Abtb2	168.55	622.44	168.55	622.44	1.8785	103010	2646.4	8.8231	1	5.572e-19	1.1144e-18	2.1747e-16	TRUE
Arpc3_122396855	Arpc3	182.92	664.54	182.92	664.54	1.8555	115980	2981.5	8.8205	1	5.7e-19	1.14e-18	2.2192e-16	TRUE
Prdx6_161244201	Prdx6	143.68	547.38	143.68	547.38	1.9223	81485	2097.7	8.8141	1	6.036e-19	1.2072e-18	2.3442e-16	TRUE
Vgf_137031242	Vgf	211.66	746.93	211.66	746.93	1.8144	143260	3688.7	8.8132	1	6.0824e-19	1.2165e-18	2.3565e-16	TRUE
Zmym3_101416373	Zmym3	194.52	697.5	194.52	697.5	1.8369	126490	3261.3	8.8074	1	6.4037e-19	1.2807e-18	2.475e-16	TRUE
Lef1_131113896	Lef1	190.1	684.68	190.1	684.68	1.8432	122300	3153.7	8.8069	1	6.4363e-19	1.2873e-18	2.4815e-16	TRUE
Ntrk3_78516740	Ntrk3	159.71	594.98	159.71	594.98	1.8908	94729	2446.7	8.7997	1	6.8625e-19	1.3725e-18	2.6394e-16	TRUE
Srpk2_23540406	Srpk2	140.92	538.23	140.92	538.23	1.9258	78926	2039.3	8.798	1	6.9731e-19	1.3946e-18	2.6755e-16	TRUE
Pramel7_87492135	Pramel7	161.92	600.47	161.92	600.47	1.8843	96163	2496.1	8.7778	1	8.3419e-19	1.6684e-18	3.193e-16	TRUE
Yeats2_20206215	Yeats2	184.58	666.38	184.58	666.38	1.8465	116060	3021	8.7658	1	9.2749e-19	1.855e-18	3.5415e-16	TRUE
Ctsm_61539027	Ctsm	79.578	340.51	79.578	340.51	2.0835	34043	890.84	8.7423	1	1.1462e-18	2.2924e-18	4.3661e-16	TRUE
Agap2_127087931	Agap2	144.79	547.38	144.79	547.38	1.9113	81040	2121.2	8.7412	1	1.1547e-18	2.3093e-18	4.3879e-16	TRUE
Dcbld2_58450919	Dcbld2	80.684	344.17	80.684	344.17	2.0792	34713	908.77	8.7405	1	1.165e-18	2.3301e-18	4.4168e-16	TRUE
Hoxd3_74744086	Hoxd3	210	737.77	210	737.77	1.8079	139270	3646.6	8.7398	1	1.1678e-18	2.3357e-18	4.4168e-16	TRUE
1700008O03Rik_44362735	1700008O03Rik	89.526	373.46	89.526	373.46	2.0484	40310	1056.2	8.7369	1	1.2017e-18	2.4033e-18	4.5339e-16	TRUE
Scg5_113827394	Scg5	88.973	371.63	88.973	371.63	2.0502	39948	1046.7	8.7366	1	1.2048e-18	2.4097e-18	4.5351e-16	TRUE
Cyb5r3_83162290	Cyb5r3	179.05	648.07	179.05	648.07	1.85	109990	2890	8.7245	1	1.3379e-18	2.6757e-18	5.024e-16	TRUE
Serpinb9f_33329413	Serpinb9f	217.74	757.91	217.74	757.91	1.7947	145890	3844.4	8.712	1	1.4929e-18	2.9857e-18	5.5928e-16	TRUE
Psmd6_14116595	Psmd6	156.39	580.33	156.39	580.33	1.885	89862	2373.1	8.7025	1	1.6237e-18	3.2473e-18	6.0685e-16	TRUE
Wwp1_19650398	Wwp1	82.894	349.66	82.894	349.66	2.0634	35583	944.96	8.6782	1	2.017e-18	4.034e-18	7.521e-16	TRUE
Cstf1_172375803	Cstf1	156.95	580.33	156.95	580.33	1.8799	89628	2385.3	8.6689	1	2.1826e-18	4.3653e-18	8.1195e-16	TRUE
Sft2d2_165187991	Sft2d2	290.68	953.8	290.68	953.8	1.7108	219860	5865.2	8.6586	1	2.3889e-18	4.7778e-18	8.866e-16	TRUE
Ubac1_26009252	Ubac1	123.79	479.64	123.79	479.64	1.9455	63316	1689.2	8.6582	1	2.3997e-18	4.7995e-18	8.8856e-16	TRUE
Bnc2_84292686	Bnc2	121.03	470.49	121.03	470.49	1.95	61063	1634.8	8.6432	1	2.7371e-18	5.4742e-18	1.0088e-15	TRUE
F8_75323043	F8	121.03	470.49	121.03	470.49	1.95	61063	1634.8	8.6432	1	2.7371e-18	5.4742e-18	1.0088e-15	TRUE
Nodal_61423269	Nodal	245.92	831.14	245.92	831.14	1.7528	171240	4592.6	8.6355	1	2.9233e-18	5.8467e-18	1.0749e-15	TRUE
Grm8_28125888	Grm8	171.31	620.61	171.31	620.61	1.851	100930	2709.9	8.6309	1	3.0446e-18	6.0892e-18	1.1146e-15	TRUE
BRDN151_BRDN0000737500	BRDN	207.79	724.96	207.79	724.96	1.7978	133730	3590.7	8.6306	1	3.0524e-18	6.1049e-18	1.1146e-15	TRUE
Vmn1r176_23835330	Vmn1r176	207.79	724.96	207.79	724.96	1.7978	133730	3590.7	8.6306	1	3.0524e-18	6.1049e-18	1.1146e-15	TRUE
Anxa11_25873952	Anxa11	92.289	378.96	92.289	378.96	2.0261	41089	1103.6	8.629	1	3.1024e-18	6.2049e-18	1.1303e-15	TRUE
Ehd2_15957600	Ehd2	126	485.14	126	485.14	1.9365	64490	1733.2	8.6265	1	3.1681e-18	6.3362e-18	1.1516e-15	TRUE
Helt_46292696	Helt	179.05	642.58	179.05	642.58	1.8377	107430	2890	8.6223	1	3.2827e-18	6.5653e-18	1.1905e-15	TRUE
Tmem233_116083004	Tmem233	122.13	472.32	122.13	472.32	1.9426	61317	1656.5	8.6042	1	3.8489e-18	7.6978e-18	1.3927e-15	TRUE
Ptprc_138111205	Ptprc	128.21	490.63	128.21	490.63	1.9279	65674	1777.6	8.596	1	4.1313e-18	8.2626e-18	1.4915e-15	TRUE
Apobec1_122581469	Apobec1	96.71	391.77	96.71	391.77	2.0071	43530	1181	8.586	1	4.5151e-18	9.0301e-18	1.6226e-15	TRUE
Ezr_6754816	Ezr	465.86	1395	465.86	1395	1.5802	431640	11711	8.5858	1	4.5109e-18	9.0217e-18	1.6226e-15	TRUE
Fbln1_85227051	Fbln1	150.31	556.53	150.31	556.53	1.8815	82507	2240	8.5828	1	4.631e-18	9.262e-18	1.6605e-15	TRUE
Cd300lg_102043203	Cd300lg	276.31	908.03	276.31	908.03	1.7128	199530	5445.9	8.5603	1	5.6316e-18	1.1263e-17	2.0148e-15	TRUE
Medag_149422201	Medag	166.34	602.3	166.34	602.3	1.8501	95030	2596	8.5564	1	5.8235e-18	1.1647e-17	2.0787e-15	TRUE
Gpd1_99718226	Gpd1	258.08	858.6	258.08	858.6	1.7303	180310	4928.3	8.5542	1	5.9342e-18	1.1868e-17	2.1135e-15	TRUE
Erp44_48211655	Erp44	102.24	408.25	102.24	408.25	1.987	46821	1280	8.5534	1	5.9896e-18	1.1979e-17	2.1285e-15	TRUE
Hmg20b_81349448	Hmg20b	190.66	671.87	190.66	671.87	1.8118	115780	3167.1	8.5507	1	6.118e-18	1.2236e-17	2.1692e-15	TRUE
Yme1l1_23186892	Yme1l1	145.34	540.06	145.34	540.06	1.8864	77900	2133	8.5465	1	6.3518e-18	1.2704e-17	2.2471e-15	TRUE
Crebzf_90443181	Crebzf	99.473	399.09	99.473	399.09	1.9935	44886	1230.2	8.5426	1	6.576e-18	1.3152e-17	2.3213e-15	TRUE
Polrmt_79739484	Polrmt	118.81	459.51	118.81	459.51	1.9424	58035	1591.6	8.5397	1	6.7397e-18	1.3479e-17	2.3738e-15	TRUE
Epb4.1l4b_57103429	Epb4.1l4b	168	605.96	168	605.96	1.8446	95906	2633.8	8.5339	1	7.0784e-18	1.4157e-17	2.4876e-15	TRUE
Apaf1_91067130	Apaf1	96.71	389.94	96.71	389.94	2.0004	42992	1181	8.5327	1	7.1668e-18	1.4334e-17	2.5131e-15	TRUE
Ftcd_76584220	Ftcd	95.052	384.45	95.052	384.45	2.0046	41875	1151.8	8.5272	1	7.5172e-18	1.5034e-17	2.6301e-15	TRUE
Dgkq_108655558	Dgkq	7.7368	56.752	7.7368	56.752	2.7247	1201.2	33.042	8.527	1	8.2429e-18	1.6486e-17	2.8589e-15	TRUE
Vmn1r231_20890245	Vmn1r231	65.763	287.42	65.763	287.42	2.1111	24566	676.64	8.5213	1	7.9367e-18	1.5873e-17	2.7708e-15	TRUE
1700084C01Rik_169930113	1700084C01Rik	219.39	750.59	219.39	750.59	1.7699	141080	3887.2	8.5199	1	7.9888e-18	1.5978e-17	2.7768e-15	TRUE
Lrba_86296246	Lrba	219.39	750.59	219.39	750.59	1.7699	141080	3887.2	8.5199	1	7.9888e-18	1.5978e-17	2.7768e-15	TRUE
Rnf17_56482107	Rnf17	119.37	459.51	119.37	459.51	1.9358	57847	1602.4	8.4972	1	9.7281e-18	1.9456e-17	3.3666e-15	TRUE
Arid1b_5321400	Arid1b	77.368	325.86	77.368	325.86	2.0604	30875	855.33	8.4968	1	9.7876e-18	1.9575e-17	3.3798e-15	TRUE
Mfap5_122525995	Mfap5	125.45	477.81	125.45	477.81	1.9209	62081	1722.2	8.4909	1	1.0266e-17	2.0531e-17	3.5372e-15	TRUE
Gm13154_147583185	Gm13154	99.473	397.26	99.473	397.26	1.9869	44339	1230.2	8.4904	1	1.0318e-17	2.0637e-17	3.5477e-15	TRUE
Vmn2r106_20275869	Vmn2r106	97.815	391.77	97.815	391.77	1.9909	43205	1200.6	8.4837	1	1.0932e-17	2.1863e-17	3.7424e-15	TRUE
Tspan31_127069401	Tspan31	240.95	807.34	240.95	807.34	1.7403	160400	4457.5	8.4835	1	1.0931e-17	2.1863e-17	3.7424e-15	TRUE
Hdgfrp3_81905564	Hdgfrp3	178.5	633.42	178.5	633.42	1.8215	103480	2877	8.4814	1	1.1131e-17	2.2262e-17	3.8023e-15	TRUE
1300017J02Rik_103272642	1300017J02Rik	261.39	862.26	261.39	862.26	1.7181	180520	5021.2	8.4796	1	1.1298e-17	2.2595e-17	3.851e-15	TRUE
Cmss1_57316253	Cmss1	168.55	604.13	168.55	604.13	1.8355	94865	2646.4	8.4672	1	1.2576e-17	2.5153e-17	4.2778e-15	TRUE
Arhgap24_102875706	Arhgap24	265.26	871.41	265.26	871.41	1.7122	183710	5130.2	8.4628	1	1.3052e-17	2.6104e-17	4.4301e-15	TRUE
Arhgef5_43273054	Arhgef5	179.6	635.25	179.6	635.25	1.8168	103810	2903	8.4568	1	1.3748e-17	2.7496e-17	4.6564e-15	TRUE
Pth1r_110727929	Pth1r	153.08	558.36	153.08	558.36	1.8601	82128	2300.2	8.4504	1	1.4525e-17	2.9049e-17	4.9089e-15	TRUE
Rap1a_105741346	Rap1a	196.18	681.02	196.18	681.02	1.7903	117530	3301.9	8.4375	1	1.6214e-17	3.2427e-17	5.4681e-15	TRUE
Leng1_3663767	Leng1	177.95	627.93	177.95	627.93	1.8134	101240	2864	8.4083	1	2.0813e-17	4.1625e-17	7.0042e-15	TRUE
Elmo3_105306877	Elmo3	91.736	369.8	91.736	369.8	1.9994	38660	1094.1	8.4066	1	2.1167e-17	4.2334e-17	7.1085e-15	TRUE
Gpr88_116252260	Gpr88	98.92	391.77	98.92	391.77	1.9748	42880	1220.3	8.3833	1	2.5784e-17	5.1567e-17	8.6406e-15	TRUE
Pnpla7_25010779	Pnpla7	122.13	463.17	122.13	463.17	1.9145	58153	1656.5	8.3793	1	2.6666e-17	5.3332e-17	8.9174e-15	TRUE
Lysmd3_81665070	Lysmd3	177.95	626.1	177.95	626.1	1.8092	100420	2864	8.3741	1	2.7843e-17	5.5685e-17	9.2914e-15	TRUE
Mrpl28_26123683	Mrpl28	173.53	613.28	173.53	613.28	1.8155	96694	2760.9	8.3692	1	2.9007e-17	5.8014e-17	9.6597e-15	TRUE
Arid4b_14186881	Arid4b	169.1	600.47	169.1	600.47	1.8221	93038	2659.1	8.3653	1	2.9997e-17	5.9993e-17	9.9683e-15	TRUE
Lnx2_147028155	Lnx2	208.34	710.31	208.34	710.31	1.7646	125990	3604.7	8.3607	1	3.117e-17	6.234e-17	1.0337e-14	TRUE
Cntnap5c_57892074	Cntnap5c	151.42	549.21	151.42	549.21	1.8519	79119	2264	8.3601	1	3.1356e-17	6.2712e-17	1.0377e-14	TRUE
Clip3_30292359	Clip3	242.05	801.85	242.05	801.85	1.7239	156690	4487.4	8.3567	1	3.2267e-17	6.4534e-17	1.0656e-14	TRUE
Pcsk4_80325630	Pcsk4	118.81	452.18	118.81	452.18	1.9193	55567	1591.6	8.3561	1	3.2453e-17	6.4907e-17	1.0695e-14	TRUE
Man1b1_25343297	Man1b1	110.53	426.55	110.53	426.55	1.9387	49937	1433.1	8.3481	1	3.4739e-17	6.9478e-17	1.1425e-14	TRUE
Kmt2d_98850051	Kmt2d	240.95	798.19	240.95	798.19	1.7238	155260	4457.5	8.3464	1	3.5206e-17	7.0411e-17	1.1554e-14	TRUE
Gp6_4384872	Gp6	181.81	635.25	181.81	635.25	1.7992	102800	2955.3	8.3411	1	3.6828e-17	7.3656e-17	1.2062e-14	TRUE
Ddx20_105686644	Ddx20	58.579	258.13	58.579	258.13	2.1208	19910	572.87	8.3373	1	3.8276e-17	7.6552e-17	1.251e-14	TRUE
Olfr1347_6488472	Olfr1347	87.868	355.16	87.868	355.16	2.0028	35721	1028	8.3365	1	3.8376e-17	7.6753e-17	1.2517e-14	TRUE
Tbx2_85835831	Tbx2	188.45	653.56	188.45	653.56	1.7887	108170	3113.7	8.3353	1	3.8671e-17	7.7342e-17	1.2588e-14	TRUE
Slc39a10_46835351	Slc39a10	143.68	525.41	143.68	525.41	1.8633	72858	2097.7	8.3345	1	3.8952e-17	7.7904e-17	1.2653e-14	TRUE
Macf1_123465499	Macf1	108.31	419.23	108.31	419.23	1.9427	48334	1391.7	8.3343	1	3.9066e-17	7.8131e-17	1.2664e-14	TRUE
Agtr1b_20316022	Agtr1b	186.24	646.24	186.24	646.24	1.7894	105800	3060.6	8.3149	1	4.5936e-17	9.1873e-17	1.4861e-14	TRUE
Gbf1_46259587	Gbf1	119.37	452.18	119.37	452.18	1.9126	55383	1602.4	8.3142	1	4.6243e-17	9.2485e-17	1.493e-14	TRUE
Kremen1_5201826	Kremen1	67.973	289.25	67.973	289.25	2.0732	24482	709.65	8.3065	1	4.9563e-17	9.9126e-17	1.5969e-14	TRUE
Snrpe_133606554	Snrpe	103.34	402.75	103.34	402.75	1.9522	44824	1300.1	8.304	1	5.0422e-17	1.0084e-16	1.6213e-14	TRUE
Trappc4_44406885	Trappc4	117.71	446.69	117.71	446.69	1.9151	54114	1570.2	8.3023	1	5.1143e-17	1.0229e-16	1.6412e-14	TRUE
Fam122a_24477053	Fam122a	165.24	585.82	165.24	585.82	1.8197	88447	2570.9	8.2949	1	5.4355e-17	1.0871e-16	1.7404e-14	TRUE
Ttc27_74729932	Ttc27	143.68	523.58	143.68	523.58	1.8583	72161	2097.7	8.2945	1	5.4562e-17	1.0912e-16	1.7404e-14	TRUE
Slc26a7_14552431	Slc26a7	172.97	607.79	172.97	607.79	1.8071	94534	2748.1	8.2945	1	5.4549e-17	1.091e-16	1.7404e-14	TRUE
Olfr283_98378630	Olfr283	230.45	765.23	230.45	765.23	1.7271	143000	4176.5	8.2751	1	6.4194e-17	1.2839e-16	2.0435e-14	TRUE
Adora1_134203345	Adora1	233.21	772.56	233.21	772.56	1.7237	145450	4249.9	8.2733	1	6.5165e-17	1.3033e-16	2.0703e-14	TRUE
Gpr82_13665744	Gpr82	97.262	382.62	97.262	382.62	1.965	40713	1190.8	8.2693	1	6.7514e-17	1.3503e-16	2.1406e-14	TRUE
Mcpt2_56043471	Mcpt2	84.552	342.34	84.552	342.34	2.0048	33228	972.39	8.2669	1	6.8954e-17	1.3791e-16	2.1819e-14	TRUE
Rhox9_37901070	Rhox9	96.157	378.96	96.157	378.96	1.9674	39987	1171.2	8.2633	1	7.0997e-17	1.4199e-16	2.2421e-14	TRUE
Tnfrsf17_11319749	Tnfrsf17	277.97	889.72	277.97	889.72	1.6749	187120	5493.7	8.2535	1	7.6909e-17	1.5382e-16	2.4239e-14	TRUE
Mst1r_107911641	Mst1r	321.63	1001.4	321.63	1001.4	1.6355	231040	6801.6	8.2424	1	8.4429e-17	1.6886e-16	2.6557e-14	TRUE
Rab24_55320825	Rab24	241.5	792.69	241.5	792.69	1.7106	151910	4472.4	8.242	1	8.4683e-17	1.6937e-16	2.6584e-14	TRUE
Slco6d1_98443658	Slco6d1	192.31	659.05	192.31	659.05	1.7716	108920	3207.4	8.2414	1	8.5162e-17	1.7032e-16	2.6682e-14	TRUE
Serp1_58525133	Serp1	65.763	280.1	65.763	280.1	2.074	22970	676.64	8.2397	1	8.6784e-17	1.7357e-16	2.7136e-14	TRUE
Sntb2_106936005	Sntb2	243.71	798.19	243.71	798.19	1.7075	153720	4532.4	8.2361	1	8.9001e-17	1.78e-16	2.7775e-14	TRUE
Tpbg_85844253	Tpbg	170.21	596.81	170.21	596.81	1.8039	90993	2684.4	8.2337	1	9.0806e-17	1.8161e-16	2.8283e-14	TRUE
Foxj1_116332377	Foxj1	166.34	585.82	166.34	585.82	1.8101	87983	2596	8.2331	1	9.1292e-17	1.8258e-16	2.8378e-14	TRUE
Alcam_52295141	Alcam	128.76	475.98	128.76	475.98	1.8781	60281	1788.7	8.2099	1	1.1086e-16	2.2172e-16	3.4393e-14	TRUE
Bhlha15_144191187	Bhlha15	259.73	838.46	259.73	838.46	1.6869	167460	4974.7	8.2052	1	1.1508e-16	2.3015e-16	3.5632e-14	TRUE
Foxa1_57543063	Foxa1	256.97	831.14	256.97	831.14	1.6896	164830	4897.5	8.2045	1	1.1579e-16	2.3158e-16	3.5784e-14	TRUE
Phldb1_44707965	Phldb1	155.29	552.87	155.29	552.87	1.8253	79036	2348.7	8.2038	1	1.1656e-16	2.3313e-16	3.5953e-14	TRUE
Olfr853_19537628	Olfr853	219.95	732.28	219.95	732.28	1.7307	131240	3901.5	8.2023	1	1.1795e-16	2.3589e-16	3.6309e-14	TRUE
Rnf207_152312524	Rnf207	137.6	501.61	137.6	501.61	1.8585	66251	1969.9	8.2013	1	1.1899e-16	2.3798e-16	3.6559e-14	TRUE
Spata31d1a_59703965	Spata31d1a	116.05	437.54	116.05	437.54	1.9056	51677	1538.2	8.197	1	1.2338e-16	2.4675e-16	3.7834e-14	TRUE
BRDN181_BRDN0000738299	BRDN	169.1	591.32	169.1	591.32	1.8	89132	2659.1	8.1878	1	1.331e-16	2.662e-16	4.0738e-14	TRUE
Zfp456_67372198	Zfp456	107.76	411.91	107.76	411.91	1.9246	46252	1381.4	8.1831	1	1.3862e-16	2.7724e-16	4.2344e-14	TRUE
Acer3_98309363	Acer3	208.34	699.33	208.34	699.33	1.7422	120530	3604.7	8.1778	1	1.4458e-16	2.8916e-16	4.4081e-14	TRUE
Adam24_40679785	Adam24	71.289	296.57	71.289	296.57	2.0414	25377	760.08	8.1715	1	1.5303e-16	3.0607e-16	4.6479e-14	TRUE
Stat3_100905895	Stat3	188.45	644.41	188.45	644.41	1.7684	103950	3113.7	8.1712	1	1.5267e-16	3.0534e-16	4.6458e-14	TRUE
Agbl2_90797483	Agbl2	87.868	349.66	87.868	349.66	1.9804	34269	1028	8.1652	1	1.6093e-16	3.2186e-16	4.8784e-14	TRUE
Gpr85_13836602	Gpr85	86.763	346	86.763	346	1.9833	33603	1009.4	8.1598	1	1.6829e-16	3.3658e-16	5.0918e-14	TRUE
Mrgprf_145307971	Mrgprf	209.45	701.16	209.45	701.16	1.7383	120890	3632.6	8.1583	1	1.6991e-16	3.3982e-16	5.1311e-14	TRUE
Myl2_122104876	Myl2	150.31	536.4	150.31	536.4	1.8284	74529	2240	8.1574	1	1.7133e-16	3.4266e-16	5.1642e-14	TRUE
Syt10_89814581	Syt10	122.13	454.01	122.13	454.01	1.8857	55073	1656.5	8.1544	1	1.7575e-16	3.515e-16	5.2874e-14	TRUE
Fgl2_21375291	Fgl2	214.97	715.8	214.97	715.8	1.7307	125420	3773.4	8.1532	1	1.7732e-16	3.5464e-16	5.3245e-14	TRUE
Kcnk6_29232215	Kcnk6	282.39	893.38	282.39	893.38	1.6581	186650	5622.1	8.1487	1	1.8402e-16	3.6803e-16	5.5151e-14	TRUE
Pi4kb_94994177	Pi4kb	179.05	616.95	179.05	616.95	1.7791	95876	2890	8.1455	1	1.8888e-16	3.7775e-16	5.6502e-14	TRUE
BRDN218_BRDN0000737858	BRDN	6.0789	45.768	6.0789	45.768	2.7239	787.59	23.755	8.1431	1	2.1553e-16	4.3106e-16	6.4113e-14	TRUE
Tmem87a_120379605	Tmem87a	130.42	477.81	130.42	477.81	1.8653	60341	1822.3	8.138	1	2.0122e-16	4.0244e-16	6.008e-14	TRUE
Raph1_60490048	Raph1	113.84	428.38	113.84	428.38	1.9026	49469	1495.9	8.1327	1	2.1029e-16	4.2058e-16	6.2672e-14	TRUE
Mrpl10_97041649	Mrpl10	129.31	474.15	129.31	474.15	1.8664	59456	1799.9	8.1282	1	2.1815e-16	4.363e-16	6.477e-14	TRUE
Tmem39b_129686783	Tmem39b	200.05	673.7	200.05	673.7	1.7467	112170	3397.3	8.1262	1	2.2158e-16	4.4317e-16	6.565e-14	TRUE
Olfr884_38047462	Olfr884	297.31	930	297.31	930	1.6419	200140	6062.1	8.126	1	2.2194e-16	4.4388e-16	6.565e-14	TRUE
Mta3_83775654	Mta3	171.87	594.98	171.87	594.98	1.7856	89511	2722.6	8.1089	1	2.5551e-16	5.1102e-16	7.544e-14	TRUE
Zfp963_69743550	Zfp963	224.92	739.6	224.92	739.6	1.7129	132450	4031.1	8.1065	1	2.6065e-16	5.2129e-16	7.6814e-14	TRUE
Seh1l_67788737	Seh1l	185.13	631.59	185.13	631.59	1.765	99664	3034.2	8.1052	1	2.6333e-16	5.2665e-16	7.746e-14	TRUE
Adgrb3_25131380	Adgrb3	116.05	433.88	116.05	433.88	1.8935	50506	1538.2	8.1037	1	2.67e-16	5.3401e-16	7.8397e-14	TRUE
Ntn1_68385840	Ntn1	174.08	600.47	174.08	600.47	1.7805	90905	2773.8	8.0961	1	2.8395e-16	5.679e-16	8.3219e-14	TRUE
Snai1_167538329	Snai1	223.81	735.94	223.81	735.94	1.7128	131140	4002.2	8.0953	1	2.8577e-16	5.7153e-16	8.3596e-14	TRUE
Mlip_77190680	Mlip	184.02	627.93	184.02	627.93	1.7652	98526	3007.8	8.0941	1	2.886e-16	5.772e-16	8.4271e-14	TRUE
Mlycd_119395024	Mlycd	344.84	1047.2	344.84	1047.2	1.5997	246630	7532.7	8.0921	1	2.9322e-16	5.8645e-16	8.5463e-14	TRUE
Esx1_137118602	Esx1	271.34	860.43	271.34	860.43	1.6613	173510	5303.1	8.0894	1	2.9978e-16	5.9956e-16	8.7148e-14	TRUE
Cox15_43743716	Cox15	166.34	578.5	166.34	578.5	1.792	84938	2596	8.0893	1	3.001e-16	6.002e-16	8.7148e-14	TRUE
B230216G23Rik_142413898	B230216G23Rik	83.999	335.02	83.999	335.02	1.983	31505	963.22	8.0881	1	3.0414e-16	6.0828e-16	8.8e-14	TRUE
Pccb_100995629	Pccb	138.71	499.78	138.71	499.78	1.8418	65186	1993	8.088	1	3.0352e-16	6.0705e-16	8.7981e-14	TRUE
Cdkn2aipnl_51967795	Cdkn2aipnl	48.079	216.02	48.079	216.02	2.1447	14103	431.41	8.0857	1	3.1221e-16	6.2442e-16	9.017e-14	TRUE
Phka2_160576614	Phka2	165.79	576.67	165.79	576.67	1.7922	84412	2583.5	8.0838	1	3.1401e-16	6.2801e-16	9.0524e-14	TRUE
Gna13_109365710	Gna13	169.1	585.82	169.1	585.82	1.7865	86828	2659.1	8.0813	1	3.2061e-16	6.4122e-16	9.226e-14	TRUE
Car14_95900019	Car14	150.31	532.73	150.31	532.73	1.8186	73122	2240	8.08	1	3.2406e-16	6.4812e-16	9.3084e-14	TRUE
L2hgdh_69707261	L2hgdh	216.08	713.97	216.08	713.97	1.7197	123950	3801.8	8.0751	1	3.3726e-16	6.7452e-16	9.6701e-14	TRUE
Deaf1_141310944	Deaf1	324.94	995.9	324.94	995.9	1.6128	225090	6904.6	8.0747	1	3.3829e-16	6.7659e-16	9.6822e-14	TRUE
Grip2_91782433	Grip2	137.05	494.29	137.05	494.29	1.8431	63809	1958.5	8.0724	1	3.4508e-16	6.9015e-16	9.8587e-14	TRUE
Mme_63329665	Mme	203.92	681.02	203.92	681.02	1.7348	113810	3493.6	8.0719	1	3.4626e-16	6.9253e-16	9.8748e-14	TRUE
Ergic2_148188053	Ergic2	177.95	609.62	177.95	609.62	1.7708	93173	2864	8.0662	1	3.6276e-16	7.2552e-16	1.0327e-13	TRUE
Gm16390_154887553	Gm16390	32.052	157.44	32.052	157.44	2.2611	7861.1	241.75	8.0644	1	3.7539e-16	7.5079e-16	1.061e-13	TRUE
Wdr47_108618598	Wdr47	148.66	527.24	148.66	527.24	1.8195	71663	2204.2	8.0638	1	3.701e-16	7.402e-16	1.0517e-13	TRUE
Nudt9_104050769	Nudt9	382.97	1138.7	382.97	1138.7	1.5696	285560	8784.6	8.0631	1	3.7186e-16	7.4373e-16	1.0548e-13	TRUE
Grsf1_88675809	Grsf1	140.37	503.44	140.37	503.44	1.8352	65912	2027.7	8.0629	1	3.7273e-16	7.4545e-16	1.0554e-13	TRUE
Emp2_10292302	Emp2	198.39	664.54	198.39	664.54	1.7389	108650	3356.3	8.0463	1	4.2688e-16	8.5376e-16	1.2044e-13	TRUE
Defb19_152576316	Defb19	161.92	563.86	161.92	563.86	1.7937	80776	2496.1	8.0449	1	4.3173e-16	8.6346e-16	1.2138e-13	TRUE
Lrrc59_94634546	Lrrc59	161.92	563.86	161.92	563.86	1.7937	80776	2496.1	8.0449	1	4.3173e-16	8.6346e-16	1.2138e-13	TRUE
Serpind1_17336731	Serpind1	275.76	867.75	275.76	867.75	1.6503	175230	5430	8.0337	1	4.7281e-16	9.4561e-16	1.3269e-13	TRUE
Fkbp1b_4834767	Fkbp1b	69.078	285.59	69.078	285.59	2.0319	23438	726.34	8.0336	1	4.7568e-16	9.5136e-16	1.3326e-13	TRUE
Txk_72716915	Txk	181.26	616.95	181.26	616.95	1.7615	94910	2942.2	8.0323	1	4.7862e-16	9.5725e-16	1.3381e-13	TRUE
Klhdc7b_89387008	Klhdc7b	177.95	607.79	177.95	607.79	1.7664	92384	2864	8.032	1	4.7972e-16	9.5945e-16	1.3381e-13	TRUE
Gca_62686332	Gca	156.95	549.21	156.95	549.21	1.8005	76936	2385.3	8.0317	1	4.8101e-16	9.6201e-16	1.3381e-13	TRUE
Mdh2_135787610	Mdh2	156.95	549.21	156.95	549.21	1.8005	76936	2385.3	8.0317	1	4.8101e-16	9.6201e-16	1.3381e-13	TRUE
Cpne6_55512733	Cpne6	145.34	516.26	145.34	516.26	1.8215	68790	2133	8.0311	1	4.8322e-16	9.6644e-16	1.3419e-13	TRUE
Cnep1r1_88119842	Cnep1r1	252.55	807.34	252.55	807.34	1.6727	153900	4774.8	8.0288	1	4.9217e-16	9.8435e-16	1.3644e-13	TRUE
Sfrp2_83767006	Sfrp2	144.79	514.43	144.79	514.43	1.8219	68316	2121.2	8.0257	1	5.0525e-16	1.0105e-15	1.3982e-13	TRUE
Cox6c_35937163	Cox6c	144.24	512.6	144.24	512.6	1.8222	67845	2109.5	8.0202	1	5.283e-16	1.0566e-15	1.4544e-13	TRUE
H2afy2_61753479	H2afy2	144.24	512.6	144.24	512.6	1.8222	67845	2109.5	8.0202	1	5.283e-16	1.0566e-15	1.4544e-13	TRUE
Spic_88677511	Spic	144.24	512.6	144.24	512.6	1.8222	67845	2109.5	8.0202	1	5.283e-16	1.0566e-15	1.4544e-13	TRUE
Spats2l_57879611	Spats2l	38.684	181.24	38.684	181.24	2.1992	10161	316.08	8.0184	1	5.4391e-16	1.0878e-15	1.4948e-13	TRUE
BRDN44_BRDN0000737762	BRDN	216.08	710.31	216.08	710.31	1.7123	122130	3801.8	8.0157	1	5.4773e-16	1.0955e-15	1.5027e-13	TRUE
Ear6_51854089	Ear6	116.6	432.05	116.6	432.05	1.8806	49752	1548.8	8.0152	1	5.5043e-16	1.1009e-15	1.5053e-13	TRUE
Col7a1_108960293	Col7a1	135.39	486.97	135.39	486.97	1.839	61802	1924.1	8.0149	1	5.5151e-16	1.103e-15	1.5053e-13	TRUE
Pcp2_3624554	Pcp2	135.39	486.97	135.39	486.97	1.839	61802	1924.1	8.0149	1	5.5151e-16	1.103e-15	1.5053e-13	TRUE
Prdx4_155338170	Prdx4	46.421	208.7	46.421	208.7	2.1447	13167	410.25	8.0119	1	5.7096e-16	1.1419e-15	1.553e-13	TRUE
Gid4_60432392	Gid4	80.684	322.2	80.684	322.2	1.9843	29166	908.77	8.0117	1	5.6764e-16	1.1353e-15	1.5466e-13	TRUE
Tsen34_3695358	Tsen34	246.47	789.03	246.47	789.03	1.6746	147190	4607.7	7.9929	1	6.5896e-16	1.3179e-15	1.7893e-13	TRUE
Exoc5_49042501	Exoc5	163.58	565.69	163.58	565.69	1.7838	80846	2533.4	7.9889	1	6.8105e-16	1.3621e-15	1.8461e-13	TRUE
Zfp759_67138805	Zfp759	74.052	300.23	74.052	300.23	2.0049	25579	802.94	7.9821	1	7.2233e-16	1.4447e-15	1.9547e-13	TRUE
Tmco5b_113287460	Tmco5b	93.947	362.48	93.947	362.48	1.9367	36055	1132.5	7.9797	1	7.3541e-16	1.4708e-15	1.9867e-13	TRUE
Npas1_16474689	Npas1	135.95	486.97	135.95	486.97	1.8332	61608	1935.5	7.9787	1	7.4023e-16	1.4805e-15	1.9963e-13	TRUE
Rabif_134494721	Rabif	139.26	496.12	139.26	496.12	1.8255	63674	2004.5	7.9705	1	7.9062e-16	1.5812e-15	2.1286e-13	TRUE
Zkscan14_145195963	Zkscan14	2.7631	25.63	2.7631	25.63	2.823	261.44	8.2326	7.9696	1	9.5658e-16	1.9132e-15	2.5495e-13	TRUE
Stoml1_58257089	Stoml1	168.55	578.5	168.55	578.5	1.7731	84030	2646.4	7.969	1	8.0044e-16	1.6009e-15	2.1514e-13	TRUE
Atp13a2_140995341	Atp13a2	190.66	638.91	190.66	638.91	1.7394	100470	3167.1	7.9652	1	8.2518e-16	1.6504e-15	2.2141e-13	TRUE
Tmem45a_56825701	Tmem45a	82.341	325.86	82.341	325.86	1.9716	29652	935.87	7.9604	1	8.6065e-16	1.7213e-15	2.3054e-13	TRUE
Apol8_77749855	Apol8	180.71	611.45	180.71	611.45	1.753	92771	2929.1	7.9589	1	8.6825e-16	1.7365e-15	2.3218e-13	TRUE
Zcchc6_59800012	Zcchc6	104.45	393.6	104.45	393.6	1.9039	41805	1320.3	7.9579	1	8.7642e-16	1.7528e-15	2.3398e-13	TRUE
Ivd_118876322	Ivd	136.5	486.97	136.5	486.97	1.8274	61414	1947	7.9427	1	9.9032e-16	1.9806e-15	2.635e-13	TRUE
Tfeb_47789713	Tfeb	140.37	497.95	140.37	497.95	1.8194	63933	2027.7	7.941	1	1.0039e-15	2.0077e-15	2.6665e-13	TRUE
Psmb7_38640118	Psmb7	150.87	527.24	150.87	527.24	1.7984	70829	2252	7.9311	1	1.087e-15	2.174e-15	2.8825e-13	TRUE
Rab3ip_116939340	Rab3ip	142.58	503.44	142.58	503.44	1.8129	65112	2074.3	7.9233	1	1.1572e-15	2.3143e-15	3.0635e-13	TRUE
Ppp2r2a_67028865	Ppp2r2a	111.63	413.74	111.63	413.74	1.8806	45635	1453.9	7.923	1	1.1609e-15	2.3217e-15	3.0682e-13	TRUE
Ocrl_47941182	Ocrl	170.76	582.16	170.76	582.16	1.7635	84625	2697.1	7.9216	1	1.1726e-15	2.3453e-15	3.0942e-13	TRUE
Rps6kc1_190899473	Rps6kc1	271.89	847.61	271.89	847.61	1.6368	165730	5318.9	7.8941	1	1.4622e-15	2.9245e-15	3.8519e-13	TRUE
Adamts4_171252811	Adamts4	127.1	457.68	127.1	457.68	1.8402	54639	1755.4	7.8901	1	1.5115e-15	3.023e-15	3.9751e-13	TRUE
BRDN105_BRDN0000738223	BRDN	80.131	316.71	80.131	316.71	1.9694	27985	899.79	7.8869	1	1.5545e-15	3.1089e-15	4.0813e-13	TRUE
Naa10_73919981	Naa10	156.95	541.89	156.95	541.89	1.7812	74090	2385.3	7.8818	1	1.6151e-15	3.2303e-15	4.2336e-13	TRUE
Slc43a2_75566979	Slc43a2	62.447	259.96	62.447	259.96	2.0402	19506	628.07	7.8812	1	1.6318e-15	3.2635e-15	4.2702e-13	TRUE
Dnd1_36765377	Dnd1	141.47	497.95	141.47	497.95	1.8082	63538	2051	7.8714	1	1.7547e-15	3.5094e-15	4.5797e-13	TRUE
Zfand2b_75169258	Zfand2b	137.6	486.97	137.6	486.97	1.8158	61027	1969.9	7.8714	1	1.7558e-15	3.5117e-15	4.5797e-13	TRUE
Lhx6_36094285	Lhx6	116.05	424.72	116.05	424.72	1.8628	47639	1538.2	7.8703	1	1.7718e-15	3.5435e-15	4.6137e-13	TRUE
BRDN95_BRDN0000738065	BRDN	178.5	600.47	178.5	600.47	1.7445	89030	2877	7.867	1	1.8165e-15	3.633e-15	4.7224e-13	TRUE
Tmprss11b_86663517	Tmprss11b	303.39	924.5	303.39	924.5	1.6043	192890	6244.4	7.86	1	1.9203e-15	3.8407e-15	4.9843e-13	TRUE
Arid1a_133693124	Arid1a	109.97	406.42	109.97	406.42	1.8763	43939	1422.7	7.8593	1	1.9352e-15	3.8704e-15	5.0147e-13	TRUE
Bin3_70134517	Bin3	171.31	580.33	171.31	580.33	1.7543	83648	2709.9	7.8572	1	1.9646e-15	3.9292e-15	5.0826e-13	TRUE
Cnrip1_17054687	Cnrip1	139.81	492.46	139.81	492.46	1.8091	62179	2016.1	7.8538	1	2.0203e-15	4.0406e-15	5.2181e-13	TRUE
Rlim_103964014	Rlim	224.37	721.3	224.37	721.3	1.6803	123470	4016.6	7.8409	1	2.2373e-15	4.4746e-15	5.7693e-13	TRUE
Camta2_70681000	Camta2	187.89	624.27	187.89	624.27	1.7269	95212	3100.4	7.837	1	2.3076e-15	4.6152e-15	5.9409e-13	TRUE
Kcnj11_46099218	Kcnj11	89.526	344.17	89.526	344.17	1.9309	32422	1056.2	7.8356	1	2.3403e-15	4.6805e-15	6.005e-13	TRUE
Dmtn_70615616	Dmtn	96.157	364.31	96.157	364.31	1.9107	35953	1171.2	7.8354	1	2.3425e-15	4.685e-15	6.005e-13	TRUE
Hs3st6_24758113	Hs3st6	190.66	631.59	190.66	631.59	1.7228	97212	3167.1	7.8351	1	2.3438e-15	4.6877e-15	6.005e-13	TRUE
Il2ra_11674403	Il2ra	204.47	668.21	204.47	668.21	1.7035	107520	3507.4	7.8302	1	2.4356e-15	4.8713e-15	6.2301e-13	TRUE
Gpbp1l1_116588622	Gpbp1l1	121.03	437.54	121.03	437.54	1.8455	50090	1634.8	7.8282	1	2.4783e-15	4.9566e-15	6.3291e-13	TRUE
Mrgprh_12877420	Mrgprh	133.18	472.32	133.18	472.32	1.8186	57507	1878.6	7.8245	1	2.5513e-15	5.1027e-15	6.5051e-13	TRUE
Klhl21_152009931	Klhl21	180.71	604.13	180.71	604.13	1.7356	89643	2929.1	7.8236	1	2.5679e-15	5.1357e-15	6.5368e-13	TRUE
Vmn2r90_17712742	Vmn2r90	154.74	532.73	154.74	532.73	1.777	71441	2336.6	7.8199	1	2.6449e-15	5.2898e-15	6.7126e-13	TRUE
Gprin2_34195513	Gprin2	262.5	818.32	262.5	818.32	1.6366	154470	5052.2	7.8198	1	2.6454e-15	5.2908e-15	6.7126e-13	TRUE
Wnt5a_28518573	Wnt5a	136.5	481.47	136.5	481.47	1.811	59504	1947	7.8182	1	2.6817e-15	5.3634e-15	6.7939e-13	TRUE
Bbs2_94081148	Bbs2	191.21	631.59	191.21	631.59	1.7186	96968	3180.5	7.8087	1	2.889e-15	5.778e-15	7.2958e-13	TRUE
Sptlc2_87341730	Sptlc2	191.21	631.59	191.21	631.59	1.7186	96968	3180.5	7.8087	1	2.889e-15	5.778e-15	7.2958e-13	TRUE
Zfp629_127611531	Zfp629	127.1	454.01	127.1	454.01	1.8286	53435	1755.4	7.8027	1	3.0331e-15	6.0663e-15	7.6454e-13	TRUE
Mrps17_129718011	Mrps17	253.66	794.52	253.66	794.52	1.6434	146270	4805.3	7.8024	1	3.0371e-15	6.0742e-15	7.6454e-13	TRUE
Ppif_25694327	Ppif	279.63	860.43	279.63	860.43	1.6181	168660	5541.8	7.8019	1	3.0483e-15	6.0965e-15	7.6615e-13	TRUE
Slc36a3_55129668	Slc36a3	281.29	864.09	281.29	864.09	1.6157	169830	5589.9	7.7951	1	3.2188e-15	6.4376e-15	8.0773e-13	TRUE
Gstm7_107929117	Gstm7	177.95	594.98	177.95	594.98	1.7357	86958	2864	7.7925	1	3.2853e-15	6.5706e-15	8.2312e-13	TRUE
Itgax_128135004	Itgax	74.605	296.57	74.605	296.57	1.9767	24635	811.6	7.7915	1	3.3251e-15	6.6501e-15	8.3177e-13	TRUE
Klhl14_21651546	Klhl14	161.92	551.04	161.92	551.04	1.7606	75708	2496.1	7.7884	1	3.3943e-15	6.7885e-15	8.4774e-13	TRUE
Olfr149_39702550	Olfr149	158.05	540.06	158.05	540.06	1.7663	72964	2409.8	7.7818	1	3.5775e-15	7.1551e-15	8.9211e-13	TRUE
Ddi2_141706003	Ddi2	124.89	446.69	124.89	446.69	1.8303	51777	1711.2	7.7792	1	3.6547e-15	7.3095e-15	9.0876e-13	TRUE
C2cd2l_44316150	C2cd2l	226.58	723.13	226.58	723.13	1.6699	123280	4074.5	7.779	1	3.6557e-15	7.3114e-15	9.0876e-13	TRUE
Timmdc1_38522389	Timmdc1	95.605	360.65	95.605	360.65	1.9044	35124	1161.5	7.7769	1	3.7243e-15	7.4485e-15	9.2435e-13	TRUE
Tbc1d30_121294720	Tbc1d30	182.37	605.96	182.37	605.96	1.7269	89716	2968.4	7.7749	1	3.778e-15	7.5559e-15	9.3622e-13	TRUE
Zfpl1_6084042	Zfpl1	202.26	659.05	202.26	659.05	1.6992	104330	3452.2	7.7744	1	3.7912e-15	7.5824e-15	9.3804e-13	TRUE
Wfdc9_164651724	Wfdc9	139.81	488.8	139.81	488.8	1.7984	60894	2016.1	7.7722	1	3.8592e-15	7.7184e-15	9.5337e-13	TRUE
Gfi1_107721461	Gfi1	217.74	699.33	217.74	699.33	1.6788	115970	3844.4	7.7672	1	4.0131e-15	8.0262e-15	9.8985e-13	TRUE
Trim28_13029395	Trim28	166.34	562.03	166.34	562.03	1.7504	78283	2596	7.766	1	4.0534e-15	8.1069e-15	9.9825e-13	TRUE
Olfr117_37660192	Olfr117	100.03	373.46	100.03	373.46	1.8901	37384	1240.1	7.7649	1	4.0948e-15	8.1897e-15	1.0069e-12	TRUE
Pnma3_73065422	Pnma3	135.39	475.98	135.39	475.98	1.8062	58000	1924.1	7.7645	1	4.1016e-15	8.2032e-15	1.007e-12	TRUE
Wnt10b_98776655	Wnt10b	198.39	648.07	198.39	648.07	1.7028	101100	3356.3	7.7619	1	4.1853e-15	8.3706e-15	1.026e-12	TRUE
Ctsf_4858226	Ctsf	211.66	682.85	211.66	682.85	1.6852	111010	3688.7	7.7582	1	4.3076e-15	8.6152e-15	1.0543e-12	TRUE
Tssk4_55650565	Tssk4	142.03	494.29	142.03	494.29	1.792	62045	2062.6	7.7564	1	4.3741e-15	8.7481e-15	1.0689e-12	TRUE
Trim65_116127474	Trim65	165.24	558.36	165.24	558.36	1.7506	77275	2570.9	7.7533	1	4.4775e-15	8.955e-15	1.0925e-12	TRUE
Caprin1_103779432	Caprin1	137.6	481.47	137.6	481.47	1.7995	59123	1969.9	7.7476	1	4.6863e-15	9.3727e-15	1.1417e-12	TRUE
Plcxd3_4517066	Plcxd3	176.84	589.49	176.84	589.49	1.7313	85138	2838.2	7.7457	1	4.7568e-15	9.5135e-15	1.1571e-12	TRUE
Snupn_56970345	Snupn	121.03	433.88	121.03	433.88	1.8334	48938	1634.8	7.7376	1	5.0715e-15	1.0143e-14	1.2307e-12	TRUE
Arxes1_136033561	Arxes1	252.55	787.2	252.55	787.2	1.6363	142930	4774.8	7.7374	1	5.0749e-15	1.015e-14	1.2307e-12	TRUE
Ptch2_117108755	Ptch2	193.42	633.42	193.42	633.42	1.7063	96801	3234.3	7.7369	1	5.0958e-15	1.0192e-14	1.2339e-12	TRUE
Abcb7_104304193	Abcb7	106.1	389.94	106.1	389.94	1.8679	40281	1350.7	7.7229	1	5.6965e-15	1.1393e-14	1.3773e-12	TRUE
Tas2r138_40612674	Tas2r138	53.052	225.18	53.052	225.18	2.065	14813	496.85	7.722	1	5.7754e-15	1.1551e-14	1.3942e-12	TRUE
Olfr796_129608065	Olfr796	191.76	627.93	191.76	627.93	1.7061	95122	3193.9	7.7178	1	5.9214e-15	1.1843e-14	1.4273e-12	TRUE
Stag2_42223442	Stag2	332.68	984.92	332.68	984.92	1.563	212710	7146.7	7.7153	1	6.0375e-15	1.2075e-14	1.4531e-12	TRUE
Cubn_13455396	Cubn	130.42	459.51	130.42	459.51	1.809	54149	1822.3	7.7091	1	6.3422e-15	1.2684e-14	1.5241e-12	TRUE
Zc3h13_75330453	Zc3h13	118.26	424.72	118.26	424.72	1.8358	46959	1580.9	7.7077	1	6.4153e-15	1.2831e-14	1.5393e-12	TRUE
Ankrd22_34125569	Ankrd22	176.29	585.82	176.29	585.82	1.7268	83860	2825.2	7.7049	1	6.5528e-15	1.3106e-14	1.57e-12	TRUE
Gm9733_15320506	Gm9733	343.73	1010.5	343.73	1010.5	1.553	222320	7497.3	7.7011	1	6.7469e-15	1.3494e-14	1.614e-12	TRUE
Aldh1a7_20719191	Aldh1a7	163.58	551.04	163.58	551.04	1.746	75064	2533.4	7.6979	1	6.9177e-15	1.3835e-14	1.6524e-12	TRUE
Kcnh7_62739234	Kcnh7	470.29	1309	470.29	1309	1.4748	351680	11874	7.6963	1	7.0042e-15	1.4008e-14	1.6705e-12	TRUE
Dusp12_170885082	Dusp12	160.26	541.89	160.26	541.89	1.7512	72819	2459	7.6959	1	7.0321e-15	1.4064e-14	1.6747e-12	TRUE
Pdcd5_35647348	Pdcd5	205.58	662.71	205.58	662.71	1.6839	104490	3535.1	7.6885	1	7.444e-15	1.4888e-14	1.7701e-12	TRUE
Vmn1r72_11670465	Vmn1r72	165.24	554.7	165.24	554.7	1.7411	75842	2570.9	7.6811	1	7.8885e-15	1.5777e-14	1.873e-12	TRUE
Acaa2_74798333	Acaa2	199.5	646.24	199.5	646.24	1.6907	99788	3383.6	7.68	1	7.956e-15	1.5912e-14	1.8862e-12	TRUE
Cxx1c_53608230	Cxx1c	179.6	593.15	179.6	593.15	1.718	85509	2903	7.6753	1	8.255e-15	1.651e-14	1.9542e-12	TRUE
Vmn1r125_21272210	Vmn1r125	83.999	322.2	83.999	322.2	1.9269	28371	963.22	7.6752	1	8.2892e-15	1.6578e-14	1.9594e-12	TRUE
G0s2_193272645	G0s2	138.16	479.64	138.16	479.64	1.7883	58307	1981.5	7.6715	1	8.5058e-15	1.7012e-14	2.0076e-12	TRUE
Apbb1_105566078	Apbb1	229.34	723.13	229.34	723.13	1.6525	121910	4147.3	7.6675	1	8.7685e-15	1.7537e-14	2.0665e-12	TRUE
Prkag2_24876999	Prkag2	63	256.3	63	256.3	2.0073	18682	636.08	7.6643	1	9.0478e-15	1.8096e-14	2.1292e-12	TRUE
Adora2a_75326307	Adora2a	154.18	523.58	154.18	523.58	1.7572	68227	2324.4	7.6619	1	9.1666e-15	1.8333e-14	2.154e-12	TRUE
Tgm3_130029798	Tgm3	202.81	653.56	202.81	653.56	1.6833	101590	3466	7.6563	1	9.5733e-15	1.9147e-14	2.2462e-12	TRUE
Slc10a6_103612427	Slc10a6	286.26	865.92	286.26	865.92	1.5935	168000	5735.1	7.6542	1	9.7231e-15	1.9446e-14	2.278e-12	TRUE
BRDN186_BRDN0000738309	BRDN	45.868	199.55	45.868	199.55	2.0973	11809	403.28	7.6526	1	9.9565e-15	1.9913e-14	2.3292e-12	TRUE
Hoxd11_74682934	Hoxd11	98.92	366.14	98.92	366.14	1.8775	35703	1220.3	7.6496	1	1.0101e-14	2.0201e-14	2.359e-12	TRUE
Arhgap31_38603329	Arhgap31	132.63	463.17	132.63	463.17	1.7964	54627	1867.3	7.6491	1	1.0128e-14	2.0257e-14	2.359e-12	TRUE
Padi2_140932186	Padi2	132.63	463.17	132.63	463.17	1.7964	54627	1867.3	7.6491	1	1.0128e-14	2.0257e-14	2.359e-12	TRUE
Tcf20_82853722	Tcf20	162.47	545.55	162.47	545.55	1.7413	73374	2508.6	7.6484	1	1.0177e-14	2.0354e-14	2.3634e-12	TRUE
Cpt1a_3362181	Cpt1a	210	671.87	210	671.87	1.6731	106660	3646.6	7.6484	1	1.0175e-14	2.0349e-14	2.3634e-12	TRUE
Mrs2_24995469	Mrs2	185.68	607.79	185.68	607.79	1.7054	89088	3047.4	7.6465	1	1.0329e-14	2.0659e-14	2.3953e-12	TRUE
Zfp946_22454977	Zfp946	124.34	439.37	124.34	439.37	1.8128	49621	1700.2	7.6401	1	1.0869e-14	2.1739e-14	2.5169e-12	TRUE
Rsph3a_7945902	Rsph3a	119.92	426.55	119.92	426.55	1.822	47012	1613.2	7.6345	1	1.135e-14	2.2699e-14	2.6242e-12	TRUE
Olfr813_129856581	Olfr813	211.1	673.7	211.1	673.7	1.6695	107000	3674.7	7.6312	1	1.1636e-14	2.3272e-14	2.6865e-12	TRUE
Tln1_43549741	Tln1	175.74	580.33	175.74	580.33	1.7178	81849	2812.3	7.6294	1	1.1802e-14	2.3604e-14	2.7209e-12	TRUE
Defb12_19114360	Defb12	106.66	388.11	106.66	388.11	1.8537	39607	1360.9	7.6293	1	1.1826e-14	2.3653e-14	2.7225e-12	TRUE
Psma3_70978811	Psma3	77.92	302.07	77.92	302.07	1.9412	25121	864.17	7.6248	1	1.2267e-14	2.4533e-14	2.8198e-12	TRUE
Ppp1r12a_108240815	Ppp1r12a	137.6	475.98	137.6	475.98	1.783	57250	1969.9	7.6239	1	1.2321e-14	2.4642e-14	2.8282e-12	TRUE
Myh7_54992268	Myh7	118.26	421.06	118.26	421.06	1.8233	45844	1580.9	7.6156	1	1.3143e-14	2.6285e-14	3.0125e-12	TRUE
Ercc6l2_63842139	Ercc6l2	126	443.03	126	443.03	1.8058	50254	1733.2	7.6151	1	1.3194e-14	2.6388e-14	3.0199e-12	TRUE
Pias4_81157965	Pias4	318.87	942.81	318.87	942.81	1.561	194650	6716.2	7.6135	1	1.3341e-14	2.6681e-14	3.0491e-12	TRUE
Omp_98145111	Omp	109.42	395.43	109.42	395.43	1.8441	40901	1412.4	7.6105	1	1.368e-14	2.7361e-14	3.1178e-12	TRUE
Gzmk_113180469	Gzmk	301.73	900.7	301.73	900.7	1.5746	179380	6194.5	7.6103	1	1.3674e-14	2.7348e-14	3.1178e-12	TRUE
Chl1_103675118	Chl1	245.92	761.57	245.92	761.57	1.6268	132950	4592.6	7.609	1	1.3814e-14	2.7627e-14	3.1436e-12	TRUE
Dennd1c_57074519	Dennd1c	125.45	441.2	125.45	441.2	1.8062	49850	1722.2	7.6086	1	1.387e-14	2.774e-14	3.1519e-12	TRUE
Zfp719_43589982	Zfp719	259.73	796.35	259.73	796.35	1.6126	143980	4974.7	7.6083	1	1.3892e-14	2.7785e-14	3.1525e-12	TRUE
Tyro3_119803347	Tyro3	305.05	908.03	305.05	908.03	1.5706	181790	6294.4	7.6002	1	1.4789e-14	2.9577e-14	3.3511e-12	TRUE
Malsu1_49073946	Malsu1	195.08	629.76	195.08	629.76	1.6857	94475	3274.8	7.5959	1	1.5285e-14	3.057e-14	3.4587e-12	TRUE
Olfr700_106806072	Olfr700	210.55	670.04	210.55	670.04	1.6654	105560	3660.7	7.5944	1	1.5467e-14	3.0934e-14	3.4948e-12	TRUE
Fam49a_12361555	Fam49a	166.34	552.87	166.34	552.87	1.7268	74703	2596	7.5863	1	1.6466e-14	3.2931e-14	3.7152e-12	TRUE
Ssu2_112380653	Ssu2	169.1	560.19	169.1	560.19	1.7221	76476	2659.1	7.5843	1	1.6729e-14	3.3458e-14	3.7692e-12	TRUE
Ahsg_22896519	Ahsg	273	827.48	273	827.48	1.5963	153720	5350.5	7.5803	1	1.724e-14	3.448e-14	3.8789e-12	TRUE
Tas2r106_131678583	Tas2r106	71.842	281.93	71.842	281.93	1.9576	22068	768.59	7.5779	1	1.7641e-14	3.5283e-14	3.9636e-12	TRUE
Acnat2_49383087	Acnat2	216.63	684.68	216.63	684.68	1.6557	109540	3816	7.5769	1	1.7698e-14	3.5396e-14	3.9707e-12	TRUE
Zfp946_22454596	Zfp946	261.39	798.19	261.39	798.19	1.6068	144070	5021.2	7.5754	1	1.7905e-14	3.5811e-14	4.0116e-12	TRUE
En1_120603756	En1	96.71	356.99	96.71	356.99	1.8733	33872	1181	7.5738	1	1.8168e-14	3.6335e-14	4.0646e-12	TRUE
Foxl1_121128348	Foxl1	7.7368	51.26	7.7368	51.26	2.5805	947.12	33.042	7.5716	1	2.0241e-14	4.0482e-14	4.4905e-12	TRUE
Lhfpl2_94174513	Lhfpl2	114.39	408.25	114.39	408.25	1.8264	43175	1506.4	7.5711	1	1.8536e-14	3.7073e-14	4.1413e-12	TRUE
Smpd4_17626822	Smpd4	184.58	600.47	184.58	600.47	1.6965	86483	3021	7.5667	1	1.9143e-14	3.8286e-14	4.2708e-12	TRUE
Pnliprp2_58762332	Pnliprp2	181.81	593.15	181.81	593.15	1.7004	84597	2955.3	7.5665	1	1.9176e-14	3.8353e-14	4.2722e-12	TRUE
Dusp18_3897277	Dusp18	109.42	393.6	109.42	393.6	1.8374	40379	1412.4	7.5617	1	1.992e-14	3.984e-14	4.4255e-12	TRUE
Smox_131520513	Smox	139.26	477.81	139.26	477.81	1.7713	57308	2004.5	7.5617	1	1.9918e-14	3.9836e-14	4.4255e-12	TRUE
Sash3_48154608	Sash3	148.66	503.44	148.66	503.44	1.753	62937	2204.2	7.5569	1	2.0659e-14	4.1318e-14	4.5769e-12	TRUE
Pet100_3622616	Pet100	227.13	710.31	227.13	710.31	1.6406	116730	4089.1	7.5561	1	2.0766e-14	4.1533e-14	4.5942e-12	TRUE
Sertm1_54899559	Sertm1	169.66	560.19	169.66	560.19	1.7174	76260	2671.7	7.5556	1	2.0863e-14	4.1727e-14	4.6093e-12	TRUE
Scimp_70800695	Scimp	294.55	878.74	294.55	878.74	1.5737	170640	5979.8	7.5545	1	2.102e-14	4.2039e-14	4.6373e-12	TRUE
Slc29a4_142712959	Slc29a4	103.34	375.29	103.34	375.29	1.8505	36979	1300.1	7.5424	1	2.3112e-14	4.6224e-14	5.0919e-12	TRUE
Zfp868_69613766	Zfp868	159.71	532.73	159.71	532.73	1.7317	69574	2446.7	7.5413	1	2.3272e-14	4.6543e-14	5.12e-12	TRUE
Upk1b_38784232	Upk1b	411.71	1157	411.71	1157	1.4884	277730	9768.2	7.5409	1	2.3343e-14	4.6686e-14	5.1285e-12	TRUE
Ripk3_55786795	Ripk3	168	554.7	168	554.7	1.7173	74770	2633.8	7.5351	1	2.4414e-14	4.8827e-14	5.3564e-12	TRUE
B4gat1_5039139	B4gat1	170.21	560.19	170.21	560.19	1.7127	76044	2684.4	7.527	1	2.5969e-14	5.1938e-14	5.6898e-12	TRUE
Spt1_103897419	Spt1	92.289	342.34	92.289	342.34	1.8799	31263	1103.6	7.5269	1	2.6052e-14	5.2104e-14	5.7001e-12	TRUE
Ptprh_4573362	Ptprh	260.84	792.69	260.84	792.69	1.5999	141430	5005.6	7.5173	1	2.7963e-14	5.5925e-14	6.1097e-12	TRUE
Ankrd9_110977284	Ankrd9	135.39	465	135.39	465	1.7725	54320	1924.1	7.5141	1	2.8677e-14	5.7354e-14	6.2572e-12	TRUE
Prss54_95565464	Prss54	157.5	525.41	157.5	525.41	1.7317	67680	2397.5	7.5138	1	2.8728e-14	5.7457e-14	6.2598e-12	TRUE
Dcaf11_55565162	Dcaf11	144.79	490.63	144.79	490.63	1.7537	59802	2121.2	7.5089	1	2.9827e-14	5.9654e-14	6.4903e-12	TRUE
Sprn_140153553	Sprn	203.37	646.24	203.37	646.24	1.6631	98067	3479.8	7.5076	1	3.0124e-14	6.0248e-14	6.5459e-12	TRUE
BRDN152_BRDN0000737808	BRDN	182.37	591.32	182.37	591.32	1.6916	83620	2968.4	7.5061	1	3.0481e-14	6.0962e-14	6.6145e-12	TRUE
Vmn1r56_5196025	Vmn1r56	174.08	569.35	174.08	569.35	1.7038	78119	2773.8	7.5051	1	3.0695e-14	6.1389e-14	6.6517e-12	TRUE
A630073D07Rik_132627427	A630073D07Rik	179.05	582.16	179.05	582.16	1.6955	81249	2890	7.4985	1	3.2286e-14	6.4572e-14	6.9871e-12	TRUE
Usp43_67876446	Usp43	256.97	781.71	256.97	781.71	1.6013	137670	4897.5	7.4982	1	3.2357e-14	6.4713e-14	6.9928e-12	TRUE
Ets1_32734184	Ets1	192.31	616.95	192.31	616.95	1.6765	90156	3207.4	7.4979	1	3.2441e-14	6.4883e-14	7.0016e-12	TRUE
Skint5_113852905	Skint5	147	496.12	147	496.12	1.748	60943	2168.5	7.4971	1	3.2642e-14	6.5285e-14	7.0355e-12	TRUE
Mc1r_123408082	Mc1r	77.368	296.57	77.368	296.57	1.9249	24026	855.33	7.4952	1	3.323e-14	6.646e-14	7.1509e-12	TRUE
Osbp2_3863367	Osbp2	130.42	450.35	130.42	450.35	1.7801	51178	1822.3	7.4947	1	3.3268e-14	6.6536e-14	7.1509e-12	TRUE
Adam12_133961085	Adam12	69.631	272.77	69.631	272.77	1.9546	20634	734.73	7.4944	1	3.3459e-14	6.6919e-14	7.1823e-12	TRUE
Mtbp_55562761	Mtbp	149.76	503.44	149.76	503.44	1.7424	62545	2228.1	7.4928	1	3.3723e-14	6.7445e-14	7.229e-12	TRUE
Rims2_39452407	Rims2	167.45	551.04	167.45	551.04	1.7125	73573	2621.2	7.4925	1	3.3813e-14	6.7627e-14	7.2387e-12	TRUE
AI837181_5425962	AI837181	57.473	234.33	57.473	234.33	2.0088	15639	557.39	7.491	1	3.4427e-14	6.8855e-14	7.3602e-12	TRUE
Vmn2r13_109175118	Vmn2r13	143.13	485.14	143.13	485.14	1.754	58484	2086	7.4881	1	3.4957e-14	6.9913e-14	7.4634e-12	TRUE
Serpina1f_103693487	Serpina1f	275.76	827.48	275.76	827.48	1.5818	152200	5430	7.4872	1	3.5192e-14	7.0383e-14	7.5034e-12	TRUE
Fgg_83010475	Fgg	136.5	466.83	136.5	466.83	1.7666	54559	1947	7.4863	1	3.5459e-14	7.0917e-14	7.5502e-12	TRUE
Grm2_106651059	Grm2	151.97	508.93	151.97	508.93	1.737	63711	2276.1	7.4822	1	3.6575e-14	7.3151e-14	7.7776e-12	TRUE
Map3k14_103238955	Map3k14	160.81	532.73	160.81	532.73	1.7218	69162	2471.4	7.4813	1	3.6805e-14	7.361e-14	7.8159e-12	TRUE
Rpgr_10208788	Rpgr	163.58	540.06	163.58	540.06	1.717	70868	2533.4	7.4797	1	3.7264e-14	7.4528e-14	7.9028e-12	TRUE
Cracr2b_141463744	Cracr2b	101.13	366.14	101.13	366.14	1.8459	35115	1260	7.4659	1	4.1456e-14	8.2912e-14	8.7801e-12	TRUE
Slc26a8_28649287	Slc26a8	113.29	400.92	113.29	400.92	1.8142	41367	1485.3	7.4633	1	4.2274e-14	8.4549e-14	8.9416e-12	TRUE
Zfp72_74372786	Zfp72	196.74	626.1	196.74	626.1	1.6651	92177	3315.5	7.4568	1	4.4338e-14	8.8676e-14	9.3617e-12	TRUE
Axl_25770728	Axl	167.45	549.21	167.45	549.21	1.7077	72872	2621.2	7.4567	1	4.4379e-14	8.8757e-14	9.3617e-12	TRUE
Tpte_22333206	Tpte	287.92	854.94	287.92	854.94	1.5668	160750	5783.8	7.4557	1	4.4685e-14	8.9371e-14	9.4139e-12	TRUE
Cpm_117671626	Cpm	158.6	525.41	158.6	525.41	1.7217	67274	2422.1	7.4532	1	4.557e-14	9.1141e-14	9.5876e-12	TRUE
Hmga1-rs1_120763012	Hmga1-rs1	133.74	457.68	133.74	457.68	1.7673	52468	1890	7.4514	1	4.6231e-14	9.2462e-14	9.7137e-12	TRUE
Gdf5_155944968	Gdf5	152.53	508.93	152.53	508.93	1.7318	63514	2288.1	7.4509	1	4.6387e-14	9.2775e-14	9.7338e-12	TRUE
Tpbpb_60902587	Tpbpb	239.29	734.11	239.29	734.11	1.6132	122430	4412.7	7.449	1	4.7045e-14	9.4091e-14	9.8588e-12	TRUE
Fitm1_55575927	Fitm1	171.87	560.19	171.87	560.19	1.6988	75399	2722.6	7.4423	1	4.9503e-14	9.9007e-14	1.036e-11	TRUE
Ppp1r1b_98350575	Ppp1r1b	139.26	472.32	139.26	472.32	1.7547	55464	2004.5	7.439	1	5.0779e-14	1.0156e-13	1.0613e-11	TRUE
Shh_28466637	Shh	249.23	757.91	249.23	757.91	1.6006	129380	4683.4	7.4329	1	5.3118e-14	1.0624e-13	1.1087e-11	TRUE
Slc35b2_45566483	Slc35b2	70.184	272.77	70.184	272.77	1.9434	20522	743.15	7.4316	1	5.3919e-14	1.0784e-13	1.124e-11	TRUE
Pydc4_173595033	Pydc4	191.76	611.45	191.76	611.45	1.6678	88071	3193.9	7.4262	1	5.5889e-14	1.1178e-13	1.1635e-11	TRUE
Zc3h13_75324600	Zc3h13	59.684	239.82	59.684	239.82	1.9886	16225	588.47	7.4258	1	5.6453e-14	1.1291e-13	1.1722e-11	TRUE
S100a6_90613801	S100a6	196.74	624.27	196.74	624.27	1.6609	91393	3315.5	7.425	1	5.6404e-14	1.1281e-13	1.1722e-11	TRUE
Ccne2_11193967	Ccne2	140.92	475.98	140.92	475.98	1.7489	56133	2039.3	7.4196	1	5.878e-14	1.1756e-13	1.2189e-11	TRUE
Dsg1b_20399527	Dsg1b	58.579	236.16	58.579	236.16	1.993	15768	572.87	7.4195	1	5.9227e-14	1.1845e-13	1.2266e-11	TRUE
Ldlrad1_107214877	Ldlrad1	172.42	560.19	172.42	560.19	1.6942	75185	2735.4	7.4143	1	6.1148e-14	1.223e-13	1.2647e-11	TRUE
Hr_70558171	Hr	101.13	364.31	101.13	364.31	1.8387	34632	1260	7.4143	1	6.1255e-14	1.2251e-13	1.2653e-11	TRUE
Rgmb_15820728	Rgmb	116.6	408.25	116.6	408.25	1.799	42528	1548.8	7.4105	1	6.3e-14	1.26e-13	1.2996e-11	TRUE
Mpp6_50158815	Mpp6	197.84	626.1	197.84	626.1	1.6571	91703	3342.7	7.4073	1	6.448e-14	1.2896e-13	1.3285e-11	TRUE
Gpr31b_13052171	Gpr31b	119.37	415.57	119.37	415.57	1.7911	43868	1602.4	7.3996	1	6.8419e-14	1.3684e-13	1.4078e-11	TRUE
BRDN219_BRDN0000738038	BRDN	209.45	655.39	209.45	655.39	1.6411	99434	3632.6	7.399	1	6.8647e-14	1.3729e-13	1.4106e-11	TRUE
Cdrt4_62951323	Cdrt4	132.63	452.18	132.63	452.18	1.7618	51057	1867.3	7.3949	1	7.0815e-14	1.4163e-13	1.4533e-11	TRUE
Tbc1d22b_29570598	Tbc1d22b	213.87	666.38	213.87	666.38	1.6351	102380	3745.1	7.3943	1	7.112e-14	1.4224e-13	1.4577e-11	TRUE
Smarca2_26669161	Smarca2	274.1	816.49	274.1	816.49	1.5712	147090	5382.3	7.3931	1	7.1708e-14	1.4342e-13	1.4678e-11	TRUE
Pea15a_172199252	Pea15a	168	547.38	168	547.38	1.6982	71965	2633.8	7.3924	1	7.2141e-14	1.4428e-13	1.4748e-11	TRUE
Ripply1_139779927	Ripply1	189	602.3	189	602.3	1.6669	85409	3127	7.391	1	7.2912e-14	1.4582e-13	1.4887e-11	TRUE
Tssk2_17898964	Tssk2	125.45	432.05	125.45	432.05	1.776	47001	1722.2	7.388	1	7.4596e-14	1.4919e-13	1.5211e-11	TRUE
Tmco5b_113287523	Tmco5b	64.657	254.47	64.657	254.47	1.9601	18014	660.32	7.3865	1	7.5795e-14	1.5159e-13	1.5435e-11	TRUE
Lrrc15_30273984	Lrrc15	134.84	457.68	134.84	457.68	1.7556	52111	1912.7	7.3817	1	7.8231e-14	1.5646e-13	1.5911e-11	TRUE
4933415F23Rik_23102061	4933415F23Rik	347.05	990.41	347.05	990.41	1.5102	206960	7603.5	7.3781	1	8.0273e-14	1.6055e-13	1.6306e-11	TRUE
Acsl4_142338937	Acsl4	143.68	481.47	143.68	481.47	1.7376	57051	2097.7	7.3752	1	8.2128e-14	1.6426e-13	1.6661e-11	TRUE
Thtpa_55095570	Thtpa	219.39	679.19	219.39	679.19	1.6259	105710	3887.2	7.3747	1	8.2365e-14	1.6473e-13	1.6688e-11	TRUE
Olfr1080_86554008	Olfr1080	244.26	741.43	244.26	741.43	1.5979	123590	4547.4	7.3727	1	8.3639e-14	1.6728e-13	1.6924e-11	TRUE
Olfr1006_85674551	Olfr1006	190.1	604.13	190.1	604.13	1.6629	85709	3153.7	7.3725	1	8.3745e-14	1.6749e-13	1.6924e-11	TRUE
Akp3_87125933	Akp3	146.45	488.8	146.45	488.8	1.732	58602	2156.7	7.3719	1	8.417e-14	1.6834e-13	1.6981e-11	TRUE
Lect2_56545761	Lect2	140.37	472.32	140.37	472.32	1.7434	55097	2027.7	7.3718	1	8.424e-14	1.6848e-13	1.6981e-11	TRUE
Pkn2_142829254	Pkn2	204.47	640.75	204.47	640.75	1.6431	95167	3507.4	7.3666	1	8.7574e-14	1.7515e-13	1.7631e-11	TRUE
Mdga1_29849690	Mdga1	211.66	659.05	211.66	659.05	1.6341	100080	3688.7	7.3664	1	8.7692e-14	1.7538e-13	1.7632e-11	TRUE
Pim3_88863346	Pim3	87.868	324.03	87.868	324.03	1.8709	27887	1028	7.3658	1	8.8289e-14	1.7658e-13	1.773e-11	TRUE
Vmn2r74_85956914	Vmn2r74	225.47	693.84	225.47	693.84	1.6173	109680	4045.5	7.3637	1	8.9468e-14	1.7894e-13	1.7944e-11	TRUE
Hectd3_116995699	Hectd3	112.74	395.43	112.74	395.43	1.8014	39958	1474.8	7.3612	1	9.1317e-14	1.8263e-13	1.8292e-11	TRUE
Ctage5_59137782	Ctage5	162.47	530.9	162.47	530.9	1.7021	67871	2508.6	7.356	1	9.4781e-14	1.8956e-13	1.8962e-11	TRUE
Ccl6_83589762	Ccl6	217.74	673.7	217.74	673.7	1.6251	103950	3844.4	7.3538	1	9.6323e-14	1.9265e-13	1.9246e-11	TRUE
Pitpnm3_72071568	Pitpnm3	126	432.05	126	432.05	1.7697	46832	1733.2	7.3512	1	9.832e-14	1.9664e-13	1.962e-11	TRUE
BRDN161_BRDN0000737687	BRDN	164.68	536.4	164.68	536.4	1.6976	69085	2558.4	7.3489	1	9.9987e-14	1.9997e-13	1.9928e-11	TRUE
Smpd2_41488277	Smpd2	217.18	671.87	217.18	671.87	1.6248	103370	3830.2	7.3468	1	1.015e-13	2.03e-13	2.0204e-11	TRUE
Plekhg6_125372135	Plekhg6	85.657	316.71	85.657	316.71	1.8743	26693	990.82	7.3404	1	1.0686e-13	2.1372e-13	2.1244e-11	TRUE
Esam_37531620	Esam	263.05	785.37	263.05	785.37	1.5744	136410	5067.8	7.3371	1	1.0911e-13	2.1823e-13	2.1665e-11	TRUE
Cab39l_59519582	Cab39l	166.34	540.06	166.34	540.06	1.693	69832	2596	7.3348	1	1.1109e-13	2.2217e-13	2.203e-11	TRUE
A4gnt_99620274	A4gnt	232.1	708.48	232.1	708.48	1.6058	113470	4220.5	7.3328	1	1.1273e-13	2.2547e-13	2.2328e-11	TRUE
Mroh8_157253055	Mroh8	307.81	893.38	307.81	893.38	1.5342	171450	6378.1	7.3322	1	1.1323e-13	2.2646e-13	2.2399e-11	TRUE
Hs3st3a1_64436465	Hs3st3a1	260.29	778.05	260.29	778.05	1.5761	134040	4990.1	7.3295	1	1.1555e-13	2.311e-13	2.2829e-11	TRUE
Gcnt2_40888010	Gcnt2	89.526	327.7	89.526	327.7	1.8604	28362	1056.2	7.3286	1	1.1663e-13	2.3326e-13	2.2988e-11	TRUE
Usp46_74029200	Usp46	179.05	573.01	179.05	573.01	1.6727	77601	2890	7.3282	1	1.1664e-13	2.3329e-13	2.2988e-11	TRUE
Mepce_137785510	Mepce	113.84	397.26	113.84	397.26	1.7941	40164	1495.9	7.328	1	1.1699e-13	2.3398e-13	2.3015e-11	TRUE
Ccdc33_58058309	Ccdc33	143.13	477.81	143.13	477.81	1.7321	56006	2086	7.3278	1	1.1707e-13	2.3414e-13	2.3015e-11	TRUE
Dsn1_157005301	Dsn1	163.03	530.9	163.03	530.9	1.6972	67667	2521	7.3269	1	1.1787e-13	2.3573e-13	2.3143e-11	TRUE
Sarnp_128848246	Sarnp	83.999	311.22	83.999	311.22	1.877	25814	963.22	7.3212	1	1.2327e-13	2.4654e-13	2.4144e-11	TRUE
Kif3b_153316957	Kif3b	168	543.72	168	543.72	1.6885	70583	2633.8	7.3211	1	1.2308e-13	2.4616e-13	2.4137e-11	TRUE
Hax1_89997744	Hax1	339.31	966.61	339.31	966.61	1.5076	196750	7356.4	7.3137	1	1.2991e-13	2.5983e-13	2.5414e-11	TRUE
Exoc5_49035015	Exoc5	177.95	569.35	177.95	569.35	1.6723	76598	2864	7.3136	1	1.3007e-13	2.6014e-13	2.5414e-11	TRUE
4921539E11Rik_103236968	4921539E11Rik	77.92	292.91	77.92	292.91	1.8969	23111	864.17	7.3135	1	1.307e-13	2.614e-13	2.5506e-11	TRUE
Zp3r_130596794	Zp3r	164.68	534.56	164.68	534.56	1.6926	68406	2558.4	7.3127	1	1.3099e-13	2.6198e-13	2.5531e-11	TRUE
Dnah7a_53503684	Dnah7a	105	371.63	105	371.63	1.8137	35547	1330.4	7.3101	1	1.3372e-13	2.6744e-13	2.603e-11	TRUE
Tusc5_76680461	Tusc5	132.08	446.69	132.08	446.69	1.7502	49491	1856	7.3027	1	1.4113e-13	2.8226e-13	2.7439e-11	TRUE
Tox3_90258131	Tox3	181.81	578.5	181.81	578.5	1.6644	78680	2955.3	7.2971	1	1.4707e-13	2.9414e-13	2.8559e-11	TRUE
Galk2_125896682	Galk2	128.21	435.71	128.21	435.71	1.757	47277	1777.6	7.2934	1	1.5132e-13	3.0264e-13	2.9349e-11	TRUE
Mri1_84256244	Mri1	146.45	485.14	146.45	485.14	1.7212	57355	2156.7	7.2931	1	1.5161e-13	3.0322e-13	2.9369e-11	TRUE
Mamdc4_25567129	Mamdc4	140.37	468.66	140.37	468.66	1.7322	53888	2027.7	7.2905	1	1.5454e-13	3.0909e-13	2.9881e-11	TRUE
Ptx4_25122807	Ptx4	203.37	633.42	203.37	633.42	1.6343	92474	3479.8	7.2903	1	1.5463e-13	3.0926e-13	2.9881e-11	TRUE
Olfr1436_12298983	Olfr1436	86.21	316.71	86.21	316.71	1.8652	26565	1000.1	7.2888	1	1.5682e-13	3.1364e-13	3.0268e-11	TRUE
Olfr1012_85760241	Olfr1012	197.84	618.78	197.84	618.78	1.6401	88594	3342.7	7.2806	1	1.662e-13	3.324e-13	3.2039e-11	TRUE
Dzip1l_99642687	Dzip1l	127.1	432.05	127.1	432.05	1.7572	46495	1755.4	7.2784	1	1.6914e-13	3.3829e-13	3.2527e-11	TRUE
Optc_133903700	Optc	127.1	432.05	127.1	432.05	1.7572	46495	1755.4	7.2784	1	1.6914e-13	3.3829e-13	3.2527e-11	TRUE
Gtf2a2_70019422	Gtf2a2	187.89	593.15	187.89	593.15	1.6532	82115	3100.4	7.2781	1	1.6935e-13	3.387e-13	3.2527e-11	TRUE
Swsap1_21955923	Swsap1	164.68	532.73	164.68	532.73	1.6877	67731	2558.4	7.2765	1	1.7139e-13	3.4278e-13	3.288e-11	TRUE
Cyyr1_85465595	Cyyr1	135.95	455.84	135.95	455.84	1.7381	51167	1935.5	7.2713	1	1.7822e-13	3.5644e-13	3.4149e-11	TRUE
Tmem168_13603148	Tmem168	138.71	463.17	138.71	463.17	1.7322	52636	1993	7.2679	1	1.8279e-13	3.6558e-13	3.4983e-11	TRUE
Boc_44496257	Boc	112.18	389.94	112.18	389.94	1.7883	38574	1464.4	7.2584	1	1.9625e-13	3.9249e-13	3.7513e-11	TRUE
Cryga_65100685	Cryga	96.71	346	96.71	346	1.8284	31073	1181	7.2542	1	2.0256e-13	4.0512e-13	3.8673e-11	TRUE
Osbpl2_180148528	Osbpl2	137.6	459.51	137.6	459.51	1.7322	51810	1969.9	7.2527	1	2.0455e-13	4.0909e-13	3.9005e-11	TRUE
Pdzrn4_92769819	Pdzrn4	140.37	466.83	140.37	466.83	1.7265	53289	2027.7	7.2498	1	2.0881e-13	4.1763e-13	3.9771e-11	TRUE
Zfp60_27748715	Zfp60	65.21	252.64	65.21	252.64	1.9376	17564	668.46	7.2492	1	2.1079e-13	4.2158e-13	4.0099e-11	TRUE
Bub3_131560768	Bub3	24.868	119	24.868	119	2.2137	4430	168.62	7.2487	1	2.1647e-13	4.3295e-13	4.1082e-11	TRUE
Atp6ap1l_90898727	Atp6ap1l	121.58	415.57	121.58	415.57	1.7649	43215	1645.6	7.2472	1	2.1307e-13	4.2614e-13	4.0485e-11	TRUE
Ifnl3_28522997	Ifnl3	64.105	248.98	64.105	248.98	1.941	17089	652.21	7.2389	1	2.275e-13	4.5501e-13	4.3124e-11	TRUE
Glrp1_88509846	Glrp1	142.03	470.49	142.03	470.49	1.721	53945	2062.6	7.2323	1	2.3759e-13	4.7518e-13	4.4983e-11	TRUE
1600015I10Rik_48931020	1600015I10Rik	155.84	507.1	155.84	507.1	1.6958	61693	2360.9	7.2293	1	2.4295e-13	4.8589e-13	4.5833e-11	TRUE
Nt5dc2_31136299	Nt5dc2	155.84	507.1	155.84	507.1	1.6958	61693	2360.9	7.2293	1	2.4295e-13	4.8589e-13	4.5833e-11	TRUE
Lsm12_102182979	Lsm12	193.97	605.96	193.97	605.96	1.6383	84868	3247.8	7.2293	1	2.4291e-13	4.8582e-13	4.5833e-11	TRUE
Trpv5_41660332	Trpv5	63	245.31	63	245.31	1.9444	16619	636.08	7.2288	1	2.4524e-13	4.9047e-13	4.6209e-11	TRUE
Ifit1_34648342	Ifit1	184.02	580.33	184.02	580.33	1.6516	78530	3007.8	7.2262	1	2.4847e-13	4.9694e-13	4.6764e-11	TRUE
Zfp870_32883469	Zfp870	123.24	419.23	123.24	419.23	1.7581	43806	1678.3	7.2252	1	2.5056e-13	5.0112e-13	4.7101e-11	TRUE
Prss46_110851383	Prss46	141.47	468.66	141.47	468.66	1.7209	53526	2051	7.2246	1	2.5144e-13	5.0287e-13	4.721e-11	TRUE
Hspa12a_58804505	Hspa12a	109.42	380.79	109.42	380.79	1.7898	36820	1412.4	7.2208	1	2.5896e-13	5.1792e-13	4.8565e-11	TRUE
Tshz2_169883920	Tshz2	173.53	552.87	173.53	552.87	1.6661	71952	2760.9	7.2195	1	2.6102e-13	5.2203e-13	4.8893e-11	TRUE
Atp5s_69741022	Atp5s	168	538.23	168	538.23	1.6739	68534	2633.8	7.214	1	2.7173e-13	5.4346e-13	5.084e-11	TRUE
BC005561_104520673	BC005561	261.39	772.56	261.39	772.56	1.5598	130640	5021.2	7.2137	1	2.7231e-13	5.4463e-13	5.0889e-11	TRUE
Rnpep_135267246	Rnpep	26.526	124.49	26.526	124.49	2.1887	4798.2	184.77	7.2068	1	2.9392e-13	5.8785e-13	5.4607e-11	TRUE
Nrarp_25181290	Nrarp	201.71	624.27	201.71	624.27	1.6251	89278	3438.5	7.2062	1	2.878e-13	5.7559e-13	5.3656e-11	TRUE
Serpinb7_107448229	Serpinb7	201.71	624.27	201.71	624.27	1.6251	89278	3438.5	7.2062	1	2.878e-13	5.7559e-13	5.3656e-11	TRUE
Adam18_24667655	Adam18	266.92	785.37	266.92	785.37	1.5534	134400	5177.2	7.2055	1	2.8926e-13	5.7851e-13	5.3866e-11	TRUE
1700026L06Rik_28695922	1700026L06Rik	346.5	973.93	346.5	973.93	1.4883	196840	7585.8	7.2039	1	2.9255e-13	5.8511e-13	5.4416e-11	TRUE
Arrdc4_68744788	Arrdc4	114.95	395.43	114.95	395.43	1.7736	39336	1517	7.2014	1	2.9836e-13	5.9671e-13	5.5365e-11	TRUE
Swsap1_21956948	Swsap1	100.58	355.16	100.58	355.16	1.8099	32405	1250	7.2005	1	3.0053e-13	6.0107e-13	5.5704e-11	TRUE
Npr3_11883385	Npr3	164.13	527.24	164.13	527.24	1.6776	65925	2545.9	7.1964	1	3.092e-13	6.1841e-13	5.7245e-11	TRUE
Stxbp4_90575329	Stxbp4	161.37	519.92	161.37	519.92	1.6818	64280	2483.7	7.1945	1	3.1373e-13	6.2746e-13	5.8015e-11	TRUE
Tmc6_117775626	Tmc6	114.39	393.6	114.39	393.6	1.7738	38978	1506.4	7.1937	1	3.1571e-13	6.3143e-13	5.8246e-11	TRUE
Arhgef33_80370318	Arhgef33	169.1	540.06	169.1	540.06	1.6694	68803	2659.1	7.1937	1	3.1538e-13	6.3076e-13	5.8246e-11	TRUE
Hpcal1_17786344	Hpcal1	236.52	710.31	236.52	710.31	1.5824	112240	4338.5	7.1931	1	3.168e-13	6.3359e-13	5.8378e-11	TRUE
Sumo2_115534552	Sumo2	150.31	490.63	150.31	490.63	1.7	57907	2240	7.1904	1	3.2334e-13	6.4669e-13	5.9515e-11	TRUE
Bmp4_46385841	Bmp4	87.315	316.71	87.315	316.71	1.847	26311	1018.7	7.1874	1	3.3123e-13	6.6246e-13	6.0896e-11	TRUE
Ocrl_47933459	Ocrl	113.84	391.77	113.84	391.77	1.774	38622	1495.9	7.186	1	3.3412e-13	6.6823e-13	6.1356e-11	TRUE
Il18_50579362	Il18	202.26	624.27	202.26	624.27	1.6211	89045	3452.2	7.1824	1	3.4257e-13	6.8514e-13	6.2836e-11	TRUE
Klhl30_91355579	Klhl30	215.52	657.22	215.52	657.22	1.604	97548	3787.6	7.177	1	3.5633e-13	7.1265e-13	6.5284e-11	TRUE
Cast_74738277	Cast	345.94	970.27	345.94	970.27	1.4852	194890	7568.1	7.1766	1	3.5732e-13	7.1465e-13	6.5391e-11	TRUE
Olfr1308_111960522	Olfr1308	170.21	541.89	170.21	541.89	1.6649	69072	2684.4	7.1737	1	3.6523e-13	7.3045e-13	6.676e-11	TRUE
Defb48_62984411	Defb48	232.66	699.33	232.66	699.33	1.5836	108890	4235.2	7.1709	1	3.7257e-13	7.4515e-13	6.8025e-11	TRUE
Hip1_135434310	Hip1	245.37	730.45	245.37	730.45	1.57	117650	4577.5	7.1697	1	3.7589e-13	7.5178e-13	6.8552e-11	TRUE
Nccrp1_28546171	Nccrp1	223.81	677.36	223.81	677.36	1.5933	102850	4002.2	7.1692	1	3.7715e-13	7.5429e-13	6.8702e-11	TRUE
Bub1b_118606577	Bub1b	70.736	267.28	70.736	267.28	1.903	19315	751.6	7.1692	1	3.7904e-13	7.5807e-13	6.8967e-11	TRUE
Tlr2_83837294	Tlr2	234.31	702.99	234.31	702.99	1.581	109830	4279.4	7.1644	1	3.906e-13	7.8121e-13	7.0991e-11	TRUE
Tbrg4_6621052	Tbrg4	186.79	583.99	186.79	583.99	1.6393	78886	3073.9	7.1643	1	3.9107e-13	7.8213e-13	7.0993e-11	TRUE
Tor1aip2_156051991	Tor1aip2	148.1	483.31	148.1	483.31	1.6996	56180	2192.3	7.1591	1	4.064e-13	8.128e-13	7.3693e-11	TRUE
Hes6_91412761	Hes6	179.05	563.86	179.05	563.86	1.6495	74037	2890	7.158	1	4.0956e-13	8.1912e-13	7.4097e-11	TRUE
Slc23a1_35625005	Slc23a1	179.05	563.86	179.05	563.86	1.6495	74037	2890	7.158	1	4.0956e-13	8.1912e-13	7.4097e-11	TRUE
Gadd45b_80930347	Gadd45b	93.394	333.19	93.394	333.19	1.8239	28750	1122.8	7.1562	1	4.1587e-13	8.3175e-13	7.5154e-11	TRUE
Olfr1037_86085538	Olfr1037	188.45	587.66	188.45	587.66	1.6356	79684	3113.7	7.1542	1	4.2097e-13	8.4194e-13	7.5988e-11	TRUE
Myo5c_75263079	Myo5c	176.29	556.53	176.29	556.53	1.653	72293	2825.2	7.1538	1	4.223e-13	8.446e-13	7.6142e-11	TRUE
Ska3_57816715	Ska3	178.5	562.03	178.5	562.03	1.6492	73546	2877	7.1503	1	4.3316e-13	8.6632e-13	7.8011e-11	TRUE
Sytl5_9960119	Sytl5	96.71	342.34	96.71	342.34	1.8131	30167	1181	7.1476	1	4.4253e-13	8.8507e-13	7.9609e-11	TRUE
Olfr263_21132860	Olfr263	117.71	400.92	117.71	400.92	1.7595	40105	1570.2	7.1473	1	4.4325e-13	8.865e-13	7.9648e-11	TRUE
BRDN187_BRDN0000737480	BRDN	135.95	450.35	135.95	450.35	1.7206	49426	1935.5	7.1465	1	4.457e-13	8.9139e-13	7.9997e-11	TRUE
Ythdc1_86820171	Ythdc1	201.71	620.61	201.71	620.61	1.6166	87738	3438.5	7.1437	1	4.5425e-13	9.085e-13	8.144e-11	TRUE
Olfr417_174368978	Olfr417	147	479.64	147	479.64	1.6994	55326	2168.5	7.1433	1	4.5592e-13	9.1184e-13	8.1647e-11	TRUE
Ccl27a_41770156	Ccl27a	92.289	329.53	92.289	329.53	1.825	28141	1103.6	7.1411	1	4.6404e-13	9.2808e-13	8.2915e-11	TRUE
Hsd11b1_193240386	Hsd11b1	281.84	816.49	281.84	816.49	1.5312	142930	5606	7.1408	1	4.6402e-13	9.2804e-13	8.2915e-11	TRUE
3110043O21Rik_35213624	3110043O21Rik	359.21	997.73	359.21	997.73	1.4713	203860	7997.1	7.1402	1	4.6596e-13	9.3192e-13	8.3164e-11	TRUE
Abhd17c_84151363	Abhd17c	180.16	565.69	180.16	565.69	1.6453	74317	2916.1	7.1394	1	4.6896e-13	9.3793e-13	8.3606e-11	TRUE
Lyrm7_54853232	Lyrm7	170.21	540.06	170.21	540.06	1.66	68394	2684.4	7.1383	1	4.7254e-13	9.4509e-13	8.415e-11	TRUE
Rnf114_167503542	Rnf114	236.52	706.65	236.52	706.65	1.575	110510	4338.5	7.1375	1	4.7534e-13	9.5069e-13	8.4554e-11	TRUE
Oprl1_181718622	Oprl1	179.6	563.86	179.6	563.86	1.6451	73825	2903	7.1317	1	4.9603e-13	9.9207e-13	8.8135e-11	TRUE
Asb14_26903264	Asb14	82.894	302.07	82.894	302.07	1.853	24018	944.96	7.1298	1	5.0427e-13	1.0085e-12	8.9499e-11	TRUE
Fam187a_102885984	Fam187a	260.84	765.23	260.84	765.23	1.5491	127210	5005.6	7.1292	1	5.0494e-13	1.0099e-12	8.9518e-11	TRUE
Ubqlnl_104149795	Ubqlnl	122.68	413.74	122.68	413.74	1.7456	42357	1667.4	7.1278	1	5.1054e-13	1.0211e-12	9.0409e-11	TRUE
Arl6ip5_97229575	Arl6ip5	229.34	688.34	229.34	688.34	1.5815	105340	4147.3	7.1274	1	5.1145e-13	1.0229e-12	9.047e-11	TRUE
Olfr522_140162518	Olfr522	184.02	574.84	184.02	574.84	1.6379	76368	3007.8	7.126	1	5.1668e-13	1.0334e-12	9.1293e-11	TRUE
Golga1_39047647	Golga1	98.92	347.83	98.92	347.83	1.8037	30979	1220.3	7.1256	1	5.1946e-13	1.0389e-12	9.1683e-11	TRUE
Ier2_84662637	Ier2	119.37	404.58	119.37	404.58	1.7526	40674	1602.4	7.1252	1	5.2057e-13	1.0411e-12	9.1777e-11	TRUE
Pin1_20655369	Pin1	109.42	377.12	109.42	377.12	1.7759	35833	1412.4	7.1233	1	5.2769e-13	1.0554e-12	9.2929e-11	TRUE
Cldn16_26481259	Cldn16	86.763	313.05	86.763	313.05	1.8393	25603	1009.4	7.1226	1	5.3119e-13	1.0624e-12	9.3441e-11	TRUE
Dnmt3l_78052774	Dnmt3l	188.45	585.82	188.45	585.82	1.6311	78955	3113.7	7.1214	1	5.3441e-13	1.0688e-12	9.3904e-11	TRUE
Sgtb_104121498	Sgtb	150.87	488.8	150.87	488.8	1.6894	57098	2252	7.121	1	5.3626e-13	1.0725e-12	9.4124e-11	TRUE
Adamts6_104428891	Adamts6	202.26	620.61	202.26	620.61	1.6127	87507	3452.2	7.1201	1	5.3943e-13	1.0789e-12	9.4577e-11	TRUE
Ube2dnl1_114905612	Ube2dnl1	226.58	681.02	226.58	681.02	1.5835	103260	4074.5	7.1194	1	5.4225e-13	1.0845e-12	9.4904e-11	TRUE
Rtp1_23429242	Rtp1	176.29	554.7	176.29	554.7	1.6482	71599	2825.2	7.1193	1	5.4249e-13	1.085e-12	9.4904e-11	TRUE
Trpv6_41624606	Trpv6	130.97	435.71	130.97	435.71	1.7264	46431	1833.5	7.1168	1	5.5311e-13	1.1062e-12	9.6655e-11	TRUE
Trpm6_18832526	Trpm6	65.763	250.81	65.763	250.81	1.9152	17121	676.64	7.1137	1	5.6814e-13	1.1363e-12	9.9172e-11	TRUE
Fnip1_54502890	Fnip1	236.52	704.82	236.52	704.82	1.5712	109650	4338.5	7.1097	1	5.8161e-13	1.1632e-12	1.0141e-10	TRUE
Frrs1_116885235	Frrs1	101.13	353.33	101.13	353.33	1.7947	31801	1260	7.1049	1	6.0346e-13	1.2069e-12	1.0511e-10	TRUE
Isg15_156199909	Isg15	127.1	424.72	127.1	424.72	1.7326	44288	1755.4	7.1036	1	6.0853e-13	1.2171e-12	1.0587e-10	TRUE
Dhx34_16218289	Dhx34	97.262	342.34	97.262	342.34	1.8049	30032	1190.8	7.1022	1	6.1546e-13	1.2309e-12	1.0696e-10	TRUE
Olfr1095_86851151	Olfr1095	159.71	510.77	159.71	510.77	1.671	61620	2446.7	7.0972	1	6.3687e-13	1.2737e-12	1.1056e-10	TRUE
Zfyve1_83555686	Zfyve1	84.552	305.73	84.552	305.73	1.8421	24459	972.39	7.0928	1	6.5945e-13	1.3189e-12	1.1423e-10	TRUE
B4galnt1_127166754	B4galnt1	176.84	554.7	176.84	554.7	1.6437	71390	2838.2	7.0927	1	6.5769e-13	1.3154e-12	1.1405e-10	TRUE
Mxd3_55328381	Mxd3	204.47	624.27	204.47	624.27	1.6055	88115	3507.4	7.0883	1	6.7881e-13	1.3576e-12	1.1746e-10	TRUE
Col4a3bp_96616481	Col4a3bp	164.13	521.75	164.13	521.75	1.6625	63946	2545.9	7.0876	1	6.8272e-13	1.3654e-12	1.1801e-10	TRUE
BRDN90_BRDN0000737990	BRDN	161.37	514.43	161.37	514.43	1.6665	62326	2483.7	7.0843	1	6.9937e-13	1.3987e-12	1.2075e-10	TRUE
Bank1_136254971	Bank1	106.66	367.97	106.66	367.97	1.7771	34142	1360.9	7.0834	1	7.0461e-13	1.4092e-12	1.2153e-10	TRUE
4930449I24Rik_146504664	4930449I24Rik	201.71	616.95	201.71	616.95	1.6081	86211	3438.5	7.0813	1	7.1424e-13	1.4285e-12	1.2305e-10	TRUE
Slc11a2_100410094	Slc11a2	124.89	417.4	124.89	417.4	1.7327	42780	1711.2	7.0711	1	7.6964e-13	1.5393e-12	1.3245e-10	TRUE
Kdm3b_34794508	Kdm3b	95.052	335.02	95.052	335.02	1.8067	28792	1151.8	7.0707	1	7.7257e-13	1.5451e-12	1.3281e-10	TRUE
Rab20_11454431	Rab20	152.53	490.63	152.53	490.63	1.6791	57157	2288.1	7.0682	1	7.8546e-13	1.5709e-12	1.3488e-10	TRUE
Olfr372_72058239	Olfr372	243.71	719.47	243.71	719.47	1.5579	113170	4532.4	7.0668	1	7.9302e-13	1.586e-12	1.3603e-10	TRUE
4930568D16Rik_35364772	4930568D16Rik	200.6	613.28	200.6	613.28	1.6074	85153	3411	7.066	1	7.9768e-13	1.5954e-12	1.3669e-10	TRUE
Prkd1_50389910	Prkd1	147	475.98	147	475.98	1.6883	54115	2168.5	7.0647	1	8.0556e-13	1.6111e-12	1.3789e-10	TRUE
Nop2_125139828	Nop2	167.45	529.07	167.45	529.07	1.6539	65387	2621.2	7.0634	1	8.1296e-13	1.6259e-12	1.3901e-10	TRUE
Zdhhc5_84690441	Zdhhc5	193.42	594.98	193.42	594.98	1.6161	80624	3234.3	7.0609	1	8.275e-13	1.655e-12	1.4134e-10	TRUE
Zfp62_49216529	Zfp62	228.24	681.02	228.24	681.02	1.573	102510	4118.2	7.0557	1	8.5871e-13	1.7174e-12	1.4651e-10	TRUE
Ppp6r1_4641357	Ppp6r1	93.947	331.36	93.947	331.36	1.8075	28182	1132.5	7.0549	1	8.6605e-13	1.7321e-12	1.4729e-10	TRUE
Jam2_84809363	Jam2	140.92	459.51	140.92	459.51	1.6981	50749	2039.3	7.0548	1	8.652e-13	1.7304e-12	1.4729e-10	TRUE
Sprr2a2_92254022	Sprr2a2	140.92	459.51	140.92	459.51	1.6981	50749	2039.3	7.0548	1	8.652e-13	1.7304e-12	1.4729e-10	TRUE
Ybx2_69940108	Ybx2	190.66	587.66	190.66	587.66	1.6189	78804	3167.1	7.0543	1	8.674e-13	1.7348e-12	1.4736e-10	TRUE
Slco1a1_141940002	Slco1a1	214.97	648.07	214.97	648.07	1.5875	93786	3773.4	7.0505	1	8.9181e-13	1.7836e-12	1.5135e-10	TRUE
Nfe2l2_75676626	Nfe2l2	264.71	768.89	264.71	768.89	1.5348	127100	5114.6	7.0499	1	8.9505e-13	1.7901e-12	1.5173e-10	TRUE
Rapgefl1_98842326	Rapgefl1	137.6	450.35	137.6	450.35	1.7033	48906	1969.9	7.0464	1	9.1881e-13	1.8376e-12	1.556e-10	TRUE
Smyd5_85438212	Smyd5	242.05	713.97	242.05	713.97	1.5566	111360	4487.4	7.0449	1	9.2831e-13	1.8566e-12	1.5704e-10	TRUE
Vmn2r3_64275659	Vmn2r3	170.76	536.4	170.76	536.4	1.6456	66844	2697.1	7.0404	1	9.5914e-13	1.9183e-12	1.6208e-10	TRUE
Itpkb_180333857	Itpkb	153.08	490.63	153.08	490.63	1.6739	56970	2300.2	7.0381	1	9.7521e-13	1.9504e-12	1.6462e-10	TRUE
Atrx_105884312	Atrx	113.29	384.45	113.29	384.45	1.7539	36763	1485.3	7.0357	1	9.9262e-13	1.9852e-12	1.6738e-10	TRUE
1810013L24Rik_8830659	1810013L24Rik	10.5	60.413	10.5	60.413	2.4169	1245.7	50.358	7.0336	1	1.0812e-12	2.1624e-12	1.8097e-10	TRUE
Mesdc1_83882964	Mesdc1	96.157	336.85	96.157	336.85	1.798	28966	1171.2	7.033	1	1.0131e-12	2.0263e-12	1.7066e-10	TRUE
Ampd1_103091667	Ampd1	186.79	576.67	186.79	576.67	1.6211	76004	3073.9	7.0322	1	1.0167e-12	2.0335e-12	1.7108e-10	TRUE
Tmem87b_128826384	Tmem87b	160.26	508.93	160.26	508.93	1.6609	60786	2459	7.0313	1	1.0235e-12	2.047e-12	1.7204e-10	TRUE
Zfp820_21819396	Zfp820	326.05	911.69	326.05	911.69	1.4806	171490	6939	7.0304	1	1.0297e-12	2.0594e-12	1.729e-10	TRUE
Tcp10b_13066231	Tcp10b	75.157	276.44	75.157	276.44	1.8651	20257	820.28	7.0277	1	1.0542e-12	2.1084e-12	1.7682e-10	TRUE
Fut9_25620206	Fut9	147	474.15	147	474.15	1.6828	53514	2168.5	7.0254	1	1.0684e-12	2.1367e-12	1.7901e-10	TRUE
Krt17_100259708	Krt17	130.42	430.21	130.42	430.21	1.7142	44938	1822.3	7.0229	1	1.0875e-12	2.175e-12	1.8184e-10	TRUE
Pdzph1_58974680	Pdzph1	133.18	437.54	133.18	437.54	1.7085	46316	1878.6	7.022	1	1.0949e-12	2.1898e-12	1.8278e-10	TRUE
Aamp_74282095	Aamp	190.66	585.82	190.66	585.82	1.6144	78079	3167.1	7.0218	1	1.0954e-12	2.1909e-12	1.8278e-10	TRUE
Ddx19a_110981038	Ddx19a	115.5	389.94	115.5	389.94	1.7466	37659	1527.6	7.0218	1	1.097e-12	2.1941e-12	1.8285e-10	TRUE
Esp31_38641086	Esp31	102.24	353.33	102.24	353.33	1.7791	31523	1280	7.0183	1	1.1256e-12	2.2512e-12	1.8742e-10	TRUE
Ints1_139772391	Ints1	12.71	69.567	12.71	69.567	2.3637	1616.3	65.672	7.0159	1	1.2128e-12	2.4256e-12	2.0046e-10	TRUE
Gpc1_92857313	Gpc1	239.84	706.65	239.84	706.65	1.555	108960	4427.6	7.0154	1	1.1464e-12	2.2929e-12	1.9069e-10	TRUE
Aoc2_101325708	Aoc2	87.315	311.22	87.315	311.22	1.8218	25067	1018.7	7.0153	1	1.1507e-12	2.3015e-12	1.912e-10	TRUE
Efna3_89316627	Efna3	140.92	457.68	140.92	457.68	1.6924	50167	2039.3	7.0142	1	1.1571e-12	2.3142e-12	1.9206e-10	TRUE
Itgam_128112424	Itgam	151.42	485.14	151.42	485.14	1.6733	55683	2264	7.0135	1	1.1631e-12	2.3262e-12	1.9286e-10	TRUE
Smad6_64020855	Smad6	180.71	560.19	180.71	560.19	1.6269	72005	2929.1	7.0118	1	1.1771e-12	2.3542e-12	1.9497e-10	TRUE
Il22ra2_19626665	Il22ra2	153.63	490.63	153.63	490.63	1.6687	56784	2312.3	7.0082	1	1.2082e-12	2.4165e-12	1.9992e-10	TRUE
Cand1_119211912	Cand1	296.21	840.29	296.21	840.29	1.5011	148010	6029.1	7.0071	1	1.2167e-12	2.4333e-12	2.009e-10	TRUE
Vmn1r201_22475109	Vmn1r201	158.6	503.44	158.6	503.44	1.6602	59457	2422.1	7.0068	1	1.2195e-12	2.439e-12	2.0116e-10	TRUE
Metap1d_71506896	Metap1d	184.58	569.35	184.58	569.35	1.6198	74024	3021	7.0005	1	1.2757e-12	2.5514e-12	2.1021e-10	TRUE
Unc93a_13116293	Unc93a	128.76	424.72	128.76	424.72	1.714	43796	1788.7	6.9978	1	1.3012e-12	2.6023e-12	2.1418e-10	TRUE
Pgbd5_124384388	Pgbd5	139.26	452.18	139.26	452.18	1.692	48960	2004.5	6.9892	1	1.3836e-12	2.7672e-12	2.2751e-10	TRUE
Sema6b_56127033	Sema6b	203.92	616.95	203.92	616.95	1.5924	85296	3493.6	6.9878	1	1.3964e-12	2.7928e-12	2.2938e-10	TRUE
Myl9_156778593	Myl9	314.45	880.57	314.45	880.57	1.4827	160250	6580.3	6.9789	1	1.4875e-12	2.975e-12	2.4409e-10	TRUE
Slc4a9_36529978	Slc4a9	164.13	516.26	164.13	516.26	1.6473	61997	2545.9	6.9787	1	1.49e-12	2.98e-12	2.4425e-10	TRUE
Gm7903_135438657	Gm7903	159.16	503.44	159.16	503.44	1.6552	59266	2434.4	6.9779	1	1.4987e-12	2.9975e-12	2.4533e-10	TRUE
Clybl_122311317	Clybl	243.16	712.14	243.16	712.14	1.5464	109970	4517.4	6.9778	1	1.4997e-12	2.9994e-12	2.4533e-10	TRUE
Apoa5_46270328	Apoa5	173.53	540.06	173.53	540.06	1.6323	67173	2760.9	6.9756	1	1.5234e-12	3.0468e-12	2.4896e-10	TRUE
Eri1_35478623	Eri1	240.95	706.65	240.95	706.65	1.5484	108440	4457.5	6.9753	1	1.5259e-12	3.0517e-12	2.491e-10	TRUE
Zfp872_22199847	Zfp872	124.34	411.91	124.34	411.91	1.72	41347	1700.2	6.9741	1	1.5412e-12	3.0825e-12	2.5136e-10	TRUE
Map3k11_5690555	Map3k11	198.39	602.3	198.39	602.3	1.5973	81571	3356.3	6.9719	1	1.5641e-12	3.1283e-12	2.5483e-10	TRUE
Gm1527_28917481	Gm1527	170.76	532.73	170.76	532.73	1.6357	65512	2697.1	6.9699	1	1.587e-12	3.174e-12	2.5829e-10	TRUE
Anapc4_52842901	Anapc4	108.87	369.8	108.87	369.8	1.7549	34043	1402	6.9687	1	1.6021e-12	3.2043e-12	2.6048e-10	TRUE
Atg14_47547317	Atg14	59.131	227.01	59.131	227.01	1.9229	14091	580.65	6.9667	1	1.6334e-12	3.2668e-12	2.653e-10	TRUE
Gm13547_29761752	Gm13547	165.24	518.09	165.24	518.09	1.6428	62253	2570.9	6.959	1	1.7141e-12	3.4282e-12	2.7812e-10	TRUE
Tbc1d23_57186655	Tbc1d23	276.87	790.86	276.87	790.86	1.5109	132100	5461.8	6.9549	1	1.7641e-12	3.5282e-12	2.8594e-10	TRUE
Arpc5l_39013736	Arpc5l	251.45	730.45	251.45	730.45	1.5348	114720	4744.3	6.9543	1	1.7714e-12	3.5428e-12	2.8683e-10	TRUE
Wbp1l_46654262	Wbp1l	287.92	816.49	287.92	816.49	1.5005	139700	5783.8	6.9502	1	1.8236e-12	3.6472e-12	2.9498e-10	TRUE
Oxr1_41820413	Oxr1	149.76	477.81	149.76	477.81	1.6672	53809	2228.1	6.9499	1	1.8295e-12	3.6589e-12	2.9563e-10	TRUE
Thoc7_13953081	Thoc7	86.763	307.56	86.763	307.56	1.8139	24375	1009.4	6.9497	1	1.8356e-12	3.6712e-12	2.9632e-10	TRUE
Tex261_83773715	Tex261	125.45	413.74	125.45	413.74	1.7137	41556	1722.2	6.9469	1	1.8693e-12	3.7386e-12	3.0145e-10	TRUE
Stat5a_100879296	Stat5a	133.74	435.71	133.74	435.71	1.6965	45593	1890	6.9461	1	1.8801e-12	3.7602e-12	3.0258e-10	TRUE
Tmod4_95127649	Tmod4	133.74	435.71	133.74	435.71	1.6965	45593	1890	6.9461	1	1.8801e-12	3.7602e-12	3.0258e-10	TRUE
Pnpla6_3531701	Pnpla6	281.84	801.85	281.84	801.85	1.5051	135200	5606	6.9452	1	1.89e-12	3.78e-12	3.0387e-10	TRUE
Tcf12_71883184	Tcf12	156.95	496.12	156.95	496.12	1.6542	57519	2385.3	6.9447	1	1.8982e-12	3.7963e-12	3.0487e-10	TRUE
Lin28a_134008061	Lin28a	182.92	562.03	182.92	562.03	1.6141	71860	2981.5	6.943	1	1.9207e-12	3.8414e-12	3.0818e-10	TRUE
Psmb1_15490253	Psmb1	90.078	316.71	90.078	316.71	1.8025	25681	1065.6	6.9426	1	1.9299e-12	3.8597e-12	3.0933e-10	TRUE
Dyrk1a_94659689	Dyrk1a	219.95	653.56	219.95	653.56	1.5668	94011	3901.5	6.942	1	1.9332e-12	3.8664e-12	3.0955e-10	TRUE
Olfr338_36376977	Olfr338	113.29	380.79	113.29	380.79	1.7401	35777	1485.3	6.9407	1	1.9534e-12	3.9068e-12	3.1248e-10	TRUE
Dera_137780763	Dera	309.47	865.92	309.47	865.92	1.4814	154820	6428.4	6.9402	1	1.9575e-12	3.915e-12	3.1282e-10	TRUE
Cyp3a57_145370999	Cyp3a57	373.02	1010.5	373.02	1010.5	1.4354	203220	8452	6.9345	1	2.0383e-12	4.0767e-12	3.2541e-10	TRUE
Fam188b_55224342	Fam188b	148.66	474.15	148.66	474.15	1.6667	52973	2204.2	6.933	1	2.0619e-12	4.1239e-12	3.2885e-10	TRUE
Dnah6_73127942	Dnah6	191.21	582.16	191.21	582.16	1.6012	76422	3180.5	6.9323	1	2.0712e-12	4.1424e-12	3.2999e-10	TRUE
Polr1c_46244879	Polr1c	227.13	670.04	227.13	670.04	1.5565	98083	4089.1	6.9263	1	2.1605e-12	4.321e-12	3.4388e-10	TRUE
Gfap_102895792	Gfap	55.263	214.19	55.263	214.19	1.9354	12629	526.84	6.9241	1	2.2117e-12	4.4235e-12	3.5168e-10	TRUE
Gpr45_43032356	Gpr45	358.1	975.76	358.1	975.76	1.4436	190750	7961.1	6.9225	1	2.2183e-12	4.4367e-12	3.5238e-10	TRUE
Myoz1_20651197	Myoz1	145.34	465	145.34	465	1.671	51090	2133	6.9213	1	2.24e-12	4.4799e-12	3.5545e-10	TRUE
Snx25_46058536	Snx25	129.31	422.89	129.31	422.89	1.7017	43094	1799.9	6.9199	1	2.2619e-12	4.5238e-12	3.5858e-10	TRUE
Kcnn2_45560265	Kcnn2	108.87	367.97	108.87	367.97	1.7477	33567	1402	6.9198	1	2.2651e-12	4.5302e-12	3.5873e-10	TRUE
Cdkl5_160865943	Cdkl5	117.71	391.77	117.71	391.77	1.7262	37555	1570.2	6.9163	1	2.3219e-12	4.6437e-12	3.6706e-10	TRUE
4921536K21Rik_3894852	4921536K21Rik	194.52	589.49	194.52	589.49	1.5946	77997	3261.3	6.9161	1	2.3224e-12	4.6447e-12	3.6706e-10	TRUE
Matn1_130950042	Matn1	111.63	375.29	111.63	375.29	1.7403	34759	1453.9	6.9148	1	2.3468e-12	4.6935e-12	3.7055e-10	TRUE
Tab1_80157617	Tab1	174.08	538.23	174.08	538.23	1.6229	66302	2773.8	6.9142	1	2.3533e-12	4.7066e-12	3.7121e-10	TRUE
Ube2l6_84806412	Ube2l6	137.05	443.03	137.05	443.03	1.6854	46811	1958.5	6.9141	1	2.357e-12	4.7139e-12	3.7142e-10	TRUE
Treml1_48360453	Treml1	176.29	543.72	176.29	543.72	1.6194	67502	2825.2	6.9127	1	2.3789e-12	4.7579e-12	3.7452e-10	TRUE
Gstk1_42246907	Gstk1	213.31	635.25	213.31	635.25	1.5699	89016	3731	6.9078	1	2.4623e-12	4.9246e-12	3.8726e-10	TRUE
Arc_74671960	Arc	280.73	796.35	280.73	796.35	1.5009	132930	5573.8	6.9064	1	2.4854e-12	4.9709e-12	3.9051e-10	TRUE
Olfr1380_49564056	Olfr1380	164.13	512.6	164.13	512.6	1.637	60714	2545.9	6.9062	1	2.4908e-12	4.9816e-12	3.9096e-10	TRUE
Sept2._93491246	Sept2.	111.08	373.46	111.08	373.46	1.7403	34423	1443.5	6.9061	1	2.4954e-12	4.9909e-12	3.913e-10	TRUE
Erich2_70527499	Erich2	17.131	86.043	17.131	86.043	2.2632	2374.4	99.702	6.9014	1	2.6902e-12	5.3804e-12	4.2059e-10	TRUE
Clcn1_42290666	Clcn1	245.37	712.14	245.37	712.14	1.5334	108940	4577.5	6.8991	1	2.6169e-12	5.2338e-12	4.0994e-10	TRUE
Cypt1_16522987	Cypt1	175.18	540.06	175.18	540.06	1.6187	66566	2799.5	6.8961	1	2.6733e-12	5.3466e-12	4.1837e-10	TRUE
Fam83g_61702761	Fam83g	124.89	410.08	124.89	410.08	1.7072	40665	1711.2	6.8941	1	2.7146e-12	5.4292e-12	4.24e-10	TRUE
AY761184_21703436	AY761184	319.97	886.06	319.97	886.06	1.4666	160230	6750.4	6.89	1	2.7893e-12	5.5786e-12	4.3523e-10	TRUE
Ncam2_81513002	Ncam2	82.341	292.91	82.341	292.91	1.8183	22170	935.87	6.8832	1	2.9364e-12	5.8728e-12	4.5774e-10	TRUE
Cops2_125842627	Cops2	50.842	199.55	50.842	199.55	1.9518	11057	467.41	6.8782	1	3.0584e-12	6.1168e-12	4.7536e-10	TRUE
Il5ra_106738496	Il5ra	89.526	313.05	89.526	313.05	1.7946	24982	1056.2	6.8779	1	3.0451e-12	6.0901e-12	4.7375e-10	TRUE
Il21r_125630743	Il21r	132.08	428.38	132.08	428.38	1.69	43899	1856	6.8778	1	3.0423e-12	6.0847e-12	4.7375e-10	TRUE
Il1r2_40102517	Il1r2	147.55	468.66	147.55	468.66	1.6607	51555	2180.4	6.8768	1	3.0637e-12	6.1274e-12	4.7571e-10	TRUE
Grin2b_135774815	Grin2b	126.55	413.74	126.55	413.74	1.7011	41238	1744.3	6.8763	1	3.0745e-12	6.1489e-12	4.7692e-10	TRUE
Olfr611_103518091	Olfr611	73.499	267.28	73.499	267.28	1.8485	18776	794.31	6.8758	1	3.0968e-12	6.1936e-12	4.7919e-10	TRUE
Ltc4s_50237053	Ltc4s	247.58	715.8	247.58	715.8	1.5279	109620	4637.9	6.8753	1	3.0926e-12	6.1851e-12	4.7919e-10	TRUE
Vmn1r171_23632750	Vmn1r171	159.71	499.78	159.71	499.78	1.6397	57824	2446.7	6.8752	1	3.0981e-12	6.1963e-12	4.7919e-10	TRUE
C5ar1_16248769	C5ar1	85.657	302.07	85.657	302.07	1.8062	23416	990.82	6.8751	1	3.1079e-12	6.2157e-12	4.8022e-10	TRUE
Hus1b_30947160	Hus1b	137.05	441.2	137.05	441.2	1.6795	46253	1958.5	6.8727	1	3.1529e-12	6.3057e-12	4.8671e-10	TRUE
Tom1_75058813	Tom1	156.95	492.46	156.95	492.46	1.6435	56284	2385.3	6.8697	1	3.2193e-12	6.4385e-12	4.9647e-10	TRUE
Lor_92081739	Lor	131.53	426.55	131.53	426.55	1.6898	43521	1844.7	6.869	1	3.2355e-12	6.471e-12	4.9849e-10	TRUE
Cyp2a4_26310706	Cyp2a4	218.84	646.24	218.84	646.24	1.5578	91334	3873	6.8677	1	3.2633e-12	6.5266e-12	5.0229e-10	TRUE
Pdia3_121424562	Pdia3	254.76	732.28	254.76	732.28	1.5196	114010	4836	6.8667	1	3.2856e-12	6.5713e-12	5.0524e-10	TRUE
Fam50a_74313272	Fam50a	102.24	347.83	102.24	347.83	1.7566	30159	1280	6.8648	1	3.3374e-12	6.6748e-12	5.127e-10	TRUE
Psma8_14706331	Psma8	56.921	217.85	56.921	217.85	1.9178	12950	549.7	6.864	1	3.3725e-12	6.745e-12	5.1759e-10	TRUE
Zfp114_24181211	Zfp114	172.97	532.73	172.97	532.73	1.6173	64714	2748.1	6.8627	1	3.3802e-12	6.7604e-12	5.1827e-10	TRUE
Nkx2-3_43612768	Nkx2-3	188.45	571.18	188.45	571.18	1.5947	73242	3113.7	6.8589	1	3.4702e-12	6.9405e-12	5.3156e-10	TRUE
Col6a5_105930949	Col6a5	122.68	402.75	122.68	402.75	1.7068	39220	1667.4	6.8588	1	3.4762e-12	6.9524e-12	5.3196e-10	TRUE
Pdcl_37357262	Pdcl	101.68	346	101.68	346	1.7567	29846	1269.9	6.8559	1	3.551e-12	7.1021e-12	5.429e-10	TRUE
Prdm13_21683915	Prdm13	98.368	336.85	98.368	336.85	1.7655	28437	1210.4	6.8547	1	3.5816e-12	7.1633e-12	5.4705e-10	TRUE
Lcorl_45747100	Lcorl	119.37	393.6	119.37	393.6	1.7129	37602	1602.4	6.8508	1	3.6784e-12	7.3569e-12	5.6075e-10	TRUE
Ccdc183_25616542	Ccdc183	207.24	616.95	207.24	616.95	1.5693	83932	3576.8	6.8506	1	3.6777e-12	7.3554e-12	5.6075e-10	TRUE
BC053393_46577316	BC053393	167.45	518.09	167.45	518.09	1.6237	61475	2621.2	6.8488	1	3.7248e-12	7.4497e-12	5.6728e-10	TRUE
Fam3c_22328668	Fam3c	87.315	305.73	87.315	305.73	1.7962	23852	1018.7	6.8432	1	3.8832e-12	7.7664e-12	5.9083e-10	TRUE
Gcc1_28419081	Gcc1	182.37	554.7	182.37	554.7	1.5996	69317	2968.4	6.834	1	4.1301e-12	8.2601e-12	6.2779e-10	TRUE
Ldhd_111628662	Ldhd	129.31	419.23	129.31	419.23	1.6892	42026	1799.9	6.8336	1	4.1444e-12	8.2888e-12	6.284e-10	TRUE
Bglap_88384354	Bglap	149.76	472.32	149.76	472.32	1.6505	52022	2228.1	6.8335	1	4.1459e-12	8.2918e-12	6.284e-10	TRUE
Tjap1_46261456	Tjap1	149.76	472.32	149.76	472.32	1.6505	52022	2228.1	6.8335	1	4.1459e-12	8.2918e-12	6.284e-10	TRUE
Try5_41311811	Try5	168.55	519.92	168.55	519.92	1.6193	61730	2646.4	6.8302	1	4.2423e-12	8.4845e-12	6.4239e-10	TRUE
Rnf39_36947248	Rnf39	100.03	340.51	100.03	340.51	1.7572	28916	1240.1	6.8291	1	4.2812e-12	8.5625e-12	6.4767e-10	TRUE
Bcl7c_127707921	Bcl7c	188.45	569.35	188.45	569.35	1.5901	72543	3113.7	6.8261	1	4.3637e-12	8.7274e-12	6.5952e-10	TRUE
Zdhhc4_143324186	Zdhhc4	179.6	547.38	179.6	547.38	1.6023	67629	2903	6.8259	1	4.3718e-12	8.7435e-12	6.5986e-10	TRUE
4930595M18Rik_81420948	4930595M18Rik	181.81	552.87	181.81	552.87	1.5992	68842	2955.3	6.8256	1	4.3784e-12	8.7568e-12	6.5986e-10	TRUE
Cyp2c39_39513228	Cyp2c39	181.81	552.87	181.81	552.87	1.5992	68842	2955.3	6.8256	1	4.3784e-12	8.7568e-12	6.5986e-10	TRUE
D430041D05Rik_104255505	D430041D05Rik	211.66	626.1	211.66	626.1	1.5602	85882	3688.7	6.8238	1	4.4342e-12	8.8683e-12	6.6763e-10	TRUE
Gabra3_72552683	Gabra3	59.684	225.18	59.684	225.18	1.8981	13694	588.47	6.822	1	4.5191e-12	9.0382e-12	6.7913e-10	TRUE
Cant1_118410890	Cant1	168	518.09	168	518.09	1.619	61281	2633.8	6.8216	1	4.5026e-12	9.0051e-12	6.7729e-10	TRUE
Tas2r126_42434797	Tas2r126	141.47	450.35	141.47	450.35	1.6636	47703	2051	6.8204	1	4.5433e-12	9.0866e-12	6.8212e-10	TRUE
4933405O20Rik_50599983	4933405O20Rik	241.5	697.5	241.5	697.5	1.5263	103970	4472.4	6.8185	1	4.5992e-12	9.1984e-12	6.8986e-10	TRUE
Phf12_78022400	Phf12	108.31	362.48	108.31	362.48	1.7334	32300	1391.7	6.813	1	4.7882e-12	9.5764e-12	7.1753e-10	TRUE
Commd7_153628476	Commd7	237.08	686.51	237.08	686.51	1.53	101000	4353.3	6.8117	1	4.822e-12	9.6441e-12	7.2193e-10	TRUE
Fam214a_75008988	Fam214a	204.47	607.79	204.47	607.79	1.567	81334	3507.4	6.8101	1	4.8766e-12	9.7531e-12	7.294e-10	TRUE
Yap1_8004122	Yap1	275.21	776.22	275.21	776.22	1.4926	125500	5414	6.809	1	4.9137e-12	9.8275e-12	7.342e-10	TRUE
Tubgcp3_12661360	Tubgcp3	224.92	657.22	224.92	657.22	1.5428	93443	4031.1	6.8089	1	4.9179e-12	9.8358e-12	7.342e-10	TRUE
Slc5a5_70892460	Slc5a5	162.47	503.44	162.47	503.44	1.6256	58130	2508.6	6.8078	1	4.9593e-12	9.9185e-12	7.3968e-10	TRUE
Tfr2_137574486	Tfr2	216.63	637.08	216.63	637.08	1.5519	88391	3816	6.8064	1	5.0053e-12	1.0011e-11	7.4585e-10	TRUE
Ly6g5c_35111790	Ly6g5c	164.68	508.93	164.68	508.93	1.6219	59255	2558.4	6.806	1	5.0209e-12	1.0042e-11	7.4746e-10	TRUE
Kdelr1_45874074	Kdelr1	122.13	399.09	122.13	399.09	1.7001	38354	1656.5	6.805	1	5.0609e-12	1.0122e-11	7.5272e-10	TRUE
Myo1h_114338191	Myo1h	206.13	611.45	206.13	611.45	1.5641	82144	3549	6.8038	1	5.0975e-12	1.0195e-11	7.5746e-10	TRUE
Zfp606_12492580	Zfp606	95.052	325.86	95.052	325.86	1.7668	26637	1151.8	6.801	1	5.2074e-12	1.0415e-11	7.7306e-10	TRUE
Fam63b_70631056	Fam63b	182.37	552.87	182.37	552.87	1.5948	68637	2968.4	6.8004	1	5.2179e-12	1.0436e-11	7.739e-10	TRUE
Pon1_5177308	Pon1	292.89	816.49	292.89	816.49	1.4759	137080	5930.6	6.7991	1	5.2648e-12	1.053e-11	7.8012e-10	TRUE
Scn3b_40279509	Scn3b	116.05	382.62	116.05	382.62	1.7125	35528	1538.2	6.7967	1	5.3604e-12	1.0721e-11	7.9355e-10	TRUE
Grhl2_37279564	Grhl2	67.973	248.98	67.973	248.98	1.8577	16381	709.65	6.7946	1	5.4607e-12	1.0921e-11	8.0764e-10	TRUE
Fam178b_36644331	Fam178b	233.76	677.36	233.76	677.36	1.5309	98390	4264.6	6.7928	1	5.4999e-12	1.1e-11	8.1268e-10	TRUE
Scg3_75683649	Scg3	109.97	366.14	109.97	366.14	1.7261	32811	1422.7	6.7915	1	5.5586e-12	1.1117e-11	8.206e-10	TRUE
Dym_75123514	Dym	137.05	437.54	137.05	437.54	1.6675	45146	1958.5	6.79	1	5.6133e-12	1.1227e-11	8.2714e-10	TRUE
Sult5a1_123148114	Sult5a1	137.05	437.54	137.05	437.54	1.6675	45146	1958.5	6.79	1	5.6133e-12	1.1227e-11	8.2714e-10	TRUE
Tmem41b_109985967	Tmem41b	115.5	380.79	115.5	380.79	1.7124	35189	1527.6	6.7876	1	5.7106e-12	1.1421e-11	8.4069e-10	TRUE
P2ry1_61003567	P2ry1	149.21	468.66	149.21	468.66	1.6446	51024	2216.1	6.7859	1	5.7732e-12	1.1546e-11	8.4913e-10	TRUE
Vmn1r170_23606707	Vmn1r170	131.53	422.89	131.53	422.89	1.6774	42447	1844.7	6.7838	1	5.8598e-12	1.172e-11	8.6106e-10	TRUE
Ece1_137935306	Ece1	148.66	466.83	148.66	466.83	1.6443	50617	2204.2	6.777	1	6.1394e-12	1.2279e-11	9.0131e-10	TRUE
Lsm10_126097944	Lsm10	150.87	472.32	150.87	472.32	1.64	51666	2252	6.7738	1	6.278e-12	1.2556e-11	9.208e-10	TRUE
Teddm2_153850839	Teddm2	321.08	878.74	321.08	878.74	1.4497	155490	6784.5	6.7703	1	6.425e-12	1.285e-11	9.415e-10	TRUE
Cabp2_4085596	Cabp2	133.18	426.55	133.18	426.55	1.6719	43033	1878.6	6.7686	1	6.5108e-12	1.3022e-11	9.5319e-10	TRUE
Lsmem1_40180693	Lsmem1	207.79	613.28	207.79	613.28	1.5569	82214	3590.7	6.767	1	6.5763e-12	1.3153e-11	9.619e-10	TRUE
Fam104a_113677309	Fam104a	247.02	706.65	247.02	706.65	1.5126	105630	4622.8	6.7601	1	6.8969e-12	1.3794e-11	1.0079e-09	TRUE
Reg3a_78381946	Reg3a	113.84	375.29	113.84	375.29	1.7122	34179	1495.9	6.76	1	6.9108e-12	1.3822e-11	1.009e-09	TRUE
C330018D20Rik_56962466	C330018D20Rik	219.39	640.75	219.39	640.75	1.5419	88769	3887.2	6.7581	1	6.9922e-12	1.3984e-11	1.0199e-09	TRUE
Tmprss3_31193954	Tmprss3	129.87	417.4	129.87	417.4	1.6768	41337	1811.1	6.7565	1	7.0768e-12	1.4154e-11	1.0313e-09	TRUE
Dot1l_80783541	Dot1l	107.76	358.82	107.76	358.82	1.7261	31514	1381.4	6.7547	1	7.1718e-12	1.4344e-11	1.0442e-09	TRUE
Swap70_110264028	Swap70	161.37	497.95	161.37	497.95	1.6196	56644	2483.7	6.7537	1	7.2125e-12	1.4425e-11	1.0492e-09	TRUE
Fam187b_30977439	Fam187b	121.58	395.43	121.58	395.43	1.6934	37498	1645.6	6.7508	1	7.3638e-12	1.4728e-11	1.0702e-09	TRUE
Lmf2_89354688	Lmf2	118.81	388.11	118.81	388.11	1.6994	36260	1591.6	6.75	1	7.4006e-12	1.4801e-11	1.0745e-09	TRUE
Rtl1_109594055	Rtl1	240.39	690.17	240.39	690.17	1.5177	101150	4442.6	6.7482	1	7.4883e-12	1.4977e-11	1.0863e-09	TRUE
Smim6_115913492	Smim6	46.421	183.07	46.421	183.07	1.9567	9336.5	410.25	6.7465	1	7.6547e-12	1.5309e-11	1.1084e-09	TRUE
Mepe_104337156	Mepe	81.236	285.59	81.236	285.59	1.8011	20880	917.77	6.7455	1	7.6534e-12	1.5307e-11	1.1084e-09	TRUE
Zfp599_22258045	Zfp599	163.03	501.61	163.03	501.61	1.6155	57321	2521	6.7435	1	7.736e-12	1.5472e-11	1.1192e-09	TRUE
Hnrnpa1_103241192	Hnrnpa1	115.5	378.96	115.5	378.96	1.7055	34705	1527.6	6.7407	1	7.8916e-12	1.5783e-11	1.1404e-09	TRUE
Sesn2_132499056	Sesn2	176.29	534.56	176.29	534.56	1.595	64181	2825.2	6.7405	1	7.8972e-12	1.5794e-11	1.1404e-09	TRUE
Dusp7_106370948	Dusp7	97.815	331.36	97.815	331.36	1.7499	27271	1200.6	6.7402	1	7.9296e-12	1.5859e-11	1.144e-09	TRUE
Arxes2_135994120	Arxes2	103.34	346	103.34	346	1.7336	29442	1300.1	6.7301	1	8.4973e-12	1.6995e-11	1.2248e-09	TRUE
Cmtr1_29690436	Cmtr1	87.315	302.07	87.315	302.07	1.7789	23059	1018.7	6.7285	1	8.5966e-12	1.7193e-11	1.238e-09	TRUE
Olfr633_103947008	Olfr633	150.31	468.66	150.31	468.66	1.6341	50672	2240	6.7262	1	8.7142e-12	1.7428e-11	1.2538e-09	TRUE
Dedd_171340204	Dedd	152.53	474.15	152.53	474.15	1.6299	51722	2288.1	6.7237	1	8.8625e-12	1.7725e-11	1.274e-09	TRUE
Aar2_156550848	Aar2	145.34	455.84	145.34	455.84	1.6424	48206	2133	6.7231	1	8.9039e-12	1.7808e-11	1.2788e-09	TRUE
Nfasc_132634255	Nfasc	111.63	367.97	111.63	367.97	1.7119	32855	1453.9	6.7227	1	8.9319e-12	1.7864e-11	1.2817e-09	TRUE
Epb4.1l2_25493586	Epb4.1l2	135.39	430.21	135.39	430.21	1.6606	43460	1924.1	6.7211	1	9.024e-12	1.8048e-11	1.2937e-09	TRUE
Fzd4_89407217	Fzd4	236.52	679.19	236.52	679.19	1.5179	97976	4338.5	6.7206	1	9.0517e-12	1.8103e-11	1.2965e-09	TRUE
Mapk1ip1_138836570	Mapk1ip1	222.71	646.24	222.71	646.24	1.5327	89688	3973.3	6.719	1	9.15e-12	1.83e-11	1.3094e-09	TRUE
Saa1_46741351	Saa1	90.078	309.39	90.078	309.39	1.7689	24048	1065.6	6.7183	1	9.2189e-12	1.8438e-11	1.3169e-09	TRUE
Sec1_45679513	Sec1	159.16	490.63	159.16	490.63	1.6181	54937	2434.4	6.7182	1	9.205e-12	1.841e-11	1.3161e-09	TRUE
Rpl35a_33058724	Rpl35a	75.71	269.11	75.71	269.11	1.8161	18702	829	6.7172	1	9.3052e-12	1.861e-11	1.3268e-09	TRUE
2010005H15Rik_36257289	2010005H15Rik	161.37	496.12	161.37	496.12	1.6143	56030	2483.7	6.7169	1	9.2856e-12	1.8571e-11	1.3252e-09	TRUE
Gnb5_75327223	Gnb5	168	512.6	168	512.6	1.6036	59374	2633.8	6.7146	1	9.4322e-12	1.8864e-11	1.3437e-09	TRUE
Fam189b_89184948	Fam189b	111.08	366.14	111.08	366.14	1.7118	32528	1443.5	6.7133	1	9.5273e-12	1.9055e-11	1.3561e-09	TRUE
Otub2_103401007	Otub2	11.053	60.413	11.053	60.413	2.3492	1218.2	54.072	6.7127	1	1.0234e-11	2.0468e-11	1.4463e-09	TRUE
Ccdc110_45942142	Ccdc110	62.447	230.67	62.447	230.67	1.8684	14149	628.07	6.7124	1	9.6333e-12	1.9267e-11	1.3699e-09	TRUE
En2_28166780	En2	245.37	699.33	245.37	699.33	1.5072	103040	4577.5	6.7097	1	9.7527e-12	1.9505e-11	1.3857e-09	TRUE
BRDN108_BRDN0000738081	BRDN	390.71	1028.9	390.71	1028.9	1.3946	203620	9046.1	6.7095	1	9.765e-12	1.953e-11	1.3862e-09	TRUE
Tex21_76239550	Tex21	203.92	600.47	203.92	600.47	1.5534	78626	3493.6	6.7091	1	9.7969e-12	1.9594e-11	1.3895e-09	TRUE
Rbbp7_162761653	Rbbp7	207.79	609.62	207.79	609.62	1.5482	80736	3590.7	6.7059	1	1.0012e-11	2.0024e-11	1.4187e-09	TRUE
Caln1_130822892	Caln1	252.55	715.8	252.55	715.8	1.4993	107300	4774.8	6.7041	1	1.0132e-11	2.0264e-11	1.4344e-09	TRUE
Colq_31547447	Colq	321.08	873.24	321.08	873.24	1.4406	152440	6784.5	6.7036	1	1.0165e-11	2.0329e-11	1.4378e-09	TRUE
Fuk_110887487	Fuk	412.81	1076.5	412.81	1076.5	1.3806	220210	9806.7	6.7015	1	1.0316e-11	2.0632e-11	1.4566e-09	TRUE
[truncated: 78,298 more rows]
