# Supplementary material for: Systematic identification of gene combinations to target in innate immune cells to enhance T cell activation
Source: Nat Commun. 2023 Oct 9;14:6295. doi: 10.1038/s41467-023-41792-8 (PMC10562403; doi:10.1038/s41467-023-41792-8)
Supplement: Supplementary file 15 — Supplementary Data 12 [file 41467_2023_41792_MOESM15_ESM.xlsx]

## Sheet: Reads WT DCs
sgRNA	Gene	Cebpb_lib_WT_DCs_CD86_High	Cebpb_lib_WT_DCs_CD86_Low
1600014C10Rik_1	1600014C10Rik	4631	3873
1600014C10Rik_10	1600014C10Rik	1999	2283
1600014C10Rik_2	1600014C10Rik	990	1433
1600014C10Rik_3	1600014C10Rik	3012	3754
1600014C10Rik_4	1600014C10Rik	3597	4264
1600014C10Rik_5	1600014C10Rik	3531	4055
1600014C10Rik_6	1600014C10Rik	6991	8103
1600014C10Rik_7	1600014C10Rik	4461	5530
1600014C10Rik_8	1600014C10Rik	5779	7248
1600014C10Rik_9	1600014C10Rik	5543	6430
2410002F23Rik_1	2410002F23Rik	2636	2953
2410002F23Rik_10	2410002F23Rik	6224	6866
2410002F23Rik_2	2410002F23Rik	3183	4100
2410002F23Rik_3	2410002F23Rik	2606	3178
2410002F23Rik_4	2410002F23Rik	696	810
2410002F23Rik_5	2410002F23Rik	4113	4178
2410002F23Rik_6	2410002F23Rik	4753	5943
2410002F23Rik_7	2410002F23Rik	4559	5750
2410002F23Rik_8	2410002F23Rik	3762	5262
2410002F23Rik_9	2410002F23Rik	3842	4069
AA467197_1	AA467197	1991	2549
AA467197_10	AA467197	4102	5326
AA467197_2	AA467197	332	310
AA467197_3	AA467197	6079	7749
AA467197_4	AA467197	2954	3456
AA467197_5	AA467197	5082	5989
AA467197_6	AA467197	4562	5401
AA467197_7	AA467197	3260	3958
AA467197_8	AA467197	5297	6647
AA467197_9	AA467197	2557	2369
AB124611_1	AB124611	2535	3213
AB124611_10	AB124611	6890	8637
AB124611_2	AB124611	4198	5340
AB124611_3	AB124611	5169	6175
AB124611_4	AB124611	878	643
AB124611_5	AB124611	4609	5187
AB124611_6	AB124611	3456	4131
AB124611_7	AB124611	3899	3986
AB124611_8	AB124611	375	540
AB124611_9	AB124611	5392	6312
Abca2_1	Abca2	4467	5159
Abca2_10	Abca2	2663	3284
Abca2_2	Abca2	1185	1588
Abca2_3	Abca2	2918	3281
Abca2_4	Abca2	3770	4529
Abca2_5	Abca2	8624	9469
Abca2_6	Abca2	7544	9056
Abca2_7	Abca2	1665	2006
Abca2_8	Abca2	1588	2008
Abca2_9	Abca2	4399	5205
Abcc5_1	Abcc5	2242	2940
Abcc5_10	Abcc5	4102	5356
Abcc5_2	Abcc5	8030	9240
Abcc5_3	Abcc5	4421	5234
Abcc5_4	Abcc5	2506	2930
Abcc5_5	Abcc5	5207	6830
Abcc5_6	Abcc5	3754	5050
Abcc5_7	Abcc5	4788	4913
Abcc5_8	Abcc5	6908	8351
Abcc5_9	Abcc5	790	991
Abcd2_1	Abcd2	4461	5254
Abcd2_10	Abcd2	661	744
Abcd2_2	Abcd2	1712	2494
Abcd2_3	Abcd2	2361	2025
Abcd2_4	Abcd2	3502	4640
Abcd2_5	Abcd2	4134	4750
Abcd2_6	Abcd2	1021	959
Abcd2_7	Abcd2	1782	2679
Abcd2_8	Abcd2	1887	2127
Abcd2_9	Abcd2	1377	1400
Abcg1_1	Abcg1	5799	8659
Abcg1_10	Abcg1	6172	7512
Abcg1_2	Abcg1	1312	1733
Abcg1_3	Abcg1	485	614
Abcg1_4	Abcg1	254	484
Abcg1_5	Abcg1	6139	7156
Abcg1_6	Abcg1	2540	2915
Abcg1_7	Abcg1	1735	2348
Abcg1_8	Abcg1	1219	1310
Abcg1_9	Abcg1	8307	9855
Abhd5_1	Abhd5	2619	3010
Abhd5_10	Abhd5	1168	1365
Abhd5_2	Abhd5	884	1270
Abhd5_3	Abhd5	2764	2772
Abhd5_4	Abhd5	1964	2443
Abhd5_5	Abhd5	4388	5226
Abhd5_6	Abhd5	4682	6204
Abhd5_7	Abhd5	1717	1962
Abhd5_8	Abhd5	1359	1486
Abhd5_9	Abhd5	3693	4474
Abi3_1	Abi3	1626	1861
Abi3_10	Abi3	1615	2006
Abi3_2	Abi3	3665	3703
Abi3_3	Abi3	2737	3284
Abi3_4	Abi3	2706	3274
Abi3_5	Abi3	2328	2524
Abi3_6	Abi3	3128	4766
Abi3_7	Abi3	6030	7273
Abi3_8	Abi3	1974	2268
Abi3_9	Abi3	1282	1608
Abr_1	Abr	4736	5777
Abr_10	Abr	3482	4913
Abr_2	Abr	1163	1178
Abr_3	Abr	394	318
Abr_4	Abr	2283	3124
Abr_5	Abr	4195	4727
Abr_6	Abr	2205	1933
Abr_7	Abr	2468	2446
Abr_8	Abr	2041	2619
Abr_9	Abr	4096	4612
Acsl1_1	Acsl1	2488	3081
Acsl1_10	Acsl1	4799	5332
Acsl1_2	Acsl1	2164	2924
Acsl1_3	Acsl1	802	900
Acsl1_4	Acsl1	2895	3572
Acsl1_5	Acsl1	6299	7053
Acsl1_6	Acsl1	2929	3259
Acsl1_7	Acsl1	5557	6524
Acsl1_8	Acsl1	1660	2056
Acsl1_9	Acsl1	6756	8160
Acvr1b_1	Acvr1b	1886	1547
Acvr1b_10	Acvr1b	1342	1117
Acvr1b_2	Acvr1b	4681	3587
Acvr1b_3	Acvr1b	4638	3093
Acvr1b_4	Acvr1b	4825	3568
Acvr1b_5	Acvr1b	3172	3067
Acvr1b_6	Acvr1b	3877	2531
Acvr1b_7	Acvr1b	4034	2926
Acvr1b_8	Acvr1b	448	374
Acvr1b_9	Acvr1b	3367	3219
Adam17_1	Adam17	52	55
Adam17_10	Adam17	3044	2648
Adam17_2	Adam17	1273	1264
Adam17_3	Adam17	3293	2704
Adam17_4	Adam17	5991	4917
Adam17_5	Adam17	1584	1515
Adam17_6	Adam17	4125	4745
Adam17_7	Adam17	4929	4894
Adam17_8	Adam17	3977	4277
Adam17_9	Adam17	5094	4842
Adam8_1	Adam8	4536	5719
Adam8_10	Adam8	800	901
Adam8_2	Adam8	3820	5999
Adam8_3	Adam8	3743	4368
Adam8_4	Adam8	6605	8309
Adam8_5	Adam8	3151	3871
Adam8_6	Adam8	3682	5223
Adam8_7	Adam8	2888	3679
Adam8_8	Adam8	1793	2399
Adam8_9	Adam8	1361	1810
Adamtsl5_1	Adamtsl5	2953	3235
Adamtsl5_10	Adamtsl5	2448	2811
Adamtsl5_2	Adamtsl5	1507	1751
Adamtsl5_3	Adamtsl5	2309	2510
Adamtsl5_4	Adamtsl5	2104	2756
Adamtsl5_5	Adamtsl5	3178	3894
Adamtsl5_6	Adamtsl5	2909	2883
Adamtsl5_7	Adamtsl5	611	900
Adamtsl5_8	Adamtsl5	525	600
Adamtsl5_9	Adamtsl5	2383	2769
Adap2_1	Adap2	3360	3882
Adap2_10	Adap2	1530	1975
Adap2_2	Adap2	6493	7311
Adap2_3	Adap2	2033	2995
Adap2_4	Adap2	3702	4559
Adap2_5	Adap2	4137	5035
Adap2_6	Adap2	3522	4153
Adap2_7	Adap2	1237	1653
Adap2_8	Adap2	1804	2097
Adap2_9	Adap2	1224	1648
Adgre1_4897	Adgre1	7942	6924
Adgre1_4898	Adgre1	6099	5806
Adgre1_4899	Adgre1	6804	6908
Adgre1_4900	Adgre1	3013	2615
Adgre4_22618	Adgre4	4677	6725
Adgre4_22619	Adgre4	3061	4325
Adgre4_22620	Adgre4	9266	12280
Adgre4_22621	Adgre4	7144	8811
Adgre5_20062	Adgre5	5373	7056
Adgre5_20063	Adgre5	6	6
Adgre5_20064	Adgre5	5073	4723
Adgre5_20065	Adgre5	4187	5373
Adgrg5_72764	Adgrg5	4866	5977
Adgrg5_72765	Adgrg5	1009	1061
Adgrg5_72766	Adgrg5	4862	6281
Adgrg5_72767	Adgrg5	2074	2668
Adgrg6_54464	Adgrg6	1980	2008
Adgrg6_54465	Adgrg6	4704	5191
Adgrg6_54466	Adgrg6	4186	4638
Adgrg6_54467	Adgrg6	3331	4154
Adipor2_1	Adipor2	2398	3141
Adipor2_10	Adipor2	4586	4557
Adipor2_2	Adipor2	5513	5316
Adipor2_3	Adipor2	3621	3699
Adipor2_4	Adipor2	4558	5259
Adipor2_5	Adipor2	3351	4099
Adipor2_6	Adipor2	787	822
Adipor2_7	Adipor2	3592	3510
Adipor2_8	Adipor2	5887	6601
Adipor2_9	Adipor2	3815	4676
Adnp_1	Adnp	3707	3827
Adnp_10	Adnp	4755	4177
Adnp_2	Adnp	7110	5957
Adnp_3	Adnp	4623	4837
Adnp_4	Adnp	6821	6489
Adnp_5	Adnp	7626	6609
Adnp_6	Adnp	3541	3223
Adnp_7	Adnp	7198	6499
Adnp_8	Adnp	3103	3418
Adnp_9	Adnp	5085	5147
Adssl1_1	Adssl1	1642	2461
Adssl1_10	Adssl1	2103	2813
Adssl1_2	Adssl1	3027	3255
Adssl1_3	Adssl1	4609	5863
Adssl1_4	Adssl1	5091	5139
Adssl1_5	Adssl1	1135	1036
Adssl1_6	Adssl1	3639	4587
Adssl1_7	Adssl1	3033	3562
Adssl1_8	Adssl1	3154	3819
Adssl1_9	Adssl1	1214	1166
Agap1_1	Agap1	5120	5960
Agap1_10	Agap1	2768	2418
Agap1_2	Agap1	2929	3514
Agap1_3	Agap1	1454	1637
Agap1_4	Agap1	3365	4027
Agap1_5	Agap1	1891	2007
Agap1_6	Agap1	5360	5950
Agap1_7	Agap1	2134	2872
Agap1_8	Agap1	4085	5152
Agap1_9	Agap1	1215	1584
Agpat4_1	Agpat4	6031	7021
Agpat4_10	Agpat4	8057	9733
Agpat4_2	Agpat4	3476	3653
Agpat4_3	Agpat4	2051	2913
Agpat4_4	Agpat4	4967	5939
Agpat4_5	Agpat4	3479	4168
Agpat4_6	Agpat4	3670	5169
Agpat4_7	Agpat4	3198	4465
Agpat4_8	Agpat4	3755	4583
Agpat4_9	Agpat4	1564	2370
Ahcyl2_1	Ahcyl2	3808	4161
Ahcyl2_10	Ahcyl2	4088	4988
Ahcyl2_2	Ahcyl2	5439	6413
Ahcyl2_3	Ahcyl2	3173	3882
Ahcyl2_4	Ahcyl2	4210	4600
Ahcyl2_5	Ahcyl2	4277	4915
Ahcyl2_6	Ahcyl2	7401	8869
Ahcyl2_7	Ahcyl2	5834	7104
Ahcyl2_8	Ahcyl2	4972	6931
Ahcyl2_9	Ahcyl2	3029	3914
Aim2_1	Aim2	2566	3507
Aim2_10	Aim2	4830	5838
Aim2_2	Aim2	4611	5287
Aim2_3	Aim2	3835	3862
Aim2_4	Aim2	7176	9160
Aim2_5	Aim2	2513	2930
Aim2_6	Aim2	4106	4603
Aim2_7	Aim2	2594	3032
Aim2_8	Aim2	4671	5049
Aim2_9	Aim2	3404	3707
Aldh1a2_1	Aldh1a2	4860	5514
Aldh1a2_10	Aldh1a2	2303	2268
Aldh1a2_2	Aldh1a2	3647	4759
Aldh1a2_3	Aldh1a2	1098	1159
Aldh1a2_4	Aldh1a2	4457	5044
Aldh1a2_5	Aldh1a2	1998	2094
Aldh1a2_6	Aldh1a2	3646	4425
Aldh1a2_7	Aldh1a2	4599	4312
Aldh1a2_8	Aldh1a2	1854	2226
Aldh1a2_9	Aldh1a2	1976	3505
Aldoc_1	Aldoc	1624	1968
Aldoc_10	Aldoc	5506	6362
Aldoc_2	Aldoc	2662	3381
Aldoc_3	Aldoc	3047	3589
Aldoc_4	Aldoc	4430	5306
Aldoc_5	Aldoc	4485	5635
Aldoc_6	Aldoc	1815	2347
Aldoc_7	Aldoc	2111	2056
Aldoc_8	Aldoc	1697	1852
Aldoc_9	Aldoc	1344	1772
Alkbh1_1	Alkbh1	1047	1113
Alkbh1_10	Alkbh1	3141	3023
Alkbh1_2	Alkbh1	3042	3051
Alkbh1_3	Alkbh1	4634	6096
Alkbh1_4	Alkbh1	6173	7971
Alkbh1_5	Alkbh1	340	464
Alkbh1_6	Alkbh1	5856	6912
Alkbh1_7	Alkbh1	2822	3177
Alkbh1_8	Alkbh1	2187	2229
Alkbh1_9	Alkbh1	2246	2921
Alox5_1	Alox5	1226	1340
Alox5_10	Alox5	1412	1715
Alox5_2	Alox5	797	1122
Alox5_3	Alox5	4175	5036
Alox5_4	Alox5	8638	10191
Alox5_5	Alox5	1331	1485
Alox5_6	Alox5	4062	5055
Alox5_7	Alox5	3566	4626
Alox5_8	Alox5	3120	3840
Alox5_9	Alox5	3667	4507
Amigo2_1	Amigo2	3315	4412
Amigo2_10	Amigo2	1530	1753
Amigo2_2	Amigo2	1902	2210
Amigo2_3	Amigo2	2625	3460
Amigo2_4	Amigo2	2973	3139
Amigo2_5	Amigo2	5384	6492
Amigo2_6	Amigo2	2377	2874
Amigo2_7	Amigo2	1612	1784
Amigo2_8	Amigo2	6837	7206
Amigo2_9	Amigo2	4547	4860
Anln_1	Anln	1810	1321
Anln_10	Anln	1813	1406
Anln_2	Anln	5523	5247
Anln_3	Anln	1706	1349
Anln_4	Anln	2345	2057
Anln_5	Anln	4870	3786
Anln_6	Anln	2771	1723
Anln_7	Anln	1892	1469
Anln_8	Anln	2063	1440
Anln_9	Anln	2567	2687
Anpep_1	Anpep	2559	3110
Anpep_10	Anpep	7918	8861
Anpep_2	Anpep	2506	2849
Anpep_3	Anpep	1140	1358
Anpep_4	Anpep	2648	2732
Anpep_5	Anpep	3200	3828
Anpep_6	Anpep	3737	5753
Anpep_7	Anpep	2524	2977
Anpep_8	Anpep	3513	4484
Anpep_9	Anpep	3582	3838
Apba1_1	Apba1	2738	2908
Apba1_10	Apba1	3674	3997
Apba1_2	Apba1	2887	3287
Apba1_3	Apba1	2723	3254
Apba1_4	Apba1	920	1134
Apba1_5	Apba1	6182	6975
Apba1_6	Apba1	1006	1365
Apba1_7	Apba1	1706	1985
Apba1_8	Apba1	6891	7984
Apba1_9	Apba1	3011	3656
Aph1c_1	Aph1c	2370	3442
Aph1c_10	Aph1c	2679	3328
Aph1c_2	Aph1c	2067	2734
Aph1c_3	Aph1c	3637	4174
Aph1c_4	Aph1c	1892	2093
Aph1c_5	Aph1c	3876	5156
Aph1c_6	Aph1c	7932	10476
Aph1c_7	Aph1c	1374	1956
Aph1c_8	Aph1c	5438	6825
Aph1c_9	Aph1c	3075	3763
Apobec1_1	Apobec1	2370	2843
Apobec1_10	Apobec1	3859	4013
Apobec1_2	Apobec1	3860	4962
Apobec1_3	Apobec1	5002	5925
Apobec1_4	Apobec1	4935	5768
Apobec1_5	Apobec1	3257	4103
Apobec1_6	Apobec1	3171	3550
Apobec1_7	Apobec1	2317	2919
Apobec1_8	Apobec1	4962	5941
Apobec1_9	Apobec1	4766	5756
Apoe_1	Apoe	1630	1809
Apoe_10	Apoe	4761	5222
Apoe_2	Apoe	1445	1896
Apoe_3	Apoe	2420	3252
Apoe_4	Apoe	3550	3825
Apoe_5	Apoe	1514	1722
Apoe_6	Apoe	2675	2990
Apoe_7	Apoe	6229	7458
Apoe_8	Apoe	1352	1073
Apoe_9	Apoe	2035	1945
Appl2_1	Appl2	2763	2991
Appl2_10	Appl2	2680	4259
Appl2_2	Appl2	1862	2222
Appl2_3	Appl2	972	1139
Appl2_4	Appl2	1259	1275
Appl2_5	Appl2	2120	2553
Appl2_6	Appl2	3108	4494
Appl2_7	Appl2	5200	5998
Appl2_8	Appl2	3912	4622
Appl2_9	Appl2	3126	3514
Aqp9_1	Aqp9	3529	3898
Aqp9_10	Aqp9	7620	9453
Aqp9_2	Aqp9	7847	8611
Aqp9_3	Aqp9	5565	7201
Aqp9_4	Aqp9	2163	2247
Aqp9_5	Aqp9	11168	13357
Aqp9_6	Aqp9	1725	1700
Aqp9_7	Aqp9	3642	4546
Aqp9_8	Aqp9	4451	4922
Aqp9_9	Aqp9	4569	5338
Arfgef1_1	Arfgef1	3706	4730
Arfgef1_10	Arfgef1	2330	2738
Arfgef1_2	Arfgef1	1938	2675
Arfgef1_3	Arfgef1	2043	2732
Arfgef1_4	Arfgef1	4765	6791
Arfgef1_5	Arfgef1	3439	4523
Arfgef1_6	Arfgef1	5406	6547
Arfgef1_7	Arfgef1	4803	5633
Arfgef1_8	Arfgef1	3172	3715
Arfgef1_9	Arfgef1	3373	4707
Arhgap24_1	Arhgap24	905	1133
Arhgap24_10	Arhgap24	2822	3148
Arhgap24_2	Arhgap24	1840	1983
Arhgap24_3	Arhgap24	5970	6592
Arhgap24_4	Arhgap24	3918	4417
Arhgap24_5	Arhgap24	3573	4481
Arhgap24_6	Arhgap24	2798	3500
Arhgap24_7	Arhgap24	2345	3375
Arhgap24_8	Arhgap24	5074	5530
Arhgap24_9	Arhgap24	5386	5924
Arhgap26_1	Arhgap26	4077	4709
Arhgap26_10	Arhgap26	4459	5662
Arhgap26_2	Arhgap26	1821	2618
Arhgap26_3	Arhgap26	1863	1977
Arhgap26_4	Arhgap26	4524	5186
Arhgap26_5	Arhgap26	3660	4015
Arhgap26_6	Arhgap26	6073	6341
Arhgap26_7	Arhgap26	3391	4073
Arhgap26_8	Arhgap26	1069	1327
Arhgap26_9	Arhgap26	4214	5174
Arhgap31_1	Arhgap31	4297	4617
Arhgap31_10	Arhgap31	2525	2974
Arhgap31_2	Arhgap31	3892	4003
Arhgap31_3	Arhgap31	1584	2098
Arhgap31_4	Arhgap31	2444	2771
Arhgap31_5	Arhgap31	2541	3523
Arhgap31_6	Arhgap31	4192	4942
Arhgap31_7	Arhgap31	2917	3866
Arhgap31_8	Arhgap31	4286	5180
Arhgap31_9	Arhgap31	1596	2018
Arhgap6_1	Arhgap6	6062	7554
Arhgap6_10	Arhgap6	2791	3612
Arhgap6_2	Arhgap6	2443	2493
Arhgap6_3	Arhgap6	1339	1619
Arhgap6_4	Arhgap6	1781	1922
Arhgap6_5	Arhgap6	3766	4269
Arhgap6_6	Arhgap6	1937	2208
Arhgap6_7	Arhgap6	4440	5238
Arhgap6_8	Arhgap6	2582	3057
Arhgap6_9	Arhgap6	4174	4891
Aspm_1	Aspm	2870	3463
Aspm_10	Aspm	3052	3194
Aspm_2	Aspm	4032	5496
Aspm_3	Aspm	4274	5190
Aspm_4	Aspm	1637	1757
Aspm_5	Aspm	2938	3993
Aspm_6	Aspm	1795	2537
Aspm_7	Aspm	5007	5765
Aspm_8	Aspm	2651	3582
Aspm_9	Aspm	6814	8155
Ass1_1	Ass1	2446	3185
Ass1_10	Ass1	2213	3362
Ass1_2	Ass1	6344	6361
Ass1_3	Ass1	5608	6291
Ass1_4	Ass1	4989	5940
Ass1_5	Ass1	3068	4084
Ass1_6	Ass1	3369	4566
Ass1_7	Ass1	7077	8654
Ass1_8	Ass1	3564	3995
Ass1_9	Ass1	4499	5515
Atf3_1	Atf3	1081	1007
Atf3_10	Atf3	1301	1565
Atf3_2	Atf3	1406	1547
Atf3_3	Atf3	2012	2074
Atf3_4	Atf3	3292	3408
Atf3_5	Atf3	2594	2740
Atf3_6	Atf3	1305	1474
Atf3_7	Atf3	3075	3117
Atf3_8	Atf3	2189	3203
Atf3_9	Atf3	6207	5289
Atp10a_1	Atp10a	1517	1663
Atp10a_10	Atp10a	4685	6233
Atp10a_2	Atp10a	311	347
Atp10a_3	Atp10a	1594	1902
Atp10a_4	Atp10a	23	26
Atp10a_5	Atp10a	4774	5805
Atp10a_6	Atp10a	2861	3657
Atp10a_7	Atp10a	1542	1847
Atp10a_8	Atp10a	5119	5929
Atp10a_9	Atp10a	2851	3816
Atp13a2_1	Atp13a2	4989	5169
Atp13a2_10	Atp13a2	4017	4678
Atp13a2_2	Atp13a2	1787	2270
Atp13a2_3	Atp13a2	1016	1491
Atp13a2_4	Atp13a2	1747	2359
Atp13a2_5	Atp13a2	5315	6257
Atp13a2_6	Atp13a2	2090	2700
Atp13a2_7	Atp13a2	2019	2089
Atp13a2_8	Atp13a2	3426	3841
Atp13a2_9	Atp13a2	1468	2037
Atrnl1_1	Atrnl1	4889	4915
Atrnl1_10	Atrnl1	1790	1597
Atrnl1_2	Atrnl1	2398	2261
Atrnl1_3	Atrnl1	5681	7031
Atrnl1_4	Atrnl1	2339	3390
Atrnl1_5	Atrnl1	3328	4362
Atrnl1_6	Atrnl1	3935	5133
Atrnl1_7	Atrnl1	3692	4642
Atrnl1_8	Atrnl1	3101	4324
Atrnl1_9	Atrnl1	5432	5837
Auh_1	Auh	580	644
Auh_10	Auh	1281	1482
Auh_2	Auh	4904	5717
Auh_3	Auh	3847	4067
Auh_4	Auh	904	1108
Auh_5	Auh	2978	3637
Auh_6	Auh	5311	6316
Auh_7	Auh	1645	2602
Auh_8	Auh	3046	3728
Auh_9	Auh	7049	8836
AW549877_1	AW549877	1041	1272
AW549877_10	AW549877	763	712
AW549877_2	AW549877	3070	3735
AW549877_3	AW549877	4693	4909
AW549877_4	AW549877	927	777
AW549877_5	AW549877	5593	7209
AW549877_6	AW549877	1938	2689
AW549877_7	AW549877	3592	4026
AW549877_8	AW549877	4214	4538
AW549877_9	AW549877	6268	8633
B3gnt7_1	B3gnt7	8309	8015
B3gnt7_10	B3gnt7	5030	4978
B3gnt7_2	B3gnt7	3001	2640
B3gnt7_3	B3gnt7	1014	1295
B3gnt7_4	B3gnt7	4871	5442
B3gnt7_5	B3gnt7	8039	7111
B3gnt7_6	B3gnt7	2956	2566
B3gnt7_7	B3gnt7	2109	2133
B3gnt7_8	B3gnt7	8294	8666
B3gnt7_9	B3gnt7	6138	5855
B3gnt8_1	B3gnt8	3452	4757
B3gnt8_10	B3gnt8	4587	6041
B3gnt8_2	B3gnt8	2089	2483
B3gnt8_3	B3gnt8	776	793
B3gnt8_4	B3gnt8	2216	2867
B3gnt8_5	B3gnt8	3641	4423
B3gnt8_6	B3gnt8	3667	5225
B3gnt8_7	B3gnt8	2904	4059
B3gnt8_8	B3gnt8	1228	1278
B3gnt8_9	B3gnt8	5881	7601
B430306N03Rik_1	B430306N03Rik	3683	4817
B430306N03Rik_10	B430306N03Rik	7685	9538
B430306N03Rik_2	B430306N03Rik	561	653
B430306N03Rik_3	B430306N03Rik	2365	3163
B430306N03Rik_4	B430306N03Rik	1674	2262
B430306N03Rik_5	B430306N03Rik	2909	3510
B430306N03Rik_6	B430306N03Rik	3216	3479
B430306N03Rik_7	B430306N03Rik	4299	5062
B430306N03Rik_8	B430306N03Rik	6739	10371
B430306N03Rik_9	B430306N03Rik	6469	7897
B4galt1_1	B4galt1	1664	1741
B4galt1_10	B4galt1	2859	2003
B4galt1_2	B4galt1	3570	2855
B4galt1_3	B4galt1	2621	1792
B4galt1_4	B4galt1	4590	3458
B4galt1_5	B4galt1	4913	3396
B4galt1_6	B4galt1	1351	1119
B4galt1_7	B4galt1	4688	3814
B4galt1_8	B4galt1	3531	2949
B4galt1_9	B4galt1	8012	7161
Baiap2_1	Baiap2	384	353
Baiap2_10	Baiap2	6509	7231
Baiap2_2	Baiap2	4343	5305
Baiap2_3	Baiap2	1599	2119
Baiap2_4	Baiap2	2594	3566
Baiap2_5	Baiap2	1991	2448
Baiap2_6	Baiap2	3439	4043
Baiap2_7	Baiap2	5165	5885
Baiap2_8	Baiap2	2449	3135
Baiap2_9	Baiap2	5166	6524
Basp1_1	Basp1	1387	2069
Basp1_10	Basp1	2098	2299
Basp1_2	Basp1	1547	2102
Basp1_3	Basp1	440	596
Basp1_4	Basp1	2524	3584
Basp1_5	Basp1	3337	4527
Basp1_6	Basp1	1460	1868
Basp1_7	Basp1	1924	2694
Basp1_8	Basp1	1611	2141
Basp1_9	Basp1	1725	2415
Bcar3_1	Bcar3	2883	3578
Bcar3_10	Bcar3	1251	2021
Bcar3_2	Bcar3	3702	4836
Bcar3_3	Bcar3	5138	5978
Bcar3_4	Bcar3	1696	1885
Bcar3_5	Bcar3	974	1438
Bcar3_6	Bcar3	2557	3142
Bcar3_7	Bcar3	2049	2725
Bcar3_8	Bcar3	3057	3132
Bcar3_9	Bcar3	2908	3568
Bhlhe41_1	Bhlhe41	2890	2915
Bhlhe41_10	Bhlhe41	4431	4277
Bhlhe41_2	Bhlhe41	5146	5488
Bhlhe41_3	Bhlhe41	7224	7665
Bhlhe41_4	Bhlhe41	2648	2649
Bhlhe41_5	Bhlhe41	5298	5952
Bhlhe41_6	Bhlhe41	5338	5260
Bhlhe41_7	Bhlhe41	3250	3241
Bhlhe41_8	Bhlhe41	2504	3339
Bhlhe41_9	Bhlhe41	884	515
Blnk_1	Blnk	2039	2601
Blnk_10	Blnk	3450	4321
Blnk_2	Blnk	10709	11273
Blnk_3	Blnk	1636	1840
Blnk_4	Blnk	4864	6215
Blnk_5	Blnk	3139	3612
Blnk_6	Blnk	4242	4600
Blnk_7	Blnk	3408	3876
Blnk_8	Blnk	2263	2464
Blnk_9	Blnk	2085	2091
Bst1_1	Bst1	1583	2212
Bst1_10	Bst1	1495	1589
Bst1_2	Bst1	2640	3105
Bst1_3	Bst1	2544	2741
Bst1_4	Bst1	4377	4881
Bst1_5	Bst1	1748	1826
Bst1_6	Bst1	2309	2675
Bst1_7	Bst1	3044	3702
Bst1_8	Bst1	3497	4233
Bst1_9	Bst1	3367	3410
Btg2_1	Btg2	979	1160
Btg2_10	Btg2	445	719
Btg2_2	Btg2	2628	3132
Btg2_3	Btg2	1674	1975
Btg2_4	Btg2	2123	2748
Btg2_5	Btg2	4316	4277
Btg2_6	Btg2	6704	8405
Btg2_7	Btg2	1142	1159
Btg2_8	Btg2	2236	2228
Btg2_9	Btg2	2199	2129
Bub1b_1	Bub1b	4496	4897
Bub1b_10	Bub1b	5315	5966
Bub1b_2	Bub1b	1956	2592
Bub1b_3	Bub1b	2853	3143
Bub1b_4	Bub1b	1492	1721
Bub1b_5	Bub1b	2927	3163
Bub1b_6	Bub1b	3931	4580
Bub1b_7	Bub1b	2174	2265
Bub1b_8	Bub1b	2795	3330
Bub1b_9	Bub1b	2245	2350
C1galt1_1	C1galt1	4990	4505
C1galt1_10	C1galt1	8009	7705
C1galt1_2	C1galt1	10083	10278
C1galt1_3	C1galt1	6920	8035
C1galt1_4	C1galt1	6890	6284
C1galt1_5	C1galt1	3444	3497
C1galt1_6	C1galt1	3748	4035
C1galt1_7	C1galt1	3918	4723
C1galt1_8	C1galt1	8489	9788
C1galt1_9	C1galt1	2147	1973
C1qa_1	C1qa	1325	1917
C1qa_10	C1qa	4281	5291
C1qa_2	C1qa	911	1412
C1qa_3	C1qa	3184	3128
C1qa_4	C1qa	2454	2936
C1qa_5	C1qa	3161	3123
C1qa_6	C1qa	2875	3504
C1qa_7	C1qa	3827	4792
C1qa_8	C1qa	4750	6590
C1qa_9	C1qa	2523	2639
C1qb_1	C1qb	4325	5132
C1qb_10	C1qb	4233	4538
C1qb_2	C1qb	1254	1322
C1qb_3	C1qb	408	328
C1qb_4	C1qb	2205	2777
C1qb_5	C1qb	4580	5428
C1qb_6	C1qb	4513	5557
C1qb_7	C1qb	1776	2138
C1qb_8	C1qb	5793	6208
C1qb_9	C1qb	3192	4374
C1qc_1	C1qc	1419	1884
C1qc_10	C1qc	4665	5331
C1qc_2	C1qc	997	1239
C1qc_3	C1qc	3580	3829
C1qc_4	C1qc	4358	6322
C1qc_5	C1qc	4125	4972
C1qc_6	C1qc	4624	5729
C1qc_7	C1qc	2638	2918
C1qc_8	C1qc	2187	2704
C1qc_9	C1qc	6791	8159
C1ra_1	C1ra	6188	7872
C1ra_10	C1ra	3212	4038
C1ra_2	C1ra	5519	7104
C1ra_3	C1ra	4916	6482
C1ra_4	C1ra	4513	4935
C1ra_5	C1ra	2038	2477
C1ra_6	C1ra	3162	3751
C1ra_7	C1ra	2949	3309
C1ra_8	C1ra	2594	3261
C1ra_9	C1ra	7077	7451
C3_1	C3	3291	4354
C3_10	C3	5302	6583
C3_2	C3	566	845
C3_3	C3	1480	1664
C3_4	C3	4068	5897
C3_5	C3	1660	1518
C3_6	C3	3492	4413
C3_7	C3	7850	9586
C3_8	C3	1078	1159
C3_9	C3	2902	2864
C3ar1_1	C3ar1	2757	3352
C3ar1_10	C3ar1	1887	2731
C3ar1_2	C3ar1	3076	3134
C3ar1_3	C3ar1	1518	2411
C3ar1_4	C3ar1	3198	3515
C3ar1_5	C3ar1	2724	3084
C3ar1_6	C3ar1	4400	4598
C3ar1_7	C3ar1	5432	6232
C3ar1_8	C3ar1	3703	4013
C3ar1_9	C3ar1	6952	9136
C77080_1	C77080	1280	1435
C77080_10	C77080	4425	6062
C77080_2	C77080	2402	2616
C77080_3	C77080	1866	2347
C77080_4	C77080	4095	4642
C77080_5	C77080	2289	2824
C77080_6	C77080	3499	3993
C77080_7	C77080	2241	2725
C77080_8	C77080	1805	1882
C77080_9	C77080	1241	1912
Cacna1a_1	Cacna1a	1969	2155
Cacna1a_10	Cacna1a	1906	2541
Cacna1a_2	Cacna1a	5369	7341
Cacna1a_3	Cacna1a	6132	7450
Cacna1a_4	Cacna1a	2242	2704
Cacna1a_5	Cacna1a	2125	2261
Cacna1a_6	Cacna1a	3056	2965
Cacna1a_7	Cacna1a	2406	2991
Cacna1a_8	Cacna1a	1640	1955
Cacna1a_9	Cacna1a	3663	4042
Calcrl_1	Calcrl	4102	4600
Calcrl_10	Calcrl	2701	3242
Calcrl_2	Calcrl	3297	3720
Calcrl_3	Calcrl	2469	2978
Calcrl_4	Calcrl	1547	1789
Calcrl_5	Calcrl	3893	4614
Calcrl_6	Calcrl	4280	4724
Calcrl_7	Calcrl	3671	4551
Calcrl_8	Calcrl	8838	9327
Calcrl_9	Calcrl	2134	2009
Camk1_1	Camk1	1074	1393
Camk1_10	Camk1	3738	5367
Camk1_2	Camk1	3670	4391
Camk1_3	Camk1	6561	8073
Camk1_4	Camk1	3414	4209
Camk1_5	Camk1	936	1329
Camk1_6	Camk1	3206	3834
Camk1_7	Camk1	1678	1943
Camk1_8	Camk1	614	807
Camk1_9	Camk1	5828	6884
Camk2d_1	Camk2d	2963	3662
Camk2d_10	Camk2d	4323	5228
Camk2d_2	Camk2d	1408	1956
Camk2d_3	Camk2d	3787	4171
Camk2d_4	Camk2d	3427	4566
Camk2d_5	Camk2d	4624	5474
Camk2d_6	Camk2d	3498	4710
Camk2d_7	Camk2d	2758	3662
Camk2d_8	Camk2d	6689	8102
Camk2d_9	Camk2d	6782	7925
Capn15_1	Capn15	2446	3009
Capn15_10	Capn15	183	248
Capn15_2	Capn15	4866	6045
Capn15_3	Capn15	2599	3247
Capn15_4	Capn15	1642	1323
Capn15_5	Capn15	1406	1707
Capn15_6	Capn15	2312	2718
Capn15_7	Capn15	2202	2726
Capn15_8	Capn15	4647	5275
Capn15_9	Capn15	2052	2431
Car4_1	Car4	5205	5831
Car4_10	Car4	3986	4984
Car4_2	Car4	1902	2322
Car4_3	Car4	5445	6429
Car4_4	Car4	7510	9963
Car4_5	Car4	786	969
Car4_6	Car4	2131	2294
Car4_7	Car4	3767	4946
Car4_8	Car4	4861	6148
Car4_9	Car4	1775	1753
Casp2_1	Casp2	3881	4747
Casp2_10	Casp2	4494	5748
Casp2_2	Casp2	1202	1347
Casp2_3	Casp2	4650	4879
Casp2_4	Casp2	1274	1464
Casp2_5	Casp2	3732	4754
Casp2_6	Casp2	5219	5565
Casp2_7	Casp2	3884	4730
Casp2_8	Casp2	2095	2224
Casp2_9	Casp2	4250	4559
Casp7_1	Casp7	7910	8969
Casp7_10	Casp7	3668	3667
Casp7_2	Casp7	2603	3393
Casp7_3	Casp7	981	1408
Casp7_4	Casp7	644	557
Casp7_5	Casp7	5090	6559
Casp7_6	Casp7	3387	4045
Casp7_7	Casp7	5677	6517
Casp7_8	Casp7	1307	1301
Casp7_9	Casp7	3229	3458
Cbfa2t3_1	Cbfa2t3	3000	3778
Cbfa2t3_10	Cbfa2t3	2507	3167
Cbfa2t3_2	Cbfa2t3	2100	2225
Cbfa2t3_3	Cbfa2t3	3585	4155
Cbfa2t3_4	Cbfa2t3	1313	1578
Cbfa2t3_5	Cbfa2t3	1424	1382
Cbfa2t3_6	Cbfa2t3	2229	2475
Cbfa2t3_7	Cbfa2t3	4143	4494
Cbfa2t3_8	Cbfa2t3	4561	4795
Cbfa2t3_9	Cbfa2t3	3930	4621
Cbln1_1	Cbln1	2147	2780
Cbln1_10	Cbln1	1079	1552
Cbln1_2	Cbln1	1732	2119
Cbln1_3	Cbln1	1303	1707
Cbln1_4	Cbln1	2155	2505
Cbln1_5	Cbln1	688	657
Cbln1_6	Cbln1	3021	3390
Cbln1_7	Cbln1	5164	5632
Cbln1_8	Cbln1	2910	2989
Cbln1_9	Cbln1	1700	2151
Ccdc86_1	Ccdc86	1989	2964
Ccdc86_10	Ccdc86	2488	2170
Ccdc86_2	Ccdc86	2056	2960
Ccdc86_3	Ccdc86	2894	3753
Ccdc86_4	Ccdc86	2101	3108
Ccdc86_5	Ccdc86	1511	2045
Ccdc86_6	Ccdc86	933	1077
Ccdc86_7	Ccdc86	1854	2687
Ccdc86_8	Ccdc86	4064	6022
Ccdc86_9	Ccdc86	665	1012
Ccdc88c_1	Ccdc88c	1161	1209
Ccdc88c_10	Ccdc88c	3663	4578
Ccdc88c_2	Ccdc88c	3463	4396
Ccdc88c_3	Ccdc88c	4377	4878
Ccdc88c_4	Ccdc88c	1513	1569
Ccdc88c_5	Ccdc88c	3464	3403
Ccdc88c_6	Ccdc88c	2815	2992
Ccdc88c_7	Ccdc88c	2294	2733
Ccdc88c_8	Ccdc88c	4013	4261
Ccdc88c_9	Ccdc88c	2847	3595
Ccl22_1	Ccl22	2091	2997
Ccl22_10	Ccl22	1908	2348
Ccl22_2	Ccl22	3566	3929
Ccl22_3	Ccl22	3628	4454
Ccl22_4	Ccl22	4518	5561
Ccl22_5	Ccl22	4069	4724
Ccl22_6	Ccl22	1793	2000
Ccl22_7	Ccl22	4688	5404
Ccl22_8	Ccl22	7259	8670
Ccl22_9	Ccl22	5486	6927
Ccl3_1	Ccl3	2507	3313
Ccl3_10	Ccl3	2022	2072
Ccl3_2	Ccl3	2082	2432
Ccl3_3	Ccl3	4483	5203
Ccl3_4	Ccl3	2463	2639
Ccl3_5	Ccl3	1621	2392
Ccl3_6	Ccl3	2629	3892
Ccl3_7	Ccl3	3689	4358
Ccl3_8	Ccl3	1574	1827
Ccl3_9	Ccl3	5298	6089
Ccnd3_1	Ccnd3	508	615
Ccnd3_10	Ccnd3	1672	1740
Ccnd3_3	Ccnd3	1816	1623
Ccnd3_4	Ccnd3	896	858
Ccnd3_5	Ccnd3	2307	1700
Ccnd3_6	Ccnd3	3988	3653
Ccnd3_7	Ccnd3	1187	1264
Ccnd3_8	Ccnd3	855	1004
Ccnd3_9	Ccnd3	963	1197
Ccnt2_1	Ccnt2	1356	1581
Ccnt2_10	Ccnt2	5451	6951
Ccnt2_2	Ccnt2	2804	3928
Ccnt2_3	Ccnt2	548	711
Ccnt2_4	Ccnt2	1895	2133
Ccnt2_5	Ccnt2	5899	7259
Ccnt2_6	Ccnt2	4795	5228
Ccnt2_7	Ccnt2	3968	4418
Ccnt2_8	Ccnt2	3992	4559
Ccnt2_9	Ccnt2	6289	7334
Cd14_1	Cd14	1232	1493
Cd14_10	Cd14	1006	1355
Cd14_2	Cd14	5063	6445
Cd14_3	Cd14	2049	2524
Cd14_4	Cd14	2251	2604
Cd14_5	Cd14	3774	4411
Cd14_6	Cd14	2861	3760
Cd14_7	Cd14	2868	3594
Cd14_8	Cd14	1099	1014
Cd14_9	Cd14	4441	5221
Cd302_1	Cd302	2500	2972
Cd302_10	Cd302	3875	4863
Cd302_2	Cd302	1845	2346
Cd302_3	Cd302	2916	3530
Cd302_4	Cd302	6864	7855
Cd302_5	Cd302	4974	4886
Cd302_6	Cd302	6216	7366
Cd302_7	Cd302	2119	2359
Cd302_8	Cd302	2758	3650
Cd302_9	Cd302	6223	7799
Cd33_1	Cd33	4247	4975
Cd33_10	Cd33	7283	8204
Cd33_2	Cd33	1881	2031
Cd33_3	Cd33	4880	5330
Cd33_4	Cd33	2778	3724
Cd33_5	Cd33	3975	5354
Cd33_6	Cd33	5874	7331
Cd33_7	Cd33	10054	12163
Cd33_8	Cd33	2517	3142
Cd33_9	Cd33	2624	3014
Cd36_1	Cd36	2343	2832
Cd36_10	Cd36	4284	4791
Cd36_2	Cd36	6700	7454
Cd36_3	Cd36	5868	6748
Cd36_4	Cd36	4004	5059
Cd36_5	Cd36	4346	4971
Cd36_6	Cd36	5118	4914
Cd36_7	Cd36	7767	8553
Cd36_8	Cd36	2596	2328
Cd36_9	Cd36	3165	3540
Cd38_1	Cd38	3538	3989
Cd38_10	Cd38	3596	3894
Cd38_2	Cd38	5361	6421
Cd38_3	Cd38	5809	6615
Cd38_4	Cd38	6841	8154
Cd38_5	Cd38	7736	9263
Cd38_6	Cd38	6330	7628
Cd38_7	Cd38	5170	6312
Cd38_8	Cd38	2651	2905
Cd38_9	Cd38	3745	4104
Cd44_1	Cd44	4234	5488
Cd44_10	Cd44	3550	4402
Cd44_2	Cd44	3353	3911
Cd44_3	Cd44	3328	4157
Cd44_4	Cd44	3970	5223
Cd44_5	Cd44	7131	8634
Cd44_6	Cd44	8054	9378
Cd44_7	Cd44	4943	6583
Cd44_8	Cd44	6563	8251
Cd44_9	Cd44	3219	3242
Cd47_1	Cd47	1419	1743
Cd47_10	Cd47	4966	5804
Cd47_2	Cd47	4289	5439
Cd47_3	Cd47	2141	2535
Cd47_4	Cd47	2379	2657
Cd47_5	Cd47	4529	5027
Cd47_6	Cd47	5781	6884
Cd47_7	Cd47	2550	2920
Cd47_8	Cd47	2999	3303
Cd47_9	Cd47	1204	1230
Cd74_1	Cd74	2432	3143
Cd74_10	Cd74	4646	5551
Cd74_2	Cd74	1825	2120
Cd74_3	Cd74	1581	2561
Cd74_4	Cd74	2812	4714
Cd74_5	Cd74	1546	2089
Cd74_6	Cd74	3231	3626
Cd74_7	Cd74	3852	4677
Cd74_8	Cd74	7560	9427
Cd74_9	Cd74	1597	1784
Cd82_1	Cd82	3489	4803
Cd82_10	Cd82	301	431
Cd82_2	Cd82	7264	9023
Cd82_3	Cd82	2345	2974
Cd82_4	Cd82	1630	2322
Cd82_5	Cd82	3656	4191
Cd82_6	Cd82	4146	4148
Cd82_7	Cd82	1658	1676
Cd82_8	Cd82	3489	3927
Cd82_9	Cd82	3248	3645
Cd86_1	Cd86	2035	7646
Cd86_10	Cd86	3319	20506
Cd86_2	Cd86	1045	5848
Cd86_3	Cd86	1332	9876
Cd86_4	Cd86	2226	10432
Cd86_5	Cd86	3492	16712
Cd86_6	Cd86	2497	13827
Cd86_7	Cd86	4710	21881
Cd86_8	Cd86	2046	15258
Cd86_9	Cd86	1856	12402
Cd9_1	Cd9	1558	1495
Cd9_10	Cd9	5529	6860
Cd9_2	Cd9	2000	2269
Cd9_3	Cd9	1827	1963
Cd9_4	Cd9	1585	1705
Cd9_5	Cd9	4726	5311
Cd9_6	Cd9	3558	3847
Cd9_7	Cd9	5523	5959
Cd9_8	Cd9	6699	7944
Cd9_9	Cd9	2660	2733
Cdc42ep2_1	Cdc42ep2	1490	1906
Cdc42ep2_10	Cdc42ep2	959	1225
Cdc42ep2_2	Cdc42ep2	2432	2594
Cdc42ep2_3	Cdc42ep2	1631	1590
Cdc42ep2_4	Cdc42ep2	4122	4517
Cdc42ep2_5	Cdc42ep2	3878	4093
Cdc42ep2_6	Cdc42ep2	2166	2525
Cdc42ep2_7	Cdc42ep2	3208	3175
Cdc42ep2_8	Cdc42ep2	2671	3163
Cdc42ep2_9	Cdc42ep2	3475	4466
Cdc42ep3_1	Cdc42ep3	2098	2817
Cdc42ep3_10	Cdc42ep3	1251	1739
Cdc42ep3_2	Cdc42ep3	2810	3381
Cdc42ep3_3	Cdc42ep3	1848	2286
Cdc42ep3_4	Cdc42ep3	2754	2879
Cdc42ep3_5	Cdc42ep3	3443	4263
Cdc42ep3_6	Cdc42ep3	6229	7319
Cdc42ep3_7	Cdc42ep3	1643	2094
Cdc42ep3_8	Cdc42ep3	6372	6603
Cdc42ep3_9	Cdc42ep3	4170	5168
Cdc42ep4_1	Cdc42ep4	3626	4492
Cdc42ep4_10	Cdc42ep4	2166	3000
Cdc42ep4_2	Cdc42ep4	1171	1172
Cdc42ep4_3	Cdc42ep4	1639	2002
Cdc42ep4_4	Cdc42ep4	2504	3028
Cdc42ep4_5	Cdc42ep4	2739	3181
Cdc42ep4_6	Cdc42ep4	1251	1689
Cdc42ep4_7	Cdc42ep4	4394	4868
Cdc42ep4_8	Cdc42ep4	3759	4226
Cdc42ep4_9	Cdc42ep4	2450	2900
Cdc7_1	Cdc7	1476	1109
Cdc7_10	Cdc7	1540	1689
Cdc7_2	Cdc7	1645	1239
Cdc7_3	Cdc7	3018	1845
Cdc7_4	Cdc7	1604	1341
Cdc7_5	Cdc7	1136	1450
Cdc7_6	Cdc7	3814	3133
Cdc7_7	Cdc7	1082	891
Cdc7_8	Cdc7	1816	1480
Cdc7_9	Cdc7	2897	1827
Cdca7l_1	Cdca7l	6264	7252
Cdca7l_10	Cdca7l	4749	5969
Cdca7l_2	Cdca7l	3620	3758
Cdca7l_3	Cdca7l	1896	2349
Cdca7l_4	Cdca7l	3415	3866
Cdca7l_5	Cdca7l	1001	1399
Cdca7l_6	Cdca7l	750	675
Cdca7l_7	Cdca7l	3891	4059
Cdca7l_8	Cdca7l	2610	3274
Cdca7l_9	Cdca7l	2654	2937
Cdh1_1	Cdh1	3474	4474
Cdh1_10	Cdh1	1644	1759
Cdh1_3	Cdh1	5798	6036
Cdh1_4	Cdh1	4058	4299
Cdh1_5	Cdh1	5684	6074
Cdh1_6	Cdh1	3396	3893
Cdh1_7	Cdh1	3779	4463
Cdh1_8	Cdh1	2884	3476
Cdh1_9	Cdh1	7365	9927
Cdk18_1	Cdk18	1537	1979
Cdk18_10	Cdk18	5727	6427
Cdk18_2	Cdk18	2071	2724
Cdk18_3	Cdk18	1709	1555
Cdk18_4	Cdk18	2969	3426
Cdk18_5	Cdk18	5371	6024
Cdk18_6	Cdk18	900	1298
Cdk18_7	Cdk18	3830	4659
Cdk18_8	Cdk18	4908	4895
Cdk18_9	Cdk18	3866	4292
Cdkn1a_1	Cdkn1a	8035	10684
Cdkn1a_10	Cdkn1a	2540	3776
Cdkn1a_2	Cdkn1a	6714	7946
Cdkn1a_3	Cdkn1a	6178	7754
Cdkn1a_4	Cdkn1a	2639	3096
Cdkn1a_5	Cdkn1a	9981	14051
Cdkn1a_6	Cdkn1a	3987	5446
Cdkn1a_7	Cdkn1a	3238	4605
Cdkn1a_8	Cdkn1a	9758	12575
Cdkn1a_9	Cdkn1a	5430	6941
Cebpa_1	Cebpa	2994	3057
Cebpa_10	Cebpa	1906	2335
Cebpa_2	Cebpa	5336	6334
Cebpa_3	Cebpa	5186	6325
Cebpa_4	Cebpa	2256	2552
Cebpa_5	Cebpa	2664	3251
Cebpa_6	Cebpa	1526	2230
Cebpa_7	Cebpa	3824	3706
Cebpa_8	Cebpa	4831	5972
Cebpa_9	Cebpa	6188	6581
Cebpb_1	Cebpb	3729	905
Cebpb_10	Cebpb	7264	2667
Cebpb_2	Cebpb	5187	2571
Cebpb_3	Cebpb	3991	1066
Cebpb_4	Cebpb	4908	1102
Cebpb_5	Cebpb	2550	1215
Cebpb_6	Cebpb	2138	825
Cebpb_7	Cebpb	3508	1864
Cebpb_8	Cebpb	7762	3052
Cebpb_9	Cebpb	9585	2786
Cep85l_1	Cep85l	3846	5081
Cep85l_10	Cep85l	3463	3365
Cep85l_2	Cep85l	3349	3738
Cep85l_3	Cep85l	2467	2803
Cep85l_4	Cep85l	1341	1420
Cep85l_5	Cep85l	5423	6201
Cep85l_6	Cep85l	4160	4900
Cep85l_7	Cep85l	2172	1454
Cep85l_8	Cep85l	4408	5419
Cep85l_9	Cep85l	5103	6871
Cercam_1	Cercam	1523	2006
Cercam_10	Cercam	5782	6439
Cercam_2	Cercam	1060	1190
Cercam_3	Cercam	4699	4921
Cercam_4	Cercam	2803	3130
Cercam_5	Cercam	919	916
Cercam_6	Cercam	1116	1319
Cercam_7	Cercam	2577	2981
Cercam_8	Cercam	2696	3808
Cercam_9	Cercam	2712	3011
Cfb_1	Cfb	6223	7771
Cfb_10	Cfb	5885	7097
Cfb_2	Cfb	2278	2978
Cfb_3	Cfb	1171	1392
Cfb_4	Cfb	3971	4994
Cfb_5	Cfb	2483	2185
Cfb_6	Cfb	795	573
Cfb_7	Cfb	6105	7117
Cfb_8	Cfb	2046	2564
Cfb_9	Cfb	1041	1387
Cfh_1	Cfh	986	1080
Cfh_10	Cfh	3510	4203
Cfh_2	Cfh	3493	4314
Cfh_3	Cfh	3985	5120
Cfh_4	Cfh	6445	8125
Cfh_5	Cfh	4772	5499
Cfh_6	Cfh	2129	2930
Cfh_7	Cfh	3832	4284
Cfh_8	Cfh	5127	5929
Cfh_9	Cfh	10881	12883
Chd3_1	Chd3	1690	1785
Chd3_10	Chd3	1834	2125
Chd3_2	Chd3	1043	1205
Chd3_3	Chd3	2014	2392
Chd3_4	Chd3	2667	3015
Chd3_5	Chd3	3217	3339
Chd3_6	Chd3	4905	5349
Chd3_7	Chd3	2685	3040
Chd3_8	Chd3	1936	3355
Chd3_9	Chd3	3698	3649
Chil1_1	Chil1	1407	1663
Chil1_10	Chil1	4498	4703
Chil1_2	Chil1	6537	7554
Chil1_3	Chil1	2704	3040
Chil1_4	Chil1	4094	4578
Chil1_5	Chil1	4567	5432
Chil1_6	Chil1	4793	5424
Chil1_7	Chil1	8727	10084
Chil1_8	Chil1	731	768
Chil1_9	Chil1	8374	8862
Chil3_1	Chil3	3619	4683
Chil3_10	Chil3	4619	5518
Chil3_2	Chil3	4467	5170
Chil3_3	Chil3	6567	7666
Chil3_4	Chil3	2710	3340
Chil3_5	Chil3	4228	5368
Chil3_6	Chil3	2887	3326
Chil3_7	Chil3	2887	3014
Chil3_8	Chil3	4228	5047
Chil3_9	Chil3	6655	7966
Chn2_1	Chn2	5628	8299
Chn2_10	Chn2	5052	5391
Chn2_2	Chn2	4015	4883
Chn2_3	Chn2	3165	3736
Chn2_4	Chn2	5198	6491
Chn2_5	Chn2	6224	7403
Chn2_6	Chn2	4196	5341
Chn2_7	Chn2	4073	4607
Chn2_8	Chn2	1420	1928
Chn2_9	Chn2	5661	7059
Chpf2_1	Chpf2	2368	3010
Chpf2_10	Chpf2	4489	4666
Chpf2_2	Chpf2	1028	1201
Chpf2_3	Chpf2	4034	4826
Chpf2_4	Chpf2	6489	6492
Chpf2_5	Chpf2	3205	3343
Chpf2_6	Chpf2	2680	3078
Chpf2_7	Chpf2	2338	2703
Chpf2_8	Chpf2	2050	2353
Chpf2_9	Chpf2	2113	2852
Ciita_1	Ciita	309	671
Ciita_10	Ciita	2009	3193
Ciita_2	Ciita	768	839
Ciita_3	Ciita	2585	3570
Ciita_4	Ciita	1600	2159
Ciita_5	Ciita	5301	6551
Ciita_6	Ciita	2012	2780
Ciita_7	Ciita	942	1481
Ciita_8	Ciita	1411	2153
Ciita_9	Ciita	877	1186
Cklf_1	Cklf	2481	2700
Cklf_10	Cklf	476	630
Cklf_2	Cklf	1476	1571
Cklf_3	Cklf	3714	4577
Cklf_4	Cklf	3485	4029
Cklf_5	Cklf	2499	2806
Cklf_6	Cklf	6707	7594
Cklf_7	Cklf	2294	2626
Cklf_8	Cklf	3283	4635
Cklf_9	Cklf	4640	4782
Clec10a_1	Clec10a	1798	2153
Clec10a_10	Clec10a	1135	1335
Clec10a_2	Clec10a	1183	1421
Clec10a_3	Clec10a	4262	5206
Clec10a_4	Clec10a	5984	6966
Clec10a_5	Clec10a	9094	11400
Clec10a_6	Clec10a	3229	3932
Clec10a_7	Clec10a	6635	7444
Clec10a_8	Clec10a	2281	3132
Clec10a_9	Clec10a	3175	4066
Clec2d_1	Clec2d	4276	5278
Clec2d_10	Clec2d	4931	6217
Clec2d_2	Clec2d	7981	8654
Clec2d_3	Clec2d	717	1149
Clec2d_4	Clec2d	3867	4402
Clec2d_5	Clec2d	3838	4535
Clec2d_6	Clec2d	1519	1535
Clec2d_7	Clec2d	5992	7739
Clec2d_8	Clec2d	1593	2383
Clec2d_9	Clec2d	2844	3256
Clec4d_1	Clec4d	4664	5608
Clec4d_10	Clec4d	4544	5259
Clec4d_2	Clec4d	3818	5088
Clec4d_3	Clec4d	3683	4740
Clec4d_4	Clec4d	4807	6082
Clec4d_5	Clec4d	3812	4093
Clec4d_6	Clec4d	4931	6602
Clec4d_7	Clec4d	4298	5845
Clec4d_8	Clec4d	1968	2664
Clec4d_9	Clec4d	4953	6450
Clec4e_1	Clec4e	5148	6306
Clec4e_10	Clec4e	3496	4423
Clec4e_2	Clec4e	2963	3226
Clec4e_4	Clec4e	4274	5454
Clec4e_5	Clec4e	4768	5721
Clec4e_6	Clec4e	5281	6651
Clec4e_7	Clec4e	2232	2549
Clec4e_8	Clec4e	4002	4487
Clec4e_9	Clec4e	5137	5670
Clec5a_1	Clec5a	1357	1741
Clec5a_10	Clec5a	3889	4751
Clec5a_2	Clec5a	4183	5039
Clec5a_3	Clec5a	5965	6477
Clec5a_4	Clec5a	1774	2287
Clec5a_5	Clec5a	3814	4081
Clec5a_6	Clec5a	3125	4172
Clec5a_7	Clec5a	2400	2895
Clec5a_8	Clec5a	7468	8149
Clec5a_9	Clec5a	4052	5363
Clk1_1	Clk1	3867	4560
Clk1_10	Clk1	1108	1324
Clk1_2	Clk1	1684	2158
Clk1_3	Clk1	5492	6273
Clk1_4	Clk1	4022	4852
Clk1_5	Clk1	5829	6556
Clk1_6	Clk1	2911	3730
Clk1_7	Clk1	5251	7069
Clk1_8	Clk1	2318	3268
Clk1_9	Clk1	5368	7063
Clmp_1	Clmp	2490	3304
Clmp_10	Clmp	3314	4732
Clmp_2	Clmp	2094	2477
Clmp_3	Clmp	5970	7342
Clmp_4	Clmp	7211	8961
Clmp_5	Clmp	2236	3072
Clmp_6	Clmp	2836	3321
Clmp_7	Clmp	5214	6521
Clmp_8	Clmp	3618	4192
Clmp_9	Clmp	1979	2659
Cmklr1_1	Cmklr1	4493	5426
Cmklr1_10	Cmklr1	968	1361
Cmklr1_2	Cmklr1	4007	5883
Cmklr1_3	Cmklr1	2062	2315
Cmklr1_4	Cmklr1	2943	3915
Cmklr1_5	Cmklr1	1150	1097
Cmklr1_6	Cmklr1	3534	4070
Cmklr1_7	Cmklr1	2538	3271
Cmklr1_8	Cmklr1	2730	2796
Cmklr1_9	Cmklr1	191	278
Cmtm4_1	Cmtm4	989	1171
Cmtm4_10	Cmtm4	4916	5820
Cmtm4_2	Cmtm4	3020	3240
Cmtm4_3	Cmtm4	1545	2145
Cmtm4_5	Cmtm4	3785	4687
Cmtm4_6	Cmtm4	2233	2889
Cmtm4_7	Cmtm4	1352	1776
Cmtm4_8	Cmtm4	8367	9555
Cmtm4_9	Cmtm4	2571	2904
Cnn2_1	Cnn2	3680	4765
Cnn2_10	Cnn2	3309	4480
Cnn2_2	Cnn2	1016	1149
Cnn2_3	Cnn2	3917	5164
Cnn2_4	Cnn2	3413	3248
Cnn2_5	Cnn2	3096	4042
Cnn2_6	Cnn2	8724	9372
Cnn2_7	Cnn2	5661	6855
Cnn2_8	Cnn2	11316	12607
Cnn2_9	Cnn2	3817	4444
Cox17_1	Cox17	3153	3688
Cox17_10	Cox17	2372	3072
Cox17_2	Cox17	1487	1230
Cox17_3	Cox17	5475	7048
Cox17_4	Cox17	3586	4149
Cox17_5	Cox17	1471	1966
Cox17_6	Cox17	2110	2685
Cox17_7	Cox17	3743	3737
Cox17_8	Cox17	4338	5022
Cox17_9	Cox17	2519	3355
Cpd_1	Cpd	4160	4941
Cpd_10	Cpd	2270	2758
Cpd_2	Cpd	680	848
Cpd_3	Cpd	3294	3887
Cpd_4	Cpd	1376	1791
Cpd_5	Cpd	5144	5924
Cpd_6	Cpd	2518	3511
Cpd_7	Cpd	2787	3020
Cpd_8	Cpd	2711	3073
Cpd_9	Cpd	5741	5920
Cpne8_1	Cpne8	3525	4064
Cpne8_10	Cpne8	3907	5072
Cpne8_2	Cpne8	2839	2800
Cpne8_3	Cpne8	3259	3303
Cpne8_4	Cpne8	1507	1483
Cpne8_5	Cpne8	3711	4222
Cpne8_6	Cpne8	6613	8550
Cpne8_7	Cpne8	4902	5494
Cpne8_8	Cpne8	5577	6668
Cpne8_9	Cpne8	1263	1200
Creg2_1	Creg2	708	818
Creg2_10	Creg2	6576	7783
Creg2_2	Creg2	4022	4709
Creg2_3	Creg2	577	729
Creg2_4	Creg2	1433	1611
Creg2_5	Creg2	593	531
Creg2_6	Creg2	2050	2439
Creg2_7	Creg2	4472	5026
Creg2_8	Creg2	1830	2195
Creg2_9	Creg2	2498	2982
Creld2_1	Creld2	3651	4281
Creld2_10	Creld2	2359	2641
Creld2_2	Creld2	2896	3537
Creld2_3	Creld2	3231	3963
Creld2_4	Creld2	2967	3397
Creld2_5	Creld2	2600	2903
Creld2_6	Creld2	1749	2557
Creld2_7	Creld2	1691	2066
Creld2_8	Creld2	2640	3060
Creld2_9	Creld2	3899	5033
Cry1_1	Cry1	3550	5414
Cry1_10	Cry1	2782	2971
Cry1_2	Cry1	4688	5990
Cry1_3	Cry1	3456	4566
Cry1_4	Cry1	2788	3607
Cry1_5	Cry1	1214	1548
Cry1_6	Cry1	1720	2214
Cry1_7	Cry1	3691	3901
Cry1_8	Cry1	5569	6226
Cry1_9	Cry1	2846	3958
Csf1_1	Csf1	1816	1925
Csf1_10	Csf1	3855	4780
Csf1_2	Csf1	5256	6581
Csf1_3	Csf1	4959	5509
Csf1_4	Csf1	3235	3045
Csf1_5	Csf1	520	542
Csf1_6	Csf1	5312	5818
Csf1_7	Csf1	4097	4562
Csf1_8	Csf1	8171	10266
Csf1_9	Csf1	6457	7724
Ctdspl_1	Ctdspl	625	675
Ctdspl_10	Ctdspl	4594	5583
Ctdspl_2	Ctdspl	233	187
Ctdspl_3	Ctdspl	4262	4992
Ctdspl_4	Ctdspl	2985	3709
Ctdspl_5	Ctdspl	5403	6699
Ctdspl_6	Ctdspl	2792	3714
Ctdspl_7	Ctdspl	2938	3527
Ctdspl_8	Ctdspl	5859	6703
Ctdspl_9	Ctdspl	1584	2165
Ctnnb1_1	Ctnnb1	4521	6199
Ctnnb1_10	Ctnnb1	1511	1957
Ctnnb1_2	Ctnnb1	6088	6849
Ctnnb1_3	Ctnnb1	1110	1487
Ctnnb1_4	Ctnnb1	5682	7252
Ctnnb1_5	Ctnnb1	3931	4705
Ctnnb1_6	Ctnnb1	2672	2915
Ctnnb1_7	Ctnnb1	1439	1477
Ctnnb1_8	Ctnnb1	2535	2686
Ctnnb1_9	Ctnnb1	5055	6236
Ctsb_1	Ctsb	2574	2847
Ctsb_10	Ctsb	4633	4909
Ctsb_2	Ctsb	2067	2463
Ctsb_3	Ctsb	2451	3139
Ctsb_4	Ctsb	4640	5584
Ctsb_5	Ctsb	3649	4522
Ctsb_6	Ctsb	1584	2032
Ctsb_7	Ctsb	3245	3895
Ctsb_8	Ctsb	1034	1052
Ctsb_9	Ctsb	3477	3947
Ctsl_1	Ctsl	5408	5874
Ctsl_10	Ctsl	2706	3806
Ctsl_2	Ctsl	3131	3621
Ctsl_3	Ctsl	2465	3007
Ctsl_4	Ctsl	2895	3938
Ctsl_5	Ctsl	8282	8593
Ctsl_6	Ctsl	3524	3967
Ctsl_7	Ctsl	3849	4117
Ctsl_8	Ctsl	4218	4162
Ctsl_9	Ctsl	6054	7391
Cxcl14_1	Cxcl14	1801	2748
Cxcl14_10	Cxcl14	2871	3295
Cxcl14_2	Cxcl14	4449	5042
Cxcl14_3	Cxcl14	10005	12002
Cxcl14_4	Cxcl14	1777	2630
Cxcl14_5	Cxcl14	2469	2332
Cxcl14_6	Cxcl14	6056	7735
Cxcl14_7	Cxcl14	4472	5208
Cxcl14_8	Cxcl14	2430	2976
Cxcl14_9	Cxcl14	7754	9092
Cxcl2_1	Cxcl2	4838	5236
Cxcl2_10	Cxcl2	1840	2418
Cxcl2_2	Cxcl2	2426	2730
Cxcl2_3	Cxcl2	5331	6358
Cxcl2_4	Cxcl2	4407	5143
Cxcl2_5	Cxcl2	5614	6731
Cxcl2_6	Cxcl2	1963	1974
Cxcl2_7	Cxcl2	9016	10501
Cxcl2_9	Cxcl2	3501	3801
Cxcl3_1	Cxcl3	3777	4488
Cxcl3_2	Cxcl3	4288	5099
Cxcl3_3	Cxcl3	1682	1914
Cxcl3_4	Cxcl3	7711	8717
Cxcl3_5	Cxcl3	5631	7008
Cxcl3_6	Cxcl3	4212	5462
Cxcl3_7	Cxcl3	10050	12958
Cxcl3_8	Cxcl3	3598	4479
Cxcl3_9	Cxcl3	6833	8091
Cybb_1	Cybb	5290	5766
Cybb_10	Cybb	5005	6058
Cybb_2	Cybb	1771	2575
Cybb_3	Cybb	4649	5451
Cybb_4	Cybb	8408	9552
Cybb_5	Cybb	6959	7739
Cybb_6	Cybb	2855	3402
Cybb_7	Cybb	8463	8324
Cybb_8	Cybb	5522	5358
Cybb_9	Cybb	7889	9187
Cyfip2_1	Cyfip2	2412	2730
Cyfip2_10	Cyfip2	1982	2265
Cyfip2_2	Cyfip2	3217	4197
Cyfip2_3	Cyfip2	835	1033
Cyfip2_4	Cyfip2	2973	3183
Cyfip2_5	Cyfip2	3073	3830
Cyfip2_6	Cyfip2	1807	2053
Cyfip2_7	Cyfip2	8005	8839
Cyfip2_8	Cyfip2	2730	3948
Cyfip2_9	Cyfip2	3692	4764
Cyp4f16_1	Cyp4f16	5621	6142
Cyp4f16_10	Cyp4f16	6758	8078
Cyp4f16_2	Cyp4f16	4387	5413
Cyp4f16_3	Cyp4f16	4340	4380
Cyp4f16_4	Cyp4f16	5027	5865
Cyp4f16_5	Cyp4f16	2101	2125
Cyp4f16_6	Cyp4f16	1221	1422
Cyp4f16_7	Cyp4f16	2661	3121
Cyp4f16_8	Cyp4f16	5764	7781
Cyp4f16_9	Cyp4f16	1556	1858
Cysltr1_1	Cysltr1	3284	4017
Cysltr1_10	Cysltr1	9661	11194
Cysltr1_2	Cysltr1	2516	2694
Cysltr1_3	Cysltr1	4111	4648
Cysltr1_4	Cysltr1	4146	4936
Cysltr1_5	Cysltr1	9549	11400
Cysltr1_6	Cysltr1	4205	5036
Cysltr1_7	Cysltr1	2996	4037
Cysltr1_8	Cysltr1	3696	3397
Cysltr1_9	Cysltr1	2075	2336
Dapk1_1	Dapk1	3636	4526
Dapk1_10	Dapk1	2244	2598
Dapk1_2	Dapk1	2098	2069
Dapk1_3	Dapk1	2366	2885
Dapk1_4	Dapk1	3184	4033
Dapk1_5	Dapk1	1472	1647
Dapk1_6	Dapk1	2393	2860
Dapk1_7	Dapk1	1428	1778
Dapk1_8	Dapk1	4733	6082
Dapk1_9	Dapk1	1858	1891
Dcbld2_1	Dcbld2	2438	3127
Dcbld2_10	Dcbld2	1538	1976
Dcbld2_2	Dcbld2	2339	3139
Dcbld2_3	Dcbld2	3425	4353
Dcbld2_4	Dcbld2	965	1282
Dcbld2_5	Dcbld2	3399	4216
Dcbld2_6	Dcbld2	3713	4463
Dcbld2_7	Dcbld2	5077	5440
Dcbld2_8	Dcbld2	3193	4071
Dcbld2_9	Dcbld2	1222	1702
Def8_1	Def8	4586	4975
Def8_10	Def8	2918	3537
Def8_2	Def8	1269	1491
Def8_3	Def8	3126	3514
Def8_4	Def8	8669	9296
Def8_5	Def8	3148	4081
Def8_6	Def8	3861	4671
Def8_7	Def8	920	1031
Def8_8	Def8	2948	3503
Def8_9	Def8	3116	3342
Dennd2a_1	Dennd2a	773	1071
Dennd2a_10	Dennd2a	840	823
Dennd2a_2	Dennd2a	4238	5108
Dennd2a_3	Dennd2a	2035	2452
Dennd2a_4	Dennd2a	3745	3951
Dennd2a_5	Dennd2a	3394	6619
Dennd2a_6	Dennd2a	2459	2821
Dennd2a_7	Dennd2a	3890	4399
Dennd2a_8	Dennd2a	6381	6830
Dennd2a_9	Dennd2a	1612	1908
Dennd3_1	Dennd3	2427	2555
Dennd3_10	Dennd3	1016	1310
Dennd3_2	Dennd3	3524	4479
Dennd3_3	Dennd3	4811	5913
Dennd3_4	Dennd3	1431	2209
Dennd3_5	Dennd3	4315	5190
Dennd3_6	Dennd3	945	1217
Dennd3_7	Dennd3	1340	1406
Dennd3_8	Dennd3	4295	5196
Dennd3_9	Dennd3	1856	2259
Dennd4a_1	Dennd4a	954	1500
Dennd4a_10	Dennd4a	4896	5712
Dennd4a_2	Dennd4a	7078	9054
Dennd4a_3	Dennd4a	1615	1819
Dennd4a_4	Dennd4a	1437	1995
Dennd4a_5	Dennd4a	2302	3348
Dennd4a_6	Dennd4a	1771	1970
Dennd4a_7	Dennd4a	5851	7018
Dennd4a_8	Dennd4a	3927	4834
Dennd4a_9	Dennd4a	4734	6269
Dgat1_1	Dgat1	864	785
Dgat1_10	Dgat1	1537	1933
Dgat1_2	Dgat1	1318	1760
Dgat1_3	Dgat1	2183	2454
Dgat1_4	Dgat1	7754	8751
Dgat1_5	Dgat1	1656	2588
Dgat1_6	Dgat1	4250	5420
Dgat1_7	Dgat1	4023	5213
Dgat1_8	Dgat1	4601	5951
Dgat1_9	Dgat1	4352	5172
Dhdh_1	Dhdh	2692	2782
Dhdh_10	Dhdh	2411	2262
Dhdh_2	Dhdh	2471	2631
Dhdh_3	Dhdh	1817	2590
Dhdh_4	Dhdh	929	1072
Dhdh_5	Dhdh	2637	2968
Dhdh_6	Dhdh	6602	7077
Dhdh_7	Dhdh	6881	7487
Dhdh_8	Dhdh	1765	1761
Dhdh_9	Dhdh	3682	4113
Dhrs7_1	Dhrs7	3483	3979
Dhrs7_10	Dhrs7	8241	9209
Dhrs7_2	Dhrs7	1558	1630
Dhrs7_3	Dhrs7	4655	4703
Dhrs7_4	Dhrs7	6827	7225
Dhrs7_5	Dhrs7	2214	2907
Dhrs7_6	Dhrs7	5121	6043
Dhrs7_7	Dhrs7	5140	6122
Dhrs7_8	Dhrs7	3654	4649
Dhrs7_9	Dhrs7	4349	4945
Dhrs9_1	Dhrs9	2656	3575
Dhrs9_10	Dhrs9	6271	7200
Dhrs9_2	Dhrs9	4445	4709
Dhrs9_3	Dhrs9	1727	2147
Dhrs9_4	Dhrs9	2051	3007
Dhrs9_5	Dhrs9	6558	7685
Dhrs9_6	Dhrs9	5828	6385
Dhrs9_7	Dhrs9	3410	3805
Dhrs9_8	Dhrs9	3712	4670
Dhrs9_9	Dhrs9	7206	8061
Dmxl2_1	Dmxl2	4901	5512
Dmxl2_10	Dmxl2	9122	11307
Dmxl2_2	Dmxl2	8257	9175
Dmxl2_3	Dmxl2	2362	2928
Dmxl2_4	Dmxl2	234	338
Dmxl2_5	Dmxl2	5730	6420
Dmxl2_6	Dmxl2	3001	3289
Dmxl2_7	Dmxl2	1944	2697
Dmxl2_8	Dmxl2	7039	7193
Dmxl2_9	Dmxl2	3955	4249
Dnmt3a_1	Dnmt3a	1537	2122
Dnmt3a_10	Dnmt3a	2000	2628
Dnmt3a_2	Dnmt3a	4279	6043
Dnmt3a_3	Dnmt3a	4282	4931
Dnmt3a_4	Dnmt3a	1980	2119
Dnmt3a_5	Dnmt3a	2340	2986
Dnmt3a_6	Dnmt3a	4139	4894
Dnmt3a_7	Dnmt3a	5663	7034
Dnmt3a_8	Dnmt3a	2484	3048
Dnmt3a_9	Dnmt3a	2068	2326
Dock5_1	Dock5	1943	2150
Dock5_10	Dock5	3472	4089
Dock5_2	Dock5	1683	1974
Dock5_3	Dock5	3332	4253
Dock5_4	Dock5	3152	3883
Dock5_5	Dock5	6099	8322
Dock5_6	Dock5	7420	9108
Dock5_7	Dock5	4156	4853
Dock5_8	Dock5	1650	2175
Dock5_9	Dock5	2776	3118
Dok3_1	Dok3	7183	8188
Dok3_10	Dok3	944	1045
Dok3_2	Dok3	4068	4824
Dok3_3	Dok3	2602	3703
Dok3_4	Dok3	3097	3736
Dok3_5	Dok3	1558	1759
Dok3_6	Dok3	1982	1994
Dok3_7	Dok3	807	1059
Dok3_8	Dok3	2712	2998
Dok3_9	Dok3	3915	5311
Dram1_1	Dram1	4384	5636
Dram1_10	Dram1	2629	3175
Dram1_2	Dram1	3531	4084
Dram1_3	Dram1	3287	3860
Dram1_4	Dram1	908	1023
Dram1_5	Dram1	2127	2566
Dram1_6	Dram1	3108	3190
Dram1_7	Dram1	2685	3178
Dram1_8	Dram1	1188	1508
Dram1_9	Dram1	2172	2982
Dst_1	Dst	4225	5068
Dst_10	Dst	4070	4315
Dst_2	Dst	4019	4129
Dst_3	Dst	3553	4010
Dst_4	Dst	3095	4071
Dst_5	Dst	4105	4615
Dst_6	Dst	3843	4330
Dst_7	Dst	2203	2515
Dst_8	Dst	5367	6008
Dst_9	Dst	1438	1935
Dtx4_1	Dtx4	4656	5057
Dtx4_10	Dtx4	1719	2135
Dtx4_2	Dtx4	473	535
Dtx4_3	Dtx4	4979	5852
Dtx4_4	Dtx4	2789	3572
Dtx4_5	Dtx4	5358	6225
Dtx4_6	Dtx4	5858	6603
Dtx4_7	Dtx4	2716	3148
Dtx4_8	Dtx4	6376	7282
Dtx4_9	Dtx4	3028	3642
Dusp6_1	Dusp6	3282	3755
Dusp6_10	Dusp6	2496	2629
Dusp6_2	Dusp6	3686	4839
Dusp6_3	Dusp6	6651	7275
Dusp6_4	Dusp6	3468	4382
Dusp6_5	Dusp6	2713	2895
Dusp6_6	Dusp6	2375	3428
Dusp6_7	Dusp6	4648	5499
Dusp6_8	Dusp6	1937	2256
Dusp6_9	Dusp6	2022	2552
Dusp7_1	Dusp7	2793	3326
Dusp7_10	Dusp7	3563	4262
Dusp7_2	Dusp7	1765	1647
Dusp7_3	Dusp7	1357	1678
Dusp7_4	Dusp7	2509	2685
Dusp7_5	Dusp7	2903	3210
Dusp7_6	Dusp7	3014	2964
Dusp7_7	Dusp7	3036	3448
Dusp7_8	Dusp7	4320	5384
Dusp7_9	Dusp7	1899	2364
Dynlt1b_1	Dynlt1b	2190	2473
Dynlt1b_10	Dynlt1b	5660	7107
Dynlt1b_2	Dynlt1b	1164	1199
Dynlt1b_3	Dynlt1b	842	1096
Dynlt1b_4	Dynlt1b	1405	1830
Dynlt1b_5	Dynlt1b	3241	3973
Dynlt1b_6	Dynlt1b	3810	4344
Dynlt1b_7	Dynlt1b	2864	4024
Dynlt1b_8	Dynlt1b	2041	2735
Dynlt1b_9	Dynlt1b	1550	1758
E2f7_1	E2f7	948	984
E2f7_10	E2f7	3442	4009
E2f7_2	E2f7	4023	4017
E2f7_3	E2f7	3184	4344
E2f7_4	E2f7	1797	2061
E2f7_5	E2f7	2534	3074
E2f7_6	E2f7	3285	4015
E2f7_7	E2f7	6570	6943
E2f7_8	E2f7	1064	1470
E2f7_9	E2f7	2458	3256
E330009J07Rik_1	E330009J07Rik	3599	4130
E330009J07Rik_10	E330009J07Rik	1858	2221
E330009J07Rik_2	E330009J07Rik	8496	9738
E330009J07Rik_3	E330009J07Rik	441	583
E330009J07Rik_4	E330009J07Rik	2514	2909
E330009J07Rik_5	E330009J07Rik	2068	2104
E330009J07Rik_6	E330009J07Rik	1957	2524
E330009J07Rik_7	E330009J07Rik	4377	5806
E330009J07Rik_8	E330009J07Rik	3817	4123
E330009J07Rik_9	E330009J07Rik	892	885
Ell2_1	Ell2	5282	6643
Ell2_10	Ell2	1234	1664
Ell2_2	Ell2	2453	2856
Ell2_3	Ell2	4551	5444
Ell2_4	Ell2	4326	5696
Ell2_5	Ell2	1383	1315
Ell2_6	Ell2	2814	4345
Ell2_7	Ell2	1475	1598
Ell2_8	Ell2	8054	8593
Ell2_9	Ell2	3286	4180
Emilin1_1	Emilin1	4026	5188
Emilin1_10	Emilin1	2563	2681
Emilin1_2	Emilin1	4191	4813
Emilin1_3	Emilin1	2447	3217
Emilin1_4	Emilin1	5042	5798
Emilin1_5	Emilin1	2616	3298
Emilin1_6	Emilin1	4454	4864
Emilin1_7	Emilin1	1638	1786
Emilin1_8	Emilin1	1853	2141
Emilin1_9	Emilin1	2708	3040
Enah_1	Enah	6554	8504
Enah_10	Enah	5391	6932
Enah_2	Enah	2639	2576
Enah_3	Enah	1088	1101
Enah_4	Enah	2647	3098
Enah_5	Enah	2203	3446
Enah_6	Enah	613	580
Enah_7	Enah	7099	7869
Enah_8	Enah	5811	7308
Enah_9	Enah	2859	3203
Enc1_1	Enc1	3100	3784
Enc1_10	Enc1	1126	1295
Enc1_2	Enc1	5255	5768
Enc1_3	Enc1	1174	1547
Enc1_4	Enc1	2335	2946
Enc1_5	Enc1	4740	5117
Enc1_6	Enc1	6770	8411
Enc1_7	Enc1	202	259
Enc1_8	Enc1	915	1371
Enc1_9	Enc1	1529	1808
Eng_1	Eng	389	351
Eng_10	Eng	7136	7979
Eng_2	Eng	1826	1763
Eng_3	Eng	4374	4393
Eng_4	Eng	1835	2322
Eng_5	Eng	1678	1801
Eng_6	Eng	1447	1924
Eng_7	Eng	5650	5940
Eng_8	Eng	3741	3752
Eng_9	Eng	1052	1142
Ephx1_1	Ephx1	1733	1860
Ephx1_10	Ephx1	3133	3446
Ephx1_2	Ephx1	1220	1478
Ephx1_3	Ephx1	5125	6095
Ephx1_4	Ephx1	5331	6191
Ephx1_5	Ephx1	5411	6384
Ephx1_6	Ephx1	2835	2469
Ephx1_7	Ephx1	3901	4727
Ephx1_8	Ephx1	849	1407
Ephx1_9	Ephx1	7766	9106
Epsti1_1	Epsti1	3891	4295
Epsti1_10	Epsti1	1739	1781
Epsti1_2	Epsti1	784	1578
Epsti1_3	Epsti1	2435	3108
Epsti1_4	Epsti1	8094	9659
Epsti1_5	Epsti1	3215	3843
Epsti1_6	Epsti1	3591	3454
Epsti1_7	Epsti1	1564	1862
Epsti1_8	Epsti1	3729	4623
Epsti1_9	Epsti1	4208	4704
Erc1_1	Erc1	2156	2577
Erc1_10	Erc1	4867	5787
Erc1_2	Erc1	2092	2734
Erc1_3	Erc1	9503	11345
Erc1_4	Erc1	2455	2653
Erc1_5	Erc1	2620	3424
Erc1_6	Erc1	2366	3176
Erc1_7	Erc1	3361	3654
Erc1_8	Erc1	4218	4807
Erc1_9	Erc1	2384	2840
Ercc6l_1	Ercc6l	1358	1911
Ercc6l_10	Ercc6l	3295	4378
Ercc6l_2	Ercc6l	1863	2230
Ercc6l_3	Ercc6l	1327	1416
Ercc6l_4	Ercc6l	1482	1714
Ercc6l_5	Ercc6l	3394	4431
Ercc6l_6	Ercc6l	3092	3479
Ercc6l_7	Ercc6l	2676	3088
Ercc6l_8	Ercc6l	1907	2253
Ercc6l_9	Ercc6l	4424	5572
Esd_1	Esd	3498	3882
Esd_10	Esd	2124	1798
Esd_2	Esd	1529	1484
Esd_3	Esd	437	422
Esd_4	Esd	3315	4041
Esd_5	Esd	1833	1871
Esd_6	Esd	6629	7955
Esd_7	Esd	1722	2051
Esd_8	Esd	547	661
Esd_9	Esd	6212	6555
Espl1_1	Espl1	1085	871
Espl1_10	Espl1	2104	1603
Espl1_2	Espl1	1616	1092
Espl1_3	Espl1	1521	1428
Espl1_4	Espl1	1622	1647
Espl1_5	Espl1	1353	1307
Espl1_6	Espl1	2251	1422
Espl1_7	Espl1	341	165
Espl1_8	Espl1	1004	498
Espl1_9	Espl1	3870	2763
Etv3_1	Etv3	1215	1085
Etv3_10	Etv3	4299	4071
Etv3_2	Etv3	4439	4941
Etv3_3	Etv3	3325	3270
Etv3_4	Etv3	1129	1121
Etv3_5	Etv3	5658	5106
Etv3_6	Etv3	4984	4948
Etv3_7	Etv3	8173	8140
Etv3_8	Etv3	5515	5483
Etv3_9	Etv3	5720	5541
Extl3_1	Extl3	2708	3473
Extl3_10	Extl3	1941	2087
Extl3_2	Extl3	2068	2330
Extl3_3	Extl3	648	770
Extl3_4	Extl3	1952	2771
Extl3_5	Extl3	1687	1865
Extl3_6	Extl3	1966	2932
Extl3_7	Extl3	7486	8801
Extl3_8	Extl3	3092	4139
Extl3_9	Extl3	1812	2139
Ezr_1	Ezr	1923	2243
Ezr_10	Ezr	2257	3351
Ezr_2	Ezr	1512	2367
Ezr_3	Ezr	4768	6329
Ezr_4	Ezr	1840	2645
Ezr_5	Ezr	4024	5319
Ezr_6	Ezr	2814	3699
Ezr_7	Ezr	2693	3524
Ezr_8	Ezr	1416	1920
Ezr_9	Ezr	2700	3064
F5_1	F5	3136	3183
F5_10	F5	4675	5794
F5_2	F5	2817	3076
F5_3	F5	1085	1513
F5_4	F5	1786	2488
F5_5	F5	3057	3460
F5_6	F5	1156	1775
F5_7	F5	2269	2639
F5_8	F5	3202	4528
F5_9	F5	5652	6646
Fads2_1	Fads2	1757	2142
Fads2_10	Fads2	11721	13544
Fads2_2	Fads2	2526	3028
Fads2_3	Fads2	3125	3915
Fads2_4	Fads2	1592	2064
Fads2_5	Fads2	3674	4374
Fads2_6	Fads2	2661	3305
Fads2_7	Fads2	2980	3762
Fads2_8	Fads2	3111	3823
Fads2_9	Fads2	2493	2755
Fam129a_1	Fam129a	1004	1144
Fam129a_10	Fam129a	1406	1771
Fam129a_2	Fam129a	2710	3404
Fam129a_3	Fam129a	3532	4167
Fam129a_4	Fam129a	3249	4061
Fam129a_5	Fam129a	1549	1990
Fam129a_6	Fam129a	2773	3596
Fam129a_7	Fam129a	5010	5980
Fam129a_8	Fam129a	4565	5529
Fam129a_9	Fam129a	8944	11856
Fam129b_1	Fam129b	3600	3509
Fam129b_10	Fam129b	1930	2426
Fam129b_2	Fam129b	3266	3515
Fam129b_3	Fam129b	1622	1800
Fam129b_4	Fam129b	6705	7115
Fam129b_5	Fam129b	3090	3767
Fam129b_6	Fam129b	3528	4732
Fam129b_7	Fam129b	2121	2566
Fam129b_8	Fam129b	4428	5073
Fam129b_9	Fam129b	4682	4784
Fam219a_1	Fam219a	3403	4206
Fam219a_10	Fam219a	7656	9148
Fam219a_2	Fam219a	1585	1599
Fam219a_3	Fam219a	3539	4052
Fam219a_4	Fam219a	1547	1350
Fam219a_5	Fam219a	2218	2578
Fam219a_6	Fam219a	1583	1758
Fam219a_7	Fam219a	3881	4370
Fam219a_8	Fam219a	865	1054
Fam219a_9	Fam219a	3022	3092
Fam53b_1	Fam53b	1386	1280
Fam53b_10	Fam53b	4713	4644
Fam53b_2	Fam53b	5403	5787
Fam53b_3	Fam53b	1470	1526
Fam53b_4	Fam53b	1015	1260
Fam53b_5	Fam53b	2250	2155
Fam53b_6	Fam53b	4121	4884
Fam53b_7	Fam53b	1884	1490
Fam53b_8	Fam53b	4808	4315
Fam53b_9	Fam53b	2618	3358
Fcgr1_1	Fcgr1	1986	2315
Fcgr1_10	Fcgr1	3185	3779
Fcgr1_2	Fcgr1	1718	1608
Fcgr1_3	Fcgr1	1383	1830
Fcgr1_4	Fcgr1	3368	4466
Fcgr1_5	Fcgr1	2206	2993
Fcgr1_6	Fcgr1	1883	2359
Fcgr1_7	Fcgr1	1848	2966
Fcgr1_8	Fcgr1	3270	4082
Fcgr1_9	Fcgr1	1608	1882
Fcrls_1	Fcrls	6016	6982
Fcrls_10	Fcrls	3356	3731
Fcrls_2	Fcrls	3110	3398
Fcrls_3	Fcrls	2712	2662
Fcrls_4	Fcrls	3104	3943
Fcrls_5	Fcrls	11481	12656
Fcrls_6	Fcrls	5325	6243
Fcrls_7	Fcrls	2243	2314
Fcrls_8	Fcrls	5131	5857
Fcrls_9	Fcrls	3434	3329
Fgl2_1	Fgl2	3173	3608
Fgl2_10	Fgl2	3290	3494
Fgl2_2	Fgl2	3917	4888
Fgl2_3	Fgl2	3109	3459
Fgl2_4	Fgl2	1865	2175
Fgl2_5	Fgl2	3062	3018
Fgl2_6	Fgl2	4212	5152
Fgl2_7	Fgl2	3598	4164
Fgl2_8	Fgl2	4021	5142
Fgl2_9	Fgl2	6978	9052
Fgr_1	Fgr	3929	4836
Fgr_10	Fgr	3741	4245
Fgr_2	Fgr	8539	8915
Fgr_3	Fgr	3182	3347
Fgr_4	Fgr	3528	3510
Fgr_5	Fgr	9855	9038
Fgr_6	Fgr	2440	2615
Fgr_7	Fgr	451	633
Fgr_8	Fgr	8959	9403
Fgr_9	Fgr	3446	3897
Fhod1_1	Fhod1	1157	1380
Fhod1_10	Fhod1	2509	2591
Fhod1_2	Fhod1	1642	1469
Fhod1_3	Fhod1	2051	2057
Fhod1_4	Fhod1	3542	4089
Fhod1_5	Fhod1	3710	4227
Fhod1_6	Fhod1	769	783
Fhod1_7	Fhod1	1856	2260
Fhod1_8	Fhod1	2498	2621
Fhod1_9	Fhod1	1128	1324
Fignl1_1	Fignl1	3468	4072
Fignl1_10	Fignl1	2204	2131
Fignl1_2	Fignl1	2818	3487
Fignl1_3	Fignl1	2172	2135
Fignl1_4	Fignl1	6006	6823
Fignl1_5	Fignl1	3508	4257
Fignl1_6	Fignl1	2630	3096
Fignl1_7	Fignl1	1968	2529
Fignl1_8	Fignl1	3692	4167
Fignl1_9	Fignl1	3331	4293
Filip1l_1	Filip1l	1845	2176
Filip1l_10	Filip1l	3811	4564
Filip1l_2	Filip1l	3782	4553
Filip1l_3	Filip1l	1457	2356
Filip1l_4	Filip1l	5326	6032
Filip1l_5	Filip1l	4872	5812
Filip1l_6	Filip1l	887	1464
Filip1l_7	Filip1l	8038	9023
Filip1l_8	Filip1l	5861	7044
Filip1l_9	Filip1l	3407	4184
Flrt2_1	Flrt2	1935	2189
Flrt2_10	Flrt2	3839	4659
Flrt2_2	Flrt2	1869	2483
Flrt2_3	Flrt2	4249	4953
Flrt2_4	Flrt2	1208	1690
Flrt2_5	Flrt2	974	1105
Flrt2_6	Flrt2	2561	3045
Flrt2_7	Flrt2	2524	3650
Flrt2_8	Flrt2	8753	10682
Flrt2_9	Flrt2	2191	2719
Fmnl2_1	Fmnl2	2582	3364
Fmnl2_10	Fmnl2	2608	3040
Fmnl2_2	Fmnl2	1668	2106
Fmnl2_3	Fmnl2	1959	2344
Fmnl2_4	Fmnl2	6642	7750
Fmnl2_5	Fmnl2	3896	4425
Fmnl2_6	Fmnl2	1051	889
Fmnl2_7	Fmnl2	1572	1536
Fmnl2_8	Fmnl2	2909	3214
Fmnl2_9	Fmnl2	4513	5762
Fmnl3_1	Fmnl3	3722	4632
Fmnl3_10	Fmnl3	3734	4672
Fmnl3_2	Fmnl3	3005	3574
Fmnl3_3	Fmnl3	961	1304
Fmnl3_4	Fmnl3	3087	4042
Fmnl3_5	Fmnl3	725	752
Fmnl3_6	Fmnl3	3508	3868
Fmnl3_7	Fmnl3	4994	5778
Fmnl3_8	Fmnl3	5201	5667
Fmnl3_9	Fmnl3	6189	7127
Fos_1	Fos	3197	3734
Fos_10	Fos	2852	3295
Fos_2	Fos	2955	3589
Fos_3	Fos	1602	2048
Fos_4	Fos	2601	3207
[truncated: 4,514 more rows]

## Sheet: Reads CebpbKO DCs
sgRNA	Gene	Cebpb_lib_Cebpb_DCs_CD86_High	Cebpb_lib_Cebpb_DCs_CD86_Low
1600014C10Rik_1	1600014C10Rik	10743	6187
1600014C10Rik_10	1600014C10Rik	2876	1690
1600014C10Rik_2	1600014C10Rik	1600	1228
1600014C10Rik_3	1600014C10Rik	3981	2834
1600014C10Rik_4	1600014C10Rik	4747	3630
1600014C10Rik_5	1600014C10Rik	5274	3843
1600014C10Rik_6	1600014C10Rik	10793	6994
1600014C10Rik_7	1600014C10Rik	7051	4594
1600014C10Rik_8	1600014C10Rik	7867	5620
1600014C10Rik_9	1600014C10Rik	7302	5247
2410002F23Rik_1	2410002F23Rik	4087	2336
2410002F23Rik_10	2410002F23Rik	7607	5430
2410002F23Rik_2	2410002F23Rik	5235	3100
2410002F23Rik_3	2410002F23Rik	3676	2527
2410002F23Rik_4	2410002F23Rik	1068	553
2410002F23Rik_5	2410002F23Rik	5750	3712
2410002F23Rik_6	2410002F23Rik	6874	4475
2410002F23Rik_7	2410002F23Rik	6771	4916
2410002F23Rik_8	2410002F23Rik	6997	4636
2410002F23Rik_9	2410002F23Rik	5234	3677
AA467197_1	AA467197	3396	2199
AA467197_10	AA467197	5544	4074
AA467197_2	AA467197	417	292
AA467197_3	AA467197	9943	6253
AA467197_4	AA467197	4191	2836
AA467197_5	AA467197	7605	5979
AA467197_6	AA467197	6946	4066
AA467197_7	AA467197	4708	3079
AA467197_8	AA467197	8009	5842
AA467197_9	AA467197	3414	2316
AB124611_1	AB124611	4166	2933
AB124611_10	AB124611	10722	6553
AB124611_2	AB124611	7599	4767
AB124611_3	AB124611	8530	5964
AB124611_4	AB124611	2373	1324
AB124611_5	AB124611	6650	5462
AB124611_6	AB124611	5278	3958
AB124611_7	AB124611	5529	3706
AB124611_8	AB124611	802	663
AB124611_9	AB124611	8890	5768
Abca2_1	Abca2	5615	3952
Abca2_10	Abca2	3504	2393
Abca2_2	Abca2	1883	1131
Abca2_3	Abca2	4335	2999
Abca2_4	Abca2	5351	3453
Abca2_5	Abca2	11911	7525
Abca2_6	Abca2	11737	6692
Abca2_7	Abca2	2659	1823
Abca2_8	Abca2	2152	1460
Abca2_9	Abca2	6265	4025
Abcc5_1	Abcc5	3771	3181
Abcc5_10	Abcc5	6921	4421
Abcc5_2	Abcc5	11931	8223
Abcc5_3	Abcc5	6274	3540
Abcc5_4	Abcc5	3558	2386
Abcc5_5	Abcc5	8430	5925
Abcc5_6	Abcc5	4954	3470
Abcc5_7	Abcc5	6759	4528
Abcc5_8	Abcc5	9232	6917
Abcc5_9	Abcc5	1127	794
Abcd2_1	Abcd2	6656	4452
Abcd2_10	Abcd2	1190	530
Abcd2_2	Abcd2	2833	2144
Abcd2_3	Abcd2	3073	2008
Abcd2_4	Abcd2	5401	4084
Abcd2_5	Abcd2	5690	3766
Abcd2_6	Abcd2	1323	834
Abcd2_7	Abcd2	3073	1878
Abcd2_8	Abcd2	2948	2176
Abcd2_9	Abcd2	1512	1249
Abcg1_1	Abcg1	8973	5143
Abcg1_10	Abcg1	8144	5804
Abcg1_2	Abcg1	2312	1518
Abcg1_3	Abcg1	758	348
Abcg1_4	Abcg1	649	292
Abcg1_5	Abcg1	8134	6122
Abcg1_6	Abcg1	3551	2332
Abcg1_7	Abcg1	2619	1857
Abcg1_8	Abcg1	1886	990
Abcg1_9	Abcg1	11831	8461
Abhd5_1	Abhd5	3862	2458
Abhd5_10	Abhd5	1670	1228
Abhd5_2	Abhd5	1504	1346
Abhd5_3	Abhd5	4340	3225
Abhd5_4	Abhd5	2999	2167
Abhd5_5	Abhd5	5945	3680
Abhd5_6	Abhd5	7110	4783
Abhd5_7	Abhd5	3628	2238
Abhd5_8	Abhd5	2504	1725
Abhd5_9	Abhd5	5032	3545
Abi3_1	Abi3	2289	1575
Abi3_10	Abi3	2824	1625
Abi3_2	Abi3	4859	2711
Abi3_3	Abi3	4268	2966
Abi3_4	Abi3	5344	2943
Abi3_5	Abi3	3729	1895
Abi3_6	Abi3	4773	3327
Abi3_7	Abi3	9343	5636
Abi3_8	Abi3	3119	2087
Abi3_9	Abi3	2490	1709
Abr_1	Abr	9475	5831
Abr_10	Abr	5809	3585
Abr_2	Abr	2359	1349
Abr_3	Abr	671	445
Abr_4	Abr	3921	2843
Abr_5	Abr	6667	4000
Abr_6	Abr	3729	2404
Abr_7	Abr	4142	2196
Abr_8	Abr	3944	2266
Abr_9	Abr	6004	3591
Acsl1_1	Acsl1	4223	2592
Acsl1_10	Acsl1	7603	4722
Acsl1_2	Acsl1	3438	1946
Acsl1_3	Acsl1	1340	713
Acsl1_4	Acsl1	4352	2837
Acsl1_5	Acsl1	8158	5434
Acsl1_6	Acsl1	4451	2815
Acsl1_7	Acsl1	8204	4882
Acsl1_8	Acsl1	2404	1528
Acsl1_9	Acsl1	10769	6327
Acvr1b_1	Acvr1b	3632	1884
Acvr1b_10	Acvr1b	1872	1128
Acvr1b_2	Acvr1b	6065	3917
Acvr1b_3	Acvr1b	5613	3289
Acvr1b_4	Acvr1b	6688	3799
Acvr1b_5	Acvr1b	4748	2588
Acvr1b_6	Acvr1b	4933	3025
Acvr1b_7	Acvr1b	5193	3433
Acvr1b_8	Acvr1b	673	397
Acvr1b_9	Acvr1b	4211	2898
Adam17_1	Adam17	41	67
Adam17_10	Adam17	4224	2805
Adam17_2	Adam17	1782	1186
Adam17_3	Adam17	6001	4250
Adam17_4	Adam17	8857	4751
Adam17_5	Adam17	2776	1794
Adam17_6	Adam17	5414	4270
Adam17_7	Adam17	8557	5704
Adam17_8	Adam17	6169	4205
Adam17_9	Adam17	8220	5047
Adam8_1	Adam8	7231	4337
Adam8_10	Adam8	1206	625
Adam8_2	Adam8	6368	4141
Adam8_3	Adam8	5515	3569
Adam8_4	Adam8	9731	7101
Adam8_5	Adam8	4591	3279
Adam8_6	Adam8	6061	3896
Adam8_7	Adam8	4034	3064
Adam8_8	Adam8	2745	2031
Adam8_9	Adam8	2789	1641
Adamtsl5_1	Adamtsl5	4222	2662
Adamtsl5_10	Adamtsl5	2898	2289
Adamtsl5_2	Adamtsl5	2074	1640
Adamtsl5_3	Adamtsl5	2966	2027
Adamtsl5_4	Adamtsl5	3013	2510
Adamtsl5_5	Adamtsl5	4679	3131
Adamtsl5_6	Adamtsl5	3113	2162
Adamtsl5_7	Adamtsl5	923	642
Adamtsl5_8	Adamtsl5	570	600
Adamtsl5_9	Adamtsl5	3768	2546
Adap2_1	Adap2	4534	3594
Adap2_10	Adap2	2094	1602
Adap2_2	Adap2	9444	6376
Adap2_3	Adap2	3717	2377
Adap2_4	Adap2	5150	3844
Adap2_5	Adap2	6302	4136
Adap2_6	Adap2	5019	2611
Adap2_7	Adap2	1790	1428
Adap2_8	Adap2	2901	1746
Adap2_9	Adap2	2099	1304
Adgre1_4897	Adgre1	9182	5502
Adgre1_4898	Adgre1	7398	4523
Adgre1_4899	Adgre1	8772	5954
Adgre1_4900	Adgre1	3740	1736
Adgre4_22618	Adgre4	7715	4863
Adgre4_22619	Adgre4	3940	2942
Adgre4_22620	Adgre4	14609	9728
Adgre4_22621	Adgre4	10568	7198
Adgre5_20062	Adgre5	8547	6225
Adgre5_20063	Adgre5	20	5
Adgre5_20064	Adgre5	7238	5403
Adgre5_20065	Adgre5	6943	4717
Adgrg5_72764	Adgrg5	7357	6006
Adgrg5_72765	Adgrg5	1024	821
Adgrg5_72766	Adgrg5	7753	5814
Adgrg5_72767	Adgrg5	3993	3072
Adgrg6_54464	Adgrg6	2714	1873
Adgrg6_54465	Adgrg6	6712	4895
Adgrg6_54466	Adgrg6	6119	4132
Adgrg6_54467	Adgrg6	5495	3684
Adipor2_1	Adipor2	4225	2515
Adipor2_10	Adipor2	5533	4407
Adipor2_2	Adipor2	6411	4023
Adipor2_3	Adipor2	5101	3574
Adipor2_4	Adipor2	6957	4482
Adipor2_5	Adipor2	4889	3704
Adipor2_6	Adipor2	1375	703
Adipor2_7	Adipor2	5047	3228
Adipor2_8	Adipor2	8708	6174
Adipor2_9	Adipor2	5888	3917
Adnp_1	Adnp	5330	3542
Adnp_10	Adnp	4946	4276
Adnp_2	Adnp	7416	7167
Adnp_3	Adnp	6065	5887
Adnp_4	Adnp	8603	8556
Adnp_5	Adnp	9412	10239
Adnp_6	Adnp	4121	4173
Adnp_7	Adnp	8422	10096
Adnp_8	Adnp	4350	2970
Adnp_9	Adnp	6707	7146
Adssl1_1	Adssl1	2263	1543
Adssl1_10	Adssl1	3105	2065
Adssl1_2	Adssl1	4063	2449
Adssl1_3	Adssl1	7299	4498
Adssl1_4	Adssl1	6829	6000
Adssl1_5	Adssl1	1661	934
Adssl1_6	Adssl1	5743	4114
Adssl1_7	Adssl1	3854	2571
Adssl1_8	Adssl1	5691	2867
Adssl1_9	Adssl1	1814	1237
Agap1_1	Agap1	7538	4803
Agap1_10	Agap1	7648	3723
Agap1_2	Agap1	4193	3134
Agap1_3	Agap1	2019	1493
Agap1_4	Agap1	4460	3256
Agap1_5	Agap1	2259	1448
Agap1_6	Agap1	6657	4969
Agap1_7	Agap1	2905	2333
Agap1_8	Agap1	5990	3209
Agap1_9	Agap1	2023	1057
Agpat4_1	Agpat4	8607	7086
Agpat4_10	Agpat4	12841	9368
Agpat4_2	Agpat4	4527	3659
Agpat4_3	Agpat4	2761	2215
Agpat4_4	Agpat4	7006	5318
Agpat4_5	Agpat4	5076	3738
Agpat4_6	Agpat4	5489	4097
Agpat4_7	Agpat4	5786	4080
Agpat4_8	Agpat4	5537	3833
Agpat4_9	Agpat4	2813	1915
Ahcyl2_1	Ahcyl2	4820	3340
Ahcyl2_10	Ahcyl2	6430	3984
Ahcyl2_2	Ahcyl2	7745	5267
Ahcyl2_3	Ahcyl2	4983	3677
Ahcyl2_4	Ahcyl2	5745	4156
Ahcyl2_5	Ahcyl2	5941	4825
Ahcyl2_6	Ahcyl2	10955	7468
Ahcyl2_7	Ahcyl2	9265	5916
Ahcyl2_8	Ahcyl2	8550	5731
Ahcyl2_9	Ahcyl2	4620	3270
Aim2_1	Aim2	4029	2957
Aim2_10	Aim2	7215	4582
Aim2_2	Aim2	6535	4247
Aim2_3	Aim2	5380	3496
Aim2_4	Aim2	11233	6781
Aim2_5	Aim2	4175	2718
Aim2_6	Aim2	5669	4063
Aim2_7	Aim2	4043	2652
Aim2_8	Aim2	7378	4411
Aim2_9	Aim2	4906	3125
Aldh1a2_1	Aldh1a2	7682	4597
Aldh1a2_10	Aldh1a2	3462	2439
Aldh1a2_2	Aldh1a2	7140	4437
Aldh1a2_3	Aldh1a2	1645	1205
Aldh1a2_4	Aldh1a2	6719	4483
Aldh1a2_5	Aldh1a2	2962	2178
Aldh1a2_6	Aldh1a2	6018	3962
Aldh1a2_7	Aldh1a2	5285	3854
Aldh1a2_8	Aldh1a2	3241	2076
Aldh1a2_9	Aldh1a2	4333	2905
Aldoc_1	Aldoc	2205	1385
Aldoc_10	Aldoc	7744	5450
Aldoc_2	Aldoc	4303	2764
Aldoc_3	Aldoc	4122	3498
Aldoc_4	Aldoc	7117	4534
Aldoc_5	Aldoc	6389	5106
Aldoc_6	Aldoc	2768	1830
Aldoc_7	Aldoc	2950	2518
Aldoc_8	Aldoc	2341	1560
Aldoc_9	Aldoc	2321	1532
Alkbh1_1	Alkbh1	1564	967
Alkbh1_10	Alkbh1	4186	2743
Alkbh1_2	Alkbh1	4165	2688
Alkbh1_3	Alkbh1	7892	5298
Alkbh1_4	Alkbh1	8826	6169
Alkbh1_5	Alkbh1	514	320
Alkbh1_6	Alkbh1	8490	5703
Alkbh1_7	Alkbh1	3728	2847
Alkbh1_8	Alkbh1	2889	2200
Alkbh1_9	Alkbh1	3597	2300
Alox5_1	Alox5	1896	1226
Alox5_10	Alox5	2378	1603
Alox5_2	Alox5	1055	652
Alox5_3	Alox5	5943	3633
Alox5_4	Alox5	12233	8539
Alox5_5	Alox5	1896	1605
Alox5_6	Alox5	6352	4104
Alox5_7	Alox5	5212	3548
Alox5_8	Alox5	4642	2976
Alox5_9	Alox5	5627	3971
Amigo2_1	Amigo2	4971	3007
Amigo2_10	Amigo2	2067	1512
Amigo2_2	Amigo2	2793	1818
Amigo2_3	Amigo2	3893	2579
Amigo2_4	Amigo2	4078	2921
Amigo2_5	Amigo2	7908	4979
Amigo2_6	Amigo2	3992	2702
Amigo2_7	Amigo2	2343	1605
Amigo2_8	Amigo2	10168	6323
Amigo2_9	Amigo2	6299	4252
Anln_1	Anln	3390	1700
Anln_10	Anln	3075	1530
Anln_2	Anln	8995	5052
Anln_3	Anln	2688	1524
Anln_4	Anln	4350	2294
Anln_5	Anln	10513	5101
Anln_6	Anln	5538	2682
Anln_7	Anln	2880	1758
Anln_8	Anln	3517	1698
Anln_9	Anln	4264	2670
Anpep_1	Anpep	4289	2295
Anpep_10	Anpep	10545	6500
Anpep_2	Anpep	4418	2252
Anpep_3	Anpep	1806	1056
Anpep_4	Anpep	3079	1964
Anpep_5	Anpep	4957	2756
Anpep_6	Anpep	5941	4162
Anpep_7	Anpep	3847	2528
Anpep_8	Anpep	6024	3263
Anpep_9	Anpep	4900	3044
Apba1_1	Apba1	3761	2549
Apba1_10	Apba1	5536	3225
Apba1_2	Apba1	4275	2726
Apba1_3	Apba1	3790	2726
Apba1_4	Apba1	1442	903
Apba1_5	Apba1	9291	6669
Apba1_6	Apba1	1599	910
Apba1_7	Apba1	2925	1561
Apba1_8	Apba1	10677	6629
Apba1_9	Apba1	4660	2787
Aph1c_1	Aph1c	4570	2663
Aph1c_10	Aph1c	4568	2674
Aph1c_2	Aph1c	3665	2693
Aph1c_3	Aph1c	5414	3455
Aph1c_4	Aph1c	2084	1726
Aph1c_5	Aph1c	6206	4186
Aph1c_6	Aph1c	12708	7947
Aph1c_7	Aph1c	1411	1334
Aph1c_8	Aph1c	8736	5891
Aph1c_9	Aph1c	4317	2930
Apobec1_1	Apobec1	3659	2477
Apobec1_10	Apobec1	5567	3578
Apobec1_2	Apobec1	6357	3874
Apobec1_3	Apobec1	7603	5059
Apobec1_4	Apobec1	6964	4316
Apobec1_5	Apobec1	5166	3653
Apobec1_6	Apobec1	4689	3934
Apobec1_7	Apobec1	3458	2778
Apobec1_8	Apobec1	7428	4579
Apobec1_9	Apobec1	6798	4539
Apoe_1	Apoe	2287	1590
Apoe_10	Apoe	6936	5357
Apoe_2	Apoe	2448	1253
Apoe_3	Apoe	4090	2948
Apoe_4	Apoe	5522	3587
Apoe_5	Apoe	1821	1260
Apoe_6	Apoe	3491	2396
Apoe_7	Apoe	10430	7674
Apoe_8	Apoe	1716	952
Apoe_9	Apoe	2886	1748
Appl2_1	Appl2	3843	2393
Appl2_10	Appl2	4451	2890
Appl2_2	Appl2	2734	1923
Appl2_3	Appl2	1283	898
Appl2_4	Appl2	2105	1301
Appl2_5	Appl2	3394	2241
Appl2_6	Appl2	4516	3245
Appl2_7	Appl2	7976	5669
Appl2_8	Appl2	6678	3640
Appl2_9	Appl2	4631	3525
Aqp9_1	Aqp9	4959	3483
Aqp9_10	Aqp9	10621	7605
Aqp9_2	Aqp9	11126	7056
Aqp9_3	Aqp9	7936	6064
Aqp9_4	Aqp9	3067	1985
Aqp9_5	Aqp9	16766	11073
Aqp9_6	Aqp9	2510	1502
Aqp9_7	Aqp9	5535	3201
Aqp9_8	Aqp9	6200	4184
Aqp9_9	Aqp9	7036	5098
Arfgef1_1	Arfgef1	6336	4580
Arfgef1_10	Arfgef1	4045	2273
Arfgef1_2	Arfgef1	3040	3101
Arfgef1_3	Arfgef1	3499	2020
Arfgef1_4	Arfgef1	7934	7367
Arfgef1_5	Arfgef1	6135	4847
Arfgef1_6	Arfgef1	8190	6332
Arfgef1_7	Arfgef1	6868	5778
Arfgef1_8	Arfgef1	4413	3179
Arfgef1_9	Arfgef1	6059	4512
Arhgap24_1	Arhgap24	1474	1216
Arhgap24_10	Arhgap24	4513	2464
Arhgap24_2	Arhgap24	2733	1917
Arhgap24_3	Arhgap24	8750	5608
Arhgap24_4	Arhgap24	5727	3771
Arhgap24_5	Arhgap24	5534	4096
Arhgap24_6	Arhgap24	4730	3131
Arhgap24_7	Arhgap24	3924	2631
Arhgap24_8	Arhgap24	7003	5562
Arhgap24_9	Arhgap24	8652	5256
Arhgap26_1	Arhgap26	6203	4410
Arhgap26_10	Arhgap26	7124	4995
Arhgap26_2	Arhgap26	3211	2316
Arhgap26_3	Arhgap26	3182	1882
Arhgap26_4	Arhgap26	7502	5177
Arhgap26_5	Arhgap26	5125	3420
Arhgap26_6	Arhgap26	8675	5203
Arhgap26_7	Arhgap26	4615	3389
Arhgap26_8	Arhgap26	1725	1220
Arhgap26_9	Arhgap26	6684	4600
Arhgap31_1	Arhgap31	5921	3693
Arhgap31_10	Arhgap31	3744	3246
Arhgap31_2	Arhgap31	5744	3232
Arhgap31_3	Arhgap31	2742	1664
Arhgap31_4	Arhgap31	3715	2537
Arhgap31_5	Arhgap31	3621	2214
Arhgap31_6	Arhgap31	5439	4005
Arhgap31_7	Arhgap31	5056	2622
Arhgap31_8	Arhgap31	6459	4707
Arhgap31_9	Arhgap31	2439	1712
Arhgap6_1	Arhgap6	8697	5875
Arhgap6_10	Arhgap6	4051	3063
Arhgap6_2	Arhgap6	2945	1768
Arhgap6_3	Arhgap6	2375	1647
Arhgap6_4	Arhgap6	3207	1896
Arhgap6_5	Arhgap6	5046	3155
Arhgap6_6	Arhgap6	2760	1466
Arhgap6_7	Arhgap6	6232	4037
Arhgap6_8	Arhgap6	3752	3148
Arhgap6_9	Arhgap6	6212	4374
Aspm_1	Aspm	4118	3236
Aspm_10	Aspm	7125	3130
Aspm_2	Aspm	6190	4405
Aspm_3	Aspm	6884	5081
Aspm_4	Aspm	2168	1393
Aspm_5	Aspm	4966	2649
Aspm_6	Aspm	3028	1435
Aspm_7	Aspm	7568	4782
Aspm_8	Aspm	4168	2811
Aspm_9	Aspm	10893	7129
Ass1_1	Ass1	3605	2407
Ass1_10	Ass1	3288	2289
Ass1_2	Ass1	8455	5614
Ass1_3	Ass1	7920	5022
Ass1_4	Ass1	7443	5433
Ass1_5	Ass1	5120	2502
Ass1_6	Ass1	5983	3657
Ass1_7	Ass1	10771	6030
Ass1_8	Ass1	4697	3086
Ass1_9	Ass1	7777	5314
Atf3_1	Atf3	1498	772
Atf3_10	Atf3	1684	978
Atf3_2	Atf3	3440	1435
Atf3_3	Atf3	2794	2260
Atf3_4	Atf3	4765	2317
Atf3_5	Atf3	3286	2187
Atf3_6	Atf3	2207	1560
Atf3_7	Atf3	4038	2639
Atf3_8	Atf3	3483	2601
Atf3_9	Atf3	7764	4772
Atp10a_1	Atp10a	1891	1018
Atp10a_10	Atp10a	7300	4774
Atp10a_2	Atp10a	485	286
Atp10a_3	Atp10a	2048	1444
Atp10a_4	Atp10a	63	15
Atp10a_5	Atp10a	6747	4495
Atp10a_6	Atp10a	4736	2835
Atp10a_7	Atp10a	1907	1531
Atp10a_8	Atp10a	7571	5496
Atp10a_9	Atp10a	4698	3113
Atp13a2_1	Atp13a2	6653	4915
Atp13a2_10	Atp13a2	6968	3851
Atp13a2_2	Atp13a2	2541	1784
Atp13a2_3	Atp13a2	2194	1068
Atp13a2_4	Atp13a2	2562	1907
Atp13a2_5	Atp13a2	7682	4558
Atp13a2_6	Atp13a2	3059	2610
Atp13a2_7	Atp13a2	2542	1709
Atp13a2_8	Atp13a2	4913	3584
Atp13a2_9	Atp13a2	2637	1407
Atrnl1_1	Atrnl1	6258	4561
Atrnl1_10	Atrnl1	1885	1339
Atrnl1_2	Atrnl1	3819	2446
Atrnl1_3	Atrnl1	9091	5468
Atrnl1_4	Atrnl1	5237	2881
Atrnl1_5	Atrnl1	5747	3803
Atrnl1_6	Atrnl1	5812	4308
Atrnl1_7	Atrnl1	5830	4053
Atrnl1_8	Atrnl1	5133	3744
Atrnl1_9	Atrnl1	7457	5272
Auh_1	Auh	772	745
Auh_10	Auh	1724	1428
Auh_2	Auh	6894	4493
Auh_3	Auh	5316	3681
Auh_4	Auh	1288	929
Auh_5	Auh	4339	2949
Auh_6	Auh	8429	5994
Auh_7	Auh	2910	1585
Auh_8	Auh	5539	3373
Auh_9	Auh	11002	6924
AW549877_1	AW549877	1914	1205
AW549877_10	AW549877	1336	714
AW549877_2	AW549877	4458	3419
AW549877_3	AW549877	5842	4314
AW549877_4	AW549877	1169	545
AW549877_5	AW549877	8683	5726
AW549877_6	AW549877	3189	2049
AW549877_7	AW549877	5447	3264
AW549877_8	AW549877	5397	3807
AW549877_9	AW549877	10364	6644
B3gnt7_1	B3gnt7	11471	5830
B3gnt7_10	B3gnt7	6743	3266
B3gnt7_2	B3gnt7	3182	2171
B3gnt7_3	B3gnt7	1789	948
B3gnt7_4	B3gnt7	6319	3692
B3gnt7_5	B3gnt7	10496	5339
B3gnt7_6	B3gnt7	3628	1800
B3gnt7_7	B3gnt7	2364	1385
B3gnt7_8	B3gnt7	10668	5984
B3gnt7_9	B3gnt7	8014	3873
B3gnt8_1	B3gnt8	6083	3706
B3gnt8_10	B3gnt8	7575	4050
B3gnt8_2	B3gnt8	3439	1625
B3gnt8_3	B3gnt8	930	861
B3gnt8_4	B3gnt8	3534	2224
B3gnt8_5	B3gnt8	5553	3714
B3gnt8_6	B3gnt8	5850	3363
B3gnt8_7	B3gnt8	4306	2657
B3gnt8_8	B3gnt8	2091	1032
B3gnt8_9	B3gnt8	9182	5343
B430306N03Rik_1	B430306N03Rik	5833	3664
B430306N03Rik_10	B430306N03Rik	11487	7082
B430306N03Rik_2	B430306N03Rik	729	536
B430306N03Rik_3	B430306N03Rik	4614	3069
B430306N03Rik_4	B430306N03Rik	2868	1649
B430306N03Rik_5	B430306N03Rik	4336	2905
B430306N03Rik_6	B430306N03Rik	4372	2767
B430306N03Rik_7	B430306N03Rik	6019	4060
B430306N03Rik_8	B430306N03Rik	11217	7382
B430306N03Rik_9	B430306N03Rik	9321	6064
B4galt1_1	B4galt1	3103	1518
B4galt1_10	B4galt1	4319	1535
B4galt1_2	B4galt1	5848	2359
B4galt1_3	B4galt1	3718	1458
B4galt1_4	B4galt1	6408	2367
B4galt1_5	B4galt1	7062	2658
B4galt1_6	B4galt1	2129	887
B4galt1_7	B4galt1	6660	3544
B4galt1_8	B4galt1	5350	2534
B4galt1_9	B4galt1	12787	5475
Baiap2_1	Baiap2	646	232
Baiap2_10	Baiap2	9784	5962
Baiap2_2	Baiap2	6758	4352
Baiap2_3	Baiap2	3468	1780
Baiap2_4	Baiap2	4519	3228
Baiap2_5	Baiap2	3136	2234
Baiap2_6	Baiap2	5819	3173
Baiap2_7	Baiap2	7510	4538
Baiap2_8	Baiap2	4102	2180
Baiap2_9	Baiap2	8041	5369
Basp1_1	Basp1	2137	1374
Basp1_10	Basp1	2892	2185
Basp1_2	Basp1	2370	1369
Basp1_3	Basp1	684	341
Basp1_4	Basp1	4954	2959
Basp1_5	Basp1	5451	3510
Basp1_6	Basp1	2016	1606
Basp1_7	Basp1	3142	2103
Basp1_8	Basp1	2519	1599
Basp1_9	Basp1	2478	1980
Bcar3_1	Bcar3	4075	2492
Bcar3_10	Bcar3	1836	1457
Bcar3_2	Bcar3	5352	3808
Bcar3_3	Bcar3	6520	4539
Bcar3_4	Bcar3	2598	1579
Bcar3_5	Bcar3	1544	962
Bcar3_6	Bcar3	3607	3225
Bcar3_7	Bcar3	2943	1568
Bcar3_8	Bcar3	3732	2168
Bcar3_9	Bcar3	4045	2617
Bhlhe41_1	Bhlhe41	4433	3015
Bhlhe41_10	Bhlhe41	6777	5079
Bhlhe41_2	Bhlhe41	7441	4679
Bhlhe41_3	Bhlhe41	10794	7330
Bhlhe41_4	Bhlhe41	3405	2840
Bhlhe41_5	Bhlhe41	8863	5377
Bhlhe41_6	Bhlhe41	7909	5023
Bhlhe41_7	Bhlhe41	4435	3276
Bhlhe41_8	Bhlhe41	4343	2986
Bhlhe41_9	Bhlhe41	1042	539
Blnk_1	Blnk	2684	2310
Blnk_10	Blnk	5212	3429
Blnk_2	Blnk	12515	9154
Blnk_3	Blnk	2582	2066
Blnk_4	Blnk	6974	5925
Blnk_5	Blnk	3658	3000
Blnk_6	Blnk	6109	4573
Blnk_7	Blnk	5032	3738
Blnk_8	Blnk	2781	2758
Blnk_9	Blnk	3045	2032
Bst1_1	Bst1	2424	1451
Bst1_10	Bst1	2196	1009
Bst1_2	Bst1	3515	3043
Bst1_3	Bst1	4832	2404
Bst1_4	Bst1	5975	4216
Bst1_5	Bst1	2713	1415
Bst1_6	Bst1	3402	2465
Bst1_7	Bst1	4760	3000
Bst1_8	Bst1	5694	4525
Bst1_9	Bst1	4592	3255
Btg2_1	Btg2	1314	1068
Btg2_10	Btg2	884	868
Btg2_2	Btg2	4392	2828
Btg2_3	Btg2	2470	1717
Btg2_4	Btg2	3356	2726
Btg2_5	Btg2	5514	4081
Btg2_6	Btg2	10082	5700
Btg2_7	Btg2	1911	979
Btg2_8	Btg2	3110	1972
Btg2_9	Btg2	2948	2353
Bub1b_1	Bub1b	7537	5027
Bub1b_10	Bub1b	8330	4770
Bub1b_2	Bub1b	4074	2108
Bub1b_3	Bub1b	4989	2725
Bub1b_4	Bub1b	2737	1444
Bub1b_5	Bub1b	4506	3188
Bub1b_6	Bub1b	5525	3817
Bub1b_7	Bub1b	2998	2239
Bub1b_8	Bub1b	4349	3280
Bub1b_9	Bub1b	3499	2207
C1galt1_1	C1galt1	7394	3707
C1galt1_10	C1galt1	11625	6242
C1galt1_2	C1galt1	13358	6733
C1galt1_3	C1galt1	10950	5892
C1galt1_4	C1galt1	8741	5245
C1galt1_5	C1galt1	5223	2744
C1galt1_6	C1galt1	6371	2820
C1galt1_7	C1galt1	6134	4057
C1galt1_8	C1galt1	12333	7518
C1galt1_9	C1galt1	3033	1369
C1qa_1	C1qa	2301	1395
C1qa_10	C1qa	5615	4007
C1qa_2	C1qa	1591	1007
C1qa_3	C1qa	3975	2345
C1qa_4	C1qa	3733	2459
C1qa_5	C1qa	3991	2891
C1qa_6	C1qa	3974	2936
C1qa_7	C1qa	5815	3648
C1qa_8	C1qa	7807	6224
C1qa_9	C1qa	3227	1885
C1qb_1	C1qb	6489	4309
C1qb_10	C1qb	5725	3852
C1qb_2	C1qb	2000	1335
C1qb_3	C1qb	522	347
C1qb_4	C1qb	4615	2838
C1qb_5	C1qb	7180	4054
C1qb_6	C1qb	7685	4620
C1qb_7	C1qb	2676	1606
C1qb_8	C1qb	7471	5803
C1qb_9	C1qb	4769	3249
C1qc_1	C1qc	1886	1317
C1qc_10	C1qc	7243	4849
C1qc_2	C1qc	1203	869
C1qc_3	C1qc	5282	3480
C1qc_4	C1qc	7420	3818
C1qc_5	C1qc	6494	4337
C1qc_6	C1qc	7220	4627
C1qc_7	C1qc	3435	2042
C1qc_8	C1qc	2595	2107
C1qc_9	C1qc	10217	7539
C1ra_1	C1ra	9022	6292
C1ra_10	C1ra	4819	3400
C1ra_2	C1ra	8371	5888
C1ra_3	C1ra	7091	4589
C1ra_4	C1ra	6690	4009
C1ra_5	C1ra	3237	2355
C1ra_6	C1ra	4875	3145
C1ra_7	C1ra	3855	2739
C1ra_8	C1ra	3573	2626
C1ra_9	C1ra	9084	5993
C3_1	C3	5059	3726
C3_10	C3	7643	5430
C3_2	C3	1492	774
C3_3	C3	2426	2023
C3_4	C3	6835	4588
C3_5	C3	2184	1079
C3_6	C3	5313	4021
C3_7	C3	11217	7677
C3_8	C3	1430	973
C3_9	C3	4414	2533
C3ar1_1	C3ar1	4152	2758
C3ar1_10	C3ar1	3409	1977
C3ar1_2	C3ar1	4658	2979
C3ar1_3	C3ar1	2453	1615
C3ar1_4	C3ar1	4741	2771
C3ar1_5	C3ar1	4098	2561
C3ar1_6	C3ar1	5758	3954
C3ar1_7	C3ar1	7441	4992
C3ar1_8	C3ar1	4936	3235
C3ar1_9	C3ar1	10572	6797
C77080_1	C77080	1518	1087
C77080_10	C77080	7435	4803
C77080_2	C77080	3663	2233
C77080_3	C77080	3002	2032
C77080_4	C77080	5709	3754
C77080_5	C77080	3622	2210
C77080_6	C77080	4654	3320
C77080_7	C77080	4350	2609
C77080_8	C77080	2704	2031
C77080_9	C77080	1808	1349
Cacna1a_1	Cacna1a	2889	1666
Cacna1a_10	Cacna1a	3168	2075
Cacna1a_2	Cacna1a	8191	5354
Cacna1a_3	Cacna1a	9242	6398
Cacna1a_4	Cacna1a	3444	2145
Cacna1a_5	Cacna1a	2938	1947
Cacna1a_6	Cacna1a	4685	2868
Cacna1a_7	Cacna1a	4069	2608
Cacna1a_8	Cacna1a	2241	1180
Cacna1a_9	Cacna1a	5170	3713
Calcrl_1	Calcrl	5748	3833
Calcrl_10	Calcrl	4008	3457
Calcrl_2	Calcrl	5115	3029
Calcrl_3	Calcrl	3654	2931
Calcrl_4	Calcrl	2064	1592
Calcrl_5	Calcrl	6599	3981
Calcrl_6	Calcrl	6345	5098
Calcrl_7	Calcrl	5489	3532
Calcrl_8	Calcrl	11639	7464
Calcrl_9	Calcrl	2650	1657
Camk1_1	Camk1	1751	1110
Camk1_10	Camk1	5872	4277
Camk1_2	Camk1	6100	3921
Camk1_3	Camk1	11384	8096
Camk1_4	Camk1	5547	4338
Camk1_5	Camk1	1849	1162
Camk1_6	Camk1	5650	3559
Camk1_7	Camk1	2110	1482
Camk1_8	Camk1	1066	522
Camk1_9	Camk1	8066	5323
Camk2d_1	Camk2d	4788	3182
Camk2d_10	Camk2d	6514	4670
Camk2d_2	Camk2d	2614	1739
Camk2d_3	Camk2d	5834	4124
Camk2d_4	Camk2d	5204	3486
Camk2d_5	Camk2d	7042	4475
Camk2d_6	Camk2d	4916	3756
Camk2d_7	Camk2d	4778	3070
Camk2d_8	Camk2d	8989	6606
Camk2d_9	Camk2d	11012	7198
Capn15_1	Capn15	3396	2222
Capn15_10	Capn15	341	297
Capn15_2	Capn15	8254	5250
Capn15_3	Capn15	4193	3234
Capn15_4	Capn15	2608	1263
Capn15_5	Capn15	2555	1745
Capn15_6	Capn15	3893	2843
Capn15_7	Capn15	3192	2203
Capn15_8	Capn15	7256	5246
Capn15_9	Capn15	3907	2390
Car4_1	Car4	9132	5395
Car4_10	Car4	6625	4065
Car4_2	Car4	2642	2061
Car4_3	Car4	7538	5872
Car4_4	Car4	13059	8694
Car4_5	Car4	1149	534
Car4_6	Car4	2838	1866
Car4_7	Car4	5983	4216
Car4_8	Car4	8452	5490
Car4_9	Car4	2213	1217
Casp2_1	Casp2	6721	3732
Casp2_10	Casp2	7061	5010
Casp2_2	Casp2	1641	1333
Casp2_3	Casp2	7625	4836
Casp2_4	Casp2	1962	1311
Casp2_5	Casp2	7535	3838
Casp2_6	Casp2	7925	4762
Casp2_7	Casp2	6366	4166
Casp2_8	Casp2	2727	1942
Casp2_9	Casp2	5715	3361
Casp7_1	Casp7	10944	7310
Casp7_10	Casp7	5764	4097
Casp7_2	Casp7	4089	2762
Casp7_3	Casp7	1643	1020
Casp7_4	Casp7	744	591
Casp7_5	Casp7	7811	5729
Casp7_6	Casp7	5265	3473
Casp7_7	Casp7	7988	5450
Casp7_8	Casp7	1940	1610
Casp7_9	Casp7	5702	3612
Cbfa2t3_1	Cbfa2t3	5487	3017
Cbfa2t3_10	Cbfa2t3	3542	2535
Cbfa2t3_2	Cbfa2t3	2992	2208
Cbfa2t3_3	Cbfa2t3	6156	3780
Cbfa2t3_4	Cbfa2t3	1436	1214
Cbfa2t3_5	Cbfa2t3	2049	2522
Cbfa2t3_6	Cbfa2t3	4235	2686
Cbfa2t3_7	Cbfa2t3	5931	4330
Cbfa2t3_8	Cbfa2t3	6056	3895
Cbfa2t3_9	Cbfa2t3	6923	4318
Cbln1_1	Cbln1	3589	2609
Cbln1_10	Cbln1	1865	1607
Cbln1_2	Cbln1	2637	1931
Cbln1_3	Cbln1	2168	1619
Cbln1_4	Cbln1	3272	2242
Cbln1_5	Cbln1	547	423
Cbln1_6	Cbln1	4099	2708
Cbln1_7	Cbln1	7561	5115
Cbln1_8	Cbln1	3758	2274
Cbln1_9	Cbln1	2766	1799
Ccdc86_1	Ccdc86	3531	1995
Ccdc86_10	Ccdc86	5254	2871
Ccdc86_2	Ccdc86	4391	1889
Ccdc86_3	Ccdc86	5330	2697
Ccdc86_4	Ccdc86	4097	2737
Ccdc86_5	Ccdc86	2405	1793
Ccdc86_6	Ccdc86	2151	1302
Ccdc86_7	Ccdc86	3237	2137
Ccdc86_8	Ccdc86	6886	3996
Ccdc86_9	Ccdc86	1235	705
Ccdc88c_1	Ccdc88c	2869	1532
Ccdc88c_10	Ccdc88c	5827	3838
Ccdc88c_2	Ccdc88c	5063	3893
Ccdc88c_3	Ccdc88c	6354	4155
Ccdc88c_4	Ccdc88c	2194	1479
Ccdc88c_5	Ccdc88c	4622	2814
Ccdc88c_6	Ccdc88c	3350	2035
Ccdc88c_7	Ccdc88c	3378	2092
Ccdc88c_8	Ccdc88c	5566	3550
Ccdc88c_9	Ccdc88c	4722	3016
Ccl22_1	Ccl22	3278	1973
Ccl22_10	Ccl22	3371	1920
Ccl22_2	Ccl22	4299	3414
Ccl22_3	Ccl22	5220	3921
Ccl22_4	Ccl22	6639	3996
Ccl22_5	Ccl22	6138	4552
Ccl22_6	Ccl22	1976	1469
Ccl22_7	Ccl22	7343	4495
Ccl22_8	Ccl22	10830	6964
Ccl22_9	Ccl22	8177	5436
Ccl3_1	Ccl3	4329	2912
Ccl3_10	Ccl3	2783	1757
Ccl3_2	Ccl3	3007	2076
Ccl3_3	Ccl3	6667	5047
Ccl3_4	Ccl3	3393	2070
Ccl3_5	Ccl3	3176	2005
Ccl3_6	Ccl3	4208	3228
Ccl3_7	Ccl3	5667	4255
Ccl3_8	Ccl3	2167	1601
Ccl3_9	Ccl3	7606	4982
Ccnd3_1	Ccnd3	1070	493
Ccnd3_10	Ccnd3	3268	2092
Ccnd3_3	Ccnd3	3195	1758
Ccnd3_4	Ccnd3	2751	1482
Ccnd3_5	Ccnd3	3834	2217
Ccnd3_6	Ccnd3	7624	4076
Ccnd3_7	Ccnd3	2036	804
Ccnd3_8	Ccnd3	2125	953
Ccnd3_9	Ccnd3	2079	1362
Ccnt2_1	Ccnt2	2054	1217
Ccnt2_10	Ccnt2	8143	5731
Ccnt2_2	Ccnt2	4617	2681
Ccnt2_3	Ccnt2	960	468
Ccnt2_4	Ccnt2	3104	2060
Ccnt2_5	Ccnt2	9274	5680
Ccnt2_6	Ccnt2	6789	4363
Ccnt2_7	Ccnt2	5501	4060
Ccnt2_8	Ccnt2	5848	4320
Ccnt2_9	Ccnt2	9765	6622
Cd14_1	Cd14	1668	935
Cd14_10	Cd14	1440	869
Cd14_2	Cd14	7114	5865
Cd14_3	Cd14	2780	1993
Cd14_4	Cd14	2836	1742
Cd14_5	Cd14	5855	3996
Cd14_6	Cd14	4379	2627
Cd14_7	Cd14	3934	2753
Cd14_8	Cd14	1450	832
Cd14_9	Cd14	6726	3969
Cd302_1	Cd302	3629	3103
Cd302_10	Cd302	5999	3931
Cd302_2	Cd302	2773	1797
Cd302_3	Cd302	4035	3172
Cd302_4	Cd302	9742	6610
Cd302_5	Cd302	6324	4432
Cd302_6	Cd302	9406	5785
Cd302_7	Cd302	2903	1871
Cd302_8	Cd302	4495	2719
Cd302_9	Cd302	9298	5764
Cd33_1	Cd33	6308	4055
Cd33_10	Cd33	10396	6917
Cd33_2	Cd33	3550	2005
Cd33_3	Cd33	6072	4043
Cd33_4	Cd33	4659	3571
Cd33_5	Cd33	7879	5020
Cd33_6	Cd33	9311	5432
Cd33_7	Cd33	13941	9043
Cd33_8	Cd33	3717	2511
Cd33_9	Cd33	3773	2320
Cd36_1	Cd36	3312	2509
Cd36_10	Cd36	6251	3650
Cd36_2	Cd36	9394	6545
Cd36_3	Cd36	9559	6035
Cd36_4	Cd36	5849	4018
Cd36_5	Cd36	5859	4764
Cd36_6	Cd36	6969	5031
Cd36_7	Cd36	11406	8266
Cd36_8	Cd36	2903	2309
Cd36_9	Cd36	4507	2951
Cd38_1	Cd38	5083	3677
Cd38_10	Cd38	5273	3372
Cd38_2	Cd38	7940	5280
Cd38_3	Cd38	8201	5327
Cd38_4	Cd38	9781	6664
Cd38_5	Cd38	11948	7383
Cd38_6	Cd38	10177	7314
Cd38_7	Cd38	7864	4991
Cd38_8	Cd38	3243	2214
Cd38_9	Cd38	5252	2860
Cd44_1	Cd44	7066	4124
Cd44_10	Cd44	4609	2741
Cd44_2	Cd44	5343	3126
Cd44_3	Cd44	5401	3222
Cd44_4	Cd44	6481	4424
Cd44_5	Cd44	10813	6087
Cd44_6	Cd44	11634	7388
Cd44_7	Cd44	8388	5062
Cd44_8	Cd44	10675	6482
Cd44_9	Cd44	4624	3134
Cd47_1	Cd47	2443	1841
Cd47_10	Cd47	7076	4629
Cd47_2	Cd47	6732	4344
Cd47_3	Cd47	2618	2027
Cd47_4	Cd47	3565	1979
Cd47_5	Cd47	6223	3306
Cd47_6	Cd47	8261	5917
Cd47_7	Cd47	3294	2298
Cd47_8	Cd47	3649	2627
Cd47_9	Cd47	1916	1465
Cd74_1	Cd74	3586	2646
Cd74_10	Cd74	8170	5923
Cd74_2	Cd74	3045	2527
Cd74_3	Cd74	3061	2438
Cd74_4	Cd74	4681	4077
Cd74_5	Cd74	1979	2072
Cd74_6	Cd74	4425	3562
Cd74_7	Cd74	6351	4875
Cd74_8	Cd74	11219	8550
Cd74_9	Cd74	2404	1604
Cd82_1	Cd82	7098	4196
Cd82_10	Cd82	488	392
Cd82_2	Cd82	9252	7681
Cd82_3	Cd82	3366	2620
Cd82_4	Cd82	2945	1795
Cd82_5	Cd82	5255	3613
Cd82_6	Cd82	5637	4094
Cd82_7	Cd82	2175	1526
Cd82_8	Cd82	5243	3735
Cd82_9	Cd82	4309	2707
Cd86_1	Cd86	3701	9797
Cd86_10	Cd86	7347	25461
Cd86_2	Cd86	1977	7893
Cd86_3	Cd86	3034	12373
Cd86_4	Cd86	5031	12235
Cd86_5	Cd86	6925	16257
Cd86_6	Cd86	5744	16193
Cd86_7	Cd86	8515	26355
Cd86_8	Cd86	4514	17761
Cd86_9	Cd86	4759	12653
Cd9_1	Cd9	2033	1047
Cd9_10	Cd9	8879	5862
Cd9_2	Cd9	3664	2100
Cd9_3	Cd9	2677	1688
Cd9_4	Cd9	1946	1579
Cd9_5	Cd9	7542	5363
Cd9_6	Cd9	5364	2924
Cd9_7	Cd9	7697	5291
Cd9_8	Cd9	9830	6631
Cd9_9	Cd9	3927	2095
Cdc42ep2_1	Cdc42ep2	2557	1314
Cdc42ep2_10	Cdc42ep2	1792	997
Cdc42ep2_2	Cdc42ep2	3565	2532
Cdc42ep2_3	Cdc42ep2	3637	2381
Cdc42ep2_4	Cdc42ep2	6199	4642
Cdc42ep2_5	Cdc42ep2	5732	3799
Cdc42ep2_6	Cdc42ep2	3359	2042
Cdc42ep2_7	Cdc42ep2	4456	3303
Cdc42ep2_8	Cdc42ep2	5333	3069
Cdc42ep2_9	Cdc42ep2	5380	3958
Cdc42ep3_1	Cdc42ep3	3242	2409
Cdc42ep3_10	Cdc42ep3	2672	1409
Cdc42ep3_2	Cdc42ep3	4310	3367
Cdc42ep3_3	Cdc42ep3	3040	1619
Cdc42ep3_4	Cdc42ep3	4166	2604
Cdc42ep3_5	Cdc42ep3	5437	4011
Cdc42ep3_6	Cdc42ep3	8651	5795
Cdc42ep3_7	Cdc42ep3	2616	1471
Cdc42ep3_8	Cdc42ep3	8655	5197
Cdc42ep3_9	Cdc42ep3	6084	4985
Cdc42ep4_1	Cdc42ep4	4971	3601
Cdc42ep4_10	Cdc42ep4	3342	2500
Cdc42ep4_2	Cdc42ep4	1449	860
Cdc42ep4_3	Cdc42ep4	2590	2009
Cdc42ep4_4	Cdc42ep4	3555	2400
Cdc42ep4_5	Cdc42ep4	4140	2806
Cdc42ep4_6	Cdc42ep4	3405	1959
Cdc42ep4_7	Cdc42ep4	6363	4009
Cdc42ep4_8	Cdc42ep4	5700	4115
Cdc42ep4_9	Cdc42ep4	3623	2133
Cdc7_1	Cdc7	2322	1459
Cdc7_10	Cdc7	2328	1500
Cdc7_2	Cdc7	2631	1315
Cdc7_3	Cdc7	5340	2715
Cdc7_4	Cdc7	2691	1536
Cdc7_5	Cdc7	1787	1303
Cdc7_6	Cdc7	6796	3173
Cdc7_7	Cdc7	2511	1050
Cdc7_8	Cdc7	2597	1594
Cdc7_9	Cdc7	4457	2463
Cdca7l_1	Cdca7l	8895	5485
Cdca7l_10	Cdca7l	7380	4988
Cdca7l_2	Cdca7l	4736	3470
Cdca7l_3	Cdca7l	3153	2314
Cdca7l_4	Cdca7l	4878	3338
Cdca7l_5	Cdca7l	1804	1292
Cdca7l_6	Cdca7l	1035	970
Cdca7l_7	Cdca7l	5484	3583
Cdca7l_8	Cdca7l	3854	2731
Cdca7l_9	Cdca7l	4200	3008
Cdh1_1	Cdh1	4867	3263
Cdh1_10	Cdh1	1906	1385
Cdh1_3	Cdh1	7550	5839
Cdh1_4	Cdh1	5869	4512
Cdh1_5	Cdh1	7083	6119
Cdh1_6	Cdh1	4468	3362
Cdh1_7	Cdh1	4981	3670
Cdh1_8	Cdh1	4422	3013
Cdh1_9	Cdh1	12677	8943
Cdk18_1	Cdk18	2508	1435
Cdk18_10	Cdk18	7880	4511
Cdk18_2	Cdk18	3266	1662
Cdk18_3	Cdk18	1942	1427
Cdk18_4	Cdk18	4837	3133
Cdk18_5	Cdk18	8131	5433
Cdk18_6	Cdk18	1342	834
Cdk18_7	Cdk18	5735	3439
Cdk18_8	Cdk18	6605	4584
Cdk18_9	Cdk18	5081	2920
Cdkn1a_1	Cdkn1a	7637	8664
Cdkn1a_10	Cdkn1a	2579	3405
Cdkn1a_2	Cdkn1a	8786	6065
Cdkn1a_3	Cdkn1a	5842	6159
Cdkn1a_4	Cdkn1a	2683	2716
Cdkn1a_5	Cdkn1a	8889	11526
Cdkn1a_6	Cdkn1a	3237	4707
Cdkn1a_7	Cdkn1a	3284	3595
Cdkn1a_8	Cdkn1a	7554	10767
Cdkn1a_9	Cdkn1a	4651	5327
Cebpa_1	Cebpa	3856	2148
Cebpa_10	Cebpa	2959	1764
Cebpa_2	Cebpa	8935	4693
Cebpa_3	Cebpa	8453	5483
Cebpa_4	Cebpa	3818	2426
Cebpa_5	Cebpa	4551	2467
Cebpa_6	Cebpa	3163	1716
Cebpa_7	Cebpa	5102	3530
Cebpa_8	Cebpa	7664	5062
Cebpa_9	Cebpa	10089	6833
Cebpb_1	Cebpb	3032	2822
Cebpb_10	Cebpb	5992	4277
Cebpb_2	Cebpb	5426	3865
Cebpb_3	Cebpb	3738	2671
Cebpb_4	Cebpb	4775	2972
Cebpb_5	Cebpb	2489	1621
Cebpb_6	Cebpb	2478	1824
Cebpb_7	Cebpb	4574	2446
Cebpb_8	Cebpb	6872	9303
Cebpb_9	Cebpb	9054	5456
Cep85l_1	Cep85l	6218	3736
Cep85l_10	Cep85l	5205	3645
Cep85l_2	Cep85l	4504	2470
Cep85l_3	Cep85l	5181	3050
Cep85l_4	Cep85l	2111	1359
Cep85l_5	Cep85l	7984	4988
Cep85l_6	Cep85l	6356	4526
Cep85l_7	Cep85l	5076	2627
Cep85l_8	Cep85l	6112	4206
Cep85l_9	Cep85l	7719	5160
Cercam_1	Cercam	2579	1333
Cercam_10	Cercam	8964	5836
Cercam_2	Cercam	1564	1287
Cercam_3	Cercam	6309	3969
Cercam_4	Cercam	4199	2983
Cercam_5	Cercam	1540	1027
Cercam_6	Cercam	1756	1278
Cercam_7	Cercam	3956	2803
Cercam_8	Cercam	4019	2520
Cercam_9	Cercam	3802	2484
Cfb_1	Cfb	9555	5756
Cfb_10	Cfb	8514	5127
Cfb_2	Cfb	3795	2319
Cfb_3	Cfb	1987	1416
Cfb_4	Cfb	6376	4008
Cfb_5	Cfb	2945	1961
Cfb_6	Cfb	953	666
Cfb_7	Cfb	8975	5766
Cfb_8	Cfb	3452	2097
Cfb_9	Cfb	1404	1164
Cfh_1	Cfh	1354	826
Cfh_10	Cfh	5429	3228
Cfh_2	Cfh	5104	4019
Cfh_3	Cfh	6408	4161
Cfh_4	Cfh	10504	7379
Cfh_5	Cfh	6612	4430
Cfh_6	Cfh	3808	3538
Cfh_7	Cfh	6446	4060
Cfh_8	Cfh	7824	5263
Cfh_9	Cfh	15951	10256
Chd3_1	Chd3	2521	1684
Chd3_10	Chd3	2880	1661
Chd3_2	Chd3	1681	908
Chd3_3	Chd3	3828	1948
Chd3_4	Chd3	3765	2523
Chd3_5	Chd3	6178	3651
Chd3_6	Chd3	6502	4601
Chd3_7	Chd3	4097	2348
Chd3_8	Chd3	3750	2012
Chd3_9	Chd3	4576	3069
Chil1_1	Chil1	1747	1311
Chil1_10	Chil1	6408	3488
Chil1_2	Chil1	8921	6289
Chil1_3	Chil1	3639	2473
Chil1_4	Chil1	5577	3778
Chil1_5	Chil1	6240	4488
Chil1_6	Chil1	7020	4701
Chil1_7	Chil1	12597	9048
Chil1_8	Chil1	1177	761
Chil1_9	Chil1	11962	8050
Chil3_1	Chil3	6162	3875
Chil3_10	Chil3	6818	4995
Chil3_2	Chil3	6774	4181
Chil3_3	Chil3	9567	7357
Chil3_4	Chil3	4028	2747
Chil3_5	Chil3	6191	4703
Chil3_6	Chil3	4363	3561
Chil3_7	Chil3	5396	3416
Chil3_8	Chil3	5705	4211
Chil3_9	Chil3	11392	6276
Chn2_1	Chn2	9052	6157
Chn2_10	Chn2	6892	4895
Chn2_2	Chn2	6014	4196
Chn2_3	Chn2	5218	3213
Chn2_4	Chn2	7227	4918
Chn2_5	Chn2	9923	6025
Chn2_6	Chn2	6319	4629
Chn2_7	Chn2	6219	4131
Chn2_8	Chn2	2194	1630
Chn2_9	Chn2	8651	6265
Chpf2_1	Chpf2	3556	1899
Chpf2_10	Chpf2	6452	4361
Chpf2_2	Chpf2	2131	1345
Chpf2_3	Chpf2	5828	4686
Chpf2_4	Chpf2	9465	6641
Chpf2_5	Chpf2	4579	2620
Chpf2_6	Chpf2	4022	3043
Chpf2_7	Chpf2	3184	2297
Chpf2_8	Chpf2	2937	2307
Chpf2_9	Chpf2	3539	2294
Ciita_1	Ciita	865	926
Ciita_10	Ciita	4534	3478
Ciita_2	Ciita	1448	938
Ciita_3	Ciita	4718	3879
Ciita_4	Ciita	3036	2330
Ciita_5	Ciita	7760	6629
Ciita_6	Ciita	3796	2981
Ciita_7	Ciita	2104	1455
Ciita_8	Ciita	2768	1805
Ciita_9	Ciita	1218	1470
Cklf_1	Cklf	3715	2168
Cklf_10	Cklf	669	302
Cklf_2	Cklf	1429	1395
Cklf_3	Cklf	5528	3526
Cklf_4	Cklf	5175	3630
Cklf_5	Cklf	3401	2459
Cklf_6	Cklf	9485	6108
Cklf_7	Cklf	3577	2495
Cklf_8	Cklf	5415	3838
Cklf_9	Cklf	7027	4289
Clec10a_1	Clec10a	2754	1502
Clec10a_10	Clec10a	1353	879
Clec10a_2	Clec10a	1713	1049
Clec10a_3	Clec10a	6144	4339
Clec10a_4	Clec10a	8710	5555
Clec10a_5	Clec10a	12812	9584
Clec10a_6	Clec10a	4726	3034
Clec10a_7	Clec10a	9128	5555
Clec10a_8	Clec10a	3478	2438
Clec10a_9	Clec10a	6137	3434
Clec2d_1	Clec2d	6122	3640
Clec2d_10	Clec2d	7767	4766
Clec2d_2	Clec2d	10900	7392
Clec2d_3	Clec2d	1471	833
Clec2d_4	Clec2d	6358	3453
Clec2d_5	Clec2d	5697	3908
Clec2d_6	Clec2d	2518	1630
Clec2d_7	Clec2d	9145	6223
Clec2d_8	Clec2d	2703	1524
Clec2d_9	Clec2d	4282	2645
Clec4d_1	Clec4d	7472	4675
Clec4d_10	Clec4d	6564	4136
Clec4d_2	Clec4d	6594	4494
Clec4d_3	Clec4d	5487	3766
Clec4d_4	Clec4d	7043	5045
Clec4d_5	Clec4d	5634	3482
Clec4d_6	Clec4d	5985	4139
Clec4d_7	Clec4d	6235	5198
Clec4d_8	Clec4d	3613	2122
Clec4d_9	Clec4d	7996	4960
Clec4e_1	Clec4e	7161	5504
Clec4e_10	Clec4e	5513	4181
Clec4e_2	Clec4e	4458	3270
Clec4e_4	Clec4e	7107	4698
Clec4e_5	Clec4e	6622	4948
Clec4e_6	Clec4e	7293	4959
Clec4e_7	Clec4e	3293	2363
Clec4e_8	Clec4e	6133	4013
Clec4e_9	Clec4e	8047	4777
Clec5a_1	Clec5a	2176	1932
Clec5a_10	Clec5a	6628	4018
Clec5a_2	Clec5a	6395	4566
Clec5a_3	Clec5a	8453	5390
Clec5a_4	Clec5a	2607	1702
Clec5a_5	Clec5a	5707	3493
Clec5a_6	Clec5a	4842	3418
Clec5a_7	Clec5a	3737	2940
Clec5a_8	Clec5a	10661	7307
Clec5a_9	Clec5a	6984	4787
Clk1_1	Clk1	5738	3824
Clk1_10	Clk1	1673	993
Clk1_2	Clk1	2761	1621
Clk1_3	Clk1	8472	5452
Clk1_4	Clk1	6562	4565
Clk1_5	Clk1	8144	6417
Clk1_6	Clk1	3689	2508
Clk1_7	Clk1	8353	5406
Clk1_8	Clk1	4009	2879
Clk1_9	Clk1	8427	5546
Clmp_1	Clmp	4158	2459
Clmp_10	Clmp	5144	3485
Clmp_2	Clmp	2718	1953
Clmp_3	Clmp	9379	5728
Clmp_4	Clmp	10349	7232
Clmp_5	Clmp	3696	2271
Clmp_6	Clmp	3901	2590
Clmp_7	Clmp	7944	5614
Clmp_8	Clmp	5073	5195
Clmp_9	Clmp	3502	2104
Cmklr1_1	Cmklr1	6809	4080
Cmklr1_10	Cmklr1	1209	1102
Cmklr1_2	Cmklr1	6612	4482
Cmklr1_3	Cmklr1	2891	2373
Cmklr1_4	Cmklr1	5097	3649
Cmklr1_5	Cmklr1	1409	919
Cmklr1_6	Cmklr1	4802	3640
Cmklr1_7	Cmklr1	3776	2374
Cmklr1_8	Cmklr1	3502	2494
Cmklr1_9	Cmklr1	213	152
Cmtm4_1	Cmtm4	1515	864
Cmtm4_10	Cmtm4	6972	4678
Cmtm4_2	Cmtm4	4133	2574
Cmtm4_3	Cmtm4	2704	1928
Cmtm4_5	Cmtm4	5974	3052
Cmtm4_6	Cmtm4	3406	2347
Cmtm4_7	Cmtm4	2220	1539
Cmtm4_8	Cmtm4	11452	7068
Cmtm4_9	Cmtm4	4032	2689
Cnn2_1	Cnn2	5621	3663
Cnn2_10	Cnn2	5077	3949
Cnn2_2	Cnn2	1346	686
Cnn2_3	Cnn2	6727	4234
Cnn2_4	Cnn2	5703	3173
Cnn2_5	Cnn2	4618	3541
Cnn2_6	Cnn2	11627	7701
Cnn2_7	Cnn2	8419	5499
Cnn2_8	Cnn2	15742	10585
Cnn2_9	Cnn2	5708	4016
Cox17_1	Cox17	4198	2688
Cox17_10	Cox17	3713	2585
Cox17_2	Cox17	1567	1124
Cox17_3	Cox17	7867	5478
Cox17_4	Cox17	5759	3285
Cox17_5	Cox17	2657	1568
Cox17_6	Cox17	3007	2257
Cox17_7	Cox17	5755	3372
Cox17_8	Cox17	6083	4405
Cox17_9	Cox17	3804	2213
Cpd_1	Cpd	6507	4124
Cpd_10	Cpd	3123	2508
Cpd_2	Cpd	948	745
Cpd_3	Cpd	5033	3523
Cpd_4	Cpd	2664	1573
Cpd_5	Cpd	8166	4854
Cpd_6	Cpd	4231	2608
Cpd_7	Cpd	3792	3074
Cpd_8	Cpd	4207	2607
Cpd_9	Cpd	8236	5062
Cpne8_1	Cpne8	5567	3764
Cpne8_10	Cpne8	5727	3917
Cpne8_2	Cpne8	4122	2714
Cpne8_3	Cpne8	4976	3143
Cpne8_4	Cpne8	1947	1335
Cpne8_5	Cpne8	5797	3566
Cpne8_6	Cpne8	10507	6724
Cpne8_7	Cpne8	6971	4558
Cpne8_8	Cpne8	9068	6383
Cpne8_9	Cpne8	1556	1142
Creg2_1	Creg2	1007	578
Creg2_10	Creg2	9638	5904
Creg2_2	Creg2	5008	3933
Creg2_3	Creg2	899	645
Creg2_4	Creg2	2161	1269
Creg2_5	Creg2	699	699
Creg2_6	Creg2	3248	2190
Creg2_7	Creg2	6937	4734
Creg2_8	Creg2	2467	1790
Creg2_9	Creg2	3641	2520
Creld2_1	Creld2	5434	3386
Creld2_10	Creld2	3107	1620
Creld2_2	Creld2	4787	3032
Creld2_3	Creld2	6600	3793
Creld2_4	Creld2	4256	2820
Creld2_5	Creld2	4054	2451
Creld2_6	Creld2	2641	1975
Creld2_7	Creld2	2519	1559
Creld2_8	Creld2	3668	2169
Creld2_9	Creld2	6322	4215
Cry1_1	Cry1	5623	4013
Cry1_10	Cry1	3994	2562
Cry1_2	Cry1	7216	4225
Cry1_3	Cry1	5656	3557
Cry1_4	Cry1	5681	3351
Cry1_5	Cry1	1867	1348
Cry1_6	Cry1	2468	2121
Cry1_7	Cry1	6427	3360
Cry1_8	Cry1	8473	5981
Cry1_9	Cry1	5014	3617
Csf1_1	Csf1	2418	2247
Csf1_10	Csf1	7180	4394
Csf1_2	Csf1	8982	5614
Csf1_3	Csf1	6983	4218
Csf1_4	Csf1	3755	2625
Csf1_5	Csf1	726	489
Csf1_6	Csf1	6797	5125
Csf1_7	Csf1	5739	3914
Csf1_8	Csf1	12508	9544
Csf1_9	Csf1	10127	6482
Ctdspl_1	Ctdspl	1069	698
Ctdspl_10	Ctdspl	8055	4786
Ctdspl_2	Ctdspl	331	189
Ctdspl_3	Ctdspl	5640	3899
Ctdspl_4	Ctdspl	4378	3530
Ctdspl_5	Ctdspl	6892	5727
Ctdspl_6	Ctdspl	5206	2720
Ctdspl_7	Ctdspl	4644	2870
Ctdspl_8	Ctdspl	8557	5442
Ctdspl_9	Ctdspl	2836	1637
Ctnnb1_1	Ctnnb1	7703	5820
Ctnnb1_10	Ctnnb1	2159	1632
Ctnnb1_2	Ctnnb1	8721	6015
Ctnnb1_3	Ctnnb1	1979	1365
Ctnnb1_4	Ctnnb1	8536	5985
Ctnnb1_5	Ctnnb1	5771	3797
Ctnnb1_6	Ctnnb1	3490	2305
Ctnnb1_7	Ctnnb1	2158	1468
Ctnnb1_8	Ctnnb1	4118	2624
Ctnnb1_9	Ctnnb1	6903	5273
Ctsb_1	Ctsb	3514	2068
Ctsb_10	Ctsb	6107	4587
Ctsb_2	Ctsb	3185	1921
Ctsb_3	Ctsb	3978	2486
Ctsb_4	Ctsb	7401	4314
Ctsb_5	Ctsb	5956	3751
Ctsb_6	Ctsb	2236	1712
Ctsb_7	Ctsb	4869	2724
Ctsb_8	Ctsb	1453	874
Ctsb_9	Ctsb	5175	3112
Ctsl_1	Ctsl	6645	4661
Ctsl_10	Ctsl	4031	2652
Ctsl_2	Ctsl	4242	2982
Ctsl_3	Ctsl	3094	2303
Ctsl_4	Ctsl	4889	3053
Ctsl_5	Ctsl	10652	7517
Ctsl_6	Ctsl	5374	3448
Ctsl_7	Ctsl	5584	3372
Ctsl_8	Ctsl	6460	3546
Ctsl_9	Ctsl	9663	6252
Cxcl14_1	Cxcl14	3678	2037
Cxcl14_10	Cxcl14	4095	3362
Cxcl14_2	Cxcl14	6746	3970
Cxcl14_3	Cxcl14	15378	9735
Cxcl14_4	Cxcl14	2889	2116
Cxcl14_5	Cxcl14	3135	2186
Cxcl14_6	Cxcl14	9718	6099
Cxcl14_7	Cxcl14	6185	4295
Cxcl14_8	Cxcl14	3901	2293
Cxcl14_9	Cxcl14	11113	7780
Cxcl2_1	Cxcl2	8002	6398
Cxcl2_10	Cxcl2	3104	2092
Cxcl2_2	Cxcl2	3457	1914
Cxcl2_3	Cxcl2	7710	4956
Cxcl2_4	Cxcl2	6440	4597
Cxcl2_5	Cxcl2	8736	6011
Cxcl2_6	Cxcl2	2905	1703
Cxcl2_7	Cxcl2	14354	10050
Cxcl2_9	Cxcl2	5655	4091
Cxcl3_1	Cxcl3	5117	3566
Cxcl3_2	Cxcl3	6376	3769
Cxcl3_3	Cxcl3	2640	1570
Cxcl3_4	Cxcl3	10333	7537
Cxcl3_5	Cxcl3	8470	5227
Cxcl3_6	Cxcl3	6582	4418
Cxcl3_7	Cxcl3	13879	10030
Cxcl3_8	Cxcl3	5214	3743
Cxcl3_9	Cxcl3	11046	7330
Cybb_1	Cybb	8506	5702
Cybb_10	Cybb	7580	4455
Cybb_2	Cybb	3202	2003
Cybb_3	Cybb	7070	4155
Cybb_4	Cybb	11130	8121
Cybb_5	Cybb	9574	6636
Cybb_6	Cybb	4125	2856
Cybb_7	Cybb	10682	6651
Cybb_8	Cybb	7270	4913
Cybb_9	Cybb	11251	7699
Cyfip2_1	Cyfip2	3266	2383
Cyfip2_10	Cyfip2	3575	2100
Cyfip2_2	Cyfip2	5423	4154
Cyfip2_3	Cyfip2	1403	778
Cyfip2_4	Cyfip2	5154	2986
Cyfip2_5	Cyfip2	5147	3114
Cyfip2_6	Cyfip2	2940	2258
Cyfip2_7	Cyfip2	11878	8086
Cyfip2_8	Cyfip2	4424	3125
Cyfip2_9	Cyfip2	5869	3804
Cyp4f16_1	Cyp4f16	9199	5076
Cyp4f16_10	Cyp4f16	9708	6097
Cyp4f16_2	Cyp4f16	7880	4480
Cyp4f16_3	Cyp4f16	6045	4285
Cyp4f16_4	Cyp4f16	6957	4999
Cyp4f16_5	Cyp4f16	3463	1941
Cyp4f16_6	Cyp4f16	2167	1200
Cyp4f16_7	Cyp4f16	2741	1857
Cyp4f16_8	Cyp4f16	8468	6478
Cyp4f16_9	Cyp4f16	2756	1511
Cysltr1_1	Cysltr1	4480	3032
Cysltr1_10	Cysltr1	13382	8910
Cysltr1_2	Cysltr1	3678	2617
Cysltr1_3	Cysltr1	6310	3677
Cysltr1_4	Cysltr1	6160	3903
Cysltr1_5	Cysltr1	12736	8791
Cysltr1_6	Cysltr1	6053	4301
Cysltr1_7	Cysltr1	4458	2892
Cysltr1_8	Cysltr1	4575	2978
Cysltr1_9	Cysltr1	3207	2378
Dapk1_1	Dapk1	5106	3733
Dapk1_10	Dapk1	3346	2024
Dapk1_2	Dapk1	2629	2047
Dapk1_3	Dapk1	3112	1990
Dapk1_4	Dapk1	4712	3336
Dapk1_5	Dapk1	1756	1110
Dapk1_6	Dapk1	3598	2448
Dapk1_7	Dapk1	3522	1651
Dapk1_8	Dapk1	7544	4723
Dapk1_9	Dapk1	2265	1079
Dcbld2_1	Dcbld2	3494	2339
Dcbld2_10	Dcbld2	2349	1557
Dcbld2_2	Dcbld2	4413	2643
Dcbld2_3	Dcbld2	5729	3675
Dcbld2_4	Dcbld2	1521	1203
Dcbld2_5	Dcbld2	4965	3119
Dcbld2_6	Dcbld2	5321	3761
Dcbld2_7	Dcbld2	7054	4394
Dcbld2_8	Dcbld2	4696	3488
Dcbld2_9	Dcbld2	2458	1491
Def8_1	Def8	6437	4367
Def8_10	Def8	4982	3591
Def8_2	Def8	1910	1198
Def8_3	Def8	4086	2816
Def8_4	Def8	11928	7768
Def8_5	Def8	5318	3380
Def8_6	Def8	5620	3607
Def8_7	Def8	1039	812
Def8_8	Def8	4123	2669
Def8_9	Def8	4749	2793
Dennd2a_1	Dennd2a	2395	1059
Dennd2a_10	Dennd2a	1559	679
Dennd2a_2	Dennd2a	6238	4222
Dennd2a_3	Dennd2a	2909	1976
Dennd2a_4	Dennd2a	5238	3239
Dennd2a_5	Dennd2a	5898	4468
Dennd2a_6	Dennd2a	3174	1837
Dennd2a_7	Dennd2a	5591	3295
Dennd2a_8	Dennd2a	10006	6219
Dennd2a_9	Dennd2a	3784	1736
Dennd3_1	Dennd3	3270	2039
Dennd3_10	Dennd3	1731	804
Dennd3_2	Dennd3	5828	4156
Dennd3_3	Dennd3	7740	5823
Dennd3_4	Dennd3	2434	1284
Dennd3_5	Dennd3	6729	5195
Dennd3_6	Dennd3	1409	1217
Dennd3_7	Dennd3	2551	1391
Dennd3_8	Dennd3	6119	4315
Dennd3_9	Dennd3	2555	1699
Dennd4a_1	Dennd4a	1710	1055
Dennd4a_10	Dennd4a	7799	6052
Dennd4a_2	Dennd4a	10922	8494
Dennd4a_3	Dennd4a	2658	1545
Dennd4a_4	Dennd4a	2244	1598
Dennd4a_5	Dennd4a	3270	2478
Dennd4a_6	Dennd4a	2998	1732
Dennd4a_7	Dennd4a	9492	6788
Dennd4a_8	Dennd4a	7134	4492
Dennd4a_9	Dennd4a	6980	5401
Dgat1_1	Dgat1	1136	667
Dgat1_10	Dgat1	3003	1928
Dgat1_2	Dgat1	2165	1532
Dgat1_3	Dgat1	3295	2539
Dgat1_4	Dgat1	11110	7426
Dgat1_5	Dgat1	3337	2364
Dgat1_6	Dgat1	7129	3768
Dgat1_7	Dgat1	6325	3615
Dgat1_8	Dgat1	7228	4224
Dgat1_9	Dgat1	6472	4047
Dhdh_1	Dhdh	4221	3021
Dhdh_10	Dhdh	3224	2059
Dhdh_2	Dhdh	3432	2109
Dhdh_3	Dhdh	3126	2148
Dhdh_4	Dhdh	1498	805
Dhdh_5	Dhdh	3983	1955
Dhdh_6	Dhdh	8911	6554
Dhdh_7	Dhdh	9441	6721
Dhdh_8	Dhdh	2762	1484
Dhdh_9	Dhdh	5338	3646
Dhrs7_1	Dhrs7	4630	3096
Dhrs7_10	Dhrs7	12301	7968
Dhrs7_2	Dhrs7	2232	1769
Dhrs7_3	Dhrs7	6652	4400
Dhrs7_4	Dhrs7	9352	6762
Dhrs7_5	Dhrs7	3859	2693
Dhrs7_6	Dhrs7	7655	5353
Dhrs7_7	Dhrs7	7521	4425
Dhrs7_8	Dhrs7	5562	3714
Dhrs7_9	Dhrs7	5939	4400
Dhrs9_1	Dhrs9	3824	2745
Dhrs9_10	Dhrs9	9245	6419
Dhrs9_2	Dhrs9	6074	3665
Dhrs9_3	Dhrs9	2213	1979
Dhrs9_4	Dhrs9	3188	2045
Dhrs9_5	Dhrs9	10157	6764
Dhrs9_6	Dhrs9	9000	6288
Dhrs9_7	Dhrs9	4899	3753
Dhrs9_8	Dhrs9	5738	4372
Dhrs9_9	Dhrs9	10339	6376
Dmxl2_1	Dmxl2	7580	4968
Dmxl2_10	Dmxl2	13606	8036
Dmxl2_2	Dmxl2	11612	7714
Dmxl2_3	Dmxl2	3761	2569
Dmxl2_4	Dmxl2	497	459
Dmxl2_5	Dmxl2	7774	5257
Dmxl2_6	Dmxl2	4440	2832
Dmxl2_7	Dmxl2	3521	2366
Dmxl2_8	Dmxl2	10007	6425
Dmxl2_9	Dmxl2	5129	3495
Dnmt3a_1	Dnmt3a	2318	1532
Dnmt3a_10	Dnmt3a	2909	2025
Dnmt3a_2	Dnmt3a	6930	4770
Dnmt3a_3	Dnmt3a	7362	4251
Dnmt3a_4	Dnmt3a	3002	1971
Dnmt3a_5	Dnmt3a	3979	2118
Dnmt3a_6	Dnmt3a	5910	3530
Dnmt3a_7	Dnmt3a	8039	4819
Dnmt3a_8	Dnmt3a	3837	2107
Dnmt3a_9	Dnmt3a	2952	1583
Dock5_1	Dock5	3829	1951
Dock5_10	Dock5	4914	3018
Dock5_2	Dock5	1940	1028
Dock5_3	Dock5	4329	3164
Dock5_4	Dock5	4177	2848
Dock5_5	Dock5	9120	5717
Dock5_6	Dock5	10475	6659
Dock5_7	Dock5	5026	3302
Dock5_8	Dock5	2308	1360
Dock5_9	Dock5	3476	2830
Dok3_1	Dok3	11284	7259
Dok3_10	Dok3	1331	858
Dok3_2	Dok3	6304	4613
Dok3_3	Dok3	4547	2902
Dok3_4	Dok3	4584	3099
Dok3_5	Dok3	1976	1315
Dok3_6	Dok3	2951	1645
Dok3_7	Dok3	1656	912
Dok3_8	Dok3	3315	2385
Dok3_9	Dok3	6082	3927
Dram1_1	Dram1	6744	5408
Dram1_10	Dram1	4035	2756
Dram1_2	Dram1	7387	4112
Dram1_3	Dram1	4987	2878
Dram1_4	Dram1	1342	761
Dram1_5	Dram1	3112	1992
Dram1_6	Dram1	3899	2740
Dram1_7	Dram1	4449	2571
Dram1_8	Dram1	1434	1031
Dram1_9	Dram1	4709	2709
Dst_1	Dst	6351	4426
Dst_10	Dst	5841	3312
Dst_2	Dst	8430	4400
Dst_3	Dst	4748	3344
Dst_4	Dst	5586	3000
Dst_5	Dst	5649	3566
Dst_6	Dst	5971	3457
Dst_7	Dst	3130	2157
Dst_8	Dst	7380	4518
Dst_9	Dst	2244	1672
Dtx4_1	Dtx4	6492	4046
Dtx4_10	Dtx4	2744	1742
Dtx4_2	Dtx4	598	318
Dtx4_3	Dtx4	8190	5107
Dtx4_4	Dtx4	4325	2679
Dtx4_5	Dtx4	8704	5761
Dtx4_6	Dtx4	8589	5513
Dtx4_7	Dtx4	4203	3203
Dtx4_8	Dtx4	9946	6306
Dtx4_9	Dtx4	5241	3403
Dusp6_1	Dusp6	4010	2913
Dusp6_10	Dusp6	2885	2021
Dusp6_2	Dusp6	4904	3798
Dusp6_3	Dusp6	8860	6546
Dusp6_4	Dusp6	5112	4159
Dusp6_5	Dusp6	3786	2336
Dusp6_6	Dusp6	3724	2233
Dusp6_7	Dusp6	6309	4848
Dusp6_8	Dusp6	2400	1671
Dusp6_9	Dusp6	2691	1895
Dusp7_1	Dusp7	3827	2955
Dusp7_10	Dusp7	5617	3934
Dusp7_2	Dusp7	2568	1785
Dusp7_3	Dusp7	1972	1224
Dusp7_4	Dusp7	3897	2718
Dusp7_5	Dusp7	4735	3142
Dusp7_6	Dusp7	3977	2814
Dusp7_7	Dusp7	4721	3162
Dusp7_8	Dusp7	6263	3572
Dusp7_9	Dusp7	3203	2074
Dynlt1b_1	Dynlt1b	3878	1992
Dynlt1b_10	Dynlt1b	10245	5898
Dynlt1b_2	Dynlt1b	1618	1156
Dynlt1b_3	Dynlt1b	2087	1006
Dynlt1b_4	Dynlt1b	3140	1705
Dynlt1b_5	Dynlt1b	6614	3434
Dynlt1b_6	Dynlt1b	7427	4129
Dynlt1b_7	Dynlt1b	5922	3801
Dynlt1b_8	Dynlt1b	4567	2427
Dynlt1b_9	Dynlt1b	3016	1809
E2f7_1	E2f7	1701	1184
E2f7_10	E2f7	4547	3356
E2f7_2	E2f7	5776	2843
E2f7_3	E2f7	4677	3151
E2f7_4	E2f7	2455	1616
E2f7_5	E2f7	3804	2741
E2f7_6	E2f7	4494	3088
E2f7_7	E2f7	9256	6175
E2f7_8	E2f7	1423	972
E2f7_9	E2f7	4103	2342
E330009J07Rik_1	E330009J07Rik	5535	4152
E330009J07Rik_10	E330009J07Rik	3449	2031
E330009J07Rik_2	E330009J07Rik	13308	8138
E330009J07Rik_3	E330009J07Rik	596	448
E330009J07Rik_4	E330009J07Rik	3869	2654
E330009J07Rik_5	E330009J07Rik	2996	1880
E330009J07Rik_6	E330009J07Rik	3058	2143
E330009J07Rik_7	E330009J07Rik	7093	4806
E330009J07Rik_8	E330009J07Rik	5081	3376
E330009J07Rik_9	E330009J07Rik	1277	791
Ell2_1	Ell2	9188	5830
Ell2_10	Ell2	2186	1435
Ell2_2	Ell2	3334	2382
Ell2_3	Ell2	6988	5243
Ell2_4	Ell2	7885	4851
Ell2_5	Ell2	3255	1644
Ell2_6	Ell2	5046	3308
Ell2_7	Ell2	2048	1145
Ell2_8	Ell2	11896	7167
Ell2_9	Ell2	4881	3019
Emilin1_1	Emilin1	6636	4127
Emilin1_10	Emilin1	4649	2521
Emilin1_2	Emilin1	5673	4599
Emilin1_3	Emilin1	3762	2897
Emilin1_4	Emilin1	7221	5131
Emilin1_5	Emilin1	4293	2729
Emilin1_6	Emilin1	5972	3664
Emilin1_7	Emilin1	2280	1843
Emilin1_8	Emilin1	2776	1429
Emilin1_9	Emilin1	4515	2881
Enah_1	Enah	10722	7182
Enah_10	Enah	7260	5133
Enah_2	Enah	5786	2943
Enah_3	Enah	2248	1274
Enah_4	Enah	3809	2207
Enah_5	Enah	3920	2013
Enah_6	Enah	1417	552
Enah_7	Enah	9917	7372
Enah_8	Enah	8548	4987
Enah_9	Enah	3986	2491
Enc1_1	Enc1	5176	3026
Enc1_10	Enc1	1588	1087
Enc1_2	Enc1	7482	5202
Enc1_3	Enc1	2198	1255
Enc1_4	Enc1	3880	2218
Enc1_5	Enc1	6749	3901
Enc1_6	Enc1	10031	6831
Enc1_7	Enc1	428	212
Enc1_8	Enc1	1421	1198
Enc1_9	Enc1	2562	1968
Eng_1	Eng	662	299
Eng_10	Eng	12000	6504
Eng_2	Eng	3039	1833
Eng_3	Eng	5722	3595
Eng_4	Eng	2535	1988
Eng_5	Eng	2385	1374
Eng_6	Eng	2411	1817
Eng_7	Eng	7382	4852
Eng_8	Eng	5163	3202
Eng_9	Eng	2151	1559
Ephx1_1	Ephx1	2269	1966
Ephx1_10	Ephx1	3894	3048
Ephx1_2	Ephx1	1888	1140
Ephx1_3	Ephx1	7904	4968
Ephx1_4	Ephx1	7946	5301
Ephx1_5	Ephx1	7110	5479
Ephx1_6	Ephx1	4020	2625
Ephx1_7	Ephx1	6274	4571
Ephx1_8	Ephx1	1479	926
Ephx1_9	Ephx1	11928	7055
Epsti1_1	Epsti1	5031	2728
Epsti1_10	Epsti1	2472	1685
Epsti1_2	Epsti1	1610	1168
Epsti1_3	Epsti1	3263	2275
Epsti1_4	Epsti1	11917	7997
Epsti1_5	Epsti1	4815	3327
Epsti1_6	Epsti1	5123	3119
Epsti1_7	Epsti1	2623	1833
Epsti1_8	Epsti1	5255	4189
Epsti1_9	Epsti1	5664	3718
Erc1_1	Erc1	2896	1752
Erc1_10	Erc1	7638	4935
Erc1_2	Erc1	3124	1934
Erc1_3	Erc1	13843	8966
Erc1_4	Erc1	3455	1870
Erc1_5	Erc1	3961	2743
Erc1_6	Erc1	3671	2428
Erc1_7	Erc1	4570	2913
Erc1_8	Erc1	6420	4049
Erc1_9	Erc1	3777	2156
Ercc6l_1	Ercc6l	2158	1125
Ercc6l_10	Ercc6l	5401	3417
Ercc6l_2	Ercc6l	2591	2025
Ercc6l_3	Ercc6l	1672	1177
Ercc6l_4	Ercc6l	2301	1760
Ercc6l_5	Ercc6l	5687	3969
Ercc6l_6	Ercc6l	4680	2598
Ercc6l_7	Ercc6l	4098	2970
Ercc6l_8	Ercc6l	3105	2021
Ercc6l_9	Ercc6l	7240	4301
Esd_1	Esd	4668	3595
Esd_10	Esd	5509	2676
Esd_2	Esd	4917	2142
Esd_3	Esd	565	458
Esd_4	Esd	4744	3356
Esd_5	Esd	2463	2025
Esd_6	Esd	9519	5813
Esd_7	Esd	2688	1947
Esd_8	Esd	1107	609
Esd_9	Esd	8385	5024
Espl1_1	Espl1	2078	910
Espl1_10	Espl1	4062	2075
Espl1_2	Espl1	3963	1722
Espl1_3	Espl1	2784	1647
Espl1_4	Espl1	3922	2088
Espl1_5	Espl1	2573	1634
Espl1_6	Espl1	5049	2093
Espl1_7	Espl1	957	334
Espl1_8	Espl1	2002	900
Espl1_9	Espl1	8499	3303
Etv3_1	Etv3	2247	1584
Etv3_10	Etv3	4930	4710
Etv3_2	Etv3	5431	5251
Etv3_3	Etv3	4045	3376
Etv3_4	Etv3	1435	1163
Etv3_5	Etv3	6064	5446
Etv3_6	Etv3	7263	6041
Etv3_7	Etv3	10501	8139
Etv3_8	Etv3	7115	5017
Etv3_9	Etv3	6800	5236
Extl3_1	Extl3	3828	2314
Extl3_10	Extl3	2367	1793
Extl3_2	Extl3	2813	2174
Extl3_3	Extl3	894	705
Extl3_4	Extl3	3259	1930
Extl3_5	Extl3	2216	1623
Extl3_6	Extl3	3507	2321
Extl3_7	Extl3	9935	6932
Extl3_8	Extl3	4858	2832
Extl3_9	Extl3	2971	1720
Ezr_1	Ezr	2922	2151
Ezr_10	Ezr	4326	3140
Ezr_2	Ezr	2922	1935
Ezr_3	Ezr	7363	5115
Ezr_4	Ezr	3177	2263
Ezr_5	Ezr	6650	4736
Ezr_6	Ezr	4229	3037
Ezr_7	Ezr	4710	2968
Ezr_8	Ezr	2362	1679
Ezr_9	Ezr	3951	2869
F5_1	F5	4081	2786
F5_10	F5	6876	4812
F5_2	F5	3793	2527
F5_3	F5	2053	1382
F5_4	F5	2971	1922
F5_5	F5	4825	2641
F5_6	F5	2300	1348
F5_7	F5	3691	2436
F5_8	F5	4658	3585
F5_9	F5	9423	5536
Fads2_1	Fads2	2947	1700
Fads2_10	Fads2	19307	11764
Fads2_2	Fads2	3982	2280
Fads2_3	Fads2	5362	3517
Fads2_4	Fads2	2405	1567
Fads2_5	Fads2	5141	3645
Fads2_6	Fads2	4639	2683
Fads2_7	Fads2	5024	3747
Fads2_8	Fads2	4677	3101
Fads2_9	Fads2	3883	2530
Fam129a_1	Fam129a	1704	871
Fam129a_10	Fam129a	2279	1211
Fam129a_2	Fam129a	4249	2482
Fam129a_3	Fam129a	4989	3699
Fam129a_4	Fam129a	5253	3878
Fam129a_5	Fam129a	2403	1349
Fam129a_6	Fam129a	4507	3310
Fam129a_7	Fam129a	6855	4802
Fam129a_8	Fam129a	7583	4659
Fam129a_9	Fam129a	13076	9586
Fam129b_1	Fam129b	5552	3682
Fam129b_10	Fam129b	2966	1688
Fam129b_2	Fam129b	4897	3203
Fam129b_3	Fam129b	2136	1553
Fam129b_4	Fam129b	10314	6548
Fam129b_5	Fam129b	4929	3272
Fam129b_6	Fam129b	7674	4163
Fam129b_7	Fam129b	3821	2160
Fam129b_8	Fam129b	7074	3932
Fam129b_9	Fam129b	6704	4815
Fam219a_1	Fam219a	4334	2704
Fam219a_10	Fam219a	11496	7470
Fam219a_2	Fam219a	1865	1300
Fam219a_3	Fam219a	5011	3637
Fam219a_4	Fam219a	2000	1055
Fam219a_5	Fam219a	3289	2191
Fam219a_6	Fam219a	2112	1311
Fam219a_7	Fam219a	5534	3827
Fam219a_8	Fam219a	1404	947
Fam219a_9	Fam219a	3751	2898
Fam53b_1	Fam53b	2202	1570
Fam53b_10	Fam53b	6421	4570
Fam53b_2	Fam53b	7651	5030
Fam53b_3	Fam53b	2547	1377
Fam53b_4	Fam53b	1618	950
Fam53b_5	Fam53b	3484	2421
Fam53b_6	Fam53b	5722	4446
Fam53b_7	Fam53b	2256	1834
Fam53b_8	Fam53b	6942	4564
Fam53b_9	Fam53b	4044	2560
Fcgr1_1	Fcgr1	3570	1912
Fcgr1_10	Fcgr1	4537	3294
Fcgr1_2	Fcgr1	2100	1404
Fcgr1_3	Fcgr1	2106	1317
Fcgr1_4	Fcgr1	4947	3125
Fcgr1_5	Fcgr1	3559	1769
Fcgr1_6	Fcgr1	2666	1847
Fcgr1_7	Fcgr1	3612	1960
Fcgr1_8	Fcgr1	4268	2769
Fcgr1_9	Fcgr1	2164	1396
Fcrls_1	Fcrls	8509	6295
Fcrls_10	Fcrls	4585	2950
Fcrls_2	Fcrls	3908	2521
Fcrls_3	Fcrls	3551	2225
Fcrls_4	Fcrls	5198	2937
Fcrls_5	Fcrls	15593	10730
Fcrls_6	Fcrls	7543	5682
Fcrls_7	Fcrls	2693	1939
Fcrls_8	Fcrls	7294	4861
Fcrls_9	Fcrls	4620	3212
Fgl2_1	Fgl2	4663	3263
Fgl2_10	Fgl2	4233	3246
Fgl2_2	Fgl2	6116	4175
Fgl2_3	Fgl2	5496	3031
Fgl2_4	Fgl2	3348	2163
Fgl2_5	Fgl2	4132	2733
Fgl2_6	Fgl2	6906	4156
Fgl2_7	Fgl2	4867	3418
Fgl2_8	Fgl2	6230	3844
Fgl2_9	Fgl2	10031	6565
Fgr_1	Fgr	4738	3338
Fgr_10	Fgr	4920	3384
Fgr_2	Fgr	9523	6830
Fgr_3	Fgr	3556	2936
Fgr_4	Fgr	4231	2820
Fgr_5	Fgr	10483	8658
Fgr_6	Fgr	3638	2135
Fgr_7	Fgr	657	370
Fgr_8	Fgr	9047	7032
Fgr_9	Fgr	3721	3207
Fhod1_1	Fhod1	1691	1014
Fhod1_10	Fhod1	3776	2603
Fhod1_2	Fhod1	3126	1918
Fhod1_3	Fhod1	2753	1594
Fhod1_4	Fhod1	5548	3720
Fhod1_5	Fhod1	5748	4039
Fhod1_6	Fhod1	848	568
Fhod1_7	Fhod1	3369	1924
Fhod1_8	Fhod1	3622	2579
Fhod1_9	Fhod1	1803	1413
Fignl1_1	Fignl1	6014	4162
Fignl1_10	Fignl1	2992	1888
Fignl1_2	Fignl1	5081	2825
Fignl1_3	Fignl1	3386	1674
Fignl1_4	Fignl1	8092	4909
Fignl1_5	Fignl1	5713	3751
Fignl1_6	Fignl1	3889	2325
Fignl1_7	Fignl1	3322	1552
Fignl1_8	Fignl1	5013	3589
Fignl1_9	Fignl1	5448	3521
Filip1l_1	Filip1l	2756	1923
Filip1l_10	Filip1l	5781	4320
Filip1l_2	Filip1l	5243	3712
Filip1l_3	Filip1l	3276	1679
Filip1l_4	Filip1l	8053	5036
Filip1l_5	Filip1l	7449	4727
Filip1l_6	Filip1l	1608	1040
Filip1l_7	Filip1l	11425	8098
Filip1l_8	Filip1l	8453	5890
Filip1l_9	Filip1l	5572	3811
Flrt2_1	Flrt2	3086	1772
Flrt2_10	Flrt2	5297	3700
Flrt2_2	Flrt2	3037	2524
Flrt2_3	Flrt2	5951	4554
Flrt2_4	Flrt2	2135	1488
Flrt2_5	Flrt2	1179	791
Flrt2_6	Flrt2	3822	2692
Flrt2_7	Flrt2	4051	2903
Flrt2_8	Flrt2	13355	8960
Flrt2_9	Flrt2	3330	2234
Fmnl2_1	Fmnl2	4855	3120
Fmnl2_10	Fmnl2	3947	2545
Fmnl2_2	Fmnl2	2314	1620
Fmnl2_3	Fmnl2	3014	2273
Fmnl2_4	Fmnl2	10336	5810
Fmnl2_5	Fmnl2	5087	3856
Fmnl2_6	Fmnl2	2043	1096
Fmnl2_7	Fmnl2	2571	1531
Fmnl2_8	Fmnl2	4678	2886
Fmnl2_9	Fmnl2	7115	4612
Fmnl3_1	Fmnl3	5373	4171
Fmnl3_10	Fmnl3	5783	3350
Fmnl3_2	Fmnl3	5784	3818
Fmnl3_3	Fmnl3	1519	874
Fmnl3_4	Fmnl3	4912	2926
Fmnl3_5	Fmnl3	1242	570
Fmnl3_6	Fmnl3	6700	3854
Fmnl3_7	Fmnl3	6443	4257
Fmnl3_8	Fmnl3	6703	4597
Fmnl3_9	Fmnl3	8684	5882
Fos_1	Fos	5044	3636
Fos_10	Fos	4403	2765
Fos_2	Fos	4747	3058
Fos_3	Fos	2381	1254
Fos_4	Fos	3790	2383
[truncated: 4,514 more rows]

## Sheet: Mageck genes WT DCs
id	num	neg|score	neg|p-value	neg|fdr	neg|rank	neg|goodsgrna	neg|lfc	pos|score	pos|p-value	pos|fdr	pos|rank	pos|goodsgrna	pos|lfc
Cd86	10	1	1	1	661	0	2.2355	4.3594e-29	1.5129e-09	0	1	10	2.2355
Lyz2	10	0.992	0.992	1	637	0	0.33023	7.8083e-11	1.5129e-09	0	2	8	0.33023
H2-Aa	10	1	1	1	660	0	0.26226	1.3225e-08	1.0136e-07	2.2e-05	3	10	0.26226
Ncor2	10	1	1	1	659	0	0.24491	1.5196e-07	1.3661e-06	0.000226	4	10	0.24491
Hnrnpll	10	0.99397	0.99397	1	638	0	0.27208	3.049e-07	2.677e-06	0.000354	5	7	0.27208
Tet2	10	0.98517	0.98537	1	629	1	0.20896	8.3252e-06	7.3222e-05	0.008067	6	8	0.20896
Txnrd1	10	0.99967	0.99967	1	656	0	0.22093	1.1667e-05	0.0001021	0.009641	7	9	0.22093
Hdac4	10	0.15991	0.38946	1	200	1	0.20166	1.9847e-05	0.00017134	0.012594	8	9	0.20166
Ezr	10	0.98813	0.98813	1	634	0	0.16486	1.9864e-05	0.00017148	0.012594	9	8	0.16486
P2ry14	10	0.99871	0.99871	1	652	0	0.21016	2.3125e-05	0.00019908	0.013159	10	8	0.21016
Cdkn1a	10	0.99837	0.99837	1	651	0	0.14781	3.2204e-05	0.00027545	0.016552	11	8	0.14781
Ccdc86	10	0.24501	0.51426	1	262	1	0.28977	3.7145e-05	0.00031227	0.017201	12	8	0.28977
Marcks	10	0.99904	0.99904	1	655	0	0.23747	5.2789e-05	0.00042635	0.021678	13	9	0.23747
Itpr2	10	0.99448	0.99448	1	642	0	0.16183	8.8602e-05	0.00068562	0.031522	14	8	0.16183
Stat2	10	0.99983	0.99983	1	658	0	0.15442	0.0001027	0.00078657	0.031522	15	9	0.15442
Ciita	10	0.98625	0.98631	1	632	1	0.22536	0.00010274	0.0007868	0.031522	16	9	0.22536
Basp1	10	0.95991	0.97222	1	614	1	0.2004	0.0001061	0.0008107	0.031522	17	9	0.2004
H2-Ab1	10	0.98219	0.98305	1	626	1	0.19771	0.00016451	0.0012226	0.042535	18	6	0.19771
Ptk2b	10	0.89626	0.95002	1	580	1	0.18851	0.00019155	0.0014119	0.046664	19	7	0.18851
Ptpn1	10	0.99883	0.99883	1	653	0	0.13307	0.00023773	0.0017316	0.054504	20	9	0.13307
Ncln	10	0.95574	0.97084	1	612	1	0.17892	0.00025279	0.0018355	0.055148	21	7	0.17892
Adgre4	4	0.99477	0.99477	1	644	0	0.21179	0.00030272	0.0011464	0.0421	22	4	0.21179
Lmna	10	0.94911	0.96887	1	609	1	0.15688	0.00036789	0.0026219	0.075351	23	7	0.15688
Rnf149	10	0.97116	0.97672	1	618	1	0.15608	0.00047113	0.0033155	0.091315	24	9	0.15608
Tiam1	10	0.62246	0.82043	1	454	1	0.1682	0.0007409	0.0049935	0.132027	25	8	0.1682
Trem1	10	0.80106	0.9111	1	545	2	0.013989	0.00090116	0.0058967	0.149912	26	4	0.013989
Clec4d	10	0.83275	0.92264	1	555	1	0.13181	0.0009519	0.0061818	0.15134	27	7	0.13181
Klf13	10	0.54523	0.77781	1	424	1	0.20647	0.0010373	0.0066595	0.15349	28	7	0.20647
Rras2	10	0.99466	0.99466	1	643	0	0.05435	0.0010506	0.0067341	0.15349	29	5	0.05435
Rin2	10	0.84916	0.92908	1	562	2	0.057461	0.0013834	0.008573	0.188891	30	5	0.057461
Vasp	10	0.87012	0.9379	1	571	1	0.12234	0.001441	0.0088891	0.189539	31	7	0.12234
Man2a1	10	0.82038	0.918	1	548	1	0.20706	0.0015586	0.0095286	0.196826	32	7	0.20706
Rasgrp4	10	0.51173	0.75975	1	409	2	0.13996	0.001714	0.01037	0.207713	33	6	0.13996
Dcbld2	10	0.75411	0.89576	1	524	1	0.11407	0.0020286	0.012064	0.234542	34	8	0.11407
Tmem63a	10	0.16645	0.39957	1	207	1	0.10604	0.0024977	0.014549	0.268042	35	8	0.10604
Adam8	10	0.99438	0.99438	1	641	0	0.1011	0.0025071	0.014598	0.268042	36	8	0.1011
Agpat4	10	0.75628	0.89643	1	525	1	0.039388	0.0027775	0.016019	0.286172	37	4	0.039388
Sowahc	10	0.84988	0.92937	1	564	2	0.096229	0.0029062	0.016689	0.290301	38	7	0.096229
Glul	10	0.78788	0.9066	1	542	1	0.10322	0.0030456	0.017414	0.295153	39	8	0.10322
B3gnt8	10	0.7441	0.89087	1	518	2	0.13015	0.0033875	0.019177	0.316899	40	6	0.13015
Gngt2	10	0.93339	0.96499	1	605	1	0.081837	0.0036408	0.020477	0.330128	41	8	0.081837
Gclm	10	0.9997	0.9997	1	657	0	0.075222	0.0040442	0.022526	0.354512	42	5	0.075222
Il17ra	10	0.90218	0.95298	1	585	2	0.11007	0.0044799	0.024721	0.375689	43	8	0.11007
Dennd4a	10	0.98123	0.98237	1	625	1	0.086822	0.0045368	0.025008	0.375689	44	6	0.086822
Jarid2	10	0.82266	0.91884	1	549	1	0.15086	0.0050215	0.027421	0.402782	45	6	0.15086
Cd74	10	0.91027	0.95717	1	594	2	0.058519	0.0064358	0.033584	0.482591	46	5	0.058519
Arfgef1	10	0.99812	0.99812	1	650	0	0.13294	0.0067559	0.034899	0.485283	47	6	0.13294
Nlrx1	10	0.6809	0.85373	1	485	3	0.098607	0.0068398	0.03524	0.485283	48	7	0.098607
Stac2	10	0.35479	0.62436	1	323	3	0.016865	0.0071858	0.03665	0.494401	49	4	0.016865
Pex5	10	0.84624	0.92791	1	560	2	0.088566	0.0079637	0.039794	0.526076	50	5	0.088566
Impdh1	10	0.58996	0.80231	1	441	2	0.022553	0.0085902	0.042309	0.548354	51	5	0.022553
Tlr2	10	0.32874	0.60026	1	312	3	0.077427	0.0089588	0.043778	0.556488	52	6	0.077427
H2-Q7	10	0.70651	0.86863	1	498	3	0.16772	0.0093971	0.045518	0.567685	53	6	0.16772
Gcnt2	10	0.78673	0.90622	1	541	1	0.080978	0.0096783	0.046631	0.570797	54	6	0.080978
Clmp	10	0.99567	0.99567	1	646	0	0.077404	0.010676	0.050554	0.589734	55	7	0.077404
Aph1c	10	0.97524	0.97875	1	621	1	0.12386	0.010716	0.05071	0.589734	56	7	0.12386
Sla	10	0.3415	0.6121	1	318	2	0.11424	0.010936	0.051567	0.589734	57	6	0.11424
Mtpn	10	0.93717	0.96584	1	606	1	0.099323	0.010983	0.051747	0.589734	58	6	0.099323
H2-T23	9	0.73669	0.87107	1	512	2	0.084215	0.011784	0.054399	0.60945	59	5	0.084215
Nr4a3	10	0.96076	0.97252	1	615	1	0.10121	0.012881	0.059078	0.650843	60	7	0.10121
Cry1	10	0.46574	0.72359	1	390	3	0.11821	0.013652	0.062011	0.671951	61	7	0.11821
Smpdl3b	10	0.39611	0.66196	1	350	4	0.017052	0.013955	0.063169	0.673467	62	3	0.017052
Gpx3	10	0.53884	0.77434	1	420	3	0.058181	0.014399	0.064844	0.680286	63	5	0.058181
Pkib	10	0.97653	0.97946	1	622	1	0.10241	0.014754	0.066179	0.680286	64	5	0.10241
Nktr	10	0.37245	0.64052	1	335	2	0.11761	0.015172	0.067752	0.680286	65	7	0.11761
Aspm	10	0.76426	0.89893	1	532	2	0.034885	0.01544	0.068754	0.680286	66	4	0.034885
Galnt3	10	0.994	0.994	1	639	0	0.099529	0.015914	0.070523	0.680286	67	7	0.099529
Dennd2a	10	0.27184	0.54654	1	281	4	-0.019986	0.016005	0.070864	0.680286	68	2	-0.019986
Mx1	10	0.14402	0.36451	1	193	1	0.07085	0.016137	0.071354	0.680286	69	7	0.07085
Tbc1d9	10	0.49383	0.74779	1	403	2	0.095346	0.016569	0.072959	0.680286	70	6	0.095346
Stk10	10	0.99883	0.99883	1	654	0	0.13092	0.016599	0.073072	0.680286	71	6	0.13092
Lacc1	10	0.99749	0.99749	1	649	0	0.076865	0.017077	0.074839	0.687067	72	7	0.076865
Ncf2	10	0.79902	0.91039	1	544	2	0.11247	0.017565	0.07664	0.693677	73	6	0.11247
Vgll4	10	0.63629	0.82822	1	459	2	0.090719	0.017841	0.077658	0.693677	74	6	0.090719
H6pd	10	0.44353	0.70418	1	374	2	0.15851	0.018176	0.078883	0.695219	75	6	0.15851
Gbgt1	10	0.41594	0.67974	1	361	3	0.06342	0.019383	0.083281	0.71711	76	5	0.06342
Gna15	10	0.92459	0.96317	1	601	1	0.0738	0.019453	0.083536	0.71711	77	5	0.0738
Rnaset2b	10	0.59949	0.8076	1	445	2	0.07552	0.020165	0.086111	0.729734	78	7	0.07552
Got1	10	0.59882	0.80723	1	444	3	0.0041563	0.020536	0.08745	0.731703	79	5	0.0041563
Mitf	10	0.54345	0.77684	1	423	2	0.04112	0.023129	0.096702	0.776628	80	4	0.04112
Megf9	10	0.75813	0.89701	1	527	2	0.060303	0.023681	0.09865	0.776628	81	5	0.060303
Ly6e	10	0.56231	0.78711	1	426	3	0.03199	0.023842	0.099212	0.776628	82	5	0.03199
Pdzd8	10	0.74528	0.89159	1	520	1	0.078377	0.02437	0.10107	0.776628	83	7	0.078377
Retnla	10	0.77738	0.90313	1	535	1	0.068368	0.024479	0.10145	0.776628	84	6	0.068368
Plbd1	10	0.62804	0.82357	1	456	3	0.091156	0.02452	0.10159	0.776628	85	6	0.091156
Phyh	10	0.77747	0.90316	1	536	2	0.061447	0.024822	0.10265	0.776628	86	6	0.061447
Tnfrsf26	10	0.82651	0.92028	1	553	1	0.091925	0.024833	0.10268	0.776628	87	6	0.091925
Ifi202b	10	0.99604	0.99604	1	647	0	0.066007	0.025312	0.10436	0.776628	88	7	0.066007
Tlr4	10	0.22745	0.48965	1	248	4	0.026682	0.025371	0.10457	0.776628	89	4	0.026682
Ifitm3	10	0.76795	0.90009	1	533	2	0.076868	0.025911	0.10644	0.781771	90	6	0.076868
C3ar1	10	0.21638	0.47384	1	242	5	-0.052007	0.026674	0.10909	0.792366	91	3	-0.052007
Klhdc10	10	0.73664	0.88642	1	511	2	0.065527	0.02762	0.11234	0.806266	92	7	0.065527
B430306N03Rik	10	0.89606	0.94992	1	579	1	0.059029	0.028044	0.1138	0.806266	93	6	0.059029
Appl2	10	0.66139	0.8425	1	473	3	-0.0059846	0.028297	0.11466	0.806266	94	2	-0.0059846
Filip1l	10	0.85107	0.92986	1	566	2	0.022019	0.028898	0.11649	0.810551	95	3	0.022019
Pltp	10	0.082181	0.25095	1	138	5	-0.059854	0.029504	0.11817	0.813676	96	4	-0.059854
Rpl22l1	10	0.23903	0.50594	1	257	2	0.062559	0.031033	0.1224	0.820561	97	5	0.062559
Atrnl1	10	0.013944	0.063116	0.722164	57	4	0.078283	0.031075	0.12251	0.820561	98	6	0.078283
Pdcd1lg2	10	0.23255	0.49685	1	252	5	0.041675	0.031636	0.12406	0.820561	99	5	0.041675
Lgals1	10	0.44891	0.7089	1	378	4	0.022511	0.031668	0.12414	0.820561	100	3	0.022511
Camk2d	10	0.9301	0.96428	1	603	1	0.050353	0.032777	0.12718	0.823418	101	5	0.050353
Slc23a2	10	0.58581	0.80002	1	437	2	0.053269	0.032933	0.1276	0.823418	102	4	0.053269
Dgat1	10	0.68443	0.85577	1	490	3	0.10007	0.033191	0.12831	0.823418	103	6	0.10007
Aldh1a2	10	0.060489	0.19902	1	114	6	-0.060334	0.034014	0.13055	0.829736	104	2	-0.060334
Foxp4	10	0.69453	0.86164	1	492	3	0.11339	0.034538	0.13197	0.830754	105	5	0.11339
Rif1	10	0.66743	0.84597	1	478	2	0.061201	0.03632	0.13678	0.849223	106	5	0.061201
Rffl	10	0.9096	0.95682	1	591	1	0.068337	0.036576	0.13747	0.849223	107	6	0.068337
Olr1	10	0.92533	0.96331	1	602	1	0.086744	0.038386	0.14232	0.858695	108	6	0.086744
Lap3	10	0.22864	0.49134	1	249	3	0.039204	0.03847	0.14255	0.858695	109	5	0.039204
C1qa	10	0.13027	0.34243	1	181	3	0.054837	0.038602	0.1429	0.858695	110	5	0.054837
Tspyl2	10	0.017078	0.074837	0.772928	64	5	-0.031311	0.039214	0.14453	0.860666	111	5	-0.031311
Chd3	10	0.095106	0.28042	1	153	6	-0.062599	0.04143	0.15041	0.884727	112	1	-0.062599
Lpcat2	10	0.75744	0.89679	1	526	2	0.089277	0.042627	0.15356	0.884727	113	6	0.089277
Epsti1	10	0.27565	0.5502	1	283	4	0.012647	0.042907	0.15429	0.884727	114	3	0.012647
Irs2	10	0.97673	0.97958	1	623	1	0.093509	0.043577	0.15605	0.884727	115	6	0.093509
Paxbp1	10	0.37043	0.63868	1	334	3	0.0092423	0.043762	0.15653	0.884727	116	3	0.0092423
Herc6	10	0.91249	0.95835	1	596	2	0.10445	0.043898	0.15688	0.884727	117	6	0.10445
Mocs1	10	0.16628	0.39932	1	206	3	0.062676	0.044432	0.15828	0.884727	118	6	0.062676
F5	10	0.61861	0.81827	1	450	3	0.030988	0.044814	0.15928	0.884727	119	5	0.030988
H2-Q6	10	0.85842	0.93289	1	568	2	0.050243	0.046117	0.16266	0.895969	120	5	0.050243
Ptgir	10	0.57335	0.79316	1	429	3	0.080668	0.048505	0.16883	0.89877	121	5	0.080668
Clk1	10	0.89782	0.9508	1	582	2	0.073477	0.048709	0.16935	0.89877	122	5	0.073477
Spp1	10	0.09099	0.27114	1	148	6	-0.070672	0.048794	0.16958	0.89877	123	2	-0.070672
Mucl1	10	0.71065	0.87106	1	501	3	0.026012	0.049295	0.17086	0.89877	124	5	0.026012
Abcg1	10	0.96342	0.97349	1	617	1	0.071097	0.050261	0.17334	0.89877	125	5	0.071097
Sp100	10	0.18323	0.4251	1	214	2	0.078317	0.050419	0.17374	0.89877	126	6	0.078317
Ramp1	10	0.73802	0.88725	1	513	2	0.087782	0.050537	0.17404	0.89877	127	6	0.087782
Trf	10	0.68013	0.85328	1	484	2	0.082328	0.051969	0.1777	0.910518	128	6	0.082328
Cd44	10	0.56667	0.78949	1	427	1	0.074929	0.053922	0.18264	0.928678	129	6	0.074929
Ell2	10	0.267	0.5419	1	278	3	0.053942	0.055396	0.18635	0.940278	130	5	0.053942
C3	10	0.15205	0.37719	1	196	3	0.059548	0.057205	0.19088	0.950012	131	6	0.059548
Pde8a	10	0.02128	0.09012	0.841108	70	6	-0.10442	0.057565	0.19178	0.950012	132	1	-0.10442
Naip2	10	0.69417	0.86143	1	491	3	0.063254	0.057887	0.19259	0.950012	133	5	0.063254
Pygl	10	0.32018	0.59228	1	310	2	0.051531	0.058868	0.19503	0.950104	134	4	0.051531
Sort1	10	0.3592	0.62841	1	328	2	0.085111	0.059049	0.19548	0.950104	135	6	0.085111
Nedd9	10	0.60684	0.81169	1	447	2	0.062375	0.06088	0.20001	0.957337	136	6	0.062375
Cnn2	10	0.19828	0.44749	1	227	3	0.0070939	0.06125	0.20093	0.957337	137	4	0.0070939
Bcar3	10	0.66545	0.84483	1	476	2	0.06372	0.061808	0.20231	0.957337	138	5	0.06372
Ugcg	10	0.57302	0.79298	1	428	3	0.026264	0.061994	0.20276	0.957337	139	5	0.026264
Lhfpl2	10	0.39612	0.66198	1	351	2	0.094508	0.064599	0.20914	0.976163	140	6	0.094508
Cxcl14	10	0.41926	0.6827	1	362	2	0.0054394	0.065069	0.21029	0.976163	141	3	0.0054394
Gbp3	10	0.57881	0.79616	1	432	2	0.053884	0.065435	0.21118	0.976163	142	5	0.053884
Anpep	10	0.36511	0.63382	1	332	3	0.0046287	0.066262	0.2132	0.976553	143	2	0.0046287
Fcgr1	10	0.52677	0.76782	1	415	1	0.081868	0.067155	0.21536	0.976553	144	6	0.081868
Chn2	10	0.72962	0.88226	1	505	2	0.059711	0.07202	0.22705	0.998857	145	5	0.059711
Rarg	10	0.82523	0.9198	1	550	1	0.068559	0.072169	0.22741	0.998857	146	6	0.068559
Ppt2	10	0.91767	0.96117	1	599	2	0.061993	0.072321	0.22778	0.998857	147	6	0.061993
Pitpnc1	10	0.30185	0.57507	1	298	4	-0.018475	0.072355	0.22785	0.998857	148	4	-0.018475
Fam129a	10	0.99558	0.99558	1	645	0	0.084698	0.073385	0.2303	0.998857	149	6	0.084698
Camk1	10	0.99701	0.99701	1	648	0	0.059924	0.074152	0.23213	0.998857	150	6	0.059924
Slfn5	10	0.90802	0.95599	1	588	2	-0.0078592	0.075313	0.23488	0.998857	151	4	-0.0078592
Rnase2a	4	0.91732	0.91732	1	598	0	0.060978	0.075427	0.17021	0.89877	152	2	0.060978
Ston2	10	0.099245	0.28964	1	158	4	-0.021543	0.076318	0.23725	0.998857	153	2	-0.021543
Ndufa12	10	0.42953	0.69182	1	364	1	0.024819	0.076507	0.2377	0.998857	154	4	0.024819
Phf11b	10	0.83121	0.92205	1	554	2	0.038668	0.076745	0.23826	0.998857	155	5	0.038668
Ass1	10	0.30477	0.57782	1	299	3	0.051319	0.076957	0.23876	0.998857	156	6	0.051319
Zfand5	9	0.2079	0.45165	1	237	4	-0.027505	0.080562	0.23779	0.998857	157	3	-0.027505
Sypl	10	0.45415	0.71349	1	382	3	-0.02141	0.080597	0.24728	0.998877	158	2	-0.02141
C77080	10	0.68202	0.85438	1	487	3	-0.0043452	0.081079	0.24839	0.998877	159	4	-0.0043452
Socs2	10	0.73135	0.88328	1	507	3	0.075572	0.081134	0.24853	0.998877	160	6	0.075572
Gab1	10	0.4369	0.69834	1	368	2	0.055069	0.081215	0.24871	0.998877	161	6	0.055069
Slc16a10	10	0.46108	0.71954	1	386	3	0.09239	0.08179	0.25005	0.998877	162	6	0.09239
Extl3	10	0.74333	0.89041	1	517	3	0.0034381	0.082355	0.25136	0.998877	163	4	0.0034381
Gpd2	10	0.34205	0.61262	1	319	4	-0.0078243	0.082882	0.25259	0.998877	164	4	-0.0078243
Ldlrap1	10	0.85012	0.92947	1	565	2	0.068378	0.083296	0.25354	0.998877	165	5	0.068378
Trim12a	10	0.91542	0.95993	1	597	2	0.036312	0.08344	0.25387	0.998877	166	4	0.036312
Sash1	10	0.66139	0.84251	1	474	2	0.077689	0.084243	0.25573	1	167	5	0.077689
Tgfbi	10	0.98804	0.98804	1	633	0	0.040982	0.086333	0.26054	1	168	4	0.040982
Ccl3	10	0.64866	0.83524	1	467	2	-0.021047	0.086528	0.26098	1	169	3	-0.021047
Stxbp5	10	0.84795	0.92859	1	561	2	0.054685	0.08665	0.26126	1	170	6	0.054685
Dnmt3a	10	0.91123	0.95768	1	595	2	0.063307	0.08979	0.26843	1	171	5	0.063307
Abcc5	10	0.51248	0.76015	1	410	2	0.05964	0.090218	0.26939	1	172	4	0.05964
Tgfbr1	10	0.52989	0.76951	1	416	2	0.089862	0.091166	0.27154	1	173	6	0.089862
Abcd2	10	0.23179	0.49578	1	250	3	-0.054087	0.09235	0.27422	1	174	3	-0.054087
Lmo4	10	0.90095	0.95236	1	584	1	0.04898	0.092652	0.2749	1	175	5	0.04898
Rtp4	10	0.36126	0.6303	1	329	2	0.043912	0.093033	0.27576	1	176	5	0.043912
Ier2	10	0.82624	0.92018	1	552	2	-0.0040966	0.09693	0.28449	1	177	4	-0.0040966
Abi3	10	0.53915	0.77451	1	421	2	0.025954	0.097538	0.28585	1	178	3	0.025954
Clec2d	10	0.47785	0.73407	1	394	3	0.031567	0.098251	0.28743	1	179	5	0.031567
Unc119	10	0.31617	0.58853	1	306	4	0.015197	0.10004	0.29139	1	180	4	0.015197
Adgrg5	4	0.7019	0.7264	1	496	1	0.089317	0.1003	0.2157	0.976553	181	3	0.089317
Dynlt1b	10	0.90978	0.95691	1	592	2	0.070434	0.10103	0.29359	1	182	6	0.070434
Cd82	10	0.38159	0.64884	1	340	4	0.014271	0.10156	0.29475	1	183	5	0.014271
Cox17	10	0.11998	0.32561	1	177	2	0.04621	0.10198	0.29563	1	184	5	0.04621
Plk3	10	0.84104	0.92585	1	558	2	0.053073	0.10244	0.29641	1	185	5	0.053073
Susd1	10	0.3148	0.58725	1	305	2	0.072806	0.10326	0.29779	1	186	5	0.072806
Cmklr1	10	0.34705	0.61724	1	320	3	0.078434	0.10454	0.29995	1	187	5	0.078434
Pitpnm1	10	0.43839	0.69965	1	371	3	0.028244	0.11095	0.31072	1	188	4	0.028244
Mfsd7a	10	0.57598	0.7946	1	431	2	0.069949	0.11194	0.31236	1	189	5	0.069949
Enah	10	0.11392	0.31557	1	170	5	-0.045204	0.11282	0.31383	1	190	4	-0.045204
Snx10	10	0.57951	0.79655	1	433	1	0.040553	0.11694	0.32067	1	191	5	0.040553
Kcnk6	10	0.91011	0.95709	1	593	2	0.064764	0.11785	0.32219	1	192	5	0.064764
Usp6nl	10	0.50037	0.75337	1	407	3	-0.024337	0.11832	0.32296	1	193	3	-0.024337
Ski	10	0.35479	0.62436	1	324	3	0.019485	0.11861	0.32344	1	194	4	0.019485
Tcaf1	4	0.97327	0.97327	1	619	0	0.08756	0.12097	0.25214	0.998877	195	3	0.08756
Il7r	10	0.51709	0.76262	1	411	2	0.060721	0.12274	0.33023	1	196	5	0.060721
C1qc	10	0.73471	0.88528	1	510	3	0.047105	0.12379	0.33194	1	197	4	0.047105
Snx18	10	0.52994	0.76954	1	417	3	0.032875	0.12577	0.33518	1	198	5	0.032875
AW549877	10	0.060695	0.19953	1	115	5	-0.016947	0.12615	0.33581	1	199	3	-0.016947
Ift57	10	0.71381	0.87292	1	502	3	0.044307	0.12943	0.34113	1	200	5	0.044307
C1ra	10	0.51808	0.76315	1	412	3	0.065098	0.13113	0.3439	1	201	5	0.065098
Kctd12b	10	0.98599	0.98608	1	631	1	0.058947	0.13211	0.34548	1	202	5	0.058947
Igsf6	10	0.18558	0.42862	1	217	5	0.0088751	0.13219	0.34562	1	203	5	0.0088751
Atp13a2	10	0.49109	0.74545	1	401	3	0.049586	0.13482	0.34986	1	204	5	0.049586
Sgms2	10	0.99417	0.99417	1	640	0	0.059206	0.13732	0.35388	1	205	4	0.059206
Tpm1	10	0.8049	0.91244	1	546	2	0.032821	0.13857	0.35588	1	206	5	0.032821
Adgre5	4	0.073718	0.167	1	126	1	-0.043576	0.13861	0.278	1	207	2	-0.043576
Dok3	10	0.63127	0.82539	1	457	3	-0.023245	0.14132	0.36027	1	208	3	-0.023245
Tnfrsf23	10	0.7332	0.88438	1	508	2	0.0054825	0.1429	0.36279	1	209	3	0.0054825
Inf2	10	0.66774	0.84614	1	479	2	0.0092862	0.14402	0.36457	1	210	4	0.0092862
Notch1	10	0.76266	0.89842	1	531	1	-0.0033911	0.1451	0.36629	1	211	3	-0.0033911
Mapkapk2	10	0.61869	0.81832	1	451	3	0.030297	0.14773	0.37045	1	212	3	0.030297
Hr	10	0.16062	0.39057	1	201	5	-0.0095492	0.14802	0.3709	1	213	5	-0.0095492
Rufy3	10	0.25288	0.52511	1	267	5	-0.040292	0.14827	0.3713	1	214	3	-0.040292
Sephs2	10	0.13619	0.35198	1	187	4	-0.023118	0.14881	0.37215	1	215	2	-0.023118
Osbpl3	10	0.90872	0.95635	1	590	1	0.042106	0.1499	0.37387	1	216	5	0.042106
Ctnnb1	10	0.25209	0.52402	1	266	4	0.040431	0.15148	0.37636	1	217	5	0.040431
Wwc2	9	0.43383	0.68604	1	366	3	0.072448	0.15482	0.37528	1	218	5	0.072448
Sorl1	10	0.29726	0.57074	1	296	3	0.015388	0.15694	0.38491	1	219	3	0.015388
Auh	10	0.75842	0.8971	1	528	1	0.028543	0.15728	0.38543	1	220	2	0.028543
Psen2	10	0.16077	0.39081	1	202	4	0.030676	0.15817	0.38683	1	221	5	0.030676
Stab1	10	0.8376	0.92451	1	557	1	0.032416	0.16122	0.39155	1	222	4	0.032416
Itsn1	10	0.3994	0.66493	1	353	3	0.060949	0.1624	0.39338	1	223	5	0.060949
Tifa	10	0.86173	0.93429	1	570	2	0.035302	0.16394	0.39576	1	224	4	0.035302
Sod2	10	0.48062	0.73646	1	398	2	0.026763	0.16606	0.39903	1	225	4	0.026763
Rel	10	0.75293	0.8954	1	523	2	-0.0082465	0.16794	0.40191	1	226	3	-0.0082465
Ptpn3	10	0.41302	0.67714	1	360	3	-0.045161	0.16905	0.40361	1	227	3	-0.045161
Mcemp1	4	0.007872	0.026788	0.354141	53	3	-0.14063	0.1695	0.30979	1	228	1	-0.14063
Lpar6	10	0.22028	0.47944	1	243	4	0.042673	0.17128	0.40702	1	229	5	0.042673
Mras	10	0.65263	0.8375	1	469	1	0.015112	0.17351	0.41042	1	230	4	0.015112
Ercc6l	10	0.88046	0.94253	1	572	2	0.0093092	0.17408	0.41129	1	231	4	0.0093092
Pgm2l1	10	0.2456	0.51507	1	263	4	0.012804	0.17571	0.41378	1	232	5	0.012804
Tcirg1	10	0.7597	0.8975	1	529	1	0.020719	0.17574	0.41383	1	233	5	0.020719
Ly86	10	0.63327	0.82652	1	458	3	0.051603	0.17772	0.41682	1	234	5	0.051603
Cdc42ep3	10	0.44068	0.70167	1	373	2	0.066841	0.18003	0.42032	1	235	5	0.066841
Tbc1d2	10	0.16229	0.39316	1	204	4	0.033023	0.18042	0.42091	1	236	3	0.033023
Cfb	10	0.048878	0.16976	1	102	2	0.054655	0.18177	0.42295	1	237	5	0.054655
Scpep1	10	0.7867	0.90621	1	540	2	0.05771	0.18207	0.42338	1	238	5	0.05771
Nt5e	10	0.39821	0.66386	1	352	2	0.020299	0.18236	0.42382	1	239	5	0.020299
Dennd3	10	0.70612	0.86841	1	497	2	0.049839	0.18617	0.42954	1	240	5	0.049839
Ypel2	9	0.58614	0.78709	1	438	2	0.018096	0.18624	0.42617	1	241	4	0.018096
Gpsm2	10	0.014376	0.064747	0.725389	59	7	-0.073537	0.18834	0.43279	1	242	2	-0.073537
Tmem176a	10	0.38699	0.65373	1	345	4	0.039716	0.19031	0.43572	1	243	5	0.039716
Myo10	10	0.58789	0.80116	1	439	2	0.03458	0.19341	0.44033	1	244	5	0.03458
Orai2	10	0.74234	0.88982	1	516	3	0.020378	0.19594	0.44407	1	245	5	0.020378
Marco	10	0.25808	0.5322	1	274	4	-0.045721	0.19612	0.44433	1	246	3	-0.045721
Gpr141	10	0.98841	0.98841	1	635	0	0.022924	0.19669	0.44518	1	247	3	0.022924
Ifi204	10	0.54067	0.77534	1	422	3	0.033092	0.1972	0.44594	1	248	5	0.033092
Nrip1	10	0.032615	0.12669	0.947741	86	4	0.022394	0.19966	0.44956	1	249	4	0.022394
H2-Eb1	10	0.43466	0.69636	1	367	4	-0.043225	0.19972	0.44964	1	250	3	-0.043225
Baiap2	10	0.64554	0.83347	1	464	3	0.052702	0.20001	0.45006	1	251	5	0.052702
Tnfsf8	10	0.98521	0.9854	1	630	1	0.04432	0.20035	0.45057	1	252	5	0.04432
Tnfaip2	10	0.015278	0.068139	0.741816	60	5	-0.10229	0.20097	0.45149	1	253	2	-0.10229
Adap2	10	0.94901	0.96884	1	608	1	0.051232	0.20611	0.45899	1	254	5	0.051232
E2f7	10	0.19326	0.44008	1	222	3	0.0086784	0.20909	0.46333	1	255	3	0.0086784
Ctsl	10	0.055487	0.18656	1	108	5	-0.050352	0.21051	0.46539	1	256	3	-0.050352
Tnfaip8l3	10	0.38483	0.65178	1	342	4	0.0025725	0.21095	0.46603	1	257	2	0.0025725
Plk2	10	0.29681	0.57031	1	295	3	0.039467	0.21171	0.46714	1	258	5	0.039467
Rala	10	0.17729	0.41612	1	210	5	-0.028098	0.21467	0.4714	1	259	4	-0.028098
Mgl2	10	0.033191	0.12827	0.947741	88	5	-0.093847	0.2159	0.47318	1	260	2	-0.093847
Tubb2a	10	0.032525	0.12644	0.947741	85	3	0.035022	0.21602	0.47335	1	261	5	0.035022
Zfp703	9	0.0039718	0.0208	0.298891	47	6	-0.16251	0.2163	0.46155	1	262	3	-0.16251
H2-DMb1	10	0.98292	0.98358	1	627	1	0.05122	0.21676	0.47441	1	263	5	0.05122
Adssl1	10	0.11183	0.3121	1	168	4	0.013308	0.21744	0.47539	1	264	4	0.013308
Vcan	10	0.035364	0.13416	0.963934	91	6	-0.075966	0.21805	0.47627	1	265	3	-0.075966
Raph1	10	0.37848	0.64602	1	338	4	0.0075367	0.22038	0.47961	1	266	4	0.0075367
Rell1	10	0.74431	0.891	1	519	3	0.0041776	0.22082	0.48023	1	267	3	0.0041776
Tuba4a	10	0.98486	0.98511	1	628	1	-0.0052402	0.22135	0.48099	1	268	3	-0.0052402
Mvb12b	10	0.19898	0.44852	1	229	4	0.022317	0.22221	0.48221	1	269	4	0.022317
2410002F23Rik	10	0.28449	0.55862	1	287	4	0.011899	0.2235	0.48405	1	270	4	0.011899
Wdr90	10	0.62646	0.82268	1	455	2	0.059169	0.22379	0.48446	1	271	5	0.059169
Dock5	10	0.88324	0.94381	1	573	2	0.02518	0.22572	0.4872	1	272	5	0.02518
Pot1b	10	0.65306	0.83774	1	470	3	0.036478	0.22637	0.48813	1	273	5	0.036478
Flrt2	10	0.9897	0.9897	1	636	0	0.042639	0.22701	0.48905	1	274	5	0.042639
Gpr85	10	0.49601	0.74965	1	404	2	-0.0042071	0.23209	0.49622	1	275	3	-0.0042071
Lrrk2	10	0.47618	0.73263	1	393	3	0.02422	0.23216	0.49631	1	276	5	0.02422
Aldoc	10	0.58302	0.79848	1	436	2	0.028071	0.23252	0.49683	1	277	4	0.028071
Alox5	10	0.97785	0.98022	1	624	1	0.048333	0.2332	0.49779	1	278	5	0.048333
Cyfip2	10	0.58198	0.7979	1	435	2	0.0090833	0.23382	0.49866	1	279	4	0.0090833
Cd33	10	0.48373	0.73913	1	399	3	0.010825	0.23748	0.50378	1	280	5	0.010825
Msrb1	10	0.49864	0.7519	1	405	4	0.014451	0.23783	0.50426	1	281	3	0.014451
Map3k5	10	0.31248	0.58507	1	304	2	-0.0027255	0.238	0.50451	1	282	4	-0.0027255
Lbh	10	0.45897	0.7177	1	384	4	-0.023806	0.23973	0.50693	1	283	2	-0.023806
Ahcyl2	10	0.65835	0.84076	1	471	2	0.031929	0.24023	0.50762	1	284	3	0.031929
Spata13	10	0.44807	0.70817	1	376	4	-0.024481	0.24253	0.51082	1	285	3	-0.024481
Fpr2	10	0.54759	0.77909	1	425	2	0.046313	0.24379	0.51257	1	286	5	0.046313
Tk1	10	7.3348e-06	6.4804e-05	0.001862	23	6	-0.49756	0.24428	0.51326	1	287	3	-0.49756
AA467197	10	0.34988	0.61985	1	321	2	0.021059	0.24464	0.51375	1	288	4	0.021059
Ifitm2	10	0.082882	0.25258	1	139	4	0.037901	0.24516	0.51448	1	289	4	0.037901
Fads2	10	0.90818	0.95607	1	589	2	0.0509	0.2458	0.51536	1	290	5	0.0509
Srgn	10	0.25492	0.5279	1	271	5	-0.044251	0.24736	0.51751	1	291	3	-0.044251
Ephx1	10	0.20348	0.45513	1	233	3	-0.0065591	0.24739	0.51756	1	292	1	-0.0065591
Rnase6	10	0.39329	0.65943	1	349	3	0.022863	0.24748	0.51768	1	293	5	0.022863
Mylip	10	0.31685	0.58916	1	307	4	0.046957	0.2495	0.52046	1	294	5	0.046957
Rassf2	10	0.28344	0.55763	1	286	1	0.042781	0.25051	0.52186	1	295	5	0.042781
Mid1ip1	10	0.88979	0.94689	1	577	2	0.088243	0.25288	0.52512	1	296	5	0.088243
Rcsd1	10	0.098228	0.28737	1	157	5	-0.069032	0.25331	0.5257	1	297	2	-0.069032
Slc7a2	10	0.37778	0.64538	1	337	4	0.030825	0.25356	0.52604	1	298	5	0.030825
Kif21a	10	0.89404	0.94893	1	578	1	0.054744	0.25492	0.52791	1	299	5	0.054744
Kcnn3	10	0.18683	0.43049	1	218	4	0.0089236	0.25567	0.52893	1	300	4	0.0089236
AB124611	10	0.19155	0.43754	1	220	3	0.016302	0.25622	0.52967	1	301	4	0.016302
Cxcl3	9	0.9331	0.95513	1	604	1	0.0092419	0.25732	0.5086	1	302	4	0.0092419
Cdh1	9	0.10229	0.27998	1	160	4	-0.043608	0.25916	0.51068	1	303	2	-0.043608
Abr	10	0.047304	0.1657	1	99	6	-0.068934	0.26283	0.53804	1	304	4	-0.068934
Casp7	10	0.085657	0.25897	1	140	5	-0.050484	0.26287	0.53808	1	305	3	-0.050484
Car4	10	0.502	0.75455	1	408	3	0.054197	0.26378	0.53896	1	306	4	0.054197
Sirpb1b	10	0.087693	0.26364	1	142	4	0.0062716	0.266	0.54109	1	307	4	0.0062716
Cfh	10	0.89923	0.9515	1	583	2	0.011135	0.27049	0.54538	1	308	4	0.011135
Sh3pxd2b	10	0.15467	0.3813	1	197	5	-0.031998	0.27295	0.54774	1	309	4	-0.031998
Mmp19	10	0.23913	0.50608	1	258	5	-0.043707	0.28002	0.55449	1	310	1	-0.043707
Lrp1	10	0.8361	0.92393	1	556	1	0.01556	0.28651	0.56066	1	311	4	0.01556
Hp	10	0.84917	0.92909	1	563	1	0.021773	0.28768	0.56178	1	312	3	0.021773
Gnptab	10	0.31898	0.59116	1	309	4	0.037572	0.28807	0.56215	1	313	4	0.037572
Slc7a11	10	0.11445	0.31645	1	172	4	0.038044	0.28967	0.56367	1	314	4	0.038044
Cmtm4	9	0.65117	0.83125	1	468	3	0.0030303	0.28974	0.54485	1	315	4	0.0030303
Zbtb18	9	0.57495	0.77956	1	430	3	0.019325	0.29235	0.54773	1	316	2	0.019325
Srebf1	10	0.90404	0.95393	1	586	2	0.019066	0.29681	0.57042	1	317	4	0.019066
Cep85l	10	0.08202	0.25057	1	136	5	-0.051839	0.29685	0.57046	1	318	3	-0.051839
Clec5a	10	0.19704	0.44566	1	225	3	0.039004	0.29984	0.57329	1	319	4	0.039004
Sorbs3	10	0.24312	0.51164	1	260	5	-0.036066	0.30032	0.57374	1	320	4	-0.036066
Prpf38b	10	0.091165	0.27154	1	149	5	-0.094441	0.30144	0.5748	1	321	2	-0.094441
Myo1e	10	0.076171	0.2369	1	131	6	-0.063954	0.30164	0.57498	1	322	3	-0.063954
Dhrs9	10	0.24781	0.51813	1	264	5	-0.026616	0.30283	0.57611	1	323	4	-0.026616
Pcyox1	10	0.26064	0.53569	1	276	3	-0.034792	0.30582	0.57892	1	324	4	-0.034792
Cd302	10	0.30587	0.57886	1	300	3	0.021919	0.3062	0.57928	1	325	4	0.021919
Gapt	10	0.70994	0.87065	1	499	3	-0.028115	0.30642	0.57949	1	326	3	-0.028115
Il1a	10	0.05618	0.18829	1	110	6	-0.063578	0.3066	0.57965	1	327	4	-0.063578
Tnfsfm13	4	0.73329	0.74809	1	509	1	-0.034967	0.3079	0.45155	1	328	1	-0.034967
Snx7	10	0.14669	0.36874	1	194	3	0.019777	0.31059	0.5834	1	329	3	0.019777
Atf3	10	0.0027794	0.016028	0.246385	43	7	-0.17613	0.31138	0.58414	1	330	1	-0.17613
Enc1	10	0.59374	0.80441	1	442	2	0.059706	0.31177	0.58451	1	331	4	0.059706
Il1rap	10	0.64639	0.83395	1	465	3	0.03265	0.31217	0.58489	1	332	4	0.03265
Arhgap31	10	0.46501	0.72296	1	389	2	0.01472	0.31382	0.58643	1	333	4	0.01472
Gde1	10	0.20069	0.45104	1	231	4	-0.016619	0.31429	0.58686	1	334	3	-0.016619
Cacna1a	10	0.29199	0.56574	1	291	4	0.021216	0.31466	0.58722	1	335	4	0.021216
Erc1	10	0.69896	0.86422	1	495	3	0.013386	0.31475	0.5873	1	336	3	0.013386
Atp10a	10	0.97394	0.97808	1	620	1	0.016948	0.3166	0.58903	1	337	3	0.016948
Alkbh1	10	0.13317	0.34713	1	185	5	-0.035586	0.31779	0.59015	1	338	4	-0.035586
Mid1	10	0.61925	0.81863	1	452	2	-0.0022535	0.31794	0.59028	1	339	2	-0.0022535
Slc6a12	10	0.37966	0.64709	1	339	3	0.028358	0.31818	0.59051	1	340	4	0.028358
Tmbim1	10	0.67679	0.85135	1	481	3	0.0064948	0.31898	0.59126	1	341	4	0.0064948
Iqsec1	10	0.056221	0.1884	1	111	4	0.031345	0.32018	0.59238	1	342	4	0.031345
Plxnc1	10	0.21343	0.4696	1	240	3	-0.032522	0.32215	0.59422	1	343	3	-0.032522
Cd14	10	0.64665	0.8341	1	466	1	0.04831	0.32461	0.59652	1	344	4	0.04831
Cklf	10	0.20642	0.45941	1	236	5	-0.053555	0.32767	0.59936	1	345	3	-0.053555
Fmnl3	10	0.53306	0.77122	1	418	3	-0.01039	0.32825	0.5999	1	346	4	-0.01039
Clec4e	9	0.49926	0.72907	1	406	3	0.022213	0.33747	0.59672	1	347	4	0.022213
Vps25	10	0.81168	0.91484	1	547	2	0.0013477	0.33811	0.60905	1	348	2	0.0013477
Metrnl	10	0.51967	0.76401	1	413	2	0.015819	0.3389	0.60979	1	349	3	0.015819
Igsf8	10	0.85602	0.93189	1	567	1	0.046322	0.34255	0.61316	1	350	4	0.046322
Slc2a1	10	0.91812	0.96142	1	600	2	0.0098576	0.3445	0.61496	1	351	3	0.0098576
Gbp8	10	0.03412	0.13079	0.950027	90	5	-0.072626	0.34465	0.6151	1	352	2	-0.072626
Dusp6	10	0.28859	0.56252	1	289	3	-0.0094096	0.34491	0.61534	1	353	4	-0.0094096
Lifr	10	0.4204	0.68372	1	363	4	-0.01764	0.3457	0.61608	1	354	2	-0.01764
Igf1	10	0.4481	0.70819	1	377	4	0.014509	0.34572	0.6161	1	355	4	0.014509
Sbk1	10	0.2967	0.57021	1	294	4	-0.00020011	0.34613	0.61647	1	356	4	-0.00020011
Mycbp2	10	0.38436	0.65136	1	341	4	-0.00891	0.34684	0.61712	1	357	3	-0.00891
Parvg	10	0.29087	0.56469	1	290	4	-0.0086384	0.34824	0.61841	1	358	4	-0.0086384
Clec10a	10	0.93831	0.96611	1	607	1	0.033635	0.35198	0.62186	1	359	4	0.033635
Hmgn2	9	0.44909	0.69603	1	379	2	-0.0071253	0.35215	0.61234	1	360	4	-0.0071253
Pira6	10	0.12058	0.32659	1	178	4	-0.048916	0.35386	0.62358	1	361	4	-0.048916
Pycr2	10	0.96247	0.97314	1	616	1	0.034999	0.35392	0.62363	1	362	4	0.034999
Gbp2	10	0.68239	0.85459	1	488	3	0.046055	0.35474	0.62439	1	363	4	0.046055
Pald1	10	0.0080739	0.040224	0.492374	54	5	-0.074485	0.35679	0.62628	1	364	4	-0.074485
Gpr84	10	0.48834	0.74309	1	400	3	-0.001904	0.35713	0.62659	1	365	4	-0.001904
Ncapg2	10	0.86015	0.93362	1	569	2	0.040809	0.35761	0.62703	1	366	4	0.040809
Zfp608	9	0.023208	0.091726	0.842097	73	6	-0.092239	0.35818	0.6187	1	367	3	-0.092239
Rapgef5	10	0.10411	0.29913	1	163	5	-0.054324	0.35995	0.62917	1	368	4	-0.054324
Hk3	10	0.45136	0.71104	1	380	3	0.026419	0.36049	0.62967	1	369	4	0.026419
1600014C10Rik	10	0.086276	0.26039	1	141	1	-0.010881	0.36091	0.63004	1	370	4	-0.010881
Abhd5	10	0.60485	0.81058	1	446	2	-0.0021583	0.3637	0.6326	1	371	3	-0.0021583
Cbln1	10	0.25309	0.5254	1	268	4	0.01336	0.36379	0.63268	1	372	4	0.01336
Fos	10	0.36535	0.63404	1	333	2	0.00054414	0.36535	0.63411	1	373	3	0.00054414
Arhgap24	10	0.053799	0.1823	1	106	6	-0.07531	0.36941	0.63782	1	374	3	-0.07531
P2ry13	10	0.48005	0.73597	1	397	3	-0.003324	0.37021	0.63855	1	375	3	-0.003324
Ppfibp2	10	0.61295	0.8151	1	449	3	0.012535	0.37247	0.64061	1	376	4	0.012535
Scarb1	10	0.32912	0.60062	1	313	4	-0.0028573	0.37402	0.64203	1	377	3	-0.0028573
Itgb7	10	0.076457	0.23756	1	132	4	-0.005726	0.37868	0.64626	1	378	4	-0.005726
Lgmn	10	0.71004	0.87071	1	500	2	-0.0023566	0.382	0.64928	1	379	4	-0.0023566
Cyp4f16	10	0.22692	0.4889	1	246	3	-0.014425	0.38247	0.6497	1	380	2	-0.014425
Aim2	10	0.30699	0.57992	1	301	4	-0.031228	0.38261	0.64983	1	381	2	-0.031228
Prkar2b	10	0.27913	0.55351	1	285	4	-0.019969	0.38743	0.65419	1	382	1	-0.019969
Ctdspl	10	0.72283	0.87824	1	503	3	0.031775	0.38907	0.65568	1	383	4	0.031775
Btg2	10	0.071039	0.22469	1	122	4	0.00098174	0.39188	0.65821	1	384	3	0.00098174
Lmo2	10	0.64181	0.83135	1	460	3	-0.0096273	0.39529	0.66128	1	385	2	-0.0096273
Ifi203	10	0.64286	0.83195	1	462	3	-0.0082474	0.39564	0.6616	1	386	3	-0.0082474
Phgdh	10	0.14034	0.35864	1	190	5	-0.07316	0.41129	0.67565	1	387	3	-0.07316
Cercam	10	0.15602	0.3834	1	198	5	-0.077575	0.41168	0.67599	1	388	2	-0.077575
Gpnmb	10	0.73061	0.88285	1	506	2	-0.022177	0.41263	0.67684	1	389	3	-0.022177
Rogdi	10	0.74789	0.89314	1	521	3	0.033054	0.41453	0.67853	1	390	3	0.033054
Slc29a1	9	0.055835	0.18606	1	109	5	-0.097174	0.41486	0.6738	1	391	3	-0.097174
Pdlim7	10	0.57978	0.79669	1	434	3	0.044276	0.4158	0.67966	1	392	4	0.044276
Creld2	10	0.88597	0.94508	1	575	2	0.018389	0.41737	0.68106	1	393	3	0.018389
Hebp1	10	0.43036	0.69255	1	365	3	-0.0064594	0.41873	0.68227	1	394	4	-0.0064594
Zbtb4	9	0.20531	0.44862	1	234	3	-0.04688	0.42996	0.68364	1	395	3	-0.04688
Mov10	10	0.22693	0.48892	1	247	3	0.038015	0.43129	0.69342	1	396	4	0.038015
Plekha6	10	0.88713	0.94563	1	576	2	-0.011291	0.4323	0.69431	1	397	2	-0.011291
Per2	10	0.49197	0.7462	1	402	3	-0.0023459	0.4327	0.69466	1	398	3	-0.0023459
Sema6d	10	0.33621	0.60721	1	314	4	-0.010331	0.43322	0.69512	1	399	2	-0.010331
Serpinb8	10	0.21245	0.46817	1	239	4	-0.021846	0.4341	0.6959	1	400	3	-0.021846
Fosb	10	0.10518	0.30094	1	166	5	-0.033176	0.43668	0.69817	1	401	2	-0.033176
Cybb	10	0.031668	0.1241	0.947741	84	5	-0.038765	0.43964	0.70078	1	402	1	-0.038765
Ccl22	10	0.89747	0.95062	1	581	2	0.035421	0.44237	0.70318	1	403	4	0.035421
Ptgr1	10	0.40402	0.66908	1	356	3	-0.0035187	0.44388	0.70452	1	404	4	-0.0035187
Cpne8	10	0.028306	0.11469	0.927485	81	6	-0.065349	0.4441	0.70471	1	405	2	-0.065349
Ccnt2	10	0.78482	0.90558	1	539	2	-0.019033	0.44418	0.70477	1	406	4	-0.019033
Pdpn	10	0.68138	0.85401	1	486	2	-0.021012	0.4467	0.70699	1	407	3	-0.021012
Sgk1	10	0.65909	0.84119	1	472	1	0.0046025	0.44717	0.7074	1	408	3	0.0046025
Ptgfrn	10	0.13908	0.35662	1	189	5	-0.0692	0.44808	0.7082	1	409	2	-0.0692
Pf4	10	0.47822	0.73439	1	395	4	-0.011855	0.44865	0.7087	1	410	2	-0.011855
Dmxl2	10	0.033477	0.12904	0.947741	89	6	-0.073883	0.45352	0.71296	1	411	4	-0.073883
Tmem176b	10	0.60716	0.81187	1	448	3	0.0068938	0.45394	0.71333	1	412	4	0.0068938
Sepsecs	10	0.35515	0.62469	1	325	4	-0.028711	0.4552	0.71442	1	413	4	-0.028711
Irf2bpl	10	0.846	0.92781	1	559	2	0.03201	0.45772	0.71662	1	414	4	0.03201
Tgs1	10	0.089205	0.26709	1	145	5	-0.070625	0.45939	0.71808	1	415	4	-0.070625
Tarm1	10	0.25971	0.53442	1	275	5	-0.047961	0.46149	0.71991	1	416	4	-0.047961
L1cam	10	0.23679	0.50281	1	256	3	-0.014437	0.46528	0.7232	1	417	3	-0.014437
Amigo2	10	0.19376	0.44081	1	224	4	-0.034234	0.46614	0.72394	1	418	2	-0.034234
Skil	10	0.64284	0.83194	1	461	3	-0.018605	0.46713	0.72481	1	419	4	-0.018605
Rassf8	10	0.6828	0.85483	1	489	2	0.040852	0.4686	0.72609	1	420	4	0.040852
Ncaph	10	0.25398	0.52661	1	270	4	0.037783	0.46944	0.72681	1	421	4	0.037783
Klra2	10	0.74984	0.89431	1	522	3	0.027618	0.46991	0.72721	1	422	3	0.027618
Plekhm3	10	0.64363	0.83238	1	463	3	0.035907	0.47037	0.72762	1	423	3	0.035907
Tnfrsf11a	10	0.27229	0.54697	1	282	4	0.036218	0.47175	0.72881	1	424	4	0.036218
Cebpa	10	0.072913	0.22917	1	124	3	0.026231	0.47333	0.73019	1	425	3	0.026231
Hvcn1	10	0.079735	0.24525	1	135	5	-0.051007	0.47591	0.7324	1	426	3	-0.051007
Fgl2	10	0.4784	0.73455	1	396	4	-0.02435	0.47864	0.73476	1	427	4	-0.02435
Arhgap26	10	0.39987	0.66535	1	355	3	-0.0045181	0.48104	0.73683	1	428	3	-0.0045181
Mgst1	10	0.29745	0.57092	1	297	3	-0.027263	0.48359	0.73902	1	429	2	-0.027263
Capn15	10	0.24262	0.51095	1	259	2	0.048674	0.48532	0.74051	1	430	4	0.048674
Rgs1	10	0.72796	0.88128	1	504	3	-0.018192	0.48614	0.74121	1	431	2	-0.018192
Slc43a3	10	0.054793	0.18481	1	107	6	-0.062262	0.48697	0.74192	1	432	1	-0.062262
Slc9a9	10	0.1648	0.39703	1	205	4	0.019201	0.4949	0.74871	1	433	4	0.019201
Dram1	10	0.67001	0.84745	1	480	1	0.016277	0.49492	0.74873	1	434	3	0.016277
Cdca7l	10	0.10447	0.29974	1	164	5	-0.045529	0.49573	0.74942	1	435	4	-0.045529
Kcna3	10	0.35058	0.62049	1	322	4	-0.0086907	0.4974	0.75084	1	436	4	-0.0086907
Gpc1	10	0.76155	0.89807	1	530	2	0.039928	0.49947	0.75261	1	437	4	0.039928
Tshz1	10	0.38616	0.65298	1	344	4	-0.0073785	0.50064	0.7536	1	438	3	-0.0073785
Rhoc	10	0.45981	0.71843	1	385	4	0.013844	0.50114	0.75402	1	439	4	0.013844
Cpd	10	0.46465	0.72264	1	388	3	0.0028519	0.5052	0.75638	1	440	2	0.0028519
Agap1	10	0.21219	0.46781	1	238	3	-0.0015323	0.50745	0.75759	1	441	3	-0.0015323
Pag1	10	0.13567	0.35115	1	186	4	-0.027447	0.5085	0.75815	1	442	3	-0.027447
C1qb	10	0.17803	0.41725	1	211	4	0.0052805	0.51329	0.76071	1	443	3	0.0052805
Sord	10	0.44624	0.70655	1	375	3	-0.00041908	0.51513	0.7617	1	444	3	-0.00041908
Emilin1	10	0.41287	0.677	1	359	4	-0.040057	0.51602	0.76217	1	445	3	-0.040057
Sh3tc1	10	0.10241	0.29625	1	161	5	-0.065056	0.51649	0.76242	1	446	3	-0.065056
Dhdh	10	0.0033983	0.019233	0.288926	44	8	-0.12964	0.51729	0.76285	1	447	1	-0.12964
Tmem68	10	0.019983	0.08545	0.841108	66	5	-0.048182	0.51816	0.76332	1	448	2	-0.048182
Rrm2	10	3.1393e-09	1.6641e-08	1e-06	9	8	-0.62134	0.52205	0.7654	1	449	2	-0.62134
Slfn1	10	0.82587	0.92004	1	551	2	-0.0039866	0.52233	0.76556	1	450	3	-0.0039866
Mafb	10	0.36229	0.63124	1	330	3	-0.052679	0.52455	0.76675	1	451	2	-0.052679
Cdk18	10	0.092353	0.27423	1	151	5	-0.054197	0.52592	0.76749	1	452	3	-0.054197
Tlr8	10	0.38732	0.65404	1	346	3	-0.011522	0.52878	0.76903	1	453	3	-0.011522
Tma16	10	0.074924	0.23394	1	129	6	-0.075835	0.52984	0.7696	1	454	3	-0.075835
Slc12a7	10	0.31858	0.59078	1	308	4	-0.01425	0.53531	0.77255	1	455	2	-0.01425
Sod1	10	0.00025589	0.0018564	0.038346	32	7	-0.20656	0.53608	0.77296	1	456	3	-0.20656
Polg	10	0.15968	0.3891	1	199	3	0.037368	0.53884	0.77445	1	457	3	0.037368
Themis2	10	0.00015896	0.0011837	0.026081	30	8	-0.21924	0.54144	0.77586	1	458	1	-0.21924
Blnk	10	0.23434	0.49938	1	254	5	-0.063049	0.54282	0.77661	1	459	3	-0.063049
Gsn	10	0.37702	0.64469	1	336	4	0.0167	0.54604	0.77835	1	460	3	0.0167
Dst	10	0.06418	0.2081	1	117	6	-0.067299	0.54914	0.78004	1	461	2	-0.067299
Ccdc88c	10	0.022507	0.094495	0.855636	72	6	-0.11847	0.55207	0.78163	1	462	3	-0.11847
Il1rn	10	0.67762	0.85183	1	482	3	0.00025497	0.55865	0.78521	1	463	2	0.00025497
Fmnl2	10	0.31061	0.58331	1	303	4	-0.018808	0.56649	0.78949	1	464	3	-0.018808
Glce	10	0.94985	0.96908	1	610	1	0.033716	0.56731	0.78994	1	465	3	0.033716
Aqp9	10	0.078351	0.24201	1	133	5	-0.055886	0.56775	0.79018	1	466	3	-0.055886
Nfe2	10	0.95442	0.97043	1	611	1	0.0039361	0.56991	0.79136	1	467	3	0.0039361
Cdc42ep4	10	0.62155	0.81992	1	453	3	0.018029	0.57152	0.79225	1	468	3	0.018029
Tnip1	10	0.16144	0.39184	1	203	5	-0.053127	0.57602	0.79471	1	469	3	-0.053127
Slpi	10	0.33879	0.6096	1	317	4	-0.0059653	0.57679	0.79514	1	470	3	-0.0059653
Fzd7	10	0.52592	0.76737	1	414	3	-2.5794e-05	0.57978	0.79678	1	471	3	-2.5794e-05
Gbp7	10	0.88422	0.94426	1	574	2	-0.014185	0.58162	0.79779	1	472	3	-0.014185
Soga1	10	0.29238	0.56612	1	292	4	-0.021318	0.5866	0.80054	1	473	3	-0.021318
Mtm1	10	6.7095e-05	0.00053041	0.01209	29	8	-0.21655	0.5952	0.80529	1	474	2	-0.21655
Apobec1	10	0.66258	0.84318	1	475	2	0.020484	0.59589	0.80567	1	475	3	0.020484
Adamtsl5	10	0.47129	0.7284	1	391	3	-0.03266	0.59617	0.80583	1	476	2	-0.03266
Pnpla8	10	0.075702	0.23578	1	130	6	-0.063172	0.59679	0.80617	1	477	2	-0.063172
Il18rap	10	0.90555	0.9547	1	587	2	0.013974	0.59949	0.80768	1	478	3	0.013974
Slc8b1	10	0.030412	0.12064	0.947741	83	6	-0.10588	0.59955	0.80771	1	479	2	-0.10588
Dapk1	10	0.43782	0.69915	1	369	2	0.030981	0.59966	0.80777	1	480	3	0.030981
Hck	10	0.45658	0.71561	1	383	3	-0.0087593	0.60092	0.80847	1	481	3	-0.0087593
E330009J07Rik	10	0.29543	0.56901	1	293	4	-0.036112	0.6075	0.81213	1	482	3	-0.036112
Slc44a2	10	0.45316	0.71262	1	381	3	0.016541	0.60757	0.81217	1	483	3	0.016541
Fam129b	10	0.048054	0.16764	1	101	5	-0.067431	0.61014	0.81361	1	484	2	-0.067431
Lpcat3	10	0.40832	0.67294	1	357	3	0.029245	0.61537	0.81653	1	485	3	0.029245
Il18	10	0.26416	0.53918	1	277	4	-0.016833	0.61602	0.81689	1	486	3	-0.016833
Zfp715	9	0.20344	0.44641	1	232	4	0.0023042	0.61619	0.80745	1	487	3	0.0023042
Slc36a4	10	0.20616	0.45904	1	235	3	-0.033711	0.61705	0.81747	1	488	3	-0.033711
Csf1	10	0.052453	0.17889	1	105	6	-0.087227	0.62236	0.82045	1	489	3	-0.087227
Ly9	10	0.22604	0.48765	1	245	5	-0.026144	0.62564	0.82228	1	490	1	-0.026144
Tpst2	10	0.44017	0.70122	1	372	3	0.00028627	0.62642	0.82272	1	491	3	0.00028627
Stk17b	10	0.033126	0.12809	0.947741	87	6	-0.10633	0.63152	0.82559	1	492	3	-0.10633
Siglecf	4	0.23581	0.3777	1	255	1	0.052593	0.63207	0.68377	1	493	1	0.052593
Klf10	10	0.43784	0.69917	1	370	3	0.018222	0.63648	0.82839	1	494	3	0.018222
Map3k14	10	0.39094	0.65731	1	347	3	0.026378	0.63699	0.82868	1	495	3	0.026378
Chil3	10	0.77897	0.90365	1	538	1	0.015339	0.6397	0.83021	1	496	3	0.015339
Ctsb	10	0.46232	0.72061	1	387	4	0.01747	0.64046	0.83064	1	497	3	0.01747
Cysltr1	10	0.23421	0.49919	1	253	4	-0.0086136	0.64545	0.83347	1	498	1	-0.0086136
Pip4k2a	10	0.016553	0.072894	0.766607	62	6	-0.1289	0.64639	0.83401	1	499	3	-0.1289
Gbp5	10	0.18483	0.4275	1	216	4	-0.06082	0.64786	0.83484	1	500	1	-0.06082
Rpl36al	10	0.016599	0.073065	0.766607	63	6	-0.17967	0.64999	0.83605	1	501	2	-0.17967
Smurf1	10	0.69816	0.86375	1	494	3	-0.031846	0.65071	0.83646	1	502	3	-0.031846
Casp2	10	0.13135	0.34418	1	182	4	-0.058189	0.65088	0.83655	1	503	3	-0.058189
Mrpl52	10	0.1936	0.44058	1	223	5	-0.048044	0.65539	0.83913	1	504	3	-0.048044
Kntc1	10	0.18079	0.42143	1	213	2	0.01548	0.65968	0.84157	1	505	2	0.01548
Fpr1	10	0.74069	0.88884	1	514	3	-0.0016268	0.667	0.84576	1	506	3	-0.0016268
Dhrs7	10	0.13821	0.35522	1	188	5	-0.051972	0.66829	0.8465	1	507	2	-0.051972
Bst1	10	0.088816	0.26621	1	144	5	-0.055898	0.66944	0.84716	1	508	1	-0.055898
Rai14	10	0.66618	0.84525	1	477	3	0.02529	0.66999	0.84748	1	509	3	0.02529
Mmp14	10	0.11878	0.32362	1	176	5	-0.068798	0.67467	0.85017	1	510	3	-0.068798
Cdc42ep2	10	0.041004	0.14924	1	93	5	-0.064014	0.68239	0.85463	1	511	3	-0.064014
Vwf	10	0.073569	0.23073	1	125	4	-0.031779	0.68768	0.85769	1	512	3	-0.031779
Gmpr	10	0.18022	0.42057	1	212	4	-0.047832	0.69037	0.85925	1	513	2	-0.047832
Vopp1	10	0.28729	0.56129	1	288	4	-0.01781	0.69574	0.86237	1	514	2	-0.01781
Itga5	10	0.1314	0.34426	1	183	3	-0.026652	0.69614	0.86261	1	515	3	-0.026652
Fignl1	10	0.22564	0.48708	1	244	4	-0.0071752	0.69743	0.86336	1	516	3	-0.0071752
Wfdc17	10	0.35526	0.6248	1	326	3	-0.026355	0.69816	0.86378	1	517	3	-0.026355
Vav3	10	0.082119	0.25081	1	137	6	-0.074167	0.69881	0.86416	1	518	2	-0.074167
Gbp9	10	0.13162	0.34461	1	184	5	-0.052676	0.69896	0.86425	1	519	2	-0.052676
Jup	10	0.59589	0.80559	1	443	3	-0.027065	0.70016	0.86495	1	520	2	-0.027065
Tgm2	10	0.26869	0.54353	1	279	3	-0.011774	0.70676	0.8688	1	521	3	-0.011774
Ndufa1	10	0.36297	0.63186	1	331	4	-0.018837	0.70711	0.86901	1	522	3	-0.018837
Apoe	10	0.072472	0.22812	1	123	6	-0.085162	0.71238	0.8721	1	523	2	-0.085162
Gas7	10	0.39199	0.65825	1	348	4	-0.020113	0.71509	0.87369	1	524	2	-0.020113
Acsl1	10	0.58914	0.80186	1	440	3	0.011258	0.71591	0.87417	1	525	3	0.011258
Wdfy4	10	0.1016	0.29484	1	159	6	-0.075889	0.71805	0.87543	1	526	1	-0.075889
Mmp2	10	0.020165	0.086107	0.841108	67	7	-0.073813	0.71869	0.87581	1	527	3	-0.073813
Abca2	10	0.77419	0.9021	1	534	2	0.023416	0.73067	0.88289	1	528	3	0.023416
Kpna4	10	0.00022491	0.0016429	0.035031	31	9	-0.14829	0.73245	0.88395	1	529	1	-0.14829
Arhgap6	10	0.69779	0.86354	1	493	3	-0.0070863	0.73394	0.88483	1	530	2	-0.0070863
Mctp1	10	0.095288	0.28083	1	154	6	-0.050216	0.74213	0.8897	1	531	2	-0.050216
Chpf2	10	0.12477	0.33347	1	180	3	-0.036129	0.74618	0.89212	1	532	2	-0.036129
Ppargc1b	10	0.11644	0.31976	1	173	3	-0.009292	0.74841	0.89345	1	533	2	-0.009292
Spn	10	0.0014901	0.0091538	0.163532	37	8	-0.14159	0.74973	0.89425	1	534	2	-0.14159
Palld	10	0.00067264	0.0046032	0.086935	35	8	-0.14783	0.75017	0.89451	1	535	1	-0.14783
Adgrg6	4	0.047418	0.11646	0.927485	100	3	-0.095618	0.75236	0.76228	1	536	1	-0.095618
Hopx	10	0.11393	0.31558	1	171	4	-0.036318	0.75541	0.89625	1	537	2	-0.036318
Bhlhe41	10	1.4108e-06	1.261e-05	0.000417	19	9	-0.2341	0.76013	0.89772	1	538	1	-0.2341
Zbp1	9	0.027683	0.10551	0.892152	80	5	-0.060995	0.76347	0.88215	1	539	2	-0.060995
Tagap	10	0.25594	0.5293	1	272	5	-0.036299	0.76594	0.89954	1	540	2	-0.036299
Ppp1r13b	10	0.40882	0.67338	1	358	2	-0.014984	0.76661	0.89975	1	541	2	-0.014984
Rsrp1	4	0.79667	0.79855	1	543	1	-0.041027	0.76711	0.77377	1	542	1	-0.041027
Piwil2	10	0.74201	0.88963	1	515	3	-0.041972	0.76725	0.89996	1	543	1	-0.041972
Itga1	10	0.19996	0.44997	1	230	5	-0.056588	0.78015	0.90412	1	544	2	-0.056588
N4bp1	10	0.069355	0.22065	1	119	5	-0.094038	0.78101	0.9044	1	545	2	-0.094038
Traf3ip3	10	0.024556	0.10172	0.892152	74	7	-0.068162	0.78443	0.90553	1	546	2	-0.068162
Wfdc21	1	0.19876	0.19876	1	228	1	-0.091695	0.80124	0.80125	1	547	0	-0.091695
Nlrc4	10	0.044868	0.15938	1	98	6	-0.059955	0.80225	0.91158	1	548	2	-0.059955
Gng2	10	0.19061	0.43613	1	219	5	-0.045238	0.8065	0.91307	1	549	1	-0.045238
Cbfa2t3	10	0.12248	0.32971	1	179	5	-0.058689	0.80753	0.91343	1	550	2	-0.058689
Ssh2	10	0.25392	0.52653	1	269	4	-0.032303	0.81127	0.91476	1	551	2	-0.032303
Ly75	10	0.044202	0.15765	1	97	4	0.010874	0.81213	0.91507	1	552	2	0.010874
Gsap	10	0.02617	0.10734	0.892152	77	5	-0.054102	0.81708	0.91685	1	553	2	-0.054102
Trps1	10	0.019015	0.081941	0.833279	65	7	-0.09826	0.81748	0.917	1	554	2	-0.09826
Tfec	10	0.025852	0.10624	0.892152	76	6	-0.095883	0.82363	0.91926	1	555	1	-0.095883
Oasl2	10	0.19783	0.44683	1	226	5	-0.044042	0.82705	0.92053	1	556	2	-0.044042
Plekhg1	10	0.11219	0.3127	1	169	5	-0.057738	0.83673	0.92422	1	557	2	-0.057738
Tln2	10	0.028486	0.1153	0.927485	82	6	-0.084646	0.84115	0.92594	1	558	1	-0.084646
Slc39a14	10	0.3853	0.65221	1	343	3	0.015524	0.84453	0.92727	1	559	2	0.015524
Pgap1	10	0.24386	0.51267	1	261	2	-0.014069	0.84607	0.92788	1	560	1	-0.014069
Rps6ka2	10	0.33798	0.60885	1	316	4	-0.02445	0.84889	0.92902	1	561	1	-0.02445
Eng	10	0.0022174	0.013069	0.227332	38	8	-0.15348	0.8494	0.92922	1	562	2	-0.15348
Mrc1	10	0.32078	0.59284	1	311	4	-0.010463	0.84988	0.92942	1	563	2	-0.010463
Bub1b	10	0.026353	0.10798	0.892152	79	6	-0.087464	0.85167	0.93015	1	564	1	-0.087464
Tmem38b	10	0.23222	0.49639	1	251	5	-0.058972	0.8525	0.93048	1	565	2	-0.058972
Def8	10	0.27725	0.55172	1	284	4	-0.039959	0.85413	0.93115	1	566	1	-0.039959
Src	10	0.33717	0.60809	1	315	4	-0.024143	0.85549	0.93171	1	567	1	-0.024143
Ifi44	9	0.10273	0.28082	1	162	5	-0.057105	0.85669	0.92644	1	568	1	-0.057105
Adipor2	10	0.0074388	0.037665	0.469748	52	6	-0.12659	0.85947	0.93337	1	569	2	-0.12659
Cxcl2	9	0.26991	0.5227	1	280	4	-0.020696	0.86342	0.93013	1	570	1	-0.020696
Mgat5	10	0.048928	0.16989	1	103	4	-0.038646	0.86419	0.93537	1	571	2	-0.038646
Mcm6	10	1.2635e-07	1.1407e-06	4.4e-05	17	8	-0.40916	0.8659	0.9361	1	572	1	-0.40916
Tmsb10	9	0.14827	0.36385	1	195	2	-0.027351	0.8669	0.93207	1	573	2	-0.027351
Trim30d	10	0.0036527	0.020538	0.298891	45	8	-0.14557	0.86715	0.93664	1	574	1	-0.14557
Trappc9	10	0.041836	0.15144	1	94	6	-0.093475	0.87517	0.94016	1	575	1	-0.093475
Klk1b11	10	0.042209	0.15242	1	95	6	-0.069099	0.8766	0.9408	1	576	2	-0.069099
Sestd1	10	0.014011	0.063367	0.722164	58	6	-0.08531	0.87751	0.94121	1	577	1	-0.08531
Plscr1	10	0.057721	0.19215	1	113	6	-0.068436	0.88318	0.94381	1	578	1	-0.068436
Inhba	10	0.09761	0.286	1	156	5	-0.043423	0.88383	0.94411	1	579	2	-0.043423
Met	10	0.10594	0.30222	1	167	4	-0.040443	0.88866	0.94637	1	580	2	-0.040443
Fgr	10	0.0022843	0.013422	0.227483	39	8	-0.15418	0.8896	0.94682	1	581	2	-0.15418
Apba1	10	0.53751	0.77362	1	419	3	-0.025198	0.89032	0.94716	1	582	1	-0.025198
Itgal	10	0.09679	0.28418	1	155	6	-0.083185	0.89074	0.94736	1	583	1	-0.083185
Ubald2	10	0.30783	0.5807	1	302	3	0.023112	0.89782	0.95081	1	584	2	0.023112
Tspan14	10	0.089987	0.26886	1	146	4	-0.013339	0.89923	0.95151	1	585	2	-0.013339
Cd47	10	0.39949	0.66502	1	354	4	-0.030439	0.90398	0.95391	1	586	1	-0.030439
Dusp7	10	0.14398	0.36444	1	192	5	-0.022878	0.90404	0.95394	1	587	2	-0.022878
Slc8a1	10	0.043293	0.15527	1	96	6	-0.087651	0.90656	0.95523	1	588	1	-0.087651
Gprc5c	10	0.47284	0.72974	1	392	3	0.0039215	0.90704	0.95548	1	589	2	0.0039215
Stk39	10	0.35761	0.62696	1	327	4	-0.021245	0.90925	0.95664	1	590	1	-0.021245
Trim36	10	0.09156	0.27243	1	150	6	-0.063525	0.91107	0.9576	1	591	2	-0.063525
Gstm1	10	0.25748	0.5314	1	273	3	0.00047074	0.91217	0.95819	1	592	2	0.00047074
Mtmr9	10	0.0086475	0.042528	0.505651	55	5	-0.080679	0.91249	0.95836	1	593	2	-0.080679
Vegfa	10	0.05743	0.19142	1	112	4	-0.080815	0.91404	0.95919	1	594	2	-0.080815
Dtx4	10	0.67866	0.85243	1	483	3	-0.025993	0.91587	0.96019	1	595	2	-0.025993
Fam53b	10	0.00048088	0.003381	0.065731	34	7	-0.22424	0.92323	0.96295	1	596	1	-0.22424
Cd36	10	0.037855	0.14087	1	92	6	-0.079189	0.92695	0.96368	1	597	1	-0.079189
Fcrls	10	0.020979	0.089036	0.841108	69	7	-0.093953	0.93419	0.96521	1	598	1	-0.093953
Sema4a	10	0.21486	0.47166	1	241	5	-0.056743	0.93705	0.96586	1	599	1	-0.056743
Trib1	10	0.020869	0.088645	0.841108	68	7	-0.09721	0.9373	0.96592	1	600	1	-0.09721
Fosl2	10	0.0027398	0.015818	0.246385	42	6	-0.15441	0.94542	0.96791	1	601	1	-0.15441
Mpeg1	10	0.16696	0.40036	1	208	5	-0.035945	0.95404	0.97035	1	602	1	-0.035945
Cd9	10	0.0068855	0.035414	0.450165	51	7	-0.12949	0.9548	0.97058	1	603	1	-0.12949
Gm13212	10	0.0025151	0.014639	0.238521	40	8	-0.13709	0.96025	0.97237	1	604	1	-0.13709
Lrp6	10	0.2495	0.52046	1	265	5	-0.033761	0.96239	0.97314	1	605	1	-0.033761
Tmem184b	10	0.069779	0.22168	1	120	6	-0.086638	0.96255	0.9732	1	606	1	-0.086638
Pik3ap1	10	0.024917	0.10298	0.892152	75	7	-0.099215	0.96303	0.97337	1	607	1	-0.099215
Luzp1	10	0.14363	0.36389	1	191	3	0.010743	0.96442	0.9739	1	608	1	0.010743
Pde3b	10	0.19269	0.43923	1	221	4	-0.027876	0.96458	0.97396	1	609	1	-0.027876
Gpr155	10	0.05125	0.17583	1	104	6	-0.087598	0.96503	0.97413	1	610	1	-0.087598
Rxra	10	3.8297e-08	3.3661e-07	1.6e-05	14	9	-0.38593	0.96636	0.97466	1	611	1	-0.38593
Sp110	10	1.8714e-07	1.6679e-06	6.1e-05	18	9	-0.2605	0.96693	0.9749	1	612	1	-0.2605
Pstpip2	10	0.021344	0.090346	0.841108	71	6	-0.076914	0.96908	0.97581	1	613	1	-0.076914
Syn1	10	0.00097742	0.0063233	0.116103	36	8	-0.18581	0.97033	0.97637	1	614	1	-0.18581
Calcrl	10	0.11745	0.32142	1	174	5	-0.048732	0.9744	0.97833	1	615	1	-0.048732
Pld1	10	0.074266	0.23238	1	127	6	-0.096036	0.9772	0.97986	1	616	1	-0.096036
Cdc7	10	1.415e-09	5.295e-09	0	7	9	-0.52989	0.97745	0.98	1	617	1	-0.52989
Krit1	10	0.0047336	0.025992	0.350621	49	6	-0.09804	0.97892	0.98089	1	618	1	-0.09804
B3gnt7	10	1.0058e-07	8.8653e-07	3.7e-05	16	9	-0.2741	0.97967	0.98135	1	619	1	-0.2741
Fam219a	10	0.17724	0.41605	1	209	5	-0.057402	0.97977	0.98141	1	620	1	-0.057402
Zfp36l2	9	0.0026745	0.014795	0.238521	41	7	-0.17442	0.97989	0.97992	1	621	1	-0.17442
Serpinb2	10	0.087921	0.26416	1	143	5	-0.045778	0.98207	0.98297	1	622	1	-0.045778
Rab32	10	0.0041962	0.023292	0.320755	48	8	-0.10654	0.98284	0.98353	1	623	1	-0.10654
St6gal1	10	0.090771	0.27064	1	147	5	-0.051317	0.98323	0.98382	1	624	1	-0.051317
Svil	10	0.074831	0.23373	1	128	6	-0.066753	0.98406	0.98447	1	625	1	-0.066753
Cd38	10	0.18382	0.42597	1	215	5	-0.020286	0.98461	0.98491	1	626	1	-0.020286
Mndal	10	0.068022	0.21744	1	118	6	-0.07091	0.98524	0.98544	1	627	1	-0.07091
Ccnd3	9	0.0066257	0.032636	0.422984	50	6	-0.18305	0.98707	0.98707	1	628	0	-0.18305
Spint1	10	0.079027	0.2436	1	134	6	-0.06614	0.99054	0.99054	1	629	0	-0.06614
Esd	10	0.026279	0.10772	0.892152	78	6	-0.12674	0.99089	0.99088	1	630	0	-0.12674
Creg2	10	0.77857	0.90352	1	537	2	-0.0053523	0.99126	0.99126	1	631	0	-0.0053523
Pmaip1	10	0.95593	0.9709	1	613	1	-0.018164	0.99178	0.99178	1	632	0	-0.018164
Hivep3	10	4.694e-05	0.00038358	0.009391	27	9	-0.29383	0.99328	0.99328	1	633	0	-0.29383
Scd2	10	0.015363	0.068458	0.741816	61	6	-0.091723	0.99445	0.99445	1	634	0	-0.091723
Fhod1	10	0.063309	0.20597	1	116	6	-0.11185	0.99478	0.99479	1	635	0	-0.11185
C1galt1	10	5.2739e-05	0.00042588	0.010054	28	8	-0.21579	0.99535	0.99535	1	636	0	-0.21579
Sc5d	10	0.093841	0.27757	1	152	6	-0.065305	0.99672	0.99672	1	637	0	-0.065305
Rhoq	10	0.10502	0.30067	1	165	5	-0.042725	0.99785	0.99785	1	638	0	-0.042725
Slc31a2	10	0.11763	0.32172	1	175	5	-0.052243	0.99803	0.99803	1	639	0	-0.052243
Chil1	10	0.070818	0.22416	1	121	6	-0.066945	0.99815	0.99815	1	640	0	-0.066945
Med14	10	4.3108e-19	1.5129e-09	0	2	9	-1.8069	0.99858	0.99858	1	641	0	-1.8069
Runx2	10	2.2122e-05	0.00019055	0.004844	26	9	-0.38804	0.99889	0.99889	1	642	0	-0.38804
Gbp6	10	0.0087259	0.042839	0.505651	56	7	-0.089926	0.99908	0.99908	1	643	0	-0.089926
Zc3h7a	9	0.000455	0.0029789	0.059669	33	7	-0.12722	0.99917	0.99917	1	644	0	-0.12722
Tapt1	10	0.0038601	0.021593	0.303686	46	8	-0.12599	0.99974	0.99974	1	645	0	-0.12599
Adam17	10	1.6271e-05	0.0001412	0.003838	24	8	-0.27781	0.99975	0.99975	1	646	0	-0.27781
Sp140	10	3.4905e-06	3.1125e-05	0.000935	22	9	-0.31878	0.99996	0.99996	1	647	0	-0.31878
Ncoa4	10	1.6747e-05	0.00014516	0.003838	25	10	-0.15581	0.99997	0.99997	1	648	0	-0.15581
Slc25a37	10	3.3989e-06	3.0308e-05	0.000935	21	10	-0.23272	0.99999	0.99999	1	649	0	-0.23272
Adgre1	4	2.259e-06	8.8903e-06	0.000309	20	4	-0.37507	1	1	1	650	0	-0.37507
Adnp	10	7.1106e-09	5.0681e-08	3e-06	10	10	-0.34446	1	1	1	651	0	-0.34446
Etv3	10	2.7796e-08	2.4887e-07	1.3e-05	13	10	-0.25786	1	1	1	652	0	-0.25786
B4galt1	10	2.3974e-14	1.5129e-09	0	3	10	-0.55056	1	1	1	653	0	-0.55056
Top2a	10	7.9162e-08	6.8306e-07	3e-05	15	10	-0.34224	1	1	1	654	0	-0.34224
Ptpn12	10	1.5608e-09	5.295e-09	0	8	10	-0.36047	1	1	1	655	0	-0.36047
Tnfrsf1b	10	9.2749e-09	6.6566e-08	4e-06	12	10	-0.34718	1	1	1	656	0	-0.34718
Espl1	10	8.4083e-09	6.1271e-08	4e-06	11	10	-0.67961	1	1	1	657	0	-0.67961
Anln	10	2.2067e-13	1.5129e-09	0	4	10	-0.60457	1	1	1	658	0	-0.60457
Acvr1b	10	2.0722e-11	1.5129e-09	0	6	10	-0.57538	1	1	1	659	0	-0.57538
Tcf7l2	10	2.2721e-12	1.5129e-09	0	5	10	-0.65208	1	1	1	660	0	-0.65208
Cebpb	10	1.9614e-26	1.5129e-09	0	1	10	-1.6495	1	1	1	661	0	-1.6495

## Sheet: Mageck sgRNA WT DCs
sgrna	Gene	control_count	treatment_count	control_mean	treat_mean	LFC	control_var	adj_var	score	p.low	p.high	p.twosided	FDR	high_in_treatment
Cd86_8	Cd86	2224.9	14043	2224.9	14043	2.6575	69833000	22733	78.382	1	0	0	0	TRUE
Cd86_10	Cd86	3609.2	18873	3609.2	18873	2.3862	116490000	38266	78.029	1	0	0	0	TRUE
Cd86_9	Cd86	2018.3	11414	2018.3	11414	2.4991	44143000	20469	65.674	1	0	0	0	TRUE
Cd86_3	Cd86	1448.5	9089.5	1448.5	9089.5	2.6488	29193000	14324	63.844	1	0	0	0	TRUE
Cd86_7	Cd86	5121.9	20138	5121.9	20138	1.975	112750000	55780	63.582	1	0	0	0	TRUE
Cd86_6	Cd86	2715.3	12726	2715.3	12726	2.2281	50105000	28169	59.645	1	0	0	0	TRUE
Cd86_5	Cd86	3797.4	15381	3797.4	15381	2.0178	67092000	40417	57.619	1	0	0	0	TRUE
Cd86_4	Cd86	2420.7	9601.2	2420.7	9601.2	1.9874	25780000	24892	45.512	1	0	0	0	TRUE
Cd86_2	Cd86	1136.4	5382.3	1136.4	5382.3	2.2428	9013900	11032	40.424	1	0	0	0	TRUE
Cd86_1	Cd86	2212.9	7037.1	2212.9	7037.1	1.6686	11636000	22601	32.089	1	3.1521e-226	6.3041e-226	4.1059e-223	TRUE
Cebpb_9	Cebpb	10423	2564.1	10423	2564.1	-2.0228	30882000	119900	22.697	2.4049e-114	1	4.8098e-114	2.8478e-111	FALSE
Med14_5	Med14	7442.5	2141.7	7442.5	2141.7	-1.7966	14049000	83415	18.353	1.5494e-75	1	3.0988e-75	1.6819e-72	FALSE
Cebpb_10	Cebpb	7899.2	2454.6	7899.2	2454.6	-1.6858	14822000	88941	18.256	9.2147e-75	1	1.8429e-74	9.2331e-72	FALSE
Cebpb_8	Cebpb	8440.7	2809	8440.7	2809	-1.587	15859000	95526	18.222	1.7388e-74	1	3.4776e-74	1.6178e-71	FALSE
Cebpb_4	Cebpb	5337.2	1014.2	5337.2	1014.2	-2.3945	9343900	58309	17.902	5.6476e-72	1	1.1295e-71	4.9044e-69	FALSE
Med14_3	Med14	5889.6	1398	5889.6	1398	-2.074	10087000	64833	17.64	6.0669e-70	1	1.2134e-69	4.9392e-67	FALSE
Med14_10	Med14	5832	1875.7	5832	1875.7	-1.636	7826000	64150	15.62	2.6515e-55	1	5.3031e-55	2.0317e-52	FALSE
Cebpb_3	Cebpb	4340	981.11	4340	981.11	-2.1441	5641000	46668	15.548	8.1593e-55	1	1.6319e-54	5.9046e-52	FALSE
Cebpb_1	Cebpb	4055.1	832.93	4055.1	832.93	-2.2821	5191100	43378	15.471	2.7338e-54	1	5.4675e-54	1.8742e-51	FALSE
Med14_4	Med14	4552	1222.2	4552	1222.2	-1.8961	5543800	49128	15.023	2.5973e-51	1	5.1946e-51	1.6916e-48	FALSE
Tcf7l2_4	Tcf7l2	10878	6001.7	10878	6001.7	-0.85783	11888000	125540	13.762	2.1606e-43	1	4.3211e-43	1.3402e-40	FALSE
Cebpb_2	Cebpb	5640.6	2366.3	5640.6	2366.3	-1.2529	5360600	61886	13.162	7.2498e-40	1	1.45e-39	4.2925e-37	FALSE
Dennd2a_5	Dennd2a	3690.8	6091.9	3690.8	6091.9	0.72281	2882600	39197	12.128	1	3.7624e-34	7.5247e-34	2.1308e-31	TRUE
Med14_1	Med14	2678.4	742.73	2678.4	742.73	-1.849	1873400	27756	11.618	1.6622e-31	1	3.3245e-31	9.0218e-29	FALSE
Med14_9	Med14	2477.2	702.24	2477.2	702.24	-1.8172	1575200	25519	11.111	5.5368e-29	1	1.1074e-28	2.8849e-26	FALSE
Med14_2	Med14	2050.9	485.95	2050.9	485.95	-2.0751	1224600	20825	10.844	1.0591e-27	1	2.1182e-27	5.3061e-25	FALSE
Cebpb_7	Cebpb	3814.8	1715.6	3814.8	1715.6	-1.1524	2203300	40617	10.416	1.0479e-25	1	2.0957e-25	5.0553e-23	FALSE
Cebpb_6	Cebpb	2325	759.3	2325	759.3	-1.6132	1225600	23835	10.141	1.8127e-24	1	3.6253e-24	8.4328e-22	FALSE
Cebpb_5	Cebpb	2773	1118.2	2773	1118.2	-1.3094	1369100	28813	9.7485	9.3639e-23	1	1.8728e-22	4.206e-20	FALSE
Hdac4_8	Hdac4	3477.6	5277.4	3477.6	5277.4	0.60157	1619500	36766	9.386	1	3.1154e-21	6.2309e-21	1.3527e-18	TRUE
Acvr1b_3	Acvr1b	5043.6	2846.7	5043.6	2846.7	-0.82494	2413100	54862	9.3793	3.3213e-21	1	6.6426e-21	1.3956e-18	FALSE
B4galt1_5	B4galt1	5342.6	3125.6	5342.6	3125.6	-0.77324	2457700	58373	9.1764	2.2291e-20	1	4.4581e-20	9.0737e-18	FALSE
Med14_6	Med14	2954.6	1355.7	2954.6	1355.7	-1.1233	1278200	30849	9.1033	4.3825e-20	1	8.7651e-20	1.7299e-17	FALSE
Tubb2a_8	Tubb2a	4076.8	2211.6	4076.8	2211.6	-0.88204	1739500	43629	8.9297	2.135e-19	1	4.2701e-19	8.1797e-17	FALSE
Acvr1b_6	Acvr1b	4216	2329.4	4216	2329.4	-0.85562	1779600	45234	8.8704	3.6455e-19	1	7.2911e-19	1.3568e-16	FALSE
H2-Ab1_4	H2-Ab1	3663.6	5395.2	3663.6	5395.2	0.55828	1499200	38887	8.7809	1	8.1067e-19	1.6213e-18	2.9333e-16	TRUE
Got1_10	Got1	2562	3988.9	2562	3988.9	0.63849	1017900	26461	8.7715	1	8.8124e-19	1.7625e-18	3.1025e-16	TRUE
Tcf7l2_8	Tcf7l2	5766.7	3562.7	5766.7	3562.7	-0.69461	2428800	63377	8.7547	1.0231e-18	1	2.0462e-18	3.507e-16	FALSE
Trem1_3	Trem1	4027.9	5819.5	4027.9	5819.5	0.53075	1604900	43065	8.6332	1	2.9835e-18	5.9671e-18	9.965e-16	TRUE
Zfp36l2_4	Zfp36l2	2608.8	1202	2608.8	1202	-1.1173	989520	26981	8.5645	5.4282e-18	1	1.0856e-17	1.7677e-15	FALSE
Cdc7_3	Cdc7	3281.9	1698.1	3281.9	1698.1	-0.95023	1254300	34543	8.5218	7.8572e-18	1	1.5714e-17	2.4963e-15	FALSE
H2-Ab1_2	H2-Ab1	2908.9	4350.6	2908.9	4350.6	0.58056	1039200	30336	8.2771	1	6.3099e-17	1.262e-16	1.957e-14	TRUE
Mitf_9	Mitf	8770.2	11369	8770.2	11369	0.37441	3377400	99548	8.2374	1	8.7963e-17	1.7593e-16	2.6647e-14	TRUE
Acvr1b_4	Acvr1b	5246.9	3283.9	5246.9	3283.9	-0.67591	1926800	57248	8.2045	1.1574e-16	1	2.3147e-16	3.4263e-14	FALSE
Lyz2_5	Lyz2	3738.6	5360.2	3738.6	5360.2	0.51966	1314700	39745	8.1338	1	2.0799e-16	4.1598e-16	6.0206e-14	TRUE
Tcf7l2_7	Tcf7l2	3382	1853.6	3382	1853.6	-0.86716	1167900	35678	8.0913	2.951e-16	1	5.902e-16	8.3565e-14	FALSE
Cdc7_9	Cdc7	3150.3	1681.5	3150.3	1681.5	-0.90535	1078700	33055	8.0789	3.2671e-16	1	6.5342e-16	9.0548e-14	FALSE
Anln_6	Anln	3013.3	1585.8	3013.3	1585.8	-0.92572	1018900	31510	8.0419	4.421e-16	1	8.8421e-16	1.1998e-13	FALSE
Espl1_9	Espl1	4208.4	2543	4208.4	2543	-0.72654	1386900	45146	7.8382	2.2846e-15	1	4.5692e-15	6.0732e-13	FALSE
Acvr1b_7	Acvr1b	4386.8	2693	4386.8	2693	-0.70374	1434400	47210	7.7954	3.2103e-15	1	6.4207e-15	8.3635e-13	FALSE
B4galt1_4	B4galt1	4991.4	3182.6	4991.4	3182.6	-0.64906	1635800	54251	7.7656	4.0635e-15	1	8.127e-15	1.0379e-12	FALSE
B430306N03Rik_8	B430306N03Rik	7328.3	9545.1	7328.3	9545.1	0.38124	2457100	82038	7.7396	1	4.985e-15	9.9701e-15	1.2485e-12	TRUE
Rxra_1	Rxra	9026.9	6547.5	9026.9	6547.5	-0.46323	3073700	102690	7.7372	5.08e-15	1	1.016e-14	1.2485e-12	FALSE
Hnrnpll_3	Hnrnpll	4129	5751.4	4129	5751.4	0.478	1316000	44230	7.714	1	6.0975e-15	1.2195e-14	1.4709e-12	TRUE
Adnp_2	Adnp	7731.7	5482.6	7731.7	5482.6	-0.49585	2529300	86912	7.6291	1.182e-14	1	2.3641e-14	2.7995e-12	FALSE
Acvr1b_2	Acvr1b	5090.3	3301.3	5090.3	3301.3	-0.62455	1600200	55410	7.6	1.4812e-14	1	2.9624e-14	3.4174e-12	FALSE
Tcf7l2_1	Tcf7l2	2787.1	1493.8	2787.1	1493.8	-0.89939	836400	28971	7.5987	1.4954e-14	1	2.9908e-14	3.4174e-12	FALSE
Anln_5	Anln	5295.9	3484.5	5295.9	3484.5	-0.60377	1640500	57823	7.5328	2.484e-14	1	4.9681e-14	5.5788e-12	FALSE
Sp110_5	Sp110	3274.3	1893.2	3274.3	1893.2	-0.79005	953730	34457	7.4403	5.0236e-14	1	1.0047e-13	1.1033e-11	FALSE
Rpl22l1_4	Rpl22l1	3810.4	5308.7	3810.4	5308.7	0.4783	1122400	40567	7.4387	1	5.0821e-14	1.0164e-13	1.1033e-11	TRUE
Adam17_4	Adam17	6514.9	4525.4	6514.9	4525.4	-0.52559	1979000	72275	7.4001	6.8017e-14	1	1.3603e-13	1.4524e-11	FALSE
Tnfrsf1b_7	Tnfrsf1b	5994	4112.2	5994	4112.2	-0.5435	1770600	66071	7.321	1.2309e-13	1	2.4617e-13	2.575e-11	FALSE
Tk1_8	Tk1	2640.3	1430.2	2640.3	1430.2	-0.88399	732130	27332	7.3194	1.2454e-13	1	2.4908e-13	2.575e-11	FALSE
H2-Aa_8	H2-Aa	5563.4	7366.6	5563.4	7366.6	0.40498	1625800	60974	7.3026	1	1.4113e-13	2.8227e-13	2.8725e-11	TRUE
Aldh1a2_9	Aldh1a2	2148.8	3225.9	2148.8	3225.9	0.58594	580060	21897	7.2788	1	1.6841e-13	3.3682e-13	3.375e-11	TRUE
Adgre1_4897	Adgre1	8636.5	6372.6	8636.5	6372.6	-0.4385	2562600	97914	7.2349	2.3293e-13	1	4.6587e-13	4.5973e-11	FALSE
Adnp_5	Adnp	8292.9	6082.7	8292.9	6082.7	-0.4471	2442400	93724	7.2194	2.6114e-13	1	5.2229e-13	5.0771e-11	FALSE
Rrm2_1	Rrm2	2694.7	1491	2694.7	1491	-0.85342	724440	27938	7.2014	2.9794e-13	1	5.9588e-13	5.7073e-11	FALSE
Espl1_6	Espl1	2447.8	1308.8	2447.8	1308.8	-0.9028	648750	25193	7.1765	3.5767e-13	1	7.1534e-13	6.7522e-11	FALSE
Cd74_4	Cd74	3057.9	4338.6	3057.9	4338.6	0.50455	820100	32012	7.158	1	4.0924e-13	8.1848e-13	7.6154e-11	TRUE
B4galt1_10	B4galt1	3109	1843.5	3109	1843.5	-0.7537	800760	32588	7.0103	1.1889e-12	1	2.3777e-12	2.1811e-10	FALSE
B3gnt7_5	B3gnt7	8742	6544.7	8742	6544.7	-0.41757	2414000	99202	6.9762	1.5161e-12	1	3.0323e-12	2.7429e-10	FALSE
B4galt1_3	B4galt1	2850.2	1649.3	2850.2	1649.3	-0.78884	721080	29677	6.971	1.5737e-12	1	3.1474e-12	2.8081e-10	FALSE
Lyz2_9	Lyz2	7459.9	9449.4	7459.9	9449.4	0.34103	1979100	83625	6.8798	1	2.9966e-12	5.9931e-12	5.2748e-10	TRUE
Atf3_9	Atf3	6749.8	4867.8	6749.8	4867.8	-0.47148	1770900	75085	6.8681	3.2535e-12	1	6.5071e-12	5.6508e-10	FALSE
Lap3_7	Lap3	673.13	1214.9	673.13	1214.9	0.85091	146750	6281.2	6.8357	1	4.0817e-12	8.1633e-12	6.9957e-10	TRUE
Ncoa4_10	Ncoa4	5155.6	3537.9	5155.6	3537.9	-0.54312	1308500	56175	6.8253	4.3861e-12	1	8.7723e-12	7.3903e-10	FALSE
Fgr_5	Fgr	10717	8318.2	10717	8318.2	-0.36548	2876400	123540	6.8241	4.4253e-12	1	8.8507e-12	7.3903e-10	FALSE
Marcks_6	Marcks	1724.7	2618.4	1724.7	2618.4	0.60208	399390	17283	6.7983	1	5.2915e-12	1.0583e-11	8.725e-10	TRUE
B4galt1_9	B4galt1	8712.6	6590.7	8712.6	6590.7	-0.40261	2251200	98844	6.7491	7.4377e-12	1	1.4875e-11	1.211e-09	FALSE
B4galt1_7	B4galt1	5097.9	3510.3	5097.9	3510.3	-0.53821	1260400	55499	6.7393	7.9563e-12	1	1.5913e-11	1.2795e-09	FALSE
Chd3_8	Chd3	2105.3	3087.8	2105.3	3087.8	0.55235	482680	21420	6.7133	1	9.516e-12	1.9032e-11	1.5117e-09	TRUE
Top2a_2	Top2a	2445.7	1385.1	2445.7	1385.1	-0.81973	562350	25169	6.6847	1.1571e-11	1	2.3142e-11	1.8159e-09	FALSE
Epsti1_2	Epsti1	852.56	1452.3	852.56	1452.3	0.76781	179870	8098.8	6.6647	1	1.3262e-11	2.6523e-11	2.0565e-09	TRUE
Trem1_8	Trem1	1670.3	2530.1	1670.3	2530.1	0.59877	369600	16698	6.6535	1	1.4306e-11	2.8612e-11	2.1923e-09	TRUE
Cep85l_7	Cep85l	2361.9	1338.2	2361.9	1338.2	-0.8192	524000	24243	6.5749	2.4346e-11	1	4.8693e-11	3.6876e-09	FALSE
Sp140_3	Sp140	3765.8	2451.8	3765.8	2451.8	-0.61889	863260	40056	6.5653	2.5971e-11	1	5.1942e-11	3.8885e-09	FALSE
Adam8_2	Adam8	4154	5521.3	4154	5521.3	0.4104	934650	44519	6.4799	1	4.5891e-11	9.1783e-11	6.793e-09	TRUE
Gpx3_8	Gpx3	3269.9	4466.5	3269.9	4466.5	0.44977	715900	34408	6.4508	1	5.5625e-11	1.1125e-10	8.0649e-09	TRUE
Rxra_2	Rxra	6383.3	4668.1	6383.3	4668.1	-0.45139	1471000	70704	6.4506	5.5722e-11	1	1.1144e-10	8.0649e-09	FALSE
Spp1_8	Spp1	4199.7	5541.5	4199.7	5541.5	0.39991	900210	45046	6.3221	1	1.2904e-10	2.5807e-10	1.847e-08	TRUE
Abcg1_1	Abcg1	6306.1	7969.4	6306.1	7969.4	0.33768	1383400	69783	6.2966	1	1.5213e-10	3.0427e-10	2.154e-08	TRUE
1600014C10Rik_1	1600014C10Rik	5036	3564.6	5036	3564.6	-0.49842	1082500	54773	6.287	1.6184e-10	1	3.2369e-10	2.2669e-08	FALSE
Lyz2_6	Lyz2	6093	7719.1	6093	7719.1	0.34124	1322200	67247	6.2708	1	1.7961e-10	3.5921e-10	2.4889e-08	TRUE
Tnfrsf1b_3	Tnfrsf1b	4430.2	3063	4430.2	3063	-0.53231	934720	47714	6.2594	1.932e-10	1	3.8639e-10	2.649e-08	FALSE
Adnp_7	Adnp	7827.4	5981.4	7827.4	5981.4	-0.38799	1703800	88071	6.2203	2.4813e-10	1	4.9626e-10	3.3668e-08	FALSE
Sowahc_10	Sowahc	4191	5506.5	4191	5506.5	0.39376	865300	44946	6.2052	1	2.7313e-10	5.4626e-10	3.6678e-08	TRUE
Tnfrsf1b_1	Tnfrsf1b	1683.4	881.71	1683.4	881.71	-0.93219	321330	16838	6.1779	3.2475e-10	1	6.4951e-10	4.3166e-08	FALSE
B4galt1_2	B4galt1	3882.2	2627.6	3882.2	2627.6	-0.56292	786930	41390	6.1665	3.4917e-10	1	6.9835e-10	4.5943e-08	FALSE
Espl1_8	Espl1	1091.8	458.34	1091.8	458.34	-1.2504	200630	10568	6.1621	3.5895e-10	1	7.1791e-10	4.6757e-08	FALSE
H2-Aa_9	H2-Aa	1601.8	2376.4	1601.8	2376.4	0.56877	299980	15962	6.1309	1	4.3701e-10	8.7402e-10	5.6361e-08	TRUE
Plbd1_4	Plbd1	1247.3	1923.6	1247.3	1923.6	0.62457	228660	12195	6.1238	1	4.5687e-10	9.1375e-10	5.8345e-08	TRUE
Pde8a_6	Pde8a	629.63	1097.1	629.63	1097.1	0.80011	109250	5845.8	6.1138	1	4.8653e-10	9.7306e-10	6.153e-08	TRUE
Anln_8	Anln	2243.4	1325.3	2243.4	1325.3	-0.7589	421430	22936	6.062	6.7211e-10	1	1.3442e-09	8.4182e-08	FALSE
Ptk2b_10	Ptk2b	3656	4845.7	3656	4845.7	0.40635	707730	38800	6.04	1	7.7081e-10	1.5416e-09	9.5624e-08	TRUE
Ptpn12_3	Ptpn12	2593.6	1607.9	2593.6	1607.9	-0.68943	485780	26811	6.0197	8.7352e-10	1	1.747e-09	1.0734e-07	FALSE
Tcf7l2_2	Tcf7l2	3193.8	2092.9	3193.8	2092.9	-0.60954	606010	33546	6.0108	9.2297e-10	1	1.8459e-09	1.1236e-07	FALSE
Sp110_3	Sp110	1051.6	446.38	1051.6	446.38	-1.2343	183120	10149	6.0072	9.4382e-10	1	1.8876e-09	1.1384e-07	FALSE
Cdc7_6	Cdc7	4147.5	2883.5	4147.5	2883.5	-0.52427	798860	44443	5.9958	1.0124e-09	1	2.0248e-09	1.2099e-07	FALSE
Tcf7l2_10	Tcf7l2	3309.1	2193.2	3309.1	2193.2	-0.59316	622580	34851	5.9773	1.1345e-09	1	2.2691e-09	1.3435e-07	FALSE
Man2a1_2	Man2a1	5763.5	7265.4	5763.5	7265.4	0.33405	1127800	63339	5.9677	1	1.2033e-09	2.4066e-09	1.4121e-07	TRUE
Sp110_7	Sp110	1847.6	1038.2	1847.6	1038.2	-0.83098	327560	18612	5.9329	1.4882e-09	1	2.9763e-09	1.7308e-07	FALSE
Pex5_5	Pex5	5076.2	6467.4	5076.2	6467.4	0.34938	967730	55245	5.919	1	1.6198e-09	3.2395e-09	1.8672e-07	TRUE
Lyz2_4	Lyz2	3333	4440.8	3333	4440.8	0.41387	613540	35123	5.9108	1	1.7026e-09	3.4051e-09	1.9454e-07	TRUE
Pygl_9	Pygl	2730.6	3724.7	2730.6	3724.7	0.44778	494160	28339	5.9055	1	1.758e-09	3.516e-09	1.9913e-07	TRUE
Anpep_6	Anpep	4063.8	5294.9	4063.8	5294.9	0.38169	757770	43478	5.904	1	1.7737e-09	3.5474e-09	1.9918e-07	TRUE
C1galt1_4	C1galt1	7492.5	5783.6	7492.5	5783.6	-0.37343	1460200	84019	5.8957	1.8657e-09	1	3.7314e-09	2.0771e-07	FALSE
Lyz2_2	Lyz2	6227.8	7771.6	6227.8	7771.6	0.31944	1191600	68851	5.8834	1	2.0102e-09	4.0203e-09	2.219e-07	TRUE
Cdkn1a_5	Cdkn1a	10854	12932	10854	12932	0.25273	2159600	125240	5.8725	1	2.1459e-09	4.2918e-09	2.349e-07	TRUE
Ccnd3_5	Ccnd3	2508.7	1564.6	2508.7	1564.6	-0.6808	445680	25869	5.87	2.1789e-09	1	4.3578e-09	2.3652e-07	FALSE
P2ry14_9	P2ry14	5486.2	6920.2	5486.2	6920.2	0.33497	1028300	60063	5.8514	1	2.4369e-09	4.8738e-09	2.6234e-07	TRUE
Chn2_1	Chn2	6120.1	7638.1	6120.1	7638.1	0.3196	1152100	67570	5.8396	1	2.616e-09	5.2321e-09	2.7932e-07	TRUE
Runx2_9	Runx2	4301.9	3052.8	4301.9	3052.8	-0.49469	780100	46228	5.8095	3.1324e-09	1	6.2648e-09	3.3173e-07	FALSE
Appl2_10	Appl2	2914.4	3919.8	2914.4	3919.8	0.42749	505490	30397	5.7671	1	4.0327e-09	8.0653e-09	4.2363e-07	TRUE
Rrm2_2	Rrm2	1198.4	577.07	1198.4	577.07	-1.053	193000	11681	5.7485	4.502e-09	1	9.004e-09	4.6914e-07	FALSE
Rasgrp4_8	Rasgrp4	4639	5916.1	4639	5916.1	0.35075	815440	50139	5.7033	1	5.8772e-09	1.1754e-08	6.0759e-07	TRUE
Rpl36al_10	Rpl36al	2048.7	1230.5	2048.7	1230.5	-0.735	334740	20802	5.6731	7.0115e-09	1	1.4023e-08	7.1915e-07	FALSE
Espl1_2	Espl1	1757.3	1005	1757.3	1005	-0.80551	282960	17635	5.6648	7.3599e-09	1	1.472e-08	7.4898e-07	FALSE
Ston2_3	Ston2	530.67	924.97	530.67	924.97	0.80042	77733	4863.9	5.6536	1	7.8551e-09	1.571e-08	7.9319e-07	TRUE
Adam17_3	Adam17	3581	2488.7	3581	2488.7	-0.5248	596550	37943	5.6075	1.0261e-08	1	2.0523e-08	1.0282e-06	FALSE
Adnp_10	Adnp	5170.8	3844.4	5170.8	3844.4	-0.42755	879720	56354	5.5876	1.1512e-08	1	2.3024e-08	1.1447e-06	FALSE
Etv3_5	Etv3	6152.8	4699.4	6152.8	4699.4	-0.38869	1056200	67958	5.5752	1.2362e-08	1	2.4725e-08	1.2199e-06	FALSE
B4galt1_8	B4galt1	3839.8	2714.2	3839.8	2714.2	-0.50036	633500	40903	5.5656	1.3065e-08	1	2.613e-08	1.2796e-06	FALSE
Mndal_9	Mndal	8387.5	6676.3	8387.5	6676.3	-0.32914	1464000	94876	5.5553	1.3858e-08	1	2.7715e-08	1.3471e-06	FALSE
Hivep3_5	Hivep3	8085.2	6411.3	8085.2	6411.3	-0.33462	1401000	91198	5.5429	1.4878e-08	1	2.9755e-08	1.4355e-06	FALSE
Cry1_1	Cry1	3860.4	4982.9	3860.4	4982.9	0.36813	629920	41140	5.5338	1	1.567e-08	3.134e-08	1.4994e-06	TRUE
Sowahc_2	Sowahc	1978.1	2761.1	1978.1	2761.1	0.48094	306570	20030	5.5327	1	1.5769e-08	3.1539e-08	1.4994e-06	TRUE
Sypl_2	Sypl	1518.1	2196	1518.1	2196	0.53234	229780	15066	5.5231	1	1.6657e-08	3.3314e-08	1.5723e-06	TRUE
Lyz2_1	Lyz2	3962.6	5097	3962.6	5097	0.3631	643350	42314	5.5143	1	1.7504e-08	3.5007e-08	1.6403e-06	TRUE
Ptpn12_7	Ptpn12	6120.1	4690.2	6120.1	4690.2	-0.38385	1022400	67570	5.5011	1.8873e-08	1	3.7746e-08	1.756e-06	FALSE
Sp140_7	Sp140	2005.2	1221.3	2005.2	1221.3	-0.71487	307270	20327	5.4985	1.9156e-08	1	3.8312e-08	1.7697e-06	FALSE
Trim12a_1	Trim12a	2979.6	3948.4	2979.6	3948.4	0.40602	469250	31130	5.4907	1	2.002e-08	4.004e-08	1.8365e-06	TRUE
Ncor2_2	Ncor2	4308.5	5489.1	4308.5	5489.1	0.34931	696900	46303	5.4865	1	2.0498e-08	4.0995e-08	1.8671e-06	TRUE
Lmna_8	Lmna	5097.9	6374.4	5097.9	6374.4	0.32233	814730	55499	5.4185	1	3.0056e-08	6.0112e-08	2.7124e-06	TRUE
Rras2_5	Rras2	4407.4	5587.5	4407.4	5587.5	0.34221	696340	47449	5.4177	1	3.0194e-08	6.0387e-08	2.7124e-06	TRUE
Ptpn12_1	Ptpn12	3512.4	2468.4	3512.4	2468.4	-0.50872	545000	37162	5.4158	3.0508e-08	1	6.1017e-08	2.7219e-06	FALSE
Zfand5_1	Zfand5	4361.7	5534.1	4361.7	5534.1	0.34339	687270	46920	5.4125	1	3.107e-08	6.214e-08	2.7532e-06	TRUE
Sod1_10	Sod1	1391.9	759.3	1391.9	759.3	-0.87348	200110	13723	5.4004	3.3254e-08	1	6.6509e-08	2.9268e-06	FALSE
Tcf7l2_5	Tcf7l2	3100.3	2128.8	3100.3	2128.8	-0.54216	471910	32490	5.3898	3.5275e-08	1	7.0551e-08	3.0839e-06	FALSE
Txnrd1_3	Txnrd1	2940.5	3883.9	2940.5	3883.9	0.40136	445080	30690	5.3856	1	3.6099e-08	7.2198e-08	3.1349e-06	TRUE
Rrm2_10	Rrm2	2316.3	1491	2316.3	1491	-0.63518	340530	23739	5.3563	4.2472e-08	1	8.4944e-08	3.6639e-06	FALSE
Anln_1	Anln	1968.3	1215.8	1968.3	1215.8	-0.69457	283110	19924	5.331	4.8842e-08	1	9.7684e-08	4.1856e-06	FALSE
Espl1_10	Espl1	2288	1475.3	2288	1475.3	-0.63268	330190	23427	5.3093	5.5019e-08	1	1.1004e-07	4.6841e-06	FALSE
Phyh_10	Phyh	2954.6	3886.7	2954.6	3886.7	0.39547	434410	30849	5.307	1	5.5734e-08	1.1147e-07	4.7142e-06	TRUE
Ly75_7	Ly75	5754.8	4427.9	5754.8	4427.9	-0.37807	880310	63236	5.2766	6.5813e-08	1	1.3163e-07	5.5308e-06	FALSE
Sp110_6	Sp110	6620.4	5192.7	6620.4	5192.7	-0.35037	1019100	73536	5.2648	7.0185e-08	1	1.4037e-07	5.8524e-06	FALSE
Fam53b_8	Fam53b	5228.4	3971.4	5228.4	3971.4	-0.39665	790100	57031	5.2638	7.0538e-08	1	1.4108e-07	5.8524e-06	FALSE
Tet2_6	Tet2	7526.2	9053.6	7526.2	9053.6	0.26654	1166500	84426	5.2568	1	7.3308e-08	1.4662e-07	6.0437e-06	TRUE
C1galt1_1	C1galt1	5426.3	4146.2	5426.3	4146.2	-0.3881	819340	59359	5.2542	7.4343e-08	1	1.4869e-07	6.0905e-06	FALSE
Ell2_6	Ell2	3060.1	3999	3060.1	3999	0.38596	440780	32036	5.2457	1	7.7842e-08	1.5568e-07	6.3373e-06	TRUE
Hdac4_5	Hdac4	2895.9	3806.6	2895.9	3806.6	0.3944	414740	30190	5.2417	1	7.9536e-08	1.5907e-07	6.435e-06	TRUE
Rxra_4	Rxra	4260.6	3144	4260.6	3144	-0.43835	623450	45750	5.2206	8.9168e-08	1	1.7834e-07	7.1698e-06	FALSE
Tk1_10	Tk1	4892.4	3691.6	4892.4	3691.6	-0.40621	721000	53094	5.2115	9.3677e-08	1	1.8735e-07	7.4861e-06	FALSE
Abi3_6	Abi3	3401.5	4386.5	3401.5	4386.5	0.36678	485040	35900	5.1982	1	1.006e-07	2.012e-07	7.9904e-06	TRUE
B3gnt7_1	B3gnt7	9035.6	7376.7	9035.6	7376.7	-0.2926	1375900	102800	5.174	1.146e-07	1	2.292e-07	9.047e-06	FALSE
Sp110_8	Sp110	2697.9	1833.4	2697.9	1833.4	-0.55712	373750	27975	5.1692	1.1753e-07	1	2.3506e-07	9.2227e-06	FALSE
Ciita_1	Ciita	336.02	617.56	336.02	617.56	0.87609	39633	2975.8	5.1611	1	1.2275e-07	2.455e-07	9.5747e-06	TRUE
Hnrnpll_1	Hnrnpll	709.01	1129.3	709.01	1129.3	0.67077	88315	6642	5.1568	1	1.256e-07	2.512e-07	9.7386e-06	TRUE
Ccdc86_8	Ccdc86	4419.4	5542.4	4419.4	5542.4	0.32661	630630	47588	5.1482	1	1.3151e-07	2.6302e-07	1.0127e-05	TRUE
C1galt1_10	C1galt1	8709.3	7091.4	8709.3	7091.4	-0.29645	1308900	98804	5.1473	1.3216e-07	1	2.6433e-07	1.0127e-05	FALSE
Mx1_8	Mx1	1570.3	928.65	1570.3	928.65	-0.75718	205840	15624	5.1332	1.4246e-07	1	2.8491e-07	1.0852e-05	FALSE
Txnrd1_9	Txnrd1	4845.7	6021.9	4845.7	6021.9	0.31348	691830	52548	5.1314	1	1.4379e-07	2.8759e-07	1.089e-05	TRUE
H2-Aa_4	H2-Aa	6259.3	7604	6259.3	7604	0.28072	904130	69226	5.1109	1	1.6034e-07	3.2067e-07	1.2072e-05	TRUE
Bhlhe41_9	Bhlhe41	961.3	473.99	961.3	473.99	-1.0186	118740	9215.2	5.0764	1.9231e-07	1	3.8463e-07	1.4397e-05	FALSE
Hnrnpll_5	Hnrnpll	896.05	1364.9	896.05	1364.9	0.60658	109910	8544.1	5.0722	1	1.9663e-07	3.9325e-07	1.4636e-05	TRUE
Snx7_1	Snx7	4406.3	3305	4406.3	3305	-0.4148	606430	47436	5.0565	2.1353e-07	1	4.2705e-07	1.5803e-05	FALSE
Stac2_4	Stac2	787.31	1223.2	787.31	1223.2	0.63496	94984	7434.1	5.0551	1	2.1513e-07	4.3026e-07	1.5832e-05	TRUE
Ciita_10	Ciita	2184.7	2938.7	2184.7	2938.7	0.4276	284290	22291	5.0505	1	2.203e-07	4.406e-07	1.6122e-05	TRUE
Fcgr1_7	Fcgr1	2009.6	2729.8	2009.6	2729.8	0.4417	259350	20374	5.0456	1	2.2603e-07	4.5206e-07	1.6448e-05	TRUE
Slc29a1_7	Slc29a1	3118.8	2211.6	3118.8	2211.6	-0.49568	411470	32699	5.0167	2.6283e-07	1	5.2566e-07	1.902e-05	FALSE
Adnp_4	Adnp	7417.5	5972.2	7417.5	5972.2	-0.31261	1044300	83113	5.013	2.6794e-07	1	5.3587e-07	1.9283e-05	FALSE
Hvcn1_2	Hvcn1	3163.4	2250.3	3163.4	2250.3	-0.49117	416860	33202	5.0111	2.7065e-07	1	5.413e-07	1.9371e-05	FALSE
Rxra_3	Rxra	5428.5	4207.9	5428.5	4207.9	-0.36738	744960	59384	5.0089	2.7367e-07	1	5.4735e-07	1.948e-05	FALSE
Mcm6_5	Mcm6	2472.8	1674.1	2472.8	1674.1	-0.56247	318970	25471	5.0046	2.7991e-07	1	5.5983e-07	1.9816e-05	FALSE
Slfn5_4	Slfn5	1683.4	2331.3	1683.4	2331.3	0.46954	209900	16838	4.9931	1	2.9702e-07	5.9403e-07	2.0853e-05	TRUE
Mcm6_7	Mcm6	2148.8	1410	2148.8	1410	-0.60748	272910	21897	4.9927	2.9777e-07	1	5.9553e-07	2.0853e-05	FALSE
Tk1_2	Tk1	1873.7	1188.2	1873.7	1188.2	-0.65666	234940	18895	4.9868	3.0697e-07	1	6.1394e-07	2.1383e-05	FALSE
Mtm1_3	Mtm1	3001.3	2121.4	3001.3	2121.4	-0.50037	387120	31375	4.9676	3.3895e-07	1	6.7791e-07	2.3485e-05	FALSE
Rxra_7	Rxra	6365.9	5047.3	6365.9	5047.3	-0.3348	869390	70496	4.9664	3.4111e-07	1	6.8222e-07	2.351e-05	FALSE
Enah_5	Enah	2395.6	3171.6	2395.6	3171.6	0.40464	301040	24616	4.9456	1	3.7955e-07	7.591e-07	2.6021e-05	TRUE
H2-Aa_3	H2-Aa	3136.2	4027.5	3136.2	4027.5	0.36077	397230	32895	4.9144	1	4.4528e-07	8.9056e-07	3.0368e-05	TRUE
Hdac4_2	Hdac4	819.93	387.47	819.93	387.47	-1.0794	93511	7766	4.9074	4.6154e-07	1	9.2308e-07	3.1313e-05	FALSE
Cmklr1_2	Cmklr1	4357.4	5414.5	4357.4	5414.5	0.3133	558740	46870	4.8829	1	5.2276e-07	1.0455e-06	3.5282e-05	TRUE
Anln_7	Anln	2057.4	1352	2057.4	1352	-0.60538	248820	20897	4.88	5.3056e-07	1	1.0611e-06	3.5624e-05	FALSE
Nrip1_8	Nrip1	5723.2	4503.3	5723.2	4503.3	-0.34576	744050	62863	4.8654	5.7108e-07	1	1.1422e-06	3.8148e-05	FALSE
Cd74_3	Cd74	1719.2	2357.1	1719.2	2357.1	0.45498	203400	17225	4.8597	1	5.8775e-07	1.1755e-06	3.9061e-05	TRUE
Tk1_6	Tk1	2137.9	1421	2137.9	1421	-0.58892	256950	21778	4.8578	5.9355e-07	1	1.1871e-06	3.9246e-05	FALSE
Slc25a37_4	Slc25a37	2476.1	1700.8	2476.1	1700.8	-0.54157	300530	25507	4.8543	6.0394e-07	1	1.2079e-06	3.9732e-05	FALSE
Tmem63a_9	Tmem63a	5739.5	4523.6	5739.5	4523.6	-0.3434	739260	63056	4.8423	6.4175e-07	1	1.2835e-06	4.2007e-05	FALSE
Cdc7_2	Cdc7	1788.8	1140.3	1788.8	1140.3	-0.64912	210290	17976	4.837	6.5918e-07	1	1.3184e-06	4.2932e-05	FALSE
Usp6nl_4	Usp6nl	4952.2	6072.6	4952.2	6072.6	0.29418	627580	53793	4.8304	1	6.812e-07	1.3624e-06	4.4146e-05	TRUE
Man2a1_3	Man2a1	1908.5	2578.9	1908.5	2578.9	0.43412	224710	19273	4.829	1	6.861e-07	1.3722e-06	4.4243e-05	TRUE
Anln_10	Anln	1971.5	1294	1971.5	1294	-0.60706	229510	19959	4.7956	8.1102e-07	1	1.622e-06	5.2041e-05	FALSE
Tnfrsf1b_8	Tnfrsf1b	2380.4	1630.9	2380.4	1630.9	-0.54528	280900	24447	4.7937	8.1852e-07	1	1.637e-06	5.2265e-05	FALSE
Sp140_5	Sp140	3760.4	2803.4	3760.4	2803.4	-0.42356	457880	39994	4.7851	8.543e-07	1	1.7086e-06	5.4284e-05	FALSE
Lmna_6	Lmna	4724.9	5806.6	4724.9	5806.6	0.29733	584960	51140	4.783	1	8.6355e-07	1.7271e-06	5.4605e-05	TRUE
H2-Q7_1	H2-Q7	930.85	1380.5	930.85	1380.5	0.56811	101110	8901.6	4.7663	1	9.381e-07	1.8762e-06	5.8927e-05	TRUE
C1qc_4	C1qc	4739.1	5818.5	4739.1	5818.5	0.29599	582610	51305	4.7657	1	9.4095e-07	1.8819e-06	5.8927e-05	TRUE
Cybb_7	Cybb	9203	7661.1	9203	7661.1	-0.26453	1188800	104850	4.7619	9.5875e-07	1	1.9175e-06	5.9754e-05	FALSE
H2-Ab1_3	H2-Ab1	1295.1	1831.5	1295.1	1831.5	0.4996	143850	12699	4.7597	1	9.6929e-07	1.9386e-06	6.0124e-05	TRUE
Adgre5_20064	Adgre5	5516.6	4346.9	5516.6	4346.9	-0.34373	684130	60423	4.7587	9.7438e-07	1	1.9488e-06	6.0153e-05	FALSE
Tet2_2	Tet2	3678.8	4618.4	3678.8	4618.4	0.32806	441390	39061	4.754	1	9.9737e-07	1.9947e-06	6.1282e-05	TRUE
Scd2_8	Scd2	3325.4	2436.2	3325.4	2436.2	-0.44874	395340	35036	4.7505	1.0144e-06	1	2.0289e-06	6.2038e-05	FALSE
Adgre1_4898	Adgre1	6632.3	5343.6	6632.3	5343.6	-0.31164	830360	73679	4.7476	1.029e-06	1	2.058e-06	6.2465e-05	FALSE
Tspyl2_5	Tspyl2	4707.5	5779	4707.5	5779	0.29578	573970	50937	4.7472	1	1.031e-06	2.062e-06	6.2465e-05	TRUE
Impdh1_4	Impdh1	1686.6	2302.8	1686.6	2302.8	0.44899	189800	16873	4.7432	1	1.0519e-06	2.1038e-06	6.3436e-05	TRUE
Pik3ap1_10	Pik3ap1	5667.8	4485.9	5667.8	4485.9	-0.33733	698450	62207	4.7387	1.0752e-06	1	2.1505e-06	6.4544e-05	FALSE
Hivep3_2	Hivep3	3549.4	2632.2	3549.4	2632.2	-0.43115	420610	37583	4.731	1.1169e-06	1	2.2339e-06	6.674e-05	FALSE
Scd2_6	Scd2	1355	809	1355	809	-0.74332	149030	13331	4.7285	1.1311e-06	1	2.2621e-06	6.7275e-05	FALSE
B3gnt7_9	B3gnt7	6674.7	5388.7	6674.7	5388.7	-0.30871	826900	74186	4.7215	1.1705e-06	1	2.341e-06	6.9305e-05	FALSE
Sp100_1	Sp100	3031.8	2192.3	3031.8	2192.3	-0.46754	352370	31718	4.7137	1.2162e-06	1	2.4324e-06	7.1683e-05	FALSE
Fam53b_7	Fam53b	2048.7	1371.3	2048.7	1371.3	-0.5788	229440	20802	4.6968	1.3216e-06	1	2.6432e-06	7.7544e-05	FALSE
Adgre4_22618	Adgre4	5086	6189.4	5086	6189.4	0.28323	608820	55359	4.6899	1	1.3666e-06	2.7332e-06	7.9222e-05	TRUE
Ncln_2	Ncln	4879.4	5958.4	4879.4	5958.4	0.28819	582200	52942	4.6898	1	1.3675e-06	2.735e-06	7.9222e-05	TRUE
Pstpip2_3	Pstpip2	2291.2	1572.9	2291.2	1572.9	-0.54242	258010	23463	4.6896	1.3684e-06	1	2.7368e-06	7.9222e-05	FALSE
Adgre1_4900	Adgre1	3276.5	2406.8	3276.5	2406.8	-0.4449	378210	34482	4.6837	1.409e-06	1	2.8179e-06	8.1209e-05	FALSE
P2ry14_3	P2ry14	5106.6	6209.7	5106.6	6209.7	0.2821	608370	55601	4.6779	1	1.4489e-06	2.8978e-06	8.3142e-05	TRUE
Adam17_10	Adam17	3310.2	2437.1	3310.2	2437.1	-0.44157	381110	34864	4.6758	1.464e-06	1	2.928e-06	8.364e-05	FALSE
Impdh1_8	Impdh1	936.29	1378.7	936.29	1378.7	0.55779	97866	8957.5	4.6745	1	1.4732e-06	2.9465e-06	8.3801e-05	TRUE
Rif1_7	Rif1	3555.9	4462.8	3555.9	4462.8	0.32765	411230	37658	4.6734	1	1.4813e-06	2.9627e-06	8.3896e-05	TRUE
Sgms2_9	Sgms2	3111.2	3954.8	3111.2	3954.8	0.34605	355850	32613	4.6715	1	1.495e-06	2.99e-06	8.4304e-05	TRUE
Pdcd1lg2_4	Pdcd1lg2	1882.4	2525.5	1882.4	2525.5	0.42381	206800	18989	4.6669	1	1.5287e-06	3.0573e-06	8.583e-05	TRUE
Mcm6_1	Mcm6	3945.2	2989.3	3945.2	2989.3	-0.40017	456880	42114	4.658	1.5964e-06	1	3.1929e-06	8.9249e-05	FALSE
Nr4a3_8	Nr4a3	2538.1	3291.2	2538.1	3291.2	0.37475	283600	26195	4.6533	1	1.6333e-06	3.2666e-06	9.0921e-05	TRUE
Filip1l_3	Filip1l	1584.4	2168.4	1584.4	2168.4	0.45243	170510	15775	4.6495	1	1.6641e-06	3.3281e-06	9.2239e-05	TRUE
Ncor2_10	Ncor2	2345.6	3066.7	2345.6	3066.7	0.38655	259950	24063	4.6482	1	1.6744e-06	3.3489e-06	9.2421e-05	TRUE
Inf2_3	Inf2	2383.7	3109.9	2383.7	3109.9	0.38354	263710	24483	4.6413	1	1.7312e-06	3.4623e-06	9.5149e-05	TRUE
B3gnt7_6	B3gnt7	3214.5	2361.7	3214.5	2361.7	-0.44463	363660	33780	4.6402	1.7405e-06	1	3.481e-06	9.526e-05	FALSE
Cdc7_1	Cdc7	1605.1	1020.7	1605.1	1020.7	-0.65258	170750	15997	4.6204	1.9147e-06	1	3.8295e-06	0.00010436	FALSE
Hnrnpll_8	Hnrnpll	3230.8	4081.8	3230.8	4081.8	0.33723	362110	33964	4.6177	1	1.9401e-06	3.8801e-06	0.0001053	TRUE
Tgfbi_1	Tgfbi	2391.3	3114.5	2391.3	3114.5	0.38108	261520	24568	4.6141	1	1.9737e-06	3.9474e-06	0.00010668	TRUE
Top2a_5	Top2a	3261.2	2407.7	3261.2	2407.7	-0.43763	364290	34309	4.6083	2.0303e-06	1	4.0606e-06	0.00010928	FALSE
Hr_6	Hr	2771.9	3553.5	2771.9	3553.5	0.35826	305470	28801	4.6057	1	2.0551e-06	4.1102e-06	0.00011016	TRUE
C3_4	C3	4423.7	5427.4	4423.7	5427.4	0.29494	503670	47638	4.5984	1	2.1284e-06	4.2568e-06	0.00011363	TRUE
Ptpn12_10	Ptpn12	2661	1897.8	2661	1897.8	-0.48742	291230	27562	4.597	2.1432e-06	1	4.2863e-06	0.00011395	FALSE
Svil_3	Svil	3669	2763.9	3669	2763.9	-0.40859	409680	38949	4.5866	2.2527e-06	1	4.5053e-06	0.00011928	FALSE
Tlr4_3	Tlr4	7531.6	8863.1	7531.6	8863.1	0.23482	886400	84492	4.5806	1	2.3184e-06	4.6367e-06	0.00012226	TRUE
Anln_2	Anln	6006	4829.1	6006	4829.1	-0.31457	692440	66213	4.5733	2.4002e-06	1	4.8003e-06	0.00012607	FALSE
Tcf7l2_9	Tcf7l2	5997.3	4823.6	5997.3	4823.6	-0.31413	688700	66110	4.5645	2.5029e-06	1	5.0058e-06	0.00013094	FALSE
Smpdl3b_3	Smpdl3b	4732.6	5762.4	4732.6	5762.4	0.28399	530290	51228	4.55	1	2.682e-06	5.3639e-06	0.00013974	TRUE
Megf9_6	Megf9	2812.1	3588.5	2812.1	3588.5	0.35161	301370	29251	4.5394	1	2.821e-06	5.642e-06	0.0001464	TRUE
Med14_8	Med14	5770	4627.6	5770	4627.6	-0.31824	652530	63416	4.5364	2.8606e-06	1	5.7212e-06	0.00014787	FALSE
Klf13_3	Klf13	1146.2	1623.5	1146.2	1623.5	0.50194	113930	11135	4.5238	1	3.0372e-06	6.0744e-06	0.00015637	TRUE
Sla_7	Sla	5619.9	6742.6	5619.9	6742.6	0.26271	630200	61642	4.5218	1	3.0652e-06	6.1304e-06	0.00015719	TRUE
Auh_7	Auh	1788.8	2394.8	1788.8	2394.8	0.42066	183580	17976	4.5194	1	3.1005e-06	6.2009e-06	0.00015838	TRUE
Ccnd3_6	Ccnd3	4336.7	3362.1	4336.7	3362.1	-0.36715	474960	46630	4.5135	3.1889e-06	1	6.3777e-06	0.00016226	FALSE
Slc25a37_8	Slc25a37	3963.7	3035.4	3963.7	3035.4	-0.38488	430940	42327	4.5125	3.2037e-06	1	6.4074e-06	0.00016238	FALSE
Ephx1_6	Ephx1	3082.9	2272.4	3082.9	2272.4	-0.43992	328480	32294	4.5103	3.2363e-06	1	6.4726e-06	0.0001634	FALSE
Tnfrsf1b_2	Tnfrsf1b	3555.9	2681	3555.9	2681	-0.40732	382750	37658	4.5086	3.2627e-06	1	6.5255e-06	0.00016409	FALSE
B3gnt7_2	B3gnt7	3263.4	2429.8	3263.4	2429.8	-0.42542	347490	34334	4.4991	3.4116e-06	1	6.8231e-06	0.00017092	FALSE
Arfgef1_4	Arfgef1	5181.7	6250.2	5181.7	6250.2	0.27043	570870	56482	4.496	1	3.4619e-06	6.9238e-06	0.00017278	TRUE
Anln_3	Anln	1855.2	1241.6	1855.2	1241.6	-0.57901	188260	18694	4.4878	3.5976e-06	1	7.1953e-06	0.00017887	FALSE
Mcm6_3	Mcm6	3341.7	2500.6	3341.7	2500.6	-0.41815	353710	35221	4.4817	3.7032e-06	1	7.4064e-06	0.00018341	FALSE
Gclm_1	Gclm	4131.2	5073	4131.2	5073	0.29623	443540	44255	4.4771	1	3.7833e-06	7.5666e-06	0.00018667	TRUE
Stab1_2	Stab1	3825.6	4728.8	3825.6	4728.8	0.30571	407890	40741	4.4747	1	3.8255e-06	7.651e-06	0.00018804	TRUE
Marcks_8	Marcks	1331	1842.6	1331	1842.6	0.46887	130830	13078	4.473	1	3.8559e-06	7.7118e-06	0.00018882	TRUE
Gpd2_2	Gpd2	1277.7	1776.3	1277.7	1776.3	0.47496	124280	12516	4.4564	1	4.1674e-06	8.3348e-06	0.00020331	TRUE
Wdfy4_7	Wdfy4	1526.8	980.19	1526.8	980.19	-0.63883	149380	15159	4.4394	4.51e-06	1	9.0201e-06	0.00021921	FALSE
Gbp3_1	Gbp3	1574.6	2129.7	1574.6	2129.7	0.43542	154070	15670	4.4344	1	4.6171e-06	9.2342e-06	0.00022358	TRUE
Gna15_4	Gna15	1667.1	2239.2	1667.1	2239.2	0.42549	163700	16663	4.4327	1	4.6521e-06	9.3043e-06	0.00022444	TRUE
Aldh1a2_7	Aldh1a2	5001.2	3968.6	5001.2	3968.6	-0.33355	533080	54366	4.4284	4.7466e-06	1	9.4932e-06	0.00022815	FALSE
C3ar1_3	C3ar1	1650.7	2219	1650.7	2219	0.42657	161460	16487	4.4256	1	4.8088e-06	9.6175e-06	0.00023029	TRUE
Agap1_10	Agap1	3010	2225.4	3010	2225.4	-0.43553	307800	31473	4.4227	4.8746e-06	1	9.7492e-06	0.00023259	FALSE
Plxnc1_3	Plxnc1	3373.3	2540.2	3373.3	2540.2	-0.40906	346980	35579	4.4164	5.017e-06	0.99999	1.0034e-05	0.00023851	FALSE
Mtm1_2	Mtm1	5454.6	4377.3	5454.6	4377.3	-0.31739	580360	59692	4.4097	5.1759e-06	0.99999	1.0352e-05	0.00024517	FALSE
Ptpn3_7	Ptpn3	3141.6	3941.9	3141.6	3941.9	0.32729	320230	32956	4.4084	0.99999	5.2074e-06	1.0415e-05	0.00024577	TRUE
Adam17_9	Adam17	5539.4	4456.4	5539.4	4456.4	-0.3138	586490	60692	4.3962	5.5076e-06	0.99999	1.1015e-05	0.000259	FALSE
Mtm1_9	Mtm1	3292.8	2474.9	3292.8	2474.9	-0.41182	334500	34666	4.393	5.5905e-06	0.99999	1.1181e-05	0.00026132	FALSE
Etv3_7	Etv3	8887.7	7491.8	8887.7	7491.8	-0.24647	974300	100980	4.3927	5.597e-06	0.99999	1.1194e-05	0.00026132	FALSE
Mtm1_6	Mtm1	8747.4	7365.7	8747.4	7365.7	-0.24801	954590	99269	4.3855	5.7865e-06	0.99999	1.1573e-05	0.0002692	FALSE
Smpdl3b_9	Smpdl3b	3375.4	4202.4	3375.4	4202.4	0.31605	341930	35604	4.3826	0.99999	5.8634e-06	1.1727e-05	0.00027152	TRUE
Mcm6_4	Mcm6	2498.9	1795.6	2498.9	1795.6	-0.4766	247330	25760	4.3821	5.8781e-06	0.99999	1.1756e-05	0.00027152	FALSE
Tet2_1	Tet2	2761	3502.9	2761	3502.9	0.34324	275200	28679	4.3808	0.99999	5.9126e-06	1.1825e-05	0.00027214	TRUE
Gpx3_1	Gpx3	2753.4	3493.7	2753.4	3493.7	0.34343	274020	28594	4.3779	0.99999	5.9917e-06	1.1983e-05	0.00027391	TRUE
Rrm2_5	Rrm2	826.46	439.01	826.46	439.01	-0.91114	75057	7832.4	4.3778	5.9929e-06	0.99999	1.1986e-05	0.00027391	FALSE
Ass1_10	Ass1	2406.5	3094.3	2406.5	3094.3	0.36252	236500	24736	4.3729	0.99999	6.1315e-06	1.2263e-05	0.00027926	TRUE
Ifitm2_4	Ifitm2	2985	2213.5	2985	2213.5	-0.43127	297650	31191	4.3687	6.2495e-06	0.99999	1.2499e-05	0.00028365	FALSE
Adnp_6	Adnp	3850.6	2966.3	3850.6	2966.3	-0.37631	391000	41028	4.3658	6.3332e-06	0.99999	1.2666e-05	0.00028645	FALSE
Acvr1b_1	Acvr1b	2050.9	1423.8	2050.9	1423.8	-0.52621	196640	20825	4.3456	6.9439e-06	0.99999	1.3888e-05	0.00031298	FALSE
Paxbp1_9	Paxbp1	3153.6	3943.8	3153.6	3943.8	0.32249	312180	33091	4.3437	0.99999	7.0042e-06	1.4008e-05	0.00031461	TRUE
Mov10_7	Mov10	6301.7	5155	6301.7	5155	-0.28974	657560	69731	4.3428	7.0349e-06	0.99999	1.407e-05	0.0003149	FALSE
Stat2_10	Stat2	4539	5499.2	4539	5499.2	0.27679	460970	48976	4.3387	0.99999	7.1659e-06	1.4332e-05	0.00031967	TRUE
Zfand5_8	Zfand5	6276.7	5134.7	6276.7	5134.7	-0.28968	652100	69433	4.334	7.3211e-06	0.99999	1.4642e-05	0.00032526	FALSE
Cdc7_8	Cdc7	1974.8	1362.1	1974.8	1362.1	-0.5355	187680	19995	4.3327	7.3634e-06	0.99999	1.4727e-05	0.00032526	FALSE
Sp140_10	Sp140	1389.8	882.63	1389.8	882.63	-0.65435	128590	13700	4.3327	7.3661e-06	0.99999	1.4732e-05	0.00032526	FALSE
Sash1_8	Sash1	2664.2	3383.3	2664.2	3383.3	0.34457	258490	27599	4.3281	0.99999	7.5202e-06	1.504e-05	0.00033094	TRUE
Tlr2_10	Tlr2	3321.1	4129.7	3321.1	4129.7	0.3143	326930	34987	4.323	0.99999	7.6944e-06	1.5389e-05	0.00033746	TRUE
Mtpn_2	Mtpn	3599.4	4443.5	3599.4	4443.5	0.30385	356230	38154	4.3213	0.99999	7.7568e-06	1.5514e-05	0.00033802	TRUE
Abcd2_3	Abcd2	2567.5	1863.7	2567.5	1863.7	-0.46193	247610	26521	4.3212	7.7589e-06	0.99999	1.5518e-05	0.00033802	FALSE
Dgat1_5	Dgat1	1800.8	2381.9	1800.8	2381.9	0.40327	168830	18105	4.3186	0.99999	7.8516e-06	1.5703e-05	0.00034035	TRUE
Bcar3_10	Bcar3	1360.4	1860.1	1360.4	1860.1	0.45104	124830	13389	4.3182	0.99999	7.8648e-06	1.573e-05	0.00034035	TRUE
Top2a_7	Top2a	1467	947.97	1467	947.97	-0.62937	134670	14521	4.3069	8.2784e-06	0.99999	1.6557e-05	0.00035598	FALSE
Cysltr1_8	Cysltr1	4019.2	3126.5	4019.2	3126.5	-0.36227	398470	42965	4.3068	8.2805e-06	0.99999	1.6561e-05	0.00035598	FALSE
Runx2_3	Runx2	2532.7	1837	2532.7	1837	-0.46305	241940	26134	4.3029	8.4286e-06	0.99999	1.6857e-05	0.00036115	FALSE
Slc23a2_6	Slc23a2	1556.1	2091.1	1556.1	2091.1	0.42604	143080	15473	4.3005	0.99999	8.5209e-06	1.7042e-05	0.00036391	TRUE
Ncln_9	Ncln	1652.9	2205.2	1652.9	2205.2	0.41567	152500	16511	4.2981	0.99999	8.6135e-06	1.7227e-05	0.00036667	TRUE
Ncoa4_4	Ncoa4	2825.2	2089.2	2825.2	2089.2	-0.43519	270810	29397	4.2924	8.8383e-06	0.99999	1.7677e-05	0.00037501	FALSE
Hnrnpll_10	Hnrnpll	811.23	1187.3	811.23	1187.3	0.5489	70701	7677.4	4.2916	0.99999	8.868e-06	1.7736e-05	0.00037505	TRUE
Adipor2_2	Adipor2	5995.1	4892.7	5995.1	4892.7	-0.29311	607670	66084	4.2885	8.9959e-06	0.99999	1.7992e-05	0.00037923	FALSE
Rpl22l1_9	Rpl22l1	7922	6645	7922	6645	-0.25356	815370	89218	4.2753	9.5442e-06	0.99999	1.9088e-05	0.00040104	FALSE
Gpsm2_9	Gpsm2	5265.4	6289.8	5265.4	6289.8	0.25642	524660	57465	4.2732	0.99999	9.6354e-06	1.9271e-05	0.00040277	TRUE
Etv3_9	Etv3	6220.2	5099.7	6220.2	5099.7	-0.28648	627700	68760	4.2729	9.6473e-06	0.99999	1.9295e-05	0.00040277	FALSE
P2ry14_10	P2ry14	4512.9	5455	4512.9	5455	0.27347	443780	48673	4.2703	0.99999	9.7622e-06	1.9524e-05	0.00040627	TRUE
Klhdc10_9	Klhdc10	2543.5	3235.1	2543.5	3235.1	0.34685	239120	26255	4.2679	0.99999	9.8658e-06	1.9732e-05	0.00040928	TRUE
Ptk2b_4	Ptk2b	5167.5	6178.4	5167.5	6178.4	0.25771	510930	56316	4.2597	0.99999	1.0235e-05	2.047e-05	0.00042325	TRUE
Esd_10	Esd	2309.7	1654.8	2309.7	1654.8	-0.48081	214460	23667	4.2571	1.0354e-05	0.99999	2.0707e-05	0.0004268	FALSE
Myo10_5	Myo10	3358	4158.2	3358	4158.2	0.30826	320140	35406	4.2525	0.99999	1.057e-05	2.114e-05	0.00043433	TRUE
Ncf2_10	Ncf2	1514.8	2034.9	1514.8	2034.9	0.42559	135260	15031	4.2423	0.99999	1.106e-05	2.212e-05	0.00045304	TRUE
Capn15_4	Capn15	1785.6	1217.6	1785.6	1217.6	-0.55193	161280	17941	4.2402	1.1167e-05	0.99999	2.2335e-05	0.00045601	FALSE
Orai2_8	Orai2	2020.5	2626.7	2020.5	2626.7	0.3784	183770	20493	4.235	0.99999	1.143e-05	2.286e-05	0.00046528	TRUE
C1galt1_2	C1galt1	10965	9459.5	10965	9459.5	-0.21301	1132800	126620	4.23	1.1682e-05	0.99999	2.3365e-05	0.00047406	FALSE
Ccdc86_10	Ccdc86	2705.6	1997.2	2705.6	1997.2	-0.43777	250900	28060	4.2288	1.1745e-05	0.99999	2.349e-05	0.00047513	FALSE
Ifi204_8	Ifi204	720.98	1068.5	720.98	1068.5	0.56697	60401	6762.6	4.2265	0.99999	1.1868e-05	2.3736e-05	0.00047862	TRUE
Pira6_2	Pira6	1337.6	853.18	1337.6	853.18	-0.64807	117310	13147	4.2244	1.1977e-05	0.99999	2.3954e-05	0.00048152	FALSE
Cd36_6	Cd36	5565.5	4522.7	5565.5	4522.7	-0.29929	543790	61000	4.2225	1.2082e-05	0.99999	2.4163e-05	0.00048424	FALSE
Tapt1_4	Tapt1	6411.6	5286.6	6411.6	5286.6	-0.2783	632820	71041	4.2208	1.217e-05	0.99999	2.434e-05	0.00048627	FALSE
Cdkn1a_10	Cdkn1a	2762.1	3475.3	2762.1	3475.3	0.33126	254320	28691	4.2104	0.99999	1.2744e-05	2.5488e-05	0.00050766	TRUE
H2-Eb1_1	H2-Eb1	1956.3	2547.6	1956.3	2547.6	0.38081	174790	19793	4.2026	0.99999	1.3195e-05	2.639e-05	0.00052403	TRUE
Pald1_1	Pald1	5004.4	4024.8	5004.4	4024.8	-0.31423	479880	54404	4.2001	1.3338e-05	0.99999	2.6675e-05	0.00052807	FALSE
Tnfaip2_2	Tnfaip2	1046.1	1468	1046.1	1468	0.48839	88982	10093	4.1992	0.99999	1.3395e-05	2.679e-05	0.00052873	TRUE
Camk1_10	Camk1	4064.9	4939.6	4064.9	4939.6	0.28112	382570	43491	4.1944	0.99999	1.3678e-05	2.7355e-05	0.00053827	TRUE
Ccl3_6	Ccl3	2858.9	3582.1	2858.9	3582.1	0.32523	261480	29775	4.1909	0.99999	1.389e-05	2.778e-05	0.00054497	TRUE
Marcks_3	Marcks	4935.9	5904.1	4935.9	5904.1	0.25836	468730	53602	4.182	0.99999	1.4448e-05	2.8896e-05	0.00056517	TRUE
Sod1_1	Sod1	5299.1	4293.5	5299.1	4293.5	-0.30353	505640	57861	4.1806	1.4537e-05	0.99999	2.9073e-05	0.00056692	FALSE
Cybb_8	Cybb	6004.9	4931.3	6004.9	4931.3	-0.28411	576260	66200	4.1725	1.5064e-05	0.99998	3.0128e-05	0.00058575	FALSE
Ptpn12_2	Ptpn12	4301.9	3405.3	4301.9	3405.3	-0.33709	401930	46228	4.17	1.5227e-05	0.99998	3.0454e-05	0.00058893	FALSE
Ezr_2	Ezr	1644.2	2178.5	1644.2	2178.5	0.40572	142730	16417	4.1699	0.99998	1.5236e-05	3.0473e-05	0.00058893	TRUE
Tifa_8	Tifa	2447.8	3109	2447.8	3109	0.34481	218560	25193	4.1654	0.99998	1.554e-05	3.108e-05	0.00059888	TRUE
Tlr2_7	Tlr2	6673.6	7804.7	6673.6	7804.7	0.22583	639620	74173	4.1529	0.99998	1.6413e-05	3.2825e-05	0.00063065	TRUE
Hdac4_4	Hdac4	1689.9	2229.1	1689.9	2229.1	0.39934	145390	16908	4.1469	0.99998	1.6848e-05	3.3696e-05	0.00064548	TRUE
Tnfaip8l3_2	Tnfaip8l3	892.79	1274.7	892.79	1274.7	0.51328	72928	8510.7	4.1398	0.99998	1.7379e-05	3.4758e-05	0.00066386	TRUE
Pltp_4	Pltp	4612.9	5536	4612.9	5536	0.2631	426010	49836	4.1348	0.99998	1.7763e-05	3.5526e-05	0.00067655	TRUE
Etv3_10	Etv3	4674.9	3746.8	4674.9	3746.8	-0.31921	430710	50557	4.1278	1.8316e-05	0.99998	3.6631e-05	0.00069557	FALSE
Nrip1_5	Nrip1	4285.6	3400.7	4285.6	3400.7	-0.33357	391500	46039	4.124	1.8617e-05	0.99998	3.7234e-05	0.00070386	FALSE
Vasp_1	Vasp	6649.7	7770.6	6649.7	7770.6	0.22471	628220	73887	4.1237	0.99998	1.8642e-05	3.7284e-05	0.00070386	TRUE
Sephs2_7	Sephs2	4169.3	3297.7	4169.3	3297.7	-0.33826	379840	44694	4.1228	1.8717e-05	0.99998	3.7434e-05	0.00070464	FALSE
Rala_6	Rala	1582.2	2099.4	1582.2	2099.4	0.40776	133710	15752	4.1202	0.99998	1.8924e-05	3.7849e-05	0.0007104	TRUE
Cfb_5	Cfb	2700.1	2011	2700.1	2011	-0.42493	237450	27999	4.1184	1.9074e-05	0.99998	3.8148e-05	0.00071396	FALSE
Mcm6_10	Mcm6	1862.8	1298.6	1862.8	1298.6	-0.52014	159140	18777	4.1171	1.9186e-05	0.99998	3.8371e-05	0.00071608	FALSE
Pde3b_6	Pde3b	3639.7	2832.9	3639.7	2832.9	-0.36143	325460	38613	4.1058	2.0148e-05	0.99998	4.0296e-05	0.00074985	FALSE
Mgl2_7	Mgl2	2978.5	3702.6	2978.5	3702.6	0.31386	262170	31118	4.1049	0.99998	2.0226e-05	4.0453e-05	0.00075063	TRUE
Mitf_1	Mitf	1796.5	2347.8	1796.5	2347.8	0.386	152020	18058	4.1032	0.99998	2.0377e-05	4.0753e-05	0.00075405	TRUE
AW549877_9	AW549877	6816.1	7945.5	6816.1	7945.5	0.22116	637770	75880	4.1	0.99998	2.0657e-05	4.1314e-05	0.00076058	TRUE
Tnfrsf1b_9	Tnfrsf1b	5665.6	4643.2	5665.6	4643.2	-0.28704	522600	62181	4.0999	2.067e-05	0.99998	4.1339e-05	0.00076058	FALSE
Megf9_2	Megf9	2180.3	2791.5	2180.3	2791.5	0.35633	186740	22243	4.0977	0.99998	2.0861e-05	4.1722e-05	0.00076546	TRUE
Tspyl2_10	Tspyl2	4783.7	3851.7	4783.7	3851.7	-0.31254	434260	51824	4.0938	2.1221e-05	0.99998	4.2442e-05	0.00077647	FALSE
Rell1_8	Rell1	2289.1	2915.7	2289.1	2915.7	0.34895	196340	23439	4.0931	0.99998	2.1285e-05	4.257e-05	0.00077664	TRUE
Ptpn12_5	Ptpn12	5787.4	4755.5	5787.4	4755.5	-0.28325	532370	63622	4.0909	2.1487e-05	0.99998	4.2974e-05	0.00078181	FALSE
Slc16a10_8	Slc16a10	3335.2	4101.1	3335.2	4101.1	0.29817	293340	35147	4.0856	0.99998	2.1983e-05	4.3966e-05	0.00079627	TRUE
Plbd1_2	Plbd1	1632.3	2153.7	1632.3	2153.7	0.39971	135930	16289	4.0853	0.99998	2.2006e-05	4.4013e-05	0.00079627	TRUE
Ugcg_6	Ugcg	6036.4	7089.6	6036.4	7089.6	0.23197	554570	66575	4.0817	0.99998	2.2356e-05	4.4712e-05	0.00080667	TRUE
H2-Aa_2	H2-Aa	2689.3	3370.4	2689.3	3370.4	0.3256	231960	27878	4.0794	0.99998	2.2575e-05	4.5149e-05	0.00081231	TRUE
Tlr4_6	Tlr4	1838.9	2392.9	1838.9	2392.9	0.37979	153500	18518	4.0717	0.99998	2.3333e-05	4.6666e-05	0.0008373	TRUE
Sod2_2	Sod2	2626.2	3296.7	2626.2	3296.7	0.32796	224830	27174	4.0678	0.99998	2.3728e-05	4.7457e-05	0.00084914	TRUE
Vasp_7	Vasp	2057.4	2645.1	2057.4	2645.1	0.36233	172680	20897	4.0654	0.99998	2.3976e-05	4.7951e-05	0.00085563	TRUE
Ncln_10	Ncln	6076.6	7129.1	6076.6	7129.1	0.23042	553880	67053	4.0646	0.99998	2.4062e-05	4.8124e-05	0.00085638	TRUE
Runx2_6	Runx2	1506.1	1009.6	1506.1	1009.6	-0.57652	123240	14938	4.0621	2.432e-05	0.99998	4.864e-05	0.0008632	FALSE
Cxcl14_1	Cxcl14	1958.5	2529.2	1958.5	2529.2	0.36875	162830	19817	4.0538	0.99997	2.5191e-05	5.0382e-05	0.00089168	TRUE
Dnmt3a_2	Dnmt3a	4653.2	5561.8	4653.2	5561.8	0.25728	412760	50304	4.051	0.99997	2.5497e-05	5.0995e-05	0.00090008	TRUE
Anln_4	Anln	2550.1	1893.2	2550.1	1893.2	-0.42952	215740	26328	4.0483	2.5795e-05	0.99997	5.1589e-05	0.00090811	FALSE
Ptgir_3	Ptgir	4576	5475.2	4576	5475.2	0.2588	404350	49406	4.0458	0.99997	2.6071e-05	5.2142e-05	0.00091537	TRUE
Ncoa4_9	Ncoa4	1416.9	938.77	1416.9	938.77	-0.59342	114320	13989	4.0429	2.6396e-05	0.99997	5.2792e-05	0.00092429	FALSE
Sla_6	Sla	6334.4	7398.8	6334.4	7398.8	0.22406	566520	70120	4.0198	0.99997	2.9129e-05	5.8258e-05	0.0010173	TRUE
Tnfrsf26_9	Tnfrsf26	5550.3	6540.1	5550.3	6540.1	0.2367	489840	60820	4.0135	0.99997	2.9918e-05	5.9836e-05	0.001042	TRUE
Msrb1_10	Msrb1	3572.3	4352.4	3572.3	4352.4	0.2849	304310	37844	4.0103	0.99997	3.032e-05	6.0639e-05	0.0010532	TRUE
Appl2_6	Appl2	3379.8	4136.1	3379.8	4136.1	0.29127	286020	35653	4.0056	0.99997	3.0932e-05	6.1865e-05	0.0010716	TRUE
Fosl2_6	Fosl2	2255.4	1647.5	2255.4	1647.5	-0.45289	184780	23068	4.0025	3.1334e-05	0.99997	6.2668e-05	0.0010826	FALSE
Apoe_8	Apoe	1470.2	987.55	1470.2	987.55	-0.57363	116490	14555	4.0008	3.1571e-05	0.99997	6.3142e-05	0.0010879	FALSE
Ahcyl2_8	Ahcyl2	5406.8	6379	5406.8	6379	0.23853	472650	59128	3.9984	0.99997	3.1883e-05	6.3765e-05	0.0010958	TRUE
Ssh2_8	Ssh2	6858.5	5757.8	6858.5	5757.8	-0.25234	605790	76388	3.9826	3.4089e-05	0.99997	6.8178e-05	0.0011685	FALSE
Filip1l_6	Filip1l	964.56	1347.4	964.56	1347.4	0.48182	73287	9248.8	3.9809	0.99997	3.4322e-05	6.8645e-05	0.0011734	TRUE
B3gnt8_6	B3gnt8	3987.7	4808.9	3987.7	4808.9	0.2701	337220	42602	3.9788	0.99997	3.4627e-05	6.9253e-05	0.0011806	TRUE
Themis2_6	Themis2	5017.5	4088.3	5017.5	4088.3	-0.29541	431720	54557	3.9782	3.4714e-05	0.99997	6.9428e-05	0.0011806	FALSE
Ncoa4_2	Ncoa4	3789.7	2992.1	3789.7	2992.1	-0.34084	318120	40330	3.9719	3.5658e-05	0.99996	7.1315e-05	0.0012096	FALSE
Cd36_8	Cd36	2823	2142.6	2823	2142.6	-0.3977	231470	29373	3.97	3.5936e-05	0.99996	7.1872e-05	0.0012134	FALSE
Pde8a_4	Pde8a	4365	3504.7	4365	3504.7	-0.31659	370020	46958	3.9699	3.5958e-05	0.99996	7.1916e-05	0.0012134	FALSE
Pltp_1	Pltp	1542	2033.1	1542	2033.1	0.39864	120580	15321	3.9674	0.99996	3.6326e-05	7.2651e-05	0.0012227	TRUE
Ezr_10	Ezr	2454.4	3084.1	2454.4	3084.1	0.3294	198310	25266	3.9621	0.99996	3.7153e-05	7.4305e-05	0.0012473	TRUE
Tiam1_6	Tiam1	3313.4	4053.3	3313.4	4053.3	0.29068	273680	34901	3.9602	0.99996	3.7438e-05	7.4876e-05	0.0012536	TRUE
N4bp1_10	N4bp1	4257.3	3410.9	4257.3	3410.9	-0.31973	358260	45712	3.9591	3.7611e-05	0.99996	7.5222e-05	0.0012562	FALSE
Ephx1_8	Ephx1	923.24	1295	923.24	1295	0.48767	69085	8823.3	3.9572	0.99996	3.7912e-05	7.5825e-05	0.001263	TRUE
Serpinb8_5	Serpinb8	4455.3	3589.4	4455.3	3589.4	-0.31168	374840	48004	3.9518	3.8776e-05	0.99996	7.7551e-05	0.0012885	FALSE
Abr_6	Abr	2397.8	1779.1	2397.8	1779.1	-0.43039	191430	24640	3.9418	4.043e-05	0.99996	8.086e-05	0.0013401	FALSE
Zbtb4_5	Zbtb4	1124.4	713.28	1124.4	713.28	-0.65589	84516	10908	3.9366	4.1323e-05	0.99996	8.2646e-05	0.0013662	FALSE
Slc25a37_6	Slc25a37	6198.4	5169.7	6198.4	5169.7	-0.26178	529160	68501	3.9306	4.2364e-05	0.99996	8.4728e-05	0.0013971	FALSE
L1cam_8	L1cam	5451.4	4493.2	5451.4	4493.2	-0.27881	459020	59653	3.923	4.3735e-05	0.99996	8.7471e-05	0.0014386	FALSE
Unc119_9	Unc119	1241.9	1673.2	1241.9	1673.2	0.42982	93036	12138	3.9153	0.99995	4.5144e-05	9.0289e-05	0.0014812	TRUE
Rassf2_3	Rassf2	2986.1	2295.4	2986.1	2295.4	-0.37939	238560	31204	3.9103	4.6093e-05	0.99995	9.2187e-05	0.0015086	FALSE
Itpr2_9	Itpr2	4916.3	5817.6	4916.3	5817.6	0.2428	406160	53374	3.9012	0.99995	4.7859e-05	9.5718e-05	0.0015624	TRUE
Lgals1_8	Lgals1	1868.2	2402.1	1868.2	2402.1	0.36248	142540	18836	3.8903	0.99995	5.0061e-05	0.00010012	0.0016302	TRUE
Lgals1_3	Lgals1	5232.8	6161.8	5232.8	6161.8	0.23574	431570	57082	3.8886	0.99995	5.0415e-05	0.00010083	0.0016344	TRUE
Rcsd1_9	Rcsd1	2838.2	3506.6	2838.2	3506.6	0.30498	223350	29543	3.8885	0.99995	5.044e-05	0.00010088	0.0016344	TRUE
Adam8_6	Adam8	4004	4807.1	4004	4807.1	0.26366	322480	42790	3.8823	0.99995	5.1726e-05	0.00010345	0.0016719	TRUE
Kcnn3_6	Kcnn3	5978.8	6974.5	5978.8	6974.5	0.22221	495760	65891	3.8792	0.99995	5.2409e-05	0.00010482	0.0016866	TRUE
Rrm2_9	Rrm2	1242.9	815.44	1242.9	815.44	-0.6075	91381	12149	3.8785	5.255e-05	0.99995	0.0001051	0.0016866	FALSE
Slc23a2_4	Slc23a2	2883.9	3556.3	2883.9	3556.3	0.30225	226050	30055	3.8784	0.99995	5.2567e-05	0.00010513	0.0016866	TRUE
Serpinb2_6	Serpinb2	6271.3	5250.7	6271.3	5250.7	-0.25621	520830	69369	3.8751	5.3295e-05	0.99995	0.00010659	0.0017057	FALSE
Mgat5_7	Mgat5	3354.8	2626.7	3354.8	2626.7	-0.35283	265030	35369	3.8712	5.4149e-05	0.99995	0.0001083	0.0017288	FALSE
Bhlhe41_10	Bhlhe41	4818.5	3936.4	4818.5	3936.4	-0.29163	389020	52230	3.8596	5.6788e-05	0.99994	0.00011358	0.0018086	FALSE
Plk3_8	Plk3	3756	4527.3	3756	4527.3	0.26937	297400	39944	3.8589	0.99994	5.6952e-05	0.0001139	0.0018094	TRUE
Tnfaip2_10	Tnfaip2	4358.5	3523.2	4358.5	3523.2	-0.30688	348880	46882	3.8579	5.7181e-05	0.99994	0.00011436	0.0018123	FALSE
Cdc7_4	Cdc7	1744.3	1234.2	1744.3	1234.2	-0.49869	130080	17494	3.8563	5.7568e-05	0.99994	0.00011514	0.0018201	FALSE
Mgl2_8	Mgl2	2059.6	1502	2059.6	1502	-0.4552	155450	20920	3.855	5.7861e-05	0.99994	0.00011572	0.0018249	FALSE
Chpf2_4	Chpf2	7056.4	5975	7056.4	5975	-0.23996	584740	78765	3.8533	5.8274e-05	0.99994	0.00011655	0.0018294	FALSE
Sestd1_8	Sestd1	8639.7	7433.8	8639.7	7433.8	-0.21687	727180	97954	3.8532	5.8284e-05	0.99994	0.00011657	0.0018294	FALSE
Clmp_10	Clmp	3603.8	4355.2	3603.8	4355.2	0.27314	282280	38204	3.8442	0.99994	6.0482e-05	0.00012096	0.0018938	TRUE
Srgn_10	Srgn	3014.4	3696.2	3014.4	3696.2	0.29408	232420	31522	3.8401	0.99994	6.1494e-05	0.00012299	0.0019209	TRUE
Dennd3_4	Dennd3	1556.1	2033.1	1556.1	2033.1	0.38549	113740	15473	3.8344	0.99994	6.2948e-05	0.0001259	0.0019616	TRUE
Gm13212_7	Gm13212	4484.6	3641.9	4484.6	3641.9	-0.30023	355110	48345	3.8328	6.3337e-05	0.99994	0.00012667	0.0019691	FALSE
Zbp1_8	Zbp1	3840.9	3065.7	3840.9	3065.7	-0.3251	300410	40916	3.832	6.3556e-05	0.99994	0.00012711	0.0019711	FALSE
Cox17_2	Cox17	1617	1132	1617	1132	-0.51403	117600	16125	3.8192	6.6937e-05	0.99993	0.00013387	0.0020711	FALSE
Rxra_6	Rxra	2509.8	1895.9	2509.8	1895.9	-0.40448	188420	25881	3.8158	6.7861e-05	0.99993	0.00013572	0.0020947	FALSE
Bhlhe41_6	Bhlhe41	5804.8	4841.1	5804.8	4841.1	-0.26185	464320	63828	3.8143	6.8272e-05	0.99993	0.00013654	0.0021024	FALSE
Ly86_6	Ly86	6032.1	7014.1	6032.1	7014.1	0.21757	482200	66523	3.8075	0.99993	7.0184e-05	0.00014037	0.0021548	TRUE
Espl1_7	Espl1	370.82	151.86	370.82	151.86	-1.2824	23971	3308.4	3.8068	7.0402e-05	0.99993	0.0001408	0.0021548	FALSE
Sephs2_3	Sephs2	1651.8	2140.8	1651.8	2140.8	0.37386	119530	16499	3.8065	0.99993	7.0469e-05	0.00014094	0.0021548	TRUE
Ccdc86_1	Ccdc86	2162.9	2728	2162.9	2728	0.3347	159630	22052	3.805	0.99993	7.0915e-05	0.00014183	0.0021633	TRUE
Hivep3_7	Hivep3	3609.2	2865.1	3609.2	2865.1	-0.333	276870	38266	3.8041	7.1172e-05	0.99993	0.00014234	0.0021661	FALSE
Phyh_2	Phyh	4085.5	4880.7	4085.5	4880.7	0.2565	316140	43729	3.8025	0.99993	7.1617e-05	0.00014323	0.0021745	TRUE
Gclm_8	Gclm	1903	2429.8	1903	2429.8	0.35235	138720	19214	3.8	0.99993	7.2347e-05	0.00014469	0.0021916	TRUE
Extl3_6	Extl3	2137.9	2698.5	2137.9	2698.5	0.33582	157130	21778	3.7988	0.99993	7.2713e-05	0.00014543	0.0021976	TRUE
AB124611_4	AB124611	954.78	591.79	954.78	591.79	-0.68914	65878	9147.9	3.7951	7.3788e-05	0.99993	0.00014758	0.0022249	FALSE
C1qa_8	C1qa	5165.4	6065.2	5165.4	6065.2	0.23164	404850	56290	3.7927	0.99993	7.4513e-05	0.00014903	0.0022416	TRUE
Man2a1_7	Man2a1	4362.8	5183.5	4362.8	5183.5	0.24861	336740	46932	3.7882	0.99992	7.5886e-05	0.00015177	0.0022707	TRUE
Olr1_10	Olr1	2012.9	2554	2012.9	2554	0.34337	146420	20410	3.7879	0.99992	7.5962e-05	0.00015192	0.0022707	TRUE
Ifi202b_1	Ifi202b	2483.7	3089.7	2483.7	3089.7	0.31483	183580	25591	3.7878	0.99992	7.6003e-05	0.00015201	0.0022707	TRUE
Tnip1_5	Tnip1	6038.6	5062	6038.6	5062	-0.25446	476850	66601	3.7841	7.7119e-05	0.99992	0.00015424	0.0022988	FALSE
Dock5_5	Dock5	6632.3	7659.3	6632.3	7659.3	0.20766	527310	73679	3.7833	0.99992	7.7368e-05	0.00015474	0.0023009	TRUE
Pgm2l1_1	Pgm2l1	1442	1893.2	1442	1893.2	0.39256	101810	14254	3.7795	0.99992	7.8586e-05	0.00015717	0.0023318	TRUE
Cyfip2_8	Cyfip2	2968.7	3633.6	2968.7	3633.6	0.29147	221030	31008	3.7757	0.99992	7.9768e-05	0.00015954	0.0023615	TRUE
Abcd2_7	Abcd2	1937.8	2465.7	1937.8	2465.7	0.34737	139300	19592	3.771	0.99992	8.131e-05	0.00016262	0.0024003	TRUE
Tspyl2_1	Tspyl2	1130.9	1526	1130.9	1526	0.43186	78021	10976	3.7705	0.99992	8.1446e-05	0.00016289	0.0024003	TRUE
Mmp19_6	Mmp19	3528.8	4256.7	3528.8	4256.7	0.2705	264940	37348	3.7666	0.99992	8.2732e-05	0.00016546	0.0024275	TRUE
Ass1_2	Ass1	6898.7	5854.4	6898.7	5854.4	-0.23677	545300	76871	3.7666	8.2743e-05	0.99992	0.00016549	0.0024275	FALSE
Ccdc86_4	Ccdc86	2284.7	2860.5	2284.7	2860.5	0.32412	165760	23391	3.7646	0.99992	8.3396e-05	0.00016679	0.0024412	TRUE
Tnfrsf26_2	Tnfrsf26	7082.5	8137.9	7082.5	8137.9	0.20036	556860	79079	3.7528	0.99991	8.7424e-05	0.00017485	0.0025523	TRUE
Cdh1_9	Cdh1	8009	9136.5	8009	9136.5	0.18998	635540	90274	3.7524	0.99991	8.7584e-05	0.00017517	0.0025523	TRUE
Cd302_5	Cd302	5408.9	4496.9	5408.9	4496.9	-0.26636	415920	59154	3.75	8.8427e-05	0.99991	0.00017685	0.0025711	FALSE
Tk1_1	Tk1	2437	3029.8	2437	3029.8	0.31404	175750	25073	3.7442	0.99991	9.0481e-05	0.00018096	0.002625	TRUE
Lmo4_1	Lmo4	3902.8	4666.2	3902.8	4666.2	0.25768	291390	41627	3.7417	0.99991	9.1395e-05	0.00018279	0.0026456	TRUE
Tmem68_1	Tmem68	4644.5	3806.6	4644.5	3806.6	-0.28693	351000	50203	3.7394	9.2225e-05	0.99991	0.00018445	0.0026637	FALSE
Ptk2b_1	Ptk2b	3616.8	4347.8	3616.8	4347.8	0.26549	267150	38353	3.7325	0.99991	9.4809e-05	0.00018962	0.0027323	TRUE
Rin2_8	Rin2	1361.5	1792.9	1361.5	1792.9	0.39684	93048	13400	3.7266	0.9999	9.7051e-05	0.0001941	0.0027907	TRUE
H2-Aa_5	H2-Aa	4403.1	5213.9	4403.1	5213.9	0.24379	328700	47399	3.7242	0.9999	9.7978e-05	0.00019596	0.0028112	TRUE
Hopx_2	Hopx	3928.9	3167	3928.9	3167	-0.31095	290300	41927	3.7212	9.9122e-05	0.9999	0.00019824	0.0028377	FALSE
Cfb_6	Cfb	864.52	527.37	864.52	527.37	-0.71202	56835	8221.1	3.7184	0.00010024	0.9999	0.00020048	0.0028634	FALSE
Cdkn1a_7	Cdkn1a	3521.1	4238.3	3521.1	4238.3	0.26736	257140	37261	3.7151	0.9999	0.00010157	0.00020313	0.002895	TRUE
Agpat4_6	Agpat4	3990.9	4757.4	3990.9	4757.4	0.25338	293710	42640	3.7117	0.9999	0.00010294	0.00020588	0.0029277	TRUE
Csf1_4	Csf1	3517.9	2802.5	3517.9	2802.5	-0.32788	255880	37224	3.7078	0.00010452	0.9999	0.00020903	0.0029661	FALSE
Tk1_3	Tk1	836.24	506.2	836.24	506.2	-0.72309	54465	7932.3	3.7057	0.00010539	0.99989	0.00021078	0.0029844	FALSE
Ier2_2	Ier2	1370.2	1800.2	1370.2	1800.2	0.39357	92472	13493	3.7023	0.99989	0.00010682	0.00021364	0.0030183	TRUE
Map3k5_10	Map3k5	3078.6	2414.1	3078.6	2414.1	-0.35063	220740	32245	3.7002	0.00010771	0.99989	0.00021541	0.0030368	FALSE
Etv3_8	Etv3	5997.3	5046.4	5997.3	5046.4	-0.24902	452110	66110	3.6983	0.00010853	0.99989	0.00021705	0.0030532	FALSE
Paxbp1_5	Paxbp1	2662.1	3275.6	2662.1	3275.6	0.2991	188200	27574	3.6946	0.99989	0.00011011	0.00022021	0.0030911	TRUE
Gclm_4	Gclm	2079.2	2615.7	2079.2	2615.7	0.33102	143910	21135	3.6903	0.99989	0.00011201	0.00022402	0.0031377	TRUE
Hivep3_8	Hivep3	1872.6	1365.8	1872.6	1365.8	-0.45497	128400	18883	3.6878	0.00011311	0.99989	0.00022622	0.0031618	FALSE
Stac2_10	Stac2	3269.9	3953.9	3269.9	3953.9	0.27393	233890	34408	3.6871	0.99989	0.0001134	0.00022679	0.0031629	TRUE
Ptpn12_8	Ptpn12	1490.9	1042.8	1490.9	1042.8	-0.51533	100400	14776	3.6865	0.00011368	0.99989	0.00022735	0.003164	FALSE
Itpr2_1	Itpr2	4076.8	4846.6	4076.8	4846.6	0.24948	296300	43629	3.6855	0.99989	0.00011413	0.00022825	0.0031698	TRUE
Mylip_3	Mylip	1427.8	990.31	1427.8	990.31	-0.52741	95704	14104	3.6839	0.00011485	0.99989	0.0002297	0.003183	FALSE
Agpat4_9	Agpat4	1700.8	2181.3	1700.8	2181.3	0.35879	115440	17025	3.6825	0.99988	0.00011547	0.00023094	0.0031935	TRUE
Itpr2_4	Itpr2	7270.7	8318.2	7270.7	8318.2	0.19417	548730	81343	3.6731	0.99988	0.00011981	0.00023962	0.0033043	TRUE
Sorbs3_9	Sorbs3	3217.7	3893.1	3217.7	3893.1	0.2748	228080	33817	3.6727	0.99988	0.00011998	0.00023997	0.0033043	TRUE
Prpf38b_9	Prpf38b	1923.7	2435.3	1923.7	2435.3	0.34006	130860	19438	3.6694	0.99988	0.00012156	0.00024312	0.0033406	TRUE
Themis2_8	Themis2	7431.6	6373.5	7431.6	6373.5	-0.22155	559760	83284	3.6664	0.00012301	0.99988	0.00024602	0.0033733	FALSE
Srebf1_1	Srebf1	1030.9	1396.2	1030.9	1396.2	0.43723	66720	9934.8	3.6649	0.99988	0.00012371	0.00024742	0.0033854	TRUE
Abr_10	Abr	3786.5	4521.7	3786.5	4521.7	0.25596	270310	40293	3.663	0.99988	0.00012466	0.00024932	0.0034043	TRUE
Mtmr9_3	Mtmr9	2309.7	1746.9	2309.7	1746.9	-0.40277	158420	23667	3.6589	0.00012667	0.99987	0.00025334	0.0034518	FALSE
Ifitm3_5	Ifitm3	9300.9	10492	9300.9	10492	0.17385	709520	106050	3.658	0.99987	0.00012711	0.00025422	0.0034566	TRUE
Themis2_10	Themis2	2478.3	1894.1	2478.3	1894.1	-0.38764	170630	25531	3.656	0.00012807	0.99987	0.00025613	0.0034754	FALSE
Pkib_3	Pkib	860.17	1190	860.17	1190	0.46784	54404	8176.6	3.6479	0.99987	0.00013219	0.00026437	0.0035797	TRUE
B4galt1_6	B4galt1	1469.1	1029.9	1469.1	1029.9	-0.51206	96470	14544	3.6423	0.00013512	0.99986	0.00027024	0.0036517	FALSE
Tma16_7	Tma16	2309.7	1749.6	2309.7	1749.6	-0.40049	156870	23667	3.6409	0.00013583	0.99986	0.00027167	0.0036562	FALSE
Flrt2_7	Flrt2	2744.7	3359.3	2744.7	3359.3	0.29142	188880	28497	3.6409	0.99986	0.00013585	0.0002717	0.0036562	TRUE
Ptgir_6	Ptgir	3908.3	4651.5	3908.3	4651.5	0.25111	276210	41690	3.6401	0.99986	0.00013625	0.0002725	0.0036594	TRUE
Cnn2_4	Cnn2	3711.4	2989.3	3711.4	2989.3	-0.31206	260720	39434	3.6364	0.00013826	0.99986	0.00027651	0.0037056	FALSE
Mtpn_10	Mtpn	3809.3	4541.1	3809.3	4541.1	0.25344	267730	40554	3.6337	0.99986	0.0001397	0.00027939	0.0037365	TRUE
Adap2_3	Adap2	2210.8	2756.5	2210.8	2756.5	0.31815	148900	22577	3.6319	0.99986	0.00014069	0.00028139	0.0037555	TRUE
B3gnt7_10	B3gnt7	5469.8	4581.6	5469.8	4581.6	-0.25561	394520	59871	3.6303	0.00014157	0.99986	0.00028313	0.003771	FALSE
Atf3_8	Atf3	2380.4	2947.9	2380.4	2947.9	0.30837	161030	24447	3.6296	0.99986	0.00014194	0.00028387	0.0037732	TRUE
Kpna4_6	Kpna4	1650.7	1185.4	1650.7	1185.4	-0.47736	108260	16487	3.6239	0.00014512	0.99985	0.00029023	0.0038499	FALSE
Slc7a11_1	Slc7a11	3592.9	4299.9	3592.9	4299.9	0.2591	249940	38080	3.6232	0.99985	0.00014551	0.00029102	0.0038525	TRUE
Ciita_8	Ciita	1534.4	1981.5	1534.4	1981.5	0.36875	99976	15240	3.6222	0.99985	0.00014607	0.00029214	0.0038557	TRUE
Cacna1a_2	Cacna1a	5838.5	6756.4	5838.5	6756.4	0.21062	421270	64227	3.6219	0.99985	0.00014622	0.00029245	0.0038557	TRUE
Aph1c_1	Aph1c	2577.2	3167.9	2577.2	3167.9	0.29759	174430	26630	3.6195	0.99985	0.0001476	0.0002952	0.0038841	TRUE
Pkib_6	Pkib	3385.2	4068.9	3385.2	4068.9	0.26533	233730	35715	3.6178	0.99985	0.00014854	0.00029708	0.0039009	TRUE
Mid1_4	Mid1	4261.7	5035.3	4261.7	5035.3	0.2406	299240	45762	3.6164	0.99985	0.00014939	0.00029877	0.0039114	TRUE
Adgre1_4899	Adgre1	7399	6357.9	7399	6357.9	-0.21875	541940	82890	3.6161	0.00014954	0.99985	0.00029908	0.0039114	FALSE
Zbtb18_9	Zbtb18	1350.6	1767.1	1350.6	1767.1	0.38752	86733	13285	3.6134	0.99985	0.00015108	0.00030215	0.0039437	TRUE
Adgre4_22620	Adgre4	10076	11302	10076	11302	0.16561	751300	115600	3.6053	0.99984	0.00015592	0.00031184	0.004062	TRUE
Mtmr9_6	Mtmr9	4460.7	3670.4	4460.7	3670.4	-0.28126	312280	48067	3.6046	0.0001563	0.99984	0.0003126	0.0040638	FALSE
Tlr2_5	Tlr2	1961.8	1454.2	1961.8	1454.2	-0.43168	128820	19853	3.6024	0.00015765	0.99984	0.00031529	0.0040839	FALSE
Ncf2_9	Ncf2	1033.1	1392.5	1033.1	1392.5	0.43039	64598	9957.3	3.6021	0.99984	0.00015784	0.00031569	0.0040839	TRUE
Fam53b_10	Fam53b	5125.1	4274.2	5125.1	4274.2	-0.26189	362060	55818	3.6018	0.00015801	0.99984	0.00031603	0.0040839	FALSE
Dennd4a_5	Dennd4a	2503.3	3081.4	2503.3	3081.4	0.29964	167090	25808	3.5984	0.99984	0.00016009	0.00032019	0.0041294	TRUE
2410002F23Rik_8	2410002F23Rik	4091	4843	4091	4843	0.24339	282740	43791	3.5935	0.99984	0.00016314	0.00032628	0.0041997	TRUE
Acvr1b_10	Acvr1b	1459.4	1028	1459.4	1028	-0.50501	93012	14440	3.5893	0.00016581	0.99983	0.00033161	0.00426	FALSE
H6pd_1	H6pd	709.01	1001.4	709.01	1001.4	0.49748	42732	6642	3.5871	0.99983	0.0001672	0.00033441	0.0042874	TRUE
Sod1_9	Sod1	5485.1	4606.4	5485.1	4606.4	-0.25181	386010	60051	3.5856	0.00016818	0.99983	0.00033636	0.004304	FALSE
Gpr141_10	Gpr141	4183.4	4942.4	4183.4	4942.4	0.24047	288010	44858	3.5834	0.99983	0.00016956	0.00033912	0.0043308	TRUE
Adssl1_1	Adssl1	1785.6	2265	1785.6	2265	0.34295	114930	17941	3.5794	0.99983	0.00017222	0.00034443	0.00439	TRUE
Cklf_8	Cklf	3570.1	4265.9	3570.1	4265.9	0.25682	242070	37819	3.5779	0.99983	0.00017316	0.00034631	0.0044054	TRUE
Rin2_9	Rin2	4170.3	4926.7	4170.3	4926.7	0.2404	286040	44707	3.5772	0.99983	0.00017367	0.00034733	0.0044097	TRUE
Nlrx1_6	Nlrx1	2149.9	2679.2	2149.9	2679.2	0.3174	140080	21909	3.576	0.99983	0.00017446	0.00034893	0.0044214	TRUE
Pip4k2a_1	Pip4k2a	1507.2	1070.4	1507.2	1070.4	-0.49335	95404	14950	3.5726	0.00017674	0.99982	0.00035349	0.0044682	FALSE
F5_8	F5	3482	4167.4	3482	4167.4	0.25917	234890	36815	3.5722	0.99982	0.000177	0.000354	0.0044682	TRUE
Gde1_4	Gde1	8954	7814.8	8954	7814.8	-0.1963	648900	101800	3.5706	0.00017811	0.99982	0.00035622	0.0044875	FALSE
Tcf7l2_3	Tcf7l2	806.88	495.16	806.88	495.16	-0.70335	48587	7633.1	3.568	0.00017985	0.99982	0.00035971	0.0045228	FALSE
Vasp_2	Vasp	3893.1	4619.3	3893.1	4619.3	0.24672	263720	41515	3.5644	0.99982	0.00018234	0.00036468	0.0045764	TRUE
H2-Q6_5	H2-Q6	5827.6	6729.7	5827.6	6729.7	0.2076	406880	64098	3.5631	0.99982	0.00018327	0.00036655	0.004591	TRUE
Sema6d_4	Sema6d	2529.4	1953.9	2529.4	1953.9	-0.37224	165580	26098	3.5622	0.00018391	0.99982	0.00036781	0.004598	FALSE
Itgal_4	Itgal	4741.3	3934.6	4741.3	3934.6	-0.26901	325380	51330	3.5606	0.00018497	0.99982	0.00036995	0.0046087	FALSE
C77080_9	C77080	1349.5	1759.7	1349.5	1759.7	0.38266	84139	13274	3.5605	0.99981	0.00018504	0.00037008	0.0046087	TRUE
Dhrs9_4	Dhrs9	2230.3	2767.5	2230.3	2767.5	0.31121	144280	22793	3.5582	0.99981	0.00018672	0.00037344	0.0046332	TRUE
Atrnl1_4	Atrnl1	2543.5	3120	2543.5	3120	0.29462	166180	26255	3.5579	0.99981	0.00018692	0.00037383	0.0046332	TRUE
Epsti1_6	Epsti1	3905	3178.9	3905	3178.9	-0.2967	263590	41652	3.5577	0.00018709	0.99981	0.00037419	0.0046332	FALSE
Polg_3	Polg	1360.4	948.9	1360.4	948.9	-0.51924	84665	13389	3.5563	0.00018807	0.99981	0.00037615	0.0046409	FALSE
Etv3_6	Etv3	5419.8	4554	5419.8	4554	-0.25107	374860	59282	3.5562	0.00018812	0.99981	0.00037623	0.0046409	FALSE
Fam129a_9	Fam129a	9726.1	10912	9726.1	10912	0.16594	702980	111280	3.5545	0.99981	0.00018938	0.00037876	0.0046614	TRUE
Rras2_3	Rras2	3839.8	4558.6	3839.8	4558.6	0.2475	258330	40903	3.5541	0.99981	0.00018966	0.00037932	0.0046614	TRUE
Gab1_5	Gab1	3637.5	4334.9	3637.5	4334.9	0.25299	243190	38589	3.5503	0.99981	0.00019242	0.00038485	0.0047204	TRUE
Ski_8	Ski	1442	1865.6	1442	1865.6	0.37137	89730	14254	3.5482	0.99981	0.00019394	0.00038789	0.0047427	TRUE
Sla_10	Sla	2808.9	2202.4	2808.9	2202.4	-0.35075	183880	29215	3.548	0.00019406	0.99981	0.00038812	0.0047427	FALSE
Acvr1b_9	Acvr1b	3661.4	2962.7	3661.4	2962.7	-0.30542	244140	38862	3.5447	0.00019655	0.9998	0.00039311	0.0047946	FALSE
Ppargc1b_2	Ppargc1b	1624.6	1173.5	1624.6	1173.5	-0.46901	101780	16207	3.544	0.00019702	0.9998	0.00039404	0.0047969	FALSE
Snx10_5	Snx10	3501.6	4183.1	3501.6	4183.1	0.25649	232210	37038	3.541	0.9998	0.00019929	0.00039858	0.0048375	TRUE
Cebpa_7	Cebpa	4158.4	3410.9	4158.4	3410.9	-0.28581	279390	44569	3.5408	0.00019943	0.9998	0.00039886	0.0048375	FALSE
Pip4k2a_2	Pip4k2a	5663.4	4781.3	5663.4	4781.3	-0.24422	389070	62156	3.5382	0.0002014	0.9998	0.0004028	0.0048763	FALSE
Tnfrsf11a_7	Tnfrsf11a	3572.3	2884.4	3572.3	2884.4	-0.30846	236560	37844	3.5358	0.00020328	0.9998	0.00040656	0.0049041	FALSE
Adam17_7	Adam17	5360	4504.3	5360	4504.3	-0.2509	366160	58578	3.5358	0.0002033	0.9998	0.00040661	0.0049041	FALSE
Iqsec1_5	Iqsec1	1663.8	1208.4	1663.8	1208.4	-0.461	103670	16627	3.5313	0.00020676	0.99979	0.00041352	0.0049744	FALSE
AA467197_9	AA467197	2780.6	2180.3	2780.6	2180.3	-0.3507	180150	28898	3.531	0.00020698	0.99979	0.00041396	0.0049744	FALSE
Espl1_1	Espl1	1179.9	801.64	1179.9	801.64	-0.55704	71533	11487	3.529	0.00020854	0.99979	0.00041708	0.004999	FALSE
Rrm2_4	Rrm2	2794.7	2193.2	2794.7	2193.2	-0.34951	180900	29056	3.5287	0.00020877	0.99979	0.00041755	0.004999	FALSE
Dmxl2_8	Dmxl2	7654.5	6620.2	7654.5	6620.2	-0.20941	534930	85978	3.5275	0.00020972	0.99979	0.00041944	0.0050125	FALSE
Igsf8_2	Igsf8	1473.5	1898.7	1473.5	1898.7	0.36557	90407	14590	3.5204	0.99978	0.00021548	0.00043097	0.0051409	TRUE
Gcnt2_4	Gcnt2	5859.2	6752.7	5859.2	6752.7	0.20474	399220	64472	3.5191	0.99978	0.00021647	0.00043294	0.0051549	TRUE
Gbp8_3	Gbp8	3401.5	4068	3401.5	4068	0.25807	222100	35900	3.5175	0.99978	0.00021778	0.00043557	0.0051767	TRUE
Lifr_7	Lifr	3430.9	4100.2	3430.9	4100.2	0.25705	224000	36234	3.5163	0.99978	0.00021882	0.00043763	0.0051918	TRUE
Lpar6_5	Lpar6	5318.7	6165.5	5318.7	6165.5	0.21311	358560	58092	3.5135	0.99978	0.00022113	0.00044227	0.0052373	TRUE
Igsf6_1	Igsf6	1239.7	1626.3	1239.7	1626.3	0.39133	74728	12115	3.5123	0.99978	0.00022211	0.00044422	0.0052508	TRUE
Vwf_7	Vwf	6500.7	5559	6500.7	5559	-0.22574	443440	72106	3.5071	0.00022651	0.99977	0.00045301	0.005345	FALSE
Tmem68_8	Tmem68	5640.6	4768.4	5640.6	4768.4	-0.24229	380340	61886	3.5059	0.00022749	0.99977	0.00045499	0.0053587	FALSE
Dusp6_6	Dusp6	2582.7	3155	2582.7	3155	0.28867	163780	26690	3.5032	0.99977	0.00022983	0.00045967	0.005404	TRUE
Slc8a1_7	Slc8a1	8408.1	7327.9	8408.1	7327.9	-0.19835	583400	95128	3.5022	0.0002307	0.99977	0.0004614	0.0054146	FALSE
Stac2_9	Stac2	2602.3	3176.2	2602.3	3176.2	0.28743	164690	26908	3.4987	0.99977	0.00023374	0.00046747	0.005476	TRUE
Clec2d_8	Clec2d	1732.3	2193.2	1732.3	2193.2	0.34019	106230	17365	3.4978	0.99977	0.00023458	0.00046916	0.0054859	TRUE
H2-T23_8	H2-T23	2422.8	2974.6	2422.8	2974.6	0.2959	152240	24916	3.4957	0.99976	0.00023644	0.00047287	0.0055194	TRUE
Cxcl14_4	Cxcl14	1932.4	2420.6	1932.4	2420.6	0.3248	119150	19533	3.4929	0.99976	0.00023891	0.00047782	0.0055672	TRUE
Prkar2b_7	Prkar2b	2957.8	2345.1	2957.8	2345.1	-0.33478	187740	30886	3.4867	0.00024452	0.99976	0.00048905	0.0056878	FALSE
Adgre4_22619	Adgre4	3328.7	3980.6	3328.7	3980.6	0.25796	212490	35073	3.4809	0.99975	0.00024982	0.00049965	0.0058007	TRUE
Ncor2_9	Ncor2	1849.7	2324.8	1849.7	2324.8	0.32965	112860	18635	3.4803	0.99975	0.00025047	0.00050093	0.0058053	TRUE
Cdkn1a_1	Cdkn1a	8737.6	9833.2	8737.6	9833.2	0.1704	600120	99149	3.4793	0.99975	0.00025139	0.00050278	0.0058164	TRUE
Mylip_2	Mylip	2697.9	3279.3	2697.9	3279.3	0.28141	168960	27975	3.4755	0.99975	0.00025491	0.00050981	0.0058872	TRUE
Zfp36l2_6	Zfp36l2	3785.4	3088.7	3785.4	3088.7	-0.29334	242660	40280	3.4711	0.00025914	0.99974	0.00051827	0.0059744	FALSE
Naip2_1	Naip2	4583.6	5355.6	4583.6	5355.6	0.22453	298010	49494	3.4702	0.99974	0.00026006	0.00052013	0.0059852	TRUE
Sort1_1	Sort1	2491.3	1935.5	2491.3	1935.5	-0.36403	154460	25676	3.4687	0.00026149	0.99974	0.00052299	0.0060044	FALSE
Met_7	Met	1759.5	1298.6	1759.5	1298.6	-0.43787	106190	17659	3.468	0.00026216	0.99974	0.00052431	0.0060044	FALSE
Rnf149_3	Rnf149	4185.6	4920.3	4185.6	4920.3	0.23326	269890	44883	3.4679	0.99974	0.00026228	0.00052456	0.0060044	TRUE
Itpr2_3	Itpr2	4794.5	5584.8	4794.5	5584.8	0.22006	312230	51951	3.467	0.99974	0.00026316	0.00052632	0.0060139	TRUE
H2-Ab1_7	H2-Ab1	3825.6	4524.5	3825.6	4524.5	0.24201	244220	40741	3.4625	0.99973	0.00026763	0.00053527	0.0061054	TRUE
Rtp4_7	Rtp4	5587.3	4730.7	5587.3	4730.7	-0.24006	366900	61257	3.4611	0.00026901	0.99973	0.00053801	0.006126	FALSE
Nr4a3_4	Nr4a3	4470.5	5229.5	4470.5	5229.5	0.2262	288060	48181	3.458	0.99973	0.00027215	0.0005443	0.0061867	TRUE
Naip2_4	Naip2	6004.9	6894.4	6004.9	6894.4	0.19927	395670	66200	3.4574	0.99973	0.00027268	0.00054535	0.006188	TRUE
Blnk_2	Blnk	11645	10375	11645	10375	-0.1666	806680	135110	3.4556	0.00027452	0.99973	0.00054904	0.0062189	FALSE
Abcg1_4	Abcg1	276.21	445.46	276.21	445.46	0.68753	14322	2410.5	3.4472	0.99972	0.00028324	0.00056647	0.0064053	TRUE
Cdk18_8	Cdk18	5337.2	4505.2	5337.2	4505.2	-0.24444	346110	58309	3.4455	0.00028499	0.99972	0.00056998	0.0064337	FALSE
Fos_6	Fos	2706.6	3282.9	2706.6	3282.9	0.27839	166050	28072	3.4396	0.99971	0.00029131	0.00058262	0.006565	TRUE
Zfp703_6	Zfp703	1772.5	2231	1772.5	2231	0.33169	105080	17800	3.4361	0.9997	0.00029509	0.00059018	0.0066329	TRUE
Rhoq_5	Rhoq	4617.3	3849.9	4617.3	3849.9	-0.26217	294460	49886	3.4359	0.00029534	0.9997	0.00059068	0.0066329	FALSE
Tcaf1_43645	Tcaf1	4055.1	4770.2	4055.1	4770.2	0.23428	255730	43378	3.4338	0.9997	0.00029762	0.00059524	0.0066726	TRUE
Fos_7	Fos	617.67	358.02	617.67	358.02	-0.7851	33708	5726.4	3.4312	0.00030049	0.9997	0.00060098	0.0067226	FALSE
Dennd4a_1	Dennd4a	1037.4	1380.5	1037.4	1380.5	0.41189	58867	10002	3.4308	0.9997	0.00030088	0.00060176	0.0067226	TRUE
Ctsl_5	Ctsl	9006.2	7908.7	9006.2	7908.7	-0.18746	602280	102440	3.4292	0.00030271	0.9997	0.00060542	0.0067519	FALSE
Arhgap24_7	Arhgap24	2550.1	3106.2	2550.1	3106.2	0.28453	154660	26328	3.4277	0.9997	0.00030436	0.00060872	0.006777	TRUE
Rxra_5	Rxra	859.08	549.46	859.08	549.46	-0.64384	47933	8165.5	3.4264	0.00030577	0.99969	0.00061155	0.006797	FALSE
Tapt1_6	Tapt1	9853.3	8703.9	9853.3	8703.9	-0.17893	660620	112850	3.4217	0.00031118	0.99969	0.00062236	0.0069053	FALSE
Rtp4_10	Rtp4	1534.4	1956.7	1534.4	1956.7	0.35056	89173	15240	3.4209	0.99969	0.0003121	0.00062419	0.0069139	TRUE
Mcemp1_34079	Mcemp1	5876.6	6746.3	5876.6	6746.3	0.19909	378200	64678	3.4198	0.99969	0.00031335	0.00062671	0.0069299	TRUE
Tet2_9	Tet2	4776.1	5553.5	4776.1	5553.5	0.21753	302190	51736	3.4179	0.99968	0.00031552	0.00063104	0.0069661	TRUE
P2ry14_6	P2ry14	986.31	1318.9	986.31	1318.9	0.41883	55301	9473.3	3.4169	0.99968	0.00031671	0.00063341	0.0069804	TRUE
Ctnnb1_1	Ctnnb1	4916.3	5705.3	4916.3	5705.3	0.21469	311260	53374	3.4152	0.99968	0.0003187	0.00063741	0.0070126	TRUE
Mtmr9_1	Mtmr9	4273.7	3542.5	4273.7	3542.5	-0.27064	267310	45901	3.4128	0.00032147	0.99968	0.00064294	0.0070615	FALSE
Paxbp1_6	Paxbp1	1673.6	1232.4	1673.6	1232.4	-0.44119	97333	16733	3.4108	0.00032381	0.99968	0.00064761	0.0071008	FALSE
Ciita_7	Ciita	1024.4	1363.1	1024.4	1363.1	0.41176	57354	9867.2	3.4096	0.99967	0.00032531	0.00065062	0.0071218	TRUE
Pitpnm1_4	Pitpnm1	670.95	940.61	670.95	940.61	0.48677	36358	6259.4	3.4084	0.99967	0.00032674	0.00065347	0.0071411	TRUE
Slfn5_6	Slfn5	8049.3	9075.7	8049.3	9075.7	0.17313	526790	90762	3.4071	0.99967	0.00032831	0.00065662	0.0071634	TRUE
Adipor2_10	Adipor2	4987	4194.1	4987	4194.1	-0.24976	314360	54200	3.4059	0.00032975	0.99967	0.00065951	0.0071739	FALSE
Nktr_8	Nktr	3127.5	2510.8	3127.5	2510.8	-0.31677	190180	32797	3.4055	0.00033017	0.99967	0.00066035	0.0071739	FALSE
Vwf_2	Vwf	1756.2	1304.2	1756.2	1304.2	-0.42908	102180	17624	3.4053	0.00033044	0.99967	0.00066089	0.0071739	FALSE
Tnfaip2_7	Tnfaip2	8134.1	7103.4	8134.1	7103.4	-0.19545	531190	91793	3.402	0.00033447	0.99967	0.00066894	0.0072379	FALSE
Ccnd3_3	Ccnd3	1974.8	1493.8	1974.8	1493.8	-0.40253	115700	19995	3.402	0.0003345	0.99967	0.000669	0.0072379	FALSE
Vps25_6	Vps25	3035.1	3641	3035.1	3641	0.26252	183560	31754	3.4002	0.99966	0.00033673	0.00067346	0.007274	TRUE
Mocs1_4	Mocs1	2916.5	3509.3	2916.5	3509.3	0.26687	175720	30422	3.3989	0.99966	0.00033834	0.00067668	0.0072967	TRUE
Ctsl_8	Ctsl	4586.8	3830.6	4586.8	3830.6	-0.25989	285980	49532	3.3982	0.00033921	0.99966	0.00067843	0.0073035	FALSE
Atrnl1_10	Atrnl1	1946.5	1469.8	1946.5	1469.8	-0.40502	113620	19687	3.3975	0.00034	0.99966	0.00068001	0.0073084	FALSE
Rffl_5	Rffl	5760.2	6614.7	5760.2	6614.7	0.19952	365050	63300	3.3962	0.99966	0.00034168	0.00068335	0.0073322	TRUE
F5_6	F5	1257.1	1633.6	1257.1	1633.6	0.37775	70899	12298	3.3956	0.99966	0.00034242	0.00068484	0.0073361	TRUE
Raph1_1	Raph1	2463.1	1922.6	2463.1	1922.6	-0.3572	146030	25362	3.3934	0.0003451	0.99965	0.00069021	0.0073815	FALSE
Cyp4f16_8	Cyp4f16	6268	7161.4	6268	7161.4	0.19219	399010	69330	3.3927	0.99965	0.00034602	0.00069203	0.0073889	TRUE
Stat2_5	Stat2	2426.1	2961.7	2426.1	2961.7	0.2877	143460	24953	3.3909	0.99965	0.00034829	0.00069659	0.0074253	TRUE
Fam219a_4	Fam219a	1682.3	1242.5	1682.3	1242.5	-0.43688	96706	16826	3.3904	0.000349	0.99965	0.000698	0.0074282	FALSE
Hmgn2_2	Hmgn2	5451.4	6278.7	5451.4	6278.7	0.20382	342260	59653	3.3875	0.99965	0.00035267	0.00070534	0.0074941	TRUE
Mrc1_7	Mrc1	3135.1	2521.8	3135.1	2521.8	-0.31395	188070	32883	3.3822	0.0003596	0.99964	0.0007192	0.0076289	FALSE
Trim30d_10	Trim30d	2205.3	1698.1	2205.3	1698.1	-0.37691	128660	22518	3.3804	0.00036184	0.99964	0.00072367	0.0076639	FALSE
Hdac4_6	Hdac4	1434.3	1836.1	1434.3	1836.1	0.35606	80716	14174	3.3749	0.99963	0.00036926	0.00073852	0.0077969	TRUE
Tuba4a_3	Tuba4a	2217.3	2725.2	2217.3	2725.2	0.29744	128980	22649	3.3748	0.99963	0.00036932	0.00073863	0.0077969	TRUE
Prkar2b_9	Prkar2b	3060.1	3664	3060.1	3664	0.25977	182350	32036	3.374	0.99963	0.00037043	0.00074087	0.0078079	TRUE
Unc119_4	Unc119	7193.4	6237.3	7193.4	6237.3	-0.20573	457100	80413	3.3718	0.00037344	0.99963	0.00074688	0.0078478	FALSE
Dok3_3	Dok3	2829.5	3408.1	2829.5	3408.1	0.26832	167380	29446	3.3717	0.99963	0.00037353	0.00074706	0.0078478	TRUE
Fosl2_8	Fosl2	6394.2	5497.3	6394.2	5497.3	-0.21799	402160	70834	3.3697	0.0003762	0.99962	0.00075241	0.0078912	FALSE
Arfgef1_9	Arfgef1	3668	4332.2	3668	4332.2	0.24005	220580	38936	3.3661	0.99962	0.00038124	0.00076248	0.0079786	TRUE
Runx2_2	Runx2	1323.4	939.69	1323.4	939.69	-0.49357	73624	12998	3.3658	0.0003816	0.99962	0.00076319	0.0079786	FALSE
Fcrls_9	Fcrls	3734.3	3063.9	3734.3	3063.9	-0.28538	224710	39695	3.3648	0.00038297	0.99962	0.00076594	0.0079945	FALSE
C77080_10	C77080	4811.9	5579.2	4811.9	5579.2	0.21341	294380	52154	3.3599	0.99961	0.0003899	0.00077979	0.0081203	TRUE
Btg2_5	Btg2	4693.4	3936.4	4693.4	3936.4	-0.2537	286540	50772	3.3596	0.00039025	0.99961	0.00078049	0.0081203	FALSE
Hvcn1_8	Hvcn1	1288.6	911.16	1288.6	911.16	-0.49959	71239	12630	3.3586	0.00039163	0.99961	0.00078327	0.0081362	FALSE
Gna15_8	Gna15	3131.8	3740.4	3131.8	3740.4	0.25609	185150	32846	3.3576	0.99961	0.00039306	0.00078612	0.0081528	TRUE
Hr_10	Hr	3903.9	3219.4	3903.9	3219.4	-0.27804	234270	41640	3.3544	0.00039768	0.9996	0.00079537	0.0082356	FALSE
C1galt1_9	C1galt1	2334.7	1815.9	2334.7	1815.9	-0.36242	134610	23943	3.3533	0.00039933	0.9996	0.00079866	0.0082496	FALSE
Fam129b_1	Fam129b	3914.8	3229.6	3914.8	3229.6	-0.27752	234780	41765	3.3531	0.00039962	0.9996	0.00079925	0.0082496	FALSE
P2ry13_1	P2ry13	2713.2	3275.6	2713.2	3275.6	0.27168	158150	28145	3.3523	0.9996	0.00040065	0.0008013	0.0082577	TRUE
Ncln_8	Ncln	6151.7	7024.2	6151.7	7024.2	0.19133	380670	67945	3.3474	0.99959	0.00040785	0.00081571	0.0083929	TRUE
Rrm2_6	Rrm2	1946.5	1477.2	1946.5	1477.2	-0.39782	110140	19687	3.345	0.00041135	0.99959	0.00082271	0.0084516	FALSE
Mcemp1_34078	Mcemp1	3032.9	2437.1	3032.9	2437.1	-0.31539	177460	31730	3.3445	0.0004121	0.99959	0.0008242	0.0084536	FALSE
Gpd2_9	Gpd2	2016.1	2494.2	2016.1	2494.2	0.30685	114270	20445	3.3434	0.99959	0.00041379	0.00082758	0.0084749	TRUE
Cep85l_10	Cep85l	3765.8	3097	3765.8	3097	-0.282	223640	40056	3.3416	0.00041642	0.99958	0.00083285	0.0085154	FALSE
Lmo2_8	Lmo2	2551.1	3093.3	2551.1	3093.3	0.27792	146990	26340	3.3408	0.99958	0.00041766	0.00083531	0.0085272	TRUE
Ifitm2_10	Ifitm2	6734.5	5821.3	6734.5	5821.3	-0.2102	417010	74902	3.3369	0.00042365	0.99958	0.0008473	0.0086361	FALSE
Alkbh1_10	Alkbh1	3415.7	2782.3	3415.7	2782.3	-0.29581	200600	36061	3.3355	0.00042573	0.99957	0.00085145	0.0086649	FALSE
Rras2_1	Rras2	2000.9	2475.8	2000.9	2475.8	0.3071	112760	20279	3.3347	0.99957	0.00042693	0.00085387	0.0086759	TRUE
Cdc7_7	Cdc7	1176.6	820.04	1176.6	820.04	-0.52034	63571	11453	3.3318	0.00043141	0.99957	0.00086282	0.0087532	FALSE
Fgr_2	Fgr	9285.7	8205	9285.7	8205	-0.17848	583900	105860	3.3213	0.00044798	0.99955	0.00089597	0.0090753	FALSE
Nt5e_9	Nt5e	3190.6	2584.4	3190.6	2584.4	-0.30389	183730	33509	3.3115	0.00046405	0.99954	0.0009281	0.0093732	FALSE
Sash1_6	Sash1	5745	6576.9	5745	6576.9	0.19508	346070	63120	3.3114	0.99954	0.00046412	0.00092825	0.0093732	TRUE
Pcyox1_7	Pcyox1	3208	3815.8	3208	3815.8	0.25027	184750	33706	3.311	0.99954	0.00046487	0.00092973	0.0093736	TRUE
Adipor2_7	Adipor2	3906.1	3230.5	3906.1	3230.5	-0.2739	228230	41665	3.3099	0.00046657	0.99953	0.00093314	0.0093935	FALSE
Ptpn12_6	Ptpn12	4962	4195	4962	4195	-0.24219	294140	53908	3.3034	0.00047755	0.99952	0.00095511	0.0095997	FALSE
Car4_4	Car4	8166.7	9169.6	8166.7	9169.6	0.16708	502880	92190	3.303	0.99952	0.0004783	0.00095661	0.0096	TRUE
Rnf149_10	Rnf149	2945.9	3525	2945.9	3525	0.25884	167680	30751	3.3024	0.99952	0.00047935	0.0009587	0.0096062	TRUE
P2ry14_1	P2ry14	3729.9	4387.4	3729.9	4387.4	0.23415	216110	39645	3.3019	0.99952	0.0004802	0.0009604	0.0096085	TRUE
Ccl3_5	Ccl3	1762.7	2201.5	1762.7	2201.5	0.3205	96256	17694	3.2985	0.99951	0.00048601	0.00097202	0.0097097	TRUE
Rras2_9	Rras2	4668.4	5409	4668.4	5409	0.21239	274230	50481	3.2962	0.99951	0.00049009	0.00098019	0.0097764	TRUE
Agpat4_7	Agpat4	3477.6	4109.4	3477.6	4109.4	0.24076	199570	36766	3.2949	0.99951	0.0004923	0.0009846	0.0098054	TRUE
Ncor2_3	Ncor2	1672.5	2098.4	1672.5	2098.4	0.32714	90712	16721	3.294	0.99951	0.00049394	0.00098789	0.0098231	TRUE
Sestd1_6	Sestd1	6489.9	5606.9	6489.9	5606.9	-0.21096	389860	71976	3.2913	0.00049855	0.9995	0.0009971	0.0098995	FALSE
Atrnl1_1	Atrnl1	5316.5	4523.6	5316.5	4523.6	-0.23297	314370	58066	3.2906	0.0004999	0.9995	0.0009998	0.0099112	FALSE
Rpl36al_9	Rpl36al	2475	1950.3	2475	1950.3	-0.34363	137690	25495	3.2866	0.00050703	0.99949	0.0010141	0.010037	FALSE
Ptgr1_6	Ptgr1	4959.8	4197.8	4959.8	4197.8	-0.24061	290360	53882	3.2829	0.00051365	0.99949	0.0010273	0.010153	FALSE
Acvr1b_5	Acvr1b	3449.4	2822.8	3449.4	2822.8	-0.28914	196330	36444	3.2824	0.00051468	0.99949	0.0010294	0.010156	FALSE
Galnt3_9	Galnt3	2157.5	2644.2	2157.5	2644.2	0.29336	118450	21992	3.282	0.99948	0.00051535	0.0010307	0.010156	TRUE
Basp1_4	Basp1	2744.7	3298.6	2744.7	3298.6	0.2651	153390	28497	3.281	0.99948	0.00051711	0.0010342	0.010157	TRUE
Rpl22l1_3	Rpl22l1	3821.3	4483.1	3821.3	4483.1	0.23038	219000	40691	3.2808	0.99948	0.00051751	0.001035	0.010157	TRUE
Ptpn1_9	Ptpn1	1568.1	1977.9	1568.1	1977.9	0.33474	83955	15601	3.2807	0.99948	0.00051776	0.0010355	0.010157	TRUE
Dhdh_10	Dhdh	2621.8	2081.9	2621.8	2081.9	-0.33256	145780	27126	3.2785	0.00052183	0.99948	0.0010437	0.010222	FALSE
Lhfpl2_3	Lhfpl2	3873.5	4539.2	3873.5	4539.2	0.22877	221620	41290	3.2764	0.99947	0.00052576	0.0010515	0.010266	TRUE
Ptk2b_5	Ptk2b	2377.2	2889	2377.2	2889	0.28124	131000	24411	3.2761	0.99947	0.00052617	0.0010523	0.010266	TRUE
Cercam_8	Cercam	2931.8	3504.7	2931.8	3504.7	0.25747	164160	30593	3.276	0.99947	0.00052645	0.0010529	0.010266	TRUE
Adssl1_4	Adssl1	5536.2	4729.8	5536.2	4729.8	-0.22708	325160	60653	3.2745	0.00052933	0.99947	0.0010587	0.010306	FALSE
Gpnmb_7	Gpnmb	1871.5	2321.2	1871.5	2321.2	0.31051	101100	18871	3.2733	0.99947	0.00053146	0.0010629	0.010319	TRUE
Itgb7_2	Itgb7	1707.3	1279.3	1707.3	1279.3	-0.41606	91584	17096	3.2733	0.00053154	0.99947	0.0010631	0.010319	FALSE
Mras_8	Mras	3089.4	3677.8	3089.4	3677.8	0.25142	173070	32367	3.2702	0.99946	0.0005373	0.0010746	0.010415	TRUE
Rogdi_4	Rogdi	2211.9	2703.1	2211.9	2703.1	0.28924	120660	22589	3.2685	0.99946	0.00054061	0.0010812	0.010463	TRUE
Ppp1r13b_10	Ppp1r13b	7426.2	6484	7426.2	6484	-0.19571	443870	83218	3.2661	0.00054517	0.99945	0.0010903	0.010536	FALSE
Rtp4_2	Rtp4	1515.9	1916.2	1515.9	1916.2	0.33788	80120	15043	3.2638	0.99945	0.00054963	0.0010993	0.010607	TRUE
Dynlt1b_7	Dynlt1b	3114.4	3703.5	3114.4	3703.5	0.24986	173520	32649	3.2603	0.99944	0.00055653	0.0011131	0.010724	TRUE
Fgr_8	Fgr	9742.4	8654.2	9742.4	8654.2	-0.17086	592130	111480	3.2593	0.00055853	0.99944	0.0011171	0.010747	FALSE
Creld2_6	Creld2	1901.9	2353.4	1901.9	2353.4	0.30711	101890	19202	3.2577	0.99944	0.0005615	0.001123	0.01077	TRUE
B3gnt7_8	B3gnt7	9019.3	7975.9	9019.3	7975.9	-0.17735	544330	102600	3.2575	0.00056202	0.99944	0.001124	0.01077	FALSE
Top2a_10	Top2a	4862	4114	4862	4114	-0.24093	279710	52738	3.2569	0.00056321	0.99944	0.0011264	0.01077	FALSE
Ppt2_8	Ppt2	4752.1	5490.9	4752.1	5490.9	0.20842	272880	51457	3.2567	0.99944	0.00056352	0.001127	0.01077	TRUE
Ncor2_1	Ncor2	4497.7	5214.8	4497.7	5214.8	0.21338	257120	48496	3.2564	0.99944	0.00056424	0.0011285	0.01077	TRUE
Klf13_9	Klf13	3356.9	3969.5	3356.9	3969.5	0.24175	187630	35394	3.2561	0.99944	0.00056468	0.0011294	0.01077	TRUE
Mfsd7a_2	Mfsd7a	3671.2	4313.7	3671.2	4313.7	0.23263	206420	38974	3.2547	0.99943	0.00056758	0.0011352	0.010809	TRUE
Trim36_10	Trim36	829.72	541.17	829.72	541.17	-0.61561	41629	7865.7	3.2535	0.00057003	0.99943	0.0011401	0.01084	FALSE
Sorl1_10	Sorl1	7344.6	8276.8	7344.6	8276.8	0.17237	434530	82234	3.2509	0.99942	0.0005753	0.0011506	0.010924	TRUE
Aph1c_6	Aph1c	8625.6	9641.7	8625.6	9641.7	0.16065	516250	97781	3.2495	0.99942	0.00057801	0.001156	0.010959	TRUE
Ston2_6	Ston2	2764.3	2214.4	2764.3	2214.4	-0.31986	151190	28716	3.245	0.00058725	0.99941	0.0011745	0.011118	FALSE
Rin2_4	Rin2	2416.3	2927.7	2416.3	2927.7	0.27685	130750	24844	3.2443	0.99941	0.0005886	0.0011772	0.011123	TRUE
Krit1_6	Krit1	6310.4	5453.2	6310.4	5453.2	-0.21061	367470	69835	3.2441	0.00058921	0.99941	0.0011784	0.011123	FALSE
Tet2_4	Tet2	2783.9	3335.4	2783.9	3335.4	0.26069	152100	28935	3.2424	0.99941	0.0005926	0.0011852	0.011171	TRUE
Inhba_6	Inhba	3918.1	3255.3	3918.1	3255.3	-0.26726	219610	41802	3.2415	0.00059458	0.99941	0.0011892	0.011192	FALSE
Pald1_4	Pald1	4583.6	3862.8	4583.6	3862.8	-0.24678	259780	49494	3.24	0.00059766	0.9994	0.0011953	0.011234	FALSE
Clec2d_3	Clec2d	779.7	1057.5	779.7	1057.5	0.43918	38587	7356.8	3.2388	0.9994	0.00060012	0.0012002	0.011235	TRUE
Rin2_10	Rin2	5338.3	6120.4	5338.3	6120.4	0.19723	305880	58322	3.2387	0.9994	0.00060027	0.0012005	0.011235	TRUE
Gbp6_7	Gbp6	2741.4	2195.1	2741.4	2195.1	-0.32054	149270	28460	3.2387	0.00060033	0.9994	0.0012007	0.011235	FALSE
Basp1_1	Basp1	1508.3	1904.2	1508.3	1904.2	0.3361	78387	14961	3.2371	0.9994	0.00060381	0.0012076	0.011273	TRUE
Fhod1_2	Fhod1	1785.6	1352	1785.6	1352	-0.40103	93991	17941	3.237	0.00060404	0.9994	0.0012081	0.011273	FALSE
Gcnt2_2	Gcnt2	6483.3	7350	6483.3	7350	0.18098	375570	71898	3.2322	0.99939	0.00061415	0.0012283	0.011445	TRUE
Ccdc86_2	Ccdc86	2235.8	2724.3	2235.8	2724.3	0.28498	119310	22852	3.2314	0.99938	0.00061593	0.0012319	0.011462	TRUE
Cxcl14_5	Cxcl14	2684.9	2146.3	2684.9	2146.3	-0.32289	145050	27829	3.2287	0.00062178	0.99938	0.0012436	0.011554	FALSE
Atrnl1_8	Atrnl1	3372.2	3979.7	3372.2	3979.7	0.2389	184520	35567	3.2212	0.99936	0.00063832	0.0012766	0.011844	TRUE
Adnp_9	Adnp	5529.7	4737.1	5529.7	4737.1	-0.22314	314060	60576	3.2201	0.00064071	0.99936	0.0012814	0.011872	FALSE
Lap3_8	Lap3	3430.9	2819.1	3430.9	2819.1	-0.28327	187160	36234	3.2141	0.00065426	0.99935	0.0013085	0.012106	FALSE
Zfp36l2_8	Zfp36l2	1584.4	1180.8	1584.4	1180.8	-0.42383	81438	15775	3.2132	0.00065628	0.99934	0.0013126	0.012107	FALSE
Scpep1_8	Scpep1	1874.8	2316.6	1874.8	2316.6	0.30513	97594	18907	3.2131	0.99934	0.00065665	0.0013133	0.012107	TRUE
Plekha6_4	Plekha6	5588.4	6383.6	5588.4	6383.6	0.19192	316220	61269	3.2129	0.99934	0.00065712	0.0013142	0.012107	TRUE
Slc31a2_1	Slc31a2	6779.1	5897.7	6779.1	5897.7	-0.20092	388470	75437	3.2092	0.00066546	0.99933	0.0013309	0.012243	FALSE
Atrnl1_2	Atrnl1	2607.7	2080.9	2607.7	2080.9	-0.3254	138730	26969	3.2076	0.00066933	0.99933	0.0013387	0.012297	FALSE
Sema6d_6	Sema6d	1550.7	1948.4	1550.7	1948.4	0.32919	79088	15414	3.2034	0.99932	0.00067914	0.0013583	0.01246	TRUE
Chd3_9	Chd3	4021.4	3358.4	4021.4	3358.4	-0.25984	219760	42990	3.1975	0.00069321	0.99931	0.0013864	0.01267	FALSE
C3ar1_10	C3ar1	2052	2513.5	2052	2513.5	0.29254	106490	20837	3.1971	0.99931	0.00069407	0.0013881	0.01267	TRUE
Stk17b_4	Stk17b	4432.4	3733.9	4432.4	3733.9	-0.24735	243960	47739	3.1969	0.00069447	0.99931	0.0013889	0.01267	FALSE
Ctsl_10	Ctsl	2942.6	3502.9	2942.6	3502.9	0.25137	156960	30715	3.1969	0.99931	0.00069451	0.001389	0.01267	TRUE
Ccdc86_7	Ccdc86	2016.1	2473	2016.1	2473	0.29456	104380	20445	3.1954	0.9993	0.00069828	0.0013966	0.012721	TRUE
Glul_6	Glul	2235.8	2718.8	2235.8	2718.8	0.28205	116630	22852	3.1949	0.9993	0.00069947	0.0013989	0.012725	TRUE
Snx7_3	Snx7	3086.2	3660.3	3086.2	3660.3	0.24607	164810	32330	3.193	0.9993	0.00070406	0.0014081	0.012791	TRUE
Trib1_1	Trib1	1638.8	1230.5	1638.8	1230.5	-0.41305	83335	16359	3.1919	0.00070659	0.99929	0.0014132	0.012819	FALSE
Snx18_10	Snx18	3925.7	4578.8	3925.7	4578.8	0.22198	213290	41890	3.1912	0.99929	0.00070847	0.0014169	0.012835	TRUE
Cybb_2	Cybb	1925.9	2369.9	1925.9	2369.9	0.2992	98600	19462	3.1832	0.99927	0.00072835	0.0014567	0.013177	TRUE
Clk1_7	Clk1	5710.2	6506.1	5710.2	6506.1	0.18822	316710	62709	3.1782	0.99926	0.00074089	0.0014818	0.013385	TRUE
Cacna1a_6	Cacna1a	3323.2	2728.9	3323.2	2728.9	-0.28418	176630	35012	3.1764	0.00074553	0.99925	0.0014911	0.013425	FALSE
Mid1ip1_7	Mid1ip1	3502.7	4114	3502.7	4114	0.23204	186890	37051	3.1762	0.99925	0.00074616	0.0014923	0.013425	TRUE
Ccl22_1	Ccl22	2273.8	2758.3	2273.8	2758.3	0.27855	117360	23271	3.1759	0.99925	0.00074683	0.0014937	0.013425	TRUE
Rrm2_7	Rrm2	617.67	377.35	617.67	377.35	-0.70945	28877	5726.4	3.1758	0.00074722	0.99925	0.0014944	0.013425	FALSE
Ndufa12_7	Ndufa12	1445.2	1065.8	1445.2	1065.8	-0.43902	71984	14289	3.1742	0.00075132	0.99925	0.0015026	0.013468	FALSE
B3gnt8_7	B3gnt8	3157.9	3735.8	3157.9	3735.8	0.24235	166940	33141	3.174	0.99925	0.00075169	0.0015034	0.013468	TRUE
Ccdc88c_5	Ccdc88c	3766.9	3132	3766.9	3132	-0.26622	201560	40068	3.1718	0.00075739	0.99924	0.0015148	0.013552	FALSE
Ccnt2_2	Ccnt2	3049.2	3615.2	3049.2	3615.2	0.24557	160180	31914	3.1683	0.99923	0.00076671	0.0015334	0.0137	TRUE
C1qa_2	C1qa	990.66	1299.6	990.66	1299.6	0.39121	47707	9518.3	3.1661	0.99923	0.00077244	0.0015449	0.013761	TRUE
Abcd2_2	Abcd2	1861.7	2295.4	1861.7	2295.4	0.30197	94040	18765	3.1659	0.99923	0.00077305	0.0015461	0.013761	TRUE
Spata13_7	Spata13	1136.4	1468.9	1136.4	1468.9	0.37001	55285	11032	3.1658	0.99923	0.0007733	0.0015466	0.013761	TRUE
Ly6e_1	Ly6e	2155.3	2624	2155.3	2624	0.28373	109810	21968	3.1619	0.99922	0.00078383	0.0015677	0.013929	TRUE
Tfec_3	Tfec	5753.7	4959.8	5753.7	4959.8	-0.21415	315080	63223	3.1571	0.00079673	0.9992	0.0015935	0.014139	FALSE
Trappc9_3	Trappc9	1331	970.06	1331	970.06	-0.45599	65149	13078	3.1564	0.00079859	0.9992	0.0015972	0.014153	FALSE
Rnase6_1	Rnase6	819.93	542.09	819.93	542.09	-0.59606	38597	7766	3.1528	0.00080858	0.99919	0.0016172	0.014311	FALSE
Slc25a37_9	Slc25a37	2544.6	2034	2544.6	2034	-0.32299	130360	26267	3.1506	0.00081478	0.99919	0.0016296	0.014401	FALSE
Slc29a1_1	Slc29a1	1395.2	1764.3	1395.2	1764.3	0.33845	68134	13758	3.1472	0.99918	0.0008242	0.0016484	0.014547	TRUE
Tnfaip2_8	Tnfaip2	3523.3	2915.7	3523.3	2915.7	-0.273	184590	37286	3.1467	0.00082573	0.99917	0.0016515	0.014555	FALSE
Hnrnpll_2	Hnrnpll	5207.8	5957.5	5207.8	5957.5	0.19401	281060	56788	3.1462	0.99917	0.00082708	0.0016542	0.014559	TRUE
Gbp9_1	Gbp9	4008.3	3357.5	4008.3	3357.5	-0.25555	211790	42840	3.1445	0.00083196	0.99917	0.0016639	0.014609	FALSE
Lyz2_10	Lyz2	2019.4	2469.3	2019.4	2469.3	0.29008	101230	20481	3.1441	0.99917	0.00083311	0.0016662	0.014609	TRUE
Gab1_6	Gab1	1693.2	1283.9	1693.2	1283.9	-0.3989	83740	16943	3.144	0.00083329	0.99917	0.0016666	0.014609	FALSE
Eng_3	Eng	4756.5	4043.2	4756.5	4043.2	-0.23436	254420	51507	3.1431	0.00083597	0.99916	0.0016719	0.014636	FALSE
Iqsec1_3	Iqsec1	2761	3293.1	2761	3293.1	0.25414	141530	28679	3.1417	0.99916	0.00083992	0.0016798	0.01467	TRUE
Ift57_6	Ift57	5021.8	5756	5021.8	5756	0.19681	269480	54608	3.1416	0.99916	0.00084015	0.0016803	0.01467	TRUE
Cep85l_9	Cep85l	5549.2	6323.8	5549.2	6323.8	0.18848	300000	60807	3.1412	0.99916	0.00084131	0.0016826	0.014671	TRUE
Stk10_5	Stk10	3673.4	4293.5	3673.4	4293.5	0.22499	192270	38999	3.1401	0.99916	0.00084443	0.0016889	0.014705	TRUE
Clec4d_7	Clec4d	4673.8	5379.5	4673.8	5379.5	0.20283	249000	50544	3.1389	0.99915	0.00084791	0.0016958	0.014746	TRUE
Rhoq_9	Rhoq	5560.1	4785.9	5560.1	4785.9	-0.21628	299700	60936	3.1363	0.00085534	0.99914	0.0017107	0.014856	FALSE
Cdkn1a_6	Cdkn1a	4335.6	5012.3	4335.6	5012.3	0.20918	228930	46618	3.134	0.99914	0.00086228	0.0017246	0.014956	TRUE
Cd82_6	Cd82	4508.5	3817.7	4508.5	3817.7	-0.23991	238650	48622	3.1332	0.00086469	0.99914	0.0017294	0.014978	FALSE
Lbh_1	Lbh	1874.8	2305.5	1874.8	2305.5	0.29824	92776	18907	3.1327	0.99913	0.00086592	0.0017318	0.014979	TRUE
Tpst2_6	Tpst2	1927	1490.1	1927	1490.1	-0.37072	95433	19474	3.1307	0.00087201	0.99913	0.001744	0.015047	FALSE
Tgs1_6	Tgs1	3517.9	2913.9	3517.9	2913.9	-0.27168	182410	37224	3.1306	0.00087214	0.99913	0.0017443	0.015047	FALSE
Slpi_3	Slpi	1906.3	1472.6	1906.3	1472.6	-0.3722	94051	19249	3.126	0.00088597	0.99911	0.0017719	0.015258	FALSE
Dhrs7_3	Dhrs7	5062.1	4328.5	5062.1	4328.5	-0.22582	269070	55079	3.1258	0.00088671	0.99911	0.0017734	0.015258	FALSE
B3gnt8_1	B3gnt8	3753.9	4378.2	3753.9	4378.2	0.2219	194880	39919	3.1247	0.99911	0.00088985	0.0017797	0.015292	TRUE
E2f7_2	E2f7	4374.8	3697.1	4374.8	3697.1	-0.24276	229630	47071	3.1236	0.00089333	0.99911	0.0017867	0.015331	FALSE
Cdk18_3	Cdk18	1858.4	1431.2	1858.4	1431.2	-0.37667	91283	18730	3.1221	0.00089791	0.9991	0.0017958	0.01539	FALSE
Slc25a37_10	Slc25a37	6201.7	5385	6201.7	5385	-0.20367	333460	68540	3.1193	0.00090629	0.99909	0.0018126	0.015513	FALSE
Cd82_1	Cd82	3794.1	4420.5	3794.1	4420.5	0.2204	196200	40380	3.1173	0.99909	0.00091257	0.0018251	0.0156	TRUE
Slc6a12_7	Slc6a12	4170.3	4828.2	4170.3	4828.2	0.21128	216400	44707	3.1114	0.99907	0.00093096	0.0018619	0.015893	TRUE
Ifitm2_1	Ifitm2	451.29	649.78	451.29	649.78	0.52492	19699	4086.2	3.1051	0.99905	0.00095109	0.0019022	0.016216	TRUE
Tiam1_7	Tiam1	3759.3	4380	3759.3	4380	0.22042	192640	39981	3.1043	0.99905	0.00095363	0.0019073	0.016238	TRUE
Aspm_2	Aspm	4384.6	5058.3	4384.6	5058.3	0.20618	226970	47184	3.1017	0.99904	0.00096217	0.0019243	0.016362	TRUE
Igf1_7	Igf1	1928	2360.7	1928	2360.7	0.29196	93612	19486	3.0997	0.99903	0.0009685	0.001937	0.016448	TRUE
Calcrl_8	Calcrl	9610.8	8584.2	9610.8	8584.2	-0.16295	526950	109860	3.0973	0.00097659	0.99902	0.0019532	0.016564	FALSE
Etv3_3	Etv3	3615.8	3009.6	3615.8	3009.6	-0.26465	183720	38340	3.0957	0.00098166	0.99902	0.0019633	0.016628	FALSE
Tnfrsf1b_4	Tnfrsf1b	3540.7	2941.5	3540.7	2941.5	-0.26742	179540	37484	3.0951	0.00098376	0.99902	0.0019675	0.016642	FALSE
Rufy3_7	Rufy3	3756	4374.5	3756	4374.5	0.21985	191240	39944	3.0945	0.99901	0.00098589	0.0019718	0.016657	TRUE
Gpr155_6	Gpr155	5902.6	5114.5	5902.6	5114.5	-0.20674	310620	64988	3.0918	0.00099468	0.99901	0.0019894	0.01678	FALSE
Hnrnpll_4	Hnrnpll	4316.1	4981.9	4316.1	4981.9	0.20694	221690	46391	3.0915	0.999	0.00099579	0.0019916	0.01678	TRUE
Gsap_1	Gsap	7333.7	6448.1	7333.7	6448.1	-0.18565	392190	82103	3.0909	0.00099776	0.999	0.0019955	0.016788	FALSE
Gna15_10	Gna15	1213.6	1549.9	1213.6	1549.9	0.35263	56550	11841	3.0906	0.999	0.00099884	0.0019977	0.016788	TRUE
Txnrd1_10	Txnrd1	8087.3	9020.5	8087.3	9020.5	0.15752	435400	91225	3.0896	0.999	0.0010022	0.0020043	0.016823	TRUE
H2-Ab1_10	H2-Ab1	2649	3160.5	2649	3160.5	0.25462	130820	27429	3.0885	0.99899	0.0010057	0.0020114	0.01686	TRUE
Tmsb10_4	Tmsb10	6295.2	5480.8	6295.2	5480.8	-0.19984	331660	69654	3.086	0.0010144	0.99899	0.0020289	0.016985	FALSE
Palld_9	Palld	3594	2992.1	3594	2992.1	-0.26435	181140	38092	3.084	0.0010213	0.99898	0.0020427	0.017063	FALSE
Slc44a2_6	Slc44a2	4253	3594	4253	3594	-0.24282	217120	45662	3.0838	0.0010217	0.99898	0.0020434	0.017063	FALSE
Fmnl2_6	Fmnl2	1142.9	818.2	1142.9	818.2	-0.48167	52715	11101	3.0818	0.0010287	0.99897	0.0020573	0.017156	FALSE
Ldlrap1_1	Ldlrap1	415.4	603.76	415.4	603.76	0.53838	17739	3737.9	3.0808	0.99897	0.0010322	0.0020644	0.017194	TRUE
Hopx_4	Hopx	4410.7	3739.4	4410.7	3739.4	-0.23812	225280	47487	3.0803	0.0010341	0.99897	0.0020681	0.017203	FALSE
Nktr_1	Nktr	4680.4	5373.1	4680.4	5373.1	0.19909	239930	50620	3.0789	0.99896	0.0010388	0.0020776	0.017259	TRUE
Traf3ip3_9	Traf3ip3	1506.1	1130.2	1506.1	1130.2	-0.41392	70652	14938	3.0756	0.0010504	0.99895	0.0021008	0.01743	FALSE
Tk1_5	Tk1	667.69	425.21	667.69	425.21	-0.64978	29399	6226.6	3.0729	0.0010598	0.99894	0.0021196	0.017564	FALSE
Jarid2_2	Jarid2	3745.2	4357.9	3745.2	4357.9	0.21856	187740	39819	3.0708	0.99893	0.0010676	0.0021352	0.01767	TRUE
Gbp6_6	Gbp6	2758.8	2239.2	2758.8	2239.2	-0.30093	134990	28655	3.0695	0.001072	0.99893	0.002144	0.017721	FALSE
Rnf149_9	Rnf149	4983.8	5698	4983.8	5698	0.19318	255050	54162	3.0689	0.99893	0.0010743	0.0021486	0.017736	TRUE
Cdc42ep3_8	Cdc42ep3	6929.2	6077.2	6929.2	6077.2	-0.18926	362980	77236	3.0658	0.0010854	0.99891	0.0021708	0.017897	FALSE
Klra2_4	Klra2	2553.3	3051	2553.3	3051	0.25682	123850	26364	3.0652	0.99891	0.0010878	0.0021756	0.017914	TRUE
Ppargc1b_6	Ppargc1b	2442.4	1956.7	2442.4	1956.7	-0.31974	117960	25133	3.0637	0.001093	0.99891	0.002186	0.017976	FALSE
Iqsec1_2	Iqsec1	4010.5	3376.8	4010.5	3376.8	-0.24805	200780	42865	3.0607	0.0011041	0.9989	0.0022082	0.018137	FALSE
Calcrl_9	Calcrl	2320.6	1849	2320.6	1849	-0.32759	111200	23787	3.0577	0.001115	0.99888	0.0022301	0.018293	FALSE
Il17ra_6	Il17ra	5617.7	6376.3	5617.7	6376.3	0.1827	287690	61616	3.0559	0.99888	0.0011221	0.0022442	0.018385	TRUE
Cebpa_6	Cebpa	1659.4	2052.4	1659.4	2052.4	0.30646	77213	16581	3.0518	0.99886	0.0011373	0.0022745	0.018611	TRUE
C1qa_3	C1qa	3462.4	2878.9	3462.4	2878.9	-0.26618	170250	36593	3.0504	0.0011425	0.99886	0.0022851	0.018673	FALSE
Cyp4f16_3	Cyp4f16	4719.5	4031.2	4719.5	4031.2	-0.22738	236890	51076	3.0456	0.001161	0.99884	0.0023219	0.018951	FALSE
Ezr_4	Ezr	2000.9	2434.4	2000.9	2434.4	0.28277	93946	20279	3.0439	0.99883	0.0011677	0.0023355	0.019037	TRUE
Cry1_9	Cry1	3094.9	3642.8	3094.9	3642.8	0.2351	150120	32429	3.0427	0.99883	0.0011722	0.0023444	0.019086	TRUE
Nlrx1_8	Nlrx1	2323.9	2793.3	2323.9	2793.3	0.26534	110180	23823	3.0414	0.99882	0.0011773	0.0023545	0.019145	TRUE
Tmem176a_5	Tmem176a	3679.9	4280.6	3679.9	4280.6	0.21809	180420	39073	3.0389	0.99881	0.0011872	0.0023743	0.019282	TRUE
Gbp3_3	Gbp3	2417.4	2896.4	2417.4	2896.4	0.26071	114720	24856	3.0382	0.99881	0.00119	0.0023801	0.019305	TRUE
Ptk2b_2	Ptk2b	2962.2	3496.5	2962.2	3496.5	0.23915	142720	30935	3.0376	0.99881	0.0011923	0.0023846	0.019317	TRUE
Kif21a_2	Kif21a	3913.7	4533.7	3913.7	4533.7	0.2121	192200	41752	3.0343	0.99879	0.0012056	0.0024113	0.019509	TRUE
Klf13_1	Klf13	2157.5	2607.4	2157.5	2607.4	0.27314	101210	21992	3.0338	0.99879	0.0012076	0.0024152	0.019517	TRUE
Arhgap26_2	Arhgap26	1980.2	2409.5	1980.2	2409.5	0.28294	92139	20054	3.0314	0.99878	0.0012173	0.0024346	0.019649	TRUE
C3_5	C3	1805.2	1397.1	1805.2	1397.1	-0.36944	83251	18153	3.0286	0.0012285	0.99877	0.002457	0.019798	FALSE
Txnrd1_7	Txnrd1	4801.1	5491.8	4801.1	5491.8	0.19389	238560	52027	3.0283	0.99877	0.0012296	0.0024592	0.019798	TRUE
Tlr2_4	Tlr2	2457.6	2938.7	2457.6	2938.7	0.25783	115730	25302	3.0245	0.99875	0.0012451	0.0024903	0.020024	TRUE
Cpd_9	Cpd	6243	5448.6	6243	5448.6	-0.19634	315590	69032	3.0238	0.0012482	0.99875	0.0024964	0.020043	FALSE
Mgst1_9	Mgst1	4766.3	5453.2	4766.3	5453.2	0.19419	235910	51621	3.0232	0.99875	0.0012505	0.002501	0.020043	TRUE
Cox17_7	Cox17	4070.3	3439.4	4070.3	3439.4	-0.24292	199020	43553	3.0231	0.001251	0.99875	0.002502	0.020043	FALSE
Clk1_8	Clk1	2520.7	3007.7	2520.7	3007.7	0.25477	118610	26001	3.0205	0.99874	0.0012618	0.0025237	0.020192	TRUE
Vav3_7	Vav3	8874.6	7917	8874.6	7917	-0.16472	458560	100820	3.016	0.0012807	0.99872	0.0025614	0.020469	FALSE
Sowahc_5	Sowahc	5264.3	5986	5264.3	5986	0.18532	260450	57452	3.0111	0.9987	0.0013017	0.0026034	0.020779	TRUE
Syn1_7	Syn1	6033.1	5257.1	6033.1	5257.1	-0.1986	301110	66536	3.0085	0.0013128	0.99869	0.0026256	0.02093	FALSE
Pald1_7	Pald1	2232.5	1778.1	2232.5	1778.1	-0.32814	103230	22817	3.0081	0.0013144	0.99869	0.0026287	0.02093	FALSE
Tubb2a_7	Tubb2a	2604.4	3097.9	2604.4	3097.9	0.25026	121780	26932	3.0072	0.99868	0.0013183	0.0026366	0.020967	TRUE
Tmem68_9	Tmem68	2929.6	2404	2929.6	2404	-0.28515	138120	30568	3.0061	0.0013229	0.99868	0.0026459	0.021015	FALSE
Mtm1_7	Mtm1	4473.7	3814	4473.7	3814	-0.23013	217640	48218	3.0045	0.0013299	0.99867	0.0026598	0.0211	FALSE
Sirpb1b_7	Sirpb1b	5473.1	4738	5473.1	4738	-0.20803	270170	59910	3.0032	0.0013358	0.99866	0.0026716	0.021168	FALSE
Slc43a3_5	Slc43a3	2647.9	3144.9	2647.9	3144.9	0.24806	123480	27417	3.0013	0.99866	0.0013441	0.0026883	0.021274	TRUE
Tcirg1_10	Tcirg1	5414.4	6144.3	5414.4	6144.3	0.18243	266420	59218	2.9997	0.99865	0.0013513	0.0027026	0.021362	TRUE
Plscr1_1	Plscr1	2567.5	2079.1	2567.5	2079.1	-0.30425	119250	26521	2.9988	0.0013554	0.99864	0.0027109	0.021401	FALSE
Ly6e_2	Ly6e	2251	2705.9	2251	2705.9	0.26541	103450	23020	2.998	0.99864	0.001359	0.002718	0.021412	TRUE
Fgr_4	Fgr	3836.5	3230.5	3836.5	3230.5	-0.24797	183630	40866	2.9979	0.0013594	0.99864	0.0027189	0.021412	FALSE
Psen2_4	Psen2	3416.8	2847.6	3416.8	2847.6	-0.26279	161960	36073	2.9966	0.001365	0.99863	0.00273	0.021474	FALSE
Irf2bpl_2	Irf2bpl	1747.5	2143.5	1747.5	2143.5	0.29452	78410	17530	2.991	0.99861	0.0013904	0.0027808	0.021847	TRUE
Phgdh_10	Phgdh	914.54	1193.7	914.54	1193.7	0.38397	38968	8733.9	2.9872	0.99859	0.0014076	0.0028153	0.022092	TRUE
Mocs1_7	Mocs1	2156.4	1713.7	2156.4	1713.7	-0.33132	97985	21980	2.9859	0.0014137	0.99859	0.0028273	0.022159	FALSE
Agpat4_3	Agpat4	2230.3	2681	2230.3	2681	0.2654	101550	22793	2.9851	0.99858	0.0014173	0.0028346	0.02219	TRUE
Spp1_1	Spp1	1038.5	739.97	1038.5	739.97	-0.48841	44562	10014	2.9833	0.0014257	0.99857	0.0028514	0.022294	FALSE
Mapkapk2_10	Mapkapk2	4530.3	5189	4530.3	5189	0.19581	216950	48875	2.9796	0.99856	0.0014432	0.0028864	0.022541	TRUE
Txnrd1_8	Txnrd1	3619	4202.4	3619	4202.4	0.21555	170160	38377	2.9779	0.99855	0.0014514	0.0029027	0.022641	TRUE
Pot1b_7	Pot1b	3309.1	3864.6	3309.1	3864.6	0.22382	154300	34851	2.9757	0.99854	0.0014617	0.0029234	0.022775	TRUE
AW549877_4	AW549877	1008.1	715.12	1008.1	715.12	-0.49473	42906	9698.2	2.9746	0.0014668	0.99853	0.0029336	0.022828	FALSE
Gbp5_7	Gbp5	4119.2	3494.6	4119.2	3494.6	-0.23718	195070	44117	2.9738	0.0014708	0.99853	0.0029415	0.022849	FALSE
Mtpn_3	Mtpn	5635.1	6374.4	5635.1	6374.4	0.17782	273280	61822	2.9734	0.99853	0.0014726	0.0029453	0.022849	TRUE
Casp7_10	Casp7	3988.7	3375	3988.7	3375	-0.24099	188360	42615	2.9732	0.0014734	0.99853	0.0029468	0.022849	FALSE
Pdcd1lg2_2	Pdcd1lg2	3342.8	3900.5	3342.8	3900.5	0.22254	155510	35234	2.9711	0.99852	0.0014836	0.0029672	0.022979	TRUE
Gpr85_7	Gpr85	1065.7	1366.7	1065.7	1366.7	0.35865	45314	10296	2.9669	0.9985	0.0015043	0.0030086	0.02327	TRUE
Ncor2_8	Ncor2	2132.5	2569.7	2132.5	2569.7	0.26893	95562	21718	2.9665	0.99849	0.0015059	0.0030119	0.02327	TRUE
Phyh_3	Phyh	2519.6	2997.6	2519.6	2997.6	0.25053	114250	25989	2.9651	0.99849	0.0015127	0.0030255	0.023347	TRUE
Scd2_4	Scd2	7116.2	6280.6	7116.2	6280.6	-0.18019	349180	79484	2.9641	0.0015177	0.99848	0.0030354	0.023396	FALSE
Ly75_10	Ly75	1632.3	1254.5	1632.3	1254.5	-0.37954	71366	16289	2.9602	0.0015373	0.99846	0.0030745	0.023651	FALSE
Gm13212_8	Gm13212	4659.7	3995.3	4659.7	3995.3	-0.22188	220710	50380	2.9601	0.0015379	0.99846	0.0030757	0.023651	FALSE
Lifr_9	Lifr	2993.7	2470.3	2993.7	2470.3	-0.27718	137010	31289	2.9594	0.0015413	0.99846	0.0030826	0.023661	FALSE
Dusp7_6	Dusp7	3277.6	2728	3277.6	2728	-0.26471	151030	34494	2.9592	0.0015422	0.99846	0.0030843	0.023661	FALSE
C1qa_5	C1qa	3437.4	2874.3	3437.4	2874.3	-0.25803	158550	36308	2.9553	0.0015621	0.99844	0.0031241	0.023932	FALSE
Sestd1_7	Sestd1	2949.1	2430.7	2949.1	2430.7	-0.27883	134400	30788	2.9548	0.0015642	0.99844	0.0031285	0.023932	FALSE
Glul_8	Glul	10894	11942	10894	11942	0.13246	548840	125740	2.9546	0.99843	0.0015653	0.0031306	0.023932	TRUE
Mgat5_3	Mgat5	1907.4	1497.4	1907.4	1497.4	-0.34889	84028	19261	2.9538	0.0015693	0.99843	0.0031385	0.023964	FALSE
Gapt_4	Gapt	2709.9	3204.7	2709.9	3204.7	0.24186	122410	28108	2.9513	0.99842	0.0015823	0.0031647	0.024135	TRUE
Chil1_9	Chil1	9106.3	8156.3	9106.3	8156.3	-0.15893	451250	103660	2.9506	0.0015857	0.99841	0.0031715	0.024159	FALSE
Dok3_9	Dok3	4257.3	4888.1	4257.3	4888.1	0.19926	198900	45712	2.9499	0.99841	0.0015892	0.0031784	0.024178	TRUE
Clec4d_6	Clec4d	5362.2	6076.2	5362.2	6076.2	0.18033	254940	58603	2.9496	0.99841	0.0015907	0.0031814	0.024178	TRUE
Cdc42ep2_7	Cdc42ep2	3488.5	2922.2	3488.5	2922.2	-0.2555	160390	36890	2.9488	0.0015951	0.9984	0.0031901	0.024189	FALSE
Spn_7	Spn	8736.5	7808.4	8736.5	7808.4	-0.16202	430740	99136	2.9479	0.0015999	0.9984	0.0031997	0.024189	FALSE
Marco_5	Marco	2007.4	2427.9	2007.4	2427.9	0.27425	88409	20350	2.9477	0.9984	0.001601	0.003202	0.024189	TRUE
Fgl2_5	Fgl2	3329.8	2777.7	3329.8	2777.7	-0.26146	152410	35086	2.9475	0.0016019	0.9984	0.0032037	0.024189	FALSE
Eng_8	Eng	4068.1	3453.2	4068.1	3453.2	-0.23637	189070	43528	2.9474	0.0016024	0.9984	0.0032048	0.024189	FALSE
Siglecf_59660	Siglecf	3413.5	2854	3413.5	2854	-0.25815	156490	36036	2.947	0.0016043	0.9984	0.0032085	0.024189	FALSE
Rgs1_8	Rgs1	5825.4	6571.4	5825.4	6571.4	0.17381	278230	64073	2.947	0.9984	0.0016045	0.0032089	0.024189	TRUE
Man2a1_10	Man2a1	3338.5	3890.4	3338.5	3890.4	0.22067	152310	35184	2.9424	0.99837	0.0016283	0.0032566	0.024518	TRUE
Trim30d_1	Trim30d	3271	2725.2	3271	2725.2	-0.2633	148970	34420	2.9421	0.00163	0.99837	0.00326	0.024518	FALSE
Rps6ka2_4	Rps6ka2	2090.1	1661.3	2090.1	1661.3	-0.3311	91940	21254	2.9414	0.0016338	0.99837	0.0032675	0.024546	FALSE
Tgs1_1	Tgs1	3196	2658	3196	2658	-0.26583	144720	33571	2.9362	0.001661	0.99834	0.0033221	0.024927	FALSE
Sirpb1b_1	Sirpb1b	3125.3	2594.5	3125.3	2594.5	-0.26845	140880	32772	2.9322	0.0016831	0.99832	0.0033662	0.025229	FALSE
Lyz2_8	Lyz2	6675.8	7474.3	6675.8	7474.3	0.16297	318760	74199	2.9312	0.99831	0.0016881	0.0033762	0.025275	TRUE
Plekhg1_2	Plekhg1	5072.9	4384.6	5072.9	4384.6	-0.21032	236890	55206	2.9295	0.0016976	0.9983	0.0033951	0.025387	FALSE
Cpd_6	Cpd	2738.2	3231.4	2738.2	3231.4	0.23886	121630	28424	2.9254	0.99828	0.0017198	0.0034397	0.025691	TRUE
Fam129b_9	Fam129b	5091.4	4403	5091.4	4403	-0.20953	236940	55423	2.9241	0.0017273	0.99827	0.0034545	0.025772	FALSE
Sod1_7	Sod1	2356.5	1902.4	2356.5	1902.4	-0.30868	103100	24183	2.9201	0.0017496	0.99825	0.0034993	0.026053	FALSE
Fam53b_5	Fam53b	2446.8	1983.4	2446.8	1983.4	-0.30276	107350	25181	2.92	0.0017501	0.99825	0.0035002	0.026053	FALSE
Igf1_1	Igf1	2997	2480.4	2997	2480.4	-0.27286	133450	31326	2.9189	0.0017565	0.99824	0.003513	0.026119	FALSE
Stk10_7	Stk10	4123.6	4736.2	4123.6	4736.2	0.19978	187640	44168	2.9149	0.99822	0.0017789	0.0035577	0.026385	TRUE
Rel_1	Rel	4412.9	5048.2	4412.9	5048.2	0.19402	201830	47512	2.9148	0.99822	0.0017796	0.0035592	0.026385	TRUE
Pld1_5	Pld1	7464.2	6621.1	7464.2	6621.1	-0.1729	355430	83678	2.9146	0.0017805	0.99822	0.003561	0.026385	FALSE
C3ar1_9	C3ar1	7559.9	8408.4	7559.9	8408.4	0.15345	360000	84834	2.9133	0.99821	0.0017882	0.0035765	0.02647	TRUE
Aim2_3	Aim2	4170.3	3554.4	4170.3	3554.4	-0.23048	189670	44707	2.9129	0.0017905	0.99821	0.0035809	0.026473	FALSE
Slc12a7_4	Slc12a7	4138.8	3525.9	4138.8	3525.9	-0.23116	187820	44343	2.9106	0.0018039	0.9982	0.0036078	0.026642	FALSE
Extl3_4	Extl3	2122.7	2550.3	2122.7	2550.3	0.26467	91437	21611	2.909	0.99819	0.0018131	0.0036262	0.026746	TRUE
Pald1_6	Pald1	3894.1	4486.8	3894.1	4486.8	0.20433	175610	41527	2.9082	0.99818	0.0018177	0.0036355	0.026761	TRUE
Sod1_2	Sod1	1862.8	1464.3	1862.8	1464.3	-0.34705	79399	18777	2.9081	0.0018182	0.99818	0.0036364	0.026761	FALSE
Mapkapk2_4	Mapkapk2	5426.3	6134.2	5426.3	6134.2	0.17687	250550	59359	2.9055	0.99817	0.0018335	0.0036671	0.026936	TRUE
Rufy3_4	Rufy3	5373.1	6077.2	5373.1	6077.2	0.17762	247880	58731	2.9054	0.99817	0.0018342	0.0036684	0.026936	TRUE
Runx2_8	Runx2	3698.4	3122.8	3698.4	3122.8	-0.24399	165660	39284	2.9041	0.0018415	0.99816	0.0036829	0.027002	FALSE
Tubb2a_9	Tubb2a	3073.1	2552.2	3073.1	2552.2	-0.26788	135690	32183	2.9039	0.0018428	0.99816	0.0036856	0.027002	FALSE
Sephs2_2	Sephs2	121.79	213.52	121.79	213.52	0.8049	4207.3	999.95	2.9008	0.99814	0.0018609	0.0037217	0.027224	TRUE
Sla_4	Sla	1468.1	1817.7	1468.1	1817.7	0.30804	61134	14532	2.9006	0.99814	0.0018622	0.0037243	0.027224	TRUE
N4bp1_8	N4bp1	7594.7	6748.1	7594.7	6748.1	-0.17049	358370	85254	2.8995	0.0018688	0.99813	0.0037377	0.027291	FALSE
Klk1b11_10	Klk1b11	3074.2	2554	3074.2	2554	-0.26735	135300	32196	2.8991	0.001871	0.99813	0.0037419	0.027291	FALSE
Dusp7_2	Dusp7	1919.3	1515.8	1919.3	1515.8	-0.34029	81406	19391	2.8976	0.00188	0.99812	0.0037599	0.027387	FALSE
Sod2_6	Sod2	4088.8	3482.7	4088.8	3482.7	-0.23142	183700	43766	2.8973	0.0018817	0.99812	0.0037635	0.027387	FALSE
Gsap_9	Gsap	3908.3	3317	3908.3	3317	-0.23659	174810	41690	2.8959	0.0018904	0.99811	0.0037808	0.027483	FALSE
C1qb_9	C1qb	3471.1	4025.7	3471.1	4025.7	0.21377	153760	36692	2.895	0.9981	0.0018955	0.003791	0.027513	TRUE
Sorbs3_7	Sorbs3	8096	7221.2	8096	7221.2	-0.16496	382680	91330	2.8948	0.0018967	0.9981	0.0037934	0.027513	FALSE
Klf13_2	Klf13	1154.9	1461.5	1154.9	1461.5	0.3395	47024	11226	2.8945	0.9981	0.0018991	0.0037981	0.027516	TRUE
Sort1_9	Sort1	2949.1	3456.9	2949.1	3456.9	0.2291	128900	30788	2.8937	0.9981	0.0019039	0.0038077	0.027555	TRUE
Il7r_3	Il7r	5301.3	5997.1	5301.3	5997.1	0.17789	242070	57887	2.892	0.99809	0.0019142	0.0038284	0.027674	TRUE
St6gal1_5	St6gal1	1608.3	1242.5	1608.3	1242.5	-0.37206	66919	16032	2.8893	0.0019302	0.99807	0.0038604	0.027875	FALSE
Slc43a3_9	Slc43a3	1348.4	1016.1	1348.4	1016.1	-0.40792	55228	13262	2.8859	0.0019513	0.99805	0.0039026	0.028148	FALSE
Enah_2	Enah	2869.8	2370.9	2869.8	2370.9	-0.27542	124450	29897	2.8854	0.0019545	0.99805	0.003909	0.028163	FALSE
Sh3tc1_5	Sh3tc1	4541.2	5179.8	4541.2	5179.8	0.1898	203930	49001	2.885	0.99804	0.0019568	0.0039136	0.028165	TRUE
Zfp608_4	Zfp608	5044.7	4369	5044.7	4369	-0.20742	228280	54875	2.8844	0.0019607	0.99804	0.0039214	0.02819	FALSE
Dhdh_3	Dhdh	1975.9	2383.7	1975.9	2383.7	0.2706	83173	20007	2.8835	0.99803	0.0019664	0.0039328	0.028241	TRUE
Ndufa12_4	Ndufa12	3210.1	3739.4	3210.1	3739.4	0.22012	140080	33731	2.882	0.99802	0.0019759	0.0039518	0.028346	TRUE
Ncor2_7	Ncor2	3180.8	3707.2	3180.8	3707.2	0.2209	138580	33399	2.8807	0.99802	0.0019842	0.0039683	0.028433	TRUE
Pik3ap1_1	Pik3ap1	2464.1	2005.5	2464.1	2005.5	-0.29701	105190	25374	2.8795	0.0019918	0.99801	0.0039836	0.028511	FALSE
Rasgrp4_10	Rasgrp4	2422.8	2877.1	2422.8	2877.1	0.24781	103160	24916	2.8776	0.998	0.0020034	0.0040068	0.028646	TRUE
Slc36a4_7	Slc36a4	8523.4	7629.8	8523.4	7629.8	-0.15976	399240	96533	2.876	0.0020136	0.99799	0.0040273	0.028761	FALSE
H2-Q7_2	H2-Q7	2831.7	3325.3	2831.7	3325.3	0.23173	121810	29470	2.8751	0.99798	0.0020194	0.0040387	0.028811	TRUE
Abcc5_7	Abcc5	5206.7	4521.7	5206.7	4521.7	-0.20344	234570	56775	2.8746	0.002023	0.99798	0.004046	0.028831	FALSE
Hk3_2	Hk3	2525	2988.4	2525	2988.4	0.24299	107360	26050	2.871	0.99795	0.002046	0.0040919	0.029126	TRUE
Rrm2_3	Rrm2	3537.5	4092.9	3537.5	4092.9	0.21034	154240	37447	2.8701	0.99795	0.0020517	0.0041034	0.029176	TRUE
Kntc1_1	Kntc1	4467.2	3837.9	4467.2	3837.9	-0.219	198010	48143	2.8681	0.0020647	0.99794	0.0041293	0.029329	FALSE
Rarg_3	Rarg	2491.3	2950.7	2491.3	2950.7	0.24404	105500	25676	2.8667	0.99793	0.0020738	0.0041475	0.029426	TRUE
Tspan14_9	Tspan14	4232.3	3621.6	4232.3	3621.6	-0.22476	186480	45423	2.8654	0.0020821	0.99792	0.0041642	0.029512	FALSE
Sorl1_6	Sorl1	4572.7	5209.3	4572.7	5209.3	0.18799	202600	49368	2.8649	0.99791	0.0020855	0.004171	0.029528	TRUE
Mocs1_1	Mocs1	1144	1445.9	1144	1445.9	0.33762	45572	11112	2.864	0.99791	0.0020919	0.0041838	0.029587	TRUE
Tgm2_10	Tgm2	3721.2	3152.2	3721.2	3152.2	-0.23933	161870	39546	2.8612	0.0021099	0.99789	0.0042199	0.029809	FALSE
2410002F23Rik_5	2410002F23Rik	4472.7	3845.3	4472.7	3845.3	-0.21799	196800	48206	2.8575	0.0021352	0.99786	0.0042705	0.030124	FALSE
Lmna_9	Lmna	4677.1	5319.7	4677.1	5319.7	0.18569	206470	50582	2.8572	0.99786	0.0021368	0.0042737	0.030124	TRUE
C3_9	C3	3155.8	2635.9	3155.8	2635.9	-0.25959	135120	33116	2.8566	0.0021409	0.99786	0.0042818	0.030148	FALSE
Wfdc17_1	Wfdc17	2905.7	2408.6	2905.7	2408.6	-0.27057	123530	30299	2.8556	0.0021481	0.99785	0.0042961	0.030217	FALSE
Rnaset2b_5	Rnaset2b	3769.1	4340.4	3769.1	4340.4	0.20358	163220	40093	2.8534	0.99784	0.0021624	0.0043249	0.030386	TRUE
Ptpn1_7	Ptpn1	1656.2	2023	1656.2	2023	0.28845	67264	16546	2.8515	0.99782	0.002176	0.0043519	0.030543	TRUE
C1ra_9	C1ra	7695.8	6857.6	7695.8	6857.6	-0.16635	351300	86478	2.8504	0.0021834	0.99782	0.0043667	0.030589	FALSE
Bhlhe41_7	Bhlhe41	3534.2	2982.9	3534.2	2982.9	-0.24459	151960	37410	2.8503	0.0021839	0.99782	0.0043678	0.030589	FALSE
Metrnl_1	Metrnl	2608.8	2140.8	2608.8	2140.8	-0.28513	109520	26981	2.8493	0.0021911	0.99781	0.0043822	0.030656	FALSE
P2ry14_2	P2ry14	4617.3	5253.4	4617.3	5253.4	0.18618	202340	49886	2.8482	0.9978	0.0021985	0.004397	0.030727	TRUE
Herc6_10	Herc6	3537.5	4088.3	3537.5	4088.3	0.20872	151690	37447	2.8463	0.99779	0.0022114	0.0044227	0.030874	TRUE
Stat2_4	Stat2	3592.9	4148.1	3592.9	4148.1	0.20723	154100	38080	2.845	0.99778	0.0022209	0.0044418	0.030968	TRUE
Fcrls_3	Fcrls	2949.1	2450	2949.1	2450	-0.26741	124570	30788	2.8447	0.0022229	0.99778	0.0044457	0.030968	FALSE
Mmp2_9	Mmp2	1619.2	1258.1	1619.2	1258.1	-0.36374	65185	16148	2.8413	0.0022462	0.99775	0.0044925	0.03126	FALSE
Il17ra_2	Il17ra	2261.9	2693.9	2261.9	2693.9	0.25207	93321	23140	2.8401	0.99774	0.0022553	0.0045106	0.031353	TRUE
Phgdh_2	Phgdh	1832.3	1446.8	1832.3	1446.8	-0.3406	74317	18447	2.8386	0.0022658	0.99773	0.0045317	0.031434	FALSE
Hdac4_7	Hdac4	3903.9	4483.1	3903.9	4483.1	0.19952	167720	41640	2.8382	0.99773	0.0022681	0.0045362	0.031434	TRUE
Cdh1_3	Cdh1	6305	5555.3	6305	5555.3	-0.1826	281020	69770	2.8382	0.0022684	0.99773	0.0045367	0.031434	FALSE
Cpne8_2	Cpne8	3087.3	2577	3087.3	2577	-0.26053	130170	32343	2.8372	0.0022759	0.99772	0.0045518	0.031504	FALSE
Arhgap26_6	Arhgap26	6604.1	5836	6604.1	5836	-0.17834	294930	73341	2.836	0.0022843	0.99772	0.0045686	0.031587	FALSE
Etv3_1	Etv3	1321.2	998.59	1321.2	998.59	-0.40357	52052	12975	2.8326	0.0023087	0.99769	0.0046174	0.031891	FALSE
Pdcd1lg2_6	Pdcd1lg2	2929.6	3424.7	2929.6	3424.7	0.2252	122560	30568	2.8318	0.99769	0.0023146	0.0046292	0.03191	TRUE
Hdac4_10	Hdac4	4435.7	5054.6	4435.7	5054.6	0.18841	191550	47777	2.8317	0.99768	0.002315	0.00463	0.03191	TRUE
Krit1_5	Krit1	6605.1	5838.8	6605.1	5838.8	-0.17789	293650	73354	2.8295	0.0023307	0.99767	0.0046614	0.03204	FALSE
Fcgr1_2	Fcgr1	1868.2	1479.9	1868.2	1479.9	-0.33593	75382	18836	2.8292	0.0023336	0.99767	0.0046671	0.03204	FALSE
Rif1_2	Rif1	1813.9	2196	1813.9	2196	0.27567	73012	18247	2.8289	0.99766	0.0023353	0.0046706	0.03204	TRUE
Raph1_4	Raph1	3794.1	4362.5	3794.1	4362.5	0.20136	161560	40380	2.8288	0.99766	0.0023365	0.0046729	0.03204	TRUE
Arhgap31_5	Arhgap31	2763.2	3242.4	2763.2	3242.4	0.23067	114840	28704	2.8287	0.99766	0.0023367	0.0046734	0.03204	TRUE
Polg_9	Polg	4123.6	3529.6	4123.6	3529.6	-0.22434	176410	44168	2.8264	0.0023539	0.99765	0.0047077	0.032241	FALSE
Slc12a7_5	Slc12a7	2253.2	2681.9	2253.2	2681.9	0.25121	91916	23044	2.8244	0.99763	0.0023682	0.0047364	0.032403	TRUE
Sod1_5	Sod1	1059.2	1344.7	1059.2	1344.7	0.34401	40750	10228	2.8228	0.99762	0.0023805	0.0047609	0.032537	TRUE
Mx1_1	Mx1	3557	4104.8	3557	4104.8	0.20659	150040	37670	2.8224	0.99762	0.0023834	0.0047668	0.032543	TRUE
Spata13_3	Spata13	5188.2	4517.1	5188.2	4517.1	-0.19978	225160	56558	2.8217	0.0023886	0.99761	0.0047773	0.03258	FALSE
Cd44_7	Cd44	5375.2	6058.8	5375.2	6058.8	0.17266	233600	58757	2.8198	0.9976	0.0024026	0.0048052	0.032735	TRUE
Psen2_8	Psen2	4702.1	4066.2	4702.1	4066.2	-0.20959	202210	50874	2.8195	0.002405	0.9976	0.0048099	0.032735	FALSE
Tgfbr1_2	Tgfbr1	5096.9	4433.4	5096.9	4433.4	-0.20115	220090	55487	2.8166	0.002427	0.99757	0.004854	0.033	FALSE
Lrp1_9	Lrp1	5952.7	6673.6	5952.7	6673.6	0.16489	259840	65581	2.815	0.99756	0.0024389	0.0048777	0.033126	TRUE
Syn1_9	Syn1	987.4	713.28	987.4	713.28	-0.4686	37570	9484.6	2.8147	0.0024413	0.99756	0.0048827	0.033126	FALSE
Apoe_9	Apoe	2212.9	1790.1	2212.9	1790.1	-0.30577	89398	22601	2.8126	0.002457	0.99754	0.0049139	0.033281	FALSE
Rel_2	Rel	2823	3305	2823	3305	0.22736	116170	29373	2.8125	0.99754	0.0024579	0.0049158	0.033281	TRUE
Zfp36l2_1	Zfp36l2	6783.5	6010.9	6783.5	6010.9	-0.17442	298440	75489	2.8119	0.0024623	0.99754	0.0049246	0.033283	FALSE
Themis2_2	Themis2	2060.7	1653.9	2060.7	1653.9	-0.3171	82749	20932	2.8118	0.0024632	0.99754	0.0049263	0.033283	FALSE
Themis2_3	Themis2	1805.2	1426.6	1805.2	1426.6	-0.33937	71667	18153	2.81	0.0024771	0.99752	0.0049543	0.033437	FALSE
Cxcl3_7	Cxcl3	10929	11926	10929	11926	0.12597	497260	126170	2.8075	0.9975	0.0024962	0.0049924	0.033644	TRUE
Hk3_5	Hk3	3401.5	2869.7	3401.5	2869.7	-0.24521	141420	35900	2.8069	0.0025011	0.9975	0.0050023	0.033644	FALSE
Cd33_5	Cd33	4322.6	4927.6	4322.6	4927.6	0.18896	183030	46467	2.8068	0.9975	0.0025018	0.0050037	0.033644	TRUE
Hivep3_10	Hivep3	2231.4	1807.6	2231.4	1807.6	-0.30375	89821	22805	2.8067	0.0025028	0.9975	0.0050055	0.033644	FALSE
Themis2_7	Themis2	4352	4958.9	4352	4958.9	0.18832	184200	46807	2.8055	0.99749	0.0025118	0.0050237	0.033731	TRUE
St6gal1_7	St6gal1	9732.6	8796.8	9732.6	8796.8	-0.14583	437850	111360	2.8042	0.0025221	0.99748	0.0050441	0.033834	FALSE
Mocs1_8	Mocs1	4232.3	3635.4	4232.3	3635.4	-0.21927	178140	45423	2.8007	0.0025498	0.99745	0.0050997	0.034171	FALSE
E2f7_3	E2f7	3462.4	3998.1	3462.4	3998.1	0.20746	143450	36593	2.8001	0.99745	0.0025543	0.0051087	0.034196	TRUE
Ston2_5	Ston2	1649.7	1290.4	1649.7	1290.4	-0.35416	64549	16475	2.7993	0.002561	0.99744	0.0051221	0.03425	FALSE
Adamtsl5_6	Adamtsl5	3163.4	2653.4	3163.4	2653.4	-0.25353	130030	33202	2.7987	0.0025653	0.99743	0.0051305	0.034272	FALSE
Abi3_2	Abi3	3985.5	3408.1	3985.5	3408.1	-0.22572	166680	42577	2.7982	0.0025698	0.99743	0.0051396	0.034297	FALSE
Ptpn1_8	Ptpn1	4091	4674.5	4091	4674.5	0.19234	170270	43791	2.7886	0.99735	0.0026465	0.005293	0.035285	TRUE
Tlr8_5	Tlr8	7242.4	6449	7242.4	6449	-0.16737	314730	81002	2.7876	0.0026546	0.99735	0.0053092	0.035357	FALSE
Ifi204_3	Ifi204	6219.1	5489.1	6219.1	5489.1	-0.18012	266480	68747	2.7843	0.0026818	0.99732	0.0053637	0.035683	FALSE
Lpar6_1	Lpar6	5684.1	6379	5684.1	6379	0.16639	241490	62400	2.7821	0.9973	0.0027004	0.0054007	0.035893	TRUE
Amigo2_8	Amigo2	7434.9	6632.1	7434.9	6632.1	-0.16481	322180	83323	2.7809	0.0027108	0.99729	0.0054216	0.035995	FALSE
Pdzd8_4	Pdzd8	4433.5	5040.8	4433.5	5040.8	0.18517	184420	47752	2.7792	0.99728	0.0027244	0.0054488	0.036138	TRUE
Ciita_3	Ciita	2811	3285.7	2811	3285.7	0.22502	112650	29239	2.7759	0.99725	0.0027528	0.0055056	0.036478	TRUE
Fignl1_10	Fignl1	2396.7	1961.3	2396.7	1961.3	-0.28913	94801	24628	2.7747	0.002763	0.99724	0.005526	0.036576	FALSE
Pex5_7	Pex5	1810.6	2184.9	1810.6	2184.9	0.271	70068	18211	2.774	0.99723	0.0027687	0.0055373	0.036614	TRUE
Mras_1	Mras	3863.7	4426	3863.7	4426	0.19599	158110	41178	2.7712	0.99721	0.0027926	0.0055851	0.03689	TRUE
Gmpr_6	Gmpr	5121.9	4467.4	5121.9	4467.4	-0.19718	214130	55780	2.7709	0.0027954	0.9972	0.0055907	0.03689	FALSE
Mvb12b_6	Mvb12b	1697.5	1336.4	1697.5	1336.4	-0.34487	65208	16990	2.7706	0.002798	0.9972	0.0055961	0.03689	FALSE
Ski_4	Ski	2484.8	2927.7	2484.8	2927.7	0.23653	98066	25603	2.7677	0.99718	0.0028223	0.0056446	0.037172	TRUE
Pag1_5	Pag1	1494.1	1157.8	1494.1	1157.8	-0.36764	56559	14810	2.7636	0.002858	0.99714	0.0057159	0.037604	FALSE
Klf13_10	Klf13	2457.6	2018.4	2457.6	2018.4	-0.28395	96478	25302	2.7615	0.0028764	0.99712	0.0057529	0.037809	FALSE
Fosb_2	Fosb	4674.9	4054.2	4674.9	4054.2	-0.20548	192650	50557	2.7606	0.0028846	0.99712	0.0057693	0.037878	FALSE
Gab1_7	Gab1	2950.2	3433.9	2950.2	3433.9	0.21894	116950	30800	2.7558	0.99707	0.0029275	0.0058551	0.038403	TRUE
Btg2_9	Btg2	2391.3	1959.5	2391.3	1959.5	-0.2872	93241	24568	2.7551	0.0029337	0.99707	0.0058674	0.038445	FALSE
Cdkn1a_8	Cdkn1a	10611	11574	10611	11574	0.12522	463000	122230	2.7525	0.99704	0.0029575	0.005915	0.038718	TRUE
Fosl2_4	Fosl2	4717.3	4095.6	4717.3	4095.6	-0.20384	193260	51051	2.7516	0.002965	0.99703	0.0059301	0.038778	FALSE
Cklf_9	Cklf	5045.7	4401.2	5045.7	4401.2	-0.19713	207730	54888	2.7512	0.0029686	0.99703	0.0059372	0.038785	FALSE
Pitpnc1_9	Pitpnc1	10435	9482.5	10435	9482.5	-0.13809	453730	120040	2.7494	0.0029849	0.99702	0.0059698	0.038959	FALSE
Syn1_8	Syn1	3502.7	2973.7	3502.7	2973.7	-0.23612	139900	37051	2.7481	0.0029974	0.997	0.0059948	0.039083	FALSE
Tmsb10_9	Tmsb10	3119.9	2623	3119.9	2623	-0.25016	123430	32711	2.7471	0.0030064	0.99699	0.0060128	0.039161	FALSE
Tcirg1_4	Tcirg1	1536.6	1875.7	1536.6	1875.7	0.28756	57509	15263	2.7451	0.99698	0.0030246	0.0060492	0.039359	TRUE
Vegfa_3	Vegfa	6700.8	5952	6700.8	5952	-0.17094	280380	74499	2.7436	0.0030388	0.99696	0.0060777	0.039505	FALSE
Kpna4_1	Kpna4	2625.1	2173	2625.1	2173	-0.27258	102200	27162	2.7432	0.0030419	0.99696	0.0060838	0.039505	FALSE
Metrnl_4	Metrnl	3442.8	3965.8	3442.8	3965.8	0.20397	136760	36370	2.7424	0.99695	0.0030497	0.0060995	0.039567	TRUE
Rif1_6	Rif1	3040.5	3529.6	3040.5	3529.6	0.21513	119610	31816	2.7421	0.99695	0.0030527	0.0061055	0.039567	TRUE
Atp13a2_1	Atp13a2	5425.3	4757.4	5425.3	4757.4	-0.18949	223050	59346	2.7417	0.0030563	0.99694	0.0061127	0.039574	FALSE
Pgap1_6	Pgap1	4188.8	3607.8	4188.8	3607.8	-0.21536	168790	44920	2.7413	0.0030595	0.99694	0.0061191	0.039576	FALSE
Basp1_5	Basp1	3628.8	4166.5	3628.8	4166.5	0.19929	144550	38489	2.7407	0.99693	0.0030656	0.0061312	0.039615	TRUE
Spn_1	Spn	3222.1	2717.8	3222.1	2717.8	-0.24546	127140	33866	2.7402	0.0030705	0.99693	0.0061409	0.039639	FALSE
Rxra_10	Rxra	2119.4	1717.4	2119.4	1717.4	-0.30329	80814	21575	2.7371	0.0030996	0.9969	0.0061992	0.039976	FALSE
Zc3h7a_5	Zc3h7a	9080.2	8200.4	9080.2	8200.4	-0.147	386950	103340	2.7366	0.0031042	0.9969	0.0062085	0.039996	FALSE
H2-Aa_1	H2-Aa	2363	2788.7	2363	2788.7	0.23887	90604	24255	2.7333	0.99686	0.0031351	0.0062703	0.040354	TRUE
Cd82_4	Cd82	1772.5	2137.1	1772.5	2137.1	0.26969	66448	17800	2.7324	0.99686	0.0031433	0.0062867	0.04041	TRUE
Ass1_6	Ass1	3663.6	4202.4	3663.6	4202.4	0.19789	145140	38887	2.7322	0.99685	0.0031457	0.0062914	0.04041	TRUE
Lacc1_4	Lacc1	1907.4	2286.2	1907.4	2286.2	0.26123	71747	19261	2.7295	0.99683	0.0031719	0.0063438	0.040706	TRUE
Kntc1_5	Kntc1	2691.4	2235.6	2691.4	2235.6	-0.26762	103900	27902	2.7291	0.0031755	0.99682	0.0063511	0.040713	FALSE
Enc1_8	Enc1	995.01	1261.8	995.01	1261.8	0.34241	35593	9563.3	2.7283	0.99682	0.0031829	0.0063659	0.040741	TRUE
Glul_9	Glul	8059.1	8881.5	8059.1	8881.5	0.14018	338220	90881	2.7282	0.99682	0.003184	0.0063679	0.040741	TRUE
Ifi44_9	Ifi44	4255.2	3672.3	4255.2	3672.3	-0.2125	169900	45687	2.7272	0.003194	0.99681	0.006388	0.040817	FALSE
Mgst1_7	Mgst1	5394.8	4732.5	5394.8	4732.5	-0.18893	219320	58987	2.7269	0.0031962	0.9968	0.0063924	0.040817	FALSE
Mcm6_6	Mcm6	2578.3	2133.4	2578.3	2133.4	-0.27316	98980	26642	2.7259	0.0032065	0.99679	0.006413	0.040866	FALSE
Atp10a_10	Atp10a	5094.7	5736.6	5094.7	5736.6	0.17118	206050	55461	2.7259	0.99679	0.0032065	0.006413	0.040866	TRUE
Aspm_6	Aspm	1952	2335	1952	2335	0.25835	73345	19746	2.7256	0.99679	0.0032094	0.0064188	0.040866	TRUE
Slc8b1_10	Slc8b1	3492.9	2969.1	3492.9	2969.1	-0.23432	137170	36939	2.7252	0.0032129	0.99679	0.0064257	0.04087	FALSE
Slc25a37_5	Slc25a37	5134.9	4491.4	5134.9	4491.4	-0.19314	207070	55933	2.7211	0.0032536	0.99675	0.0065071	0.041323	FALSE
Gbp9_2	Gbp9	1845.4	1474.4	1845.4	1474.4	-0.32358	68810	18588	2.7209	0.0032548	0.99675	0.0065096	0.041323	FALSE
Rpl36al_2	Rpl36al	2096.6	1699.9	2096.6	1699.9	-0.30243	78678	21325	2.7164	0.0032996	0.9967	0.0065991	0.04185	FALSE
Il1rn_8	Il1rn	1343	1654.8	1343	1654.8	0.30101	48616	13205	2.7136	0.99667	0.0033282	0.0066564	0.042172	TRUE
Slc23a2_5	Slc23a2	1884.5	2258.6	1884.5	2258.6	0.26107	69950	19013	2.7126	0.99666	0.0033381	0.0066761	0.042256	TRUE
C1qa_1	C1qa	1440.9	1764.3	1440.9	1764.3	0.29201	52318	14243	2.7104	0.99664	0.0033597	0.0067195	0.042489	TRUE
Marcks_10	Marcks	1697.5	2050.6	1697.5	2050.6	0.27247	62329	16990	2.7087	0.99662	0.0033774	0.0067547	0.042671	TRUE
Rpl22l1_10	Rpl22l1	4691.2	5301.3	4691.2	5301.3	0.17634	186090	50747	2.7081	0.99662	0.0033833	0.0067666	0.042704	TRUE
Nktr_10	Nktr	3420	3934.6	3420	3934.6	0.20214	132380	36110	2.7077	0.99661	0.0033873	0.0067746	0.042713	TRUE
Abcc5_6	Abcc5	4082.3	4647.8	4082.3	4647.8	0.18715	159940	43691	2.7058	0.99659	0.0034074	0.0068147	0.042925	TRUE
Ly6e_5	Ly6e	2414.1	1988	2414.1	1988	-0.28007	90798	24820	2.7049	0.0034163	0.99658	0.0068325	0.042996	FALSE
Wwc2_1	Wwc2	1607.2	1949.3	1607.2	1949.3	0.27823	58512	16020	2.7027	0.99656	0.0034385	0.006877	0.043233	TRUE
Plbd1_5	Plbd1	6598.6	7328.9	6598.6	7328.9	0.1514	266630	73275	2.6977	0.99651	0.0034913	0.0069827	0.043855	TRUE
Lmo4_9	Lmo4	5678.6	6351.4	5678.6	6351.4	0.16151	226330	62336	2.6947	0.99648	0.0035223	0.0070446	0.044161	TRUE
Ell2_8	Ell2	8758.3	7908.7	8758.3	7908.7	-0.14719	360900	99402	2.6947	0.0035224	0.99648	0.0070449	0.044161	FALSE
Bhlhe41_3	Bhlhe41	7855.7	7054.6	7855.7	7054.6	-0.15516	320890	88414	2.6942	0.0035278	0.99647	0.0070555	0.044185	FALSE
Pitpnm1_2	Pitpnm1	2284.7	1872.9	2284.7	1872.9	-0.28657	84782	23391	2.6924	0.003547	0.99645	0.007094	0.044326	FALSE
Ezr_3	Ezr	5184.9	5825	5184.9	5825	0.1679	204830	56520	2.6922	0.99645	0.0035489	0.0070977	0.044326	TRUE
Baiap2_4	Baiap2	2820.8	3282	2820.8	3282	0.21839	106350	29348	2.6921	0.99645	0.0035507	0.0071013	0.044326	TRUE
Fam53b_1	Fam53b	1507.2	1178.1	1507.2	1178.1	-0.35518	54164	14950	2.6919	0.0035526	0.99645	0.0071052	0.044326	FALSE
Foxp4_7	Foxp4	1326.7	1633.6	1326.7	1633.6	0.30007	47113	13032	2.6889	0.99642	0.0035842	0.0071685	0.044678	TRUE
Cnn2_10	Cnn2	3598.4	4123.2	3598.4	4123.2	0.19639	137750	38142	2.6876	0.9964	0.0035989	0.0071977	0.044817	TRUE
Top2a_9	Top2a	1763.8	1406.3	1763.8	1406.3	-0.32659	63910	17706	2.6868	0.0036066	0.99639	0.0072131	0.04487	FALSE
Spp1_10	Spp1	6260.4	6967.2	6260.4	6967.2	0.15429	249740	69239	2.6858	0.99638	0.0036173	0.0072346	0.044945	TRUE
Myo1e_3	Myo1e	2651.2	3096.1	2651.2	3096.1	0.22374	98974	27453	2.6852	0.99638	0.003624	0.0072481	0.044945	TRUE
Cd44_9	Cd44	3500.5	2983.8	3500.5	2983.8	-0.23032	133470	37026	2.6851	0.0036258	0.99637	0.0072515	0.044945	FALSE
Dhrs7_4	Dhrs7	7424	6649.6	7424	6649.6	-0.1589	299810	83192	2.6847	0.0036295	0.99637	0.0072591	0.044945	FALSE
Mmp2_7	Mmp2	3945.2	3394.3	3945.2	3394.3	-0.21694	151770	42114	2.6847	0.0036299	0.99637	0.0072597	0.044945	FALSE
Svil_7	Svil	4903.3	4284.3	4903.3	4284.3	-0.19465	191580	53221	2.6831	0.0036467	0.99635	0.0072933	0.045111	FALSE
Btg2_10	Btg2	483.91	661.74	483.91	661.74	0.45072	15812	4404.6	2.6795	0.99631	0.003687	0.007374	0.045566	TRUE
Alkbh1_2	Alkbh1	3308	2808	3308	2808	-0.23633	124990	34839	2.6787	0.0036959	0.9963	0.0073919	0.045633	FALSE
AB124611_7	AB124611	4239.9	3668.6	4239.9	3668.6	-0.20877	163240	45511	2.6783	0.0036995	0.9963	0.007399	0.045634	FALSE
Gpr84_3	Gpr84	4736.9	4130.6	4736.9	4130.6	-0.19755	183810	51279	2.6775	0.0037088	0.99629	0.0074176	0.045706	FALSE
Gcnt2_5	Gcnt2	3691.9	4221.7	3691.9	4221.7	0.19342	140360	39210	2.6757	0.99627	0.0037283	0.0074566	0.045896	TRUE
Nedd9_9	Nedd9	2608.8	3048.2	2608.8	3048.2	0.22452	96565	26981	2.6755	0.99627	0.0037313	0.0074627	0.045896	TRUE
Ypel2_2	Ypel2	2033.5	2417.8	2033.5	2417.8	0.2496	73834	20635	2.6751	0.99626	0.0037356	0.0074712	0.045906	TRUE
Stab1_7	Stab1	458.9	631.37	458.9	631.37	0.45944	14873	4160.3	2.6739	0.99625	0.0037487	0.0074975	0.046014	TRUE
Jarid2_9	Jarid2	6172.3	6870.5	6172.3	6870.5	0.15458	243730	68191	2.6737	0.99625	0.0037515	0.0075029	0.046014	TRUE
Gbgt1_1	Gbgt1	880.83	1125.6	880.83	1125.6	0.35341	29957	8388.1	2.6726	0.99624	0.0037632	0.0075263	0.046114	TRUE
Pde3b_7	Pde3b	3450.5	2940.6	3450.5	2940.6	-0.23062	130000	36457	2.6705	0.0037867	0.99621	0.0075734	0.046355	FALSE
E2f7_7	E2f7	7144.5	6390.1	7144.5	6390.1	-0.16098	284580	79824	2.6702	0.00379	0.99621	0.00758	0.046355	FALSE
Pdcd1lg2_9	Pdcd1lg2	6371.3	5663	6371.3	5663	-0.17	250870	70561	2.6666	0.0038311	0.99617	0.0076623	0.046815	FALSE
Hivep3_9	Hivep3	2276	1869.3	2276	1869.3	-0.28391	82728	23295	2.6651	0.0038488	0.99615	0.0076976	0.046986	FALSE
Tiam1_5	Tiam1	4587.9	5179.8	4587.9	5179.8	0.17502	175160	49545	2.6591	0.99608	0.0039175	0.007835	0.047761	TRUE
Marco_1	Marco	134.84	223.65	134.84	223.65	0.72573	3943.2	1115.5	2.6589	0.99608	0.0039196	0.0078392	0.047761	TRUE
Def8_4	Def8	9427.1	8555.7	9427.1	8555.7	-0.13991	379630	107600	2.6564	0.0039495	0.99605	0.007899	0.048052	FALSE
Kcna3_3	Kcna3	320.8	179.47	320.8	179.47	-0.83438	9986.4	2831.1	2.6561	0.0039529	0.99605	0.0079058	0.048052	FALSE
Gpr141_3	Gpr141	1310.4	1611.6	1310.4	1611.6	0.29827	45357	12860	2.6559	0.99605	0.0039545	0.0079091	0.048052	TRUE
Basp1_7	Basp1	2092.2	2479.5	2092.2	2479.5	0.24487	74969	21277	2.6546	0.99603	0.0039703	0.0079407	0.048154	TRUE
Pdzd8_2	Pdzd8	3337.4	3835.2	3337.4	3835.2	0.20052	123900	35172	2.6543	0.99603	0.0039739	0.0079477	0.048154	TRUE
Mfsd7a_5	Mfsd7a	2767.5	2317.5	2767.5	2317.5	-0.25595	101280	28752	2.6543	0.003974	0.99603	0.007948	0.048154	FALSE
Tln2_6	Tln2	2609.9	2173.9	2609.9	2173.9	-0.26358	95034	26993	2.6536	0.0039823	0.99602	0.0079646	0.048209	FALSE
Nlrx1_2	Nlrx1	3799.5	4333.1	3799.5	4333.1	0.18952	142330	40442	2.6531	0.99601	0.003988	0.0079759	0.048209	TRUE
Bst1_9	Bst1	3661.4	3138.4	3661.4	3138.4	-0.22229	136760	38862	2.6529	0.0039897	0.99601	0.0079794	0.048209	FALSE
Stk17b_5	Stk17b	2962.2	2496	2962.2	2496	-0.24694	108660	30935	2.6505	0.004019	0.99598	0.0080379	0.048518	FALSE
H2-Q6_4	H2-Q6	2227.1	2626.7	2227.1	2626.7	0.23801	79853	22757	2.6491	0.99597	0.0040348	0.0080696	0.048664	TRUE
Vcan_8	Vcan	2435.9	2855	2435.9	2855	0.22895	87820	25061	2.6474	0.99594	0.0040562	0.0081124	0.048836	TRUE
Gbp3_4	Gbp3	5062.1	4440.8	5062.1	4440.8	-0.18888	193010	55079	2.6473	0.0040565	0.99594	0.0081131	0.048836	FALSE
Snx10_4	Snx10	1555	1225.9	1555	1225.9	-0.34284	54160	15461	2.6469	0.0040617	0.99594	0.0081234	0.048853	FALSE
Mocs1_10	Mocs1	5255.6	5889.4	5255.6	5889.4	0.16423	200840	57350	2.6465	0.99593	0.004066	0.0081321	0.04886	TRUE
Gbp7_5	Gbp7	3685.3	4208.8	3685.3	4208.8	0.19157	137010	39135	2.6461	0.99593	0.0040709	0.0081418	0.048873	TRUE
Tmem68_6	Tmem68	5576.4	6229.9	5576.4	6229.9	0.15985	213550	61128	2.6433	0.99589	0.0041054	0.0082107	0.049242	TRUE
Espl1_3	Espl1	1654	1314.3	1654	1314.3	-0.33146	57706	16522	2.643	0.0041092	0.99589	0.0082183	0.049242	FALSE
Met_3	Met	6388.7	5686	6388.7	5686	-0.16809	246910	70769	2.6416	0.0041258	0.99587	0.0082516	0.049394	FALSE
Itpr2_5	Itpr2	5173	5800.1	5173	5800.1	0.16506	196660	56380	2.6413	0.99587	0.0041295	0.0082589	0.049394	TRUE
Sh3pxd2b_6	Sh3pxd2b	1373.4	1680.6	1373.4	1680.6	0.29097	47168	13527	2.6408	0.99586	0.0041354	0.0082709	0.04942	TRUE
C1galt1_5	C1galt1	3745.2	3218.5	3745.2	3218.5	-0.21857	138680	39819	2.6392	0.0041552	0.99584	0.0083103	0.049596	FALSE
Camk2d_6	Camk2d	3803.9	4334.9	3803.9	4334.9	0.18848	141000	40492	2.639	0.99584	0.0041577	0.0083155	0.049596	TRUE
Foxp4_9	Foxp4	4092.1	4644.2	4092.1	4644.2	0.18255	152410	43804	2.6379	0.99583	0.0041707	0.0083414	0.049705	TRUE
Esd_9	Esd	6755.2	6033	6755.2	6033	-0.1631	260800	75150	2.6345	0.0042125	0.99579	0.008425	0.050157	FALSE
Map3k5_6	Map3k5	1619.2	1953.9	1619.2	1953.9	0.27094	56021	16148	2.6341	0.99578	0.0042185	0.008437	0.050183	TRUE
Aldoc_7	Aldoc	2295.6	1892.3	2295.6	1892.3	-0.27862	81336	23511	2.6304	0.0042642	0.99574	0.0085285	0.050658	FALSE
Soga1_70271	Soga1	5581.9	4931.3	5581.9	4931.3	-0.17874	211600	61192	2.6298	0.0042714	0.99573	0.0085428	0.050658	FALSE
Dst_2	Dst	4370.4	3800.2	4370.4	3800.2	-0.20166	162600	47021	2.6298	0.0042715	0.99573	0.008543	0.050658	FALSE
H2-Q6_2	H2-Q6	3977.9	4519.9	3977.9	4519.9	0.18425	146900	42489	2.6296	0.99573	0.0042745	0.008549	0.050658	TRUE
Msrb1_4	Msrb1	2489.2	2068.1	2489.2	2068.1	-0.26726	88664	25651	2.6293	0.0042787	0.99572	0.0085573	0.050658	FALSE
Tmem176b_8	Tmem176b	1248.4	1538.8	1248.4	1538.8	0.30157	42184	12207	2.629	0.99572	0.0042817	0.0085635	0.050658	TRUE
Ifi204_5	Ifi204	7273.9	8023.7	7273.9	8023.7	0.14152	281110	81382	2.6284	0.99571	0.0042895	0.0085791	0.050704	TRUE
Hr_1	Hr	1720.3	2065.3	1720.3	2065.3	0.26352	59498	17236	2.6275	0.9957	0.0043005	0.008601	0.050773	TRUE
Abhd5_6	Abhd5	5091.4	5709.9	5091.4	5709.9	0.16538	191280	55423	2.6273	0.9957	0.0043032	0.0086064	0.050773	TRUE
Gde1_5	Gde1	3843	4374.5	3843	4374.5	0.18683	141230	40941	2.6266	0.99569	0.0043122	0.0086244	0.050833	TRUE
Dennd4a_9	Dennd4a	5148	5769.8	5148	5769.8	0.16448	193320	56086	2.6256	0.99567	0.0043253	0.0086506	0.050942	TRUE
Stat2_7	Stat2	5815.7	6479.4	5815.7	6479.4	0.15589	220250	63957	2.6244	0.99566	0.0043398	0.0086796	0.051066	TRUE
Slc23a2_7	Slc23a2	6868.3	6142.5	6868.3	6142.5	-0.1611	263390	76506	2.624	0.0043451	0.99565	0.0086902	0.051083	FALSE
H2-Q7_5	H2-Q7	2948.1	3408.1	2948.1	3408.1	0.20914	105820	30776	2.6224	0.99563	0.0043659	0.0087317	0.051278	TRUE
Gsap_4	Gsap	2441.3	2025.7	2441.3	2025.7	-0.2691	86358	25121	2.6221	0.0043696	0.99563	0.0087392	0.051278	FALSE
Aspm_5	Aspm	3194.9	3675	3194.9	3675	0.20191	115250	33558	2.6208	0.99561	0.0043863	0.0087727	0.051428	TRUE
Ctsl_4	Ctsl	3148.2	3624.4	3148.2	3624.4	0.20317	113400	33030	2.6204	0.99561	0.004391	0.0087819	0.051436	TRUE
Retnla_9	Retnla	4672.7	5261.7	4672.7	5261.7	0.17123	173440	50532	2.6201	0.9956	0.0043956	0.0087913	0.051444	TRUE
Clk1_9	Clk1	5837.4	6500.5	5837.4	6500.5	0.15521	219870	64214	2.6169	0.99556	0.0044371	0.0088742	0.051883	TRUE
Cnn2_6	Cnn2	9486.9	8625.7	9486.9	8625.7	-0.13728	370850	108340	2.6165	0.0044415	0.99556	0.008883	0.051888	FALSE
Parvg_7	Parvg	4183.4	4737.1	4183.4	4737.1	0.17929	153300	44858	2.6144	0.99553	0.0044696	0.0089392	0.052169	TRUE
Bcar3_5	Bcar3	1059.2	1323.5	1059.2	1323.5	0.32113	34931	10228	2.6135	0.99552	0.0044814	0.0089628	0.05226	TRUE
Tln2_4	Tln2	8668	7848.9	8668	7848.9	-0.1432	335510	98299	2.6127	0.0044912	0.99551	0.0089825	0.052328	FALSE
Pnpla8_10	Pnpla8	2276	2674.6	2276	2674.6	0.2327	79423	23295	2.6113	0.99549	0.0045101	0.0090202	0.052501	TRUE
Cdc42ep4_10	Cdc42ep4	2355.4	2761.1	2355.4	2761.1	0.22917	82291	24171	2.6094	0.99547	0.0045348	0.0090696	0.052707	TRUE
Tmem63a_2	Tmem63a	3874.6	4404.9	3874.6	4404.9	0.18502	140610	41303	2.6093	0.99546	0.0045359	0.0090718	0.052707	TRUE
Krit1_7	Krit1	7607.8	6845.7	7607.8	6845.7	-0.15226	290390	85412	2.6077	0.0045583	0.99544	0.0091166	0.05292	FALSE
Tspan14_5	Tspan14	5499.2	4859.5	5499.2	4859.5	-0.17837	204600	60217	2.6068	0.0045698	0.99543	0.0091396	0.053006	FALSE
Impdh1_2	Impdh1	3334.1	2845.8	3334.1	2845.8	-0.22841	119240	35135	2.6053	0.0045901	0.99541	0.0091802	0.053195	FALSE
Ncln_1	Ncln	1878	2236.5	1878	2236.5	0.2519	64250	18942	2.6046	0.9954	0.0045996	0.0091991	0.053257	TRUE
Cpne8_3	Cpne8	3544	3040	3544	3040	-0.22125	127020	37522	2.602	0.0046341	0.99537	0.0092682	0.053609	FALSE
Ndufa1_5	Ndufa1	4220.4	3666.7	4220.4	3666.7	-0.20282	153260	45285	2.6017	0.0046384	0.99536	0.0092768	0.053611	FALSE
Adipor2_3	Adipor2	3937.6	3404.4	3937.6	3404.4	-0.20986	142160	42027	2.601	0.0046481	0.99535	0.0092961	0.05364	FALSE
Fam129b_4	Fam129b	7291.3	6548.4	7291.3	6548.4	-0.15502	275970	81592	2.6009	0.0046491	0.99535	0.0092983	0.05364	FALSE
Eng_7	Eng	6144.1	5467	6144.1	5467	-0.16842	229230	67854	2.5993	0.0046701	0.99533	0.0093402	0.053824	FALSE
Slc16a10_10	Slc16a10	2322.8	1921.7	2322.8	1921.7	-0.27333	80425	23811	2.5991	0.0046734	0.99533	0.0093467	0.053824	FALSE
Il18rap_10	Il18rap	8053.6	8836.4	8053.6	8836.4	0.13381	306390	90815	2.5976	0.99531	0.004694	0.009388	0.054014	TRUE
Slc25a37_2	Slc25a37	6877	6158.2	6877	6158.2	-0.15926	258370	76610	2.5971	0.0047005	0.9953	0.0094009	0.054041	FALSE
Mgat5_9	Mgat5	4329.1	3768.9	4329.1	3768.9	-0.19988	156930	46542	2.5968	0.0047047	0.9953	0.0094094	0.054042	FALSE
Aldh1a2_10	Aldh1a2	2504.4	2087.4	2504.4	2087.4	-0.26264	86944	25820	2.5951	0.0047282	0.99527	0.0094563	0.054263	FALSE
Abr_7	Abr	2683.8	2251.2	2683.8	2251.2	-0.25348	93573	27817	2.5938	0.0047462	0.99525	0.0094924	0.054422	FALSE
Rapgef5_4	Rapgef5	3633.2	4141.6	3633.2	4141.6	0.18893	129280	38539	2.5902	0.9952	0.0047964	0.0095927	0.054949	TRUE
Lpcat2_4	Lpcat2	3005.7	3464.2	3005.7	3464.2	0.20478	105140	31424	2.5868	0.99516	0.0048439	0.0096878	0.055377	TRUE
Tnfsfm13_75393	Tnfsfm13	2029.2	2400.3	2029.2	2400.3	0.24222	68872	20588	2.5866	0.99515	0.0048464	0.0096927	0.055377	TRUE
Vcan_1	Vcan	2604.4	3028.9	2604.4	3028.9	0.21776	90095	26932	2.5866	0.99515	0.0048464	0.0096929	0.055377	TRUE
Atp13a2_3	Atp13a2	1104.8	1372.3	1104.8	1372.3	0.31246	35756	10703	2.5848	0.99513	0.0048715	0.009743	0.055615	TRUE
Vopp1_5	Vopp1	8659.3	7849.8	8659.3	7849.8	-0.14158	327680	98193	2.5834	0.0048911	0.99511	0.0097822	0.055745	FALSE
Top2a_1	Top2a	1585.5	1260.9	1585.5	1260.9	-0.33025	52681	15787	2.5834	0.0048915	0.99511	0.0097829	0.055745	FALSE
Irs2_3	Irs2	3483.1	3978.7	3483.1	3978.7	0.19189	122830	36828	2.5828	0.9951	0.0049006	0.0098011	0.055771	TRUE
Tgfbi_2	Tgfbi	2290.2	2685.6	2290.2	2685.6	0.22972	78196	23451	2.5824	0.99509	0.0049057	0.0098113	0.055771	TRUE
Raph1_3	Raph1	6940.1	7658.3	6940.1	7658.3	0.14206	257960	77367	2.5823	0.99509	0.0049066	0.0098132	0.055771	TRUE
Rcsd1_2	Rcsd1	8623.4	7816.7	8623.4	7816.7	-0.14169	325450	97754	2.5804	0.0049341	0.99507	0.0098682	0.056034	FALSE
Rnaset2b_1	Rnaset2b	3464.6	2970.9	3464.6	2970.9	-0.2217	121850	36617	2.5798	0.0049428	0.99506	0.0098856	0.056085	FALSE
Sp140_8	Sp140	1041.8	783.23	1041.8	783.23	-0.41108	33422	10048	2.5793	0.0049501	0.99505	0.0099002	0.056119	FALSE
Gpc1_9	Gpc1	5019.6	5621.6	5019.6	5621.6	0.16336	181170	54582	2.5765	0.99501	0.0049906	0.0099812	0.056528	TRUE
Mvb12b_1	Mvb12b	5835.2	6487.6	5835.2	6487.6	0.15288	212820	64189	2.5751	0.99499	0.0050103	0.010021	0.056703	TRUE
Pald1_8	Pald1	4184.5	3639.1	4184.5	3639.1	-0.20141	148710	44870	2.5746	0.0050177	0.99498	0.010035	0.056737	FALSE
Ncor2_5	Ncor2	3992	4523.6	3992	4523.6	0.18031	141290	42652	2.5739	0.99497	0.0050274	0.010055	0.056797	TRUE
Arhgap31_2	Arhgap31	4232.3	3684.2	4232.3	3684.2	-0.20004	150220	45423	2.5718	0.0050586	0.99494	0.010117	0.057053	FALSE
E330009J07Rik_7	E330009J07Rik	4759.7	5343.6	4759.7	5343.6	0.1669	170460	51545	2.5718	0.99494	0.0050588	0.010118	0.057053	TRUE
H2-Aa_10	H2-Aa	2527.2	2942.4	2527.2	2942.4	0.21936	86188	26074	2.5712	0.99493	0.0050673	0.010135	0.057099	TRUE
Adgre5_20062	Adgre5	5842.8	6494.1	5842.8	6494.1	0.15243	212060	64279	2.5687	0.9949	0.0051041	0.010208	0.057464	TRUE
Tmem176a_4	Tmem176a	5526.4	4894.5	5526.4	4894.5	-0.17514	199650	60538	2.5682	0.005111	0.99489	0.010222	0.057465	FALSE
Kpna4_7	Kpna4	7317.4	6582.4	7317.4	6582.4	-0.15269	270090	81907	2.5681	0.005113	0.99489	0.010226	0.057465	FALSE
Aim2_1	Aim2	2790.4	3227.7	2790.4	3227.7	0.20998	95630	29008	2.5678	0.99488	0.0051177	0.010235	0.057468	TRUE
Fam129b_6	Fam129b	3836.5	4355.2	3836.5	4355.2	0.18289	134500	40866	2.5657	0.99485	0.0051489	0.010298	0.057769	TRUE
C1ra_3	C1ra	5345.9	5965.8	5345.9	5965.8	0.15826	192150	58411	2.565	0.99484	0.0051587	0.010317	0.057798	TRUE
Tfec_6	Tfec	2340.2	1942.9	2340.2	1942.9	-0.26829	78921	24003	2.5644	0.0051683	0.99483	0.010337	0.057798	FALSE
Traf3ip3_4	Traf3ip3	1507.2	1193.7	1507.2	1193.7	-0.33616	49137	14950	2.5639	0.0051751	0.99482	0.01035	0.057798	FALSE
Ndufa12_1	Ndufa12	2182.5	2565.1	2182.5	2565.1	0.23291	73173	22267	2.5637	0.99482	0.0051785	0.010357	0.057798	TRUE
Abhd5_3	Abhd5	3005.7	2551.2	3005.7	2551.2	-0.23641	103260	31424	2.5636	0.0051793	0.99482	0.010359	0.057798	FALSE
Tlr2_9	Tlr2	1022.2	1276.5	1022.2	1276.5	0.32029	32346	9844.6	2.5635	0.99482	0.0051817	0.010363	0.057798	TRUE
Rasgrp4_4	Rasgrp4	6605.1	7299.4	6605.1	7299.4	0.14417	241000	73354	2.5634	0.99482	0.0051826	0.010365	0.057798	TRUE
Ptpn1_10	Ptpn1	4803.2	5387.8	4803.2	5387.8	0.16566	170860	52053	2.5622	0.9948	0.0052006	0.010401	0.057949	TRUE
Per2_8	Per2	2975.2	2523.6	2975.2	2523.6	-0.23742	101980	31081	2.5616	0.0052093	0.99479	0.010419	0.057955	FALSE
Pld1_3	Pld1	867.78	635.05	867.78	635.05	-0.44985	27082	8254.5	2.5616	0.0052099	0.99479	0.01042	0.057955	FALSE
Nedd9_5	Nedd9	5070.8	4469.3	5070.8	4469.3	-0.18212	180880	55181	2.5605	0.0052267	0.99477	0.010453	0.058092	FALSE
Eng_2	Eng	1985.7	1622.6	1985.7	1622.6	-0.29116	65911	20113	2.5601	0.0052325	0.99477	0.010465	0.058107	FALSE
Stat2_6	Stat2	3215.6	3686.1	3215.6	3686.1	0.19695	110680	33792	2.5594	0.99476	0.0052427	0.010485	0.05817	TRUE
Tnfaip8l3_10	Tnfaip8l3	8397.2	7608.6	8397.2	7608.6	-0.14226	310940	94996	2.5586	0.0052546	0.99475	0.010509	0.058252	FALSE
Tet2_8	Tet2	3086.2	3546.2	3086.2	3546.2	0.20038	105800	32330	2.5583	0.99474	0.0052597	0.010519	0.058259	TRUE
Lpcat3_1	Lpcat3	5829.8	6477.5	5829.8	6477.5	0.15197	209780	64124	2.5579	0.99473	0.0052653	0.010531	0.058272	TRUE
Adssl1_5	Adssl1	1234.2	953.5	1234.2	953.5	-0.37199	39411	12058	2.5567	0.0052829	0.99472	0.010566	0.058417	FALSE
Il18_6	Il18	6958.6	7670.3	6958.6	7670.3	0.14048	253300	77589	2.5552	0.99469	0.0053058	0.010612	0.058621	TRUE
Gng2_6	Gng2	8379.8	7593.9	8379.8	7593.9	-0.14206	308840	94784	2.5528	0.0053432	0.99466	0.010686	0.058984	FALSE
Itpr2_2	Itpr2	5258.9	5870.1	5258.9	5870.1	0.1586	186780	57388	2.5514	0.99463	0.0053653	0.010731	0.059173	TRUE
Chpf2_10	Chpf2	4881.5	4294.4	4881.5	4294.4	-0.18483	172360	52967	2.5511	0.0053694	0.99463	0.010739	0.059173	FALSE
H2-Q7_3	H2-Q7	1561.6	1879.4	1561.6	1879.4	0.26711	50502	15531	2.5502	0.99462	0.005383	0.010766	0.059272	TRUE
Fignl1_3	Fignl1	2361.9	1965	2361.9	1965	-0.26533	78786	24243	2.5494	0.0053948	0.99461	0.01079	0.059315	FALSE
Gpr85_4	Gpr85	4619.5	5189	4619.5	5189	0.1677	162190	49912	2.5493	0.9946	0.0053962	0.010792	0.059315	TRUE
Ly75_6	Ly75	5203.4	4596.3	5203.4	4596.3	-0.17895	184300	56737	2.5489	0.0054039	0.9946	0.010808	0.059315	FALSE
Bhlhe41_4	Bhlhe41	2879.6	2438	2879.6	2438	-0.24003	97465	30007	2.5488	0.0054051	0.99459	0.01081	0.059315	FALSE
Itgb7_6	Itgb7	3982.2	3456.9	3982.2	3456.9	-0.20405	137990	42539	2.5471	0.0054316	0.99457	0.010863	0.059556	FALSE
Rassf2_10	Rassf2	5547.1	6174.7	5547.1	6174.7	0.15463	196980	60782	2.5459	0.99455	0.0054497	0.010899	0.059696	TRUE
Fgl2_9	Fgl2	7588.2	8331.1	7588.2	8331.1	0.13474	275980	85176	2.5457	0.99455	0.0054536	0.010907	0.059696	TRUE
Tbc1d9_7	Tbc1d9	3132.9	3594	3132.9	3594	0.19803	106300	32858	2.5437	0.99452	0.0054841	0.010968	0.05998	TRUE
Tbc1d2_5	Tbc1d2	3114.4	2655.2	3114.4	2655.2	-0.23005	105430	32649	2.5413	0.0055221	0.99448	0.011044	0.060311	FALSE
Vav3_10	Vav3	5662.3	5028.9	5662.3	5028.9	-0.17113	200630	62143	2.5411	0.0055253	0.99447	0.011051	0.060311	FALSE
Ppfibp2_7	Ppfibp2	2833.9	2397.5	2833.9	2397.5	-0.24113	95193	29495	2.5407	0.0055322	0.99447	0.011064	0.060311	FALSE
Gm13212_10	Gm13212	1901.9	1549.9	1901.9	1549.9	-0.29513	61969	19202	2.5406	0.0055338	0.99447	0.011068	0.060311	FALSE
Tnfrsf1b_10	Tnfrsf1b	4380.2	3828.7	4380.2	3828.7	-0.1941	152080	47134	2.5403	0.0055376	0.99446	0.011075	0.060311	FALSE
Gcnt2_1	Gcnt2	5111	5709.9	5111	5709.9	0.15984	179370	55652	2.5389	0.99444	0.0055599	0.01112	0.060504	TRUE
Iqsec1_7	Iqsec1	5781.9	5142.1	5781.9	5142.1	-0.16917	204720	63558	2.5381	0.0055729	0.99443	0.011146	0.060557	FALSE
Naip2_6	Naip2	6484.4	7165	6484.4	7165	0.14397	231610	71911	2.538	0.99443	0.0055741	0.011148	0.060557	TRUE
Lhfpl2_1	Lhfpl2	3241.7	3710	3241.7	3710	0.19462	109660	34087	2.5365	0.9944	0.0055978	0.011196	0.060699	TRUE
Ptgr1_1	Ptgr1	6891.1	7593.9	6891.1	7593.9	0.14008	246950	76780	2.5363	0.9944	0.0056016	0.011203	0.060699	TRUE
Marcks_9	Marcks	1610.5	1931.8	1610.5	1931.8	0.26232	51629	16055	2.536	0.99439	0.0056057	0.011211	0.060699	TRUE
Gbp6_2	Gbp6	2500	2092.9	2500	2092.9	-0.25633	82876	25772	2.536	0.0056058	0.99439	0.011212	0.060699	FALSE
Gstm1_8	Gstm1	2021.6	1658.5	2021.6	1658.5	-0.28544	65908	20505	2.5355	0.0056151	0.99438	0.01123	0.060749	FALSE
F5_1	F5	3410.2	2929.5	3410.2	2929.5	-0.21913	115540	35999	2.5336	0.0056452	0.99435	0.01129	0.061023	FALSE
Retnla_8	Retnla	8360.3	9139.2	8360.3	9139.2	0.12851	303370	94545	2.5333	0.99435	0.0056499	0.0113	0.061023	TRUE
Mid1_5	Mid1	3006.8	2557.7	3006.8	2557.7	-0.23329	100840	31436	2.5329	0.0056558	0.99434	0.011312	0.061023	FALSE
Bhlhe41_1	Bhlhe41	3142.7	2682.9	3142.7	2682.9	-0.22816	105730	32969	2.5326	0.0056607	0.99434	0.011321	0.061023	FALSE
Tfec_4	Tfec	5698.2	5064.8	5698.2	5064.8	-0.16998	200630	62567	2.5324	0.0056638	0.99434	0.011328	0.061023	FALSE
Trps1_6	Trps1	8074.3	7310.5	8074.3	7310.5	-0.14335	291710	91066	2.5311	0.0056847	0.99432	0.011369	0.061197	FALSE
Atf3_7	Atf3	3343.9	2868.8	3343.9	2868.8	-0.22102	112870	35246	2.5307	0.0056912	0.99431	0.011382	0.061217	FALSE
Tiam1_1	Tiam1	2860	2423.3	2860	2423.3	-0.23893	95336	29787	2.5301	0.0057022	0.9943	0.011404	0.061285	FALSE
Ccdc86_9	Ccdc86	723.15	931.41	723.15	931.41	0.36467	21686	6784.6	2.5284	0.99427	0.0057298	0.01146	0.06153	TRUE
L1cam_10	L1cam	1530	1218.6	1530	1218.6	-0.32814	48508	15194	2.5269	0.0057535	0.99425	0.011507	0.061659	FALSE
Tnfrsf23_7	Tnfrsf23	6604.1	7288.4	6604.1	7288.4	0.14222	234140	73341	2.5269	0.99425	0.0057543	0.011509	0.061659	TRUE
Ly9_8	Ly9	7222.8	7940.9	7222.8	7940.9	0.13672	257830	80767	2.5268	0.99424	0.005756	0.011512	0.061659	TRUE
Lbh_5	Lbh	10352	11224	10352	11224	0.11658	379640	119020	2.5257	0.99423	0.0057726	0.011545	0.061787	TRUE
Ier2_8	Ier2	1452.8	1755.1	1452.8	1755.1	0.27255	45695	14370	2.5218	0.99416	0.005837	0.011674	0.062412	TRUE
Basp1_9	Basp1	1875.8	2222.7	1875.8	2222.7	0.24464	60148	18919	2.5216	0.99416	0.0058406	0.011681	0.062412	TRUE
Tiam1_8	Tiam1	2645.8	3063	2645.8	3063	0.21118	87036	27392	2.5209	0.99415	0.0058535	0.011707	0.062498	TRUE
Lpcat2_6	Lpcat2	3244.9	3710	3244.9	3710	0.19317	108140	34124	2.5175	0.99409	0.0059096	0.011819	0.063045	TRUE
Clec4d_2	Clec4d	4151.9	4682.8	4151.9	4682.8	0.17358	140950	44494	2.5171	0.99408	0.005916	0.011832	0.063062	TRUE
Clec10a_8	Clec10a	2480.5	2882.6	2480.5	2882.6	0.21667	80850	25555	2.5155	0.99406	0.0059439	0.011888	0.063308	TRUE
Aph1c_7	Aph1c	1494.1	1800.2	1494.1	1800.2	0.26869	46843	14810	2.5151	0.99405	0.00595	0.0119	0.06332	TRUE
Top2a_6	Top2a	1303.8	1019.8	1303.8	1019.8	-0.35423	40352	12791	2.5118	0.0060052	0.99399	0.01201	0.063802	FALSE
Ly6e_3	Ly6e	1433.3	1732.1	1433.3	1732.1	0.27308	44663	14162	2.5115	0.99399	0.0060118	0.012024	0.063802	TRUE
Marco_4	Marco	3748.4	3247	3748.4	3247	-0.2071	125690	39857	2.5114	0.0060129	0.99399	0.012026	0.063802	FALSE
Mndal_5	Mndal	3826.7	3319.8	3826.7	3319.8	-0.20497	128510	40754	2.5113	0.0060148	0.99399	0.01203	0.063802	FALSE
Dmxl2_7	Dmxl2	2114	2482.2	2114	2482.2	0.23156	67796	21515	2.5104	0.99397	0.0060297	0.012059	0.063908	TRUE
Stk10_8	Stk10	3585.3	4074.5	3585.3	4074.5	0.18446	119630	37993	2.5095	0.99396	0.006045	0.01209	0.063966	TRUE
Itsn1_6	Itsn1	5970.1	6613.7	5970.1	6613.7	0.14769	207150	65787	2.5095	0.99395	0.006045	0.01209	0.063966	TRUE
AW549877_6	AW549877	2107.5	2474.9	2107.5	2474.9	0.23173	67488	21444	2.5089	0.99394	0.0060561	0.012112	0.063981	TRUE
Slc7a11_4	Slc7a11	2050.9	1688.9	2050.9	1688.9	-0.28006	65541	20825	2.5089	0.0060562	0.99394	0.012112	0.063981	FALSE
Mfsd7a_3	Mfsd7a	3557	4043.2	3557	4043.2	0.18476	118160	37670	2.5047	0.99387	0.0061282	0.012256	0.064689	TRUE
Clmp_5	Clmp	2431.5	2827.4	2431.5	2827.4	0.21751	78341	25013	2.5028	0.99384	0.0061604	0.012321	0.064976	TRUE
Abcc5_5	Abcc5	5662.3	6286.1	5662.3	6286.1	0.15074	194540	62143	2.5022	0.99383	0.0061711	0.012342	0.065035	TRUE
Pitpnc1_4	Pitpnc1	2405.4	2798.8	2405.4	2798.8	0.21844	77382	24724	2.5019	0.99382	0.0061759	0.012352	0.065035	TRUE
Slc39a14_10	Slc39a14	3674.5	3180.8	3674.5	3180.8	-0.2081	121870	39011	2.4996	0.006217	0.99378	0.012434	0.065383	FALSE
Scarb1_8	Scarb1	3628.8	3138.4	3628.8	3138.4	-0.20938	120230	38489	2.4995	0.006219	0.99378	0.012438	0.065383	FALSE
Adam17_5	Adam17	1722.5	1394.4	1722.5	1394.4	-0.30472	53845	17260	2.4979	0.0062471	0.99375	0.012494	0.065625	FALSE
Lmna_1	Lmna	2550.1	2955.3	2550.1	2955.3	0.21269	82106	26328	2.4975	0.99375	0.0062544	0.012509	0.065649	TRUE
Zbtb4_6	Zbtb4	89.17	23.009	89.17	23.009	-1.9091	2188.7	715.38	2.497	0.0062618	0.99374	0.012524	0.065673	FALSE
Aph1c_5	Aph1c	4214.9	4745.4	4214.9	4745.4	0.17098	140690	45222	2.4945	0.99369	0.0063071	0.012614	0.066096	TRUE
Vasp_6	Vasp	7175	7881.1	7175	7881.1	0.1354	249300	80191	2.4935	0.99368	0.006324	0.012648	0.066219	TRUE
Rffl_10	Rffl	2143.4	2511.7	2143.4	2511.7	0.22868	67830	21837	2.4925	0.99366	0.0063433	0.012687	0.066367	TRUE
Gbp8_5	Gbp8	3386.3	2915.7	3386.3	2915.7	-0.21579	110730	35727	2.4897	0.0063931	0.99361	0.012786	0.066835	FALSE
Mtmr9_2	Mtmr9	1698.6	1374.1	1698.6	1374.1	-0.30565	52645	17002	2.4885	0.0064133	0.99359	0.012827	0.066993	FALSE
Tnfrsf26_7	Tnfrsf26	5082.7	5667.6	5082.7	5667.6	0.15711	171050	55321	2.4867	0.99355	0.0064465	0.012893	0.067285	TRUE
Rassf8_9	Rassf8	6398.5	7060.1	6398.5	7060.1	0.14193	218850	70885	2.4849	0.99352	0.0064794	0.012959	0.067574	TRUE
Vasp_5	Vasp	4694.5	5254.4	4694.5	5254.4	0.16251	156720	50785	2.4843	0.99351	0.0064896	0.012979	0.067626	TRUE
AW549877_3	AW549877	5103.4	4518.1	5103.4	4518.1	-0.17571	171290	55563	2.4831	0.0065124	0.99349	0.013025	0.06781	FALSE
Zfp703_7	Zfp703	2421.7	2813.6	2421.7	2813.6	0.21627	76759	24904	2.4828	0.99348	0.0065178	0.013036	0.067812	TRUE
Pgap1_5	Pgap1	1983.5	1631.8	1983.5	1631.8	-0.28142	61844	20090	2.4813	0.0065452	0.99345	0.01309	0.068042	FALSE
F5_4	F5	1942.2	2289.9	1942.2	2289.9	0.23748	60444	19639	2.481	0.99345	0.0065507	0.013101	0.068042	TRUE
Ciita_6	Ciita	2187.9	2558.6	2187.9	2558.6	0.22569	68699	22326	2.4807	0.99344	0.0065555	0.013111	0.068042	TRUE
Enah_1	Enah	7127.1	7826.8	7127.1	7826.8	0.13508	244760	79615	2.4797	0.99342	0.0065754	0.013151	0.068194	TRUE
Fosb_9	Fosb	5668.8	6287	5668.8	6287	0.14929	191060	62220	2.4782	0.9934	0.0066026	0.013205	0.068421	TRUE
Cfh_6	Cfh	2315.2	2696.7	2315.2	2696.7	0.21997	72770	23727	2.4767	0.99337	0.0066304	0.013261	0.068655	TRUE
Gbgt1_7	Gbgt1	1043.9	1292.2	1043.9	1292.2	0.30751	30813	10070	2.4738	0.99332	0.0066846	0.013369	0.069161	TRUE
Parvg_1	Parvg	2071.6	1712.8	2071.6	1712.8	-0.27423	64363	21051	2.4728	0.0067023	0.9933	0.013405	0.069289	FALSE
Cysltr1_7	Cysltr1	3258	3715.5	3258	3715.5	0.18953	104660	34272	2.4714	0.99327	0.0067291	0.013458	0.069511	TRUE
Rufy3_10	Rufy3	11809	10893	11809	10893	-0.11636	418730	137150	2.4711	0.0067349	0.99327	0.01347	0.069516	FALSE
Tet2_5	Tet2	2967.6	3402.6	2967.6	3402.6	0.19726	94590	30996	2.4705	0.99325	0.006746	0.013492	0.06957	TRUE
Snx10_7	Snx10	4544.4	5091.5	4544.4	5091.5	0.16394	149620	49039	2.4702	0.99325	0.0067517	0.013503	0.06957	TRUE
Man2a1_4	Man2a1	2814.3	3236.9	2814.3	3236.9	0.20178	89301	29275	2.47	0.99324	0.0067562	0.013512	0.06957	TRUE
Dapk1_2	Dapk1	2281.5	1904.2	2281.5	1904.2	-0.26062	71150	23355	2.4684	0.0067866	0.99321	0.013573	0.069828	FALSE
Krit1_10	Krit1	4636.9	4084.6	4636.9	4084.6	-0.18292	152510	50114	2.4671	0.0068106	0.99319	0.013621	0.07002	FALSE
Gbp5_1	Gbp5	4475.9	5016.9	4475.9	5016.9	0.16458	146330	48244	2.463	0.99311	0.0068892	0.013778	0.070772	TRUE
Cercam_3	Cercam	5109.9	4529.1	5109.9	4529.1	-0.17403	168660	55640	2.4622	0.0069039	0.9931	0.013808	0.070867	FALSE
Pygl_3	Pygl	926.5	694.87	926.5	694.87	-0.41452	26826	8856.8	2.4612	0.0069231	0.99308	0.013846	0.070968	FALSE
Adnp_3	Adnp	5027.3	4451.8	5027.3	4451.8	-0.17535	165570	54671	2.4611	0.0069253	0.99307	0.013851	0.070968	FALSE
Zfp703_5	Zfp703	1836.7	1502	1836.7	1502	-0.29002	55999	18494	2.4609	0.0069301	0.99307	0.01386	0.070968	FALSE
Vgll4_1	Vgll4	1645.3	1329.9	1645.3	1329.9	-0.3068	49732	16429	2.4605	0.0069365	0.99306	0.013873	0.070978	FALSE
Polg_6	Polg	3791.9	4286.1	3791.9	4286.1	0.17671	122120	40355	2.4602	0.99306	0.0069432	0.013886	0.070991	TRUE
Pde8a_8	Pde8a	4586.8	4039.5	4586.8	4039.5	-0.18329	149800	49532	2.4594	0.0069581	0.99304	0.013916	0.071087	FALSE
Mctp1_10	Mctp1	8847.4	8067.9	8847.4	8067.9	-0.13305	303840	100490	2.4591	0.0069648	0.99304	0.01393	0.0711	FALSE
Dram1_9	Dram1	2361.9	2744.5	2361.9	2744.5	0.21651	73190	24243	2.4572	0.993	0.0070006	0.014001	0.071367	TRUE
Cebpa_9	Cebpa	6729.1	6056.9	6729.1	6056.9	-0.15181	225920	74837	2.4572	0.0070019	0.993	0.014004	0.071367	FALSE
B3gnt8_10	B3gnt8	4988.1	5559.9	4988.1	5559.9	0.15654	163480	54213	2.4558	0.99297	0.0070278	0.014056	0.071575	TRUE
Abr_4	Abr	2482.6	2875.2	2482.6	2875.2	0.21172	77060	25579	2.4546	0.99295	0.0070514	0.014103	0.071747	TRUE
Runx2_7	Runx2	1573.5	1266.4	1573.5	1266.4	-0.31303	47159	15659	2.4542	0.0070592	0.99294	0.014118	0.071747	FALSE
Ptgir_8	Ptgir	3797.4	4290.7	3797.4	4290.7	0.17619	121710	40417	2.4541	0.99294	0.0070612	0.014122	0.071747	TRUE
C3ar1_2	C3ar1	3345	2884.4	3345	2884.4	-0.21365	106060	35258	2.4528	0.0070883	0.99291	0.014177	0.071888	FALSE
Pygl_4	Pygl	6581.2	7244.2	6581.2	7244.2	0.13845	219760	73067	2.4526	0.99291	0.0070908	0.014182	0.071888	TRUE
Tiam1_3	Tiam1	2538.1	2935	2538.1	2935	0.20956	78783	26195	2.4526	0.99291	0.0070917	0.014183	0.071888	TRUE
Mgl2_9	Mgl2	4010.5	3502.9	4010.5	3502.9	-0.19518	128820	42865	2.4517	0.0071096	0.99289	0.014219	0.071972	FALSE
Ifi202b_10	Ifi202b	6019	6650.5	6019	6650.5	0.14393	199420	66368	2.4515	0.99289	0.007114	0.014228	0.071972	TRUE
Adnp_1	Adnp	4031.2	3522.2	4031.2	3522.2	-0.19465	129500	43103	2.4513	0.0071165	0.99288	0.014233	0.071972	FALSE
Notch1_10	Notch1	1933.5	2276.1	1933.5	2276.1	0.23523	58682	19545	2.4505	0.99287	0.0071334	0.014267	0.072086	TRUE
Ssh2_5	Ssh2	2443.5	2055.2	2443.5	2055.2	-0.24957	75394	25145	2.4488	0.0071663	0.99283	0.014333	0.072363	FALSE
Gngt2_8	Gngt2	4244.3	4766.6	4244.3	4766.6	0.16739	136380	45561	2.4468	0.99279	0.0072067	0.014413	0.072715	TRUE
Lmo2_7	Lmo2	3174.3	2728	3174.3	2728	-0.21852	99588	33325	2.4448	0.0072476	0.99275	0.014495	0.07307	FALSE
Cd9_1	Cd9	1694.2	1375.9	1694.2	1375.9	-0.30002	50656	16955	2.4444	0.0072539	0.99275	0.014508	0.073077	FALSE
Chil1_10	Chil1	4891.3	4328.5	4891.3	4328.5	-0.17633	158400	53081	2.443	0.0072827	0.99272	0.014565	0.073311	FALSE
Gpsm2_10	Gpsm2	4345.4	3817.7	4345.4	3817.7	-0.18676	139260	46731	2.4414	0.0073159	0.99268	0.014632	0.073588	FALSE
H2-T23_10	H2-T23	2460.9	2849.4	2460.9	2849.4	0.21142	75489	25338	2.441	0.99268	0.0073229	0.014646	0.073602	TRUE
Alkbh1_3	Alkbh1	5039.2	5610.5	5039.2	5610.5	0.15491	163200	54811	2.4403	0.99266	0.0073374	0.014675	0.073691	TRUE
Tcf7l2_6	Tcf7l2	3910.5	3412.7	3910.5	3412.7	-0.19636	123870	41715	2.437	0.0074044	0.9926	0.014809	0.074306	FALSE
Gstm1_7	Gstm1	2451.1	2064.4	2451.1	2064.4	-0.24761	74778	25230	2.4347	0.007452	0.99255	0.014904	0.074726	FALSE
Pex5_9	Pex5	1311.5	1587.6	1311.5	1587.6	0.27551	38135	12871	2.4342	0.99254	0.0074616	0.014923	0.074765	TRUE
Glul_7	Glul	3342.8	3799.3	3342.8	3799.3	0.18461	104180	35234	2.4318	0.99249	0.0075127	0.015025	0.07521	TRUE
Clec5a_9	Clec5a	4406.3	4935.9	4406.3	4935.9	0.16371	140230	47436	2.4315	0.99248	0.0075175	0.015035	0.07521	TRUE
Mx1_6	Mx1	4660.8	5206.5	4660.8	5206.5	0.15971	148900	50392	2.431	0.99247	0.0075292	0.015058	0.075254	TRUE
Marco_10	Marco	2017.2	1669.5	2017.2	1669.5	-0.27276	60437	20457	2.4308	0.0075335	0.99247	0.015067	0.075254	FALSE
Nfe2_3	Nfe2	2060.7	2412.3	2060.7	2412.3	0.22715	61799	20932	2.43	0.99245	0.0075503	0.015101	0.075365	TRUE
Zfand5_9	Zfand5	3647.3	4125.1	3647.3	4125.1	0.17755	114140	38700	2.4287	0.99242	0.0075767	0.015153	0.075545	TRUE
C3ar1_6	C3ar1	4784.8	4231.8	4784.8	4231.8	-0.17712	152860	51837	2.4285	0.00758	0.99242	0.01516	0.075545	FALSE
Tgfbr1_4	Tgfbr1	8416.8	9165.9	8416.8	9165.9	0.12299	280560	95234	2.4274	0.9924	0.0076046	0.015209	0.075732	TRUE
Cd14_8	Cd14	1195.1	933.25	1195.1	933.25	-0.35646	34283	11647	2.4263	0.0076262	0.99237	0.015252	0.075889	FALSE
Lbh_6	Lbh	6170.2	5536.9	6170.2	5536.9	-0.1562	200500	68165	2.4255	0.0076443	0.99236	0.015289	0.076011	FALSE
Kntc1_3	Kntc1	2245.6	2612.9	2245.6	2612.9	0.21849	67469	22960	2.4243	0.99233	0.0076695	0.015339	0.076199	TRUE
Wwc2_5	Wwc2	6500.7	5849.8	6500.7	5849.8	-0.15218	211840	72106	2.424	0.0076749	0.99233	0.01535	0.076199	FALSE
Sh3pxd2b_8	Sh3pxd2b	1590.9	1895.9	1590.9	1895.9	0.2529	46518	15845	2.4231	0.99231	0.0076937	0.015387	0.076328	TRUE
Luzp1_3	Luzp1	5166.4	4591.7	5166.4	4591.7	-0.17011	165170	56303	2.4222	0.0077127	0.99229	0.015425	0.076414	FALSE
H2-T23_1	H2-T23	4474.8	5006.8	4474.8	5006.8	0.16201	141480	48231	2.4222	0.99229	0.0077142	0.015428	0.076414	TRUE
Arfgef1_2	Arfgef1	2107.5	2462	2107.5	2462	0.22421	62837	21444	2.4209	0.99226	0.0077418	0.015484	0.07663	TRUE
Pltp_8	Pltp	4008.3	3507.5	4008.3	3507.5	-0.1925	125410	42840	2.4197	0.0077677	0.99223	0.015535	0.076828	FALSE
Pitpnm1_8	Pitpnm1	1654	1965	1654	1965	0.24841	48352	16522	2.4193	0.99222	0.0077752	0.01555	0.076843	TRUE
H6pd_5	H6pd	3342.8	3796.5	3342.8	3796.5	0.18356	102920	35234	2.4171	0.99218	0.0078233	0.015647	0.077219	TRUE
Zc3h7a_3	Zc3h7a	1796.5	1471.7	1796.5	1471.7	-0.28753	52746	18058	2.417	0.0078251	0.99217	0.01565	0.077219	FALSE
Sorl1_4	Sorl1	1375.6	1094.3	1375.6	1094.3	-0.32978	39566	13550	2.4166	0.0078331	0.99217	0.015666	0.07724	FALSE
Syn1_10	Syn1	2864.3	2447.2	2864.3	2447.2	-0.22695	86978	29836	2.4146	0.0078755	0.99212	0.015751	0.07757	FALSE
Gbgt1_4	Gbgt1	3527.7	3061.1	3527.7	3061.1	-0.20459	108830	37336	2.4145	0.0078784	0.99212	0.015757	0.07757	FALSE
Casp2_3	Casp2	5056.6	4490.5	5056.6	4490.5	-0.17127	160270	55015	2.4138	0.0078938	0.99211	0.015788	0.077663	FALSE
Map3k14_5	Map3k14	5505.7	6098.3	5505.7	6098.3	0.14745	175590	60294	2.4134	0.9921	0.007903	0.015806	0.077693	TRUE
Mras_9	Mras	1320.2	1045.5	1320.2	1045.5	-0.33618	37709	12963	2.412	0.0079322	0.99207	0.015864	0.077922	FALSE
Scarb1_2	Scarb1	3205.8	3648.3	3205.8	3648.3	0.1865	97919	33681	2.4113	0.99205	0.0079476	0.015895	0.078015	TRUE
Btg2_8	Btg2	2431.5	2050.6	2431.5	2050.6	-0.24573	72563	25013	2.4088	0.0080035	0.992	0.016007	0.078504	FALSE
Hp_2	Hp	4604.2	5141.2	4604.2	5141.2	0.1591	144140	49734	2.4075	0.99197	0.00803	0.01606	0.078705	TRUE
Myo1e_2	Myo1e	1837.8	1510.3	1837.8	1510.3	-0.28294	53616	18506	2.4072	0.008038	0.99196	0.016076	0.078724	FALSE
Ell2_5	Ell2	1503.9	1210.3	1503.9	1210.3	-0.31317	43117	14915	2.4045	0.0080965	0.9919	0.016193	0.079238	FALSE
Rasgrp4_6	Rasgrp4	6012.5	6631.2	6012.5	6631.2	0.14129	191420	66291	2.4032	0.99187	0.0081271	0.016254	0.079477	TRUE
Lacc1_10	Lacc1	6790	7450.3	6790	7450.3	0.13388	218030	75567	2.4022	0.99185	0.0081491	0.016298	0.079618	TRUE
Itga1_8	Itga1	3226.4	2784.1	3226.4	2784.1	-0.21266	97836	33915	2.402	0.0081537	0.99185	0.016307	0.079618	FALSE
Jarid2_1	Jarid2	4708.6	5250.7	4708.6	5250.7	0.15716	146900	50950	2.4014	0.99183	0.0081666	0.016333	0.079684	TRUE
Retnla_2	Retnla	6908.5	7574.6	6908.5	7574.6	0.13277	221820	76988	2.4005	0.99181	0.0081865	0.016373	0.079812	TRUE
Pdpn_9	Pdpn	1353.9	1630.9	1353.9	1630.9	0.26839	38369	13320	2.4003	0.99181	0.0081919	0.016384	0.079812	TRUE
H6pd_6	H6pd	3045.9	3474.4	3045.9	3474.4	0.18981	91781	31877	2.3997	0.9918	0.0082047	0.016409	0.079877	TRUE
Plscr1_5	Plscr1	2832.8	2421.5	2832.8	2421.5	-0.22625	84590	29482	2.3955	0.0082992	0.9917	0.016598	0.080736	FALSE
Ezr_5	Ezr	4375.9	4895.4	4375.9	4895.4	0.16182	134960	47084	2.3943	0.99167	0.0083255	0.016651	0.080862	TRUE
Il1rap_1	Il1rap	562.21	734.45	562.21	734.45	0.38496	14834	5175.4	2.3942	0.99167	0.0083276	0.016655	0.080862	TRUE
Bst1_1	Bst1	1721.4	2035.8	1721.4	2035.8	0.2419	49430	17248	2.3941	0.99167	0.0083308	0.016662	0.080862	TRUE
Pnpla8_4	Pnpla8	3583.1	3117.3	3583.1	3117.3	-0.20088	108510	37968	2.3908	0.0084057	0.99159	0.016811	0.081461	FALSE
Cpne8_6	Cpne8	7191.3	7869.1	7191.3	7869.1	0.12994	229730	80387	2.3908	0.99159	0.0084069	0.016814	0.081461	TRUE
Themis2_1	Themis2	3325.4	2878	3325.4	2878	-0.20841	100100	35036	2.3904	0.0084159	0.99158	0.016832	0.081461	FALSE
Camk2d_4	Camk2d	3726.7	4202.4	3726.7	4202.4	0.17328	113150	39608	2.3903	0.99158	0.0084175	0.016835	0.081461	TRUE
Cebpa_1	Cebpa	3255.8	2813.6	3255.8	2813.6	-0.21055	97795	34248	2.3898	0.008429	0.99157	0.016858	0.081468	FALSE
Zfp715_5	Zfp715	1952	1616.2	1952	1616.2	-0.2722	56382	19746	2.3897	0.0084307	0.99157	0.016861	0.081468	FALSE
Msrb1_9	Msrb1	3661.4	4132.4	3661.4	4132.4	0.17454	110920	38862	2.3893	0.99156	0.0084407	0.016881	0.081483	TRUE
Tmem176a_7	Tmem176a	962.39	1191.9	962.39	1191.9	0.30825	26331	9226.4	2.3891	0.99156	0.0084448	0.01689	0.081483	TRUE
Phgdh_4	Phgdh	1107	859.62	1107	859.62	-0.36453	30603	10726	2.3888	0.0084522	0.99155	0.016904	0.081494	FALSE
Aspm_8	Aspm	2882.8	3296.7	2882.8	3296.7	0.1935	85668	30043	2.3881	0.99153	0.008468	0.016936	0.081586	TRUE
Cbln1_10	Cbln1	1173.4	1428.4	1173.4	1428.4	0.28355	32526	11419	2.3868	0.9915	0.0084983	0.016997	0.081818	TRUE
Sgk1_10	Sgk1	3404.8	2952.5	3404.8	2952.5	-0.20555	102270	35937	2.3857	0.0085233	0.99148	0.017047	0.081997	FALSE
Ell2_4	Ell2	4704.3	5242.4	4704.3	5242.4	0.15622	144780	50899	2.3851	0.99146	0.0085362	0.017072	0.082061	TRUE
H6pd_8	H6pd	2130.3	1779.1	2130.3	1779.1	-0.25981	61685	21694	2.3847	0.0085466	0.99145	0.017093	0.0821	FALSE
Lgmn_4	Lgmn	2893.7	3307.8	2893.7	3307.8	0.19289	85739	30165	2.3842	0.99144	0.0085572	0.017114	0.082142	TRUE
Gab1_3	Gab1	1316.9	1587.6	1316.9	1587.6	0.26955	36648	12929	2.381	0.99137	0.0086327	0.017265	0.082805	TRUE
Pld1_4	Pld1	2667.5	2272.4	2667.5	2272.4	-0.23119	78061	27635	2.3769	0.0087304	0.99127	0.017461	0.083681	FALSE
1600014C10Rik_2	1600014C10Rik	1076.6	1318.9	1076.6	1318.9	0.29263	29357	10409	2.375	0.99123	0.0087739	0.017548	0.084019	TRUE
Notch1_4	Notch1	8631	9373.9	8631	9373.9	0.1191	275920	97847	2.3748	0.99122	0.0087786	0.017557	0.084019	TRUE
Slc7a11_10	Slc7a11	5094.7	5653.8	5094.7	5653.8	0.1502	156310	55461	2.3742	0.99121	0.0087947	0.017589	0.084066	TRUE
Extl3_8	Extl3	3362.4	3809.4	3362.4	3809.4	0.18003	99908	35456	2.3739	0.9912	0.0087995	0.017599	0.084066	TRUE
Ubald2_9	Ubald2	3287.3	2845.8	3287.3	2845.8	-0.20804	97496	34605	2.3738	0.0088034	0.9912	0.017607	0.084066	FALSE
Sestd1_10	Sestd1	4305.2	3794.7	4305.2	3794.7	-0.18206	130320	46265	2.3735	0.0088093	0.99119	0.017619	0.084066	FALSE
Gbp8_2	Gbp8	4416.1	3898.7	4416.1	3898.7	-0.17975	133880	47550	2.373	0.0088226	0.99118	0.017645	0.084131	FALSE
Apobec1_10	Apobec1	4196.4	3693.4	4196.4	3693.4	-0.18416	126520	45008	2.3711	0.0088681	0.99113	0.017736	0.084504	FALSE
Lgals1_9	Lgals1	4875	4330.3	4875	4330.3	-0.1709	148350	52891	2.3685	0.0089308	0.99107	0.017862	0.085003	FALSE
Fam219a_9	Fam219a	3286.3	2845.8	3286.3	2845.8	-0.20756	97017	34592	2.3684	0.0089336	0.99107	0.017867	0.085003	FALSE
Jarid2_4	Jarid2	5299.1	5868.2	5299.1	5868.2	0.14715	161950	57861	2.366	0.99101	0.0089911	0.017982	0.085488	TRUE
Rcsd1_1	Rcsd1	1481.1	1194.6	1481.1	1194.6	-0.30987	41032	14671	2.365	0.0090138	0.99099	0.018028	0.085641	FALSE
Stk17b_8	Stk17b	4829.3	5370.3	4829.3	5370.3	0.15315	146330	52357	2.3643	0.99097	0.0090332	0.018066	0.085763	TRUE
Itgb7_10	Itgb7	1735.6	1423.8	1735.6	1423.8	-0.28547	48597	17401	2.3634	0.009054	0.99095	0.018108	0.085898	FALSE
Bcar3_8	Bcar3	3324.3	2882.6	3324.3	2882.6	-0.20563	97566	35024	2.3604	0.009128	0.99087	0.018256	0.086494	FALSE
Tmbim1_3	Tmbim1	5690.6	6280.6	5690.6	6280.6	0.14229	174030	62477	2.3603	0.99087	0.0091302	0.01826	0.086494	TRUE
Ncaph_1	Ncaph	1220.1	962.7	1220.1	962.7	-0.34154	33131	11909	2.3588	0.0091682	0.99083	0.018336	0.086791	FALSE
Slc8a1_6	Slc8a1	2219.5	1864.7	2219.5	1864.7	-0.25118	62948	22673	2.3564	0.0092264	0.99077	0.018453	0.087279	FALSE
Cbfa2t3_8	Cbfa2t3	4959.8	4413.1	4959.8	4413.1	-0.16845	149430	53882	2.3551	0.0092577	0.99074	0.018515	0.087512	FALSE
Inf2_2	Inf2	4299.8	3793.7	4299.8	3793.7	-0.18059	128030	46202	2.3541	0.0092829	0.99072	0.018566	0.087663	FALSE
Fosl2_9	Fosl2	1631.2	1330.8	1631.2	1330.8	-0.29336	45096	16277	2.354	0.0092872	0.99071	0.018574	0.087663	FALSE
H2-Eb1_5	H2-Eb1	3724.5	3256.2	3724.5	3256.2	-0.19378	109630	39583	2.3536	0.0092975	0.9907	0.018595	0.087697	FALSE
Smurf1_8	Smurf1	3226.4	3659.4	3226.4	3659.4	0.18159	93709	33915	2.3508	0.99063	0.0093674	0.018735	0.088236	TRUE
Dhdh_6	Dhdh	7179.3	6513.4	7179.3	6513.4	-0.14041	221710	80243	2.3507	0.0093685	0.99063	0.018737	0.088236	FALSE
Dram1_6	Dram1	3379.8	2936	3379.8	2936	-0.20303	98487	35653	2.3505	0.009375	0.99063	0.01875	0.088236	FALSE
N4bp1_5	N4bp1	2160.8	1812.2	2160.8	1812.2	-0.25367	60746	22028	2.3485	0.0094255	0.99057	0.018851	0.088647	FALSE
Dennd2a_8	Dennd2a	6939	6286.1	6939	6286.1	-0.14254	213140	77354	2.3475	0.0094501	0.99055	0.0189	0.088815	FALSE
Igsf6_3	Igsf6	5182.8	5740.3	5182.8	5740.3	0.14738	155430	56494	2.3457	0.99051	0.0094946	0.018989	0.089169	TRUE
Scd2_2	Scd2	1488.7	1203.8	1488.7	1203.8	-0.3062	40577	14752	2.3454	0.0095025	0.9905	0.019005	0.089179	FALSE
Slc43a3_8	Slc43a3	8461.4	7735.7	8461.4	7735.7	-0.12936	263350	95778	2.3451	0.009512	0.99049	0.019024	0.089204	FALSE
Slc7a2_2	Slc7a2	6134.3	5524	6134.3	5524	-0.15115	186200	67738	2.3447	0.0095205	0.99048	0.019041	0.089219	FALSE
Rnase2a_45753	Rnase2a	3107.9	3530.5	3107.9	3530.5	0.18388	89295	32576	2.3414	0.9904	0.009605	0.01921	0.089946	TRUE
Pip4k2a_9	Pip4k2a	3417.8	2973.7	3417.8	2973.7	-0.20076	98631	36086	2.3381	0.0096922	0.99031	0.019384	0.090698	FALSE
Foxp4_10	Foxp4	4919.6	5459.6	4919.6	5459.6	0.15023	145800	53412	2.3365	0.99027	0.0097313	0.019463	0.090943	TRUE
Slc7a2_8	Slc7a2	4928.3	5468.8	4928.3	5468.8	0.15011	146070	53513	2.3365	0.99027	0.0097324	0.019465	0.090943	TRUE
Ncf2_2	Ncf2	3951.8	4431.6	3951.8	4431.6	0.16527	115090	42189	2.3358	0.99025	0.0097503	0.019501	0.091045	TRUE
Sephs2_1	Sephs2	2559.8	2180.3	2559.8	2180.3	-0.2314	72011	26436	2.3341	0.009796	0.9902	0.019592	0.091346	FALSE
Tbc1d2_1	Tbc1d2	2451.1	2821.8	2451.1	2821.8	0.20313	68722	25230	2.334	0.9902	0.0097966	0.019593	0.091346	TRUE
Cep85l_1	Cep85l	4182.3	4676.4	4182.3	4676.4	0.16105	122050	44845	2.333	0.99018	0.0098234	0.019647	0.09153	TRUE
Srebf1_5	Srebf1	3062.2	3479.9	3062.2	3479.9	0.1844	87217	32061	2.3325	0.99016	0.0098363	0.019673	0.091553	TRUE
Ercc6l_1	Ercc6l	1476.7	1758.8	1476.7	1758.8	0.25202	39781	14625	2.3324	0.99016	0.0098398	0.01968	0.091553	TRUE
Rarg_1	Rarg	6534.5	7162.3	6534.5	7162.3	0.13233	197080	72508	2.3315	0.99014	0.009863	0.019726	0.091602	TRUE
Amigo2_1	Amigo2	3604.9	4060.6	3604.9	4060.6	0.17171	103860	38216	2.3314	0.99013	0.0098657	0.019731	0.091602	TRUE
Clec5a_6	Clec5a	3398.3	3839.8	3398.3	3839.8	0.17617	97458	35863	2.3313	0.99013	0.0098686	0.019737	0.091602	TRUE
Cdca7l_2	Cdca7l	3936.5	3458.7	3936.5	3458.7	-0.18664	114160	42014	2.3311	0.0098732	0.99013	0.019746	0.091602	FALSE
Spata13_6	Spata13	868.87	1080.5	868.87	1080.5	0.31417	22396	8265.6	2.3279	0.99004	0.0099595	0.019919	0.092337	TRUE
Atf3_1	Atf3	1175.5	926.81	1175.5	926.81	-0.34264	30931	11442	2.3252	0.01003	0.98997	0.02006	0.092867	FALSE
Cdca7l_7	Cdca7l	4231.2	3735.8	4231.2	3735.8	-0.17964	122750	45410	2.3252	0.010031	0.98997	0.020062	0.092867	FALSE
Cdc42ep2_3	Cdc42ep2	1773.6	1463.4	1773.6	1463.4	-0.27722	48125	17811	2.3246	0.010046	0.98995	0.020092	0.09294	FALSE
Lmna_5	Lmna	6990.1	7639	6990.1	7639	0.12806	210550	77968	2.324	0.98994	0.010062	0.020125	0.093026	TRUE
Lhfpl2_10	Lhfpl2	4615.1	4096.5	4615.1	4096.5	-0.17192	134460	49861	2.3224	0.010107	0.98989	0.020213	0.093367	FALSE
Parvg_4	Parvg	3303.7	2870.6	3303.7	2870.6	-0.20264	93762	34790	2.3217	0.010125	0.98988	0.02025	0.093469	FALSE
Myo1e_1	Myo1e	5972.2	6567.7	5972.2	6567.7	0.1371	177290	65813	2.3212	0.98986	0.010139	0.020278	0.093536	TRUE
Casp7_4	Casp7	700.31	512.64	700.31	512.64	-0.4493	17610	6554.4	2.3181	0.010222	0.98978	0.020444	0.094174	FALSE
Vwf_3	Vwf	940.64	1160.6	940.64	1160.6	0.30284	24187	9002.3	2.3181	0.98978	0.010223	0.020445	0.094174	TRUE
Dhrs9_1	Dhrs9	2888.3	3290.3	2888.3	3290.3	0.18796	80821	30104	2.3172	0.98975	0.010246	0.020493	0.094279	TRUE
Ncln_3	Ncln	3818	4285.2	3818	4285.2	0.1665	109140	40654	2.3171	0.98975	0.010249	0.020497	0.094279	TRUE
Sc5d_1	Sc5d	5225.2	4672.7	5225.2	4672.7	-0.16119	152620	56992	2.3143	0.010327	0.98967	0.020654	0.094865	FALSE
Gm13212_3	Gm13212	6156	5552.6	6156	5552.6	-0.14882	182090	67997	2.3143	0.010327	0.98967	0.020654	0.094865	FALSE
Ppt2_4	Ppt2	3703.8	4162.8	3703.8	4162.8	0.16849	105330	39347	2.3138	0.98966	0.010339	0.020677	0.094906	TRUE
Cpne8_9	Cpne8	1373.4	1104.4	1373.4	1104.4	-0.31423	36182	13527	2.3129	0.010364	0.98964	0.020728	0.095053	FALSE
Sowahc_6	Sowahc	4125.8	4611.9	4125.8	4611.9	0.16068	118180	44193	2.3127	0.98963	0.010369	0.020739	0.095053	TRUE
Gmpr_3	Gmpr	2904.6	3306.9	2904.6	3306.9	0.18708	80924	30287	2.3117	0.9896	0.010398	0.020797	0.095252	TRUE
Pip4k2a_10	Pip4k2a	2484.8	2115	2484.8	2115	-0.23238	68381	25603	2.3112	0.010411	0.98959	0.020822	0.095301	FALSE
Slc36a4_9	Slc36a4	4890.2	4357.9	4890.2	4357.9	-0.16623	141680	53069	2.3107	0.010424	0.98958	0.020848	0.095351	FALSE
Gbp5_5	Gbp5	6527.9	5906.9	6527.9	5906.9	-0.1442	192840	72431	2.3076	0.010512	0.98949	0.021023	0.096051	FALSE
Pcyox1_2	Pcyox1	2308.6	2663.5	2308.6	2663.5	0.20621	62973	23655	2.3074	0.98948	0.010515	0.02103	0.096051	TRUE
Gapt_1	Gapt	1133.1	1375	1133.1	1375	0.27894	29259	10998	2.3067	0.98946	0.010537	0.021074	0.096185	TRUE
Cnn2_3	Cnn2	4259.5	4752.8	4259.5	4752.8	0.15804	121640	45737	2.3063	0.98945	0.010546	0.021092	0.096198	TRUE
Il1rn_10	Il1rn	5912.4	5324.3	5912.4	5324.3	-0.15113	172950	65104	2.305	0.010583	0.98942	0.021167	0.096471	FALSE
Orai2_7	Orai2	5374.2	5932.7	5374.2	5932.7	0.14262	155970	58744	2.3044	0.9894	0.010601	0.021202	0.096564	TRUE
Esd_2	Esd	1662.7	1365.8	1662.7	1365.8	-0.28357	44070	16616	2.3032	0.010635	0.98937	0.02127	0.096805	FALSE
Rassf8_5	Rassf8	2663.2	2280.7	2663.2	2280.7	-0.22359	73149	27586	2.3029	0.010643	0.98936	0.021285	0.09681	FALSE
Irs2_4	Irs2	2718.6	3105.3	2718.6	3105.3	0.1918	74767	28205	2.3025	0.98935	0.010653	0.021305	0.096833	TRUE
Plk3_3	Plk3	2484.8	2853.1	2484.8	2853.1	0.19933	67829	25603	2.3018	0.98933	0.010672	0.021344	0.096942	TRUE
Ifi203_7	Ifi203	3022	3431.1	3022	3431.1	0.18311	83685	31608	2.3011	0.98931	0.010692	0.021384	0.097054	TRUE
Gbgt1_2	Gbgt1	1080.9	1316.1	1080.9	1316.1	0.28379	27660	10454	2.3003	0.98929	0.010715	0.021429	0.097194	TRUE
Mgst1_10	Mgst1	6380	5768.8	6380	5768.8	-0.14526	186780	70665	2.2992	0.010747	0.98925	0.021493	0.097414	FALSE
Abcd2_4	Abcd2	3808.2	4270.5	3808.2	4270.5	0.16524	106840	40542	2.2958	0.98916	0.010844	0.021688	0.098166	TRUE
Trim36_6	Trim36	2363	2005.5	2363	2005.5	-0.23658	63919	24255	2.2958	0.010845	0.98916	0.021689	0.098166	FALSE
Lmo4_4	Lmo4	2720.8	3106.2	2720.8	3106.2	0.19107	74283	28230	2.2941	0.98911	0.010893	0.021786	0.098538	TRUE
Hdac4_3	Hdac4	2341.3	2696.7	2341.3	2696.7	0.20381	63154	24015	2.2934	0.98909	0.010913	0.021826	0.098651	TRUE
Rarg_10	Rarg	5157.7	5700.7	5157.7	5700.7	0.14438	147420	56201	2.2904	0.989	0.010998	0.021997	0.099352	TRUE
Ercc6l_10	Ercc6l	3583.1	4029.4	3583.1	4029.4	0.16928	99558	37968	2.29	0.98899	0.011009	0.022019	0.099382	TRUE
Gbgt1_5	Gbgt1	3035.1	3443.1	3035.1	3443.1	0.18192	83242	31754	2.2897	0.98898	0.011019	0.022037	0.099397	TRUE
Dgat1_1	Dgat1	939.55	722.49	939.55	722.49	-0.37854	23559	8991.1	2.2892	0.011033	0.98897	0.022067	0.099461	FALSE
Il7r_5	Il7r	5436.1	5994.3	5436.1	5994.3	0.14099	155790	59474	2.2889	0.98896	0.011043	0.022086	0.099481	TRUE
Pag1_1	Pag1	4921.8	4392.9	4921.8	4392.9	-0.16397	139860	53437	2.2879	0.011072	0.98893	0.022145	0.099674	FALSE
Vav3_4	Vav3	4467.2	4969	4467.2	4969	0.15356	125910	48143	2.2871	0.9889	0.011095	0.02219	0.099755	TRUE
Cd33_4	Cd33	3020.9	3427.4	3020.9	3427.4	0.18208	82627	31595	2.287	0.9889	0.011098	0.022196	0.099755	TRUE
Ptgfrn_5	Ptgfrn	1092.9	1328.1	1092.9	1328.1	0.28098	27660	10579	2.2868	0.9889	0.011104	0.022209	0.099755	TRUE
Atp10a_9	Atp10a	3100.3	3512.1	3100.3	3512.1	0.17987	84791	32490	2.2846	0.98883	0.011167	0.022334	0.10025	TRUE
Tpm1_5	Tpm1	4721.7	5237.8	4721.7	5237.8	0.14963	133180	51102	2.2831	0.98879	0.011213	0.022425	0.10059	TRUE
Luzp1_9	Luzp1	7907.9	7226.7	7907.9	7226.7	-0.12994	232020	89047	2.2828	0.011221	0.98878	0.022443	0.1006	FALSE
Alkbh1_4	Alkbh1	6712.8	7336.2	6712.8	7336.2	0.12811	194330	74642	2.2819	0.98875	0.011248	0.022496	0.10077	TRUE
Tarm1_10	Tarm1	2578.3	2950.7	2578.3	2950.7	0.19454	69324	26642	2.2813	0.98873	0.011266	0.022533	0.10086	TRUE
Gpr85_5	Gpr85	2318.4	1966.8	2318.4	1966.8	-0.23717	61816	23763	2.281	0.011276	0.98872	0.022551	0.10088	FALSE
Sypl_6	Sypl	5357.8	4806.1	5357.8	4806.1	-0.15674	152190	58552	2.28	0.011304	0.9887	0.022609	0.10106	FALSE
Rhoc_3	Rhoc	3691.9	3240.6	3691.9	3240.6	-0.18804	101820	39210	2.279	0.011334	0.98867	0.022668	0.10119	FALSE
Tifa_9	Tifa	3942	4409.5	3942	4409.5	0.16164	109270	42077	2.279	0.98867	0.011334	0.022669	0.10119	TRUE
Susd1_10	Susd1	2170.5	1831.5	2170.5	1831.5	-0.24489	57466	22135	2.2786	0.011344	0.98866	0.022689	0.1012	FALSE
Ier2_6	Ier2	2982.9	3385.1	2982.9	3385.1	0.18244	80898	31167	2.2784	0.98865	0.01135	0.022701	0.1012	TRUE
Iqsec1_6	Iqsec1	2768.6	3155	2768.6	3155	0.18841	74642	28764	2.2781	0.98864	0.011359	0.022718	0.10121	TRUE
Sort1_8	Sort1	2434.8	2795.1	2434.8	2795.1	0.19905	64929	25049	2.2769	0.9886	0.011397	0.022794	0.10147	TRUE
Glul_4	Glul	4259.5	4746.3	4259.5	4746.3	0.15608	118490	45737	2.2762	0.98858	0.011417	0.022833	0.1015	TRUE
Clec2d_2	Clec2d	8678.9	7964.8	8678.9	7964.8	-0.12385	254940	98432	2.276	0.011423	0.98858	0.022847	0.1015	FALSE
Atf3_4	Atf3	3579.9	3136.6	3579.9	3136.6	-0.19065	98243	37931	2.276	0.011423	0.98858	0.022847	0.1015	FALSE
Tspyl2_6	Tspyl2	3034	2628.6	3034	2628.6	-0.20686	82179	31742	2.2755	0.011438	0.98856	0.022876	0.10154	FALSE
Unc119_7	Unc119	5319.8	5868.2	5319.8	5868.2	0.14154	150410	58104	2.2753	0.98856	0.011443	0.022887	0.10154	TRUE
Cd44_4	Cd44	4317.2	4807.1	4317.2	4807.1	0.15504	120000	46404	2.2742	0.98852	0.011476	0.022952	0.10176	TRUE
Gbp8_4	Gbp8	4989.2	4460.1	4989.2	4460.1	-0.1617	139980	54226	2.2722	0.011538	0.98846	0.023075	0.10223	FALSE
Sort1_5	Sort1	4959.8	5487.2	4959.8	5487.2	0.14575	139060	53882	2.2719	0.98845	0.011545	0.02309	0.10223	TRUE
Fcgr1_4	Fcgr1	3662.5	4110.3	3662.5	4110.3	0.16638	100280	38874	2.2714	0.98844	0.011563	0.023126	0.10232	TRUE
Sh3tc1_9	Sh3tc1	1308.2	1051.1	1308.2	1051.1	-0.31547	33061	12837	2.2695	0.011618	0.98838	0.023235	0.10274	FALSE
Cbln1_8	Cbln1	3164.5	2751	3164.5	2751	-0.20195	85489	33214	2.2689	0.011638	0.98836	0.023276	0.10283	FALSE
Cmtm4_3	Cmtm4	1680.1	1974.2	1680.1	1974.2	0.23258	43241	16803	2.2687	0.98836	0.011644	0.023288	0.10283	TRUE
Car4_9	Car4	1930.2	1613.4	1930.2	1613.4	-0.25851	50186	19509	2.2682	0.011658	0.98834	0.023316	0.10288	FALSE
Clec4d_9	Clec4d	5386.1	5936.3	5386.1	5936.3	0.14031	151380	58885	2.2675	0.98832	0.01168	0.02336	0.103	TRUE
Unc119_3	Unc119	995.01	1216.7	995.01	1216.7	0.28995	24578	9563.3	2.2672	0.98831	0.01169	0.023381	0.103	TRUE
Sp140_1	Sp140	7285.9	6638.6	7285.9	6638.6	-0.13421	209490	81527	2.267	0.011695	0.9883	0.02339	0.103	FALSE
Fcgr1_5	Fcgr1	2398.9	2754.6	2398.9	2754.6	0.19942	63278	24652	2.2658	0.98827	0.011733	0.023465	0.10326	TRUE
Mmp2_3	Mmp2	1881.3	1569.2	1881.3	1569.2	-0.26151	48690	18978	2.2652	0.011749	0.98825	0.023497	0.10333	FALSE
Stk17b_2	Stk17b	5746.1	5177	5746.1	5177	-0.15042	161890	63133	2.2646	0.011769	0.98823	0.023537	0.10342	FALSE
Tnip1_8	Tnip1	7060.8	6425.1	7060.8	6425.1	-0.1361	202070	78817	2.2644	0.011775	0.98823	0.023549	0.10342	FALSE
Rasgrp4_9	Rasgrp4	2467.4	2828.3	2467.4	2828.3	0.19685	65112	25410	2.2638	0.98821	0.011793	0.023585	0.10347	TRUE
Srgn_2	Srgn	840.59	1042.8	840.59	1042.8	0.31061	20438	7976.7	2.2637	0.9882	0.011796	0.023591	0.10347	TRUE
Plekhm3_1	Plekhm3	1358.2	1619.8	1358.2	1619.8	0.25396	34223	13366	2.263	0.98818	0.011819	0.023638	0.1036	TRUE
Aqp9_6	Aqp9	1875.8	1564.6	1875.8	1564.6	-0.26157	48430	18919	2.2627	0.011827	0.98817	0.023654	0.1036	FALSE
Zbtb18_6	Zbtb18	5406.8	4856.8	5406.8	4856.8	-0.15474	151260	59128	2.2619	0.011851	0.98815	0.023703	0.10375	FALSE
Rnf149_5	Rnf149	3726.7	4176.6	3726.7	4176.6	0.1644	101220	39608	2.2608	0.98811	0.011886	0.023771	0.10385	TRUE
Fmnl2_7	Fmnl2	1709.5	1413.7	1709.5	1413.7	-0.27391	43744	17119	2.2607	0.01189	0.98811	0.023781	0.10385	FALSE
Galnt3_3	Galnt3	2810	3196.4	2810	3196.4	0.18585	74678	29227	2.2606	0.98811	0.011892	0.023784	0.10385	TRUE
Cdh1_5	Cdh1	6181	5590.3	6181	5590.3	-0.1449	174490	68294	2.2605	0.011895	0.98811	0.023789	0.10385	FALSE
Gng2_10	Gng2	2864.3	2473.9	2864.3	2473.9	-0.21131	76202	29836	2.2601	0.011907	0.98809	0.023814	0.10389	FALSE
Olr1_8	Olr1	6860.7	7485.3	6860.7	7485.3	0.12569	195080	76414	2.2596	0.98808	0.011922	0.023844	0.10395	TRUE
Mvb12b_8	Mvb12b	4994.6	4468.4	4994.6	4468.4	-0.1606	138480	54289	2.2586	0.011953	0.98805	0.023906	0.10415	FALSE
Pex5_3	Pex5	6244.1	6837.4	6244.1	6837.4	0.13093	175990	69045	2.2578	0.98802	0.011978	0.023956	0.1043	TRUE
Clec2d_7	Clec2d	6516	7122.7	6516	7122.7	0.12843	184060	72288	2.2566	0.98798	0.012015	0.02403	0.10452	TRUE
Casp7_3	Casp7	1066.8	1295.9	1066.8	1295.9	0.28042	26241	10307	2.2565	0.98798	0.01202	0.02404	0.10452	TRUE
B3gnt8_9	B3gnt8	6395.3	6995.7	6395.3	6995.7	0.12944	180250	70847	2.2558	0.98796	0.012042	0.024084	0.10464	TRUE
Trim30d_5	Trim30d	3284.1	2865.1	3284.1	2865.1	-0.19684	87776	34568	2.2536	0.012112	0.98789	0.024224	0.10518	FALSE
Ass1_5	Ass1	3336.3	3758.8	3336.3	3758.8	0.17197	89247	35160	2.2532	0.98788	0.012125	0.024249	0.10519	TRUE
Zbp1_5	Zbp1	4558.6	4058.8	4558.6	4058.8	-0.16749	124880	49203	2.253	0.012129	0.98787	0.024258	0.10519	FALSE
Lmna_2	Lmna	2400	2753.7	2400	2753.7	0.19828	62566	24664	2.2524	0.98785	0.012147	0.024295	0.10528	TRUE
Pira6_9	Pira6	2948.1	2553.1	2948.1	2553.1	-0.20745	78002	30776	2.2515	0.012178	0.98782	0.024357	0.10535	FALSE
Gas7_5	Gas7	3259.1	3675.9	3259.1	3675.9	0.1736	86887	34284	2.2514	0.98782	0.012182	0.024363	0.10535	TRUE
Susd1_7	Susd1	2682.7	2307.4	2682.7	2307.4	-0.21737	70453	27805	2.2511	0.012188	0.98781	0.024376	0.10535	FALSE
Snx18_9	Snx18	1673.6	1382.4	1673.6	1382.4	-0.27559	42396	16733	2.2511	0.01219	0.98781	0.024379	0.10535	FALSE
Blnk_9	Blnk	2267.3	1924.5	2267.3	1924.5	-0.23641	58770	23200	2.2509	0.012196	0.9878	0.024393	0.10535	FALSE
Rnase6_4	Rnase6	2350	2699.4	2350	2699.4	0.19993	61061	24111	2.2506	0.98779	0.012207	0.024414	0.10536	TRUE
Tmem63a_8	Tmem63a	3009	3408.1	3009	3408.1	0.17965	79660	31461	2.2504	0.98779	0.012213	0.024427	0.10536	TRUE
Sp100_4	Sp100	3761.5	3311.5	3761.5	3311.5	-0.18377	101250	40006	2.2498	0.01223	0.98777	0.02446	0.10537	FALSE
Tmem63a_3	Tmem63a	4110.5	4582.5	4110.5	4582.5	0.15677	111370	44017	2.2495	0.98776	0.01224	0.02448	0.10537	TRUE
Ptk2b_9	Ptk2b	5509	6061.5	5509	6061.5	0.13787	152640	60333	2.2494	0.98776	0.012242	0.024485	0.10537	TRUE
Mucl1_1	Mucl1	3410.2	3837	3410.2	3837	0.17006	91067	35999	2.2493	0.98775	0.012247	0.024493	0.10537	TRUE
Wdfy4_1	Wdfy4	1841	2147.2	1841	2147.2	0.22183	46869	18541	2.2485	0.98773	0.012273	0.024546	0.10552	TRUE
Vps25_7	Vps25	2333.7	2681	2333.7	2681	0.20011	60331	23931	2.2455	0.98763	0.012369	0.024738	0.10624	TRUE
Cmklr1_8	Cmklr1	2968.7	2573.3	2968.7	2573.3	-0.20613	78165	31008	2.2454	0.012373	0.98763	0.024746	0.10624	FALSE
Kcnk6_1	Kcnk6	2590.3	2957.1	2590.3	2957.1	0.19101	67284	26775	2.2419	0.98751	0.012485	0.024971	0.10711	TRUE
Mylip_1	Mylip	5366.5	4823.6	5366.5	4823.6	-0.15384	147380	58654	2.2417	0.01249	0.98751	0.02498	0.10711	FALSE
Tnip1_4	Tnip1	412.14	548.54	412.14	548.54	0.41158	9301.9	3706.3	2.2404	0.98747	0.012532	0.025064	0.1074	TRUE
Sod2_3	Sod2	1632.3	1918	1632.3	1918	0.23263	40836	16289	2.2392	0.98743	0.012571	0.025141	0.10766	TRUE
C1qb_3	C1qb	443.68	301.88	443.68	301.88	-0.55402	10053	4012.1	2.2386	0.01259	0.98741	0.02518	0.10775	FALSE
Runx2_10	Runx2	325.15	205.24	325.15	205.24	-0.66119	7188.6	2872.4	2.2372	0.012635	0.98736	0.025271	0.10799	FALSE
Itga5_9	Itga5	3334.1	2914.8	3334.1	2914.8	-0.19384	87911	35135	2.237	0.012643	0.98736	0.025286	0.10799	FALSE
Pygl_10	Pygl	3763.6	3316.1	3763.6	3316.1	-0.1826	100160	40031	2.237	0.012643	0.98736	0.025286	0.10799	FALSE
Stxbp5_10	Stxbp5	5622.1	6177.5	5622.1	6177.5	0.13589	154230	61667	2.2365	0.98734	0.012659	0.025318	0.10806	TRUE
Mrc1_6	Mrc1	3828.9	3377.7	3828.9	3377.7	-0.18082	101770	40779	2.2341	0.012737	0.98726	0.025474	0.10865	FALSE
Mmp19_5	Mmp19	3475.5	3047.3	3475.5	3047.3	-0.18961	91655	36741	2.2337	0.012753	0.98725	0.025506	0.10872	FALSE
Fhod1_3	Fhod1	2230.3	1893.2	2230.3	1893.2	-0.23634	56839	22793	2.2333	0.012766	0.98723	0.025532	0.10873	FALSE
Marcks_2	Marcks	1918.3	2229.1	1918.3	2229.1	0.21658	48320	19379	2.2331	0.98723	0.012771	0.025542	0.10873	TRUE
Zfp703_8	Zfp703	1555	1277.5	1555	1277.5	-0.28347	38525	15461	2.2324	0.012794	0.98721	0.025589	0.10881	FALSE
Pygl_6	Pygl	2513.1	2872.5	2513.1	2872.5	0.19275	64574	25917	2.2323	0.9872	0.012798	0.025595	0.10881	TRUE
Pltp_10	Pltp	5295.9	4759.2	5295.9	4759.2	-0.15411	144000	57823	2.2317	0.012816	0.98718	0.025632	0.10889	FALSE
Il1a_10	Il1a	5854.8	5288.4	5854.8	5288.4	-0.14676	160400	64421	2.2315	0.012823	0.98718	0.025646	0.10889	FALSE
Ncoa4_1	Ncoa4	6928.1	6308.2	6928.1	6308.2	-0.13522	192160	77223	2.2309	0.012845	0.98715	0.025691	0.10897	FALSE
Map3k14_3	Map3k14	5542.7	4993	5542.7	4993	-0.15066	151100	60730	2.2307	0.01285	0.98715	0.025699	0.10897	FALSE
Cbfa2t3_5	Cbfa2t3	1548.5	1271.9	1548.5	1271.9	-0.28365	38248	15391	2.2294	0.012895	0.98711	0.025789	0.10928	FALSE
Aqp9_3	Aqp9	6051.6	6627.5	6051.6	6627.5	0.13113	165840	66756	2.229	0.98709	0.012907	0.025813	0.10931	TRUE
Kcnk6_7	Kcnk6	2798	3178	2798	3178	0.18367	72208	29093	2.228	0.98706	0.01294	0.02588	0.10951	TRUE
Cdk18_6	Cdk18	978.7	1194.6	978.7	1194.6	0.28736	23313	9394.7	2.2278	0.98705	0.012947	0.025894	0.10951	TRUE
Espl1_5	Espl1	1471.3	1202.9	1471.3	1202.9	-0.29035	36018	14567	2.2238	0.013082	0.98692	0.026163	0.11058	FALSE
Cry1_3	Cry1	3758.2	4202.4	3758.2	4202.4	0.16112	98645	39969	2.2217	0.98685	0.013151	0.026301	0.11098	TRUE
Pcyox1_3	Pcyox1	4840.2	4331.2	4840.2	4331.2	-0.16026	129530	52484	2.2217	0.013151	0.98685	0.026303	0.11098	FALSE
Ctsb_10	Ctsb	5038.1	4518.1	5038.1	4518.1	-0.15715	135230	54799	2.2216	0.013154	0.98685	0.026308	0.11098	FALSE
Txnrd1_2	Txnrd1	1709.5	2000	1709.5	2000	0.2263	42192	17119	2.2202	0.9868	0.013203	0.026407	0.11129	TRUE
Tuba4a_10	Tuba4a	5946.1	6514.3	5946.1	6514.3	0.13164	161420	65504	2.22	0.98679	0.013208	0.026416	0.11129	TRUE
C1qb_8	C1qb	6299.6	5713.6	6299.6	5713.6	-0.14082	171670	69706	2.2193	0.013232	0.98677	0.026463	0.11141	FALSE
Zfp703_3	Zfp703	4661.9	4163.7	4661.9	4163.7	-0.163	124080	50405	2.2188	0.01325	0.98675	0.026499	0.11149	FALSE
Pitpnm1_9	Pitpnm1	1129.9	1362.1	1129.9	1362.1	0.26952	26978	10964	2.2183	0.98673	0.013266	0.026532	0.11156	TRUE
Casp2_6	Casp2	5675.4	5121.8	5675.4	5121.8	-0.14803	153210	62297	2.2178	0.013284	0.98672	0.026569	0.11164	FALSE
Klk1b11_5	Klk1b11	5341.5	4806.1	5341.5	4806.1	-0.15234	143320	58360	2.2162	0.013339	0.98666	0.026677	0.11196	FALSE
Tnfrsf23_10	Tnfrsf23	6103.8	6679.1	6103.8	6679.1	0.12992	165460	67376	2.2162	0.98666	0.013339	0.026678	0.11196	TRUE
Slc7a2_7	Slc7a2	6086.4	6660.7	6086.4	6660.7	0.13005	164880	67169	2.2157	0.98664	0.013356	0.026711	0.11198	TRUE
Mfsd7a_4	Mfsd7a	3489.6	3915.2	3489.6	3915.2	0.16599	90576	36902	2.2156	0.98664	0.013359	0.026718	0.11198	TRUE
Gmpr_5	Gmpr	4006.1	3548	4006.1	3548	-0.17516	104950	42815	2.2141	0.01341	0.98659	0.026819	0.11225	FALSE
Usp6nl_9	Usp6nl	2401.1	2053.3	2401.1	2053.3	-0.22561	60464	24676	2.2137	0.013423	0.98658	0.026847	0.11225	FALSE
Tgm2_4	Tgm2	3955	3500.1	3955	3500.1	-0.17623	103460	42227	2.2137	0.013426	0.98657	0.026851	0.11225	FALSE
Zfand5_4	Zfand5	2742.5	2369	2742.5	2369	-0.21114	69758	28473	2.2136	0.013428	0.98657	0.026856	0.11225	FALSE
Sla_1	Sla	4770.6	5273.7	4770.6	5273.7	0.14461	126540	51672	2.2131	0.98655	0.013446	0.026892	0.11225	TRUE
Mtm1_4	Mtm1	3335.2	2920.3	3335.2	2920.3	-0.19158	86062	35147	2.213	0.01345	0.98655	0.0269	0.11225	FALSE
Hvcn1_7	Hvcn1	2032.4	1714.6	2032.4	1714.6	-0.24517	50497	20623	2.2129	0.013451	0.98655	0.026902	0.11225	FALSE
Tbc1d9_8	Tbc1d9	7804.6	8460	7804.6	8460	0.11632	214770	87794	2.2119	0.98651	0.013486	0.026972	0.11246	TRUE
Cdca7l_6	Cdca7l	815.58	621.25	815.58	621.25	-0.39212	18884	7721.7	2.2116	0.013498	0.9865	0.026996	0.11249	FALSE
Chd3_5	Chd3	3498.3	3073.1	3498.3	3073.1	-0.18691	90403	37001	2.2105	0.013534	0.98647	0.027067	0.11272	FALSE
Rnase2a_45755	Rnase2a	8146	8816.2	8146	8816.2	0.11404	224530	91938	2.2101	0.98645	0.013551	0.027101	0.11279	TRUE
Il7r_8	Il7r	4751	4250.2	4751	4250.2	-0.16066	125400	51444	2.208	0.013622	0.98638	0.027244	0.11331	FALSE
Atp13a2_9	Atp13a2	1596.4	1874.8	1596.4	1874.8	0.23179	38757	15904	2.2077	0.98637	0.013632	0.027264	0.11332	TRUE
Nedd9_8	Nedd9	3675.6	4111.3	3675.6	4111.3	0.16158	94919	39023	2.2056	0.98629	0.013706	0.027412	0.11386	TRUE
Mcemp1_34081	Mcemp1	9852.2	9111.6	9852.2	9111.6	-0.11274	274280	112840	2.2049	0.013732	0.98627	0.027463	0.11399	FALSE
Il17ra_8	Il17ra	3957.2	4410.4	3957.2	4410.4	0.15638	102680	42252	2.2047	0.98626	0.013739	0.027478	0.11399	TRUE
Gbp3_2	Gbp3	4117.1	4579.7	4117.1	4579.7	0.15361	107030	44092	2.2034	0.98622	0.013785	0.027569	0.1143	TRUE
C3_1	C3	3578.8	4007.3	3578.8	4007.3	0.16311	91799	37918	2.2004	0.98611	0.013888	0.027775	0.11505	TRUE
Bhlhe41_2	Bhlhe41	5596	5051	5596	5051	-0.14781	148530	61359	2.2003	0.013893	0.98611	0.027785	0.11505	FALSE
Sord_2	Sord	502.4	353.42	502.4	353.42	-0.50624	11097	4585.8	2.2	0.013904	0.9861	0.027808	0.11507	FALSE
Slc6a12_5	Slc6a12	5337.2	4806.1	5337.2	4806.1	-0.15117	141000	58309	2.1992	0.013933	0.98607	0.027866	0.11523	FALSE
Stac2_3	Stac2	3034	2642.4	3034	2642.4	-0.19931	76677	31742	2.198	0.013974	0.98603	0.027948	0.1155	FALSE
Cmklr1_4	Cmklr1	3200.3	3603.2	3200.3	3603.2	0.17101	81154	33620	2.1972	0.986	0.014003	0.028005	0.11566	TRUE
Abcd2_6	Abcd2	1110.3	882.63	1110.3	882.63	-0.33071	25913	10760	2.1946	0.014095	0.98591	0.02819	0.11635	FALSE
Dennd4a_4	Dennd4a	1562.7	1836.1	1562.7	1836.1	0.23253	37392	15542	2.1935	0.98587	0.014134	0.028268	0.1166	TRUE
Tspan14_8	Tspan14	2284.7	1949.3	2284.7	1949.3	-0.22893	56243	23391	2.1929	0.014156	0.98584	0.028313	0.11665	FALSE
Fcrls_5	Fcrls	12485	11648	12485	11648	-0.10008	350140	145630	2.1929	0.014159	0.98584	0.028317	0.11665	FALSE
Ncoa4_5	Ncoa4	5315.4	4787.7	5315.4	4787.7	-0.15081	139230	58053	2.1901	0.014257	0.98574	0.028514	0.11732	FALSE
Apoe_3	Apoe	2631.6	2993	2631.6	2993	0.18559	65308	27235	2.1899	0.98574	0.014264	0.028528	0.11732	TRUE
Sh3tc1_6	Sh3tc1	2983.9	2597.3	2983.9	2597.3	-0.20016	74761	31179	2.1899	0.014267	0.98573	0.028533	0.11732	FALSE
Hck_4	Hck	2299.9	1964.1	2299.9	1964.1	-0.22766	56411	23559	2.1884	0.014322	0.98568	0.028644	0.1177	FALSE
Map3k5_1	Map3k5	1895.4	2197.8	1895.4	2197.8	0.21346	45727	19131	2.1864	0.98561	0.014393	0.028786	0.11821	TRUE
Hmgn2_8	Hmgn2	1684.5	1400.8	1684.5	1400.8	-0.26586	40231	16850	2.1852	0.014436	0.98556	0.028872	0.11849	FALSE
Kpna4_3	Kpna4	4735.8	5230.4	4735.8	5230.4	0.14329	122320	51266	2.1845	0.98554	0.014464	0.028929	0.11865	TRUE
Abr_3	Abr	428.45	292.68	428.45	292.68	-0.54828	9217.8	3864.3	2.1842	0.014474	0.98553	0.028947	0.11865	FALSE
Arhgap6_2	Arhgap6	2656.6	2294.5	2656.6	2294.5	-0.21135	65580	27514	2.1834	0.014505	0.9855	0.029009	0.11883	FALSE
Dhrs9_2	Dhrs9	4833.7	4334	4833.7	4334	-0.15739	124850	52408	2.1828	0.014526	0.98547	0.029053	0.11893	FALSE
Camk2d_2	Camk2d	1531.1	1800.2	1531.1	1800.2	0.23345	36210	15205	2.1824	0.98546	0.01454	0.02908	0.11897	TRUE
Zfp703_2	Zfp703	2665.3	2302.8	2665.3	2302.8	-0.21087	65731	27611	2.182	0.014554	0.98545	0.029107	0.11901	FALSE
Kpna4_10	Kpna4	4224.7	3760.6	4224.7	3760.6	-0.16785	107700	45335	2.1798	0.014637	0.98536	0.029275	0.11962	FALSE
Slc8a1_4	Slc8a1	3166.6	2769.4	3166.6	2769.4	-0.19333	78909	33239	2.179	0.014666	0.98533	0.029332	0.11968	FALSE
Tmem184b_5	Tmem184b	3947.4	3500.1	3947.4	3500.1	-0.17345	100030	42139	2.1789	0.01467	0.98533	0.02934	0.11968	FALSE
Cmklr1_5	Cmklr1	1250.6	1009.6	1250.6	1009.6	-0.30846	29022	12230	2.1786	0.014682	0.98532	0.029364	0.11968	FALSE
Dnmt3a_1	Dnmt3a	1671.4	1953	1671.4	1953	0.22452	39652	16709	2.1786	0.98532	0.014682	0.029365	0.11968	TRUE
Car4_7	Car4	4096.4	4552.1	4096.4	4552.1	0.15215	103840	43854	2.1762	0.98523	0.014772	0.029544	0.12026	TRUE
Pkib_2	Pkib	4113.8	4570.5	4113.8	4570.5	0.15185	104300	44055	2.176	0.98522	0.014778	0.029556	0.12026	TRUE
Lap3_5	Lap3	2407.6	2065.3	2407.6	2065.3	-0.22115	58587	24748	2.1759	0.01478	0.98522	0.029561	0.12026	FALSE
Gpr155_1	Gpr155	3810.4	3372.2	3810.4	3372.2	-0.1762	96006	40567	2.1756	0.014793	0.98521	0.029585	0.12027	FALSE
Sbk1_4	Sbk1	2099.9	2417.8	2099.9	2417.8	0.20331	50543	21361	2.1754	0.9852	0.0148	0.0296	0.12027	TRUE
Acsl1_2	Acsl1	2353.2	2691.1	2353.2	2691.1	0.1935	57093	24147	2.1746	0.98517	0.014831	0.029662	0.12044	TRUE
Ski_2	Ski	5679.7	6222.6	5679.7	6222.6	0.13167	147350	62349	2.1741	0.98515	0.01485	0.0297	0.12046	TRUE
Itga5_4	Itga5	3262.3	2859.6	3262.3	2859.6	-0.19004	81109	34321	2.174	0.014851	0.98515	0.029702	0.12046	FALSE
Cd9_9	Cd9	2892.6	2515.4	2892.6	2515.4	-0.20153	71158	30153	2.1725	0.014909	0.98509	0.029817	0.12072	FALSE
Top2a_8	Top2a	508.92	360.78	508.92	360.78	-0.49516	10973	4649.9	2.1725	0.01491	0.98509	0.02982	0.12072	FALSE
Tbc1d2_7	Tbc1d2	2346.7	2683.8	2346.7	2683.8	0.19355	56810	24075	2.1724	0.98509	0.014912	0.029823	0.12072	TRUE
Trim30d_3	Trim30d	4313.9	3846.2	4313.9	3846.2	-0.16552	109370	46366	2.172	0.014928	0.98507	0.029856	0.12078	FALSE
Slc9a9_10	Slc9a9	1389.8	1643.8	1389.8	1643.8	0.24202	32262	13700	2.1702	0.985	0.014996	0.029992	0.12125	TRUE
Adssl1_9	Adssl1	1320.2	1073.1	1320.2	1073.1	-0.29861	30508	12963	2.1695	0.015022	0.98498	0.030044	0.12132	FALSE
Chn2_10	Chn2	5493.8	4961.7	5493.8	4961.7	-0.14694	141560	60153	2.1695	0.015023	0.98498	0.030047	0.12132	FALSE
Vegfa_1	Vegfa	3688.6	3259.9	3688.6	3259.9	-0.17819	91885	39173	2.1659	0.015158	0.98484	0.030316	0.12234	FALSE
Ly6e_4	Ly6e	6501.8	7083.1	6501.8	7083.1	0.12352	168950	72119	2.1646	0.98479	0.015211	0.030422	0.12269	TRUE
Tarm1_5	Tarm1	3924.6	3481.7	3924.6	3481.7	-0.17269	98058	41877	2.1641	0.01523	0.98477	0.03046	0.12276	FALSE
Pdlim7_2	Pdlim7	5566.6	6101.1	5566.6	6101.1	0.13224	142830	61013	2.1638	0.98476	0.015242	0.030483	0.12278	TRUE
Ubald2_10	Ubald2	4119.2	3664.9	4119.2	3664.9	-0.16857	103220	44117	2.1631	0.015265	0.98474	0.03053	0.12285	FALSE
Vgll4_4	Vgll4	2041.1	2352.5	2041.1	2352.5	0.2047	48459	20718	2.1628	0.98472	0.015277	0.030554	0.12285	TRUE
Dennd4a_2	Dennd4a	7696.9	8333	7696.9	8333	0.11453	202270	86491	2.1627	0.98472	0.015281	0.030562	0.12285	TRUE
Gsap_3	Gsap	2980.7	2599.1	2980.7	2599.1	-0.19756	72801	31143	2.1623	0.015299	0.9847	0.030599	0.12285	FALSE
Abhd5_2	Abhd5	961.3	1168.9	961.3	1168.9	0.28178	21541	9215.2	2.1622	0.9847	0.015302	0.030603	0.12285	TRUE
Stac2_5	Stac2	3850.6	3412.7	3850.6	3412.7	-0.17413	95892	41028	2.162	0.015307	0.98469	0.030614	0.12285	FALSE
Tshz1_8	Tshz1	3758.2	3326.2	3758.2	3326.2	-0.17612	93318	39969	2.1609	0.015351	0.98465	0.030702	0.12313	FALSE
Hp_8	Hp	3035.1	3420.1	3035.1	3420.1	0.17225	74118	31754	2.1606	0.98464	0.015363	0.030726	0.12315	TRUE
Fam53b_2	Fam53b	5875.5	5326.1	5875.5	5326.1	-0.14159	150870	64665	2.1602	0.01538	0.98462	0.03076	0.12321	FALSE
Dok3_6	Dok3	2155.3	1835.2	2155.3	1835.2	-0.23184	51235	21968	2.1597	0.015397	0.9846	0.030794	0.12327	FALSE
Pltp_6	Pltp	2154.2	1834.3	2154.2	1834.3	-0.23184	51182	21956	2.1592	0.015418	0.98458	0.030836	0.12336	FALSE
Rasgrp4_5	Rasgrp4	6954.2	6353.3	6954.2	6353.3	-0.13037	180560	77537	2.1581	0.015459	0.98454	0.030919	0.12362	FALSE
Klk1b11_9	Klk1b11	3153.6	2761.1	3153.6	2761.1	-0.19169	77027	33091	2.1576	0.015478	0.98452	0.030956	0.12366	FALSE
P2ry14_5	P2ry14	5052.3	5558.1	5052.3	5558.1	0.13763	127920	54964	2.1575	0.98452	0.015484	0.030968	0.12366	TRUE
Impdh1_1	Impdh1	2441.3	2783.2	2441.3	2783.2	0.189	58437	25121	2.1569	0.98449	0.015505	0.03101	0.12376	TRUE
Cxcl2_6	Cxcl2	2134.7	1816.8	2134.7	1816.8	-0.23249	50516	21742	2.1557	0.015555	0.98445	0.03111	0.12402	FALSE
Pcyox1_10	Pcyox1	7024.9	6421.4	7024.9	6421.4	-0.12957	182110	78386	2.1556	0.015558	0.98444	0.031115	0.12402	FALSE
B3gnt7_7	B3gnt7	2293.4	1963.1	2293.4	1963.1	-0.22423	54544	23487	2.1551	0.015576	0.98442	0.031152	0.12409	FALSE
Klhdc10_4	Klhdc10	5715.6	5176.1	5715.6	5176.1	-0.14301	145520	62773	2.1532	0.01565	0.98435	0.0313	0.12461	FALSE
Ptpn12_4	Ptpn12	4326.9	3862.8	4326.9	3862.8	-0.16367	107730	46517	2.1522	0.015692	0.98431	0.031384	0.12487	FALSE
Dusp6_2	Dusp6	4008.3	4453.6	4008.3	4453.6	0.15195	99155	42840	2.1515	0.98428	0.015717	0.031434	0.12499	TRUE
Cyp4f16_5	Cyp4f16	2284.7	1955.8	2284.7	1955.8	-0.22417	54103	23391	2.1508	0.015746	0.98425	0.031492	0.12514	FALSE
Ramp1_4	Ramp1	5174.1	4663.5	5174.1	4663.5	-0.14986	130340	56392	2.1501	0.015775	0.98422	0.03155	0.1253	FALSE
Erc1_6	Erc1	2572.9	2923.1	2572.9	2923.1	0.18403	61314	26581	2.1479	0.98414	0.015863	0.031725	0.12589	TRUE
C3_2	C3	615.49	777.71	615.49	777.71	0.337	13157	5704.7	2.1477	0.98413	0.015869	0.031739	0.12589	TRUE
Acvr1b_8	Acvr1b	487.18	344.22	487.18	344.22	-0.4999	10219	4436.6	2.1463	0.015925	0.98408	0.03185	0.12626	FALSE
Mctp1_7	Mctp1	6022.3	6575.1	6022.3	6575.1	0.12668	152800	66407	2.1452	0.98403	0.015968	0.031936	0.12652	TRUE
Inhba_7	Inhba	5505.7	4979.2	5505.7	4979.2	-0.145	138630	60294	2.1444	0.015999	0.984	0.031998	0.1266	FALSE
Dhdh_8	Dhdh	1919.3	1620.8	1919.3	1620.8	-0.2438	44575	19391	2.1442	0.01601	0.98399	0.03202	0.1266	FALSE
Ston2_4	Ston2	2844.8	2475.8	2844.8	2475.8	-0.20035	68072	29616	2.144	0.016015	0.98398	0.03203	0.1266	FALSE
Wwc2_4	Wwc2	2924.1	3298.6	2924.1	3298.6	0.17378	70105	30507	2.1438	0.98398	0.016024	0.032047	0.1266	TRUE
Ctdspl_6	Ctdspl	3036.1	3418.2	3036.1	3418.2	0.17096	72995	31767	2.1438	0.98397	0.016026	0.032052	0.1266	TRUE
Kctd12b_7	Kctd12b	1097.2	1318	1097.2	1318	0.26422	24361	10624	2.1415	0.98388	0.016118	0.032236	0.12721	TRUE
Cpne8_4	Cpne8	1638.8	1364.9	1638.8	1364.9	-0.26365	37505	16359	2.1413	0.016123	0.98388	0.032246	0.12721	FALSE
Trim30d_2	Trim30d	5379.6	4860.4	5379.6	4860.4	-0.14638	134760	58808	2.1408	0.016146	0.98385	0.032292	0.12731	FALSE
P2ry13_7	P2ry13	1172.3	1400.8	1172.3	1400.8	0.25675	26113	11408	2.1396	0.98381	0.016192	0.032384	0.1276	TRUE
Abcc5_10	Abcc5	4460.7	4929.5	4460.7	4929.5	0.14413	109870	48067	2.1381	0.98375	0.016252	0.032505	0.12799	TRUE
Hebp1_10	Hebp1	8212.4	7561.7	8212.4	7561.7	-0.11907	211690	92745	2.1366	0.016317	0.98368	0.032633	0.12842	FALSE
Spint1_8	Spint1	774.26	591.79	774.26	591.79	-0.38715	16647	7301.7	2.1354	0.016366	0.98363	0.032731	0.12862	FALSE
Ldlrap1_6	Ldlrap1	1461.5	1718.3	1461.5	1718.3	0.23338	32972	14463	2.1353	0.98363	0.016368	0.032737	0.12862	TRUE
Nedd9_2	Nedd9	3273.2	3669.5	3273.2	3669.5	0.16483	78520	34445	2.1352	0.98363	0.016371	0.032742	0.12862	TRUE
AW549877_5	AW549877	6082.1	6634.9	6082.1	6634.9	0.12549	152810	67117	2.1339	0.98357	0.016426	0.032852	0.12897	TRUE
Fpr2_2	Fpr2	7568.6	6946.9	7568.6	6946.9	-0.12364	193260	84939	2.1332	0.016454	0.98355	0.032908	0.12911	FALSE
Soga1_50515	Soga1	7440.3	6824.5	7440.3	6824.5	-0.12462	189600	83389	2.1325	0.016484	0.98352	0.032968	0.12917	FALSE
Chpf2_9	Chpf2	2297.8	2624.9	2297.8	2624.9	0.19194	53500	23535	2.1322	0.98351	0.016494	0.032988	0.12917	TRUE
Dcbld2_2	Dcbld2	2543.5	2889	2543.5	2889	0.18368	59682	26255	2.1322	0.9835	0.016495	0.03299	0.12917	TRUE
Jarid2_8	Jarid2	3572.3	3987	3572.3	3987	0.15843	86013	37844	2.1321	0.9835	0.016501	0.033002	0.12917	TRUE
Plk2_10	Plk2	1481.1	1223.2	1481.1	1223.2	-0.27585	33265	14671	2.1295	0.016607	0.98339	0.033213	0.12978	FALSE
Klhdc10_2	Klhdc10	1151.6	1376.9	1151.6	1376.9	0.25754	25371	11192	2.1293	0.98339	0.016614	0.033228	0.12978	TRUE
Flrt2_4	Flrt2	1313.6	1555.4	1313.6	1555.4	0.24357	29229	12894	2.1292	0.98338	0.016617	0.033235	0.12978	TRUE
Srgn_1	Srgn	1286.4	1047.4	1286.4	1047.4	-0.29636	28578	12607	2.1292	0.016619	0.98338	0.033238	0.12978	FALSE
Ppargc1b_4	Ppargc1b	1867.1	2159.2	1867.1	2159.2	0.20954	42641	18824	2.1285	0.98335	0.016648	0.033296	0.12993	TRUE
Olr1_7	Olr1	4074.7	4519	4074.7	4519	0.14929	98716	43603	2.1279	0.98333	0.016674	0.033347	0.12999	TRUE
Chpf2_5	Chpf2	3485.3	3076.8	3485.3	3076.8	-0.17979	83429	36853	2.1278	0.016675	0.98333	0.03335	0.12999	FALSE
Zc3h7a_2	Zc3h7a	1312.5	1071.3	1312.5	1071.3	-0.29275	29099	12883	2.1254	0.016776	0.98322	0.033551	0.13069	FALSE
Slfn5_10	Slfn5	4685.8	5164.2	4685.8	5164.2	0.14021	114420	50684	2.1248	0.9832	0.0168	0.033601	0.13081	TRUE
Gm13212_9	Gm13212	5867.9	5328	5867.9	5328	-0.13922	145730	64575	2.1245	0.016815	0.98318	0.03363	0.13085	FALSE
Spn_4	Spn	4405.2	4867.8	4405.2	4867.8	0.14402	106980	47424	2.1241	0.98317	0.016831	0.033661	0.13089	TRUE
Palld_4	Palld	4222.5	4674.5	4222.5	4674.5	0.14667	102140	45310	2.1234	0.98314	0.016862	0.033723	0.13105	TRUE
Nr4a3_6	Nr4a3	4472.7	4938.7	4472.7	4938.7	0.14296	108580	48206	2.1225	0.9831	0.016898	0.033795	0.13125	TRUE
Arfgef1_5	Arfgef1	3739.7	4162.8	3739.7	4162.8	0.15459	89500	39757	2.1219	0.98308	0.016924	0.033849	0.13138	TRUE
Gnptab_5	Gnptab	5551.4	6074.4	5551.4	6074.4	0.12987	136760	60833	2.1205	0.98302	0.016984	0.033967	0.13176	TRUE
Pdzd8_8	Pdzd8	2572.9	2227.3	2572.9	2227.3	-0.20802	59724	26581	2.1198	0.01701	0.98299	0.03402	0.13189	FALSE
Marcks_1	Marcks	4572.7	5043.6	4572.7	5043.6	0.14138	110870	49368	2.1193	0.98297	0.017032	0.034063	0.13198	TRUE
Pag1_2	Pag1	1684.5	1959.5	1684.5	1959.5	0.21805	37813	16850	2.1186	0.98294	0.017064	0.034127	0.13208	TRUE
Rffl_4	Rffl	2447.8	2784.1	2447.8	2784.1	0.18563	56536	25193	2.1185	0.98294	0.017065	0.03413	0.13208	TRUE
Tnfaip2_3	Tnfaip2	3656	3238.8	3656	3238.8	-0.17477	87040	38800	2.1182	0.017081	0.98292	0.034161	0.13212	FALSE
Vegfa_4	Vegfa	5195.8	4692	5195.8	4692	-0.14711	126900	56648	2.1167	0.017142	0.98286	0.034284	0.13252	FALSE
Aim2_4	Aim2	7803.5	8430.5	7803.5	8430.5	0.11149	196580	87781	2.1164	0.98284	0.017157	0.034315	0.13256	TRUE
Cdc42ep2_5	Cdc42ep2	4217.1	3767	4217.1	3767	-0.16278	101280	45247	2.1158	0.017181	0.98282	0.034361	0.13266	FALSE
Arhgap31_7	Arhgap31	3172.1	3558.1	3172.1	3558.1	0.16564	74518	33300	2.1155	0.98281	0.017192	0.034384	0.13267	TRUE
Itgb7_3	Itgb7	1164.7	1389.7	1164.7	1389.7	0.25472	25334	11328	2.1149	0.98278	0.017219	0.034438	0.1328	TRUE
Svil_1	Svil	3267.8	2876.1	3267.8	2876.1	-0.18411	76688	34383	2.1121	0.01734	0.98266	0.03468	0.13365	FALSE
Clec4d_8	Clec4d	2140.1	2451.8	2140.1	2451.8	0.19611	48597	21801	2.1114	0.98263	0.017368	0.034736	0.13379	TRUE
Trf_10	Trf	931.94	1131.1	931.94	1131.1	0.27918	19838	8912.8	2.1099	0.98257	0.017435	0.03487	0.13422	TRUE
Tbc1d9_5	Tbc1d9	6904.2	6319.2	6904.2	6319.2	-0.12771	171090	76936	2.1089	0.017475	0.98253	0.034949	0.13445	FALSE
Tspyl2_7	Tspyl2	5066.4	4571.4	5066.4	4571.4	-0.14828	122490	55130	2.108	0.017515	0.98249	0.03503	0.13468	FALSE
Anpep_4	Anpep	2879.6	2514.4	2879.6	2514.4	-0.19554	66656	30007	2.1078	0.017525	0.98248	0.03505	0.13468	FALSE
Ncoa4_8	Ncoa4	4282.4	3830.6	4282.4	3830.6	-0.16081	102060	46001	2.1065	0.01758	0.98242	0.03516	0.13502	FALSE
Zc3h7a_4	Zc3h7a	9759.8	9056.4	9759.8	9056.4	-0.10791	247410	111700	2.1048	0.017656	0.98234	0.035313	0.13547	FALSE
Hopx_6	Hopx	2013.9	2314.7	2013.9	2314.7	0.20072	45231	20422	2.1047	0.98234	0.01766	0.035319	0.13547	TRUE
Pkib_5	Pkib	3911.5	4341.4	3911.5	4341.4	0.15037	92372	41727	2.1041	0.98232	0.017683	0.035366	0.13557	TRUE
Kpna4_8	Kpna4	1138.6	917.6	1138.6	917.6	-0.31096	24410	11055	2.1014	0.017802	0.9822	0.035604	0.1364	FALSE
Nt5e_1	Nt5e	3936.5	4367.1	3936.5	4367.1	0.14972	92698	42014	2.1006	0.98216	0.017836	0.035672	0.13659	TRUE
Dhdh_1	Dhdh	2927.4	2560.5	2927.4	2560.5	-0.19315	67326	30544	2.0996	0.01788	0.98212	0.035761	0.13683	FALSE
Mcemp1_34080	Mcemp1	3862.6	3436.6	3862.6	3436.6	-0.16853	90723	41165	2.0995	0.017888	0.98211	0.035777	0.13683	FALSE
Trim36_3	Trim36	2587	2243.8	2587	2243.8	-0.20524	58887	26739	2.0987	0.01792	0.98208	0.035841	0.13699	FALSE
Atrnl1_9	Atrnl1	5907	5372.2	5907	5372.2	-0.1369	143020	65039	2.0972	0.01799	0.98201	0.035979	0.13744	FALSE
Camk2d_7	Camk2d	2999.2	3370.4	2999.2	3370.4	0.16829	68895	31351	2.0965	0.98198	0.018021	0.036041	0.13756	TRUE
H2-Aa_6	H2-Aa	3378.7	3774.4	3378.7	3774.4	0.15974	78298	35641	2.0961	0.98196	0.018036	0.036072	0.13756	TRUE
Gbp2_1	Gbp2	4653.2	4183.1	4653.2	4183.1	-0.15362	110510	50304	2.0961	0.018037	0.98196	0.036074	0.13756	FALSE
Itga5_7	Itga5	3088.3	2711.4	3088.3	2711.4	-0.18773	71046	32355	2.0956	0.018058	0.98194	0.036115	0.13764	FALSE
Spn_6	Spn	3714.7	3298.6	3714.7	3298.6	-0.17135	86581	39471	2.0945	0.018107	0.98189	0.036213	0.13793	FALSE
Klf10_2	Klf10	1833.4	1549	1833.4	1549	-0.24309	40458	18459	2.0937	0.018142	0.98186	0.036284	0.13812	FALSE
Cdh1_4	Cdh1	4412.9	3956.6	4412.9	3956.6	-0.1574	104060	47512	2.0929	0.018177	0.98182	0.036354	0.1383	FALSE
Agap1_7	Agap1	2320.6	2643.3	2320.6	2643.3	0.18775	52061	23787	2.0922	0.98179	0.018211	0.036421	0.13848	TRUE
Pf4_7	Pf4	3049.2	3422.8	3049.2	3422.8	0.16671	69803	31914	2.0915	0.98176	0.01824	0.036481	0.13862	TRUE
Dcbld2_7	Dcbld2	5521	5006.8	5521	5006.8	-0.14101	132190	60474	2.0909	0.01827	0.98173	0.036539	0.13871	FALSE
Alkbh1_8	Alkbh1	2378.2	2051.5	2378.2	2051.5	-0.21313	53383	24423	2.0908	0.018273	0.98173	0.036546	0.13871	FALSE
Per2_3	Per2	1784.5	2064.4	1784.5	2064.4	0.21008	39166	17929	2.0902	0.9817	0.018299	0.036598	0.13882	TRUE
Pira6_4	Pira6	3292.8	2903.7	3292.8	2903.7	-0.18133	75674	34666	2.0895	0.018333	0.98167	0.036667	0.139	FALSE
Dennd2a_4	Dennd2a	4072.5	3636.4	4072.5	3636.4	-0.16337	95101	43578	2.0892	0.018347	0.98165	0.036693	0.13902	FALSE
Usp6nl_10	Usp6nl	4239.9	4685.6	4239.9	4685.6	0.14415	99291	45511	2.0889	0.98164	0.018359	0.036718	0.13904	TRUE
Ptgir_9	Ptgir	3855	3432	3855	3432	-0.16762	89445	41078	2.0868	0.018452	0.98155	0.036903	0.13966	FALSE
C1ra_2	C1ra	6001.6	6538.3	6001.6	6538.3	0.12354	144000	66162	2.0864	0.98153	0.018472	0.036944	0.13973	TRUE
Ifi202b_7	Ifi202b	3143.8	3522.2	3143.8	3522.2	0.16393	71605	32981	2.0838	0.98141	0.018589	0.037179	0.1405	TRUE
Agpat4_2	Agpat4	3780	3362.1	3780	3362.1	-0.16896	87307	40218	2.0837	0.018595	0.9814	0.03719	0.1405	FALSE
Bhlhe41_8	Bhlhe41	2723	3073.1	2723	3073.1	0.17446	61297	28254	2.083	0.98138	0.018624	0.037249	0.14064	TRUE
Adamtsl5_7	Adamtsl5	664.43	828.33	664.43	828.33	0.31766	13431	6193.9	2.0825	0.98135	0.018647	0.037293	0.14065	TRUE
Kcnn3_2	Kcnn3	3023.1	3393.4	3023.1	3393.4	0.16664	68556	31620	2.0824	0.98135	0.018654	0.037309	0.14065	TRUE
Tlr8_1	Tlr8	3175.3	2795.1	3175.3	2795.1	-0.18393	72273	33337	2.0823	0.018658	0.98134	0.037317	0.14065	FALSE
Dst_10	Dst	4425.9	3971.4	4425.9	3971.4	-0.1563	103300	47663	2.0819	0.018674	0.98133	0.037348	0.14069	FALSE
B430306N03Rik_3	B430306N03Rik	2571.8	2911.1	2571.8	2911.1	0.17872	57564	26569	2.0816	0.98131	0.018689	0.037378	0.14071	TRUE
Pag1_3	Pag1	2943.7	2578.9	2943.7	2578.9	-0.19083	66559	30727	2.0814	0.018698	0.9813	0.037396	0.14071	FALSE
Cox17_3	Cox17	5953.8	6486.7	5953.8	6486.7	0.12367	142030	65594	2.081	0.98128	0.018718	0.037436	0.14077	TRUE
Usp6nl_5	Usp6nl	1465.9	1716.5	1465.9	1716.5	0.22755	31401	14509	2.0805	0.98126	0.01874	0.03748	0.14083	TRUE
Stat2_1	Stat2	4367.2	4818.1	4367.2	4818.1	0.14173	101670	46983	2.0804	0.98125	0.018747	0.037493	0.14083	TRUE
Plk3_1	Plk3	925.42	1121	925.42	1121	0.27635	19127	8845.6	2.0796	0.98122	0.018782	0.037563	0.14089	TRUE
Dcbld2_9	Dcbld2	1328.9	1566.5	1328.9	1566.5	0.23716	28227	13055	2.0795	0.98121	0.018786	0.037572	0.14089	TRUE
Tbc1d2_2	Tbc1d2	1685.5	1415.5	1685.5	1415.5	-0.25172	36455	16861	2.0794	0.018788	0.98121	0.037576	0.14089	FALSE
Auh_3	Auh	4183.4	3743.1	4183.4	3743.1	-0.16039	96923	44858	2.0788	0.018818	0.98118	0.037637	0.14104	FALSE
Gsn_4	Gsn	1880.2	1594.1	1880.2	1594.1	-0.23803	40933	18966	2.0776	0.018872	0.98113	0.037745	0.14136	FALSE
Spn_9	Spn	1555	1296.8	1555	1296.8	-0.26182	33347	15461	2.077	0.018903	0.9811	0.037806	0.14151	FALSE
Tcirg1_7	Tcirg1	1451.7	1202.9	1451.7	1202.9	-0.27104	30956	14359	2.0765	0.018923	0.98108	0.037847	0.14158	FALSE
Atrnl1_6	Atrnl1	4279.1	4724.2	4279.1	4724.2	0.14274	99072	45963	2.0763	0.98107	0.018934	0.037869	0.14158	TRUE
Cdc42ep3_10	Cdc42ep3	1360.4	1600.5	1360.4	1600.5	0.23435	28829	13389	2.0752	0.98102	0.018985	0.03797	0.14188	TRUE
Camk1_5	Camk1	1017.8	1223.2	1017.8	1223.2	0.26486	21077	9799.6	2.074	0.98096	0.019038	0.038075	0.14219	TRUE
B430306N03Rik_1	B430306N03Rik	4005.1	4433.4	4005.1	4433.4	0.14655	91735	42802	2.0704	0.98079	0.019208	0.038417	0.14339	TRUE
Igsf6_2	Igsf6	6716.1	6150.8	6716.1	6150.8	-0.12682	159760	74681	2.0685	0.019298	0.9807	0.038597	0.14396	FALSE
Phf11b_2	Phf11b	3859.3	4278.8	3859.3	4278.8	0.14881	87961	41128	2.0682	0.98069	0.019311	0.038621	0.14396	TRUE
Tnfrsf23_8	Tnfrsf23	5728.7	6247.4	5728.7	6247.4	0.12504	134560	62927	2.068	0.98068	0.019318	0.038637	0.14396	TRUE
Zc3h7a_6	Zc3h7a	1508.3	1255.4	1508.3	1255.4	-0.2646	31982	14961	2.0677	0.019336	0.98066	0.038672	0.14401	FALSE
Slpi_10	Slpi	2905.7	3265.5	2905.7	3265.5	0.16837	64728	30299	2.067	0.98063	0.019367	0.038733	0.14406	TRUE
Cox17_9	Cox17	2739.3	3087.8	2739.3	3087.8	0.17274	60743	28436	2.0669	0.98063	0.01937	0.03874	0.14406	TRUE
Ptgfrn_4	Ptgfrn	1755.1	1480.9	1755.1	1480.9	-0.24499	37612	17612	2.0667	0.019381	0.98062	0.038763	0.14406	FALSE
Scarb1_7	Scarb1	846.03	660.82	846.03	660.82	-0.35597	17151	8032.2	2.0666	0.019387	0.98061	0.038775	0.14406	FALSE
Serpinb8_10	Serpinb8	8672.4	8024.7	8672.4	8024.7	-0.11197	209770	98352	2.0654	0.019445	0.98056	0.03889	0.14441	FALSE
Piwil2_10	Piwil2	7110.8	7692.4	7110.8	7692.4	0.11341	169130	79419	2.0638	0.98048	0.019519	0.039038	0.14476	TRUE
Mrpl52_2	Mrpl52	2462	2133.4	2462	2133.4	-0.20657	53979	25350	2.0637	0.019525	0.98048	0.039049	0.14476	FALSE
Notch1_9	Notch1	3659.3	3252.6	3659.3	3252.6	-0.16992	82696	38837	2.0636	0.019526	0.98047	0.039051	0.14476	FALSE
Lhfpl2_9	Lhfpl2	1167.9	947.97	1167.9	947.97	-0.30073	24187	11362	2.0634	0.019539	0.98046	0.039079	0.14476	FALSE
Plk2_6	Plk2	5188.2	4697.5	5188.2	4697.5	-0.1433	120370	56558	2.0632	0.019549	0.98045	0.039097	0.14476	FALSE
Rnaset2b_8	Rnaset2b	676.39	840.29	676.39	840.29	0.31262	13432	6313.9	2.0627	0.98043	0.019571	0.039142	0.14485	TRUE
Itsn1_8	Itsn1	2988.3	2624	2988.3	2624	-0.18751	66372	31228	2.0617	0.019616	0.98038	0.039233	0.1451	FALSE
Pde8a_2	Pde8a	5362.2	4863.2	5362.2	4863.2	-0.14089	124490	58603	2.0612	0.01964	0.98036	0.039281	0.1452	FALSE
E330009J07Rik_5	E330009J07Rik	2248.8	1936.4	2248.8	1936.4	-0.21566	48794	22996	2.06	0.019699	0.9803	0.039397	0.14536	FALSE
Syn1_5	Syn1	3513.5	3116.4	3513.5	3116.4	-0.17301	78876	37175	2.06	0.0197	0.9803	0.039399	0.14536	FALSE
Gpd2_8	Gpd2	9693.5	9007.6	9693.5	9007.6	-0.10586	235220	110880	2.0598	0.01971	0.98029	0.039419	0.14536	FALSE
Ifitm3_9	Ifitm3	2302.1	2618.4	2302.1	2618.4	0.18567	50028	23583	2.0598	0.98029	0.01971	0.03942	0.14536	TRUE
Notch1_8	Notch1	1574.6	1832.4	1574.6	1832.4	0.21864	33237	15670	2.0596	0.98028	0.019718	0.039436	0.14536	TRUE
Adgrg6_54464	Adgrg6	2153.1	1848.1	2153.1	1848.1	-0.2203	46528	21945	2.0592	0.019736	0.98026	0.039471	0.14541	FALSE
Rffl_1	Rffl	6137.5	6673.6	6137.5	6673.6	0.12078	143660	67777	2.0589	0.98025	0.01975	0.039501	0.14543	TRUE
Ugcg_1	Ugcg	3533.1	3930.9	3533.1	3930.9	0.15387	79109	37398	2.0569	0.98015	0.019849	0.039699	0.14604	TRUE
Susd1_9	Susd1	4145.3	4578.8	4145.3	4578.8	0.14345	93949	44418	2.0567	0.98014	0.019856	0.039711	0.14604	TRUE
Palld_2	Palld	2526.1	2194.1	2526.1	2194.1	-0.20318	55107	26062	2.0564	0.01987	0.98013	0.039739	0.14606	FALSE
Lhfpl2_6	Lhfpl2	2636	2975.5	2636	2975.5	0.17476	57654	27283	2.0558	0.9801	0.019901	0.039802	0.14612	TRUE
Ctdspl_9	Ctdspl	1722.5	1992.6	1722.5	1992.6	0.21002	36470	17260	2.0557	0.9801	0.019904	0.039808	0.14612	TRUE
Sash1_9	Sash1	2284.7	2599.1	2284.7	2599.1	0.18592	49419	23391	2.0556	0.98009	0.019911	0.039821	0.14612	TRUE
Adgrg5_72766	Adgrg5	5287.2	5780.8	5287.2	5780.8	0.12876	121850	57721	2.0547	0.98005	0.019953	0.039906	0.14632	TRUE
Luzp1_8	Luzp1	7253.3	6668	7253.3	6668	-0.12135	171240	81133	2.0546	0.019961	0.98004	0.039922	0.14632	FALSE
Rell1_5	Rell1	2260.8	1948.4	2260.8	1948.4	-0.21443	48793	23128	2.0541	0.019982	0.98002	0.039964	0.14639	FALSE
Itsn1_3	Itsn1	2592.5	2928.6	2592.5	2928.6	0.17582	56492	26799	2.0533	0.97998	0.020023	0.040046	0.14661	TRUE
Clec5a_8	Clec5a	8121	7500	8121	7500	-0.11475	192810	91634	2.0514	0.020113	0.97989	0.040226	0.14718	FALSE
Prpf38b_1	Prpf38b	1992.2	1700.8	1992.2	1700.8	-0.228	42447	20184	2.0508	0.020141	0.97986	0.040283	0.14731	FALSE
Zbp1_7	Zbp1	4833.7	4364.4	4833.7	4364.4	-0.14732	110130	52408	2.0501	0.020177	0.97982	0.040355	0.14749	FALSE
Bcar3_2	Bcar3	4025.7	4450.9	4025.7	4450.9	0.14481	90381	43040	2.0494	0.97979	0.020214	0.040428	0.14766	TRUE
Myo10_9	Myo10	1811.7	2088.3	1811.7	2088.3	0.2049	38260	18223	2.0492	0.97978	0.020223	0.040446	0.14766	TRUE
Ifitm3_8	Ifitm3	1988.9	2279.7	1988.9	2279.7	0.19678	42284	20149	2.0487	0.97975	0.020246	0.040492	0.14774	TRUE
Spn_8	Spn	2792.6	2443.6	2792.6	2443.6	-0.19253	60898	29032	2.0482	0.020269	0.97973	0.040538	0.14778	FALSE
Rufy3_9	Rufy3	8324.4	7696.1	8324.4	7696.1	-0.11321	197380	94108	2.0481	0.020274	0.97973	0.040547	0.14778	FALSE
2410002F23Rik_9	2410002F23Rik	4178	3745	4178	3745	-0.15781	93745	44795	2.0459	0.020385	0.97961	0.040771	0.14851	FALSE
Fosb_7	Fosb	1805.2	1529.6	1805.2	1529.6	-0.23878	37954	18153	2.0449	0.020432	0.97957	0.040864	0.14877	FALSE
Ift57_10	Ift57	3917	4334.9	3917	4334.9	0.14623	87336	41790	2.0445	0.97955	0.020454	0.040908	0.14884	TRUE
Cry1_7	Cry1	4013.8	3590.3	4013.8	3590.3	-0.16079	89641	42902	2.0442	0.020466	0.97953	0.040931	0.14884	FALSE
Fosl2_7	Fosl2	4499.8	4049.6	4499.8	4049.6	-0.15206	101360	48521	2.044	0.020477	0.97952	0.040953	0.14884	FALSE
Dhdh_7	Dhdh	7482.7	6890.8	7482.7	6890.8	-0.11888	175200	83901	2.0436	0.020497	0.9795	0.040993	0.14891	FALSE
Fhod1_10	Fhod1	2728.4	2384.7	2728.4	2384.7	-0.19419	59077	28315	2.0428	0.020538	0.97946	0.041075	0.14912	FALSE
Ccdc88c_8	Ccdc88c	4363.9	3921.7	4363.9	3921.7	-0.15412	97790	46945	2.0411	0.02062	0.97938	0.04124	0.14963	FALSE
Phgdh_6	Phgdh	2282.5	2594.5	2282.5	2594.5	0.18474	48659	23367	2.0408	0.97936	0.020637	0.041273	0.14967	TRUE
Enah_10	Enah	5862.4	6380	5862.4	6380	0.12203	133930	64511	2.0377	0.97921	0.020791	0.041582	0.15071	TRUE
Casp7_5	Casp7	5535.1	6036.7	5535.1	6036.7	0.12512	125790	60641	2.0368	0.97917	0.020834	0.041668	0.1509	TRUE
Rai14_6	Rai14	3681	4083.7	3681	4083.7	0.14972	81065	39086	2.0367	0.97916	0.020841	0.041681	0.1509	TRUE
Cdc42ep3_1	Cdc42ep3	2281.5	2592.7	2281.5	2592.7	0.1844	48425	23355	2.0364	0.97914	0.020857	0.041713	0.15093	TRUE
Il1a_2	Il1a	5052.3	5529.5	5052.3	5529.5	0.13021	113900	54964	2.0358	0.97911	0.020886	0.041772	0.15106	TRUE
H6pd_7	H6pd	827.55	1007.8	827.55	1007.8	0.28399	16246	7843.5	2.0353	0.97909	0.020911	0.041821	0.1511	TRUE
Amigo2_9	Amigo2	4944.6	4473	4944.6	4473	-0.14459	111220	53704	2.0352	0.020915	0.97908	0.04183	0.1511	FALSE
H2-T23_6	H2-T23	8877.9	8231.7	8877.9	8231.7	-0.10901	208760	100860	2.0346	0.020947	0.97905	0.041895	0.15125	FALSE
Cd302_8	Cd302	2999.2	3359.3	2999.2	3359.3	0.16356	64856	31351	2.0341	0.97903	0.020972	0.041943	0.15127	TRUE
Il1rap_2	Il1rap	1891.1	2172.1	1891.1	2172.1	0.19976	39478	19084	2.0341	0.97903	0.020973	0.041946	0.15127	TRUE
Dgat1_8	Dgat1	5003.3	5477.1	5003.3	5477.1	0.13049	112220	54391	2.0314	0.97889	0.021109	0.042218	0.15217	TRUE
Hmgn2_5	Hmgn2	3087.3	3452.3	3087.3	3452.3	0.16118	66623	32343	2.0297	0.97881	0.021192	0.042383	0.15268	TRUE
Trps1_5	Trps1	4686.9	4230	4686.9	4230	-0.14794	104380	50696	2.0292	0.021219	0.97878	0.042437	0.15279	FALSE
Aspm_10	Aspm	3318.9	2939.6	3318.9	2939.6	-0.175	71911	34962	2.0282	0.021269	0.97873	0.042539	0.15307	FALSE
Abca2_5	Abca2	9378.1	8714.9	9378.1	8714.9	-0.1058	219910	107000	2.0275	0.021308	0.97869	0.042616	0.15326	FALSE
Nrip1_7	Nrip1	1812.8	2086.5	1812.8	2086.5	0.20276	37454	18235	2.0268	0.97866	0.02134	0.042681	0.15337	TRUE
Cd9_7	Cd9	6006	5484.4	6006	5484.4	-0.13102	135990	66213	2.0267	0.021347	0.97865	0.042694	0.15337	FALSE
Rai14_9	Rai14	6534.5	5988.8	6534.5	5988.8	-0.12578	148860	72508	2.0264	0.021364	0.97864	0.042728	0.15341	FALSE
Zfp703_1	Zfp703	3850.6	3440.3	3850.6	3440.3	-0.16251	84182	41028	2.0257	0.021396	0.9786	0.042792	0.15356	FALSE
Rcsd1_7	Rcsd1	4292.1	3857.2	4292.1	3857.2	-0.15409	94568	46114	2.0252	0.021423	0.97858	0.042846	0.15364	FALSE
Il1a_5	Il1a	3480.9	3092.4	3480.9	3092.4	-0.17067	75461	36803	2.025	0.021431	0.97857	0.042863	0.15364	FALSE
Dst_4	Dst	3365.6	3746.8	3365.6	3746.8	0.15473	72642	35493	2.0232	0.97847	0.021526	0.043053	0.15424	TRUE
Rif1_1	Rif1	2527.2	2200.6	2527.2	2200.6	-0.19958	53344	26074	2.0228	0.021546	0.97845	0.043093	0.15426	FALSE
Tk1_9	Tk1	3702.7	4103.9	3702.7	4103.9	0.14836	80462	39334	2.0227	0.97845	0.021553	0.043107	0.15426	TRUE
Gbgt1_6	Gbgt1	1657.3	1397.1	1657.3	1397.1	-0.24619	33840	16557	2.0218	0.021599	0.9784	0.043199	0.15437	FALSE
Retnla_7	Retnla	8245	7628	8245	7628	-0.11221	190360	93142	2.0218	0.0216	0.9784	0.0432	0.15437	FALSE
Ifitm2_7	Ifitm2	4515.1	4068.9	4515.1	4068.9	-0.15006	99521	48698	2.0217	0.021604	0.9784	0.043208	0.15437	FALSE
Atrnl1_5	Atrnl1	3619	4014.6	3619	4014.6	0.14963	78254	38377	2.0194	0.97828	0.021721	0.043441	0.15512	TRUE
Sp100_10	Sp100	4422.6	4863.2	4422.6	4863.2	0.13697	97049	47626	2.0188	0.97825	0.021755	0.043509	0.15527	TRUE
Slc9a9_4	Slc9a9	5419.8	4928.5	5419.8	4928.5	-0.13706	120680	59282	2.0177	0.021809	0.97819	0.043619	0.15558	FALSE
Itga1_10	Itga1	1162.5	1376.9	1162.5	1376.9	0.24399	22981	11305	2.0163	0.97812	0.021884	0.043768	0.15601	TRUE
Creg2_5	Creg2	644.85	488.71	644.85	488.71	-0.39927	12190	5997.9	2.0161	0.021893	0.97811	0.043786	0.15601	FALSE
Pira6_8	Pira6	4931.6	5397.9	4931.6	5397.9	0.13034	108750	53552	2.0153	0.97807	0.021935	0.043869	0.15622	TRUE
Scpep1_3	Scpep1	3981.1	4396.6	3981.1	4396.6	0.14317	86297	42527	2.0146	0.97802	0.021975	0.043951	0.15642	TRUE
Chil3_7	Chil3	3139.5	2774	3139.5	2774	-0.1785	66786	32932	2.014	0.022007	0.97799	0.044014	0.15656	FALSE
Lrp1_8	Lrp1	4079	4499.7	4079	4499.7	0.14157	88475	43654	2.0133	0.97796	0.02204	0.04408	0.15671	TRUE
Pgm2l1_3	Pgm2l1	1266.9	1042.8	1266.9	1042.8	-0.2806	25111	12401	2.0124	0.02209	0.97791	0.04418	0.15688	FALSE
AA467197_10	AA467197	4460.7	4901.9	4460.7	4901.9	0.13603	97311	48067	2.0122	0.9779	0.022099	0.044198	0.15688	TRUE
Aldh1a2_2	Aldh1a2	3965.9	4380	3965.9	4380	0.14325	85740	42352	2.0122	0.9779	0.0221	0.044199	0.15688	TRUE
Rel_8	Rel	5778.7	5271.8	5778.7	5271.8	-0.13241	128440	63519	2.011	0.022162	0.97784	0.044324	0.15723	FALSE
Pitpnc1_10	Pitpnc1	2566.4	2893.6	2566.4	2893.6	0.17309	53548	26509	2.01	0.97778	0.022217	0.044434	0.15754	TRUE
Ifi203_4	Ifi203	5808	5300.4	5808	5300.4	-0.13193	128860	63867	2.0088	0.022278	0.97772	0.044556	0.15776	FALSE
Syn1_6	Syn1	2140.1	1843.5	2140.1	1843.5	-0.21512	43986	21801	2.0088	0.02228	0.97772	0.044561	0.15776	FALSE
Cxcl3_6	Cxcl3	4580.3	5027	4580.3	5027	0.13423	99775	49456	2.0087	0.97772	0.022284	0.044568	0.15776	TRUE
Txnrd1_4	Txnrd1	1350.6	1582.1	1350.6	1582.1	0.22808	26796	13285	2.0085	0.9777	0.022297	0.044594	0.15776	TRUE
Lrrk2_4	Lrrk2	5658	5157.7	5658	5157.7	-0.13353	125130	62091	2.0076	0.022343	0.97766	0.044687	0.158	FALSE
Mgl2_2	Mgl2	2006.3	1720.2	2006.3	1720.2	-0.2219	40948	20339	2.0066	0.022393	0.97761	0.044787	0.15827	FALSE
Gpx3_9	Gpx3	1307.1	1534.2	1307.1	1534.2	0.23099	25796	12825	2.0056	0.97755	0.022447	0.044894	0.1585	TRUE
Zbp1_4	Zbp1	6177.8	5653.8	6177.8	5653.8	-0.12785	137280	68255	2.0056	0.02245	0.97755	0.044899	0.1585	FALSE
Snx10_6	Snx10	6816.1	7368.4	6816.1	7368.4	0.1124	152530	75880	2.0051	0.97752	0.022476	0.044952	0.15859	TRUE
Zc3h7a_8	Zc3h7a	6235.4	5709	6235.4	5709	-0.12722	138540	68941	2.0048	0.022493	0.97751	0.044986	0.15859	FALSE
Traf3ip3_5	Traf3ip3	519.8	658.06	519.8	658.06	0.33968	9558.1	4756.8	2.0047	0.9775	0.022499	0.044998	0.15859	TRUE
Cd44_1	Cd44	4604.2	5051	4604.2	5051	0.13357	99778	49734	2.0031	0.97742	0.022583	0.045166	0.15908	TRUE
Sema6d_1	Sema6d	5983.1	5468.8	5983.1	5468.8	-0.12965	132260	65942	2.0029	0.022596	0.9774	0.045193	0.15908	FALSE
Plk2_9	Plk2	2194.5	2494.2	2194.5	2494.2	0.18462	44917	22398	2.0027	0.97739	0.022605	0.04521	0.15908	TRUE
Pik3ap1_6	Pik3ap1	11711	10973	11711	10973	-0.093915	272400	135920	2.0021	0.02264	0.97736	0.045279	0.15924	FALSE
Rala_1	Rala	3511.4	3125.6	3511.4	3125.6	-0.16787	74422	37150	2.0016	0.022662	0.97734	0.045323	0.1593	FALSE
Ptgfrn_7	Ptgfrn	1589.8	1338.2	1589.8	1338.2	-0.24841	31660	15834	1.9998	0.022762	0.97724	0.045525	0.15993	FALSE
Pex5_2	Pex5	2771.9	3110.8	2771.9	3110.8	0.16637	57438	28801	1.9972	0.9771	0.022904	0.045808	0.16083	TRUE
Rab32_9	Rab32	5623.2	5127.3	5623.2	5127.3	-0.13315	122920	61680	1.9964	0.022943	0.97706	0.045885	0.16102	FALSE
Sgms2_1	Sgms2	4786.9	5241.5	4786.9	5241.5	0.13085	103300	51862	1.9959	0.97703	0.02297	0.045941	0.16113	TRUE
Lifr_4	Lifr	2183.6	2481.3	2183.6	2481.3	0.18432	44316	22279	1.9946	0.97696	0.023044	0.046088	0.16156	TRUE
Itsn1_2	Itsn1	4623.8	5069.4	4623.8	5069.4	0.13269	99257	49962	1.9933	0.97689	0.023113	0.046227	0.16189	TRUE
Clmp_9	Clmp	2152.1	2447.2	2152.1	2447.2	0.18537	43570	21933	1.9933	0.97688	0.023117	0.046233	0.16189	TRUE
Wfdc17_3	Wfdc17	9871.8	10542	9871.8	10542	0.09473	224470	113080	1.9925	0.97684	0.023157	0.046315	0.16201	TRUE
Pitpnc1_1	Pitpnc1	3691.9	4086.4	3691.9	4086.4	0.14644	77832	39210	1.9925	0.97684	0.023159	0.046318	0.16201	TRUE
Tfec_2	Tfec	2881.7	2536.5	2881.7	2536.5	-0.18401	59583	30031	1.992	0.023185	0.97682	0.04637	0.16211	FALSE
Trib1_8	Trib1	1654	1398	1654	1398	-0.2424	32760	16522	1.9914	0.023219	0.97678	0.046438	0.16226	FALSE
Tifa_6	Tifa	6906.4	7458.6	6906.4	7458.6	0.11097	152500	76962	1.9907	0.97674	0.023256	0.046511	0.16243	TRUE
Sp140_9	Sp140	1887.8	1613.4	1887.8	1613.4	-0.22648	37649	19048	1.9882	0.023394	0.97661	0.046788	0.16312	FALSE
Stat2_3	Stat2	3327.6	3699.9	3327.6	3699.9	0.15295	69297	35061	1.9882	0.97661	0.023395	0.046789	0.16312	TRUE
Abcg1_7	Abcg1	1886.7	2161	1886.7	2161	0.19573	37620	19037	1.9881	0.9766	0.023403	0.046806	0.16312	TRUE
Clmp_1	Clmp	2707.7	3040.9	2707.7	3040.9	0.16734	55493	28084	1.9879	0.97659	0.023409	0.046817	0.16312	TRUE
Lrrk2_6	Lrrk2	3267.8	3636.4	3267.8	3636.4	0.15414	67928	34383	1.9878	0.97658	0.023418	0.046836	0.16312	TRUE
Mtm1_5	Mtm1	2347.8	2039.5	2347.8	2039.5	-0.20298	47514	24087	1.9863	0.023502	0.9765	0.047005	0.16352	FALSE
Mtpn_7	Mtpn	6912.9	7464.2	6912.9	7464.2	0.11067	151950	77041	1.9861	0.97649	0.023511	0.047022	0.16352	TRUE
Fgr_3	Fgr	3460.2	3080.5	3460.2	3080.5	-0.16768	72120	36568	1.9861	0.023513	0.97649	0.047026	0.16352	FALSE
Tnfrsf26_5	Tnfrsf26	3987.7	4397.5	3987.7	4397.5	0.14111	83984	42602	1.9856	0.97646	0.023537	0.047074	0.1636	TRUE
Fosb_4	Fosb	2664.2	2993.9	2664.2	2993.9	0.16826	54353	27599	1.9846	0.97641	0.023592	0.047184	0.1639	TRUE
Nlrc4_9	Nlrc4	6431.1	5901.4	6431.1	5901.4	-0.12401	140330	71275	1.9844	0.023607	0.97639	0.047215	0.16392	FALSE
F5_3	F5	1179.9	1392.5	1179.9	1392.5	0.23886	22606	11487	1.9839	0.97637	0.023634	0.047267	0.16395	TRUE
Cmklr1_10	Cmklr1	1052.6	1252.6	1052.6	1252.6	0.2507	19994	10160	1.9838	0.97636	0.023637	0.047274	0.16395	TRUE
Ppfibp2_2	Ppfibp2	5336.1	5814.9	5336.1	5814.9	0.12394	114610	58296	1.9829	0.97631	0.023688	0.047376	0.16422	TRUE
Sepsecs_5	Sepsecs	2217.3	2515.4	2217.3	2515.4	0.18188	44418	22649	1.9805	0.97618	0.023825	0.047649	0.16507	TRUE
Gcnt2_3	Gcnt2	1760.6	1497.4	1760.6	1497.4	-0.23341	34621	17671	1.9795	0.023878	0.97612	0.047756	0.16535	FALSE
Zfp608_6	Zfp608	4854.4	4400.3	4854.4	4400.3	-0.14166	103100	52649	1.979	0.023908	0.97609	0.047815	0.16547	FALSE
Slc8a1_3	Slc8a1	5117.5	4650.6	5117.5	4650.6	-0.138	109000	55729	1.9779	0.023972	0.97603	0.047944	0.16583	FALSE
Dynlt1b_8	Dynlt1b	2219.5	2517.2	2219.5	2517.2	0.18152	44319	22673	1.9772	0.97599	0.024008	0.048017	0.16599	TRUE
Tnfsf8_1	Tnfsf8	1350.6	1578.4	1350.6	1578.4	0.22472	25951	13285	1.9765	0.97595	0.024048	0.048095	0.16618	TRUE
Sgk1_3	Sgk1	6755.2	7296.6	6755.2	7296.6	0.11122	146580	75150	1.9751	0.97587	0.024129	0.048258	0.16665	TRUE
Adssl1_10	Adssl1	2286.9	2589	2286.9	2589	0.17892	45629	23415	1.9742	0.97582	0.024181	0.048362	0.16687	TRUE
Glul_3	Glul	7614.3	7037.1	7614.3	7037.1	-0.11371	166570	85491	1.974	0.024189	0.97581	0.048378	0.16687	FALSE
Sirpb1b_4	Sirpb1b	6997.7	6446.2	6997.7	6446.2	-0.11841	152060	78059	1.9739	0.024199	0.9758	0.048398	0.16687	FALSE
Herc6_9	Herc6	2075.9	2362.6	2075.9	2362.6	0.18652	41082	21099	1.9734	0.97577	0.024226	0.048452	0.16697	TRUE
H2-Eb1_3	H2-Eb1	4110.5	4524.5	4110.5	4524.5	0.1384	85685	44017	1.9731	0.97576	0.02424	0.04848	0.16698	TRUE
Cxcl14_6	Cxcl14	6585.6	7119	6585.6	7119	0.11235	142280	73119	1.9728	0.97574	0.024261	0.048521	0.16703	TRUE
Lmo2_6	Lmo2	1459.4	1696.2	1459.4	1696.2	0.21687	28056	14440	1.9713	0.97565	0.024345	0.048691	0.16752	TRUE
AW549877_10	AW549877	829.72	655.3	829.72	655.3	-0.34001	15211	7865.7	1.9667	0.024611	0.97539	0.049222	0.16926	FALSE
Cpne8_10	Cpne8	4248.6	4668.1	4248.6	4668.1	0.1358	87965	45611	1.964	0.97523	0.024767	0.049534	0.1702	TRUE
Fpr1_6	Fpr1	3056.8	3408.1	3056.8	3408.1	0.1569	61706	31999	1.9638	0.97523	0.024774	0.049548	0.1702	TRUE
Gbp8_9	Gbp8	9159.5	8525.3	9159.5	8525.3	-0.10351	201110	104320	1.9636	0.024786	0.97521	0.049572	0.1702	FALSE
Tmbim1_7	Tmbim1	1901.9	1630	1901.9	1630	-0.22251	36985	19202	1.9627	0.02484	0.97516	0.049679	0.17047	FALSE
Slc2a1_2	Slc2a1	2854.5	3192.7	2854.5	3192.7	0.16148	57190	29726	1.9616	0.97509	0.024906	0.049812	0.17084	TRUE
Ly75_1	Ly75	4814.1	4366.2	4814.1	4366.2	-0.14086	100310	52180	1.9608	0.024949	0.97505	0.049898	0.17105	FALSE
Atp13a2_4	Atp13a2	1899.8	2171.1	1899.8	2171.1	0.19254	36822	19178	1.9596	0.97498	0.025023	0.050046	0.17141	TRUE
Rpl36al_3	Rpl36al	3387.4	3017	3387.4	3017	-0.16703	68612	35740	1.9595	0.025029	0.97497	0.050058	0.17141	FALSE
Phgdh_9	Phgdh	5293.7	4822.7	5293.7	4822.7	-0.1344	110910	57797	1.959	0.025054	0.97495	0.050109	0.17144	FALSE
Clec5a_3	Clec5a	6486.6	5961.2	6486.6	5961.2	-0.12184	138030	71937	1.9589	0.02506	0.97494	0.050119	0.17144	FALSE
Tmem176a_1	Tmem176a	9278.1	8641.3	9278.1	8641.3	-0.10257	202740	105770	1.958	0.025116	0.97488	0.050233	0.17174	FALSE
Mvb12b_2	Mvb12b	1857.4	2125.1	1857.4	2125.1	0.1942	35849	18718	1.9572	0.97484	0.025165	0.05033	0.17198	TRUE
Sorl1_2	Sorl1	1030.9	1225.9	1030.9	1225.9	0.24975	19018	9934.8	1.9567	0.97481	0.025194	0.050387	0.17202	TRUE
Ercc6l_5	Ercc6l	3690.8	4078.1	3690.8	4078.1	0.14394	75018	39197	1.9565	0.97479	0.025206	0.050411	0.17202	TRUE
Dapk1_9	Dapk1	2020.5	1740.4	2020.5	1740.4	-0.21515	39218	20493	1.9564	0.025209	0.97479	0.050419	0.17202	FALSE
Pitpnm1_7	Pitpnm1	2258.6	1961.3	2258.6	1961.3	-0.20354	44202	23104	1.9561	0.025226	0.97477	0.050452	0.17202	FALSE
Ptgfrn_10	Ptgfrn	133.76	198.8	133.76	198.8	0.5682	2115.3	1105.8	1.9559	0.97476	0.025237	0.050473	0.17202	TRUE
Ncaph_6	Ncaph	2179.2	1887.7	2179.2	1887.7	-0.20712	42507	22231	1.9555	0.025259	0.97474	0.050519	0.17204	FALSE
Aqp9_2	Aqp9	8533.2	7925.3	8533.2	7925.3	-0.10661	184790	96653	1.9554	0.025266	0.97473	0.050533	0.17204	FALSE
Fcrls_7	Fcrls	2439.1	2129.7	2439.1	2129.7	-0.19562	47869	25097	1.9531	0.025402	0.9746	0.050804	0.17288	FALSE
Cdc42ep3_4	Cdc42ep3	2994.8	2649.7	2994.8	2649.7	-0.17656	59545	31302	1.9505	0.025556	0.97444	0.051112	0.17383	FALSE
Pf4_1	Pf4	3309.1	3673.2	3309.1	3673.2	0.15055	66277	34851	1.9502	0.97443	0.025574	0.051149	0.17387	TRUE
Dgat1_7	Dgat1	4374.8	4797.9	4374.8	4797.9	0.13315	89493	47071	1.95	0.97441	0.025589	0.051177	0.17387	TRUE
Myo10_8	Myo10	3240.6	2880.7	3240.6	2880.7	-0.16976	64744	34075	1.9494	0.025625	0.97438	0.05125	0.17403	FALSE
Pgm2l1_2	Pgm2l1	1457.2	1223.2	1457.2	1223.2	-0.25237	27381	14416	1.949	0.025649	0.97435	0.051297	0.1741	FALSE
Ccl3_10	Ccl3	2198.8	1907	2198.8	1907	-0.20532	42579	22446	1.9478	0.025719	0.97428	0.051439	0.17437	FALSE
Rassf2_8	Rassf2	2466.3	2776.7	2466.3	2776.7	0.17096	48178	25398	1.9478	0.97428	0.025721	0.051442	0.17437	TRUE
Tmem184b_8	Tmem184b	5733	5244.2	5733	5244.2	-0.12854	119450	62979	1.9477	0.025728	0.97427	0.051456	0.17437	FALSE
Sod2_9	Sod2	3062.2	3410.9	3062.2	3410.9	0.1555	60770	32061	1.947	0.97423	0.025766	0.051532	0.17453	TRUE
H6pd_10	H6pd	2976.3	2633.2	2976.3	2633.2	-0.17668	58884	31094	1.9462	0.025818	0.97418	0.051635	0.17479	FALSE
Tnfrsf1b_5	Tnfrsf1b	5711.3	5224	5711.3	5224	-0.12863	118720	62721	1.9457	0.025848	0.97415	0.051697	0.17489	FALSE
E2f7_9	E2f7	2672.9	2996.7	2672.9	2996.7	0.16489	52412	27696	1.9455	0.97414	0.025859	0.051717	0.17489	TRUE
Basp1_2	Basp1	1682.3	1934.6	1682.3	1934.6	0.20151	31835	16826	1.9452	0.97413	0.025874	0.051747	0.1749	TRUE
Igf1_8	Igf1	3887.6	4283.4	3887.6	4283.4	0.13983	78313	41452	1.9438	0.97404	0.025959	0.051917	0.17534	TRUE
Igsf6_9	Igsf6	5397	5869.2	5397	5869.2	0.12098	111470	59013	1.9437	0.97403	0.025966	0.051932	0.17534	TRUE
Arfgef1_3	Arfgef1	2221.6	2514.4	2221.6	2514.4	0.17853	42862	22697	1.9434	0.97402	0.025983	0.051966	0.17537	TRUE
Ppp1r13b_4	Ppp1r13b	2818.7	3151.3	2818.7	3151.3	0.1609	55335	29324	1.9427	0.97397	0.026027	0.052055	0.17557	TRUE
Prkar2b_6	Prkar2b	3590.7	3212.1	3590.7	3212.1	-0.16073	71696	38055	1.9411	0.02612	0.97388	0.05224	0.17611	FALSE
Gpr84_9	Gpr84	1732.3	1988	1732.3	1988	0.19851	32688	17365	1.9403	0.97383	0.026172	0.052344	0.17637	TRUE
Cdca7l_5	Cdca7l	1088.5	1287.6	1088.5	1287.6	0.24208	19812	10534	1.9395	0.97378	0.02622	0.05244	0.1766	TRUE
Sbk1_9	Sbk1	11521	10813	11521	10813	-0.091503	250720	133560	1.9376	0.026334	0.97367	0.052669	0.17719	FALSE
Il18_3	Il18	6284.3	5773.4	6284.3	5773.4	-0.12231	130510	69524	1.9376	0.026335	0.97366	0.05267	0.17719	FALSE
Sirpb1b_9	Sirpb1b	2193.4	2483.1	2193.4	2483.1	0.17894	41982	22386	1.9367	0.97361	0.026392	0.052785	0.17748	TRUE
Tnfrsf11a_5	Tnfrsf11a	5992.9	5495.5	5992.9	5495.5	-0.12499	123710	66058	1.9353	0.026475	0.97352	0.05295	0.17791	FALSE
Klhdc10_6	Klhdc10	6016.8	6515.3	6016.8	6515.3	0.1148	124210	66342	1.9351	0.97351	0.026489	0.052977	0.17791	TRUE
Tbc1d2_9	Tbc1d2	3632.1	4011.9	3632.1	4011.9	0.14345	72125	38526	1.935	0.9735	0.026496	0.052992	0.17791	TRUE
Cd14_6	Cd14	3111.2	3460.6	3111.2	3460.6	0.1535	61036	32613	1.9347	0.97349	0.026513	0.053025	0.17793	TRUE
Cd82_7	Cd82	1803	1542.5	1803	1542.5	-0.22495	33918	18129	1.9344	0.026533	0.97347	0.053066	0.17797	FALSE
Ypel2_7	Ypel2	4298.7	4714.1	4298.7	4714.1	0.13306	86293	46190	1.933	0.97338	0.026618	0.053237	0.17845	TRUE
Ifitm2_2	Ifitm2	5273	5736.6	5273	5736.6	0.12155	107470	57555	1.9325	0.97335	0.026651	0.053302	0.17858	TRUE
B430306N03Rik_4	B430306N03Rik	1820.4	2081.9	1820.4	2081.9	0.19353	34186	18317	1.932	0.97332	0.026679	0.053358	0.17863	TRUE
Krit1_9	Krit1	9644.5	9003	9644.5	9003	-0.099297	205790	110280	1.9319	0.026686	0.97331	0.053372	0.17863	FALSE
Fmnl3_4	Fmnl3	3356.9	3720.1	3356.9	3720.1	0.14816	65946	35394	1.9304	0.97322	0.026779	0.053559	0.17916	TRUE
Spint1_7	Spint1	5452.4	4981	5452.4	4981	-0.13044	111130	59666	1.93	0.026803	0.9732	0.053605	0.17923	FALSE
Ndufa1_9	Ndufa1	7486	8044.9	7486	8044.9	0.10387	156200	83940	1.9292	0.97315	0.026854	0.053708	0.17948	TRUE
Tgfbi_8	Tgfbi	2572.9	2887.2	2572.9	2887.2	0.16621	49388	26581	1.9277	0.97305	0.026946	0.053893	0.18	TRUE
Gng2_4	Gng2	4709.7	5144.8	4709.7	5144.8	0.12746	94661	50962	1.9274	0.97304	0.026964	0.053927	0.18003	TRUE
Vwf_10	Vwf	10588	9916	10588	9916	-0.094652	226090	121950	1.9256	0.027075	0.97293	0.054149	0.18064	FALSE
Pira6_5	Pira6	7173.9	7719.1	7173.9	7719.1	0.10567	148630	80178	1.9255	0.97292	0.027083	0.054166	0.18064	TRUE
Tma16_1	Tma16	3549.4	3922.6	3549.4	3922.6	0.14419	69629	37583	1.9249	0.97288	0.02712	0.054241	0.18079	TRUE
Ncf2_4	Ncf2	2670.8	2350.6	2670.8	2350.6	-0.18414	51249	27671	1.9246	0.027139	0.97286	0.054277	0.18081	FALSE
Mid1ip1_10	Mid1ip1	7550.1	8110.2	7550.1	8110.2	0.10323	156870	84715	1.9244	0.97285	0.027151	0.054302	0.18081	TRUE
AA467197_3	AA467197	6610.6	7131.9	6610.6	7131.9	0.10949	135890	73419	1.924	0.97282	0.027177	0.054354	0.18083	TRUE
Ezr_6	Ezr	3060.1	3404.4	3060.1	3404.4	0.1538	59291	32036	1.9239	0.97282	0.027182	0.054364	0.18083	TRUE
Ndufa12_8	Ndufa12	2643.6	2961.7	2643.6	2961.7	0.16389	50611	27368	1.9231	0.97277	0.027231	0.054461	0.18107	TRUE
Sp110_4	Sp110	3106.8	2760.2	3106.8	2760.2	-0.17063	60086	32564	1.921	0.027364	0.97264	0.054727	0.18186	FALSE
Smurf1_6	Smurf1	3644	3266.4	3644	3266.4	-0.1578	71312	38663	1.9206	0.027388	0.97261	0.054776	0.18193	FALSE
Ccl3_1	Ccl3	2726.2	3049.2	2726.2	3049.2	0.16145	52146	28290	1.92	0.97257	0.027428	0.054855	0.18208	TRUE
Klk1b11_1	Klk1b11	2345.6	2047.8	2345.6	2047.8	-0.1958	44345	24063	1.9198	0.02744	0.97256	0.054879	0.18208	FALSE
Mmp14_2	Mmp14	3405.9	3769.8	3405.9	3769.8	0.14643	66224	35950	1.9194	0.97254	0.027464	0.054929	0.18215	TRUE
Sephs2_6	Sephs2	6454	5940.9	6454	5940.9	-0.11948	131600	71547	1.918	0.027555	0.97244	0.05511	0.18266	FALSE
Fam219a_2	Fam219a	1723.6	1471.7	1723.6	1471.7	-0.22784	31736	17271	1.917	0.027617	0.97238	0.055234	0.18298	FALSE
Slc7a11_8	Slc7a11	4845.7	4406.7	4845.7	4406.7	-0.13696	96339	52548	1.9149	0.027755	0.97225	0.05551	0.1838	FALSE
Amigo2_3	Amigo2	2854.5	3184.5	2854.5	3184.5	0.15774	54423	29726	1.9135	0.97216	0.02784	0.05568	0.18427	TRUE
C1qb_10	C1qb	4603.2	4176.6	4603.2	4176.6	-0.14026	90969	49722	1.9129	0.027882	0.97212	0.055763	0.18445	FALSE
Klf13_8	Klf13	918.89	1098	918.89	1098	0.25665	16039	8778.6	1.9116	0.97203	0.027965	0.05593	0.18491	TRUE
Ccnd3_4	Ccnd3	974.35	789.67	974.35	789.67	-0.30284	17053	9349.8	1.9099	0.028072	0.97193	0.056144	0.18552	FALSE
Tbc1d2_3	Tbc1d2	2380.4	2081.9	2380.4	2081.9	-0.19325	44567	24447	1.9094	0.028103	0.9719	0.056206	0.18563	FALSE
Esd_5	Esd	1993.3	1722	1993.3	1722	-0.21095	36798	20196	1.9089	0.028135	0.97186	0.056271	0.18575	FALSE
Sorl1_7	Sorl1	6122.3	5626.2	6122.3	5626.2	-0.1219	123070	67596	1.9082	0.02818	0.97182	0.056359	0.18595	FALSE
Tlr8_7	Tlr8	2354.3	2650.6	2354.3	2650.6	0.17097	43906	24159	1.9065	0.97171	0.028293	0.056585	0.1866	TRUE
Tbc1d9_10	Tbc1d9	1863.9	2125.1	1863.9	2125.1	0.18914	34123	18789	1.9059	0.97167	0.028334	0.056668	0.18678	TRUE
Ncf2_1	Ncf2	1908.5	2173	1908.5	2173	0.18717	34984	19273	1.9054	0.97163	0.028367	0.056734	0.18689	TRUE
Casp2_9	Casp2	4621.6	4195.9	4621.6	4195.9	-0.13938	90610	49937	1.905	0.028391	0.97161	0.056781	0.18689	FALSE
Sla_8	Sla	2046.6	2321.2	2046.6	2321.2	0.18155	37699	20778	1.9049	0.97161	0.028394	0.056789	0.18689	TRUE
Snx18_5	Snx18	2194.5	2479.5	2194.5	2479.5	0.17608	40612	22398	1.9043	0.97156	0.028436	0.056872	0.18704	TRUE
Ugcg_3	Ugcg	2256.4	2545.7	2256.4	2545.7	0.17395	41841	23080	1.9042	0.97155	0.028445	0.056891	0.18704	TRUE
Dapk1_8	Dapk1	5146.9	5597.7	5146.9	5597.7	0.1211	101600	56073	1.9036	0.97152	0.028479	0.056957	0.1871	TRUE
Klf10_8	Klf10	3293.9	3648.3	3293.9	3648.3	0.14741	62818	34679	1.9034	0.97151	0.028495	0.05699	0.1871	TRUE
Ift57_2	Ift57	1954.1	2221.8	1954.1	2221.8	0.18508	35810	19770	1.9034	0.9715	0.028497	0.056994	0.1871	TRUE
Hck_5	Hck	1901.9	1638.2	1901.9	1638.2	-0.2152	34767	19202	1.9029	0.028524	0.97148	0.057048	0.18718	FALSE
L1cam_3	L1cam	3659.3	4034	3659.3	4034	0.14061	70202	38837	1.9014	0.97137	0.028627	0.057254	0.18776	TRUE
Slc6a12_4	Slc6a12	901.49	725.25	901.49	725.25	-0.31345	15531	8599.9	1.9005	0.028683	0.97132	0.057367	0.18804	FALSE
Ctnnb1_4	Ctnnb1	6178.9	6674.5	6178.9	6674.5	0.1113	122820	68268	1.8969	0.97108	0.028922	0.057845	0.18951	TRUE
Lpcat2_5	Lpcat2	2639.2	2325.8	2639.2	2325.8	-0.18234	49131	27320	1.8965	0.028946	0.97105	0.057893	0.18957	FALSE
Cdkn1a_9	Cdkn1a	5904.8	6388.2	5904.8	6388.2	0.11351	116850	65013	1.8959	0.97102	0.028984	0.057968	0.18969	TRUE
Serpinb8_1	Serpinb8	2998.1	3333.6	2998.1	3333.6	0.15297	56271	31338	1.8951	0.97096	0.029043	0.058086	0.18969	TRUE
Slc8b1_7	Slc8b1	3231.9	2882.6	3231.9	2882.6	-0.16496	61007	33977	1.895	0.029045	0.97096	0.058089	0.18969	FALSE
Tma16_10	Tma16	4297.6	3890.4	4297.6	3890.4	-0.14358	82907	46177	1.8949	0.02905	0.97095	0.0581	0.18969	FALSE
Mtmr9_5	Mtmr9	4819.6	4386.5	4819.6	4386.5	-0.13581	93788	52243	1.8948	0.029057	0.97094	0.058113	0.18969	FALSE
Slc16a10_5	Slc16a10	1513.7	1745.9	1513.7	1745.9	0.20577	26960	15019	1.8947	0.97094	0.029063	0.058126	0.18969	TRUE
Cyfip2_2	Cyfip2	3498.3	3862.8	3498.3	3862.8	0.14294	66415	37001	1.8947	0.97093	0.029066	0.058132	0.18969	TRUE
Nrip1_6	Nrip1	3843	4226.3	3843	4226.3	0.13712	73453	40941	1.8943	0.9709	0.029095	0.05819	0.18978	TRUE
Palld_8	Palld	3720.1	3343.7	3720.1	3343.7	-0.15388	70863	39533	1.8934	0.029152	0.97085	0.058304	0.19006	FALSE
Gpd2_5	Gpd2	1398.5	1620.8	1398.5	1620.8	0.2127	24710	13792	1.8929	0.97082	0.029184	0.058367	0.19017	TRUE
[truncated: 4,514 more rows]

## Sheet: Mageck genes CebpbKO DCs
id	num	neg|score	neg|p-value	neg|fdr	neg|rank	neg|goodsgrna	neg|lfc	pos|score	pos|p-value	pos|fdr	pos|rank	pos|goodsgrna	pos|lfc
Cd86	10	1	1	1	660	0	2.1668	4.3594e-29	1.5129e-09	0	1	10	2.1668
Tnfrsf1b	10	1	1	1	661	0	0.96222	7.7612e-21	1.5129e-09	0	2	10	0.96222
Cdkn1a	10	0.99999	0.99999	1	656	0	0.79313	1.0428e-17	1.5129e-09	0	3	10	0.79313
H2-Aa	10	1	1	1	659	0	0.4688	6.8928e-14	1.5129e-09	0	4	10	0.4688
Adnp	10	0.99957	0.99956	1	648	0	0.57884	1.2919e-13	1.5129e-09	0	5	8	0.57884
Nr4a3	10	1	1	1	657	0	0.58956	8.4324e-13	1.5129e-09	0	6	10	0.58956
Rel	10	1	1	1	658	0	0.33314	3.9426e-09	2.4962e-08	2e-06	7	10	0.33314
Etv3	10	0.99999	0.99999	1	655	0	0.31973	7.7699e-07	6.9924e-06	0.000578	8	10	0.31973
Cd74	10	0.99958	0.99958	1	649	0	0.24934	1.9893e-06	1.7645e-05	0.001296	9	9	0.24934
Blnk	10	0.99905	0.99905	1	644	0	0.23456	6.6808e-06	5.916e-05	0.00391	10	8	0.23456
Smurf1	10	0.99839	0.99839	1	643	0	0.18673	2.8513e-05	0.00024429	0.014016	11	9	0.18673
P2ry14	10	0.98097	0.98269	1	623	1	0.23434	2.9701e-05	0.00025445	0.014016	12	9	0.23434
Nrip1	10	0.82108	0.92071	1	562	2	0.20802	5.0831e-05	0.00041837	0.020567	13	7	0.20802
Ciita	10	0.99822	0.99822	1	641	0	0.23902	5.3203e-05	0.00043561	0.020567	14	7	0.23902
Mitf	10	0.45436	0.71472	1	389	4	0.21988	9.6452e-05	0.00074747	0.032938	15	6	0.21988
Arfgef1	10	0.54552	0.78238	1	442	2	0.20607	0.00010622	0.00081721	0.033761	16	8	0.20607
Ptk2b	10	0.98361	0.98445	1	626	1	0.23367	0.00012235	0.00093101	0.0362	17	7	0.23367
Agpat4	10	0.99989	0.99989	1	654	0	0.17262	0.00019195	0.0014194	0.052122	18	9	0.17262
Lpcat3	10	0.99989	0.99989	1	652	0	0.16981	0.0002488	0.001812	0.063037	19	9	0.16981
Gng2	10	0.99989	0.99989	1	653	0	0.14272	0.00032655	0.0023434	0.07376	20	9	0.14272
Tet2	10	0.26968	0.54784	1	289	1	0.15789	0.0003886	0.0027645	0.083061	21	8	0.15789
Adgrg5	4	0.99941	0.99941	1	646	0	0.25564	0.00058637	0.0021934	0.07249	22	4	0.25564
Fgr	10	0.8107	0.91715	1	560	2	0.11193	0.00079897	0.0054137	0.155585	23	7	0.11193
Il1rap	10	0.99319	0.99319	1	638	0	0.080195	0.0010032	0.0065572	0.180596	24	6	0.080195
H2-Ab1	10	0.67037	0.84941	1	498	3	0.15567	0.0010689	0.0069217	0.18301	25	6	0.15567
Vav3	10	0.9994	0.9994	1	645	0	0.13924	0.0012785	0.0080782	0.205372	26	8	0.13924
Ezr	10	0.98849	0.98849	1	629	1	0.11477	0.0015762	0.0097003	0.237477	27	8	0.11477
Cdh1	9	0.99947	0.99947	1	647	0	0.16366	0.0020599	0.012086	0.285316	28	7	0.16366
Pik3ap1	10	0.99636	0.99636	1	640	0	0.11935	0.0023053	0.013595	0.309871	29	8	0.11935
Spp1	10	0.98307	0.98407	1	625	1	0.1552	0.0026839	0.015584	0.336991	30	7	0.1552
Jarid2	10	0.73894	0.88814	1	536	1	0.1815	0.0027266	0.015804	0.336991	31	7	0.1815
Ski	10	0.91311	0.95895	1	598	2	0.17238	0.0037491	0.021063	0.435075	32	8	0.17238
Vegfa	10	0.68822	0.85935	1	508	2	0.078772	0.0043732	0.024208	0.458678	33	8	0.078772
Ly6e	10	0.26037	0.53546	1	284	1	0.15774	0.0044569	0.024628	0.458678	34	8	0.15774
Klf10	10	0.88713	0.94657	1	589	2	0.12115	0.004516	0.024925	0.458678	35	7	0.12115
Dusp6	10	0.87285	0.94039	1	580	2	0.12079	0.004643	0.025557	0.458678	36	8	0.12079
Rin2	10	0.99976	0.99976	1	651	0	0.17031	0.0052406	0.028513	0.495973	37	8	0.17031
Aldoc	10	0.99124	0.99124	1	637	0	0.013062	0.0069699	0.036327	0.600308	38	4	0.013062
H2-T23	9	0.69522	0.85942	1	513	1	0.11373	0.0074334	0.036237	0.600308	39	6	0.11373
Rsrp1	4	0.75685	0.76752	1	542	1	0.2133	0.0075265	0.025675	0.458678	40	3	0.2133
Unc119	10	0.3136	0.59035	1	311	3	0.097062	0.0082402	0.041427	0.665604	41	6	0.097062
Btg2	10	0.23033	0.49446	1	253	2	0.12492	0.0084576	0.042293	0.665604	42	6	0.12492
Cebpb	10	0.47247	0.73012	1	396	3	0.1164	0.0087678	0.043523	0.669039	43	6	0.1164
Chil3	10	0.28002	0.55945	1	295	3	0.1038	0.0092605	0.04547	0.683082	44	5	0.1038
Pld1	10	0.53039	0.77452	1	431	3	0.15638	0.010792	0.05145	0.755737	45	6	0.15638
Fzd7	10	0.84749	0.93029	1	573	2	0.0096258	0.013736	0.062706	0.871797	46	4	0.0096258
Lifr	10	0.14584	0.37015	1	202	4	0.050663	0.014527	0.065674	0.871797	47	5	0.050663
Gapt	10	0.99033	0.99033	1	635	0	0.099298	0.015002	0.067454	0.871797	48	7	0.099298
Stat2	10	0.98132	0.98291	1	624	1	0.093007	0.015739	0.070191	0.871797	49	6	0.093007
Lmo2	10	0.83155	0.92441	1	567	2	0.12579	0.015764	0.070287	0.871797	50	6	0.12579
Got1	10	0.86574	0.93746	1	576	2	0.09601	0.016391	0.072605	0.871797	51	6	0.09601
Slc23a2	10	0.30302	0.58068	1	304	4	0.076794	0.016564	0.073242	0.871797	52	5	0.076794
Gpr85	10	0.93831	0.96794	1	601	1	0.10412	0.017047	0.075022	0.871797	53	6	0.10412
Phgdh	10	0.50356	0.7562	1	419	2	0.08341	0.017078	0.075132	0.871797	54	5	0.08341
Zfp36l2	9	0.47383	0.71657	1	397	1	0.16226	0.01715	0.073493	0.871797	55	6	0.16226
Zfp608	9	0.96321	0.96889	1	613	1	0.04571	0.017675	0.075178	0.871797	56	4	0.04571
Arhgap26	10	0.70216	0.86718	1	518	2	0.080664	0.01871	0.081083	0.924071	57	7	0.080664
Tnfsfm13	4	0.95343	0.95342	1	607	0	0.20674	0.020177	0.061905	0.871797	58	3	0.20674
Dennd4a	10	0.50694	0.75901	1	422	4	0.11756	0.020371	0.087068	0.949861	59	6	0.11756
Cd36	10	0.78712	0.90947	1	556	2	0.10862	0.020518	0.0876	0.949861	60	7	0.10862
Gpsm2	10	0.89136	0.94848	1	591	1	0.085702	0.020536	0.087657	0.949861	61	6	0.085702
Hp	10	0.60218	0.81229	1	460	3	0.1037	0.022879	0.095971	0.968778	62	6	0.1037
Cd82	10	0.75016	0.89463	1	538	3	0.10405	0.023156	0.09695	0.968778	63	7	0.10405
Sephs2	10	0.89941	0.95221	1	595	1	0.092781	0.023419	0.097864	0.968778	64	5	0.092781
Gprc5c	10	0.97699	0.98043	1	621	1	0.080505	0.02368	0.098781	0.968778	65	5	0.080505
1600014C10Rik	10	0.56085	0.7904	1	447	2	0.11656	0.023923	0.099633	0.968778	66	6	0.11656
Calcrl	10	0.66528	0.8466	1	494	2	-0.0059624	0.023924	0.099637	0.968778	67	4	-0.0059624
Lgmn	10	0.64605	0.83603	1	483	1	0.086369	0.024995	0.10336	0.968778	68	7	0.086369
Adamtsl5	10	0.98968	0.98968	1	632	0	0.079443	0.025088	0.10368	0.968778	69	5	0.079443
Ncf2	10	0.53915	0.77907	1	439	2	0.017958	0.025195	0.10406	0.968778	70	4	0.017958
Themis2	10	0.71509	0.8745	1	527	1	0.097429	0.027552	0.11216	1	71	7	0.097429
Slc7a11	10	0.25708	0.53105	1	280	3	0.088056	0.027614	0.11238	1	72	5	0.088056
Marcks	10	0.99958	0.99958	1	650	0	0.1385	0.029868	0.12001	1	73	7	0.1385
C1ra	10	0.88296	0.94473	1	586	1	0.09057	0.030577	0.1224	1	74	6	0.09057
Ramp1	10	0.88046	0.94364	1	583	2	0.056234	0.031118	0.12421	1	75	5	0.056234
Dhrs9	10	0.7216	0.87821	1	529	2	0.082523	0.033038	0.12986	1	76	6	0.082523
Pycr2	10	0.99838	0.99838	1	642	0	0.13458	0.033158	0.13018	1	77	6	0.13458
Pcyox1	10	0.19965	0.45093	1	239	5	-0.032822	0.033286	0.13052	1	78	4	-0.032822
Tmsb10	9	0.98519	0.98519	1	627	0	0.064563	0.035168	0.12843	1	79	6	0.064563
Sh3pxd2b	10	0.81507	0.91864	1	561	1	0.00024589	0.035195	0.13564	1	80	3	0.00024589
Mfsd7a	10	0.63568	0.83036	1	478	3	0.09863	0.037422	0.14156	1	81	6	0.09863
Slc6a12	10	0.072271	0.22834	1	138	2	0.095855	0.039031	0.14581	1	82	6	0.095855
Zbtb18	9	0.82983	0.91394	1	566	2	0.058814	0.041612	0.14695	1	83	4	0.058814
Lyz2	10	0.73651	0.88675	1	535	2	0.10812	0.042679	0.15534	1	84	6	0.10812
Zfand5	9	0.84503	0.92134	1	571	2	0.097535	0.042754	0.15018	1	85	6	0.097535
Hnrnpll	10	0.11861	0.32686	1	177	3	0.11418	0.04464	0.16042	1	86	6	0.11418
Ppp1r13b	10	0.88669	0.94637	1	588	2	0.039532	0.045276	0.16204	1	87	5	0.039532
Foxp4	10	0.31899	0.59526	1	312	3	0.035625	0.045897	0.16364	1	88	4	0.035625
Slc12a7	10	0.41926	0.68448	1	367	1	0.095545	0.046075	0.16409	1	89	6	0.095545
Ephx1	10	0.68239	0.8561	1	504	3	0.004937	0.046973	0.16639	1	90	4	0.004937
Sgk1	10	0.48005	0.73652	1	399	3	0.052481	0.047062	0.16662	1	91	5	0.052481
Cdca7l	10	0.94325	0.96904	1	604	1	0.11504	0.047417	0.16753	1	92	6	0.11504
Cbfa2t3	10	0.53454	0.77668	1	434	3	0.044681	0.048794	0.17104	1	93	5	0.044681
Klf13	10	0.54415	0.78167	1	440	3	0.10763	0.049598	0.17308	1	94	6	0.10763
Gas7	10	0.33833	0.6128	1	323	1	0.10911	0.050066	0.17426	1	95	6	0.10911
Pitpnm1	10	0.021506	0.091087	0.792218	76	5	-0.05866	0.051899	0.17889	1	96	3	-0.05866
Clec4e	9	0.78	0.89178	1	551	1	0.12553	0.052009	0.17583	1	97	5	0.12553
Agap1	10	0.078844	0.24373	1	145	3	0.056566	0.053264	0.1823	1	98	5	0.056566
Scpep1	10	0.72875	0.8823	1	530	3	-0.025167	0.053654	0.18328	1	99	4	-0.025167
Clmp	10	0.35926	0.63159	1	334	4	0.028039	0.054649	0.18576	1	100	4	0.028039
Dennd3	10	0.12304	0.33403	1	180	4	0.058058	0.055047	0.18675	1	101	5	0.058058
Tifa	10	0.95738	0.97277	1	609	1	0.096776	0.055673	0.18831	1	102	6	0.096776
Tarm1	10	0.93992	0.96829	1	602	1	0.083721	0.056947	0.19146	1	103	6	0.083721
Sord	10	0.86015	0.93521	1	575	2	0.035431	0.056954	0.19148	1	104	5	0.035431
Skil	10	0.080597	0.24778	1	147	5	0.021607	0.058176	0.19449	1	105	5	0.021607
Atrnl1	10	0.54811	0.78373	1	443	2	0.091966	0.058503	0.1953	1	106	6	0.091966
Metrnl	10	0.44011	0.70251	1	379	4	0.072179	0.06307	0.20646	1	107	6	0.072179
Luzp1	10	0.15794	0.38885	1	212	4	-0.016748	0.063826	0.20828	1	108	3	-0.016748
Tmem184b	10	0.62943	0.82697	1	472	3	0.047481	0.064832	0.21071	1	109	5	0.047481
Adap2	10	0.32981	0.60509	1	316	2	0.017196	0.065024	0.21118	1	110	4	0.017196
Cd47	10	0.33408	0.60896	1	319	2	0.10388	0.065115	0.2114	1	111	6	0.10388
Csf1	10	0.60342	0.81295	1	461	3	0.043179	0.065309	0.21187	1	112	4	0.043179
Ston2	10	0.98893	0.98893	1	630	0	0.089981	0.066571	0.2149	1	113	6	0.089981
Ncln	10	0.92968	0.96618	1	600	1	0.082475	0.070863	0.22513	1	114	6	0.082475
Lgals1	10	0.7852	0.90887	1	555	2	0.094717	0.070967	0.22538	1	115	6	0.094717
Scarb1	10	0.50238	0.75521	1	417	4	0.022873	0.071201	0.22593	1	116	5	0.022873
Pex5	10	0.54899	0.78419	1	445	3	0.087776	0.071267	0.22609	1	117	6	0.087776
Chpf2	10	0.40314	0.67043	1	356	2	0.066204	0.072391	0.22874	1	118	5	0.066204
Sbk1	10	0.79389	0.91163	1	557	2	0.040264	0.073724	0.23187	1	119	3	0.040264
Pde3b	10	0.12392	0.33543	1	181	5	-0.034401	0.074887	0.2346	1	120	4	-0.034401
Trim12a	10	0.36637	0.63794	1	338	2	0.073126	0.075079	0.23506	1	121	6	0.073126
Sypl	10	0.67563	0.85233	1	501	1	0.012049	0.077564	0.24085	1	122	4	0.012049
Sort1	10	0.10945	0.31188	1	172	3	0.073941	0.079615	0.24561	1	123	5	0.073941
Fam129a	10	0.079797	0.24593	1	146	5	-0.0037763	0.079708	0.24581	1	124	5	-0.0037763
Ahcyl2	10	0.96679	0.97592	1	616	1	0.063356	0.079833	0.24611	1	125	6	0.063356
Tbc1d2	10	0.846	0.92973	1	572	2	0.02104	0.080648	0.24798	1	126	4	0.02104
Map3k5	10	0.15281	0.38095	1	206	5	-0.028219	0.081664	0.25032	1	127	4	-0.028219
Extl3	10	0.24686	0.51723	1	271	4	0.046982	0.081811	0.25066	1	128	5	0.046982
Ssh2	10	0.41737	0.68284	1	364	3	0.061394	0.08243	0.25208	1	129	5	0.061394
Tubb2a	10	0.24382	0.51307	1	270	2	0.046487	0.082763	0.25284	1	130	5	0.046487
Clec5a	10	0.77876	0.90687	1	550	2	0.059388	0.08278	0.25288	1	131	6	0.059388
Ptgir	10	0.41119	0.67746	1	361	4	-0.053503	0.082882	0.25312	1	132	3	-0.053503
Gbp2	10	0.66961	0.84899	1	497	3	0.029963	0.084091	0.25588	1	133	4	0.029963
Cdc42ep3	10	0.082983	0.25327	1	149	5	-0.023628	0.084537	0.2569	1	134	4	-0.023628
Tpst2	10	0.94232	0.96882	1	603	1	0.083237	0.08529	0.25862	1	135	6	0.083237
Cbln1	10	0.95327	0.97158	1	606	1	0.10159	0.085364	0.25879	1	136	5	0.10159
Gbp7	10	0.083215	0.2538	1	150	6	-0.068386	0.08769	0.26406	1	137	4	-0.068386
Bst1	10	0.036848	0.13978	0.978754	93	5	0.019825	0.088371	0.2656	1	138	5	0.019825
Emilin1	10	0.15585	0.38564	1	208	4	-0.046514	0.090846	0.27117	1	139	4	-0.046514
P2ry13	10	0.9605	0.97374	1	612	1	0.095139	0.091874	0.27348	1	140	6	0.095139
Vgll4	10	0.39431	0.66267	1	354	4	-0.020644	0.091922	0.27358	1	141	4	-0.020644
Nt5e	10	0.53884	0.7789	1	438	3	0.065782	0.09223	0.27427	1	142	6	0.065782
Pip4k2a	10	0.30737	0.58465	1	307	4	0.076252	0.092408	0.27467	1	143	6	0.076252
Met	10	0.69015	0.86043	1	510	3	0.051474	0.092751	0.27543	1	144	5	0.051474
Nfe2	10	0.3222	0.59818	1	315	4	0.067297	0.093302	0.27666	1	145	6	0.067297
Phf11b	10	0.26736	0.54477	1	288	1	0.079949	0.094435	0.27918	1	146	5	0.079949
Rras2	10	0.12106	0.33082	1	179	4	0.049124	0.094474	0.27926	1	147	5	0.049124
Lrrk2	10	0.66373	0.84574	1	493	1	0.057055	0.094563	0.27946	1	148	6	0.057055
Ctdspl	10	0.22122	0.48172	1	250	5	-0.069269	0.095394	0.2813	1	149	3	-0.069269
Esd	10	0.010634	0.050775	0.588818	57	5	-0.001092	0.096381	0.28349	1	150	5	-0.001092
Mgat5	10	0.70705	0.86995	1	522	1	0.078611	0.097404	0.28574	1	151	5	0.078611
Flrt2	10	0.85789	0.93432	1	574	1	0.085069	0.097671	0.28633	1	152	6	0.085069
Itgal	10	0.71932	0.87691	1	528	2	0.065492	0.09897	0.28918	1	153	6	0.065492
Adgre5	4	0.65196	0.69902	1	486	1	0.096827	0.10039	0.21613	1	154	2	0.096827
Cmklr1	10	0.88072	0.94375	1	584	1	0.11576	0.10098	0.29359	1	155	5	0.11576
Wfdc21	1	0.89889	0.89889	1	594	0	0.17706	0.10111	0.1011	0.968778	156	1	0.17706
Trim30d	10	0.1875	0.43319	1	229	5	-0.017075	0.10114	0.29393	1	157	4	-0.017075
Chn2	10	0.82731	0.9229	1	565	2	0.067028	0.10313	0.29826	1	158	6	0.067028
Creg2	10	0.53128	0.77499	1	432	3	0.06326	0.10351	0.29909	1	159	6	0.06326
Gbgt1	10	0.63835	0.83182	1	479	2	0.092891	0.10411	0.30039	1	160	5	0.092891
Tshz1	10	0.33751	0.61206	1	321	2	0.078497	0.10626	0.30503	1	161	5	0.078497
Kcnn3	10	0.44304	0.70503	1	380	4	0.070619	0.10641	0.30537	1	162	6	0.070619
Ccl3	10	0.96764	0.97624	1	618	1	0.051069	0.10672	0.30603	1	163	5	0.051069
Filip1l	10	0.43964	0.7021	1	378	3	0.069735	0.10739	0.30747	1	164	6	0.069735
Cxcl2	9	0.62041	0.8115	1	470	2	0.064981	0.10795	0.29255	1	165	5	0.064981
Abcc5	10	0.61861	0.82112	1	469	1	0.079026	0.10897	0.31087	1	166	6	0.079026
Atp13a2	10	0.059413	0.19737	1	119	4	0.062782	0.10899	0.31092	1	167	5	0.062782
Snx7	10	0.48274	0.73878	1	404	1	0.066087	0.10937	0.31172	1	168	6	0.066087
Abhd5	10	0.87577	0.94163	1	582	2	0.082838	0.10953	0.31206	1	169	5	0.082838
Il18	10	0.98075	0.98256	1	622	1	0.058258	0.10975	0.31253	1	170	5	0.058258
Mrc1	10	0.046523	0.16502	1	102	4	0.06961	0.11093	0.31492	1	171	5	0.06961
H2-DMb1	10	0.66226	0.84492	1	492	3	0.0074411	0.11143	0.31574	1	172	2	0.0074411
Tspyl2	10	0.12515	0.33741	1	182	3	0.021593	0.11144	0.31576	1	173	3	0.021593
Adam17	10	0.2592	0.53389	1	282	2	0.018089	0.11243	0.31736	1	174	3	0.018089
Tmem68	10	0.74031	0.88893	1	537	2	0.051177	0.11282	0.318	1	175	5	0.051177
Plekhm3	10	0.051219	0.17697	1	105	4	-0.052782	0.11287	0.3181	1	176	4	-0.052782
Wdfy4	10	0.11421	0.3197	1	174	5	-0.04543	0.11492	0.32143	1	177	4	-0.04543
Sema6d	10	0.091922	0.27352	1	162	2	-0.011689	0.11559	0.32251	1	178	3	-0.011689
Cdc42ep4	10	0.47028	0.72826	1	395	4	0.04038	0.11603	0.32323	1	179	4	0.04038
Jup	10	0.14238	0.36474	1	196	5	-0.0094811	0.11629	0.32366	1	180	5	-0.0094811
Adssl1	10	0.20723	0.46184	1	242	4	0.018113	0.11695	0.32472	1	181	2	0.018113
Slc43a3	10	0.50028	0.75346	1	415	1	0.047704	0.11832	0.32694	1	182	5	0.047704
Rarg	10	0.76286	0.90202	1	546	3	0.076977	0.11901	0.32806	1	183	5	0.076977
Abcd2	10	0.4323	0.69579	1	372	2	0.016556	0.11923	0.32842	1	184	4	0.016556
Capn15	10	0.33939	0.61375	1	324	2	0.061789	0.1195	0.32885	1	185	5	0.061789
Cfh	10	0.73504	0.88591	1	534	3	0.0039956	0.11969	0.32915	1	186	3	0.0039956
Sema4a	10	0.75656	0.89835	1	541	3	0.045224	0.11998	0.32963	1	187	5	0.045224
Cry1	10	0.24078	0.50891	1	266	4	0.032832	0.12203	0.33293	1	188	5	0.032832
Tgfbi	10	0.25119	0.5231	1	275	5	-0.068703	0.12242	0.33356	1	189	3	-0.068703
Prkar2b	10	0.066868	0.21548	1	130	6	-0.087089	0.12442	0.33677	1	190	3	-0.087089
Per2	10	0.38446	0.65399	1	348	3	-0.00069169	0.12509	0.33785	1	191	4	-0.00069169
Ifi203	10	0.21898	0.47856	1	248	5	-0.0508	0.12651	0.34012	1	192	2	-0.0508
Itpr2	10	0.61014	0.81656	1	466	2	0.057388	0.12749	0.34169	1	193	5	0.057388
Piwil2	10	0.75814	0.89927	1	544	3	0.015314	0.12754	0.34177	1	194	3	0.015314
Lmna	10	0.48602	0.74153	1	407	3	0.089368	0.12943	0.34477	1	195	5	0.089368
AB124611	10	0.64911	0.83769	1	485	3	0.057638	0.13186	0.34864	1	196	5	0.057638
Plk2	10	0.13058	0.3461	1	185	1	0.056937	0.13317	0.35072	1	197	5	0.056937
Tmem176a	10	0.13288	0.34975	1	187	3	-0.025188	0.13328	0.35089	1	198	2	-0.025188
Tmem63a	10	0.081298	0.24939	1	148	6	-0.082805	0.13463	0.35302	1	199	3	-0.082805
Slpi	10	0.80685	0.91587	1	559	1	0.034831	0.13647	0.35593	1	200	4	0.034831
Tlr2	10	0.70533	0.86898	1	521	3	0.047435	0.13674	0.35635	1	201	5	0.047435
Ccl22	10	0.25096	0.5228	1	274	4	-0.0086768	0.13746	0.35748	1	202	4	-0.0086768
Hr	10	0.17518	0.41493	1	222	4	-0.046886	0.13761	0.35771	1	203	3	-0.046886
Zfp715	9	0.98636	0.98636	1	628	0	0.065707	0.13775	0.34637	1	204	5	0.065707
Mndal	10	0.056559	0.19033	1	115	4	0.025416	0.13937	0.36047	1	205	4	0.025416
Oasl2	10	0.059028	0.19643	1	117	6	-0.09727	0.14269	0.36566	1	206	3	-0.09727
Gnptab	10	0.53685	0.77788	1	436	3	0.025527	0.14291	0.36602	1	207	2	0.025527
Apobec1	10	0.57464	0.79766	1	454	3	0.019129	0.14398	0.36769	1	208	3	0.019129
Smpdl3b	10	0.42962	0.69347	1	371	4	-0.0033547	0.14547	0.37001	1	209	3	-0.0033547
Pdlim7	10	0.23561	0.50179	1	261	3	0.047807	0.14754	0.37323	1	210	5	0.047807
Pag1	10	0.4629	0.722	1	391	2	0.042397	0.14768	0.37345	1	211	4	0.042397
Rcsd1	10	0.63287	0.82884	1	476	3	0.040641	0.14806	0.37403	1	212	5	0.040641
C3	10	0.16394	0.39798	1	217	3	0.053046	0.14852	0.37474	1	213	5	0.053046
Spata13	10	0.38342	0.65307	1	346	4	0.04721	0.15067	0.37807	1	214	5	0.04721
Pira6	10	0.36126	0.63338	1	336	3	-0.0043094	0.152	0.38011	1	215	3	-0.0043094
St6gal1	10	0.1339	0.35138	1	188	4	-0.0041688	0.15479	0.3844	1	216	3	-0.0041688
Slc16a10	10	0.042545	0.15476	1	98	4	-0.032255	0.15585	0.38603	1	217	3	-0.032255
Aph1c	10	0.53839	0.77868	1	437	3	0.036076	0.1564	0.38687	1	218	3	0.036076
Vps25	10	0.9145	0.95966	1	599	2	0.05865	0.15709	0.38794	1	219	5	0.05865
Ctnnb1	10	0.99399	0.99399	1	639	0	0.068433	0.15817	0.38959	1	220	5	0.068433
Nedd9	10	0.8924	0.94895	1	592	2	0.042595	0.15949	0.39159	1	221	5	0.042595
Tnfsf8	10	0.28344	0.56262	1	296	2	-0.032171	0.16122	0.39422	1	222	3	-0.032171
Gpr84	10	0.22282	0.48397	1	251	5	-0.037219	0.16125	0.39427	1	223	3	-0.037219
Cpd	10	0.18646	0.43167	1	228	5	-0.069798	0.16187	0.39522	1	224	4	-0.069798
Arhgap24	10	0.56449	0.79231	1	449	2	0.018387	0.1651	0.4001	1	225	4	0.018387
Bcar3	10	0.35268	0.62571	1	330	4	-0.051001	0.16514	0.40017	1	226	4	-0.051001
Snx10	10	0.73135	0.88379	1	533	3	0.036976	0.16668	0.4025	1	227	5	0.036976
Glul	10	0.49906	0.75244	1	414	4	-0.023177	0.16739	0.40356	1	228	4	-0.023177
Vopp1	10	0.64718	0.83664	1	484	3	-0.0058825	0.16828	0.4049	1	229	4	-0.0058825
Chil1	10	0.43873	0.70132	1	375	1	0.044772	0.17211	0.41066	1	230	4	0.044772
Map3k14	10	0.25685	0.53074	1	279	1	0.048879	0.17351	0.41274	1	231	5	0.048879
C1qa	10	0.44472	0.70647	1	383	4	-0.026687	0.17405	0.41355	1	232	4	-0.026687
Plxnc1	10	0.21837	0.4777	1	247	1	0.071481	0.17664	0.41741	1	233	5	0.071481
Dhrs7	10	0.78443	0.90863	1	554	1	0.054532	0.17801	0.41946	1	234	5	0.054532
Fcrls	10	0.69143	0.86116	1	511	2	0.042001	0.1783	0.41989	1	235	5	0.042001
Cd302	10	0.51288	0.76393	1	426	3	-0.013478	0.17911	0.42108	1	236	3	-0.013478
Tnfrsf26	10	0.14443	0.36794	1	200	5	-0.053787	0.1799	0.42227	1	237	4	-0.053787
Sepsecs	10	0.31357	0.59032	1	310	2	0.0655	0.18002	0.42245	1	238	5	0.0655
Pald1	10	0.21203	0.46871	1	244	5	-0.027453	0.18055	0.42323	1	239	4	-0.027453
Rtp4	10	0.58247	0.8018	1	458	3	0.019185	0.18067	0.42341	1	240	4	0.019185
Notch1	10	0.48532	0.74095	1	406	4	0.0023343	0.18187	0.42517	1	241	4	0.0023343
Pkib	10	0.69534	0.86334	1	514	3	-0.041278	0.18451	0.42908	1	242	2	-0.041278
Plbd1	10	0.21461	0.47237	1	246	4	-0.035108	0.18644	0.43193	1	243	3	-0.035108
Auh	10	0.63847	0.83188	1	480	3	0.060653	0.18705	0.43281	1	244	5	0.060653
Myo1e	10	0.23847	0.50573	1	262	5	-0.032318	0.19017	0.43739	1	245	4	-0.032318
Cklf	10	0.42942	0.6933	1	369	3	0.027017	0.19088	0.43842	1	246	5	0.027017
Gpr155	10	0.38438	0.65393	1	347	3	0.048123	0.19151	0.43933	1	247	5	0.048123
Casp7	10	0.9898	0.9898	1	633	0	0.045542	0.19185	0.43984	1	248	5	0.045542
Lap3	10	0.26332	0.53941	1	286	3	0.07435	0.19219	0.44033	1	249	5	0.07435
Paxbp1	10	0.061294	0.20198	1	121	3	-0.0080743	0.19269	0.44106	1	250	3	-0.0080743
AA467197	10	0.77778	0.90657	1	549	2	0.042712	0.19335	0.44203	1	251	3	0.042712
Lhfpl2	10	0.086992	0.26241	1	156	6	-0.068954	0.19341	0.44212	1	252	4	-0.068954
Megf9	10	0.88903	0.94742	1	590	2	0.046775	0.19489	0.44427	1	253	5	0.046775
Cdc42ep2	10	0.2602	0.53523	1	283	4	0.002058	0.19499	0.44441	1	254	4	0.002058
Basp1	10	0.36651	0.63806	1	339	3	-0.031756	0.19622	0.4462	1	255	3	-0.031756
Rassf8	10	0.71276	0.87318	1	525	3	0.017189	0.19625	0.44624	1	256	4	0.017189
Fam53b	10	0.71409	0.87394	1	526	2	0.039248	0.19669	0.44688	1	257	5	0.039248
Cox17	10	0.19286	0.44105	1	235	4	0.021556	0.19783	0.44853	1	258	5	0.021556
Tbc1d9	10	0.65384	0.84029	1	488	3	-0.01524	0.19846	0.44944	1	259	1	-0.01524
Klk1b11	10	0.15781	0.38865	1	211	4	0.030927	0.19898	0.4502	1	260	4	0.030927
Snx18	10	0.87556	0.94154	1	581	2	0.066647	0.19935	0.45073	1	261	5	0.066647
Ptgfrn	10	0.63207	0.8284	1	475	3	0.090378	0.19966	0.45118	1	262	4	0.090378
Adam8	10	0.41067	0.67701	1	360	3	-0.019989	0.20207	0.45465	1	263	4	-0.019989
Sestd1	10	0.60383	0.81318	1	463	3	0.0035541	0.20473	0.45847	1	264	4	0.0035541
Cxcl14	10	0.17145	0.40933	1	221	5	0.011488	0.20828	0.46355	1	265	5	0.011488
Hebp1	10	0.25424	0.52723	1	276	5	-0.0013632	0.20971	0.46561	1	266	4	-0.0013632
Pstpip2	10	0.88252	0.94453	1	585	1	0.015886	0.20993	0.46591	1	267	4	0.015886
Ifi204	10	0.022958	0.096228	0.815468	78	5	-0.042007	0.20993	0.46591	1	268	4	-0.042007
Arhgap31	10	0.18294	0.42647	1	226	5	-0.011286	0.21077	0.4671	1	269	4	-0.011286
Mgst1	10	0.4619	0.72115	1	390	4	-0.047719	0.21095	0.46737	1	270	3	-0.047719
Il1a	10	0.28728	0.56617	1	299	2	0.030629	0.21219	0.46914	1	271	3	0.030629
Src	10	0.63194	0.82833	1	474	2	0.016611	0.21285	0.47007	1	272	4	0.016611
Psen2	10	0.51026	0.76176	1	424	4	-0.010352	0.21341	0.47086	1	273	2	-0.010352
Marco	10	0.70335	0.86785	1	519	3	0.019564	0.21343	0.47089	1	274	3	0.019564
Epsti1	10	0.49781	0.75141	1	413	2	0.061215	0.21455	0.47247	1	275	5	0.061215
Rapgef5	10	0.25834	0.53273	1	281	5	-0.049651	0.21467	0.47264	1	276	1	-0.049651
Tlr8	10	0.024061	0.10009	0.827005	80	6	-0.10361	0.2159	0.4744	1	277	3	-0.10361
Fpr1	10	0.45185	0.71258	1	388	4	0.054003	0.21644	0.47515	1	278	5	0.054003
Bhlhe41	10	0.51605	0.76654	1	427	4	0.047114	0.21668	0.47548	1	279	5	0.047114
Inf2	10	0.61472	0.81902	1	467	3	0.012141	0.21714	0.47613	1	280	4	0.012141
Inhba	10	0.30105	0.57886	1	303	4	0.017949	0.2188	0.47847	1	281	4	0.017949
Socs2	10	0.35802	0.63049	1	333	4	-0.035706	0.2198	0.47989	1	282	2	-0.035706
Parvg	10	0.25458	0.52769	1	277	5	-0.025803	0.22205	0.48305	1	283	3	-0.025803
Rala	10	0.73104	0.88361	1	532	2	0.034555	0.22306	0.48446	1	284	4	0.034555
[truncated: 377 more rows]

## Sheet: Mageck sgRNA CebpbKO DCs
sgrna	Gene	control_count	treatment_count	control_mean	treat_mean	LFC	control_var	adj_var	score	p.low	p.high	p.twosided	FDR	high_in_treatment
[truncated: 6,514 more rows]

[truncated: 1 more sheets: Library]
