# Supplementary material for: Systematic identification of gene combinations to target in innate immune cells to enhance T cell activation
Source: Nat Commun. 2023 Oct 9;14:6295. doi: 10.1038/s41467-023-41792-8 (PMC10562403; doi:10.1038/s41467-023-41792-8)
Supplement: Supplementary file 16 — Supplementary Data 13 [file 41467_2023_41792_MOESM16_ESM.xlsx]

## Sheet: Mottif 
	name	variability	bootstrap_lower_bound	bootstrap_upper_bound	p_value	p_value_adj	gCebpb	NT
MA0004.1_Arnt	Arnt	0.552755	0.0688125	0.629877	0.874438	0.999876	-0.50959	0.478977
MA0006.1_Ahr::Arnt	Ahr::Arnt	1.22126	0.0963803	1.30004	0.201707	0.600834	1.11013	-1.11029
MA0029.1_Mecom	Mecom	1.52644	0.0642699	1.59764	0.0535797	0.275553	1.40078	-1.38107
MA0092.1_Hand1::Tcf3	Hand1::Tcf3	1.23354	0.102562	1.37046	0.192779	0.594699	1.12524	-1.10411
MA0111.1_Spz1	Spz1	1.03458	0.198679	1.1343	0.369255	0.872138	0.89402	-0.956881
MA0125.1_Nobox	Nobox	1.48474	0.0205501	1.50847	0.0658175	0.315924	1.35379	-1.35609
MA0135.1_Lhx3	Lhx3	0.537143	0.135641	0.650381	0.885598	0.999876	0.467574	-0.456131
MA0142.1_Pou5f1::Sox2	Pou5f1::Sox2	1.49768	0.0454713	1.61715	0.0617982	0.30686	1.34471	-1.37563
MA0002.2_Runx1	Runx1	2.20712	0.247508	2.4069	0.000630821	0.00756985	2.0204	-1.97426
MA0065.2_Pparg::Rxra	Pparg::Rxra	6.22503	0.138386	6.3669	1.72e-32	2.48e-30	-5.67365	5.68609
MA0151.1_Arid3a	Arid3a	0.192374	0.0489647	0.260955	0.997392	0.999876	-0.0784819	0.0663363
MA0164.1_Nr2e3	Nr2e3	0.322757	0.0193665	0.357742	0.981088	0.999876	-0.294112	0.289909
MA0259.1_ARNT::HIF1A	ARNT::HIF1A	0.6128	0.113221	0.701457	0.826271	0.999876	-0.549002	0.528846
MA0145.2_Tfcp2l1	Tfcp2l1	0.483279	0.15459	0.593104	0.919599	0.999876	-0.359873	0.39374
MA0146.2_Zfx	Zfx	0.238299	0.0417097	0.316322	0.994019	0.999876	0.164815	-0.12575
MA0483.1_Gfi1B	Gfi1B	0.229779	0.0881509	0.300352	0.994802	0.999876	-0.160387	0.171868
MA0494.1_Nr1h3::Rxra	Nr1h3::Rxra	0.242969	0.0359821	0.277904	0.993555	0.999876	-0.218037	0.217528
MA0515.1_Sox6	Sox6	0.762262	0.080998	0.866243	0.676372	0.999876	0.670994	-0.659944
MA0518.1_Stat4	Stat4	0.167341	0.0419622	0.225231	0.998489	0.999876	0.0123053	-0.0376195
MA0519.1_Stat5a::Stat5b	Stat5a::Stat5b	1.31855	0.11309	1.44253	0.138322	0.497959	1.1638	-1.22242
MA0520.1_Stat6	Stat6	1.21756	0.0997555	1.34966	0.20445	0.600834	-1.09484	1.10617
MA0150.2_Nfe2l2	Nfe2l2	0.393227	0.046289	0.436961	0.960985	0.999876	0.343778	-0.363854
MA0591.1_Bach1::Mafk	Bach1::Mafk	0.866246	0.134433	0.97988	0.557569	0.999876	0.769715	-0.777648
MA0601.1_Arid3b	Arid3b	0.334688	0.0636955	0.380963	0.978356	0.999876	-0.297512	0.297954
MA0602.1_Arid5a	Arid5a	0.373366	0.0733236	0.453179	0.967656	0.999876	-0.310757	0.337146
MA0603.1_Arntl	Arntl	1.23838	0.154472	1.39	0.189335	0.594699	-1.10901	1.12048
MA0604.1_Atf1	Atf1	0.421963	0.0406001	0.490958	0.949814	0.999876	0.361042	-0.38962
MA0608.1_Creb3l2	Creb3l2	0.406053	0.0767557	0.477312	0.956226	0.999876	-0.364808	0.335249
MA0614.1_Foxj2	Foxj2	0.218421	0.0702961	0.2812	0.995727	0.999876	0.167288	-0.173915
MA0615.1_Gmeb1	Gmeb1	1.44706	0.105187	1.54755	0.07874	0.35433	-1.3233	1.30744
MA0622.1_Mlxip	Mlxip	0.20108	0.0672037	0.25062	0.996901	0.999876	0.158709	-0.170615
MA0626.1_Npas2	Npas2	0.52349	0.103583	0.561482	0.89488	0.999876	0.454697	-0.484283
MA0629.1_Rhox11	Rhox11	0.445592	0.0337956	0.481861	0.939223	0.999876	-0.404944	0.403854
MA0631.1_Six3	Six3	1.43404	0.112076	1.5525	0.0836467	0.365004	-1.28685	1.3148
MA0007.3_Ar	Ar	1.207	0.10132	1.29062	0.212417	0.61176	1.09924	-1.09127
MA0643.1_Esrrg	Esrrg	0.493093	0.0951923	0.570717	0.913927	0.999876	-0.433851	0.437307
MA0676.1_Nr2e1	Nr2e1	1.06557	0.251431	1.18076	0.337626	0.852951	-0.905481	0.984418
MA0677.1_Nr2f6	Nr2f6	3.18616	0.119696	3.35416	3.24e-08	9.34e-07	-2.90838	2.89758
MA0512.2_Rxra	Rxra	4.37896	0.0935822	4.62325	8.7e-16	6.26e-14	-4.00628	3.96938
MA0704.1_Lhx4	Lhx4	0.705921	0.161176	0.824471	0.736992	0.999876	-0.612009	0.636015
MA0705.1_Lhx8	Lhx8	1.0344	0.127165	1.09955	0.369447	0.872138	0.947823	-0.92478
MA0709.1_Msx3	Msx3	1.16101	0.00856975	1.23073	0.249408	0.690669	-1.05059	1.0637
MA0124.2_Nkx3-1	Nkx3-1	1.74796	0.0532774	1.84061	0.0157784	0.0946706	1.58349	-1.60047
MA0720.1_Shox2	Shox2	1.18045	0.0642138	1.24118	0.233314	0.65877	1.08275	-1.06613
MA0728.1_Nr2F6	Nr2F6	0.398165	0.0301266	0.427735	0.959195	0.999876	0.36358	-0.360238
MA0739.1_Hic1	Hic1	2.54161	0.0968033	2.69247	3.41e-05	0.000613744	-2.31327	2.31478
MA0816.1_Ascl2	Ascl2	0.758052	0.0812172	0.879963	0.681029	0.999876	0.661784	-0.692655
MA0461.2_Atoh1	Atoh1	0.769602	0.146825	0.879346	0.668209	0.999876	-0.667449	0.697179
MA0832.1_Tcf21	Tcf21	0.57665	0.149543	0.69977	0.856248	0.999876	0.496471	-0.501557
MA0840.1_Creb5	Creb5	1.75297	0.0550218	1.81331	0.0153097	0.0946706	1.5992	-1.59788
MA0117.2_Mafb	Mafb	0.947295	0.153898	1.10122	0.464405	0.969192	-0.823793	0.854139
MA0851.1_Foxj3	Foxj3	1.3335	0.0992336	1.43333	0.130043	0.492794	1.20942	-1.21473
MA0853.1_Alx4	Alx4	0.886842	0.0970125	0.98381	0.533704	0.999876	-0.779597	0.819241
MA0854.1_Alx1	Alx1	1.25787	0.0292257	1.28568	0.175891	0.575642	-1.15354	1.1415
MA0857.1_Rarb	Rarb	0.381232	0.0616535	0.406539	0.965113	0.999876	0.347122	-0.340312
MA0858.1_Rarb	Rarb	1.2833	0.181082	1.46719	0.159363	0.546387	1.13984	-1.15818
MA0859.1_Rarg	Rarg	0.492094	0.116377	0.59109	0.914516	0.999876	0.443597	-0.404013
MA0860.1_Rarg	Rarg	0.605744	0.046144	0.689893	0.832347	0.999876	-0.55887	0.530083
MA0870.1_Sox1	Sox1	0.14005	0.0605763	0.175537	0.99925	0.999876	-0.0253544	0.0323638
MA0874.1_Arx	Arx	0.389831	0.143511	0.499275	0.962185	0.999876	0.326631	-0.310864
MA0880.1_Dlx3	Dlx3	2.09449	0.210231	2.25913	0.00151241	0.0167174	1.88416	-1.91743
MA0881.1_Dlx4	Dlx4	0.62462	0.101146	0.74031	0.815855	0.999876	-0.545034	0.559951
MA0883.1_Dmbx1	Dmbx1	2.91523	0.105821	2.9949	7.47e-07	1.79e-05	-2.63608	2.68159
MA0896.1_Hmx1	Hmx1	1.97961	0.316365	2.17912	0.00348712	0.029538	-1.73456	1.81813
MA0897.1_Hmx2	Hmx2	1.03461	0.102331	1.09227	0.369229	0.872138	-0.924526	0.95368
MA0898.1_Hmx3	Hmx3	2.04286	0.199974	2.21882	0.00221714	0.0212846	-1.80918	1.89397
MA0911.1_Hoxa11	Hoxa11	1.10895	0.135154	1.23155	0.295702	0.774202	0.992298	-1.01096
MA1153.1_Smad4	Smad4	1.31928	0.172932	1.47784	0.137913	0.497959	-1.14947	1.21342
MA1603.1_Dmrt1	Dmrt1	1.38894	0.0121721	1.51158	0.102526	0.421823	-1.23994	1.27725
MA1604.1_Ebf2	Ebf2	2.3025	0.108441	2.40012	0.000288242	0.00415069	-2.12026	2.07507
MA1606.1_Foxf1	Foxf1	0.291478	0.107939	0.374058	0.987099	0.999876	-0.242255	0.21176
MA1607.1_Foxl2	Foxl2	0.404423	0.0406943	0.443318	0.956851	0.999876	-0.372231	0.360431
MA1608.1_Isl1	Isl1	0.127865	0.0289407	0.175362	0.999477	0.999876	0.0619281	-0.053495
MA1615.1_Plagl1	Plagl1	0.230147	0.00831818	0.238669	0.99477	0.999876	-0.209749	0.209905
MA1616.1_Prdm15	Prdm15	0.483255	0.0597027	0.545076	0.919613	0.999876	0.427488	-0.432121
MA1618.1_Ptf1a	Ptf1a	0.225877	0.0712611	0.261062	0.995135	0.999876	0.184444	-0.206692
MA1619.1_Ptf1A	Ptf1A	1.04271	0.0798419	1.13285	0.360837	0.872138	0.939535	-0.944046
MA1620.1_Ptf1A	Ptf1A	0.118925	0.0387152	0.139371	0.999607	0.999876	0.096218	-0.109003
MA1621.1_Rbpjl	Rbpjl	0.458226	0.0965607	0.504551	0.933023	0.999876	0.395063	-0.42074
MA1623.1_Stat2	Stat2	2.89542	0.0774311	2.95893	9.29e-07	1.91e-05	2.62967	-2.65427
MA1624.1_Stat5a	Stat5a	1.55826	0.333477	1.74133	0.0455549	0.24296	1.33655	-1.42708
MA1625.1_Stat5b	Stat5b	1.75582	0.0678898	1.83071	0.0150486	0.0946706	1.58824	-1.61236
MA1627.1_Wt1	Wt1	1.76788	0.0358269	1.91201	0.0139858	0.0946706	1.58993	-1.61915
MA1628.1_Zic1::Zic2	Zic1::Zic2	0.152548	0.0473448	0.203096	0.99895	0.999876	-0.063462	0.0436187
MA1629.1_Zic2	Zic2	0.471246	0.0799295	0.538659	0.926235	0.999876	0.421151	-0.411217
MA0122.3_Nkx3-2	Nkx3-2	1.64046	0.0959896	1.7162	0.0293428	0.162514	1.48625	-1.50278
MA1724.1_Rfx6	Rfx6	0.312177	0.0942289	0.356853	0.983302	0.999876	0.255884	-0.282322
MA1684.1_Foxn1	Foxn1	0.959977	0.070425	1.02579	0.450132	0.953221	-0.859044	0.884881
MA1988.1_Atf3	Atf3	2.0018	0.134987	2.10921	0.0029808	0.0268272	1.84264	-1.80366
MA1989.1_Bcl11B	Bcl11B	1.4746	0.0867289	1.56946	0.0691128	0.32104	1.34349	-1.33756
MA1990.1_Gli1	Gli1	0.239356	0.0189361	0.317037	0.993916	0.999876	0.13548	-0.0926549
MA1991.1_Hnf1A	Hnf1A	1.4028	0.10767	1.50105	0.0964034	0.408297	-1.26863	1.28025
MA1992.1_Ikzf3	Ikzf3	1.01016	0.0429913	1.087	0.395058	0.88888	0.907115	-0.928886
MA1993.1_Neurod2	Neurod2	0.251268	0.0472749	0.321302	0.992668	0.999876	-0.110085	0.0633226
MA1994.1_Nkx2-1	Nkx2-1	0.901351	0.118184	0.959148	0.516935	0.999876	-0.797918	0.832921
MA1995.1_Npas4	Npas4	0.83623	0.249998	0.974363	0.59233	0.999876	0.692132	-0.745091
MA1996.1_Nr1H2	Nr1H2	0.110058	0.0322254	0.129044	0.999711	0.999876	-0.0240643	-0.00785642
MA1997.1_Olig2	Olig2	1.28472	0.139195	1.47771	0.158475	0.546387	-1.17914	1.12194
MA1998.1_Prdm14	Prdm14	0.352404	0.112354	0.454885	0.973816	0.999876	-0.292682	0.287106
MA1999.1_Prdm5	Prdm5	1.26966	0.0138203	1.36921	0.168086	0.562894	1.13596	-1.16933
MA2001.1_Six4	Six4	0.284266	0.0770595	0.336595	0.988266	0.999876	-0.226703	0.257914
MA2002.1_Zfp335	Zfp335	0.0889433	0.0157695	0.119602	0.999876	0.999876	0.0518503	-0.0577493
MA0037.4_Gata3	Gata3	0.989093	0.113074	1.10392	0.417878	0.898126	0.913693	-0.868373
MA0050.3_Irf1	Irf1	3.66015	0.118863	3.74742	6.42e-11	3.08e-09	3.34386	-3.33501
MA0078.2_Sox17	Sox17	0.745646	0.117646	0.847674	0.694647	0.999876	0.653604	-0.682467
MA0080.6_Spi1	Spi1	3.63733	0.0874238	3.71566	8.85e-11	3.19e-09	3.32705	-3.31169
MA0087.2_Sox5	Sox5	0.598606	0.174174	0.701795	0.838385	0.999876	0.507203	-0.535344
MA0095.3_Yy1	Yy1	0.857201	0.0786758	0.931587	0.568055	0.999876	-0.792704	0.76095
MA0136.3_Elf5	Elf5	0.327667	0.0600517	0.362568	0.979994	0.999876	-0.286136	0.300032
MA0152.2_Nfatc2	Nfatc2	1.00368	0.0724117	1.07111	0.40203	0.89065	0.897211	-0.926413
MA0157.3_Foxo3	Foxo3	0.68507	0.03094	0.726811	0.758317	0.999876	-0.628079	0.616181
MA0467.2_Crx	Crx	0.92124	0.00547137	0.9347	0.494064	0.999876	-0.837618	0.844091
MA0474.3_Erg	Erg	1.2317	0.0670332	1.29821	0.194103	0.594699	1.11403	-1.12785
MA0480.2_Foxo1	Foxo1	0.869527	0.0540984	0.920712	0.553765	0.999876	-0.792292	0.791101
MA0489.2_Jun	Jun	2.08489	0.121042	2.18036	0.00162531	0.0167174	1.91902	-1.87772
MA0505.2_Nr5A2	Nr5A2	0.837639	0.25444	1.06056	0.590702	0.999876	-0.69648	0.720149
MA0506.2_Nrf1	Nrf1	0.264577	0.119927	0.343492	0.991068	0.999876	0.20874	-0.213204
MA0514.2_Sox3	Sox3	1.13783	0.0378016	1.21658	0.269456	0.732108	1.0438	-1.02653
MA0521.2_Tcf12	Tcf12	1.0769	0.0960038	1.17533	0.326396	0.839303	0.968717	-0.976332
MA0606.2_Nfat5	Nfat5	0.446504	0.129361	0.533506	0.938788	0.999876	0.362477	-0.393481
MA0611.2_Dux	Dux	0.241815	0.0490909	0.274132	0.993672	0.999876	0.157651	-0.195311
MA0624.2_Nfatc1	Nfatc1	0.989124	0.135954	1.09933	0.417843	0.898126	0.884403	-0.899822
MA0633.2_Twist2	Twist2	1.0115	0.129316	1.16683	0.393631	0.88888	0.882131	-0.930827
MA0650.3_Hoxa13	Hoxa13	0.211335	0.0470465	0.280467	0.99624	0.999876	-0.124145	0.142001
MA0659.3_Mafg	Mafg	2.46004	0.0282536	2.48653	7.26e-05	0.00116146	2.24803	-2.24276
MA0668.2_Neurod2	Neurod2	1.02178	0.028557	1.04278	0.382688	0.888824	-0.926511	0.938132
MA0680.2_Pax7	Pax7	0.320938	0.0109077	0.347796	0.981482	0.999876	-0.287993	0.294499
MA0693.3_Vdr	Vdr	1.83656	0.0410767	1.91964	0.00910691	0.0690208	-1.65862	1.68983
MA0697.2_Zic3	Zic3	0.252132	0.0524651	0.343013	0.992571	0.999876	-0.187691	0.157678
MA0734.3_Gli2	Gli2	0.299417	0.0687364	0.393268	0.985724	0.999876	0.203502	-0.162476
MA0768.2_Lef1	Lef1	1.35761	0.0145605	1.4253	0.11747	0.469881	-1.24532	1.22832
MA0869.2_Sox11	Sox11	0.411013	0.0739884	0.47375	0.954288	0.999876	0.302731	-0.291663
MA0885.2_Dlx2	Dlx2	1.83814	0.146006	1.95011	0.00901526	0.0690208	-1.64778	1.69221
MA0909.3_Hoxd13	Hoxd13	0.464523	0.128514	0.601012	0.92979	0.999876	-0.365654	0.371934
MA1110.2_Nr1H4	Nr1H4	2.22947	0.12998	2.40365	0.000526895	0.00689753	1.98839	-2.06324
MA1467.2_Atoh1	Atoh1	0.916309	0.0552579	0.957846	0.499719	0.999876	-0.824878	0.843713
MA1472.2_Bhlha15	Bhlha15	1.12323	0.0736663	1.21191	0.282547	0.753459	1.01455	-1.01753
MA1476.2_Dlx5	Dlx5	1.71165	0.133259	1.80172	0.0195683	0.112713	-1.53592	1.57638
MA1518.2_Lhx1	Lhx1	1.33576	0.0945139	1.39634	0.128822	0.492794	1.20948	-1.22259
MA1524.2_Msgn1	Msgn1	0.105524	0.0391478	0.139327	0.999756	0.999876	-0.0349776	0.0345433
MA1567.2_Tbx6	Tbx6	0.832298	0.215048	0.99527	0.59687	0.999876	0.756562	-0.69274
MA1573.2_Thap11	Thap11	1.78149	0.161141	1.85863	0.012867	0.0926427	-1.59714	1.64322
MA1647.2_Prdm4	Prdm4	0.729455	0.0469826	0.850321	0.712154	0.999876	0.658133	-0.641074
MA1540.2_NR5A1	NR5A1	0.714674	0.159527	0.850113	0.727844	0.999876	-0.606486	0.634578
