# Supplementary material for: Systematic identification of gene combinations to target in innate immune cells to enhance T cell activation
Source: Nat Commun. 2023 Oct 9;14:6295. doi: 10.1038/s41467-023-41792-8 (PMC10562403; doi:10.1038/s41467-023-41792-8)
Supplement: Supplementary file 17 — Supplementary Data 14 [file 41467_2023_41792_MOESM17_ESM.xlsx]

## Sheet: knownResults
motif_name	family	Consensus	Pvalue	Log P-value	q-value (Benjamini)	# of Target Sequences with Motif(of 19367)	% of Target Sequences with Motif	# of Background Sequences with Motif(of 14174)	% of Background Sequences with Motif
CEBP	bZIP	ATTGCGCAAC	1e-107	-247	0	7863	0.406	4680.2	0.3302
CEBP:AP1	bZIP	DRTGTTGCAA	1e-54	-124	0	6096	0.3148	3751	0.2646
HLF	bZIP	RTTATGYAAB	1e-39	-91.3	0	6349	0.3278	4029.2	0.2843
NFIL3	bZIP	VTTACGTAAYNNNNN	1e-26	-61.7	0	5405	0.2791	3475.9	0.2452
Atf4	bZIP	MTGATGCAAT	1e-20	-46.3	0	2842	0.1467	1760.9	0.1242
SpiB	ETS	AAAGRGGAAGTG	1e-07	-17.3	0	2103	0.1086	1373.4	0.0969
ZNF317	Zf	GTCWGCTGTYYCTCT	1e-06	-16.1	0	195	0.0101	96.6	0.0068
EHF	ETS	AVCAGGAAGT	1e-06	-14.9	0	5538	0.286	3827.7	0.27
PU.1:IRF8	ETS:IRF	GGAAGTGAAAST	1e-06	-14.8	0	1142	0.059	722.8	0.051
ERG	ETS	ACAGGAAGTG	1e-06	-14.2	0	6000	0.3098	4167	0.294
Chop	bZIP	ATTGCATCAT	1e-05	-13.4	0.0001	1898	0.098	1252.8	0.0884
ETS1	ETS	ACAGGAAGTG	1e-05	-13.2	0.0001	4733	0.2444	3264.5	0.2303
BATF	bZIP	DATGASTCAT	1e-05	-12.1	0.0002	2608	0.1347	1759.7	0.1241
Duxbl	Homeobox	TAAYCYAATCAA	1e-05	-12.1	0.0002	125	0.0065	61	0.0043
Mef2d	MADS	GCTATTTTTAGC	0.0001	-11.4	0.0003	407	0.021	240.5	0.017
ELF5	ETS	ACVAGGAAGT	0.0001	-10.2	0.0011	4242	0.219	2940.4	0.2074
ETS:E-box	ETS	AGGAARCAGCTG	0.0001	-9.93	0.0013	257	0.0133	146.5	0.0103
Elk4	ETS	NRYTTCCGGY	0.0001	-9.91	0.0013	1881	0.0971	1263	0.0891
Mef2c	MADS	DCYAAAAATAGM	0.0001	-9.36	0.002	884	0.0456	570	0.0402
BMYB	HTH	NHAACBGYYV	0.0001	-9.35	0.002	3617	0.1868	2500.4	0.1764
Etv2	ETS	NNAYTTCCTGHN	0.001	-9.16	0.0022	4164	0.215	2894.7	0.2042
ETS:RUNX	ETS	RCAGGATGTGGT	0.001	-8.85	0.0029	482	0.0249	298.5	0.0211
RUNX-AML	Runt	GCTGTGGTTW	0.001	-8.73	0.0031	2455	0.1268	1677.2	0.1183
DMRT6	DM	YDGHTACAWTGTADC	0.001	-8.34	0.0044	522	0.027	327.9	0.0231
Elk1	ETS	HACTTCCGGY	0.001	-8.27	0.0045	2014	0.104	1368.9	0.0966
AP-1	bZIP	VTGACTCATC	0.001	-8.22	0.0046	2769	0.143	1905.5	0.1344
JunB	bZIP	RATGASTCAT	0.001	-8.2	0.0046	2284	0.1179	1561	0.1101
Atf3	bZIP	DATGASTCATHN	0.001	-8.16	0.0046	2576	0.133	1768.8	0.1248
CEBP:CEBP	bZIP	NTNATGCAAYMNNHTGMAAY	0.001	-8	0.0051	611	0.0315	389.1	0.0275
RORgt	NR	AAYTAGGTCA	0.001	-7.98	0.0051	298	0.0154	179	0.0126
RORgt	NR	AAYTAGGTCA	0.001	-7.98	0.0051	298	0.0154	179	0.0126
Mef2b	MADS	GCTATTTTTGGM	0.001	-7.93	0.0051	1611	0.0832	1086.8	0.0767
X-box	HTH	GGTTGCCATGGCAA	0.001	-7.9	0.0051	246	0.0127	144.7	0.0102
p53	p53	RRCATGYCYRGRCATGYYYN	0.001	-7.7	0.0057	168	0.0087	94.8	0.0067
p53	p53	RRCATGYCYRGRCATGYYYN	0.001	-7.7	0.0057	168	0.0087	94.8	0.0067
PU.1-IRF	ETS:IRF	MGGAAGTGAAAC	0.001	-7.61	0.0061	4353	0.2248	3047.1	0.215
Fosl2	bZIP	NATGASTCABNN	0.001	-7.5	0.0066	1510	0.078	1018.2	0.0718
RUNX	Runt	SAAACCACAG	0.001	-7.31	0.0077	2499	0.129	1721.3	0.1214
Elf4	ETS	ACTTCCKGKT	0.001	-7.3	0.0077	5178	0.2674	3646.5	0.2573
PU.1	ETS	AGAGGAAGTG	0.001	-7.27	0.0077	3502	0.1808	2439.5	0.1721
MITF	bHLH	RTCATGTGAC	0.001	-7.14	0.0085	2655	0.1371	1834.4	0.1294
Fra1	bZIP	NNATGASTCATH	0.01	-6.89	0.0107	2252	0.1163	1549.8	0.1093
CArG	MADS	CCATATATGGNM	0.01	-6.67	0.013	583	0.0301	376.5	0.0266
DLX2	Homeobox	NNNTAATTAS	0.01	-6.62	0.0133	3255	0.1681	2269.7	0.1601
Srebp1a	bHLH	RTCACSCCAY	0.01	-6.61	0.0133	388	0.02	243.9	0.0172
LXRE	NR	RGGTTACTANAGGTCA	0.01	-6.59	0.0133	114	0.0059	62.6	0.0044
ETV4	ETS	ACCGGAAGTG	0.01	-6.44	0.015	4082	0.2108	2866.7	0.2022
Fli1	ETS	NRYTTCCGGH	0.01	-6.35	0.0161	4434	0.2289	3121.6	0.2202
Jun-AP1	bZIP	GATGASTCATCN	0.01	-6.25	0.0174	1132	0.0584	761.1	0.0537
Fos	bZIP	NDATGASTCAYN	0.01	-6.15	0.0189	2368	0.1223	1639.7	0.1157
ZNF692	Zf	GTGGGCCCCA	0.01	-6.11	0.0191	176	0.0091	103.8	0.0073
RUNX1	Runt	AAACCACARM	0.01	-6.06	0.0197	3342	0.1726	2338.8	0.165
IRF4	IRF	ACTGAAACCA	0.01	-6.05	0.0197	1262	0.0652	854.7	0.0603
DMRT1	DM	TWGHWACAWTGTWDC	0.01	-5.97	0.0207	604	0.0312	394.8	0.0279
p63	p53	NNDRCATGYCYNRRCATGYH	0.01	-5.94	0.0211	660	0.0341	433.3	0.0306
ZNF322	Zf	GAGCCTGGTACTGWGCCTGR	0.01	-5.93	0.0211	460	0.0238	295.3	0.0208
Fra2	bZIP	GGATGACTCATC	0.01	-5.8	0.0233	1982	0.1023	1367.7	0.0965
ZNF16	Zf	MACCTTCYATGGCTCCCTAKTGCCY	0.01	-5.68	0.0254	11	0.0006	3.8	0.0003
ELF1	ETS	AVCCGGAAGT	0.01	-5.63	0.0262	2215	0.1144	1535.1	0.1083
E2F3	E2F	BTKGGCGGGAAA	0.01	-5.5	0.0294	854	0.0441	571.7	0.0403
NeuroD1	bHLH	GCCATCTGTT	0.01	-5.38	0.0326	1469	0.0759	1006.6	0.071
GABPA	ETS	RACCGGAAGT	0.01	-5.21	0.038	3986	0.2058	2813.4	0.1985
ELF3	ETS	ANCAGGAAGT	0.01	-5.18	0.0386	3833	0.1979	2703.5	0.1907
NFY	CCAAT	RGCCAATSRG	0.01	-5.04	0.0436	1740	0.0898	1202.5	0.0848
Mef2a	MADS	CYAAAAATAG	0.01	-4.9	0.0499	821	0.0424	552.8	0.039
Nkx3.1	Homeobox	AAGCACTTAA	0.01	-4.89	0.0499	5092	0.2629	3618.5	0.2553
NeuroG2	bHLH	ACCATCTGTT	0.01	-4.86	0.0503	3079	0.159	2164.7	0.1527
ZNF415	Zf	GRTGMTRGAGCC	0.01	-4.75	0.0551	892	0.0461	603.3	0.0426
Ronin	THAP	RACTACAACTCCCAGVAKGC	0.01	-4.63	0.0611	112	0.0058	65.3	0.0046
Ets1-distal	ETS	MACAGGAAGT	0.1	-4.55	0.0656	1814	0.0937	1260.8	0.0889
AP-2gamma	AP2	SCCTSAGGSCAW	0.1	-4.47	0.0703	1698	0.0877	1179	0.0832
Atf1	bZIP	GATGACGTCA	0.1	-4.41	0.0736	2459	0.127	1725	0.1217
STAT6	Stat	TTCCKNAGAA	0.1	-4.39	0.074	1380	0.0713	952.4	0.0672
GATA3	Zf	AGATGKDGAGATAAG	0.1	-4.32	0.0779	126	0.0065	75.2	0.0053
NFkB-p50,p52	RHD	GGGGGAATCCCC	0.1	-4.32	0.0779	180	0.0093	111.3	0.0079
Barx1	Homeobox	AAACMATTAN	0.1	-4.08	0.0962	951	0.0491	650.3	0.0459
Six2	Homeobox	GWAAYHTGAKMC	0.1	-4.03	0.1	2167	0.1119	1520	0.1072
AP-2alpha	AP2	ATGCCCTGAGGC	0.1	-4.01	0.1007	1219	0.0629	841.5	0.0594
THRb	NR	GGTCACCTGAGGTCA	0.1	-4.01	0.1007	960	0.0496	657.5	0.0464
Tbx20	T-box	GGTGYTGACAGS	0.1	-3.99	0.1007	540	0.0279	361.5	0.0255
PR	NR	VAGRACAKNCTGTBC	0.1	-3.97	0.101	4730	0.2442	3371.7	0.2379
Srebp2	bHLH	CGGTCACSCCAC	0.1	-3.95	0.1018	234	0.0121	149	0.0105
PRDM14	Zf	RGGTCTCTAACY	0.1	-3.85	0.1115	533	0.0275	357.5	0.0252
EWS:ERG-fusion	ETS	ATTTCCTGTN	0.1	-3.8	0.1163	3119	0.161	2208.6	0.1558
DLX5	Homeobox	SSTAATTA	0.1	-3.77	0.1179	1662	0.0858	1160.1	0.0818
ETS	ETS	AACCGGAAGT	0.1	-3.75	0.1193	1589	0.082	1109	0.0782
KLF1	Zf	VDGGGYGGGGCY	0.1	-3.71	0.1227	2264	0.1169	1593.3	0.1124
STAT1	Stat	NATTTCCNGGAAAT	0.1	-3.71	0.1227	921	0.0476	632.3	0.0446
DUX4	Homeobox	NWTAAYCYAATCAWN	0.1	-3.67	0.1249	70	0.0036	40.9	0.0029
STAT5	Stat	RTTTCTNAGAAA	0.1	-3.63	0.1282	1100	0.0568	760.2	0.0536
Rfx2	HTH	GTTGCCATGGCAACM	0.1	-3.59	0.1318	204	0.0105	130.2	0.0092
ETV1	ETS	AACCGGAAGT	0.1	-3.58	0.1318	5487	0.2833	3928.9	0.2772
GATA3	Zf	AGATSTNDNNDSAGATAASN	0.1	-3.55	0.1342	133	0.0069	82.5	0.0058
CRX	Homeobox	GCTAATCC	0.1	-3.54	0.1342	4478	0.2312	3196.8	0.2255
En1	Homeobox	NDCTAATTAS	0.1	-3.54	0.1342	3933	0.2031	2801.8	0.1977
ZBTB33	Zf	GGVTCTCGCGAGAAC	0.1	-3.49	0.1367	57	0.0029	32	0.0023
DLX1	Homeobox	NSNNTAATTA	0.1	-3.42	0.1459	2759	0.1425	1954.1	0.1379
Atoh1	bHLH	VNRVCAGCTGGY	0.1	-3.4	0.1466	2033	0.105	1431.7	0.101
LHX9	Homeobox	NGCTAATTAG	0.1	-3.33	0.1562	2818	0.1455	1998.7	0.141
Pit1+1bp	Homeobox	ATGCATAATTCA	0.1	-3.21	0.1748	630	0.0325	430.1	0.0303
Bcl11a	Zf	TYTGACCASWRG	0.1	-3.17	0.179	1472	0.076	1031.3	0.0728
AMYB	HTH	TGGCAGTTGG	0.1	-3.16	0.1798	3773	0.1948	2693	0.19
Olig2	bHLH	RCCATMTGTT	0.1	-3.13	0.1838	3997	0.2064	2855.2	0.2014
GRHL2	CP2	AAACYKGTTWDACMRGTTTB	0.1	-3.06	0.1938	758	0.0391	522.3	0.0368
ZKSCAN1	Zf	GCACAYAGTAGGKCY	0.1	-3.05	0.1943	40	0.0021	22.4	0.0016
2023-10-02	POU	ATATGCAAAT	0.1	-3.04	0.1946	532	0.0275	362.9	0.0256
HIF-1a	bHLH	TACGTGCV	0.1	-3.03	0.1957	397	0.0205	267.8	0.0189
KLF5	Zf	DGGGYGKGGC	0.1	-2.92	0.2131	3074	0.1587	2190.5	0.1545
Tbx21	T-box	AGGTGTGAAA	0.1	-2.92	0.2131	1922	0.0992	1358.4	0.0958
OCT:OCT-short	POU	ATGCATWATGCATRW	0.1	-2.85	0.2226	1458	0.0753	1025.7	0.0724
Rfx6	HTH	TGTTKCCTAGCAACM	0.1	-2.82	0.2273	2099	0.1084	1487.1	0.1049
KLF14	Zf	RGKGGGCGKGGC	0.1	-2.71	0.2531	3787	0.1955	2711.8	0.1913
Reverb	NR	GTRGGTCASTGGGTCA	0.1	-2.67	0.2604	294	0.0152	197.4	0.0139
Smad4	MAD	VBSYGTCTGG	0.1	-2.62	0.2703	3236	0.1671	2313.6	0.1632
RFX	HTH	CGGTTGCCATGGCAAC	0.1	-2.58	0.2815	180	0.0093	118.4	0.0084
EBF2	EBF	NABTCCCWDGGGAVH	0.1	-2.49	0.3054	1594	0.0823	1128.2	0.0796
TR4	NR	GAGGTCAAAGGTCA	0.1	-2.48	0.3054	241	0.0124	161.4	0.0114
PRDM15	Zf	YCCDNTCCAGGTTTT	0.1	-2.45	0.3125	1959	0.1012	1392.8	0.0983
GATA	Zf	NNNNNBAGATAWYATCTVHN	0.1	-2.44	0.3125	326	0.0168	221.8	0.0157
Brachyury	T-box	ANTTMRCASBNNNGTGYKAAN	0.1	-2.42	0.3169	529	0.0273	365.5	0.0258
KLF6	Zf	MKGGGYGTGGCC	0.1	-2.39	0.3239	2465	0.1273	1759.8	0.1242
RUNX2	Runt	NWAACCACADNN	0.1	-2.35	0.3326	2794	0.1443	1998.6	0.141
Tbr1	T-box	AAGGTGTKAA	0.1	-2.33	0.337	2672	0.138	1910.4	0.1348
Arnt:Ahr	bHLH	TBGCACGCAA	0.1	-2.31	0.3424	1153	0.0595	813.5	0.0574
Pitx1:Ebox	Homeobox	YTAATTRAWWCCAGATGT	1	-2.29	0.3469	316	0.0163	215.5	0.0152
STAT4	Stat	NYTTCCWGGAAR	1	-2.28	0.3475	2313	0.1194	1651.2	0.1165
Stat3	Stat	CTTCCGGGAA	1	-2.26	0.3493	1230	0.0635	869.8	0.0614
T1ISRE	IRF	ACTTTCGTTTCT	1	-2.23	0.3572	54	0.0028	33.5	0.0024
Prop1	Homeobox	NTAATBNAATTA	1	-2.23	0.3572	1000	0.0516	704.4	0.0497
IRF3	IRF	AGTTTCAKTTTC	1	-2.22	0.3585	1186	0.0612	838	0.0591
Pit1	Homeobox	ATGMATATDC	1	-2.17	0.3724	1875	0.0968	1336.4	0.0943
Dlx3	Homeobox	NDGTAATTAC	1	-2.17	0.3724	1303	0.0673	923.6	0.0652
RARg	NR	AGGTCAAGGTCA	1	-2.1	0.3926	109	0.0056	71.1	0.005
Zic2	Zf	CHCAGCRGGRGG	1	-2.08	0.3971	790	0.0408	555.3	0.0392
EWS:FLI1-fusion	ETS	VACAGGAAAT	1	-2.06	0.4029	2161	0.1116	1545.3	0.109
Nkx6.1	Homeobox	GKTAATGR	1	-2.06	0.4029	5359	0.2767	3870.9	0.2731
Pax7	Paired	NTAATTDGCYAATTANNWWD	1	-2.01	0.4156	56	0.0029	35.6	0.0025
CLOCK	bHLH	GHCACGTG	1	-2.01	0.4156	1283	0.0662	911.4	0.0643
ZFP3	Zf	GGGTTTTGAAGGATGARTAGGAGTT	1	-1.95	0.4339	5	0.0003	2.2	0.0002
EBF1	EBF	GTCCCCWGGGGA	1	-1.85	0.4794	1679	0.0867	1200.2	0.0847
DUX	Homeobox	BCWGATTCAATCAAN	1	-1.84	0.4794	3	0.0002	0	0
Mouse_Recombination_Hotspot	Zf	ACTYKNATTCGTGNTACTTC	1	-1.81	0.4906	130	0.0067	87.9	0.0062
Klf9	Zf	GCCACRCCCACY	1	-1.77	0.5045	1001	0.0517	711.8	0.0502
NF1	CTF	CYTGGCABNSTGCCAR	1	-1.68	0.5496	726	0.0375	514.5	0.0363
IRF8	IRF	GRAASTGAAAST	1	-1.68	0.5496	1462	0.0755	1046.1	0.0738
VDR	NR	ARAGGTCANWGAGTTCANNN	1	-1.66	0.5519	305	0.0157	212.1	0.015
Rfx5	HTH	SCCTAGCAACAG	1	-1.66	0.5521	720	0.0372	510.2	0.036
FOXA1:AR	Forkhead	AGTAAACAAAAAAGAACAND	1	-1.65	0.5521	116	0.006	78	0.0055
Tlx?	NR	CTGGCAGSCTGCCA	1	-1.63	0.5582	786	0.0406	558	0.0394
Twist2	bHLH	MCAGCTGBYH	1	-1.61	0.5631	3332	0.172	2406.7	0.1698
EBF	EBF	DGTCCCYRGGGA	1	-1.6	0.5662	321	0.0166	224.4	0.0158
PAX3:FKHR-fusion	Paired	ACCRTGACTAATTNN	1	-1.59	0.5668	420	0.0217	295.1	0.0208
Hoxc9	Homeobox	GGCCATAAATCA	1	-1.58	0.5708	882	0.0455	628.3	0.0443
OCT:OCT	POU	ATGAATATTCATGAG	1	-1.55	0.5838	14	0.0007	8	0.0006
RAR:RXR	NR	RGGTCADNNAGAGGTCAV	1	-1.53	0.59	45	0.0023	29.4	0.0021
IRF1	IRF	GAAAGTGAAAGT	1	-1.49	0.6119	538	0.0278	381.5	0.0269
Otx2	Homeobox	NYTAATCCYB	1	-1.47	0.624	1444	0.0746	1038	0.0732
TEAD	TEA	YCWGGAATGY	1	-1.45	0.6281	1034	0.0534	741	0.0523
MYNN	Zf	TTCAAAWTAAAAGTC	1	-1.44	0.6346	426	0.022	301.5	0.0213
MafA	bZIP	TGCTGACTCA	1	-1.44	0.6346	1837	0.0949	1324	0.0934
PPARE	NR	TGACCTTTGCCCCA	1	-1.41	0.6407	1923	0.0993	1386.6	0.0978
Pdx1	Homeobox	YCATYAATCA	1	-1.39	0.6505	1782	0.092	1284.8	0.0906
Npas4	bHLH	NHRTCACGACDN	1	-1.36	0.6659	1353	0.0699	973.5	0.0687
LEF1	HMG	CCTTTGATST	1	-1.29	0.7156	1231	0.0636	886.4	0.0625
Hoxa9	Homeobox	RGCAATNAAA	1	-1.27	0.7252	5843	0.3017	4249.7	0.2998
ZNF416	Zf	WDNCTGGGCA	1	-1.26	0.7278	2430	0.1255	1759.3	0.1241
MYB	HTH	GGCVGTTR	1	-1.23	0.7471	4240	0.2189	3080.7	0.2173
FXR	NR	AGGTCANTGACCTB	1	-1.22	0.7471	616	0.0318	441.1	0.0311
HIF2a	bHLH	GCACGTACCC	1	-1.22	0.7471	580	0.0299	415.1	0.0293
PGR	NR	AAGAACATWHTGTTC	1	-1.21	0.7471	479	0.0247	342.3	0.0241
THRa	NR	GGTCANYTGAGGWCA	1	-1.21	0.7471	675	0.0349	484.2	0.0342
RORg	NR	WAABTAGGTCAV	1	-1.16	0.7727	197	0.0102	139.7	0.0099
Pbx3	Homeobox	SCTGTCAMTCAN	1	-1.16	0.7729	478	0.0247	342.2	0.0241
NFkB-p65-Rel	RHD	GGAAATTCCC	1	-1.16	0.7729	151	0.0078	106.3	0.0075
ZNF189	Zf	TGGAACAGMA	1	-1.14	0.7797	1621	0.0837	1173.4	0.0828
Rfx1	HTH	KGTTGCCATGGCAA	1	-1.14	0.7797	403	0.0208	288.5	0.0204
TEAD2	TEA	CCWGGAATGY	1	-1.13	0.7797	811	0.0419	584.9	0.0413
OCT:OCT	POU	YATGCATATRCATRT	1	-1.12	0.7797	152	0.0078	107.6	0.0076
FOXA1	Forkhead	WAAGTAAACA	1	-1.12	0.7797	1884	0.0973	1365.9	0.0964
ZNF41	Zf	CCTCATGGTGYCYTWYTCCCTTGTG	1	-1.12	0.7797	71	0.0037	49.5	0.0035
Nanog	Homeobox	RGCCATTAAC	1	-1.1	0.7847	8622	0.4452	6288.7	0.4437
IRF:BATF	IRF:bZIP	CTTTCANTATGACTV	1	-1.09	0.7847	300	0.0155	214.8	0.0152
Sp1	Zf	GGCCCCGCCCCC	1	-1.09	0.7847	671	0.0346	483.7	0.0341
NF1-halfsite	CTF	YTGCCAAG	1	-1.07	0.7875	3590	0.1854	2611.3	0.1842
Phox2b	Homeobox	TTAATTNAATTA	1	-1.07	0.7875	254	0.0131	181.5	0.0128
Foxa2	Forkhead	CYTGTTTACWYW	1	-1.06	0.793	1625	0.0839	1178.1	0.0831
E2F6	E2F	GGCGGGAARN	1	-1.05	0.793	743	0.0384	536.4	0.0378
Sp2	Zf	YGGCCCCGCCCC	1	-1.05	0.793	3245	0.1676	2360.5	0.1665
OCT4-SOX2-TCF-NANOG	POU	ATTTGCATAACAATG	1	-1.01	0.8211	311	0.0161	223.7	0.0158
TCF4	bHLH	SMCATCTGKH	1	-1	0.8211	2940	0.1518	2139.5	0.1509
Six1	Homeobox	GKVTCADRTTWC	1	-0.981	0.833	524	0.0271	378.1	0.0267
bZIP:IRF	bZIP	NAGTTTCABTHTGACTNW	1	-0.967	0.8411	1036	0.0535	751.6	0.053
Atf7	bZIP	NGRTGACGTCAY	1	-0.964	0.8411	1553	0.0802	1128.4	0.0796
Usf2	bHLH	GTCACGTGGT	1	-0.961	0.8411	948	0.0489	687.8	0.0485
Gli2	Zf	YSTGGGTGGTCT	1	-0.955	0.8411	401	0.0207	289.5	0.0204
Hand2	bHLH	TGACANARRCCAGRC	1	-0.935	0.8509	928	0.0479	673.4	0.0475
Tbx5	T-box	AGGTGTCA	1	-0.926	0.8541	6024	0.311	4396.9	0.3102
AR-halfsite	NR	CCAGGAACAG	1	-0.921	0.8548	7790	0.4022	5688.6	0.4013
Pax7	Paired	TAATCHGATTAC	1	-0.918	0.8548	29	0.0015	20.4	0.0014
Tcfcp2l1	CP2	NRAACCRGTTYRAACCRGYT	1	-0.9	0.8645	283	0.0146	204.9	0.0145
FOXM1	Forkhead	TRTTTACTTW	1	-0.898	0.8645	1960	0.1012	1427.4	0.1007
Zic	Zf	CCTGCTGAGH	1	-0.893	0.8645	1516	0.0783	1103.5	0.0778
Nkx2.5	Homeobox	RRSCACTYAA	1	-0.859	0.8877	4317	0.2229	3151.2	0.2223
ZNF669	Zf	GARTGGTCATCGCCC	1	-0.849	0.8924	95	0.0049	68.7	0.0048
Twist	bHLH	VCAKCTGGNNNCCAGMTGBN	1	-0.849	0.8924	179	0.0092	129.7	0.0092
Brn1	POU	TATGCWAATBAV	1	-0.847	0.8924	514	0.0265	373.8	0.0264
GSC	Homeobox	RGGATTAR	1	-0.841	0.8924	2238	0.1156	1632.4	0.1152
Bach2	bZIP	TGCTGAGTCA	1	-0.831	0.8924	785	0.0405	571.2	0.0403
ZNF467	Zf	TGGGGAAGGGCM	1	-0.83	0.8924	1675	0.0865	1221.6	0.0862
PRDM1	Zf	ACTTTCACTTTC	1	-0.822	0.8924	1238	0.0639	902.9	0.0637
Hoxd12	Homeobox	HDGYAATGAAAN	1	-0.812	0.8961	3845	0.1985	2808.2	0.1981
EKLF	Zf	NWGGGTGTGGCY	1	-0.799	0.9034	632	0.0326	460.7	0.0325
STAT6	Stat	ABTTCYYRRGAA	1	-0.789	0.9084	1260	0.0651	919.7	0.0649
Pitx1	Homeobox	TAATCCCN	1	-0.787	0.9084	8529	0.4404	6236.9	0.44
ZNF711	Zf	AGGCCTAG	1	-0.757	0.9295	2916	0.1506	2132	0.1504
Sp5	Zf	RGKGGGCGGAGC	1	-0.745	0.9369	2337	0.1207	1709	0.1206
Hoxa10	Homeobox	GGYAATGAAA	1	-0.737	0.9404	1370	0.0707	1002	0.0707
Klf4	Zf	GCCACACCCA	1	-0.721	0.9506	1085	0.056	793.5	0.056
E-box	bHLH	SSGGTCACGTGA	1	-0.718	0.9506	203	0.0105	148.1	0.0104
KLF3	Zf	NRGCCCCRCCCHBNN	1	-0.707	0.9561	1381	0.0713	1010.5	0.0713
Hnf1	Homeobox	GGTTAAWCATTAA	1	-0.701	0.957	174	0.009	127.1	0.009
MafB	bZIP	WNTGCTGASTCAGCANWTTY	1	-0.696	0.9577	946	0.0488	692.4	0.0488
Foxh1	Forkhead	NNTGTGGATTSS	1	-0.694	0.9577	1170	0.0604	856	0.0604
ZBTB18	Zf	AACATCTGGA	1	-0.692	0.9577	898	0.0464	657.4	0.0464
EAR2	NR	NRBCARRGGTCA	1	-0.678	0.9626	2668	0.1378	1953.8	0.1378
Tbet	T-box	AGGTGTGAAM	1	-0.677	0.9626	2310	0.1193	1691.4	0.1193
CREB5	bZIP	VVATGACGTCAT	1	-0.676	0.9626	1340	0.0692	981	0.0692
ZNF519	Zf	GAGSCCGAGC	1	-0.671	0.9626	295	0.0152	216.1	0.0152
GLIS3	Zf	CTCCCTGGGAGGCCN	1	-0.662	0.9626	2305	0.119	1688.9	0.1191
PSE	SNAPc	WAVTCACCMTAASYDAAAAG	1	-0.648	0.9713	981	0.0507	719.7	0.0508
JunD	bZIP	ATGACGTCATCN	1	-0.631	0.984	320	0.0165	235.2	0.0166
HRE	HSF	BSTTCTRGAABVTTCYAGAA	1	-0.63	0.984	260	0.0134	191.1	0.0135
IRF2	IRF	GAAASYGAAASY	1	-0.621	0.9856	407	0.021	299.5	0.0211
2023-10-06	POU	WATGCAAATGAG	1	-0.612	0.9899	704	0.0364	517.9	0.0365
ZNF675	Zf	ARGAGGMCAAAATGW	1	-0.575	1	218	0.0113	161.5	0.0114
Esrrb	NR	KTGACCTTGA	1	-0.566	1	1242	0.0641	913.3	0.0644
Nur77	NR	TGACCTTTNCNT	1	-0.554	1	382	0.0197	282.9	0.02
Sox4	HMG	YCTTTGTTCC	1	-0.541	1	1572	0.0812	1156.4	0.0816
Zic3	Zf	GGCCYCCTGCTGDGH	1	-0.54	1	926	0.0478	682.2	0.0481
HRE	HSF	TTCTAGAABNTTCTA	1	-0.539	1	387	0.02	286.5	0.0202
RORa	NR	AAWCTAGGTCARDNN	1	-0.538	1	281	0.0145	209	0.0147
BHLHA15	bHLH	NAMCAGCTGK	1	-0.528	1	2583	0.1334	1898.7	0.134
WT1	Zf	MCTCCCMCRCAB	1	-0.522	1	1139	0.0588	839.1	0.0592
2023-10-11	POU	GATTTGCATA	1	-0.517	1	612	0.0316	452.2	0.0319
ERE	NR	VAGGTCACNSTGACC	1	-0.514	1	514	0.0265	380.8	0.0269
ZNF165	Zf	AAGGKGRCGCAGGCA	1	-0.51	1	157	0.0081	117.1	0.0083
Nkx2.1	Homeobox	RSCACTYRAG	1	-0.498	1	5756	0.2972	4225.7	0.2981
Brn2	POU	ATGAATATTC	1	-0.498	1	173	0.0089	129	0.0091
NFkB-p65	RHD	WGGGGATTTCCC	1	-0.49	1	955	0.0493	705.4	0.0498
RAR:RXR	NR	AGGTCAAGGTCA	1	-0.487	1	235	0.0121	175.3	0.0124
Tbox:Smad	T-box	AGGTGHCAGACA	1	-0.476	1	339	0.0175	253	0.0178
Phox2a	Homeobox	YTAATYNRATTA	1	-0.472	1	560	0.0289	415.8	0.0293
Bapx1	Homeobox	TTRAGTGSYK	1	-0.434	1	4303	0.2222	3165.6	0.2233
Isl1	Homeobox	CTAATKGV	1	-0.432	1	4000	0.2065	2943.6	0.2077
Tgif1	Homeobox	YTGWCADY	1	-0.408	1	6849	0.3536	5033.5	0.3551
Pknox1	Homeobox	SCTGTCAVTCAV	1	-0.401	1	461	0.0238	344.9	0.0243
Tgif2	Homeobox	TGTCANYT	1	-0.398	1	7215	0.3725	5302.8	0.3741
TEAD1	TEAD	CYRCATTCCA	1	-0.395	1	1522	0.0786	1126.7	0.0795
ZNF7	Zf	CTGCCWVCTTTTRTA	1	-0.367	1	1118	0.0577	830.8	0.0586
TEAD4	TEA	CCWGGAATGY	1	-0.349	1	1281	0.0661	951.9	0.0672
THRb	NR	TRAGGTCA	1	-0.338	1	8018	0.414	5896.8	0.416
GRE	NR	VAGRACAKWCTGTYC	1	-0.337	1	430	0.0222	323.3	0.0228
Bcl6	Zf	NNNCTTTCCAGGAAA	1	-0.322	1	2809	0.145	2077.1	0.1465
Stat3+il21	Stat	SVYTTCCNGGAARB	1	-0.321	1	1701	0.0878	1263	0.0891
E2F4	E2F	GGCGGGAAAH	1	-0.315	1	599	0.0309	449.7	0.0317
MafK	bZIP	GCTGASTCAGCA	1	-0.313	1	634	0.0327	476	0.0336
HOXB13	Homeobox	TTTTATKRGG	1	-0.31	1	1954	0.1009	1449.3	0.1022
Smad2	MAD	CTGTCTGG	1	-0.307	1	3089	0.1595	2284.6	0.1612
GLI3	Zf	CGTGGGTGGTCC	1	-0.307	1	171	0.0088	131.8	0.0093
c-Jun-CRE	bZIP	ATGACGTCATCY	1	-0.306	1	927	0.0479	692.1	0.0488
Lhx2	Homeobox	TAATTAGN	1	-0.299	1	1991	0.1028	1477.1	0.1042
Smad3	MAD	TWGTCTGV	1	-0.296	1	5898	0.3045	4347.1	0.3067
Hoxa11	Homeobox	TTTTATGGCM	1	-0.292	1	4792	0.2474	3536.5	0.2495
USF1	bHLH	SGTCACGTGR	1	-0.29	1	1091	0.0563	814.6	0.0575
Nkx2.2	Homeobox	BTBRAGTGSN	1	-0.286	1	3673	0.1897	2715.1	0.1916
ZNF341	Zf	GGAACAGCCG	1	-0.285	1	1329	0.0686	991	0.0699
PRDM10	Zf	TGGTACATTCCA	1	-0.285	1	1027	0.053	767	0.0541
MyoD	bHLH	RRCAGCTGYTSY	1	-0.285	1	1413	0.073	1052.7	0.0743
PBX1	Homeobox	GSCTGTCACTCA	1	-0.284	1	153	0.0079	118.8	0.0084
Zfp809	Zf	GGGGCTYGKCTGGGA	1	-0.282	1	245	0.0127	187.5	0.0132
Lhx3	Homeobox	ADBTAATTAR	1	-0.265	1	3258	0.1682	2412.3	0.1702
Fox:Ebox	Forkhead	NNNVCTGWGYAAACASN	1	-0.259	1	2128	0.1099	1581.4	0.1116
Ascl1	bHLH	NNVVCAGCTGBN	1	-0.256	1	2516	0.1299	1867.1	0.1317
ZNF264	Zf	RGGGCACTAACY	1	-0.253	1	1130	0.0583	845.6	0.0597
Eomes	T-box	ATTAACACCT	1	-0.252	1	4048	0.209	2994.3	0.2112
ZNF136	Zf	YTKGATAHAGTATTCTWGGTNGGCA	1	-0.25	1	144	0.0074	112.9	0.008
ZNF528	Zf	AGAAATGACTTCCCT	1	-0.245	1	10	0.0005	9.8	0.0007
Hoxb4	Homeobox	TGATTRATGGCY	1	-0.245	1	317	0.0164	242.1	0.0171
Foxo1	Forkhead	CTGTTTAC	1	-0.244	1	4522	0.2335	3343.6	0.2359
Tcf21	bHLH	NAACAGCTGG	1	-0.241	1	1749	0.0903	1303.7	0.092
SCL	bHLH	AVCAGCTG	1	-0.24	1	9100	0.4699	6700.9	0.4727
NFAT	RHD	ATTTTCCATT	1	-0.234	1	1610	0.0831	1201.6	0.0848
Ap4	bHLH	NAHCAGCTGD	1	-0.233	1	2338	0.1207	1738.7	0.1227
Maz	Zf	GGGGGGGG	1	-0.228	1	2556	0.132	1899.2	0.134
ZSCAN22	Zf	SMCAGTCWGAKGGAGGAGGC	1	-0.226	1	105	0.0054	83.1	0.0059
PRDM9	Zf	ADGGYAGYAGCATCT	1	-0.222	1	705	0.0364	533	0.0376
COUP-TFII	NR	AGRGGTCA	1	-0.217	1	3394	0.1752	2517.2	0.1776
Zfp57	Zf	NANTGCSGCA	1	-0.217	1	436	0.0225	332.2	0.0234
c-Myc	bHLH	VCCACGTG	1	-0.214	1	831	0.0429	626.9	0.0442
Myf5	bHLH	BAACAGCTGT	1	-0.191	1	1255	0.0648	942	0.0665
E2F	E2F	TTSGCGCGAAAA	1	-0.189	1	61	0.0031	50.7	0.0036
EBNA1	EBV-virus	GGYAGCAYDTGCTDCCCNNN	1	-0.178	1	19	0.001	17	0.0012
Znf263	Zf	CVGTSCTCCC	1	-0.178	1	2976	0.1537	2214.9	0.1563
MafF	bZIP	HWWGTCAGCAWWTTT	1	-0.177	1	519	0.0268	396.2	0.028
ARE	NR	RGRACASNSTGTYCYB	1	-0.175	1	464	0.024	355.2	0.0251
Six4	Homeobox	TGWAAYCTGABACCB	1	-0.17	1	85	0.0044	69	0.0049
Hoxd11	Homeobox	VGCCATAAAA	1	-0.168	1	4832	0.2495	3581	0.2526
Lhx1	Homeobox	NNYTAATTAR	1	-0.164	1	1968	0.1016	1472.9	0.1039
GRE	NR	NRGVACABNVTGTYCY	1	-0.163	1	229	0.0118	179.6	0.0127
Atf2	bZIP	NRRTGACGTCAT	1	-0.157	1	1030	0.0532	778.1	0.0549
COUP-TFII	NR	GKBCARAGGTCA	1	-0.156	1	2964	0.153	2208.1	0.1558
ZNF143|STAF	Zf	ATTTCCCAGVAKSCY	1	-0.155	1	655	0.0338	500	0.0353
p73	p53	NRRRCAWGTCCDGRCATGYY	1	-0.154	1	78	0.004	64.4	0.0045
TFE3	bHLH	GTCACGTGACYV	1	-0.152	1	280	0.0145	219	0.0154
HNF1b	Homeobox	GTTAATNATTAA	1	-0.143	1	191	0.0099	151.4	0.0107
FOXA1	Forkhead	WAAGTAAACA	1	-0.137	1	2337	0.1207	1748.1	0.1233
ERRg	NR	GTGACCTTGRVN	1	-0.137	1	1530	0.079	1151.5	0.0812
NFAT:AP1	RHD	SARTGGAAAAWRTGAGTCAB	1	-0.136	1	377	0.0195	292.4	0.0206
Zfp281	Zf	CCCCTCCCCCAC	1	-0.131	1	491	0.0254	378.7	0.0267
Gfi1b	Zf	MAATCACTGC	1	-0.128	1	1379	0.0712	1040.1	0.0734
TATA-Box	TBP	CCTTTTAWAGSC	1	-0.125	1	2447	0.1263	1831.3	0.1292
FoxD3	Forkhead	TGTTTAYTTAGC	1	-0.124	1	1760	0.0909	1323.9	0.0934
ZBTB12	Zf	NGNTCTAGAACCNGV	1	-0.116	1	695	0.0359	532.6	0.0376
OCT:OCT	POU	ATGAATWATTCATGA	1	-0.115	1	30	0.0015	27.1	0.0019
Foxo3	Forkhead	DGTAAACA	1	-0.115	1	1436	0.0741	1084.7	0.0765
Egr2	Zf	NGCGTGGGCGGR	1	-0.112	1	355	0.0183	277.7	0.0196
Sox3	HMG	CCWTTGTY	1	-0.107	1	3604	0.1861	2688.3	0.1897
p53	p53	ACATGCCCGGGCAT	1	-0.103	1	20	0.001	19.6	0.0014
ZFX	Zf	AGGCCTRG	1	-0.0997	1	2125	0.1097	1597.5	0.1127
ISRE	IRF	AGTTTCASTTTC	1	-0.0991	1	196	0.0101	157.6	0.0111
FOXP1	Forkhead	NYYTGTTTACHN	1	-0.0955	1	755	0.039	579.2	0.0409
HOXA1	Homeobox	TGATKGATGR	1	-0.095	1	356	0.0184	279.1	0.0197
PPARa	NR	VNAGGKCAAAGGTCA	1	-0.0916	1	2038	0.1052	1534	0.1082
Zac1	Zf	HAWGRGGCCM	1	-0.09	1	4686	0.242	3489.1	0.2462
Hoxa13	Homeobox	CYHATAAAAN	1	-0.0869	1	5272	0.2722	3921.3	0.2766
NRF	NRF	STGCGCATGCGC	1	-0.0869	1	309	0.016	244.6	0.0173
E2F1	E2F	CWGGCGGGAA	1	-0.0812	1	269	0.0139	214.9	0.0152
Meis1	Homeobox	VGCTGWCAVB	1	-0.0811	1	3451	0.1782	2581.3	0.1821
Pax8	Paired	GTCATGCHTGRCTGS	1	-0.0793	1	497	0.0257	387.5	0.0273
Gata4	Zf	NBWGATAAGR	1	-0.079	1	1644	0.0849	1244.3	0.0878
YY1	Zf	CAAGATGGCGGC	1	-0.0752	1	105	0.0054	88	0.0062
NRF1	NRF	CTGCGCATGCGC	1	-0.0734	1	242	0.0125	194.8	0.0137
Tcf3	HMG	ASWTCAAAGG	1	-0.0638	1	418	0.0216	329.8	0.0233
CDX4	Homeobox	NGYCATAAAWCH	1	-0.0618	1	1611	0.0832	1223.1	0.0863
Tcf7	HMG	CTTTGATGTGSB	1	-0.0593	1	552	0.0285	431.3	0.0304
Tcf12	bHLH	VCAGCTGYTG	1	-0.0577	1	1650	0.0852	1253.7	0.0884
HNF4a	NR	CARRGKBCAAAGTYCA	1	-0.0565	1	853	0.044	658.6	0.0465
NFE2L2	bZIP	AWWWTGCTGAGTCAT	1	-0.0558	1	223	0.0115	181.3	0.0128
Oct4:Sox17	POU	CCATTGTATGCAAAT	1	-0.0556	1	210	0.0108	171.5	0.0121
E2F7	E2F	VDTTTCCCGCCA	1	-0.0555	1	134	0.0069	112.3	0.0079
PAX5	Paired	GCAGCCAAGCRTGACH	1	-0.0535	1	572	0.0295	447.8	0.0316
Bach1	bZIP	AWWNTGCTGAGTCAT	1	-0.0495	1	239	0.0123	194.5	0.0137
Nr5a2	NR	BTCAAGGTCA	1	-0.0437	1	1235	0.0638	947.7	0.0669
Cux2	Homeobox	HNRAATCAAT	1	-0.041	1	577	0.0298	453.4	0.032
n-Myc	bHLH	VRCCACGTGG	1	-0.0401	1	1358	0.0701	1040.9	0.0734
Sox10	HMG	CCWTTGTYYB	1	-0.0397	1	3434	0.1773	2582.5	0.1822
TCFL2	HMG	ACWTCAAAGG	1	-0.0396	1	122	0.0063	105	0.0074
TEAD3	TEA	TRCATTCCAG	1	-0.0383	1	1817	0.0938	1383.4	0.0976
SPDEF	ETS	ASWTCCTGBT	1	-0.0382	1	3306	0.1707	2488.3	0.1755
FOXK1	Forkhead	NVWTGTTTAC	1	-0.0372	1	1983	0.1024	1507.9	0.1064
MyoG	bHLH	AACAGCTG	1	-0.036	1	1836	0.0948	1398.8	0.0987
Sox9	HMG	AGGVNCCTTTGT	1	-0.0355	1	1656	0.0855	1264.4	0.0892
Egr1	Zf	TGCGTGGGYG	1	-0.0351	1	1273	0.0657	978.7	0.069
2023-10-04	POU	ATTTGCATAW	1	-0.033	1	822	0.0424	640.2	0.0452
Foxf1	Forkhead	WWATRTAAACAN	1	-0.0321	1	1602	0.0827	1225.5	0.0865
Nrf2	bZIP	HTGCTGAGTCAT	1	-0.0319	1	205	0.0106	170.1	0.012
PAX5	Paired	GTCACGCTCSCTGM	1	-0.0319	1	205	0.0106	170.1	0.012
Sox21	HMG	BCCWTTGTBYKV	1	-0.0308	1	3747	0.1935	2818.7	0.1989
KLF10	Zf	GGGGGTGTGTCC	1	-0.03	1	1550	0.08	1187.1	0.0838
bHLHE40	bHLH	KCACGTGMCN	1	-0.0299	1	600	0.031	473.9	0.0334
NF-E2	bZIP	GATGACTCAGCA	1	-0.0291	1	243	0.0125	200.1	0.0141
Cdx2	Homeobox	GYMATAAAAH	1	-0.0275	1	1276	0.0659	984	0.0694
FoxL2	Forkhead	WWTRTAAACAVG	1	-0.0271	1	1543	0.0797	1183	0.0835
Gata6	Zf	YCTTATCTBN	1	-0.0266	1	1409	0.0728	1083.8	0.0765
HOXA2	Homeobox	GYCATCMATCAT	1	-0.0243	1	141	0.0073	121.6	0.0086
CUX1	Homeobox	TATCGATNAN	1	-0.0224	1	861	0.0445	673.6	0.0475
Sox6	HMG	CCATTGTTNY	1	-0.0203	1	3281	0.1694	2481	0.175
bHLHE41	bHLH	KCACGTGMCN	1	-0.018	1	2037	0.1052	1557.1	0.1099
ZNF382	Zf	GNCTGTASTRNTGBCTCHTT	1	-0.0155	1	54	0.0028	52	0.0037
Hoxd10	Homeobox	GGCMATGAAA	1	-0.0149	1	2322	0.1199	1772.4	0.125
c-Myc	bHLH	VVCCACGTGG	1	-0.0148	1	917	0.0473	719.1	0.0507
NPAS2	bHLH	KCCACGTGAC	1	-0.0148	1	2165	0.1118	1655.6	0.1168
GATA:SCL	Zf	CRGCTGBNGNSNNSAGATAA	1	-0.0143	1	161	0.0083	139.4	0.0098
PBX2	Homeobox	RTGATTKATRGN	1	-0.0142	1	1497	0.0773	1156.1	0.0816
Hoxd13	Homeobox	NCYAATAAAA	1	-0.0142	1	3097	0.1599	2349.8	0.1658
NF1:FOXA1	CTF	WNTGTTTRYTTTGGCA	1	-0.0141	1	79	0.0041	73.4	0.0052
CRE	bZIP	CSGTGACGTCAC	1	-0.0139	1	523	0.027	420.8	0.0297
RXR	NR	TAGGGCAAAGGTCA	1	-0.0135	1	2146	0.1108	1642.4	0.1159
ZNF768	Zf	RHHCAGAGAGGB	1	-0.0128	1	57	0.0029	55.4	0.0039
Ptf1a	bHLH	ACAGCTGTTN	1	-0.0126	1	4297	0.2219	3240.7	0.2286
Pax7	Paired	TAATCAATTA	1	-0.0122	1	87	0.0045	80.3	0.0057
HIC1	Zf	TGCCAGCB	1	-0.00877	1	3532	0.1824	2679.5	0.189
Foxa3	Forkhead	BSNTGTTTACWYWGN	1	-0.00861	1	618	0.0319	496.9	0.0351
Tbx6	T-box	DAGGTGTBAA	1	-0.0086	1	1703	0.0879	1316.6	0.0929
BMAL1	bHLH	GNCACGTG	1	-0.00856	1	4063	0.2098	3073.5	0.2168
PAX6	Paired	NGTGTTCAVTSAAGCGKAAA	1	-0.00706	1	134	0.0069	120.7	0.0085
Max	bHLH	RCCACGTGGYYN	1	-0.00659	1	1388	0.0717	1082.3	0.0764
Sox2	HMG	BCCATTGTTC	1	-0.00605	1	1682	0.0868	1304.6	0.092
SF1	NR	CAAGGHCANV	1	-0.00603	1	861	0.0445	684	0.0483
NPAS	bHLH	NVCACGTG	1	-0.00555	1	3507	0.1811	2667.1	0.1882
REST-NRSF	Zf	GGMGCTGTCCATGGTGCTGA	1	-0.00518	1	4	0.0002	8.3	0.0006
HIF-1b	HLH	RTACGTGC	1	-0.00506	1	1922	0.0992	1486.1	0.1048
ZEB2	Zf	GNMCAGGTGTGC	1	-0.00494	1	817	0.0422	652.8	0.0461
Nr5a2	NR	BTCAAGGTCA	1	-0.00452	1	908	0.0469	722.2	0.051
MNT	bHLH	DGCACACGTG	1	-0.00371	1	2175	0.1123	1679.9	0.1185
Gata2	Zf	BBCTTATCTS	1	-0.00362	1	1003	0.0518	796.8	0.0562
Gata1	Zf	SAGATAAGRV	1	-0.0035	1	912	0.0471	727.4	0.0513
TRPS1	Zf	AGATAAGANN	1	-0.00312	1	3514	0.1814	2680.7	0.1891
FOXK2	Forkhead	SCHTGTTTACAT	1	-0.00254	1	1177	0.0608	931.1	0.0657
Sox15	HMG	RAACAATGGN	1	-0.00211	1	2015	0.104	1565.2	0.1104
HNF6	Homeobox	NTATYGATCH	1	-0.00189	1	726	0.0375	589.7	0.0416
RARa	NR	TTGAMCTTTG	1	-0.00132	1	5500	0.284	4164.9	0.2938
SCRT1	Zf	GCAACAGGTG	1	-0.0013	1	461	0.0238	386.6	0.0273
LRF	Zf	AAGACCCYYN	1	-0.000772	1	1672	0.0863	1316.4	0.0929
Sox17	HMG	CCATTGTTYB	1	-0.000706	1	1357	0.0701	1078.7	0.0761
GATA	Zf	NAGATWNBNATCTNN	1	-0.000592	1	114	0.0059	111.3	0.0079
HEB	bHLH	VCAGCTGBNN	1	-0.000327	1	2792	0.1442	2167.5	0.1529
Hnf6b	Homeobox	TATTGAYY	1	-0.000321	1	1374	0.0709	1097.4	0.0774
Ascl2	bHLH	SSRGCAGCTGCH	1	-0.000168	1	1541	0.0796	1229.6	0.0868
Erra	NR	CAAAGGTCAG	1	-0.000148	1	4185	0.2161	3216.2	0.2269
HINFP	Zf	TWVGGTCCGC	1	-0.000111	1	263	0.0136	239.9	0.0169
GATA3	Zf	AGATAASR	1	-9e-05	1	2564	0.1324	2008.1	0.1417
Unknown	Homeobox	SSCMATWAAA	1	-2.7e-05	1	1076	0.0556	885.4	0.0625
CTCF	Zf	AYAGTGCCMYCTRGTGGCCA	1	-2e-06	1	400	0.0207	364.4	0.0257
Sox7	HMG	VVRRAACAATGG	1	-1e-06	1	486	0.0251	435.2	0.0307
E2A	bHLH	DNRCAGCTGY	1	0	1	1938	0.1001	1579.3	0.1114
Slug	Zf	SNGCACCTGCHS	1	0	1	455	0.0235	424.3	0.0299
BORIS	Zf	CNNBRGCGCCCCCTGSTGGC	1	0	1	472	0.0244	438.9	0.031
Snail1	Zf	TRCACCTGCY	1	0	1	743	0.0384	665.3	0.0469
ZEB1	Zf	VCAGGTRDRY	1	0	1	1575	0.0813	1325.7	0.0935
E2A	bHLH	NVCACCTGBN	1	0	1	1278	0.066	1122.3	0.0792
