# Supplementary material for: Systematic identification of gene combinations to target in innate immune cells to enhance T cell activation
Source: Nat Commun. 2023 Oct 9;14:6295. doi: 10.1038/s41467-023-41792-8 (PMC10562403; doi:10.1038/s41467-023-41792-8)
Supplement: Supplementary file 18 — Supplementary Data 15 [file 41467_2023_41792_MOESM18_ESM.xlsx]

## Sheet: Numbers of cells with each pert
gRNA	#Cells
Cebpb	758
Cebpb_Chd4	105
Cebpb_Egr2	111
Cebpb_March1	132
Cebpb_Med12	164
Cebpb_Nckap1l	142
Cebpb_Prkar1a	108
Cebpb_Random	190
Cebpb_Setd1b	176
Cebpb_Sptlc2	103
Cebpb_Stat5b	166
Cebpb_Zeb2	107
Chd4	954
Chd4_Egr2	131
Chd4_March1	149
Chd4_Med12	165
Chd4_Nckap1l	157
Chd4_Prkar1a	93
Chd4_Random	209
Chd4_Setd1b	187
Chd4_Sptlc2	117
Chd4_Stat5b	131
Chd4_Zeb2	150
Egr2	779
Egr2_March1	132
Egr2_Med12	147
Egr2_Nckap1l	108
Egr2_Prkar1a	82
Egr2_Random	177
Egr2_Setd1b	149
Egr2_Sptlc2	78
Egr2_Stat5b	111
Egr2_Zeb2	117
2001-03-01	1128
March1_Med12	177
March1_Nckap1l	177
March1_Prkar1a	93
March1_Random	252
March1_Setd1b	238
March1_Sptlc2	99
March1_Stat5b	169
March1_Zeb2	143
Med12	993
Med12_Nckap1l	177
Med12_Prkar1a	123
Med12_Random	249
Med12_Setd1b	235
Med12_Sptlc2	111
Med12_Stat5b	169
Med12_Zeb2	143
Nckap1l	1107
Nckap1l_Prkar1a	112
Nckap1l_Random	249
Nckap1l_Setd1b	218
Nckap1l_Sptlc2	116
Nckap1l_Stat5b	135
Nckap1l_Zeb2	140
Prkar1a	636
Prkar1a_Random	162
Prkar1a_Setd1b	134
Prkar1a_Sptlc2	73
Prkar1a_Stat5b	93
Prkar1a_Zeb2	103
Random	1646
Random_Setd1b	353
Random_Sptlc2	178
Random_Stat5b	200
Random_Zeb2	214
Setd1b	1469
Setd1b_Sptlc2	130
Setd1b_Stat5b	219
Setd1b_Zeb2	164
Sptlc2	564
Sptlc2_Stat5b	141
Sptlc2_Zeb2	106
Stat5b	926
Stat5b_Zeb2	132
Zeb2	941
