# Supplementary material for: Systematic identification of gene combinations to target in innate immune cells to enhance T cell activation
Source: Nat Commun. 2023 Oct 9;14:6295. doi: 10.1038/s41467-023-41792-8 (PMC10562403; doi:10.1038/s41467-023-41792-8)
Supplement: Supplementary file 19 — Supplementary Data 16 [file 41467_2023_41792_MOESM19_ESM.xlsx]

## Sheet: DE_cDNA_by
	p_val	avg_log2FC	pct.1	pct.2	p_val_adj	cluster	gene
Cd74.11	3.95e-182	1.47105	0.995	0.945	1.27e-177	Cebpb	Cd74
H2-Eb1.5	3.24e-167	1.70578	0.831	0.466	1.05e-162	Cebpb	H2-Eb1
Cybb.4	4.7e-166	-1.29862	0.876	0.976	1.52e-161	Cebpb	Cybb
H2-Aa.8	9.98e-166	1.59838	0.877	0.559	3.22e-161	Cebpb	H2-Aa
H2-Ab1.7	1.01e-160	1.66	0.868	0.557	3.27e-156	Cebpb	H2-Ab1
Lyz2.9	1.11e-151	-1.43701	0.993	0.999	3.58e-147	Cebpb	Lyz2
Ctsd.7	7.07e-145	-1.16818	0.987	0.997	2.28e-140	Cebpb	Ctsd
Cbfa2t3	1.33e-142	0.746474	0.57	0.203	4.29e-138	Cebpb	Cbfa2t3
Ccl6.11	1.29e-137	-1.55057	0.985	0.995	4.16e-133	Cebpb	Ccl6
Fth1.13	9.12e-136	-1.02385	1	1	2.94e-131	Cebpb	Fth1
Ccl17.8	1.91e-132	1.9471	0.863	0.619	6.15e-128	Cebpb	Ccl17
Mgl2.8	7.12e-132	1.60016	0.689	0.336	2.3e-127	Cebpb	Mgl2
Ciita.1	8.81e-124	0.630637	0.416	0.126	2.85e-119	Cebpb	Ciita
Crip1.6	3.87e-115	0.777139	0.999	0.988	1.25e-110	Cebpb	Crip1
Cst3.10	5.09e-115	1.02639	0.997	0.998	1.64e-110	Cebpb	Cst3
Mgst1.2	1.52e-111	-0.939938	0.223	0.63	4.92e-107	Cebpb	Mgst1
Sdcbp.5	4.37e-110	-0.772994	0.966	0.987	1.41e-105	Cebpb	Sdcbp
Wfdc17.7	2.35e-107	-1.16588	0.926	0.98	7.58e-103	Cebpb	Wfdc17
Cebpb.11	4.42e-107	-0.929495	0.79	0.944	1.43e-102	Cebpb	Cebpb
Stk39	5.81e-105	0.382687	0.385	0.122	1.88e-100	Cebpb	Stk39
Il1rn.5	6.68e-105	-0.959017	0.478	0.799	2.16e-100	Cebpb	Il1rn
Fcrls.1	9.18e-100	0.749666	0.387	0.13	2.97e-95	Cebpb	Fcrls
Cd9.3	1.27e-99	-0.730793	0.954	0.989	4.1e-95	Cebpb	Cd9
C3.6	5.84e-97	-0.804225	0.347	0.714	1.89e-92	Cebpb	C3
Msr1.4	1.73e-94	-0.842609	0.571	0.827	5.59e-90	Cebpb	Msr1
Glrx.1	5.42e-94	-0.743665	0.629	0.837	1.75e-89	Cebpb	Glrx
Ftl1.4	2.38e-93	-0.657644	1	1	7.69e-89	Cebpb	Ftl1
Prdx5.1	1.03e-92	-0.695073	0.955	0.986	3.32e-88	Cebpb	Prdx5
Nedd4	1.99e-91	0.453076	0.36	0.115	6.43e-87	Cebpb	Nedd4
Cstb.2	3.48e-91	-0.635683	0.983	0.997	1.12e-86	Cebpb	Cstb
Syngr2.3	5.14e-91	0.781529	0.933	0.808	1.66e-86	Cebpb	Syngr2
Gpx4.2	7.37e-91	-0.540185	0.972	0.993	2.38e-86	Cebpb	Gpx4
H2-DMb1.3	1.55e-90	1.01145	0.723	0.488	5.02e-86	Cebpb	H2-DMb1
Mmp14.2	2.78e-90	-0.710078	0.289	0.661	8.99e-86	Cebpb	Mmp14
Spp1.9	8.41e-90	-1.19485	0.943	0.984	2.71e-85	Cebpb	Spp1
Clec4e.5	3.39e-87	-0.964074	0.27	0.614	1.09e-82	Cebpb	Clec4e
Asgr2.1	2.64e-85	1.08923	0.301	0.092	8.54e-81	Cebpb	Asgr2
Sod2.7	3.49e-85	-0.85419	0.751	0.872	1.13e-80	Cebpb	Sod2
Ctsl.11	2.36e-84	-0.812672	0.715	0.917	7.63e-80	Cebpb	Ctsl
H2-DMa.7	3.57e-84	0.803035	0.897	0.739	1.15e-79	Cebpb	H2-DMa
Slc27a3	1.36e-83	0.27484	0.227	0.056	4.4e-79	Cebpb	Slc27a3
Cpd.3	1.52e-82	-0.61498	0.579	0.814	4.9e-78	Cebpb	Cpd
Acod1.8	6e-82	-0.944294	0.14	0.498	1.94e-77	Cebpb	Acod1
Cfb.2	1.76e-79	-0.849602	0.239	0.58	5.67e-75	Cebpb	Cfb
Lmo1	1.73e-78	0.261011	0.227	0.058	5.59e-74	Cebpb	Lmo1
Plbd1.2	8.69e-78	0.597772	0.504	0.23	2.8e-73	Cebpb	Plbd1
Ckb.3	3.42e-77	0.850316	0.734	0.489	1.11e-72	Cebpb	Ckb
Mras	6.28e-77	0.352833	0.377	0.141	2.03e-72	Cebpb	Mras
Napsa.8	1.09e-76	0.697175	0.901	0.728	3.53e-72	Cebpb	Napsa
Rps11	1.42e-76	0.476625	1	0.999	4.58e-72	Cebpb	Rps11
Zyx.5	1.53e-76	0.782932	0.908	0.798	4.93e-72	Cebpb	Zyx
Gnb4	2.64e-76	0.716659	0.545	0.273	8.53e-72	Cebpb	Gnb4
Atox1.8	5.87e-76	0.463184	0.997	0.994	1.89e-71	Cebpb	Atox1
Rab32.3	7.54e-76	-0.679979	0.521	0.76	2.43e-71	Cebpb	Rab32
Wfdc21.15	8.23e-76	-1.29494	0.12	0.452	2.66e-71	Cebpb	Wfdc21
Chn2	9.21e-76	0.343004	0.38	0.142	2.97e-71	Cebpb	Chn2
Lamp1.2	1.83e-75	-0.486232	0.989	0.999	5.91e-71	Cebpb	Lamp1
Cd93.5	3.28e-75	-0.685589	0.265	0.608	1.06e-70	Cebpb	Cd93
Jaml.6	1.74e-74	0.695459	0.6	0.312	5.61e-70	Cebpb	Jaml
Fpr2.12	1.94e-74	-0.739541	0.084	0.419	6.28e-70	Cebpb	Fpr2
Tmsb4x.1	5.64e-74	0.434725	1	1	1.82e-69	Cebpb	Tmsb4x
Sirpa	6.86e-74	-0.573042	0.918	0.972	2.22e-69	Cebpb	Sirpa
Plek.5	2.76e-71	-0.623207	0.879	0.949	8.92e-67	Cebpb	Plek
Ccl9.5	6.37e-71	-0.734108	0.956	0.979	2.06e-66	Cebpb	Ccl9
Esd.3	9.59e-71	-0.634254	0.888	0.95	3.1e-66	Cebpb	Esd
Itgam.1	4.3e-69	-0.563993	0.718	0.904	1.39e-64	Cebpb	Itgam
Tmem176b.2	9.07e-69	0.58985	0.426	0.179	2.93e-64	Cebpb	Tmem176b
C1qb.10	5.51e-67	1.05047	0.711	0.452	1.78e-62	Cebpb	C1qb
Rnase6.4	6.06e-67	0.48869	0.611	0.341	1.96e-62	Cebpb	Rnase6
Mmp8.7	7.65e-66	-1.26769	0.119	0.428	2.47e-61	Cebpb	Mmp8
Gm2a.8	1.42e-65	0.592397	0.943	0.901	4.59e-61	Cebpb	Gm2a
Mpp1.3	1.6e-64	-0.6732	0.479	0.716	5.16e-60	Cebpb	Mpp1
Gstm1.6	6.5e-64	-0.74233	0.38	0.649	2.1e-59	Cebpb	Gstm1
Tlr2.2	1.38e-62	-0.608794	0.499	0.733	4.44e-58	Cebpb	Tlr2
Socs2.3	1.66e-62	0.775453	0.807	0.635	5.35e-58	Cebpb	Socs2
Gmfg.1	2.17e-62	-0.517325	0.77	0.904	7.02e-58	Cebpb	Gmfg
Jak2.5	3.21e-62	0.581462	0.761	0.536	1.04e-57	Cebpb	Jak2
Adra2a	6.46e-62	0.403126	0.389	0.163	2.09e-57	Cebpb	Adra2a
Hebp1.1	1.53e-61	-0.597499	0.42	0.677	4.93e-57	Cebpb	Hebp1
Sgk1.10	3.1e-61	-0.906918	0.265	0.537	1e-56	Cebpb	Sgk1
Prdx1.3	6.52e-61	-0.549043	0.999	0.999	2.11e-56	Cebpb	Prdx1
Ccl22.6	1.33e-60	1.84648	0.45	0.223	4.3e-56	Cebpb	Ccl22
Tmem176a.2	2.31e-60	0.62331	0.379	0.161	7.47e-56	Cebpb	Tmem176a
Atp6v0c	2.65e-60	-0.398013	0.996	0.999	8.56e-56	Cebpb	Atp6v0c
Irf4.1	7.61e-60	0.441134	0.555	0.299	2.46e-55	Cebpb	Irf4
Mpeg1.6	1.53e-59	-0.56501	0.852	0.954	4.94e-55	Cebpb	Mpeg1
Cd33.3	2.26e-59	-0.568275	0.371	0.644	7.31e-55	Cebpb	Cd33
S100a8.9	2.67e-59	-2.06479	0.34	0.589	8.62e-55	Cebpb	S100a8
P2ry10	1.57e-58	0.319978	0.343	0.136	5.08e-54	Cebpb	P2ry10
Cd302.7	1.64e-58	-0.67994	0.451	0.669	5.3e-54	Cebpb	Cd302
Phgdh.6	1.79e-58	-0.662904	0.222	0.493	5.79e-54	Cebpb	Phgdh
Hvcn1.3	4.06e-57	-0.523207	0.463	0.716	1.31e-52	Cebpb	Hvcn1
Slc7a2.6	1.18e-56	-0.639002	0.453	0.705	3.82e-52	Cebpb	Slc7a2
H2-DMb2.1	1.63e-56	0.473772	0.358	0.154	5.27e-52	Cebpb	H2-DMb2
Bmyc	1.94e-56	0.393182	0.438	0.21	6.25e-52	Cebpb	Bmyc
Pf4.12	5.24e-56	-1.0211	0.426	0.66	1.69e-51	Cebpb	Pf4
Etv3	1.84e-55	0.567658	0.699	0.465	5.95e-51	Cebpb	Etv3
Inhba.10	3.1e-55	-1.06233	0.15	0.431	1e-50	Cebpb	Inhba
Runx3.1	3.13e-55	0.396482	0.511	0.265	1.01e-50	Cebpb	Runx3
Aif1.4	3.92e-55	0.708101	0.54	0.308	1.26e-50	Cebpb	Aif1
Rpl11	1.41e-54	0.358466	0.997	0.999	4.55e-50	Cebpb	Rpl11
Marcks	1.46e-54	0.64036	0.97	0.927	4.7e-50	Cebpb	Marcks
Mtmr4.1	4.87e-54	0.41889	0.534	0.294	1.57e-49	Cebpb	Mtmr4
Grn.2	5.24e-54	-0.400428	0.972	0.993	1.69e-49	Cebpb	Grn
Clec4d.5	1.01e-53	-0.606593	0.402	0.657	3.27e-49	Cebpb	Clec4d
Msrb1.2	1.82e-53	-0.444372	0.955	0.982	5.86e-49	Cebpb	Msrb1
Sort1.1	2.3e-53	-0.438827	0.128	0.405	7.42e-49	Cebpb	Sort1
Rpsa	3.74e-53	0.404027	1	1	1.21e-48	Cebpb	Rpsa
C1qc.7	4.64e-53	0.734286	0.557	0.314	1.5e-48	Cebpb	C1qc
Pycard.7	9.79e-53	-0.526131	0.91	0.955	3.16e-48	Cebpb	Pycard
Ctsb.5	1.57e-52	-0.453483	0.98	0.995	5.07e-48	Cebpb	Ctsb
Slpi.8	2.42e-52	-0.840216	0.156	0.433	7.81e-48	Cebpb	Slpi
Fcor.2	3.53e-52	-0.453219	0.172	0.441	1.14e-47	Cebpb	Fcor
Rps14	5.71e-52	0.297346	0.999	1	1.84e-47	Cebpb	Rps14
Tfec.1	1.31e-51	-0.481418	0.343	0.589	4.22e-47	Cebpb	Tfec
Cd44	2.06e-51	-0.467401	0.893	0.954	6.65e-47	Cebpb	Cd44
Acsl1.9	4.11e-51	-0.66651	0.377	0.606	1.33e-46	Cebpb	Acsl1
Rpl19	4.34e-51	0.294464	1	1	1.4e-46	Cebpb	Rpl19
Rpl21.1	9.01e-51	0.401582	0.992	0.989	2.91e-46	Cebpb	Rpl21
Trerf1	3.44e-50	0.425787	0.621	0.395	1.11e-45	Cebpb	Trerf1
Bhlhe41.6	6.38e-50	-0.512086	0.094	0.348	2.06e-45	Cebpb	Bhlhe41
Dram1.1	1.09e-49	-0.447089	0.22	0.489	3.53e-45	Cebpb	Dram1
Soat1.1	1.88e-49	-0.451688	0.774	0.915	6.08e-45	Cebpb	Soat1
Psmb8.1	3.32e-49	0.444363	0.962	0.908	1.07e-44	Cebpb	Psmb8
N4bp1.1	4.44e-49	-0.500425	0.657	0.805	1.43e-44	Cebpb	N4bp1
Rps7	5.16e-49	0.3375	0.996	0.998	1.67e-44	Cebpb	Rps7
Clec4b1.1	5.61e-49	0.43007	0.426	0.221	1.81e-44	Cebpb	Clec4b1
C1qa.6	8.43e-49	0.977891	0.456	0.239	2.72e-44	Cebpb	C1qa
Rps29	2.31e-48	0.271819	1	1	7.46e-44	Cebpb	Rps29
Vat1.3	2.37e-48	-0.483089	0.689	0.858	7.66e-44	Cebpb	Vat1
Lsp1.5	4.26e-48	0.466869	0.985	0.965	1.37e-43	Cebpb	Lsp1
Rpl18	6.83e-48	0.331064	1	0.999	2.21e-43	Cebpb	Rpl18
Bst1.1	7.91e-48	-0.498964	0.177	0.437	2.55e-43	Cebpb	Bst1
Rpl15	1.04e-47	0.377005	0.997	0.997	3.36e-43	Cebpb	Rpl15
Rpl27a	1.92e-47	0.313138	1	1	6.21e-43	Cebpb	Rpl27a
Atp6v0d2.9	2.42e-47	-0.610848	0.515	0.746	7.83e-43	Cebpb	Atp6v0d2
Hepacam2.1	3.17e-47	0.332066	0.351	0.155	1.02e-42	Cebpb	Hepacam2
Gpnmb.7	5.6e-47	-0.498534	0.529	0.787	1.81e-42	Cebpb	Gpnmb
Nr4a3	5.6e-47	0.692395	0.189	0.061	1.81e-42	Cebpb	Nr4a3
Ahcyl2	1e-46	0.380654	0.613	0.39	3.24e-42	Cebpb	Ahcyl2
Il4i1	1.14e-46	0.586835	0.193	0.063	3.68e-42	Cebpb	Il4i1
Clec10a	1.31e-46	0.373049	0.321	0.141	4.22e-42	Cebpb	Clec10a
Chil3.11	1.46e-46	-2.03558	0.623	0.763	4.71e-42	Cebpb	Chil3
Hmox1.2	1.55e-46	-0.528559	0.598	0.783	5.02e-42	Cebpb	Hmox1
Tnfaip2.3	4.27e-46	-0.427462	0.646	0.847	1.38e-41	Cebpb	Tnfaip2
Plet1.15	4.53e-46	1.07313	0.765	0.643	1.46e-41	Cebpb	Plet1
Tnfrsf1b.1	4.79e-46	-0.459881	0.35	0.6	1.55e-41	Cebpb	Tnfrsf1b
Igsf6.1	5.34e-46	-0.432061	0.26	0.506	1.73e-41	Cebpb	Igsf6
Plin2.1	5.55e-46	-0.464775	0.81	0.899	1.79e-41	Cebpb	Plin2
Itm2b.5	1.1e-45	-0.428117	0.982	0.994	3.55e-41	Cebpb	Itm2b
Fcgrt	6.1e-45	0.429659	0.495	0.284	1.97e-40	Cebpb	Fcgrt
Rnf128.2	1.47e-44	-0.447689	0.253	0.521	4.76e-40	Cebpb	Rnf128
Ctsc.4	3.23e-44	-0.418118	0.976	0.989	1.04e-39	Cebpb	Ctsc
Rps26	1.63e-43	0.281295	1	0.999	5.27e-39	Cebpb	Rps26
Rpl28	1.02e-42	0.306461	0.999	1	3.29e-38	Cebpb	Rpl28
Rpl7	1.63e-42	0.284088	1	0.999	5.25e-38	Cebpb	Rpl7
Pfkp.1	1.98e-42	0.53204	0.806	0.688	6.39e-38	Cebpb	Pfkp
Lmna.4	2.97e-42	-0.381836	0.496	0.718	9.58e-38	Cebpb	Lmna
Car4.7	3.63e-42	-0.949835	0.075	0.297	1.17e-37	Cebpb	Car4
Sirpb1c.1	5.66e-42	-0.333586	0.051	0.275	1.83e-37	Cebpb	Sirpb1c
Fpr1.2	6.59e-42	-0.422361	0.033	0.246	2.13e-37	Cebpb	Fpr1
Adam23	7.28e-42	0.305419	0.218	0.079	2.35e-37	Cebpb	Adam23
Ly6i.4	2.33e-41	-0.504306	0.117	0.355	7.53e-37	Cebpb	Ly6i
Fau	4.45e-41	0.280798	1	1	1.44e-36	Cebpb	Fau
H2afy.1	4.48e-41	0.374204	0.963	0.934	1.45e-36	Cebpb	H2afy
Ccr7	4.66e-41	1.03338	0.165	0.052	1.5e-36	Cebpb	Ccr7
Cndp2.1	5.02e-41	-0.411344	0.711	0.838	1.62e-36	Cebpb	Cndp2
Cldnd1	6.75e-41	0.543324	0.648	0.464	2.18e-36	Cebpb	Cldnd1
Ly6e.2	8.03e-41	-0.394711	0.929	0.988	2.59e-36	Cebpb	Ly6e
Ly6c2.7	2.3e-40	-1.52559	0.131	0.36	7.43e-36	Cebpb	Ly6c2
Pmp22.3	2.38e-40	-0.452728	0.293	0.527	7.7e-36	Cebpb	Pmp22
Sec61b.2	4.15e-40	0.432844	0.982	0.974	1.34e-35	Cebpb	Sec61b
Rbpj.2	5.65e-40	0.401195	0.942	0.885	1.83e-35	Cebpb	Rbpj
Abcc5.1	6.57e-40	-0.421565	0.237	0.464	2.12e-35	Cebpb	Abcc5
Trp53i11	8.24e-40	0.28546	0.294	0.131	2.66e-35	Cebpb	Trp53i11
Fyn	9.17e-40	0.287022	0.413	0.216	2.96e-35	Cebpb	Fyn
Adipor2.3	9.3e-40	-0.475806	0.577	0.732	3e-35	Cebpb	Adipor2
Igflr1	1.03e-39	0.260355	0.266	0.112	3.33e-35	Cebpb	Igflr1
Slamf9.5	1.32e-39	0.470175	0.682	0.506	4.25e-35	Cebpb	Slamf9
Atp6v1e1.2	1.86e-39	-0.368568	0.794	0.879	6.02e-35	Cebpb	Atp6v1e1
Rogdi	4.78e-39	0.429976	0.451	0.258	1.54e-34	Cebpb	Rogdi
Mtmr9.1	1.01e-38	0.386605	0.739	0.549	3.27e-34	Cebpb	Mtmr9
Cnn2.1	2.14e-38	0.593255	0.571	0.384	6.9e-34	Cebpb	Cnn2
Gda.5	2.15e-38	-0.470496	0.673	0.829	6.95e-34	Cebpb	Gda
Slamf7	2.44e-38	0.316077	0.313	0.147	7.88e-34	Cebpb	Slamf7
Rpl27	2.69e-38	0.25106	0.999	0.999	8.68e-34	Cebpb	Rpl27
Zeb2.3	3.03e-38	-0.426434	0.84	0.925	9.77e-34	Cebpb	Zeb2
Smpdl3b.1	3.11e-38	-0.367513	0.189	0.412	1.01e-33	Cebpb	Smpdl3b
Hemk1	3.87e-38	0.331593	0.385	0.207	1.25e-33	Cebpb	Hemk1
Pgam1.4	5.53e-38	-0.381467	0.96	0.98	1.78e-33	Cebpb	Pgam1
Dab2.4	7.8e-38	-0.404068	0.811	0.918	2.52e-33	Cebpb	Dab2
Gpr171	8.36e-38	0.268324	0.404	0.211	2.7e-33	Cebpb	Gpr171
Clec5a.1	1.49e-37	-0.388241	0.41	0.626	4.81e-33	Cebpb	Clec5a
Tnfrsf26.1	2.38e-37	-0.305464	0.078	0.293	7.69e-33	Cebpb	Tnfrsf26
Grina.4	2.67e-37	-0.46153	0.661	0.801	8.61e-33	Cebpb	Grina
P2ry14.6	4.18e-37	-0.404345	0.571	0.753	1.35e-32	Cebpb	P2ry14
Pld3.6	5.2e-37	-0.360732	0.701	0.871	1.68e-32	Cebpb	Pld3
Atp6v1a.1	6.25e-37	-0.338974	0.838	0.915	2.02e-32	Cebpb	Atp6v1a
Ikbke.1	1.02e-36	-0.351269	0.292	0.529	3.3e-32	Cebpb	Ikbke
Tnfsf8	1.04e-36	0.283164	0.36	0.181	3.37e-32	Cebpb	Tnfsf8
Cd83	1.35e-36	0.615358	0.285	0.133	4.36e-32	Cebpb	Cd83
Rpl37	1.36e-36	0.287249	1	0.999	4.4e-32	Cebpb	Rpl37
Anxa5.5	2.04e-36	-0.348427	0.949	0.979	6.58e-32	Cebpb	Anxa5
Dhrs9	5.12e-36	0.286858	0.372	0.196	1.65e-31	Cebpb	Dhrs9
Gpr137b.4	6.07e-36	-0.454992	0.677	0.822	1.96e-31	Cebpb	Gpr137b
Eef1b2	1.33e-35	0.275657	0.996	0.994	4.29e-31	Cebpb	Eef1b2
Atp6v0b	2.34e-35	-0.299316	0.975	0.989	7.56e-31	Cebpb	Atp6v0b
Rps3	2.59e-35	0.280562	1	0.998	8.37e-31	Cebpb	Rps3
Mcemp1.4	2.65e-35	-0.503661	0.315	0.529	8.56e-31	Cebpb	Mcemp1
Rpl36	3.11e-35	0.265112	1	0.997	1.01e-30	Cebpb	Rpl36
Tpd52.2	3.64e-35	-0.364757	0.689	0.813	1.17e-30	Cebpb	Tpd52
Psme1.1	4.19e-35	0.348612	0.934	0.879	1.35e-30	Cebpb	Psme1
Rpl10.1	5.03e-35	0.312862	0.987	0.987	1.62e-30	Cebpb	Rpl10
Rapgef5.1	5.34e-35	-0.326288	0.166	0.387	1.73e-30	Cebpb	Rapgef5
Agap1	5.46e-35	-0.345131	0.168	0.382	1.76e-30	Cebpb	Agap1
Hsp90ab1.1	6.34e-35	0.267564	1	0.999	2.05e-30	Cebpb	Hsp90ab1
Creg1.5	7.01e-35	-0.42456	0.941	0.982	2.26e-30	Cebpb	Creg1
B3gnt2.1	9.68e-35	-0.34788	0.418	0.616	3.12e-30	Cebpb	B3gnt2
Adgre4.4	1.17e-34	-0.378039	0.092	0.298	3.79e-30	Cebpb	Adgre4
CropBFP.15	1.21e-34	-0.365661	0.989	0.995	3.91e-30	Cebpb	CropBFP
Rpl39	1.78e-34	0.265222	1	0.999	5.76e-30	Cebpb	Rpl39
Il21r	2.51e-34	0.300241	0.595	0.388	8.1e-30	Cebpb	Il21r
Rpl14	2.86e-34	0.275147	0.997	0.997	9.23e-30	Cebpb	Rpl14
Ccn3.8	3.71e-34	-0.534863	0.257	0.467	1.2e-29	Cebpb	Ccn3
Cd68.9	4.64e-34	-0.472447	0.623	0.793	1.5e-29	Cebpb	Cd68
Tspo.1	5.95e-34	0.304351	0.995	0.99	1.92e-29	Cebpb	Tspo
Atp13a2	6.86e-34	-0.371824	0.542	0.7	2.21e-29	Cebpb	Atp13a2
Tma16.11	7.81e-34	-0.497187	0.504	0.662	2.52e-29	Cebpb	Tma16
Upp1.4	8.48e-34	-0.466125	0.256	0.474	2.74e-29	Cebpb	Upp1
Cd164	1.06e-33	-0.313635	0.83	0.937	3.41e-29	Cebpb	Cd164
Osbpl8.1	1.93e-33	-0.360586	0.606	0.771	6.24e-29	Cebpb	Osbpl8
Camk2d	1.95e-33	-0.379305	0.578	0.734	6.29e-29	Cebpb	Camk2d
Dmxl2	2.8e-33	-0.32309	0.222	0.434	9.05e-29	Cebpb	Dmxl2
Adam17	3.71e-33	-0.359176	0.734	0.834	1.2e-28	Cebpb	Adam17
Plekho1.1	4.51e-33	0.346652	0.839	0.692	1.46e-28	Cebpb	Plekho1
Pkm.1	4.82e-33	-0.324953	0.956	0.977	1.56e-28	Cebpb	Pkm
Ccdc12.1	5.54e-33	0.358935	0.921	0.845	1.79e-28	Cebpb	Ccdc12
Bloc1s2	5.66e-33	0.319116	0.781	0.629	1.83e-28	Cebpb	Bloc1s2
Rpl18a	6.36e-33	0.28501	1	0.999	2.05e-28	Cebpb	Rpl18a
Snx10	7.46e-33	-0.359587	0.74	0.84	2.41e-28	Cebpb	Snx10
Trem2.11	1.07e-32	-0.345275	0.598	0.797	3.46e-28	Cebpb	Trem2
Cytip.11	1.15e-32	0.692768	0.751	0.597	3.72e-28	Cebpb	Cytip
Pip4k2a.1	1.22e-32	0.308119	0.751	0.584	3.93e-28	Cebpb	Pip4k2a
Hp.2	2.5e-32	-0.311245	0.033	0.209	8.07e-28	Cebpb	Hp
Mfsd1.3	3.96e-32	-0.333654	0.681	0.812	1.28e-27	Cebpb	Mfsd1
Irf5	4.29e-32	0.305234	0.897	0.809	1.38e-27	Cebpb	Irf5
Asap1.1	5.09e-32	0.404154	0.769	0.621	1.64e-27	Cebpb	Asap1
Tgfbi.9	6.11e-32	-0.404769	0.723	0.868	1.97e-27	Cebpb	Tgfbi
Il1a	7.1e-32	-0.363702	0.107	0.301	2.29e-27	Cebpb	Il1a
Cd38	8.66e-32	-0.251808	0.042	0.221	2.8e-27	Cebpb	Cd38
Fam20c	9.09e-32	-0.363251	0.298	0.501	2.94e-27	Cebpb	Fam20c
Myl6	1.53e-31	0.251952	1	0.999	4.94e-27	Cebpb	Myl6
Atpif1	1.56e-31	0.265875	0.976	0.972	5.05e-27	Cebpb	Atpif1
Mbnl1	1.64e-31	0.359124	0.974	0.973	5.29e-27	Cebpb	Mbnl1
Pik3ap1	1.93e-31	-0.330463	0.485	0.678	6.24e-27	Cebpb	Pik3ap1
Tmem38b	2.23e-31	-0.304556	0.212	0.41	7.21e-27	Cebpb	Tmem38b
Syngr1.5	3.06e-31	-0.388809	0.231	0.443	9.87e-27	Cebpb	Syngr1
Lcp2	4.4e-31	-0.3272	0.466	0.646	1.42e-26	Cebpb	Lcp2
Tuba4a.1	6.98e-31	-0.346201	0.34	0.535	2.25e-26	Cebpb	Tuba4a
Rpl9	7.19e-31	0.252694	1	0.998	2.32e-26	Cebpb	Rpl9
Rftn1	7.86e-31	0.334195	0.693	0.53	2.54e-26	Cebpb	Rftn1
Mtpn.4	7.94e-31	-0.353149	0.949	0.968	2.56e-26	Cebpb	Mtpn
Adgre1.7	9.15e-31	-0.327429	0.409	0.638	2.95e-26	Cebpb	Adgre1
Twf2.1	9.31e-31	0.300614	0.884	0.777	3.01e-26	Cebpb	Twf2
Mgll.9	1.16e-30	-0.503642	0.369	0.544	3.73e-26	Cebpb	Mgll
Rps4x	1.27e-30	0.255162	0.995	0.997	4.09e-26	Cebpb	Rps4x
Mt1.11	1.53e-30	-0.727461	0.988	0.99	4.94e-26	Cebpb	Mt1
Lpcat2.1	1.63e-30	-0.344692	0.467	0.653	5.26e-26	Cebpb	Lpcat2
Mrc1.6	2.5e-30	-0.445102	0.439	0.643	8.06e-26	Cebpb	Mrc1
Rpl34	2.83e-30	0.256562	1	0.999	9.15e-26	Cebpb	Rpl34
Gns.8	3.44e-30	-0.385276	0.785	0.879	1.11e-25	Cebpb	Gns
Il17ra	3.46e-30	-0.3113	0.23	0.424	1.12e-25	Cebpb	Il17ra
Ctnnb1	3.85e-30	-0.334373	0.714	0.822	1.24e-25	Cebpb	Ctnnb1
Gdi2	6.22e-30	0.319229	0.987	0.974	2.01e-25	Cebpb	Gdi2
Lhfpl2	7.48e-30	-0.301026	0.183	0.384	2.41e-25	Cebpb	Lhfpl2
Atp6v1c1	8.14e-30	-0.346228	0.668	0.784	2.63e-25	Cebpb	Atp6v1c1
Lrrk1	2.67e-29	0.30272	0.475	0.304	8.63e-25	Cebpb	Lrrk1
Glul.1	3.51e-29	-0.374635	0.476	0.653	1.13e-24	Cebpb	Glul
Cd53.7	3.66e-29	-0.358464	0.927	0.984	1.18e-24	Cebpb	Cd53
Bnip3l.1	4.07e-29	-0.36061	0.784	0.861	1.31e-24	Cebpb	Bnip3l
Fcer1g	4.18e-29	-0.302621	0.991	0.998	1.35e-24	Cebpb	Fcer1g
Slco3a1	4.79e-29	0.265825	0.356	0.198	1.55e-24	Cebpb	Slco3a1
Thap12	5.21e-29	0.268416	0.454	0.282	1.68e-24	Cebpb	Thap12
Zfp36l1.11	6.81e-29	0.6613	0.724	0.596	2.2e-24	Cebpb	Zfp36l1
Bcl2a1d.4	7.51e-29	0.387124	0.828	0.734	2.43e-24	Cebpb	Bcl2a1d
Rel	2.24e-28	0.528152	0.613	0.464	7.25e-24	Cebpb	Rel
App	2.66e-28	-0.267012	0.945	0.973	8.6e-24	Cebpb	App
Pkib.5	3.02e-28	0.662552	0.657	0.511	9.76e-24	Cebpb	Pkib
Prkar2a	3.24e-28	0.308905	0.657	0.495	1.05e-23	Cebpb	Prkar2a
Tlr4.2	3.27e-28	-0.296989	0.368	0.557	1.06e-23	Cebpb	Tlr4
Neu1.1	3.58e-28	-0.325246	0.505	0.652	1.16e-23	Cebpb	Neu1
Tpp1.1	4.87e-28	-0.330296	0.668	0.791	1.57e-23	Cebpb	Tpp1
Mgst2.1	6.4e-28	-0.262056	0.053	0.22	2.07e-23	Cebpb	Mgst2
Map3k14	6.92e-28	0.262473	0.261	0.13	2.23e-23	Cebpb	Map3k14
Pygl.1	8.02e-28	-0.344615	0.496	0.657	2.59e-23	Cebpb	Pygl
Cd52.6	8.61e-28	0.303894	1	0.996	2.78e-23	Cebpb	Cd52
Rps27	9.53e-28	0.281166	0.996	0.995	3.08e-23	Cebpb	Rps27
Gsr	1.06e-27	-0.384152	0.682	0.775	3.42e-23	Cebpb	Gsr
Smdt1	1.84e-27	0.305882	0.98	0.966	5.95e-23	Cebpb	Smdt1
Ddhd1.1	1.94e-27	-0.361952	0.606	0.731	6.28e-23	Cebpb	Ddhd1
Ccnd1.5	2.6e-27	0.430557	0.707	0.561	8.4e-23	Cebpb	Ccnd1
Npy.5	2.72e-27	-0.416302	0.173	0.365	8.79e-23	Cebpb	Npy
Fbl.1	2.78e-27	0.336873	0.763	0.63	8.98e-23	Cebpb	Fbl
Slc7a8.2	3.2e-27	-0.3257	0.449	0.616	1.03e-22	Cebpb	Slc7a8
Mmp19.6	4.24e-27	-0.261171	0.112	0.299	1.37e-22	Cebpb	Mmp19
Jund.4	6.35e-27	0.344814	0.963	0.932	2.05e-22	Cebpb	Jund
Rpl4	8.67e-27	0.26717	0.991	0.979	2.8e-22	Cebpb	Rpl4
Psap.10	1.02e-26	-0.330605	1	1	3.29e-22	Cebpb	Psap
Myo1g	1.09e-26	0.452701	0.699	0.564	3.53e-22	Cebpb	Myo1g
Frrs1	1.14e-26	-0.305633	0.443	0.622	3.67e-22	Cebpb	Frrs1
Sash1	1.61e-26	-0.277092	0.15	0.332	5.19e-22	Cebpb	Sash1
Higd2a	2.11e-26	0.298899	0.76	0.647	6.82e-22	Cebpb	Higd2a
Tceal9	2.38e-26	-0.321568	0.391	0.566	7.68e-22	Cebpb	Tceal9
Nampt.3	2.61e-26	-0.37382	0.715	0.809	8.44e-22	Cebpb	Nampt
Ftl1-ps1.1	2.62e-26	-0.305686	0.594	0.724	8.46e-22	Cebpb	Ftl1-ps1
Pltp.1	3.4e-26	0.311684	0.369	0.214	1.1e-21	Cebpb	Pltp
Anxa2	3.58e-26	-0.282424	0.974	0.985	1.16e-21	Cebpb	Anxa2
Ptgs1.1	3.94e-26	-0.288224	0.459	0.648	1.27e-21	Cebpb	Ptgs1
Idh1.2	4.39e-26	-0.35741	0.536	0.67	1.42e-21	Cebpb	Idh1
Ch25h.10	4.52e-26	-0.522695	0.099	0.265	1.46e-21	Cebpb	Ch25h
Uap1l1	4.86e-26	-0.299275	0.534	0.676	1.57e-21	Cebpb	Uap1l1
Lamtor4.3	5.66e-26	-0.357622	0.741	0.818	1.83e-21	Cebpb	Lamtor4
Psma7.2	7.53e-26	0.282004	0.967	0.94	2.43e-21	Cebpb	Psma7
Fgl2.1	8.68e-26	0.266466	0.42	0.253	2.8e-21	Cebpb	Fgl2
Znrf2.1	1.11e-25	0.328159	0.836	0.72	3.59e-21	Cebpb	Znrf2
Tep1	1.14e-25	0.348987	0.72	0.585	3.67e-21	Cebpb	Tep1
Cd14.7	1.35e-25	-0.627673	0.518	0.662	4.34e-21	Cebpb	Cd14
Eif3e	1.44e-25	0.284609	0.926	0.867	4.66e-21	Cebpb	Eif3e
Chpt1.2	1.79e-25	-0.354761	0.315	0.485	5.78e-21	Cebpb	Chpt1
Fnip2	1.95e-25	-0.307307	0.311	0.492	6.29e-21	Cebpb	Fnip2
Lpl.8	1.98e-25	-0.370259	0.891	0.953	6.38e-21	Cebpb	Lpl
Prex1	3.11e-25	0.264144	0.766	0.616	1.01e-20	Cebpb	Prex1
Plaur.1	4.56e-25	-0.339058	0.547	0.713	1.47e-20	Cebpb	Plaur
S100a1.3	5.67e-25	-0.517457	0.835	0.869	1.83e-20	Cebpb	S100a1
Rnf149	7.75e-25	-0.317444	0.449	0.603	2.5e-20	Cebpb	Rnf149
Tes.3	8.28e-25	0.440599	0.843	0.756	2.67e-20	Cebpb	Tes
Lgals3bp.6	8.68e-25	-0.339815	0.772	0.867	2.8e-20	Cebpb	Lgals3bp
Marco.10	8.8e-25	-1.06395	0.084	0.239	2.84e-20	Cebpb	Marco
Lrp1.3	9.24e-25	-0.255026	0.447	0.619	2.98e-20	Cebpb	Lrp1
Iqsec1	9.92e-25	-0.283167	0.253	0.424	3.2e-20	Cebpb	Iqsec1
Igf1.10	1.09e-24	-0.422984	0.183	0.362	3.53e-20	Cebpb	Igf1
Palld	1.13e-24	0.275506	0.323	0.184	3.66e-20	Cebpb	Palld
Nus1.1	1.36e-24	-0.322939	0.653	0.755	4.38e-20	Cebpb	Nus1
Vsir	1.39e-24	-0.270403	0.31	0.492	4.48e-20	Cebpb	Vsir
Olr1.2	1.49e-24	-0.378563	0.123	0.286	4.81e-20	Cebpb	Olr1
Cish.7	1.62e-24	0.328045	0.813	0.709	5.22e-20	Cebpb	Cish
Mapkapk2.1	2.15e-24	-0.309323	0.73	0.818	6.93e-20	Cebpb	Mapkapk2
Mt2.12	2.55e-24	-0.667835	0.644	0.76	8.22e-20	Cebpb	Mt2
Tmbim6	2.65e-24	-0.25479	0.945	0.977	8.56e-20	Cebpb	Tmbim6
Cxcl3.10	3.93e-24	-1.01034	0.128	0.289	1.27e-19	Cebpb	Cxcl3
Gadd45b	4.96e-24	0.420081	0.211	0.103	1.6e-19	Cebpb	Gadd45b
Dcstamp.4	5.12e-24	0.365929	0.739	0.581	1.65e-19	Cebpb	Dcstamp
Adam8.1	5.46e-24	0.250728	0.782	0.597	1.76e-19	Cebpb	Adam8
Slc31a2	7.17e-24	-0.318113	0.484	0.625	2.32e-19	Cebpb	Slc31a2
Arg2.3	7.83e-24	-0.250944	0.037	0.178	2.53e-19	Cebpb	Arg2
Picalm	8.1e-24	0.298291	0.909	0.862	2.61e-19	Cebpb	Picalm
Rtn3	9.23e-24	-0.259406	0.823	0.89	2.98e-19	Cebpb	Rtn3
Sub1.1	9.45e-24	0.281209	0.955	0.923	3.05e-19	Cebpb	Sub1
Txn1.1	1.05e-23	-0.252137	0.993	0.996	3.41e-19	Cebpb	Txn1
Cd86.5	1.25e-23	0.337236	0.525	0.36	4.02e-19	Cebpb	Cd86
Itgb2	1.88e-23	-0.270582	0.871	0.936	6.06e-19	Cebpb	Itgb2
2410006H16Rik.1	1.99e-23	0.365702	0.616	0.467	6.44e-19	Cebpb	2410006H16Rik
Xrn2.1	2.81e-23	0.261005	0.769	0.626	9.07e-19	Cebpb	Xrn2
Snrpg.1	3.08e-23	0.262812	0.953	0.917	9.96e-19	Cebpb	Snrpg
Kmt5a.1	3.36e-23	-0.345105	0.625	0.719	1.09e-18	Cebpb	Kmt5a
Prdx6.6	5.39e-23	-0.32741	0.848	0.912	1.74e-18	Cebpb	Prdx6
Lipa.4	1.07e-22	-0.256307	0.843	0.942	3.46e-18	Cebpb	Lipa
Dse	1.08e-22	-0.257215	0.255	0.428	3.48e-18	Cebpb	Dse
Ly86.2	1.15e-22	0.320316	0.447	0.295	3.71e-18	Cebpb	Ly86
Stom.1	1.21e-22	-0.27801	0.339	0.502	3.91e-18	Cebpb	Stom
Lgals3.10	1.22e-22	0.34604	1	1	3.94e-18	Cebpb	Lgals3
Rap2a.2	1.3e-22	0.303135	0.766	0.676	4.21e-18	Cebpb	Rap2a
Smpdl3a.3	2.1e-22	-0.33863	0.611	0.746	6.78e-18	Cebpb	Smpdl3a
Mcub.4	2.22e-22	0.313511	0.675	0.538	7.17e-18	Cebpb	Mcub
Cdc42ep2.2	2.98e-22	-0.322025	0.384	0.537	9.63e-18	Cebpb	Cdc42ep2
Rgs10.2	4.29e-22	0.320878	0.763	0.633	1.39e-17	Cebpb	Rgs10
Anxa3.2	4.61e-22	-0.276731	0.799	0.901	1.49e-17	Cebpb	Anxa3
Lpp	4.85e-22	-0.293051	0.55	0.688	1.56e-17	Cebpb	Lpp
Ccl3.9	5.38e-22	-0.528628	0.298	0.459	1.74e-17	Cebpb	Ccl3
Hspa9.1	6e-22	-0.282846	0.734	0.834	1.94e-17	Cebpb	Hspa9
Adgrg6	6.45e-22	0.286915	0.264	0.143	2.08e-17	Cebpb	Adgrg6
Thbs1.11	8.05e-22	-0.717004	0.215	0.382	2.6e-17	Cebpb	Thbs1
Hck	9.16e-22	-0.284611	0.538	0.663	2.96e-17	Cebpb	Hck
Il18.2	1.06e-21	-0.344725	0.228	0.382	3.44e-17	Cebpb	Il18
Samd8	1.14e-21	-0.256496	0.277	0.437	3.67e-17	Cebpb	Samd8
Lgals8	1.24e-21	-0.266475	0.458	0.607	4.02e-17	Cebpb	Lgals8
Malat1.3	1.56e-21	0.454297	0.999	0.994	5.05e-17	Cebpb	Malat1
Lrp12.6	1.76e-21	-0.287196	0.577	0.714	5.69e-17	Cebpb	Lrp12
Vps13c	2.62e-21	-0.258458	0.358	0.513	8.47e-17	Cebpb	Vps13c
Vrk1.1	2.68e-21	0.343485	0.602	0.483	8.66e-17	Cebpb	Vrk1
Gbp2.5	3.29e-21	0.366934	0.612	0.461	1.06e-16	Cebpb	Gbp2
Aldh3b1	3.74e-21	-0.259472	0.466	0.605	1.21e-16	Cebpb	Aldh3b1
AA467197.12	4.11e-21	0.292881	0.993	0.972	1.33e-16	Cebpb	AA467197
Ifi30.3	4.8e-21	0.356819	0.863	0.78	1.55e-16	Cebpb	Ifi30
Il1f9.5	5.36e-21	-0.313749	0.065	0.202	1.73e-16	Cebpb	Il1f9
Gsap.3	6.31e-21	-0.296464	0.529	0.658	2.04e-16	Cebpb	Gsap
Bcl2a1a.4	7.11e-21	0.283571	0.884	0.809	2.3e-16	Cebpb	Bcl2a1a
Uba52.1	8.03e-21	0.307747	0.95	0.903	2.59e-16	Cebpb	Uba52
Nceh1	8.29e-21	-0.263029	0.526	0.675	2.68e-16	Cebpb	Nceh1
Creb5.2	9.55e-21	0.318621	0.836	0.753	3.08e-16	Cebpb	Creb5
Tcf7l2.1	9.78e-21	-0.316914	0.512	0.637	3.16e-16	Cebpb	Tcf7l2
Sypl	9.86e-21	-0.269531	0.608	0.716	3.18e-16	Cebpb	Sypl
Ifitm1.6	1.18e-20	0.791491	0.388	0.251	3.8e-16	Cebpb	Ifitm1
Fnbp1l	1.25e-20	0.267241	0.334	0.203	4.03e-16	Cebpb	Fnbp1l
Snx27	1.26e-20	-0.287548	0.405	0.544	4.08e-16	Cebpb	Snx27
Cdc42ep3.1	1.33e-20	-0.329702	0.323	0.47	4.28e-16	Cebpb	Cdc42ep3
Pfdn5	1.74e-20	0.254497	0.982	0.97	5.63e-16	Cebpb	Pfdn5
Coro1a.2	3.18e-20	0.269858	0.967	0.942	1.03e-15	Cebpb	Coro1a
Cd300lf.1	6.22e-20	-0.322451	0.62	0.725	2.01e-15	Cebpb	Cd300lf
Tnfsf13.2	7.99e-20	-0.309421	0.344	0.489	2.58e-15	Cebpb	Tnfsf13
Agtrap.1	8.47e-20	-0.251103	0.365	0.507	2.73e-15	Cebpb	Agtrap
Acp5.3	8.92e-20	-0.264017	0.34	0.511	2.88e-15	Cebpb	Acp5
Ralgds	9.97e-20	-0.253344	0.235	0.387	3.22e-15	Cebpb	Ralgds
Rragc	1.01e-19	-0.283295	0.652	0.753	3.26e-15	Cebpb	Rragc
Gpr141	1.11e-19	-0.251852	0.416	0.574	3.59e-15	Cebpb	Gpr141
Gas5	1.36e-19	0.329119	0.764	0.643	4.41e-15	Cebpb	Gas5
Olfm1.5	1.37e-19	0.281896	0.814	0.71	4.43e-15	Cebpb	Olfm1
Supt4a	1.51e-19	0.324708	0.78	0.686	4.88e-15	Cebpb	Supt4a
Ubald2	1.78e-19	-0.259176	0.59	0.714	5.73e-15	Cebpb	Ubald2
Fam174a	1.95e-19	-0.255349	0.577	0.689	6.3e-15	Cebpb	Fam174a
Fam129a.2	2.09e-19	0.29275	0.632	0.503	6.76e-15	Cebpb	Fam129a
Fem1c	4.92e-19	0.261216	0.542	0.405	1.59e-14	Cebpb	Fem1c
Cxcl16.7	5.42e-19	0.405206	0.823	0.738	1.75e-14	Cebpb	Cxcl16
Psmb9.2	6.5e-19	0.254934	0.856	0.765	2.1e-14	Cebpb	Psmb9
Tgm2.5	6.55e-19	-0.294322	0.305	0.458	2.11e-14	Cebpb	Tgm2
Emb.3	9.77e-19	-0.276614	0.723	0.842	3.16e-14	Cebpb	Emb
Ifitm3.10	1.12e-18	0.375555	0.892	0.805	3.63e-14	Cebpb	Ifitm3
Gch1.1	1.41e-18	-0.261797	0.464	0.596	4.56e-14	Cebpb	Gch1
Ccdc86	1.62e-18	-0.262628	0.533	0.646	5.23e-14	Cebpb	Ccdc86
Lasp1.1	1.81e-18	-0.250548	0.835	0.89	5.85e-14	Cebpb	Lasp1
Etfb.1	2.42e-18	0.329226	0.86	0.844	7.82e-14	Cebpb	Etfb
Ankrd44	2.68e-18	0.304596	0.545	0.413	8.67e-14	Cebpb	Ankrd44
Stat5a	3e-18	0.282043	0.343	0.222	9.69e-14	Cebpb	Stat5a
Ptpn12.5	3.67e-18	-0.290884	0.673	0.754	1.18e-13	Cebpb	Ptpn12
Ncoa4	4.53e-18	-0.274837	0.563	0.668	1.46e-13	Cebpb	Ncoa4
Abhd5	4.77e-18	-0.252228	0.364	0.491	1.54e-13	Cebpb	Abhd5
Ass1.1	5.94e-18	-0.299023	0.913	0.942	1.92e-13	Cebpb	Ass1
Snhg15	6.95e-18	0.328337	0.28	0.168	2.24e-13	Cebpb	Snhg15
H2afz.3	1e-17	0.329034	1	0.997	3.24e-13	Cebpb	H2afz
Fh1.1	1.05e-17	0.257982	0.551	0.425	3.4e-13	Cebpb	Fh1
Camk1	1.31e-17	-0.253293	0.381	0.524	4.24e-13	Cebpb	Camk1
Ccl5.2	1.67e-17	1.37177	0.282	0.174	5.38e-13	Cebpb	Ccl5
C5ar1.2	1.91e-17	-0.259839	0.165	0.309	6.17e-13	Cebpb	C5ar1
Lta4h	3.3e-17	0.257944	0.563	0.437	1.06e-12	Cebpb	Lta4h
Lrpap1.1	4.52e-17	-0.268902	0.604	0.706	1.46e-12	Cebpb	Lrpap1
Gng12	5.06e-17	-0.259119	0.715	0.786	1.63e-12	Cebpb	Gng12
Pik3r1.2	5.53e-17	0.314857	0.703	0.595	1.78e-12	Cebpb	Pik3r1
Selenop.3	7.48e-17	-0.271242	0.363	0.504	2.41e-12	Cebpb	Selenop
Id1.4	7.73e-17	-0.296718	0.234	0.378	2.5e-12	Cebpb	Id1
Irf7.4	1.02e-16	-0.271368	0.408	0.553	3.28e-12	Cebpb	Irf7
Lgals1.9	1.47e-16	-0.275847	0.931	0.959	4.74e-12	Cebpb	Lgals1
Itgax.7	2.12e-16	0.273788	0.825	0.754	6.86e-12	Cebpb	Itgax
Nckap1l.4	2.51e-16	0.316928	0.757	0.655	8.11e-12	Cebpb	Nckap1l
Mycbp2.2	5.54e-16	-0.263139	0.789	0.835	1.79e-11	Cebpb	Mycbp2
Pid1.8	9.88e-16	-0.32267	0.616	0.715	3.19e-11	Cebpb	Pid1
Nfkb1	1.09e-15	0.275842	0.883	0.81	3.53e-11	Cebpb	Nfkb1
Nrg1.4	2.02e-15	0.299465	0.185	0.098	6.53e-11	Cebpb	Nrg1
Raf1.1	2.16e-15	-0.255767	0.409	0.528	6.99e-11	Cebpb	Raf1
Il1b.5	7.79e-15	-0.428675	0.224	0.363	2.51e-10	Cebpb	Il1b
Cyba.1	8.22e-15	-0.260757	0.997	0.999	2.65e-10	Cebpb	Cyba
Serpinb6b	4.44e-14	0.393736	0.173	0.094	1.43e-09	Cebpb	Serpinb6b
Cfp.9	4.59e-14	0.288619	0.918	0.912	1.48e-09	Cebpb	Cfp
Prkcd.6	4.73e-14	0.252994	0.975	0.972	1.53e-09	Cebpb	Prkcd
Bcl2a1b.5	1.08e-13	0.266053	0.963	0.942	3.48e-09	Cebpb	Bcl2a1b
Traf1	1.74e-13	0.325988	0.385	0.281	5.63e-09	Cebpb	Traf1
Timp2.2	1.78e-13	-0.259142	0.483	0.604	5.73e-09	Cebpb	Timp2
Zfp703.6	1.82e-13	-0.254061	0.447	0.564	5.87e-09	Cebpb	Zfp703
Atrx	3.09e-13	0.281984	0.752	0.665	9.97e-09	Cebpb	Atrx
Mmp12.3	3.76e-13	-0.348428	0.979	0.989	1.22e-08	Cebpb	Mmp12
Cdkn1a.6	7.46e-13	0.327965	0.898	0.859	2.41e-08	Cebpb	Cdkn1a
Sdf2l1.1	7.91e-13	0.283127	0.71	0.655	2.55e-08	Cebpb	Sdf2l1
Tnip3.3	1.63e-12	0.259787	0.73	0.633	5.26e-08	Cebpb	Tnip3
Clec4a2.7	2.85e-12	0.297395	0.749	0.722	9.19e-08	Cebpb	Clec4a2
Ccdc88a	3.33e-12	0.294112	0.777	0.726	1.08e-07	Cebpb	Ccdc88a
Cxcl14.5	3.58e-12	-0.252018	0.323	0.446	1.16e-07	Cebpb	Cxcl14
Slc7a11.14	4.12e-12	-0.333895	0.58	0.675	1.33e-07	Cebpb	Slc7a11
Malt1.2	7.72e-12	0.315846	0.726	0.629	2.49e-07	Cebpb	Malt1
Tubb2a.1	7.76e-12	0.250593	0.493	0.389	2.51e-07	Cebpb	Tubb2a
Id3.10	4.23e-11	0.279406	0.439	0.336	1.37e-06	Cebpb	Id3
Cxcl2.2	6.17e-11	-0.32381	0.22	0.334	1.99e-06	Cebpb	Cxcl2
Tmem123.1	1.64e-10	0.658346	0.748	0.686	5.29e-06	Cebpb	Tmem123
H2afv	2.14e-10	0.250818	0.698	0.62	6.91e-06	Cebpb	H2afv
Ms4a6c.9	4.55e-10	0.28213	0.46	0.374	1.47e-05	Cebpb	Ms4a6c
Clic4	5.49e-10	0.298595	0.855	0.813	1.77e-05	Cebpb	Clic4
Gpr132.1	8.95e-10	0.25664	0.402	0.315	2.89e-05	Cebpb	Gpr132
Ppdpf	2.76e-09	0.286105	0.52	0.445	8.92e-05	Cebpb	Ppdpf
Rabgap1l	4.23e-09	0.294331	0.186	0.121	0.000136575	Cebpb	Rabgap1l
Ifitm2.8	5.07e-09	0.266979	0.74	0.673	0.000163838	Cebpb	Ifitm2
Trf.16	1.28e-08	-0.627848	0.708	0.749	0.000412261	Cebpb	Trf
Apoe.5	6.25e-08	-0.488765	0.108	0.181	0.00201635	Cebpb	Apoe
Naxe	2.27e-07	0.300545	0.488	0.413	0.0073231	Cebpb	Naxe
AY036118	3.75e-07	0.337262	0.859	0.808	0.0120965	Cebpb	AY036118
Fn1.10	4.24e-07	-0.597781	0.193	0.267	0.0136946	Cebpb	Fn1
Cstdc4.6	9.53e-06	-0.837609	0.141	0.198	0.307762	Cebpb	Cstdc4
S100a9.7	1.77e-05	-1.86098	0.21	0.265	0.572971	Cebpb	S100a9
Marcksl1.8	2.21e-05	0.286807	0.648	0.616	0.71451	Cebpb	Marcksl1
BC018473.4	2.87e-05	-0.3883	0.211	0.268	0.925956	Cebpb	BC018473
Gm26917.5	3.03e-05	-0.31272	0.642	0.672	0.977017	Cebpb	Gm26917
Il1r2.10	0.00830293	0.3477	0.274	0.238	1	Cebpb	Il1r2
Klk1b11.3	6.93e-05	0.254809	0.215	0.164	1	Cebpb	Klk1b11
Rgs1.4	0.000223244	0.275926	0.476	0.426	1	Cebpb	Rgs1
Tarm1.9	0.00133042	-0.338096	0.292	0.325	1	Cebpb	Tarm1
Spib	1.58e-30	0.410743	0.276	0.044	5.09e-26	Cebpb_Chd4	Spib
Timp3	6.02e-28	0.25231	0.171	0.02	1.94e-23	Cebpb_Chd4	Timp3
Trp53i11.2	1.98e-23	0.581673	0.457	0.135	6.41e-19	Cebpb_Chd4	Trp53i11
Cd74.19	3.33e-20	1.31425	1	0.947	1.08e-15	Cebpb_Chd4	Cd74
Lyz2.21	4.82e-20	-1.30563	1	0.998	1.56e-15	Cebpb_Chd4	Lyz2
Tmem176b.8	7.01e-20	0.83551	0.524	0.186	2.26e-15	Cebpb_Chd4	Tmem176b
H2-Eb1.10	2.15e-18	1.42757	0.81	0.477	6.93e-14	Cebpb_Chd4	H2-Eb1
Ccl6.20	5.04e-18	-1.36614	0.981	0.995	1.63e-13	Cebpb_Chd4	Ccl6
Cygb	9.05e-18	0.286469	0.2	0.038	2.92e-13	Cebpb_Chd4	Cygb
H2-Aa.14	1.12e-17	1.46678	0.829	0.568	3.62e-13	Cebpb_Chd4	H2-Aa
Nedd4.3	1.52e-17	0.55614	0.39	0.123	4.9e-13	Cebpb_Chd4	Nedd4
H2-Ab1.14	2.11e-17	1.49058	0.848	0.567	6.81e-13	Cebpb_Chd4	H2-Ab1
H2-DMb2.3	2.61e-16	0.648854	0.438	0.16	8.44e-12	Cebpb_Chd4	H2-DMb2
Fth1.22	6.03e-16	-0.878975	1	1	1.95e-11	Cebpb_Chd4	Fth1
Cbfa2t3.4	6.73e-15	0.601564	0.505	0.214	2.17e-10	Cebpb_Chd4	Cbfa2t3
Tmem176a.9	1.03e-14	0.741479	0.438	0.167	3.32e-10	Cebpb_Chd4	Tmem176a
Mgst1.9	2.38e-14	-0.848417	0.257	0.618	7.7e-10	Cebpb_Chd4	Mgst1
H1fx.5	2.02e-13	0.603527	0.486	0.209	6.54e-09	Cebpb_Chd4	H1fx
Gnas.9	2.32e-13	0.513429	0.99	0.985	7.48e-09	Cebpb_Chd4	Gnas
Msr1.11	4.23e-13	-0.79908	0.59	0.819	1.37e-08	Cebpb_Chd4	Msr1
Ifi30.7	4.45e-13	0.666476	0.943	0.782	1.44e-08	Cebpb_Chd4	Ifi30
Afdn	8.19e-13	0.484712	0.657	0.369	2.64e-08	Cebpb_Chd4	Afdn
Lamtor4.8	1.06e-12	-0.642055	0.676	0.816	3.41e-08	Cebpb_Chd4	Lamtor4
Cst3.20	1.7e-12	0.743085	1	0.998	5.48e-08	Cebpb_Chd4	Cst3
Ier5.1	4.75e-12	0.52772	0.895	0.627	1.53e-07	Cebpb_Chd4	Ier5
Flnc	7.06e-12	0.250133	0.229	0.065	2.28e-07	Cebpb_Chd4	Flnc
Crip1.13	1.78e-11	0.522812	1	0.988	5.74e-07	Cebpb_Chd4	Crip1
Fyn.3	2.91e-11	0.391463	0.476	0.222	9.41e-07	Cebpb_Chd4	Fyn
Ppp1r1a	3.93e-11	0.251511	0.248	0.076	1.27e-06	Cebpb_Chd4	Ppp1r1a
Gnb4.5	1.15e-10	0.62884	0.543	0.281	3.72e-06	Cebpb_Chd4	Gnb4
Adra2a.3	1.22e-10	0.366589	0.4	0.17	3.92e-06	Cebpb_Chd4	Adra2a
Scimp.11	1.32e-10	0.663149	0.724	0.524	4.28e-06	Cebpb_Chd4	Scimp
Jaml.18	1.72e-10	0.712367	0.581	0.32	5.57e-06	Cebpb_Chd4	Jaml
Mfsd6.2	2.73e-10	0.346454	0.533	0.267	8.82e-06	Cebpb_Chd4	Mfsd6
Wfdc21.26	2.88e-10	-1.1678	0.143	0.442	9.28e-06	Cebpb_Chd4	Wfdc21
Pdcd1lg2	3.29e-10	0.304555	0.324	0.124	1.06e-05	Cebpb_Chd4	Pdcd1lg2
Glrx.6	3.58e-10	-0.592106	0.676	0.83	1.16e-05	Cebpb_Chd4	Glrx
Sod2.14	3.73e-10	-0.721965	0.79	0.868	1.2e-05	Cebpb_Chd4	Sod2
Sgk1.19	4.02e-10	-0.950213	0.257	0.529	1.3e-05	Cebpb_Chd4	Sgk1
Esd.7	4.19e-10	-0.604993	0.905	0.948	1.35e-05	Cebpb_Chd4	Esd
Cd93.10	4.51e-10	-0.63106	0.305	0.597	1.46e-05	Cebpb_Chd4	Cd93
Pygl.4	4.63e-10	-0.50161	0.39	0.653	1.5e-05	Cebpb_Chd4	Pygl
Rps20	5.14e-10	0.365734	1	1	1.66e-05	Cebpb_Chd4	Rps20
Runx3.5	5.71e-10	0.4952	0.524	0.272	1.84e-05	Cebpb_Chd4	Runx3
Cd302.13	5.74e-10	-0.607861	0.4	0.663	1.85e-05	Cebpb_Chd4	Cd302
Igflr1.1	6.13e-10	0.314253	0.305	0.117	1.98e-05	Cebpb_Chd4	Igflr1
Wfdc17.14	6.8e-10	-0.969028	0.962	0.978	2.2e-05	Cebpb_Chd4	Wfdc17
2410006H16Rik.5	1.04e-09	0.505401	0.733	0.471	3.37e-05	Cebpb_Chd4	2410006H16Rik
Tspan3.1	1.15e-09	0.440206	0.619	0.365	3.7e-05	Cebpb_Chd4	Tspan3
Uchl1.18	1.16e-09	0.62863	0.705	0.445	3.74e-05	Cebpb_Chd4	Uchl1
Soat1.5	1.24e-09	-0.485629	0.79	0.911	4.01e-05	Cebpb_Chd4	Soat1
Cd33.7	2.27e-09	-0.528988	0.381	0.635	7.32e-05	Cebpb_Chd4	Cd33
Gsr.4	2.4e-09	-0.561221	0.61	0.773	7.76e-05	Cebpb_Chd4	Gsr
Pgam1.12	3.41e-09	-0.488144	0.971	0.979	0.000110001	Cebpb_Chd4	Pgam1
Tfec.5	4.72e-09	-0.475861	0.314	0.582	0.000152359	Cebpb_Chd4	Tfec
Aif1.8	5.1e-09	0.477082	0.562	0.315	0.000164516	Cebpb_Chd4	Aif1
Rps26.1	5.21e-09	0.358509	0.99	0.999	0.000168053	Cebpb_Chd4	Rps26
Oxct1.3	5.8e-09	0.536207	0.914	0.821	0.00018717	Cebpb_Chd4	Oxct1
Clec4e.15	5.95e-09	-0.445733	0.333	0.603	0.000192114	Cebpb_Chd4	Clec4e
Cybb.12	6.95e-09	-0.618789	0.914	0.973	0.000224361	Cebpb_Chd4	Cybb
Jund.9	7.15e-09	0.501364	0.981	0.933	0.000230831	Cebpb_Chd4	Jund
P2ry10.3	7.44e-09	0.394498	0.333	0.143	0.000240232	Cebpb_Chd4	P2ry10
Rogdi.3	7.68e-09	0.486309	0.486	0.264	0.000248112	Cebpb_Chd4	Rogdi
Ccl22.11	9.61e-09	0.465456	0.457	0.229	0.000310161	Cebpb_Chd4	Ccl22
Atox1.16	1.03e-08	0.442634	1	0.994	0.000333323	Cebpb_Chd4	Atox1
Axl.6	1.36e-08	0.419359	0.943	0.942	0.000440351	Cebpb_Chd4	Axl
Sdcbp.13	1.41e-08	-0.476222	0.971	0.986	0.00045504	Cebpb_Chd4	Sdcbp
Cldnd1.6	1.43e-08	0.53027	0.667	0.469	0.000463073	Cebpb_Chd4	Cldnd1
Ctsd.14	1.71e-08	-0.623643	1	0.997	0.000551948	Cebpb_Chd4	Ctsd
Ggh.4	2.12e-08	-0.417152	0.486	0.733	0.000683725	Cebpb_Chd4	Ggh
Lamtor2	2.12e-08	-0.391857	0.743	0.86	0.000685099	Cebpb_Chd4	Lamtor2
Plpp2.1	2.42e-08	0.317462	0.59	0.366	0.000781868	Cebpb_Chd4	Plpp2
Mmp8.15	2.82e-08	-1.28473	0.162	0.418	0.000909513	Cebpb_Chd4	Mmp8
Tmsb4x.5	3.67e-08	0.384219	1	1	0.00118644	Cebpb_Chd4	Tmsb4x
Igsf6.6	4.13e-08	-0.460586	0.248	0.499	0.00133252	Cebpb_Chd4	Igsf6
Pid1.20	4.38e-08	-0.569793	0.457	0.713	0.00141465	Cebpb_Chd4	Pid1
H2-Oa.1	4.75e-08	0.354022	0.352	0.171	0.00153432	Cebpb_Chd4	H2-Oa
Dram1.5	4.77e-08	-0.425826	0.229	0.481	0.00153989	Cebpb_Chd4	Dram1
Sirpa.6	4.96e-08	-0.4407	0.943	0.97	0.00160091	Cebpb_Chd4	Sirpa
Ankrd13b	5.06e-08	0.25601	0.314	0.139	0.00163334	Cebpb_Chd4	Ankrd13b
Ftl1.12	5.16e-08	-0.436264	1	1	0.00166559	Cebpb_Chd4	Ftl1
Psmb8.6	5.49e-08	0.427466	0.962	0.909	0.00177339	Cebpb_Chd4	Psmb8
Map3k14.2	6.68e-08	0.370643	0.305	0.134	0.00215667	Cebpb_Chd4	Map3k14
Mtmr9.6	7.24e-08	0.426515	0.762	0.554	0.00233661	Cebpb_Chd4	Mtmr9
Bhlhe41.12	7.63e-08	-0.465951	0.095	0.341	0.00246344	Cebpb_Chd4	Bhlhe41
Prdx5.5	8.48e-08	-0.476322	0.971	0.985	0.00273707	Cebpb_Chd4	Prdx5
Bex3.2	8.96e-08	0.351055	0.514	0.301	0.00289295	Cebpb_Chd4	Bex3
Srgn.25	9.16e-08	0.407011	0.943	0.81	0.00295644	Cebpb_Chd4	Srgn
Napsa.16	9.2e-08	0.452711	0.876	0.733	0.00297068	Cebpb_Chd4	Napsa
Ddhd1.6	9.3e-08	-0.480222	0.552	0.727	0.00300125	Cebpb_Chd4	Ddhd1
Cfp.15	1.02e-07	0.594441	0.943	0.912	0.00329506	Cebpb_Chd4	Cfp
Hepacam2.7	1.19e-07	0.317333	0.352	0.161	0.00383428	Cebpb_Chd4	Hepacam2
S100a8.15	1.21e-07	-3.10326	0.381	0.582	0.00389852	Cebpb_Chd4	S100a8
Eif1.1	1.49e-07	0.30668	1	0.996	0.00482375	Cebpb_Chd4	Eif1
Lsp1.12	1.63e-07	0.366309	0.981	0.965	0.00524694	Cebpb_Chd4	Lsp1
Rhoc.6	1.68e-07	0.365156	0.581	0.347	0.00542271	Cebpb_Chd4	Rhoc
Ms4a6d.2	1.72e-07	0.498289	0.829	0.662	0.00555661	Cebpb_Chd4	Ms4a6d
Psap.19	1.81e-07	-0.437052	1	1	0.00585923	Cebpb_Chd4	Psap
Lhfpl2.3	2.07e-07	-0.382329	0.143	0.379	0.00669494	Cebpb_Chd4	Lhfpl2
Mpp1.10	2.39e-07	-0.576922	0.543	0.709	0.00770436	Cebpb_Chd4	Mpp1
C1qb.17	2.73e-07	0.906393	0.667	0.46	0.00881058	Cebpb_Chd4	C1qb
Sirpb1c.5	2.86e-07	-0.339487	0.048	0.268	0.0092408	Cebpb_Chd4	Sirpb1c
Hebp1.3	3.69e-07	-0.547379	0.476	0.669	0.0118989	Cebpb_Chd4	Hebp1
Hsp90ab1.4	3.91e-07	0.316637	1	0.999	0.0126288	Cebpb_Chd4	Hsp90ab1
Tcf4	4.01e-07	0.328424	0.562	0.35	0.0129359	Cebpb_Chd4	Tcf4
Tubb2a.2	4.28e-07	0.358538	0.59	0.392	0.0138204	Cebpb_Chd4	Tubb2a
Cox6b2.2	4.78e-07	0.257194	0.248	0.101	0.0154224	Cebpb_Chd4	Cox6b2
Ly6c2.14	5.16e-07	-1.411	0.114	0.353	0.016659	Cebpb_Chd4	Ly6c2
Vsir.3	5.43e-07	-0.362513	0.248	0.487	0.0175354	Cebpb_Chd4	Vsir
Fpr1.9	5.54e-07	-0.404277	0.029	0.24	0.0179007	Cebpb_Chd4	Fpr1
C1qc.14	6.06e-07	0.798459	0.514	0.321	0.0195562	Cebpb_Chd4	C1qc
Pkib.11	6.34e-07	0.741773	0.714	0.515	0.0204608	Cebpb_Chd4	Pkib
N4bp1.5	7.05e-07	-0.464679	0.648	0.8	0.0227523	Cebpb_Chd4	N4bp1
Fgr.3	7.05e-07	-0.383991	0.324	0.552	0.0227703	Cebpb_Chd4	Fgr
Ly6a.13	7.39e-07	0.705784	0.552	0.349	0.023856	Cebpb_Chd4	Ly6a
Ly86.4	7.96e-07	0.47115	0.495	0.299	0.0257029	Cebpb_Chd4	Ly86
Fcgrt.2	8.25e-07	0.318419	0.495	0.291	0.0266421	Cebpb_Chd4	Fcgrt
Nr4a3.3	8.75e-07	0.650255	0.181	0.065	0.0282626	Cebpb_Chd4	Nr4a3
Ccdc71l.2	8.92e-07	0.39778	0.8	0.663	0.0288082	Cebpb_Chd4	Ccdc71l
Rpl15.2	9.74e-07	0.309135	0.99	0.998	0.0314584	Cebpb_Chd4	Rpl15
Znrf2.2	1.06e-06	0.415347	0.867	0.723	0.0342485	Cebpb_Chd4	Znrf2
Rab32.8	1.16e-06	-0.515086	0.61	0.752	0.0374591	Cebpb_Chd4	Rab32
Glipr1.3	1.18e-06	0.391769	0.79	0.66	0.0380235	Cebpb_Chd4	Glipr1
Fpr2.18	1.22e-06	-0.574651	0.19	0.409	0.0392382	Cebpb_Chd4	Fpr2
1700025G04Rik.1	1.22e-06	0.308537	0.476	0.276	0.0393442	Cebpb_Chd4	1700025G04Rik
Mgll.17	1.35e-06	-0.578669	0.333	0.538	0.0434527	Cebpb_Chd4	Mgll
Itgb7.5	1.47e-06	0.342238	0.457	0.265	0.0474633	Cebpb_Chd4	Itgb7
Palld.1	1.53e-06	0.274099	0.362	0.188	0.0493812	Cebpb_Chd4	Palld
Rpl10.3	1.57e-06	0.334542	1	0.987	0.0507287	Cebpb_Chd4	Rpl10
Junb.3	1.62e-06	0.364449	0.943	0.899	0.0522908	Cebpb_Chd4	Junb
Hvcn1.7	1.73e-06	-0.44184	0.552	0.708	0.0557367	Cebpb_Chd4	Hvcn1
Ly6i.9	1.73e-06	-0.500827	0.124	0.348	0.0560028	Cebpb_Chd4	Ly6i
Gm2a.17	1.73e-06	0.480067	0.914	0.903	0.0560097	Cebpb_Chd4	Gm2a
Hmox1.8	1.96e-06	-0.525683	0.6	0.777	0.0634216	Cebpb_Chd4	Hmox1
Zfp706	2.01e-06	0.309041	0.933	0.872	0.0650394	Cebpb_Chd4	Zfp706
Ifitm3.17	2.11e-06	0.672558	0.905	0.807	0.0681886	Cebpb_Chd4	Ifitm3
Cebpb.18	2.22e-06	-0.393058	0.848	0.939	0.0716522	Cebpb_Chd4	Cebpb
Cd80.4	2.28e-06	0.298228	0.438	0.25	0.0734918	Cebpb_Chd4	Cd80
Bcl2a1d.10	2.39e-06	0.39327	0.848	0.737	0.0772789	Cebpb_Chd4	Bcl2a1d
Clec4d.10	2.7e-06	-0.478138	0.438	0.649	0.0872617	Cebpb_Chd4	Clec4d
Rasgrp1	2.89e-06	0.298529	0.476	0.278	0.0934194	Cebpb_Chd4	Rasgrp1
Dhrs7	3.14e-06	-0.330782	0.152	0.366	0.101371	Cebpb_Chd4	Dhrs7
Gmfg.4	3.2e-06	-0.341888	0.829	0.9	0.103182	Cebpb_Chd4	Gmfg
Myo10	3.51e-06	-0.35822	0.162	0.353	0.113349	Cebpb_Chd4	Myo10
Clec5a.3	3.61e-06	-0.332119	0.429	0.619	0.116649	Cebpb_Chd4	Clec5a
Dmxl2.2	3.64e-06	-0.302128	0.2	0.428	0.117415	Cebpb_Chd4	Dmxl2
Tep1.2	3.7e-06	0.35367	0.743	0.589	0.119347	Cebpb_Chd4	Tep1
Thap12.2	4.09e-06	0.326761	0.476	0.287	0.132165	Cebpb_Chd4	Thap12
Mgl2.14	4.43e-06	0.495345	0.552	0.347	0.142913	Cebpb_Chd4	Mgl2
Tnni2	4.76e-06	0.285151	0.362	0.192	0.153636	Cebpb_Chd4	Tnni2
Mndal.10	4.8e-06	0.355608	0.876	0.742	0.154981	Cebpb_Chd4	Mndal
Grcc10	4.93e-06	0.360364	0.657	0.467	0.159127	Cebpb_Chd4	Grcc10
Agap1.3	4.97e-06	-0.356603	0.171	0.376	0.160438	Cebpb_Chd4	Agap1
Plin2.6	6.44e-06	-0.428314	0.771	0.897	0.207924	Cebpb_Chd4	Plin2
Rftn1.3	6.5e-06	0.331681	0.676	0.535	0.209755	Cebpb_Chd4	Rftn1
Ciita.4	7.34e-06	0.252433	0.286	0.135	0.236829	Cebpb_Chd4	Ciita
Rpl27a.2	7.35e-06	0.25103	1	1	0.23735	Cebpb_Chd4	Rpl27a
Cish.16	7.47e-06	0.368895	0.819	0.712	0.241257	Cebpb_Chd4	Cish
Itgam.6	7.58e-06	-0.400842	0.819	0.898	0.244803	Cebpb_Chd4	Itgam
Acsl1.15	8.34e-06	-0.543434	0.438	0.599	0.269275	Cebpb_Chd4	Acsl1
Cd38.1	9.02e-06	-0.257672	0.038	0.215	0.291338	Cebpb_Chd4	Cd38
Gpx4.4	9.26e-06	-0.272866	1	0.993	0.298913	Cebpb_Chd4	Gpx4
Pltp.4	9.46e-06	0.331719	0.39	0.219	0.305322	Cebpb_Chd4	Pltp
Pmepa1.2	1.05e-05	0.407865	0.476	0.308	0.34046	Cebpb_Chd4	Pmepa1
Icam1.2	1.08e-05	0.34949	0.752	0.606	0.347148	Cebpb_Chd4	Icam1
Tlr2.6	1.09e-05	-0.347181	0.543	0.726	0.352655	Cebpb_Chd4	Tlr2
Cytip.21	1.11e-05	0.656884	0.771	0.601	0.358736	Cebpb_Chd4	Cytip
Gda.14	1.16e-05	-0.367436	0.667	0.824	0.374246	Cebpb_Chd4	Gda
Psme1.5	1.23e-05	0.36	0.952	0.881	0.396375	Cebpb_Chd4	Psme1
Rpl23a	1.29e-05	0.256032	1	0.998	0.415558	Cebpb_Chd4	Rpl23a
Olfm1.8	1.36e-05	0.32961	0.838	0.713	0.440421	Cebpb_Chd4	Olfm1
Rnf128.10	1.44e-05	-0.448482	0.324	0.512	0.464269	Cebpb_Chd4	Rnf128
Pf4.20	1.45e-05	-0.939955	0.467	0.653	0.467213	Cebpb_Chd4	Pf4
Pld4.8	1.56e-05	0.321712	0.867	0.794	0.503347	Cebpb_Chd4	Pld4
Neat1.2	1.6e-05	-0.451926	0.695	0.842	0.516903	Cebpb_Chd4	Neat1
Jup.3	1.65e-05	0.39139	0.505	0.337	0.532203	Cebpb_Chd4	Jup
Tgfbr1.5	1.84e-05	0.267028	0.714	0.531	0.593295	Cebpb_Chd4	Tgfbr1
Tacc1	1.86e-05	0.31513	0.81	0.688	0.599018	Cebpb_Chd4	Tacc1
Myo1g.4	1.9e-05	0.345721	0.733	0.568	0.614252	Cebpb_Chd4	Myo1g
Fcor.5	1.91e-05	-0.319035	0.219	0.432	0.616781	Cebpb_Chd4	Fcor
Cpd.7	2.11e-05	-0.32169	0.686	0.806	0.682664	Cebpb_Chd4	Cpd
Cysltr1.1	2.3e-05	0.48745	0.581	0.436	0.741816	Cebpb_Chd4	Cysltr1
Calm3	2.35e-05	-0.277695	0.895	0.966	0.759789	Cebpb_Chd4	Calm3
Cdkn1a.12	2.37e-05	0.498357	0.933	0.86	0.764783	Cebpb_Chd4	Cdkn1a
Mcemp1.10	2.4e-05	-0.510564	0.352	0.523	0.774368	Cebpb_Chd4	Mcemp1
Tuba1b.12	2.45e-05	-0.489809	0.848	0.899	0.790295	Cebpb_Chd4	Tuba1b
Mien1	2.5e-05	-0.298961	0.524	0.698	0.805882	Cebpb_Chd4	Mien1
Clic4.4	2.59e-05	0.334787	0.905	0.814	0.835918	Cebpb_Chd4	Clic4
S100a1.10	2.69e-05	-0.562655	0.829	0.868	0.869215	Cebpb_Chd4	S100a1
Cd53.14	2.85e-05	0.333954	0.99	0.982	0.920268	Cebpb_Chd4	Cd53
Hp.8	2.96e-05	-0.285348	0.038	0.204	0.954951	Cebpb_Chd4	Hp
Bcl2a1a.11	3.01e-05	0.384627	0.876	0.812	0.971988	Cebpb_Chd4	Bcl2a1a
Etv3.5	3.06e-05	0.415058	0.638	0.473	0.986755	Cebpb_Chd4	Etv3
AA467197.23	5.93e-05	0.424015	0.99	0.973	1	Cebpb_Chd4	AA467197
Abcc5.5	0.00023466	-0.3312	0.305	0.457	1	Cebpb_Chd4	Abcc5
Acod1.18	8.27e-05	-0.512018	0.314	0.487	1	Cebpb_Chd4	Acod1
Adipor2.9	0.000895727	-0.309611	0.629	0.728	1	Cebpb_Chd4	Adipor2
Alox5ap.9	5.56e-05	-0.30147	0.829	0.947	1	Cebpb_Chd4	Alox5ap
Arhgap31.1	0.00037168	-0.259556	0.438	0.596	1	Cebpb_Chd4	Arhgap31
Asgr2.5	3.22e-05	0.454363	0.219	0.098	1	Cebpb_Chd4	Asgr2
Atp13a2.4	0.00121223	-0.255112	0.562	0.696	1	Cebpb_Chd4	Atp13a2
Atp5g1.7	0.000216045	-0.292587	0.933	0.951	1	Cebpb_Chd4	Atp5g1
Atp6v0d2.16	0.00790267	-0.326909	0.61	0.738	1	Cebpb_Chd4	Atp6v0d2
Atrx.2	0.00144537	0.250831	0.781	0.667	1	Cebpb_Chd4	Atrx
B2m.8	9.2e-05	0.250351	1	1	1	Cebpb_Chd4	B2m
B3gnt2.5	7.85e-05	-0.300216	0.448	0.61	1	Cebpb_Chd4	B3gnt2
Basp1.19	0.000374668	0.338185	0.933	0.905	1	Cebpb_Chd4	Basp1
Bcl2a1b.12	0.000347951	0.344829	0.981	0.943	1	Cebpb_Chd4	Bcl2a1b
Bhlhe40.11	0.000141732	0.298112	0.876	0.791	1	Cebpb_Chd4	Bhlhe40
Bnip3l.5	0.00248831	-0.272687	0.762	0.858	1	Cebpb_Chd4	Bnip3l
Bst1.5	3.84e-05	-0.437019	0.267	0.429	1	Cebpb_Chd4	Bst1
C1qa.14	3.38e-05	0.939385	0.41	0.245	1	Cebpb_Chd4	C1qa
C3.16	9.05e-05	-0.321908	0.552	0.702	1	Cebpb_Chd4	C3
C5ar1.10	0.000247186	-0.30083	0.133	0.305	1	Cebpb_Chd4	C5ar1
Car4.16	0.000409714	-0.765588	0.143	0.29	1	Cebpb_Chd4	Car4
Ccdc86.2	8.93e-05	-0.293531	0.495	0.643	1	Cebpb_Chd4	Ccdc86
Ccdc88a.2	0.00204473	0.304835	0.79	0.727	1	Cebpb_Chd4	Ccdc88a
Ccl17.15	6.76e-05	0.949831	0.733	0.627	1	Cebpb_Chd4	Ccl17
Ccl9.13	4.7e-05	-0.41219	0.933	0.979	1	Cebpb_Chd4	Ccl9
Ccn3.20	0.00520108	-0.33778	0.314	0.46	1	Cebpb_Chd4	Ccn3
Cd14.9	0.00727752	-0.255468	0.495	0.657	1	Cebpb_Chd4	Cd14
Cd1d1.1	0.000530469	0.294168	0.562	0.452	1	Cebpb_Chd4	Cd1d1
Cd36.13	3.67e-05	0.51872	0.81	0.7	1	Cebpb_Chd4	Cd36
Cd83.3	0.000248149	0.342244	0.257	0.138	1	Cebpb_Chd4	Cd83
Cd86.9	7.3e-05	0.371761	0.524	0.365	1	Cebpb_Chd4	Cd86
Cdh1.1	3.7e-05	-0.261821	0.076	0.255	1	Cebpb_Chd4	Cdh1
Cebpa	3.45e-05	0.319829	0.486	0.337	1	Cebpb_Chd4	Cebpa
Cfb.10	0.00035313	-0.50284	0.438	0.569	1	Cebpb_Chd4	Cfb
Ch25h.16	0.00890093	-0.314548	0.152	0.26	1	Cebpb_Chd4	Ch25h
Chil3.19	0.0018805	-2.01322	0.743	0.759	1	Cebpb_Chd4	Chil3
Chmp2a	5.97e-05	-0.272578	0.829	0.872	1	Cebpb_Chd4	Chmp2a
Cisd1	0.000330875	-0.269896	0.486	0.638	1	Cebpb_Chd4	Cisd1
Ckb.6	0.00327445	0.3224	0.648	0.497	1	Cebpb_Chd4	Ckb
Cndp2.5	0.000511969	-0.273834	0.724	0.834	1	Cebpb_Chd4	Cndp2
Cnn2.4	0.000847351	0.40289	0.524	0.39	1	Cebpb_Chd4	Cnn2
Coro1a.6	5.84e-05	0.324005	0.962	0.943	1	Cebpb_Chd4	Coro1a
Coro2a.4	0.000425278	0.276727	0.895	0.862	1	Cebpb_Chd4	Coro2a
Cox17.2	0.00268405	0.262633	0.943	0.919	1	Cebpb_Chd4	Cox17
Cstb.7	0.000346755	-0.283139	0.99	0.996	1	Cebpb_Chd4	Cstb
Ctsc.9	0.000103497	-0.293887	0.962	0.989	1	Cebpb_Chd4	Ctsc
Ctss.4	3.95e-05	0.384069	1	0.997	1	Cebpb_Chd4	Ctss
Cxcl14.16	3.91e-05	-0.298709	0.248	0.442	1	Cebpb_Chd4	Cxcl14
Cxcl2.5	0.00151052	-0.339851	0.181	0.331	1	Cebpb_Chd4	Cxcl2
Cxcl3.19	0.00442599	-0.528331	0.162	0.284	1	Cebpb_Chd4	Cxcl3
Dcstamp.8	9.49e-05	0.261541	0.762	0.586	1	Cebpb_Chd4	Dcstamp
Dhrs9.1	6.83e-05	0.2751	0.352	0.201	1	Cebpb_Chd4	Dhrs9
Dnajb14	0.000109958	0.279241	0.762	0.64	1	Cebpb_Chd4	Dnajb14
Dnajc19	0.000272506	-0.273407	0.514	0.65	1	Cebpb_Chd4	Dnajc19
Dock10	0.000287066	0.305424	0.876	0.786	1	Cebpb_Chd4	Dock10
Dpys.1	0.00022524	0.266679	0.457	0.319	1	Cebpb_Chd4	Dpys
Ear2.13	0.00114511	-0.381004	0.171	0.316	1	Cebpb_Chd4	Ear2
Elof1	0.000412806	-0.252679	0.486	0.64	1	Cebpb_Chd4	Elof1
Emb.7	7.15e-05	-0.378702	0.733	0.838	1	Cebpb_Chd4	Emb
Eno1.1	0.000174737	-0.306501	0.752	0.825	1	Cebpb_Chd4	Eno1
Erp29.2	9.18e-05	0.321625	0.99	0.96	1	Cebpb_Chd4	Erp29
Fabp5.16	0.0027296	-0.369677	0.857	0.894	1	Cebpb_Chd4	Fabp5
Fau.3	3.39e-05	0.289858	1	1	1	Cebpb_Chd4	Fau
Fcgr2b.11	3.4e-05	-0.338112	0.667	0.83	1	Cebpb_Chd4	Fcgr2b
Ffar2.2	0.000330856	-0.255352	0.067	0.206	1	Cebpb_Chd4	Ffar2
Fgl2.5	0.000252926	0.337863	0.39	0.259	1	Cebpb_Chd4	Fgl2
Fkbp15	6.23e-05	-0.273417	0.276	0.45	1	Cebpb_Chd4	Fkbp15
Fkbp1a.6	0.000130731	0.366608	0.962	0.922	1	Cebpb_Chd4	Fkbp1a
Ftl1-ps1.5	0.000972327	-0.280718	0.638	0.72	1	Cebpb_Chd4	Ftl1-ps1
Gbp2.13	0.00107281	0.48612	0.59	0.466	1	Cebpb_Chd4	Gbp2
Gbp3	0.00780658	0.268531	0.371	0.254	1	Cebpb_Chd4	Gbp3
Gm26917.8	7.99e-05	-0.436645	0.514	0.672	1	Cebpb_Chd4	Gm26917
Got1	0.00614479	0.269729	0.581	0.469	1	Cebpb_Chd4	Got1
Gpnmb.15	0.000206403	-0.501296	0.629	0.779	1	Cebpb_Chd4	Gpnmb
Gpx3.3	7.18e-05	0.319718	0.4	0.254	1	Cebpb_Chd4	Gpx3
Grina.9	0.000320365	-0.331051	0.714	0.797	1	Cebpb_Chd4	Grina
Gstm1.12	0.00204995	-0.436876	0.495	0.64	1	Cebpb_Chd4	Gstm1
H2afy.4	0.000158918	0.312569	0.952	0.935	1	Cebpb_Chd4	H2afy
H2-DMa.15	5.23e-05	0.52399	0.857	0.744	1	Cebpb_Chd4	H2-DMa
H2-DMb1.8	3.66e-05	0.475752	0.648	0.495	1	Cebpb_Chd4	H2-DMb1
H2-Q7.12	0.000738402	0.25769	0.581	0.419	1	Cebpb_Chd4	H2-Q7
Hexb.2	0.000374425	0.309612	0.743	0.673	1	Cebpb_Chd4	Hexb
Hmgn1.6	9.71e-05	0.277497	0.867	0.765	1	Cebpb_Chd4	Hmgn1
Htra2	0.000225543	-0.260071	0.229	0.372	1	Cebpb_Chd4	Htra2
Id3.18	4.13e-05	0.499475	0.505	0.339	1	Cebpb_Chd4	Id3
Idh1.9	5.9e-05	-0.281239	0.457	0.667	1	Cebpb_Chd4	Idh1
Ifi207.1	0.00147752	0.269361	0.733	0.66	1	Cebpb_Chd4	Ifi207
Ifi27l2a.3	0.00872836	0.440422	0.962	0.942	1	Cebpb_Chd4	Ifi27l2a
Ifitm1.10	0.00258372	1.0944	0.362	0.255	1	Cebpb_Chd4	Ifitm1
Igf1.21	0.00254081	-0.4227	0.229	0.356	1	Cebpb_Chd4	Igf1
Il1rn.12	0.00385628	-0.383872	0.667	0.789	1	Cebpb_Chd4	Il1rn
Il21r.1	0.000120498	0.30544	0.552	0.394	1	Cebpb_Chd4	Il21r
Il7r.11	4.92e-05	0.299245	0.581	0.409	1	Cebpb_Chd4	Il7r
Inhba.20	0.00503144	-0.395948	0.286	0.422	1	Cebpb_Chd4	Inhba
Irf4.4	0.000264397	0.282244	0.457	0.307	1	Cebpb_Chd4	Irf4
Itgax.14	0.00234825	0.348112	0.752	0.757	1	Cebpb_Chd4	Itgax
Itm2b.9	0.000845381	-0.326701	0.981	0.994	1	Cebpb_Chd4	Itm2b
Lgals1.18	0.0010326	0.318536	0.971	0.958	1	Cebpb_Chd4	Lgals1
Limd2.9	4.5e-05	0.332251	0.6	0.443	1	Cebpb_Chd4	Limd2
Lpcat2.2	0.000114424	-0.323632	0.476	0.647	1	Cebpb_Chd4	Lpcat2
Maged1.1	5.11e-05	0.267477	0.39	0.247	1	Cebpb_Chd4	Maged1
Man2a1.1	0.00270659	-0.256427	0.457	0.574	1	Cebpb_Chd4	Man2a1
Mapkapk2.4	0.000149614	-0.332276	0.705	0.816	1	Cebpb_Chd4	Mapkapk2
Marco.16	0.000420694	-1.10994	0.095	0.234	1	Cebpb_Chd4	Marco
Mbnl1.3	3.15e-05	0.306893	0.981	0.973	1	Cebpb_Chd4	Mbnl1
Mdh2.2	0.000403618	0.251426	0.905	0.885	1	Cebpb_Chd4	Mdh2
Mllt6.1	0.00112621	0.266421	0.629	0.505	1	Cebpb_Chd4	Mllt6
Mmp14.6	0.000190858	-0.326151	0.429	0.65	1	Cebpb_Chd4	Mmp14
Morf4l2.2	0.000441737	-0.270992	0.648	0.784	1	Cebpb_Chd4	Morf4l2
Mpeg1.17	0.000333237	-0.354714	0.943	0.95	1	Cebpb_Chd4	Mpeg1
Mrc1.12	5.53e-05	-0.418536	0.476	0.637	1	Cebpb_Chd4	Mrc1
Mt2.22	0.000921025	0.429106	0.867	0.755	1	Cebpb_Chd4	Mt2
Nampt.9	9.7e-05	-0.345717	0.705	0.806	1	Cebpb_Chd4	Nampt
Nap1l1.7	4.68e-05	-0.34905	0.857	0.948	1	Cebpb_Chd4	Nap1l1
Nckap1l.13	0.00798225	0.381485	0.733	0.659	1	Cebpb_Chd4	Nckap1l
Ncoa4.3	0.000284402	-0.313195	0.562	0.664	1	Cebpb_Chd4	Ncoa4
Neu1.4	0.000341108	-0.289091	0.495	0.648	1	Cebpb_Chd4	Neu1
Nfat5.1	0.00130389	0.271546	0.59	0.47	1	Cebpb_Chd4	Nfat5
Nfkb1.2	0.00019166	0.385977	0.867	0.813	1	Cebpb_Chd4	Nfkb1
Nme1.8	4.71e-05	-0.316448	0.81	0.883	1	Cebpb_Chd4	Nme1
Nrg1.8	0.000199815	0.308902	0.21	0.101	1	Cebpb_Chd4	Nrg1
Olr1.7	6.1e-05	-0.371366	0.105	0.281	1	Cebpb_Chd4	Olr1
Osbpl8.4	3.28e-05	-0.353394	0.638	0.766	1	Cebpb_Chd4	Osbpl8
Pdia4	0.000326426	-0.299017	0.581	0.728	1	Cebpb_Chd4	Pdia4
Pdzk1ip1.4	0.000933895	0.278079	0.219	0.117	1	Cebpb_Chd4	Pdzk1ip1
Pea15a	3.52e-05	0.303434	0.79	0.688	1	Cebpb_Chd4	Pea15a
Pfkp.4	0.000156492	0.409783	0.762	0.692	1	Cebpb_Chd4	Pfkp
Phf11b.1	0.00569892	0.251979	0.533	0.408	1	Cebpb_Chd4	Phf11b
Pik3r1.6	0.00418597	0.273368	0.695	0.599	1	Cebpb_Chd4	Pik3r1
Pip4k2a.4	0.00407395	0.266842	0.695	0.589	1	Cebpb_Chd4	Pip4k2a
Pira2.6	0.000389336	-0.256631	0.371	0.558	1	Cebpb_Chd4	Pira2
Pkm.4	3.91e-05	-0.272335	0.952	0.976	1	Cebpb_Chd4	Pkm
Plaur.7	0.00701898	-0.288483	0.6	0.708	1	Cebpb_Chd4	Plaur
Plek.12	0.00812178	-0.274326	0.905	0.947	1	Cebpb_Chd4	Plek
Plet1.27	0.00328875	0.477151	0.762	0.647	1	Cebpb_Chd4	Plet1
Plgrkt.1	0.00165448	-0.300149	0.667	0.755	1	Cebpb_Chd4	Plgrkt
Pmp22.10	0.000106491	-0.402914	0.362	0.52	1	Cebpb_Chd4	Pmp22
Ppp1cc	0.00135848	-0.254052	0.533	0.686	1	Cebpb_Chd4	Ppp1cc
Prdx1.10	0.000233051	-0.357035	1	0.999	1	Cebpb_Chd4	Prdx1
Psmb9.5	0.00106036	0.267748	0.848	0.768	1	Cebpb_Chd4	Psmb9
Ptgs1.3	0.000142281	-0.280262	0.467	0.643	1	Cebpb_Chd4	Ptgs1
Ptms.1	4.54e-05	0.283096	1	0.986	1	Cebpb_Chd4	Ptms
Ptpn12.9	9.64e-05	-0.298425	0.59	0.752	1	Cebpb_Chd4	Ptpn12
Pycard.14	8.08e-05	-0.351903	0.933	0.954	1	Cebpb_Chd4	Pycard
Rab7b.2	5.52e-05	-0.311461	0.229	0.402	1	Cebpb_Chd4	Rab7b
Rilpl2	0.00670549	-0.308663	0.533	0.608	1	Cebpb_Chd4	Rilpl2
Rnf149.3	8.08e-05	-0.304241	0.419	0.598	1	Cebpb_Chd4	Rnf149
Rpl18.1	4.03e-05	0.266049	1	0.999	1	Cebpb_Chd4	Rpl18
Rpl37.3	0.000124525	0.278888	1	0.999	1	Cebpb_Chd4	Rpl37
Rpsa.3	0.00458661	0.28862	1	1	1	Cebpb_Chd4	Rpsa
Rrm2.2	0.00308762	-0.278778	0.143	0.27	1	Cebpb_Chd4	Rrm2
S100a6.3	0.00596454	-0.310283	0.99	0.992	1	Cebpb_Chd4	S100a6
Sash1.3	6.08e-05	-0.296411	0.152	0.327	1	Cebpb_Chd4	Sash1
Sdf2l1.5	0.000415981	-0.266458	0.543	0.657	1	Cebpb_Chd4	Sdf2l1
Sdf4.3	0.00251277	0.254769	0.819	0.784	1	Cebpb_Chd4	Sdf4
Sdhb	0.00057351	-0.272258	0.676	0.769	1	Cebpb_Chd4	Sdhb
Selenop.6	8.21e-05	-0.349371	0.324	0.5	1	Cebpb_Chd4	Selenop
Serpina3g.4	0.00665514	0.370542	0.248	0.161	1	Cebpb_Chd4	Serpina3g
Sft2d2.6	0.000972123	0.351606	0.619	0.495	1	Cebpb_Chd4	Sft2d2
Slc7a11.18	0.000325221	-0.399566	0.533	0.673	1	Cebpb_Chd4	Slc7a11
Slc7a2.15	0.00027493	-0.421266	0.505	0.697	1	Cebpb_Chd4	Slc7a2
Slc7a8.8	0.000830607	-0.294354	0.495	0.61	1	Cebpb_Chd4	Slc7a8
Smdt1.2	7.11e-05	0.295056	0.981	0.967	1	Cebpb_Chd4	Smdt1
Snx10.1	0.000498771	-0.292091	0.743	0.837	1	Cebpb_Chd4	Snx10
Snx18.3	0.000171033	-0.268303	0.352	0.539	1	Cebpb_Chd4	Snx18
Socs2.11	6.71e-05	0.469024	0.724	0.641	1	Cebpb_Chd4	Socs2
Spag9.2	0.000259617	0.29285	0.743	0.646	1	Cebpb_Chd4	Spag9
Spcs2.1	0.0015888	-0.258254	0.762	0.836	1	Cebpb_Chd4	Spcs2
Spp1.19	0.000292042	-0.669299	0.952	0.982	1	Cebpb_Chd4	Spp1
Spred1	0.00507399	0.260534	0.667	0.577	1	Cebpb_Chd4	Spred1
Sptbn1	0.00123871	0.295477	0.667	0.545	1	Cebpb_Chd4	Sptbn1
Srxn1	0.000379608	-0.300891	0.362	0.505	1	Cebpb_Chd4	Srxn1
St3gal5.2	0.00011834	0.267285	0.543	0.371	1	Cebpb_Chd4	St3gal5
Syk.1	8.52e-05	-0.293348	0.695	0.821	1	Cebpb_Chd4	Syk
Syngr2.9	0.00350142	0.326022	0.829	0.812	1	Cebpb_Chd4	Syngr2
Tcf7l2.4	0.00398619	-0.284615	0.533	0.633	1	Cebpb_Chd4	Tcf7l2
Tgs1	0.00106897	0.25276	0.61	0.492	1	Cebpb_Chd4	Tgs1
Tma16.16	0.00126956	-0.357056	0.514	0.657	1	Cebpb_Chd4	Tma16
Tnfrsf1b.5	0.00106061	-0.338596	0.467	0.592	1	Cebpb_Chd4	Tnfrsf1b
Tnfrsf21.1	0.000120473	-0.261191	0.21	0.394	1	Cebpb_Chd4	Tnfrsf21
Traf1.3	0.000433769	0.275558	0.429	0.284	1	Cebpb_Chd4	Traf1
Trerf1.2	0.000400199	0.266015	0.571	0.402	1	Cebpb_Chd4	Trerf1
Tspan14	0.000353285	-0.262893	0.314	0.485	1	Cebpb_Chd4	Tspan14
Txndc17	0.000291408	0.30367	0.933	0.915	1	Cebpb_Chd4	Txndc17
Tyrobp.10	0.000117539	-0.323874	0.962	0.993	1	Cebpb_Chd4	Tyrobp
Unc119.4	0.00097916	-0.288836	0.581	0.705	1	Cebpb_Chd4	Unc119
Upp1.12	0.000304955	-0.467041	0.324	0.467	1	Cebpb_Chd4	Upp1
Usp18.2	4.58e-05	0.300431	0.648	0.484	1	Cebpb_Chd4	Usp18
Vps13c.2	7.88e-05	-0.316498	0.352	0.508	1	Cebpb_Chd4	Vps13c
Xrn2.2	0.00167005	0.258979	0.733	0.63	1	Cebpb_Chd4	Xrn2
Zeb2.6	0.000477609	-0.329245	0.838	0.923	1	Cebpb_Chd4	Zeb2
Zfand5	0.00180244	0.272392	0.829	0.775	1	Cebpb_Chd4	Zfand5
Zfas1.1	0.00242517	0.267301	0.505	0.384	1	Cebpb_Chd4	Zfas1
Zfp36l1.23	0.00515922	0.332319	0.686	0.6	1	Cebpb_Chd4	Zfp36l1
Zfp36l2.8	0.00200878	-0.300974	0.8	0.853	1	Cebpb_Chd4	Zfp36l2
Zyx.10	0.00205675	0.294049	0.867	0.801	1	Cebpb_Chd4	Zyx
Ccl6.21	6.71e-16	-1.26142	0.991	0.995	2.17e-11	Cebpb_Egr2	Ccl6
C1qb.18	7.26e-15	1.14016	0.757	0.459	2.34e-10	Cebpb_Egr2	C1qb
C3.17	1.57e-14	-0.820014	0.351	0.703	5.07e-10	Cebpb_Egr2	C3
C1qc.15	3e-14	0.933308	0.622	0.321	9.69e-10	Cebpb_Egr2	C1qc
Mtmr9.7	1.47e-13	0.535058	0.82	0.554	4.75e-09	Cebpb_Egr2	Mtmr9
Cybb.13	1.73e-13	-0.833709	0.955	0.972	5.6e-09	Cebpb_Egr2	Cybb
Lyz2.22	3.95e-13	-0.911254	1	0.998	1.27e-08	Cebpb_Egr2	Lyz2
Ciita.5	8.77e-13	0.464762	0.36	0.135	2.83e-08	Cebpb_Egr2	Ciita
Sod2.15	2.01e-12	-0.812052	0.82	0.868	6.5e-08	Cebpb_Egr2	Sod2
Prdx5.6	2.6e-12	-0.648286	0.964	0.985	8.4e-08	Cebpb_Egr2	Prdx5
Wfdc21.27	4.07e-12	-1.32658	0.126	0.442	1.31e-07	Cebpb_Egr2	Wfdc21
Mmp8.16	5.32e-12	-1.43594	0.09	0.419	1.72e-07	Cebpb_Egr2	Mmp8
Pltp.5	1.08e-11	0.413474	0.477	0.218	3.5e-07	Cebpb_Egr2	Pltp
Cd72.2	1.21e-11	0.336276	0.342	0.129	3.9e-07	Cebpb_Egr2	Cd72
Mgst1.10	2.78e-11	-0.752937	0.342	0.618	8.98e-07	Cebpb_Egr2	Mgst1
Cd302.14	5.33e-11	-0.722593	0.405	0.663	1.72e-06	Cebpb_Egr2	Cd302
C1qa.15	6.24e-11	1.25649	0.486	0.245	2.01e-06	Cebpb_Egr2	C1qa
Cst3.21	7.2e-11	0.607465	1	0.998	2.33e-06	Cebpb_Egr2	Cst3
Cfb.11	1.69e-10	-0.771167	0.288	0.569	5.47e-06	Cebpb_Egr2	Cfb
Pkib.12	2.2e-10	0.427329	0.748	0.515	7.09e-06	Cebpb_Egr2	Pkib
Cd74.20	2.65e-10	0.880302	0.973	0.947	8.56e-06	Cebpb_Egr2	Cd74
Inhba.21	3.84e-10	-0.984581	0.135	0.423	1.24e-05	Cebpb_Egr2	Inhba
Acod1.19	5.45e-10	-0.742	0.189	0.487	1.76e-05	Cebpb_Egr2	Acod1
Fcor.6	7.35e-10	-0.476355	0.144	0.433	2.37e-05	Cebpb_Egr2	Fcor
H2-Ab1.15	8.5e-10	1.06902	0.757	0.567	2.74e-05	Cebpb_Egr2	H2-Ab1
Mgl2.15	1.1e-09	1.04561	0.577	0.347	3.54e-05	Cebpb_Egr2	Mgl2
H2-Aa.15	2.49e-09	1.0387	0.739	0.569	8.02e-05	Cebpb_Egr2	H2-Aa
Clec4e.16	3.81e-09	-0.786537	0.351	0.603	0.00012312	Cebpb_Egr2	Clec4e
Znrf2.3	3.85e-09	0.485809	0.847	0.723	0.000124455	Cebpb_Egr2	Znrf2
Wfdc17.15	3.91e-09	-0.847192	0.937	0.978	0.000126295	Cebpb_Egr2	Wfdc17
Fpr2.19	4.51e-09	-0.645037	0.135	0.409	0.00014559	Cebpb_Egr2	Fpr2
Mbnl1.4	4.75e-09	0.434499	1	0.973	0.000153436	Cebpb_Egr2	Mbnl1
Glrx.7	5.65e-09	-0.534588	0.685	0.83	0.000182291	Cebpb_Egr2	Glrx
Gsr.5	6.6e-09	-0.533495	0.559	0.773	0.000213192	Cebpb_Egr2	Gsr
Ms4a6d.3	8.7e-09	0.506658	0.865	0.661	0.0002808	Cebpb_Egr2	Ms4a6d
Fth1.23	8.77e-09	-0.616393	1	1	0.000283241	Cebpb_Egr2	Fth1
Ccl17.16	1.24e-08	1.01618	0.793	0.627	0.000399667	Cebpb_Egr2	Ccl17
Fxyd5.10	1.31e-08	0.42324	0.991	0.98	0.00042172	Cebpb_Egr2	Fxyd5
Smpdl3b.5	1.43e-08	-0.40262	0.144	0.405	0.000462169	Cebpb_Egr2	Smpdl3b
Dcstamp.9	1.62e-08	0.627068	0.766	0.586	0.000523198	Cebpb_Egr2	Dcstamp
Ccnd1.9	1.65e-08	0.701347	0.739	0.565	0.000531321	Cebpb_Egr2	Ccnd1
Egr2.5	1.98e-08	0.538654	0.577	0.35	0.000638414	Cebpb_Egr2	Egr2
S100a8.16	2.15e-08	-3.10191	0.396	0.581	0.000693024	Cebpb_Egr2	S100a8
Plekho1.3	3.04e-08	0.376511	0.847	0.696	0.000982486	Cebpb_Egr2	Plekho1
Pycard.15	5.69e-08	-0.473569	0.946	0.954	0.00183628	Cebpb_Egr2	Pycard
St3gal5.3	6.52e-08	0.442925	0.586	0.371	0.00210581	Cebpb_Egr2	St3gal5
Hebp1.4	7.84e-08	-0.585046	0.459	0.669	0.00253126	Cebpb_Egr2	Hebp1
Ikbke.3	9.82e-08	-0.379094	0.252	0.522	0.00317071	Cebpb_Egr2	Ikbke
Cxcl16.13	9.99e-08	0.584401	0.856	0.741	0.0032242	Cebpb_Egr2	Cxcl16
H2-Eb1.11	1.01e-07	1.00334	0.658	0.477	0.00324661	Cebpb_Egr2	H2-Eb1
Hvcn1.8	1.26e-07	-0.477271	0.505	0.708	0.0040534	Cebpb_Egr2	Hvcn1
Gnb4.6	1.81e-07	0.37661	0.486	0.281	0.00584052	Cebpb_Egr2	Gnb4
Etv3.6	1.82e-07	0.322149	0.712	0.472	0.00586298	Cebpb_Egr2	Etv3
C3ar1.13	1.9e-07	0.510109	0.694	0.505	0.00614356	Cebpb_Egr2	C3ar1
Man1a.3	1.97e-07	0.314623	0.604	0.379	0.00634558	Cebpb_Egr2	Man1a
Ly6i.10	1.98e-07	-0.481422	0.108	0.348	0.00638827	Cebpb_Egr2	Ly6i
Mgll.18	2.3e-07	-0.540183	0.324	0.539	0.00741356	Cebpb_Egr2	Mgll
Gmfg.5	2.36e-07	-0.374459	0.829	0.9	0.00762731	Cebpb_Egr2	Gmfg
Grina.10	2.37e-07	-0.493299	0.667	0.797	0.00763687	Cebpb_Egr2	Grina
Mmp14.7	2.41e-07	-0.465421	0.423	0.65	0.00779431	Cebpb_Egr2	Mmp14
Rab32.9	2.6e-07	-0.482303	0.595	0.752	0.00839523	Cebpb_Egr2	Rab32
Lmo4.12	2.64e-07	-0.582442	0.532	0.68	0.00850829	Cebpb_Egr2	Lmo4
Car4.17	2.76e-07	-0.948061	0.072	0.291	0.00891407	Cebpb_Egr2	Car4
Fcgrt.3	2.79e-07	0.25689	0.523	0.29	0.00900072	Cebpb_Egr2	Fcgrt
Ccl7.11	3.02e-07	1.10545	0.306	0.146	0.00974586	Cebpb_Egr2	Ccl7
Msr1.12	3.18e-07	-0.536636	0.676	0.819	0.0102629	Cebpb_Egr2	Msr1
Tmsb4x.6	5.21e-07	0.299383	1	1	0.0168051	Cebpb_Egr2	Tmsb4x
Trf.24	5.75e-07	-0.964234	0.586	0.748	0.0185761	Cebpb_Egr2	Trf
Esd.8	6.66e-07	-0.441739	0.919	0.948	0.0215054	Cebpb_Egr2	Esd
Tlr2.7	7.26e-07	-0.485771	0.532	0.726	0.0234478	Cebpb_Egr2	Tlr2
Fcgr1.7	7.49e-07	0.430085	0.667	0.52	0.0241956	Cebpb_Egr2	Fcgr1
Ifi30.8	7.6e-07	0.475181	0.901	0.782	0.0245514	Cebpb_Egr2	Ifi30
Crip1.14	8.41e-07	0.469588	1	0.988	0.0271501	Cebpb_Egr2	Crip1
Mcemp1.11	8.65e-07	-0.50588	0.315	0.523	0.0279217	Cebpb_Egr2	Mcemp1
Scd2.1	8.98e-07	-0.294277	0.045	0.251	0.0289835	Cebpb_Egr2	Scd2
Agtrap.3	9.93e-07	-0.335955	0.288	0.503	0.032071	Cebpb_Egr2	Agtrap
Ckb.7	9.95e-07	0.308533	0.721	0.496	0.0321228	Cebpb_Egr2	Ckb
Rbpj.10	1.02e-06	0.423381	0.946	0.887	0.032857	Cebpb_Egr2	Rbpj
Rgs2.8	1.07e-06	0.349974	0.766	0.565	0.0345562	Cebpb_Egr2	Rgs2
Gpx4.5	1.15e-06	-0.331998	1	0.993	0.0371634	Cebpb_Egr2	Gpx4
Phgdh.16	1.19e-06	-0.489558	0.27	0.484	0.0383449	Cebpb_Egr2	Phgdh
Cebpb.19	1.45e-06	-0.504363	0.874	0.939	0.0468901	Cebpb_Egr2	Cebpb
Itgam.7	1.47e-06	-0.439761	0.829	0.898	0.047394	Cebpb_Egr2	Itgam
Fpr1.10	1.69e-06	-0.386606	0.045	0.24	0.0544928	Cebpb_Egr2	Fpr1
Blnk.2	1.78e-06	0.263573	0.532	0.326	0.057379	Cebpb_Egr2	Blnk
Ehd4.2	1.9e-06	0.363647	0.82	0.699	0.0613917	Cebpb_Egr2	Ehd4
Tppp3	2.32e-06	0.267272	0.216	0.091	0.074818	Cebpb_Egr2	Tppp3
Pgf.5	2.33e-06	0.30609	0.378	0.204	0.0752457	Cebpb_Egr2	Pgf
Jaml.19	2.49e-06	0.526702	0.523	0.321	0.0805148	Cebpb_Egr2	Jaml
Irf5.4	3.11e-06	0.356771	0.928	0.811	0.100377	Cebpb_Egr2	Irf5
Sirpb1c.6	3.56e-06	-0.283133	0.072	0.268	0.114986	Cebpb_Egr2	Sirpb1c
Ctsd.15	3.63e-06	-0.507116	0.982	0.997	0.117275	Cebpb_Egr2	Ctsd
Mgat4a.1	3.69e-06	0.305971	0.676	0.504	0.119128	Cebpb_Egr2	Mgat4a
Ddhd1.7	4.17e-06	-0.345103	0.595	0.727	0.134621	Cebpb_Egr2	Ddhd1
Mgst2.3	4.22e-06	-0.293753	0.036	0.215	0.13611	Cebpb_Egr2	Mgst2
Rgs10.5	4.23e-06	0.379	0.784	0.637	0.136575	Cebpb_Egr2	Rgs10
Anpep.2	4.27e-06	0.370993	0.793	0.643	0.138019	Cebpb_Egr2	Anpep
Cfp.16	4.55e-06	0.330776	0.955	0.912	0.146795	Cebpb_Egr2	Cfp
Itgb2.4	4.88e-06	-0.344356	0.883	0.934	0.157679	Cebpb_Egr2	Itgb2
Ids	5.19e-06	0.263204	0.55	0.34	0.167662	Cebpb_Egr2	Ids
Cstb.8	5.34e-06	-0.364523	0.982	0.996	0.172414	Cebpb_Egr2	Cstb
Cd86.10	5.62e-06	0.308535	0.541	0.365	0.181578	Cebpb_Egr2	Cd86
Socs2.12	5.94e-06	0.454494	0.766	0.641	0.19192	Cebpb_Egr2	Socs2
Chil3.20	6.27e-06	-2.00139	0.703	0.759	0.202484	Cebpb_Egr2	Chil3
Olfm1.9	7.57e-06	0.375955	0.802	0.713	0.244283	Cebpb_Egr2	Olfm1
Msrb1.9	7.7e-06	-0.339817	0.982	0.981	0.248554	Cebpb_Egr2	Msrb1
Plin2.7	7.75e-06	-0.422737	0.802	0.897	0.250137	Cebpb_Egr2	Plin2
Lgals3.18	7.93e-06	0.442071	1	1	0.256111	Cebpb_Egr2	Lgals3
Coro2a.5	8.05e-06	0.332201	0.928	0.862	0.259751	Cebpb_Egr2	Coro2a
Fam20c.4	8.37e-06	-0.337912	0.288	0.495	0.27012	Cebpb_Egr2	Fam20c
Il1rn.13	8.57e-06	-0.605486	0.667	0.789	0.276748	Cebpb_Egr2	Il1rn
Emp1.2	9.26e-06	0.337141	0.369	0.213	0.298922	Cebpb_Egr2	Emp1
Atp6v1e1.6	9.98e-06	-0.323191	0.784	0.877	0.322139	Cebpb_Egr2	Atp6v1e1
Nrg1.9	1.05e-05	0.464831	0.225	0.1	0.340356	Cebpb_Egr2	Nrg1
Adipor2.10	1.08e-05	-0.415477	0.586	0.728	0.348333	Cebpb_Egr2	Adipor2
Bhlhe41.13	1.48e-05	-0.417651	0.162	0.34	0.476965	Cebpb_Egr2	Bhlhe41
Il1f9.12	1.52e-05	-0.401443	0.036	0.198	0.48991	Cebpb_Egr2	Il1f9
Slpi.13	1.53e-05	-0.825229	0.234	0.424	0.492997	Cebpb_Egr2	Slpi
Clec4a2.15	1.53e-05	0.363222	0.838	0.722	0.495068	Cebpb_Egr2	Clec4a2
Gsap.7	1.58e-05	-0.360574	0.505	0.655	0.5086	Cebpb_Egr2	Gsap
Ms4a6c.11	1.68e-05	0.33736	0.568	0.376	0.542447	Cebpb_Egr2	Ms4a6c
Foxp1	1.73e-05	0.260187	0.559	0.374	0.558027	Cebpb_Egr2	Foxp1
H2-DMb1.9	1.77e-05	0.523137	0.64	0.495	0.571634	Cebpb_Egr2	H2-DMb1
Prdx1.11	1.82e-05	-0.47729	1	0.999	0.586442	Cebpb_Egr2	Prdx1
Sort1.5	1.86e-05	-0.322153	0.198	0.396	0.600099	Cebpb_Egr2	Sort1
Idh1.10	1.86e-05	-0.354776	0.505	0.667	0.60098	Cebpb_Egr2	Idh1
Ccdc12.4	1.93e-05	0.345609	0.874	0.848	0.622259	Cebpb_Egr2	Ccdc12
Slc31a2.3	2.06e-05	-0.305025	0.441	0.621	0.665481	Cebpb_Egr2	Slc31a2
Mpp1.11	2.08e-05	-0.478321	0.559	0.709	0.671418	Cebpb_Egr2	Mpp1
Gm2a.18	2.18e-05	0.287903	0.973	0.902	0.705238	Cebpb_Egr2	Gm2a
Prr5l	2.34e-05	0.26104	0.441	0.277	0.754738	Cebpb_Egr2	Prr5l
Rftn1.4	2.52e-05	0.25561	0.703	0.535	0.813407	Cebpb_Egr2	Rftn1
Syngr2.10	2.56e-05	0.374199	0.892	0.812	0.827258	Cebpb_Egr2	Syngr2
Kcnn4.4	2.82e-05	0.306801	0.712	0.557	0.908979	Cebpb_Egr2	Kcnn4
N4bp1.6	2.98e-05	-0.373738	0.658	0.8	0.960845	Cebpb_Egr2	N4bp1
AA467197.24	5.07e-05	0.394023	0.991	0.973	1	Cebpb_Egr2	AA467197
Abcc5.6	9.19e-05	-0.329091	0.279	0.457	1	Cebpb_Egr2	Abcc5
Adam17.4	3.49e-05	-0.328081	0.73	0.831	1	Cebpb_Egr2	Adam17
Ahnak.6	0.00155062	0.285675	0.973	0.94	1	Cebpb_Egr2	Ahnak
Aif1.9	0.000892931	0.467429	0.459	0.315	1	Cebpb_Egr2	Aif1
Alas1.3	0.000362976	-0.327432	0.486	0.604	1	Cebpb_Egr2	Alas1
Alcam.2	0.00216512	0.300081	0.865	0.794	1	Cebpb_Egr2	Alcam
Anp32e.3	0.000274115	0.278889	0.748	0.61	1	Cebpb_Egr2	Anp32e
Apobec1.10	0.00208231	0.283042	0.55	0.446	1	Cebpb_Egr2	Apobec1
Arg2.5	0.000307175	-0.254168	0.045	0.174	1	Cebpb_Egr2	Arg2
Arl4c.1	0.000658249	0.261427	0.793	0.643	1	Cebpb_Egr2	Arl4c
Arl8b.1	6.26e-05	0.296717	0.955	0.9	1	Cebpb_Egr2	Arl8b
Asgr2.6	8.01e-05	0.43074	0.207	0.098	1	Cebpb_Egr2	Asgr2
Ass1.3	5.83e-05	-0.314183	0.919	0.941	1	Cebpb_Egr2	Ass1
Bnip3l.6	8.92e-05	-0.336005	0.829	0.858	1	Cebpb_Egr2	Bnip3l
Bst1.6	0.00098398	-0.369177	0.297	0.429	1	Cebpb_Egr2	Bst1
Ccdc71l.3	0.0001714	0.340702	0.784	0.663	1	Cebpb_Egr2	Ccdc71l
Ccl12.1	0.000198374	0.598166	0.207	0.105	1	Cebpb_Egr2	Ccl12
Ccl22.12	0.00109185	0.725546	0.36	0.23	1	Cebpb_Egr2	Ccl22
Ccl9.14	0.000473584	-0.345169	0.955	0.978	1	Cebpb_Egr2	Ccl9
Cd33.8	0.000108994	-0.36084	0.495	0.635	1	Cebpb_Egr2	Cd33
Cd9.8	0.000491626	-0.344153	0.991	0.988	1	Cebpb_Egr2	Cd9
Cd93.11	0.0017111	-0.288842	0.459	0.596	1	Cebpb_Egr2	Cd93
Cdk6.2	4.57e-05	0.378451	0.793	0.707	1	Cebpb_Egr2	Cdk6
Cdkn1a.13	0.000660243	0.298494	0.928	0.86	1	Cebpb_Egr2	Cdkn1a
Chpt1.7	3.59e-05	-0.354929	0.297	0.48	1	Cebpb_Egr2	Chpt1
Clec12a.17	8.14e-05	0.288266	0.793	0.692	1	Cebpb_Egr2	Clec12a
Clec4b1.3	0.00622388	0.279234	0.315	0.227	1	Cebpb_Egr2	Clec4b1
Clec4d.11	0.00109194	-0.357842	0.586	0.649	1	Cebpb_Egr2	Clec4d
Cndp2.6	0.000161725	-0.253287	0.748	0.834	1	Cebpb_Egr2	Cndp2
Coro1a.7	0.00103473	0.259658	0.991	0.942	1	Cebpb_Egr2	Coro1a
Creb5.8	4.78e-05	0.289469	0.838	0.756	1	Cebpb_Egr2	Creb5
Creg1.10	0.00427808	-0.288553	0.991	0.981	1	Cebpb_Egr2	Creg1
Ctsl.21	0.00022932	-0.402224	0.856	0.91	1	Cebpb_Egr2	Ctsl
Cxcl3.20	5.69e-05	-1.10742	0.117	0.284	1	Cebpb_Egr2	Cxcl3
Cyba.4	0.000150283	-0.29747	1	0.999	1	Cebpb_Egr2	Cyba
Cytip.22	0.00434247	0.268934	0.721	0.601	1	Cebpb_Egr2	Cytip
Dram1.6	4.41e-05	-0.319227	0.297	0.481	1	Cebpb_Egr2	Dram1
Ear2.14	0.000126954	-0.561462	0.153	0.316	1	Cebpb_Egr2	Ear2
Elf1	8.88e-05	0.255154	0.712	0.559	1	Cebpb_Egr2	Elf1
Evi2a.1	9.83e-05	0.328863	0.766	0.674	1	Cebpb_Egr2	Evi2a
Fabp5.17	0.000347806	-0.340337	0.838	0.895	1	Cebpb_Egr2	Fabp5
Fn1.26	7.1e-05	-1.11314	0.108	0.265	1	Cebpb_Egr2	Fn1
Ftl1.13	0.00102436	-0.269995	1	1	1	Cebpb_Egr2	Ftl1
Gclm.5	0.00474271	-0.297381	0.703	0.786	1	Cebpb_Egr2	Gclm
Gda.15	0.00636288	-0.280065	0.766	0.824	1	Cebpb_Egr2	Gda
Glipr1.4	4.31e-05	0.324559	0.775	0.66	1	Cebpb_Egr2	Glipr1
Gns.17	0.00178536	-0.253272	0.811	0.876	1	Cebpb_Egr2	Gns
Gstm1.13	6.61e-05	-0.555854	0.505	0.64	1	Cebpb_Egr2	Gstm1
H1fx.6	9.63e-05	0.312467	0.36	0.21	1	Cebpb_Egr2	H1fx
H2afz.8	0.000569284	0.37422	1	0.997	1	Cebpb_Egr2	H2afz
H2-DMa.16	5.1e-05	0.350384	0.874	0.744	1	Cebpb_Egr2	H2-DMa
H2-DMb2.4	0.00042699	0.289849	0.279	0.161	1	Cebpb_Egr2	H2-DMb2
Hmox1.9	0.000212852	-0.320857	0.622	0.777	1	Cebpb_Egr2	Hmox1
Hp.9	4.07e-05	-0.271644	0.045	0.204	1	Cebpb_Egr2	Hp
Id3.19	5.51e-05	0.550472	0.486	0.339	1	Cebpb_Egr2	Id3
Ifitm2.14	0.00137283	0.314652	0.775	0.674	1	Cebpb_Egr2	Ifitm2
Ifitm3.18	0.000117231	0.348705	0.901	0.807	1	Cebpb_Egr2	Ifitm3
Igsf6.7	3.95e-05	-0.357842	0.351	0.498	1	Cebpb_Egr2	Igsf6
Il18.7	0.000182566	-0.38042	0.234	0.378	1	Cebpb_Egr2	Il18
Il7r.13	0.00102393	0.263	0.55	0.409	1	Cebpb_Egr2	Il7r
Itgb7.6	4.06e-05	0.313707	0.432	0.265	1	Cebpb_Egr2	Itgb7
Jund.10	3.55e-05	0.296997	0.955	0.933	1	Cebpb_Egr2	Jund
Kmt5a.5	0.00127673	-0.299823	0.658	0.716	1	Cebpb_Egr2	Kmt5a
Lcp2.1	0.00010376	-0.286867	0.441	0.641	1	Cebpb_Egr2	Lcp2
Lfng	4.12e-05	0.309927	0.685	0.523	1	Cebpb_Egr2	Lfng
Lgals1.19	0.00103163	0.294499	0.964	0.958	1	Cebpb_Egr2	Lgals1
Lpcat2.3	0.00309546	-0.253018	0.541	0.647	1	Cebpb_Egr2	Lpcat2
Lrpap1.4	0.00338131	-0.267231	0.577	0.703	1	Cebpb_Egr2	Lrpap1
Ly6a.14	0.000173434	0.448151	0.505	0.35	1	Cebpb_Egr2	Ly6a
Ly6c2.16	0.00145152	-0.737286	0.216	0.353	1	Cebpb_Egr2	Ly6c2
Lyst.4	0.000455283	-0.287351	0.27	0.422	1	Cebpb_Egr2	Lyst
Mafb.8	0.000239974	0.32629	0.685	0.53	1	Cebpb_Egr2	Mafb
Marcksl1.15	0.000700371	0.317015	0.748	0.616	1	Cebpb_Egr2	Marcksl1
Marco.17	0.00683966	-0.806269	0.126	0.234	1	Cebpb_Egr2	Marco
Mfge8.4	0.00230051	0.74091	0.631	0.506	1	Cebpb_Egr2	Mfge8
Mgst3	0.00467535	0.254977	0.658	0.58	1	Cebpb_Egr2	Mgst3
Mpc1.6	0.00258672	-0.257241	0.892	0.952	1	Cebpb_Egr2	Mpc1
Ms4a7.14	6.13e-05	0.364456	0.486	0.336	1	Cebpb_Egr2	Ms4a7
Mt1.22	0.00140195	-0.261425	0.982	0.99	1	Cebpb_Egr2	Mt1
Mtss1.1	0.000416653	0.306421	0.82	0.678	1	Cebpb_Egr2	Mtss1
Napsa.17	0.00214234	0.346689	0.784	0.734	1	Cebpb_Egr2	Napsa
Neu1.5	0.00038207	-0.300354	0.55	0.648	1	Cebpb_Egr2	Neu1
Nfe2l2.1	0.00154838	-0.265623	0.793	0.846	1	Cebpb_Egr2	Nfe2l2
Npy.10	0.00418382	-0.349279	0.225	0.359	1	Cebpb_Egr2	Npy
Olr1.8	3.67e-05	-0.395906	0.108	0.281	1	Cebpb_Egr2	Olr1
Oxct1.4	0.00323311	0.271664	0.838	0.821	1	Cebpb_Egr2	Oxct1
Pglyrp1.9	0.0065799	-0.300047	0.081	0.183	1	Cebpb_Egr2	Pglyrp1
Phlda1.1	0.00156444	-0.299523	0.261	0.414	1	Cebpb_Egr2	Phlda1
Picalm.3	0.000793861	0.334758	0.883	0.864	1	Cebpb_Egr2	Picalm
Pik3r1.7	0.00014677	0.264829	0.73	0.599	1	Cebpb_Egr2	Pik3r1
Pim1.11	0.000282859	0.319607	0.964	0.876	1	Cebpb_Egr2	Pim1
Pitpna.1	8.01e-05	0.25713	0.982	0.976	1	Cebpb_Egr2	Pitpna
Plaur.8	0.000822124	-0.253919	0.586	0.708	1	Cebpb_Egr2	Plaur
Pld4.9	0.000243501	0.294498	0.892	0.794	1	Cebpb_Egr2	Pld4
Plxdc2.3	6.2e-05	0.379341	0.865	0.772	1	Cebpb_Egr2	Plxdc2
Plxnc1	0.00155951	0.264704	0.613	0.478	1	Cebpb_Egr2	Plxnc1
Pnp.3	5.51e-05	0.333172	0.901	0.859	1	Cebpb_Egr2	Pnp
Prex1.1	0.000242082	0.295712	0.757	0.621	1	Cebpb_Egr2	Prex1
Ptpn12.10	0.00339128	-0.277673	0.685	0.752	1	Cebpb_Egr2	Ptpn12
Pygl.5	4.53e-05	-0.34275	0.514	0.652	1	Cebpb_Egr2	Pygl
Raph1.1	6.88e-05	0.266447	0.577	0.42	1	Cebpb_Egr2	Raph1
Runx3.6	5.78e-05	0.353943	0.432	0.273	1	Cebpb_Egr2	Runx3
S100a10.6	3.19e-05	0.257716	1	0.993	1	Cebpb_Egr2	S100a10
S100a4.19	0.00156127	0.255662	1	0.982	1	Cebpb_Egr2	S100a4
Sash1.4	0.000853537	-0.25206	0.189	0.327	1	Cebpb_Egr2	Sash1
Sdcbp.14	3.73e-05	-0.355778	0.982	0.986	1	Cebpb_Egr2	Sdcbp
Selplg.3	0.000409017	0.325367	0.946	0.879	1	Cebpb_Egr2	Selplg
Serp1.5	0.000552074	0.285522	0.991	0.976	1	Cebpb_Egr2	Serp1
Sgk1.20	0.000168033	-0.620794	0.378	0.529	1	Cebpb_Egr2	Sgk1
Slamf9.13	3.97e-05	0.454621	0.667	0.512	1	Cebpb_Egr2	Slamf9
Snx10.2	0.00118719	-0.256391	0.802	0.837	1	Cebpb_Egr2	Snx10
Snx18.4	0.00142566	-0.260996	0.405	0.538	1	Cebpb_Egr2	Snx18
Snx8	6.28e-05	0.269627	0.604	0.441	1	Cebpb_Egr2	Snx8
Spp1.20	0.000204754	-0.471419	0.973	0.982	1	Cebpb_Egr2	Spp1
Tcf7l2.5	9.59e-05	-0.332213	0.477	0.633	1	Cebpb_Egr2	Tcf7l2
Tent5a.2	0.00198158	0.268782	0.757	0.648	1	Cebpb_Egr2	Tent5a
Tfec.6	0.00478711	-0.260569	0.486	0.581	1	Cebpb_Egr2	Tfec
Tgfbi.15	0.00682117	0.265114	0.892	0.863	1	Cebpb_Egr2	Tgfbi
Tgm2.9	0.000283652	-0.328637	0.27	0.454	1	Cebpb_Egr2	Tgm2
Thbs1.18	0.000434887	-0.875492	0.225	0.377	1	Cebpb_Egr2	Thbs1
Tma16.17	0.0001	-0.438902	0.541	0.657	1	Cebpb_Egr2	Tma16
Tnfrsf1b.6	0.00160631	-0.287935	0.459	0.592	1	Cebpb_Egr2	Tnfrsf1b
Txn1.4	8.22e-05	-0.268822	1	0.996	1	Cebpb_Egr2	Txn1
Ubald2.1	0.000375002	-0.274437	0.577	0.71	1	Cebpb_Egr2	Ubald2
Uchl1.19	4.62e-05	0.561307	0.595	0.445	1	Cebpb_Egr2	Uchl1
Unc119.5	0.00065928	-0.286888	0.586	0.705	1	Cebpb_Egr2	Unc119
Upp1.13	0.000256358	-0.326483	0.288	0.468	1	Cebpb_Egr2	Upp1
Vrk1.4	0.00190357	0.263663	0.595	0.487	1	Cebpb_Egr2	Vrk1
Ywhah.5	0.000125303	0.259954	0.973	0.959	1	Cebpb_Egr2	Ywhah
Zfp36.1	0.00046632	0.250519	0.703	0.548	1	Cebpb_Egr2	Zfp36
Zyx.11	0.000137683	0.317245	0.874	0.801	1	Cebpb_Egr2	Zyx
Cbfa2t3.8	4.77e-16	0.531658	0.492	0.214	1.54e-11	Cebpb_March1	Cbfa2t3
H2-Aa.20	3.02e-15	1.03867	0.811	0.568	9.76e-11	Cebpb_March1	H2-Aa
H2-Eb1.16	4.99e-15	1.13222	0.75	0.477	1.61e-10	Cebpb_March1	H2-Eb1
H2-DMb1.15	2.09e-14	0.792218	0.727	0.495	6.75e-10	Cebpb_March1	H2-DMb1
Crip1.19	2.49e-14	0.529656	1	0.988	8.04e-10	Cebpb_March1	Crip1
Ccl17.23	3.48e-14	1.44395	0.848	0.626	1.12e-09	Cebpb_March1	Ccl17
Cybb.21	6.67e-14	-0.791332	0.962	0.972	2.15e-09	Cebpb_March1	Cybb
Fth1.30	9.79e-14	-0.700685	1	1	3.16e-09	Cebpb_March1	Fth1
Cd74.24	1.18e-13	0.965975	0.985	0.947	3.8e-09	Cebpb_March1	Cd74
Clec4e.23	1.69e-13	-0.765635	0.303	0.604	5.47e-09	Cebpb_March1	Clec4e
Ciita.8	2.86e-13	0.404593	0.348	0.135	9.25e-09	Cebpb_March1	Ciita
Ccl6.32	3.21e-13	-1.02369	0.977	0.995	1.04e-08	Cebpb_March1	Ccl6
Sod2.21	6.97e-13	-0.720827	0.773	0.868	2.25e-08	Cebpb_March1	Sod2
Lyz2.30	1.29e-12	-0.867968	1	0.998	4.15e-08	Cebpb_March1	Lyz2
Ctsd.24	2.17e-12	-0.705715	1	0.997	7.02e-08	Cebpb_March1	Ctsd
Ctsl.32	3.11e-12	-0.907248	0.826	0.91	1e-07	Cebpb_March1	Ctsl
H2-Ab1.20	9.81e-12	1.04186	0.773	0.567	3.17e-07	Cebpb_March1	H2-Ab1
H2-DMa.25	2.2e-11	0.575145	0.894	0.744	7.11e-07	Cebpb_March1	H2-DMa
Mgst1.16	5.12e-11	-0.690331	0.394	0.618	1.65e-06	Cebpb_March1	Mgst1
Asgr2.7	6.24e-11	0.4056	0.265	0.098	2.02e-06	Cebpb_March1	Asgr2
Prdx5.11	1.23e-10	-0.558915	0.962	0.985	3.97e-06	Cebpb_March1	Prdx5
Plet1.37	2.62e-10	1.06514	0.788	0.646	8.46e-06	Cebpb_March1	Plet1
Gpx4.9	3.38e-10	-0.391343	0.992	0.993	1.09e-05	Cebpb_March1	Gpx4
Smpdl3b.11	3.78e-10	-0.405599	0.152	0.405	1.22e-05	Cebpb_March1	Smpdl3b
Fcrls.7	5.65e-10	0.39181	0.318	0.138	1.82e-05	Cebpb_March1	Fcrls
Itm2b.14	1.11e-09	-0.509501	0.985	0.994	3.59e-05	Cebpb_March1	Itm2b
Cd9.13	1.36e-09	-0.509038	0.97	0.988	4.39e-05	Cebpb_March1	Cd9
Glrx.12	1.4e-09	-0.539796	0.773	0.83	4.53e-05	Cebpb_March1	Glrx
Irf4.9	1.5e-09	0.432097	0.538	0.306	4.83e-05	Cebpb_March1	Irf4
Sdcbp.20	1.87e-09	-0.484152	0.985	0.986	6.02e-05	Cebpb_March1	Sdcbp
Zyx.16	1.93e-09	0.624851	0.856	0.801	6.24e-05	Cebpb_March1	Zyx
Trerf1.5	2.89e-09	0.300842	0.652	0.401	9.34e-05	Cebpb_March1	Trerf1
Syngr2.16	4.73e-09	0.492966	0.932	0.812	0.000152799	Cebpb_March1	Syngr2
Mmp8.25	6.16e-09	-1.21654	0.182	0.418	0.000198894	Cebpb_March1	Mmp8
Mtmr4.6	9.36e-09	0.289182	0.523	0.301	0.000302324	Cebpb_March1	Mtmr4
C3.28	9.51e-09	-0.640242	0.5	0.703	0.000307088	Cebpb_March1	C3
Cd33.14	1.33e-08	-0.47568	0.432	0.635	0.000430868	Cebpb_March1	Cd33
Itgam.13	1.41e-08	-0.447363	0.788	0.899	0.00045398	Cebpb_March1	Itgam
Clec4b1.8	1.53e-08	0.268188	0.432	0.227	0.000494722	Cebpb_March1	Clec4b1
Klf9.1	2.31e-08	0.26792	0.515	0.296	0.00074607	Cebpb_March1	Klf9
Esd.13	3.03e-08	-0.492832	0.924	0.948	0.000978059	Cebpb_March1	Esd
Rnase6.15	3.44e-08	0.313169	0.576	0.349	0.00110942	Cebpb_March1	Rnase6
Upp1.21	6.27e-08	-0.533128	0.25	0.468	0.0020255	Cebpb_March1	Upp1
Daglb.3	9.24e-08	0.28935	0.538	0.321	0.00298214	Cebpb_March1	Daglb
Runx3.9	9.76e-08	0.310544	0.47	0.272	0.00315001	Cebpb_March1	Runx3
Cstb.13	9.98e-08	-0.395001	1	0.996	0.00322356	Cebpb_March1	Cstb
Sort1.9	1.03e-07	-0.383986	0.189	0.397	0.00332046	Cebpb_March1	Sort1
Tnfsf8.4	1.24e-07	0.270186	0.364	0.186	0.0039916	Cebpb_March1	Tnfsf8
Cebpb.24	1.41e-07	-0.520557	0.879	0.939	0.00456308	Cebpb_March1	Cebpb
Cd93.17	1.46e-07	-0.449986	0.379	0.597	0.00470903	Cebpb_March1	Cd93
Mgl2.21	1.51e-07	1.01323	0.508	0.347	0.00487988	Cebpb_March1	Mgl2
Gmfg.9	1.57e-07	-0.38256	0.871	0.9	0.00508273	Cebpb_March1	Gmfg
Socs2.18	1.6e-07	0.462151	0.811	0.64	0.00517632	Cebpb_March1	Socs2
Rpl11.3	1.62e-07	0.25364	1	0.999	0.0052365	Cebpb_March1	Rpl11
Il1rn.19	1.73e-07	-0.611322	0.652	0.789	0.00558707	Cebpb_March1	Il1rn
Mpp1.20	1.73e-07	-0.543194	0.568	0.709	0.00558968	Cebpb_March1	Mpp1
Fpr2.24	1.92e-07	-0.562165	0.212	0.409	0.00618762	Cebpb_March1	Fpr2
Atpif1.3	2.14e-07	0.26807	1	0.972	0.00689415	Cebpb_March1	Atpif1
Twf2.5	2.16e-07	0.32927	0.909	0.78	0.00697255	Cebpb_March1	Twf2
Rpl36.1	2.24e-07	0.257601	1	0.997	0.00722363	Cebpb_March1	Rpl36
Tmem176a.12	2.31e-07	0.272358	0.341	0.167	0.00744618	Cebpb_March1	Tmem176a
Gm2a.24	2.89e-07	0.32425	0.932	0.903	0.00932546	Cebpb_March1	Gm2a
Fpr1.14	3.05e-07	-0.396344	0.053	0.24	0.0098477	Cebpb_March1	Fpr1
Ccnd1.17	3.2e-07	0.564803	0.735	0.565	0.010334	Cebpb_March1	Ccnd1
Acod1.27	3.49e-07	-0.552218	0.258	0.487	0.0112716	Cebpb_March1	Acod1
Tuba4a.8	3.53e-07	-0.363255	0.333	0.529	0.011408	Cebpb_March1	Tuba4a
Plbd1.11	3.8e-07	0.354906	0.417	0.238	0.0122582	Cebpb_March1	Plbd1
Cpd.10	4e-07	-0.381917	0.705	0.806	0.0129246	Cebpb_March1	Cpd
Sulf2.3	4.15e-07	0.269111	0.652	0.439	0.0133967	Cebpb_March1	Sulf2
Tlr2.12	4.22e-07	-0.419858	0.583	0.726	0.0136103	Cebpb_March1	Tlr2
Hebp1.10	4.64e-07	-0.492081	0.508	0.669	0.0149921	Cebpb_March1	Hebp1
Ckb.13	5.09e-07	0.505104	0.667	0.496	0.0164238	Cebpb_March1	Ckb
Grina.15	5.14e-07	-0.453227	0.697	0.797	0.0165851	Cebpb_March1	Grina
Rpsa.6	5.53e-07	0.260817	1	1	0.0178682	Cebpb_March1	Rpsa
Clec4a2.22	5.59e-07	0.361583	0.856	0.722	0.0180432	Cebpb_March1	Clec4a2
Sirpa.10	6.03e-07	-0.360737	0.985	0.97	0.0194636	Cebpb_March1	Sirpa
Ctsc.12	6.26e-07	-0.330887	0.977	0.989	0.0202148	Cebpb_March1	Ctsc
Inhba.30	6.81e-07	-0.685499	0.212	0.423	0.021979	Cebpb_March1	Inhba
Aif1.13	8.26e-07	0.377052	0.508	0.315	0.0266559	Cebpb_March1	Aif1
Pfkp.9	8.74e-07	0.387596	0.833	0.692	0.0282263	Cebpb_March1	Pfkp
C1qb.26	8.83e-07	0.726077	0.629	0.46	0.0285177	Cebpb_March1	C1qb
Sgk1.26	8.86e-07	-0.649228	0.348	0.529	0.0286104	Cebpb_March1	Sgk1
H2afy.7	9.16e-07	0.266345	0.985	0.935	0.0295782	Cebpb_March1	H2afy
Abcc5.10	9.37e-07	-0.384035	0.273	0.458	0.0302422	Cebpb_March1	Abcc5
Slamf9.21	1e-06	0.409906	0.712	0.511	0.0322821	Cebpb_March1	Slamf9
Oxct1.8	1.02e-06	0.281907	0.894	0.821	0.0328306	Cebpb_March1	Oxct1
Tmem176b.11	1.24e-06	0.411867	0.348	0.187	0.0401661	Cebpb_March1	Tmem176b
Sec61b.8	1.27e-06	0.343624	1	0.974	0.0409419	Cebpb_March1	Sec61b
Atox1.23	1.28e-06	0.251076	1	0.994	0.0411999	Cebpb_March1	Atox1
Man2a1.2	1.33e-06	-0.347256	0.402	0.575	0.0429475	Cebpb_March1	Man2a1
Ahcyl2.5	1.33e-06	0.267465	0.583	0.397	0.0429602	Cebpb_March1	Ahcyl2
Ly6i.17	1.37e-06	-0.431293	0.152	0.348	0.0441497	Cebpb_March1	Ly6i
Clec5a.8	1.48e-06	-0.372864	0.462	0.619	0.0477712	Cebpb_March1	Clec5a
Clec4a3.2	1.6e-06	0.27362	0.462	0.29	0.0515669	Cebpb_March1	Clec4a3
Etv3.9	1.66e-06	0.315292	0.674	0.472	0.0535686	Cebpb_March1	Etv3
Mgst2.5	1.66e-06	-0.285731	0.045	0.215	0.0536123	Cebpb_March1	Mgst2
Gstm1.25	1.92e-06	-0.565681	0.485	0.641	0.0620912	Cebpb_March1	Gstm1
Msr1.19	2.48e-06	-0.474431	0.78	0.818	0.080225	Cebpb_March1	Msr1
Bhlhe41.17	2.52e-06	-0.354248	0.152	0.341	0.0813366	Cebpb_March1	Bhlhe41
Sash1.7	2.53e-06	-0.311413	0.144	0.327	0.0817939	Cebpb_March1	Sash1
N4bp1.10	2.58e-06	-0.364354	0.727	0.8	0.0834338	Cebpb_March1	N4bp1
Atf3.1	2.71e-06	0.269504	0.523	0.333	0.0873953	Cebpb_March1	Atf3
Igsf6.10	3.66e-06	-0.348561	0.326	0.499	0.118327	Cebpb_March1	Igsf6
Dcstamp.13	3.89e-06	0.314901	0.773	0.586	0.125445	Cebpb_March1	Dcstamp
Plek.18	3.9e-06	-0.389356	0.947	0.947	0.125977	Cebpb_March1	Plek
Hp.13	4.21e-06	-0.292687	0.045	0.204	0.135944	Cebpb_March1	Hp
S100a8.24	4.37e-06	-2.13442	0.447	0.581	0.141115	Cebpb_March1	S100a8
Lamp1.12	4.86e-06	-0.270167	1	0.998	0.156809	Cebpb_March1	Lamp1
Snrpd2.2	5.51e-06	0.258289	0.947	0.863	0.177936	Cebpb_March1	Snrpd2
Spp1.24	5.58e-06	-0.789967	0.962	0.982	0.180028	Cebpb_March1	Spp1
Cd302.19	5.62e-06	-0.499329	0.598	0.662	0.181348	Cebpb_March1	Cd302
Ikbke.8	6.08e-06	-0.319695	0.348	0.522	0.196155	Cebpb_March1	Ikbke
Jaml.26	6.25e-06	0.449804	0.485	0.321	0.201782	Cebpb_March1	Jaml
Gsap.11	7.16e-06	-0.319086	0.538	0.655	0.231139	Cebpb_March1	Gsap
Ppt2.1	7.87e-06	-0.281397	0.258	0.436	0.254026	Cebpb_March1	Ppt2
Wfdc21.33	8.62e-06	-0.717291	0.265	0.442	0.278199	Cebpb_March1	Wfdc21
Nucb1.1	8.84e-06	-0.295818	0.47	0.63	0.285297	Cebpb_March1	Nucb1
Slpi.19	8.95e-06	-0.715891	0.242	0.424	0.288838	Cebpb_March1	Slpi
Mmp14.13	9.89e-06	-0.361709	0.5	0.649	0.319192	Cebpb_March1	Mmp14
Rftn1.6	1.01e-05	0.297036	0.697	0.535	0.32744	Cebpb_March1	Rftn1
Rab32.15	1.02e-05	-0.423354	0.705	0.752	0.329678	Cebpb_March1	Rab32
Tpd52.5	1.11e-05	-0.302253	0.727	0.809	0.357031	Cebpb_March1	Tpd52
Olfm1.17	1.13e-05	0.312034	0.856	0.713	0.36438	Cebpb_March1	Olfm1
Ftl1.17	1.15e-05	-0.317962	1	1	0.372775	Cebpb_March1	Ftl1
Pygl.8	1.32e-05	-0.339306	0.485	0.653	0.427528	Cebpb_March1	Pygl
Tep1.4	1.47e-05	0.303995	0.727	0.589	0.474901	Cebpb_March1	Tep1
C1qc.22	1.48e-05	0.425629	0.492	0.321	0.476729	Cebpb_March1	C1qc
Irf5.8	1.57e-05	0.278747	0.894	0.811	0.506443	Cebpb_March1	Irf5
Tnfrsf26.5	1.85e-05	-0.265242	0.121	0.287	0.597118	Cebpb_March1	Tnfrsf26
Mrc1.19	2.6e-05	-0.312699	0.477	0.637	0.840036	Cebpb_March1	Mrc1
Tpst2	2.93e-05	-0.254139	0.227	0.381	0.945601	Cebpb_March1	Tpst2
Sirpb1c.11	2.97e-05	-0.268109	0.114	0.268	0.958633	Cebpb_March1	Sirpb1c
Jund.16	3.03e-05	0.273834	0.962	0.933	0.979386	Cebpb_March1	Jund
Bst1.9	3.09e-05	-0.411614	0.288	0.429	0.998172	Cebpb_March1	Bst1
Acsl1.19	5.1e-05	-0.487013	0.5	0.599	1	Cebpb_March1	Acsl1
Adgre1.18	0.000647256	-0.263643	0.477	0.631	1	Cebpb_March1	Adgre1
Adgre4.12	0.000455577	-0.283862	0.159	0.292	1	Cebpb_March1	Adgre4
Agtrap.5	6.09e-05	-0.265981	0.364	0.503	1	Cebpb_March1	Agtrap
Anxa3.11	0.000660738	-0.302851	0.879	0.898	1	Cebpb_March1	Anxa3
Bnip3l.10	0.000122612	-0.313961	0.871	0.858	1	Cebpb_March1	Bnip3l
C1qa.21	0.000338948	0.487801	0.364	0.246	1	Cebpb_March1	C1qa
C5ar1.16	0.00117403	-0.300789	0.182	0.305	1	Cebpb_March1	C5ar1
Camk2d.5	0.000143626	-0.295952	0.659	0.729	1	Cebpb_March1	Camk2d
Car4.27	0.00838158	-0.659828	0.205	0.29	1	Cebpb_March1	Car4
Ccl22.16	0.000365316	1.12985	0.348	0.23	1	Cebpb_March1	Ccl22
Ccl9.18	8.24e-05	-0.359023	0.977	0.978	1	Cebpb_March1	Ccl9
Ccn3.27	0.0047232	-0.266221	0.341	0.46	1	Cebpb_March1	Ccn3
Ccr2.32	0.000797251	0.266616	0.576	0.436	1	Cebpb_March1	Ccr2
Cd14.13	0.000830885	-0.555561	0.629	0.657	1	Cebpb_March1	Cd14
Cd164.2	5.1e-05	-0.269301	0.902	0.933	1	Cebpb_March1	Cd164
Cd83.5	0.00122009	0.262931	0.235	0.138	1	Cebpb_March1	Cd83
Cfb.18	3.97e-05	-0.437383	0.447	0.569	1	Cebpb_March1	Cfb
Ch25h.21	0.00319593	-0.461354	0.159	0.26	1	Cebpb_March1	Ch25h
Chil3.28	0.00011567	-1.54634	0.697	0.759	1	Cebpb_March1	Chil3
Chpt1.15	7.85e-05	-0.319099	0.318	0.48	1	Cebpb_March1	Chpt1
Cldnd1.10	7.92e-05	0.36651	0.614	0.469	1	Cebpb_March1	Cldnd1
Clec4d.17	0.000162203	-0.396032	0.545	0.649	1	Cebpb_March1	Clec4d
Clic4.6	0.000763162	0.275734	0.886	0.814	1	Cebpb_March1	Clic4
Creb5.11	0.00139143	0.293538	0.803	0.756	1	Cebpb_March1	Creb5
Creg1.17	0.00111547	-0.341237	0.97	0.981	1	Cebpb_March1	Creg1
Cst3.31	0.000105362	0.408446	1	0.998	1	Cebpb_March1	Cst3
Cxcl16.17	4.86e-05	0.365979	0.864	0.741	1	Cebpb_March1	Cxcl16
Cxcl2.10	0.000953624	-0.573357	0.212	0.331	1	Cebpb_March1	Cxcl2
Cxcl3.27	0.00188199	-1.02256	0.174	0.284	1	Cebpb_March1	Cxcl3
Dnmt3a.6	0.00917257	0.519351	0.674	0.6	1	Cebpb_March1	Dnmt3a
Dram1.10	0.000690598	-0.254339	0.364	0.481	1	Cebpb_March1	Dram1
Fcor.11	7.95e-05	-0.322936	0.295	0.432	1	Cebpb_March1	Fcor
Gda.21	6.11e-05	-0.364206	0.758	0.824	1	Cebpb_March1	Gda
Glipr1.8	7.77e-05	0.267579	0.803	0.659	1	Cebpb_March1	Glipr1
Gnb4.10	8.64e-05	0.390401	0.417	0.281	1	Cebpb_March1	Gnb4
Gpnmb.21	3.29e-05	-0.470433	0.659	0.779	1	Cebpb_March1	Gpnmb
Gpr137b.16	0.00373577	-0.262613	0.742	0.818	1	Cebpb_March1	Gpr137b
Grn.10	5.88e-05	-0.264249	1	0.992	1	Cebpb_March1	Grn
Gsr.10	0.000371954	-0.322305	0.667	0.773	1	Cebpb_March1	Gsr
Hmox1.12	0.00209968	-0.33042	0.705	0.777	1	Cebpb_March1	Hmox1
Ifi27l2a.6	0.00313447	0.26929	0.962	0.942	1	Cebpb_March1	Ifi27l2a
Igf1.26	0.00812	-0.305406	0.25	0.356	1	Cebpb_March1	Igf1
Il18.13	0.000883394	-0.284883	0.258	0.378	1	Cebpb_March1	Il18
Il1a.6	0.000955649	-0.30038	0.174	0.295	1	Cebpb_March1	Il1a
Il1f9.21	0.000172231	-0.278925	0.068	0.198	1	Cebpb_March1	Il1f9
Itgb2.5	7.2e-05	-0.265551	0.902	0.934	1	Cebpb_March1	Itgb2
Jak2.22	0.000142123	0.324716	0.697	0.543	1	Cebpb_March1	Jak2
Kcnn4.9	0.00017931	0.285556	0.697	0.557	1	Cebpb_March1	Kcnn4
Lgals3.25	0.000112614	0.346731	1	1	1	Cebpb_March1	Lgals3
Lhfpl2.6	0.000646801	-0.273139	0.258	0.378	1	Cebpb_March1	Lhfpl2
Lpcat2.8	0.000178027	-0.266501	0.545	0.647	1	Cebpb_March1	Lpcat2
Ly86.8	0.000162259	0.265149	0.439	0.299	1	Cebpb_March1	Ly86
Lyst.10	4.48e-05	-0.329621	0.265	0.422	1	Cebpb_March1	Lyst
Mapk3.3	0.000235884	-0.259503	0.826	0.887	1	Cebpb_March1	Mapk3
Mcemp1.16	0.00121586	-0.341068	0.424	0.523	1	Cebpb_March1	Mcemp1
Mpeg1.22	8.35e-05	-0.340808	0.924	0.95	1	Cebpb_March1	Mpeg1
Mt1.35	0.00504759	-0.578022	0.992	0.99	1	Cebpb_March1	Mt1
Mt2.30	0.00170243	-0.546785	0.659	0.756	1	Cebpb_March1	Mt2
Mxd1.12	0.00921388	-0.277124	0.144	0.231	1	Cebpb_March1	Mxd1
Naaa.18	0.00215528	0.297201	0.879	0.89	1	Cebpb_March1	Naaa
Nampt.15	0.0021193	-0.284206	0.75	0.806	1	Cebpb_March1	Nampt
Napsa.24	0.000235125	0.283549	0.811	0.733	1	Cebpb_March1	Napsa
Ncoa4.6	0.000198138	-0.256096	0.53	0.665	1	Cebpb_March1	Ncoa4
Neat1.5	0.00474535	-0.257814	0.773	0.842	1	Cebpb_March1	Neat1
Nus1.5	0.000257314	-0.265214	0.667	0.752	1	Cebpb_March1	Nus1
Pf4.29	0.000173568	-0.459476	0.553	0.652	1	Cebpb_March1	Pf4
Phgdh.23	0.00019495	-0.405837	0.371	0.484	1	Cebpb_March1	Phgdh
Phlda1.5	0.00569935	-0.322744	0.318	0.413	1	Cebpb_March1	Phlda1
Pik3r1.8	0.000678049	0.290357	0.727	0.598	1	Cebpb_March1	Pik3r1
Pla2g7.16	0.000763445	-0.313448	0.371	0.5	1	Cebpb_March1	Pla2g7
Pld4.12	5.86e-05	0.28907	0.879	0.794	1	Cebpb_March1	Pld4
Plin2.13	0.00965066	-0.267433	0.917	0.896	1	Cebpb_March1	Plin2
Pltp.10	9.41e-05	0.342781	0.348	0.219	1	Cebpb_March1	Pltp
Pmp22.13	0.00183837	-0.30509	0.402	0.52	1	Cebpb_March1	Pmp22
Prdx1.16	0.000882918	-0.357649	1	0.999	1	Cebpb_March1	Prdx1
Prkar2a.3	7.43e-05	0.269119	0.636	0.499	1	Cebpb_March1	Prkar2a
Rhoq.2	0.000156929	-0.280286	0.545	0.655	1	Cebpb_March1	Rhoq
Rsad2.7	0.00550718	0.449756	0.341	0.235	1	Cebpb_March1	Rsad2
S100a1.18	0.00108022	-0.458111	0.811	0.869	1	Cebpb_March1	S100a1
Slc7a2.18	0.00235112	-0.301933	0.576	0.697	1	Cebpb_March1	Slc7a2
Smpdl3a.10	0.000415533	-0.362083	0.697	0.742	1	Cebpb_March1	Smpdl3a
Snx10.3	0.000814194	-0.260633	0.803	0.837	1	Cebpb_March1	Snx10
Snx27.2	0.00109135	-0.256419	0.47	0.54	1	Cebpb_March1	Snx27
Stat5a.2	0.00545923	0.26457	0.333	0.225	1	Cebpb_March1	Stat5a
Syngr1.12	0.0093143	-0.256523	0.341	0.436	1	Cebpb_March1	Syngr1
Sypl.3	7.24e-05	-0.276575	0.614	0.713	1	Cebpb_March1	Sypl
Tfec.10	9.41e-05	-0.312788	0.455	0.581	1	Cebpb_March1	Tfec
Tgoln1.8	0.00138401	-0.317714	0.765	0.771	1	Cebpb_March1	Tgoln1
Thbs1.24	0.0029989	-0.842859	0.258	0.377	1	Cebpb_March1	Thbs1
Tmsb4x.8	3.31e-05	0.259773	1	1	1	Cebpb_March1	Tmsb4x
Tnfaip2.10	0.00117805	-0.285099	0.758	0.841	1	Cebpb_March1	Tnfaip2
Tnfrsf1b.11	5.2e-05	-0.388303	0.485	0.592	1	Cebpb_March1	Tnfrsf1b
Trf.33	6.87e-05	-0.771924	0.644	0.748	1	Cebpb_March1	Trf
Trp53i11.3	3.3e-05	0.257436	0.258	0.136	1	Cebpb_March1	Trp53i11
Wfdc17.22	3.41e-05	-0.647819	0.985	0.978	1	Cebpb_March1	Wfdc17
Zeb2.11	0.00357864	-0.270509	0.917	0.922	1	Cebpb_March1	Zeb2
Znrf2.6	3.34e-05	0.300635	0.826	0.723	1	Cebpb_March1	Znrf2
Lyz2.23	1.42e-33	-1.41054	0.994	0.998	4.59e-29	Cebpb_Med12	Lyz2
Cd74.21	3.09e-30	1.13062	0.982	0.947	9.97e-26	Cebpb_Med12	Cd74
Ccl6.22	5.12e-27	-1.42765	0.994	0.995	1.65e-22	Cebpb_Med12	Ccl6
Pkib.13	6.47e-27	0.598126	0.854	0.513	2.09e-22	Cebpb_Med12	Pkib
Fth1.25	1.45e-26	-0.941044	1	1	4.69e-22	Cebpb_Med12	Fth1
Siglecf.3	4.57e-25	0.45147	0.488	0.185	1.47e-20	Cebpb_Med12	Siglecf
Rnase6.10	8.35e-24	0.566898	0.713	0.348	2.7e-19	Cebpb_Med12	Rnase6
Cd302.15	6.03e-23	-0.879367	0.348	0.664	1.95e-18	Cebpb_Med12	Cd302
Srgn.26	6.89e-23	0.755924	0.97	0.809	2.22e-18	Cebpb_Med12	Srgn
Dhrs9.2	7.85e-23	0.51709	0.482	0.2	2.53e-18	Cebpb_Med12	Dhrs9
Cebpb.20	8.34e-21	-0.889383	0.872	0.939	2.69e-16	Cebpb_Med12	Cebpb
Pycard.16	2.69e-20	-0.685667	0.902	0.954	8.67e-16	Cebpb_Med12	Pycard
Aif1.10	2.38e-19	0.554417	0.64	0.314	7.67e-15	Cebpb_Med12	Aif1
Cst3.22	5.28e-19	0.693411	1	0.998	1.7e-14	Cebpb_Med12	Cst3
Sod2.16	1.14e-18	-0.822825	0.774	0.868	3.68e-14	Cebpb_Med12	Sod2
Napsa.18	1.39e-18	0.785044	0.927	0.732	4.48e-14	Cebpb_Med12	Napsa
Clec4e.18	2.24e-18	-0.981611	0.329	0.604	7.24e-14	Cebpb_Med12	Clec4e
Ckb.8	2.46e-18	0.818963	0.768	0.495	7.95e-14	Cebpb_Med12	Ckb
Ctsd.17	2.71e-18	-0.740347	1	0.997	8.76e-14	Cebpb_Med12	Ctsd
Gpr171.3	2.85e-18	0.378427	0.494	0.216	9.2e-14	Cebpb_Med12	Gpr171
Tspan13.1	3.72e-18	0.263896	0.262	0.078	1.2e-13	Cebpb_Med12	Tspan13
Scimp.12	4.64e-18	0.541202	0.774	0.523	1.5e-13	Cebpb_Med12	Scimp
Cd86.11	7.74e-18	0.53546	0.677	0.363	2.5e-13	Cebpb_Med12	Cd86
Cd72.3	9.87e-18	0.324901	0.36	0.128	3.19e-13	Cebpb_Med12	Cd72
Itgb7.7	1.02e-17	0.604523	0.537	0.264	3.3e-13	Cebpb_Med12	Itgb7
H2-Eb1.12	1.62e-17	0.781668	0.75	0.476	5.23e-13	Cebpb_Med12	H2-Eb1
Atox1.17	3.04e-17	0.451957	1	0.994	9.81e-13	Cebpb_Med12	Atox1
H2-Ab1.16	3.39e-17	0.887033	0.805	0.566	1.1e-12	Cebpb_Med12	H2-Ab1
Chn2.2	3.9e-17	0.270848	0.384	0.148	1.26e-12	Cebpb_Med12	Chn2
Bmyc.4	4.42e-17	0.417104	0.47	0.216	1.43e-12	Cebpb_Med12	Bmyc
Psap.20	9e-17	-0.558747	1	1	2.9e-12	Cebpb_Med12	Psap
Fpr2.20	1.12e-16	-0.754137	0.091	0.41	3.63e-12	Cebpb_Med12	Fpr2
H2-Aa.16	3.01e-16	0.962032	0.78	0.568	9.73e-12	Cebpb_Med12	H2-Aa
Slamf9.14	4.06e-16	0.558825	0.744	0.511	1.31e-11	Cebpb_Med12	Slamf9
Sdcbp.16	6.55e-16	-0.608786	0.976	0.986	2.12e-11	Cebpb_Med12	Sdcbp
C1qc.16	1.21e-15	0.609242	0.616	0.32	3.92e-11	Cebpb_Med12	C1qc
Serpina3g.5	1.74e-15	0.363419	0.384	0.16	5.61e-11	Cebpb_Med12	Serpina3g
Ccl17.17	2.16e-15	1.18876	0.787	0.626	6.98e-11	Cebpb_Med12	Ccl17
Wfdc21.28	2.27e-15	-1.33557	0.165	0.443	7.31e-11	Cebpb_Med12	Wfdc21
Gnb4.7	3.5e-15	0.373479	0.555	0.28	1.13e-10	Cebpb_Med12	Gnb4
Mmp8.17	1.3e-14	-1.33255	0.134	0.419	4.2e-10	Cebpb_Med12	Mmp8
Rpl19.2	2.02e-14	0.280361	1	1	6.53e-10	Cebpb_Med12	Rpl19
Cybb.14	4e-14	-0.743784	0.97	0.972	1.29e-09	Cebpb_Med12	Cybb
Runx3.7	4.24e-14	0.335854	0.537	0.272	1.37e-09	Cebpb_Med12	Runx3
Pld4.10	4.34e-14	0.449031	0.902	0.794	1.4e-09	Cebpb_Med12	Pld4
C1qb.19	4.67e-14	0.720317	0.732	0.459	1.51e-09	Cebpb_Med12	C1qb
Gda.16	5.37e-14	-0.609331	0.726	0.824	1.73e-09	Cebpb_Med12	Gda
Gnas.10	8.82e-14	0.400905	1	0.984	2.85e-09	Cebpb_Med12	Gnas
Msr1.13	1.24e-13	-0.636879	0.695	0.819	3.99e-09	Cebpb_Med12	Msr1
Gpx4.6	2.05e-13	-0.400773	1	0.993	6.62e-09	Cebpb_Med12	Gpx4
Rps11.3	2.8e-13	0.35807	1	0.999	9.05e-09	Cebpb_Med12	Rps11
Cd180.1	4.69e-13	0.328011	0.61	0.353	1.52e-08	Cebpb_Med12	Cd180
Acod1.20	5.15e-13	-0.837658	0.213	0.488	1.66e-08	Cebpb_Med12	Acod1
Txn1.5	6.27e-13	-0.37338	1	0.996	2.03e-08	Cebpb_Med12	Txn1
Jaml.20	6.88e-13	0.4425	0.585	0.32	2.22e-08	Cebpb_Med12	Jaml
Gm2a.19	6.9e-13	0.424112	0.97	0.902	2.23e-08	Cebpb_Med12	Gm2a
Ifi30.9	6.9e-13	0.566106	0.939	0.781	2.23e-08	Cebpb_Med12	Ifi30
Pmp22.11	8.87e-13	-0.592902	0.268	0.521	2.86e-08	Cebpb_Med12	Pmp22
Plbd1.7	9.26e-13	0.343554	0.476	0.237	2.99e-08	Cebpb_Med12	Plbd1
Id3.20	1.12e-12	0.748498	0.567	0.338	3.62e-08	Cebpb_Med12	Id3
Sgk1.21	1.29e-12	-0.884215	0.305	0.53	4.15e-08	Cebpb_Med12	Sgk1
BC028528.1	1.51e-12	0.355466	0.646	0.417	4.88e-08	Cebpb_Med12	BC028528
Inhba.22	2.09e-12	-1.051	0.159	0.423	6.75e-08	Cebpb_Med12	Inhba
Slc7a2.16	2.3e-12	-0.699853	0.518	0.698	7.43e-08	Cebpb_Med12	Slc7a2
Ptpn12.11	3.2e-12	-0.513504	0.64	0.752	1.03e-07	Cebpb_Med12	Ptpn12
Rpl15.3	4.23e-12	0.349923	1	0.997	1.36e-07	Cebpb_Med12	Rpl15
S100a8.17	4.33e-12	-2.57176	0.36	0.582	1.4e-07	Cebpb_Med12	S100a8
Pmepa1.3	6.55e-12	0.403403	0.537	0.307	2.11e-07	Cebpb_Med12	Pmepa1
Fau.4	7.56e-12	0.293384	1	1	2.44e-07	Cebpb_Med12	Fau
Ubc.1	8.66e-12	0.416488	0.988	0.937	2.79e-07	Cebpb_Med12	Ubc
Lcp1	9.18e-12	-0.350658	1	0.998	2.96e-07	Cebpb_Med12	Lcp1
Il1rn.14	9.52e-12	-0.738013	0.616	0.79	3.07e-07	Cebpb_Med12	Il1rn
Ssr4	1.02e-11	0.331959	0.97	0.928	3.31e-07	Cebpb_Med12	Ssr4
Cfb.12	1.09e-11	-0.715045	0.354	0.57	3.52e-07	Cebpb_Med12	Cfb
Rnasek.12	1.17e-11	0.373422	0.994	0.942	3.78e-07	Cebpb_Med12	Rnasek
Ids.1	1.34e-11	0.295561	0.585	0.34	4.31e-07	Cebpb_Med12	Ids
Esd.10	1.37e-11	-0.549615	0.933	0.948	4.41e-07	Cebpb_Med12	Esd
Ank	1.9e-11	0.302275	0.53	0.303	6.13e-07	Cebpb_Med12	Ank
Apbb2	2.38e-11	0.271699	0.549	0.307	7.68e-07	Cebpb_Med12	Apbb2
Fcrls.4	2.69e-11	0.365636	0.317	0.138	8.7e-07	Cebpb_Med12	Fcrls
Afdn.1	2.88e-11	0.298437	0.622	0.369	9.29e-07	Cebpb_Med12	Afdn
Cd52.12	3.49e-11	0.311541	1	0.996	1.13e-06	Cebpb_Med12	Cd52
Mrc1.13	3.59e-11	-0.575285	0.396	0.638	1.16e-06	Cebpb_Med12	Mrc1
S100a10.7	3.68e-11	0.330304	1	0.993	1.19e-06	Cebpb_Med12	S100a10
Tma16.18	4e-11	-0.569603	0.476	0.658	1.29e-06	Cebpb_Med12	Tma16
Eif1.2	4.7e-11	0.285307	1	0.996	1.52e-06	Cebpb_Med12	Eif1
Gbp2b	4.9e-11	0.259974	0.22	0.081	1.58e-06	Cebpb_Med12	Gbp2b
Mgst1.11	5.62e-11	-0.552303	0.39	0.618	1.81e-06	Cebpb_Med12	Mgst1
Pfdn5.2	6.06e-11	0.299385	0.994	0.97	1.96e-06	Cebpb_Med12	Pfdn5
Fcor.7	6.73e-11	-0.406372	0.183	0.433	2.17e-06	Cebpb_Med12	Fcor
Pid1.21	9.05e-11	-0.513474	0.585	0.713	2.92e-06	Cebpb_Med12	Pid1
Tcf4.1	9.53e-11	0.329226	0.579	0.349	3.08e-06	Cebpb_Med12	Tcf4
Il7r.14	1.15e-10	0.41546	0.652	0.408	3.7e-06	Cebpb_Med12	Il7r
Idh1.11	1.35e-10	-0.478449	0.494	0.667	4.37e-06	Cebpb_Med12	Idh1
Hist1h1c.10	1.36e-10	0.567179	0.64	0.415	4.4e-06	Cebpb_Med12	Hist1h1c
Cd44.3	1.5e-10	-0.422717	0.915	0.952	4.86e-06	Cebpb_Med12	Cd44
Gbp2.14	1.86e-10	0.490189	0.683	0.465	6e-06	Cebpb_Med12	Gbp2
H2-DMa.18	1.91e-10	0.39816	0.872	0.744	6.18e-06	Cebpb_Med12	H2-DMa
Tmem173	2.36e-10	0.314015	0.756	0.538	7.62e-06	Cebpb_Med12	Tmem173
Tnfaip2.6	2.7e-10	-0.394152	0.713	0.841	8.71e-06	Cebpb_Med12	Tnfaip2
Oxct1.5	4.33e-10	0.403249	0.902	0.821	1.4e-05	Cebpb_Med12	Oxct1
Wfdc17.16	4.67e-10	-0.806774	0.988	0.978	1.51e-05	Cebpb_Med12	Wfdc17
Tnfsf8.3	4.85e-10	0.34139	0.372	0.186	1.57e-05	Cebpb_Med12	Tnfsf8
Cfp.17	5.03e-10	0.473941	0.976	0.911	1.62e-05	Cebpb_Med12	Cfp
Psmb8.7	5.11e-10	0.333439	0.963	0.909	1.65e-05	Cebpb_Med12	Psmb8
N4bp1.7	5.88e-10	-0.455345	0.677	0.8	1.9e-05	Cebpb_Med12	N4bp1
Cxcl16.14	6.43e-10	0.437389	0.866	0.74	2.08e-05	Cebpb_Med12	Cxcl16
Pltp.6	7.32e-10	0.268397	0.415	0.218	2.36e-05	Cebpb_Med12	Pltp
Erp29.3	8.59e-10	0.30067	0.994	0.96	2.77e-05	Cebpb_Med12	Erp29
Sirpb1c.7	9.06e-10	-0.320449	0.055	0.269	2.93e-05	Cebpb_Med12	Sirpb1c
H2-DMb1.10	9.21e-10	0.506839	0.695	0.495	2.97e-05	Cebpb_Med12	H2-DMb1
Fpr1.11	1.09e-09	-0.377066	0.037	0.241	3.51e-05	Cebpb_Med12	Fpr1
Glipr1.5	1.15e-09	0.370673	0.835	0.659	3.72e-05	Cebpb_Med12	Glipr1
Ccl9.15	1.16e-09	-0.680947	0.976	0.978	3.74e-05	Cebpb_Med12	Ccl9
Chil3.21	1.2e-09	-1.93378	0.622	0.76	3.88e-05	Cebpb_Med12	Chil3
Clec12a.18	1.32e-09	0.351562	0.86	0.691	4.27e-05	Cebpb_Med12	Clec12a
Hvcn1.9	1.68e-09	-0.461449	0.555	0.708	5.42e-05	Cebpb_Med12	Hvcn1
Smdt1.3	1.83e-09	0.279257	0.988	0.967	5.89e-05	Cebpb_Med12	Smdt1
Mfsd6.3	1.95e-09	0.278259	0.476	0.267	6.29e-05	Cebpb_Med12	Mfsd6
Ly86.5	2.3e-09	0.389078	0.506	0.299	7.43e-05	Cebpb_Med12	Ly86
Ccl22.13	2.35e-09	0.484492	0.415	0.229	7.58e-05	Cebpb_Med12	Ccl22
Rpl28.2	2.48e-09	0.250099	1	1	7.99e-05	Cebpb_Med12	Rpl28
Bhlhe41.14	2.67e-09	-0.428194	0.128	0.341	8.62e-05	Cebpb_Med12	Bhlhe41
Rpl11.2	3.24e-09	0.263512	1	0.999	0.000104586	Cebpb_Med12	Rpl11
Man2b1.5	3.53e-09	0.441926	0.902	0.813	0.000113871	Cebpb_Med12	Man2b1
Kmt5a.6	3.62e-09	-0.446123	0.61	0.716	0.000116834	Cebpb_Med12	Kmt5a
Cdc42ep2.6	4.84e-09	-0.43714	0.348	0.533	0.000156121	Cebpb_Med12	Cdc42ep2
Higd2a.2	4.84e-09	0.357817	0.774	0.65	0.000156399	Cebpb_Med12	Higd2a
Adgre4.9	5.64e-09	-0.367378	0.085	0.293	0.000182137	Cebpb_Med12	Adgre4
Lmo2.1	6.31e-09	0.261679	0.732	0.514	0.000203745	Cebpb_Med12	Lmo2
Mgl2.16	6.31e-09	0.398625	0.555	0.347	0.000203754	Cebpb_Med12	Mgl2
Hebp1.5	7.05e-09	-0.457581	0.543	0.669	0.000227533	Cebpb_Med12	Hebp1
Lilrb4a.7	7.3e-09	-0.433175	0.86	0.933	0.00023563	Cebpb_Med12	Lilrb4a
Flna.3	7.36e-09	-0.364544	0.884	0.922	0.000237697	Cebpb_Med12	Flna
AA467197.25	7.38e-09	0.336307	0.994	0.973	0.000238184	Cebpb_Med12	AA467197
Fn1.28	7.5e-09	-1.10188	0.067	0.266	0.000242232	Cebpb_Med12	Fn1
Tnfrsf1b.7	7.67e-09	-0.434515	0.396	0.593	0.000247675	Cebpb_Med12	Tnfrsf1b
Uchl1.20	7.73e-09	0.478952	0.659	0.444	0.000249426	Cebpb_Med12	Uchl1
Ifitm2.15	8.2e-09	0.545338	0.841	0.674	0.00026478	Cebpb_Med12	Ifitm2
Tlr2.8	9.05e-09	-0.498535	0.591	0.726	0.000292237	Cebpb_Med12	Tlr2
Mbnl1.6	1.15e-08	0.27669	1	0.973	0.000370683	Cebpb_Med12	Mbnl1
Dram1.7	1.27e-08	-0.357642	0.28	0.482	0.000410719	Cebpb_Med12	Dram1
Blnk.3	1.28e-08	0.285549	0.53	0.326	0.000412352	Cebpb_Med12	Blnk
Syngr2.11	1.43e-08	0.32929	0.915	0.811	0.000462338	Cebpb_Med12	Syngr2
Casp1.2	1.55e-08	0.278926	0.591	0.388	0.000498919	Cebpb_Med12	Casp1
Igf1.22	1.59e-08	-0.499276	0.146	0.357	0.000514352	Cebpb_Med12	Igf1
Slc15a3.5	1.63e-08	0.411212	0.866	0.767	0.000527191	Cebpb_Med12	Slc15a3
Rnf128.11	1.7e-08	-0.500709	0.341	0.513	0.000550423	Cebpb_Med12	Rnf128
Stap1.6	1.71e-08	0.284591	0.616	0.413	0.000552905	Cebpb_Med12	Stap1
Rpl10.4	1.81e-08	0.303576	0.994	0.987	0.000583575	Cebpb_Med12	Rpl10
Fcgr2b.12	1.86e-08	-0.456373	0.744	0.83	0.000598932	Cebpb_Med12	Fcgr2b
Dcstamp.10	1.9e-08	0.39154	0.793	0.585	0.00061261	Cebpb_Med12	Dcstamp
Ubb.4	2.16e-08	0.340474	0.988	0.973	0.000696631	Cebpb_Med12	Ubb
Atraid	2.24e-08	0.26109	0.689	0.465	0.000724307	Cebpb_Med12	Atraid
Gng2.5	2.41e-08	0.322783	0.805	0.63	0.000779483	Cebpb_Med12	Gng2
Psenen.2	2.66e-08	0.279097	0.872	0.709	0.000859599	Cebpb_Med12	Psenen
Rab32.10	2.75e-08	-0.490265	0.701	0.752	0.000888435	Cebpb_Med12	Rab32
Cdkn1a.14	3.14e-08	0.363524	0.97	0.86	0.00101364	Cebpb_Med12	Cdkn1a
Pfkp.5	3.17e-08	0.409146	0.817	0.692	0.00102331	Cebpb_Med12	Pfkp
Zbtb20	3.23e-08	0.257796	0.573	0.366	0.00104236	Cebpb_Med12	Zbtb20
Nrg1.10	3.31e-08	0.339453	0.232	0.1	0.00107003	Cebpb_Med12	Nrg1
Fabp5.19	3.4e-08	-0.605818	0.829	0.895	0.00109811	Cebpb_Med12	Fabp5
Slc7a11.19	3.92e-08	-0.539172	0.494	0.673	0.00126626	Cebpb_Med12	Slc7a11
Fxyd5.11	3.92e-08	0.280593	0.994	0.98	0.00126719	Cebpb_Med12	Fxyd5
Mfge8.5	3.93e-08	0.521055	0.695	0.506	0.00127018	Cebpb_Med12	Mfge8
Prdx5.7	3.96e-08	-0.439514	0.982	0.985	0.0012787	Cebpb_Med12	Prdx5
Ctsh.8	4.17e-08	0.374736	0.902	0.833	0.00134742	Cebpb_Med12	Ctsh
Rgs2.9	4.38e-08	0.396962	0.762	0.565	0.00141504	Cebpb_Med12	Rgs2
Cd200r4.16	4.66e-08	-0.474794	0.561	0.716	0.00150423	Cebpb_Med12	Cd200r4
S100a11.18	6.15e-08	0.325185	1	0.989	0.00198622	Cebpb_Med12	S100a11
Cd9.9	6.19e-08	-0.400585	1	0.988	0.00199717	Cebpb_Med12	Cd9
Sirpa.7	6.63e-08	-0.359379	0.951	0.97	0.00213952	Cebpb_Med12	Sirpa
Abcc5.7	8.74e-08	-0.408595	0.299	0.458	0.00282254	Cebpb_Med12	Abcc5
Cox17.3	8.89e-08	0.279729	0.97	0.918	0.00287165	Cebpb_Med12	Cox17
Lmo4.13	9.13e-08	-0.47886	0.567	0.68	0.00294698	Cebpb_Med12	Lmo4
Tmem59.1	9.18e-08	0.318707	0.896	0.76	0.00296434	Cebpb_Med12	Tmem59
Rpl21.4	1.15e-07	0.268975	1	0.989	0.00372658	Cebpb_Med12	Rpl21
Rgs10.6	1.17e-07	0.270294	0.811	0.636	0.00377269	Cebpb_Med12	Rgs10
Ergic3.1	1.17e-07	0.26423	0.695	0.531	0.00377879	Cebpb_Med12	Ergic3
Tgfbi.16	1.49e-07	-0.44705	0.829	0.863	0.00481056	Cebpb_Med12	Tgfbi
Mndal.11	1.5e-07	0.292756	0.896	0.741	0.00482811	Cebpb_Med12	Mndal
S100a4.20	1.66e-07	0.327782	0.988	0.982	0.005354	Cebpb_Med12	S100a4
Gsap.8	1.68e-07	-0.34973	0.5	0.655	0.00544013	Cebpb_Med12	Gsap
Clec4b1.4	1.69e-07	0.308012	0.39	0.227	0.00545783	Cebpb_Med12	Clec4b1
Prdx1.12	1.93e-07	-0.482664	1	0.999	0.0062403	Cebpb_Med12	Prdx1
Il1r2.18	2e-07	0.525618	0.409	0.238	0.00644495	Cebpb_Med12	Il1r2
Ywhah.6	2.21e-07	0.304276	0.976	0.959	0.00713778	Cebpb_Med12	Ywhah
Hp.10	2.48e-07	-0.293254	0.043	0.204	0.00800433	Cebpb_Med12	Hp
C3.18	2.53e-07	-0.461809	0.543	0.703	0.00815306	Cebpb_Med12	C3
Cd300a	2.76e-07	0.281792	0.726	0.551	0.00892659	Cebpb_Med12	Cd300a
Ndufa4.4	2.78e-07	-0.373815	0.628	0.72	0.00899081	Cebpb_Med12	Ndufa4
Sdf4.4	2.81e-07	0.294599	0.878	0.783	0.00907168	Cebpb_Med12	Sdf4
Itgam.8	3.23e-07	-0.367609	0.884	0.898	0.0104222	Cebpb_Med12	Itgam
Mpp1.13	3.3e-07	-0.448939	0.61	0.709	0.0106672	Cebpb_Med12	Mpp1
Hmgn2.3	3.32e-07	-0.354511	0.415	0.565	0.0107082	Cebpb_Med12	Hmgn2
Ccnd2.12	3.34e-07	0.326785	0.902	0.83	0.0107891	Cebpb_Med12	Ccnd2
Lrrk1.3	3.37e-07	0.256389	0.488	0.309	0.0108921	Cebpb_Med12	Lrrk1
Sdc3.6	3.76e-07	0.267983	0.939	0.88	0.0121336	Cebpb_Med12	Sdc3
Tfec.7	3.8e-07	-0.370344	0.427	0.581	0.0122788	Cebpb_Med12	Tfec
Olfm1.10	4.02e-07	0.269006	0.866	0.713	0.0129679	Cebpb_Med12	Olfm1
Ly6c2.17	4.44e-07	-1.33821	0.177	0.353	0.0143345	Cebpb_Med12	Ly6c2
Sp140.1	4.54e-07	0.261181	0.659	0.485	0.0146581	Cebpb_Med12	Sp140
Hmox1.10	4.63e-07	-0.490045	0.713	0.777	0.0149387	Cebpb_Med12	Hmox1
Cox7a2l.2	4.81e-07	0.283311	0.988	0.975	0.015529	Cebpb_Med12	Cox7a2l
Tuba4a.5	5.01e-07	-0.327518	0.354	0.529	0.0161865	Cebpb_Med12	Tuba4a
Msrb1.10	5.05e-07	-0.304654	0.976	0.981	0.0162969	Cebpb_Med12	Msrb1
Crlf2	5.19e-07	0.276633	0.622	0.454	0.0167414	Cebpb_Med12	Crlf2
Ndufa13.1	6.16e-07	0.348571	0.939	0.91	0.0198816	Cebpb_Med12	Ndufa13
Psme1.6	6.53e-07	0.294772	0.939	0.881	0.0210944	Cebpb_Med12	Psme1
Zeb2.7	6.68e-07	-0.343638	0.896	0.923	0.0215715	Cebpb_Med12	Zeb2
Svil.1	6.93e-07	-0.31966	0.299	0.453	0.0223669	Cebpb_Med12	Svil
Gnb1.1	7.09e-07	-0.264765	0.963	0.98	0.0228869	Cebpb_Med12	Gnb1
Gusb.5	7.19e-07	0.285121	0.945	0.916	0.0232119	Cebpb_Med12	Gusb
Rnasel.5	8.1e-07	0.277426	0.787	0.612	0.0261556	Cebpb_Med12	Rnasel
Tmem176b.9	8.82e-07	0.253525	0.341	0.187	0.0284644	Cebpb_Med12	Tmem176b
Pgd.1	8.99e-07	-0.281165	0.902	0.938	0.0290214	Cebpb_Med12	Pgd
Fcgrt.4	9.55e-07	0.283956	0.457	0.29	0.0308463	Cebpb_Med12	Fcgrt
2410006H16Rik.6	9.8e-07	0.268074	0.652	0.471	0.0316448	Cebpb_Med12	2410006H16Rik
Mcemp1.12	9.83e-07	-0.508267	0.378	0.523	0.0317437	Cebpb_Med12	Mcemp1
Phgdh.17	9.91e-07	-0.440478	0.335	0.484	0.031998	Cebpb_Med12	Phgdh
Anxa1.11	1.03e-06	0.260981	0.97	0.933	0.0333925	Cebpb_Med12	Anxa1
Ear2.15	1.1e-06	-0.520966	0.152	0.316	0.0353659	Cebpb_Med12	Ear2
Plin2.8	1.1e-06	-0.39541	0.841	0.897	0.0353775	Cebpb_Med12	Plin2
Sub1.4	1.15e-06	0.284994	0.933	0.924	0.0369959	Cebpb_Med12	Sub1
Car4.18	1.17e-06	-0.84121	0.134	0.291	0.0378873	Cebpb_Med12	Car4
Gdi2.7	1.26e-06	0.259614	1	0.974	0.040628	Cebpb_Med12	Gdi2
Ptpn18.14	1.27e-06	0.340093	0.884	0.773	0.0409556	Cebpb_Med12	Ptpn18
Tagln2.4	1.31e-06	-0.289911	0.97	0.972	0.0422215	Cebpb_Med12	Tagln2
Adam17.5	1.41e-06	-0.276072	0.756	0.831	0.0454004	Cebpb_Med12	Adam17
Ccpg1	1.51e-06	0.286918	0.5	0.328	0.0489074	Cebpb_Med12	Ccpg1
Hk3.2	1.59e-06	0.285314	0.591	0.431	0.0514069	Cebpb_Med12	Hk3
Ddhd1.9	1.68e-06	-0.394134	0.628	0.727	0.05433	Cebpb_Med12	Ddhd1
Smim14.4	2.14e-06	0.294521	0.762	0.582	0.0691722	Cebpb_Med12	Smim14
Trim12a	2.16e-06	0.270384	0.506	0.337	0.0696419	Cebpb_Med12	Trim12a
Rab1a.1	2.25e-06	-0.294019	0.841	0.861	0.0726411	Cebpb_Med12	Rab1a
Fkbp1a.7	2.38e-06	0.26833	0.976	0.922	0.0767472	Cebpb_Med12	Fkbp1a
Sort1.6	2.87e-06	-0.317307	0.244	0.397	0.0925846	Cebpb_Med12	Sort1
Cd93.13	3.06e-06	-0.411977	0.433	0.597	0.0987249	Cebpb_Med12	Cd93
Tes.8	3.07e-06	0.311242	0.835	0.758	0.0989996	Cebpb_Med12	Tes
Prkcd.11	3.1e-06	-0.308468	0.939	0.972	0.09996	Cebpb_Med12	Prkcd
Rbms1	3.13e-06	-0.275035	0.945	0.943	0.101088	Cebpb_Med12	Rbms1
Bola2.8	3.17e-06	-0.318936	0.78	0.814	0.102237	Cebpb_Med12	Bola2
Cxcl3.21	3.22e-06	-0.929392	0.128	0.284	0.103949	Cebpb_Med12	Cxcl3
Dstn.7	3.3e-06	-0.393914	0.933	0.933	0.106701	Cebpb_Med12	Dstn
Ifitm3.20	3.48e-06	0.469494	0.939	0.807	0.112409	Cebpb_Med12	Ifitm3
Lpl.19	3.53e-06	-0.526222	0.939	0.951	0.11397	Cebpb_Med12	Lpl
Trem2.18	3.63e-06	0.33708	0.866	0.789	0.117102	Cebpb_Med12	Trem2
Gstm1.15	3.65e-06	-0.536535	0.506	0.641	0.117823	Cebpb_Med12	Gstm1
Ptpre.4	3.73e-06	-0.319742	0.732	0.778	0.120581	Cebpb_Med12	Ptpre
Sft2d2.7	4.18e-06	0.258941	0.634	0.494	0.135102	Cebpb_Med12	Sft2d2
Iqsec1.2	4.72e-06	-0.250951	0.25	0.42	0.152467	Cebpb_Med12	Iqsec1
Adam15.4	4.83e-06	0.257449	0.817	0.684	0.155984	Cebpb_Med12	Adam15
Gabarapl2	4.84e-06	0.251456	0.762	0.595	0.156349	Cebpb_Med12	Gabarapl2
Gsr.6	5.16e-06	-0.366388	0.726	0.772	0.166462	Cebpb_Med12	Gsr
Selplg.4	5.46e-06	0.301303	0.909	0.879	0.176386	Cebpb_Med12	Selplg
Marco.19	5.69e-06	-1.11475	0.091	0.234	0.183846	Cebpb_Med12	Marco
Mgll.19	5.8e-06	-0.464816	0.421	0.538	0.187176	Cebpb_Med12	Mgll
C3ar1.14	5.82e-06	0.287358	0.683	0.504	0.18795	Cebpb_Med12	C3ar1
Mtpn.11	6e-06	-0.329284	0.951	0.968	0.193594	Cebpb_Med12	Mtpn
Itgax.16	6.25e-06	0.29788	0.854	0.756	0.201747	Cebpb_Med12	Itgax
Ms4a7.16	6.29e-06	0.468736	0.47	0.336	0.20303	Cebpb_Med12	Ms4a7
Lrp12.11	6.77e-06	-0.356196	0.652	0.71	0.218704	Cebpb_Med12	Lrp12
Naaa.12	7.16e-06	-0.353252	0.841	0.891	0.231112	Cebpb_Med12	Naaa
Mical1	7.43e-06	0.277222	0.646	0.474	0.239987	Cebpb_Med12	Mical1
Gmfg.6	8.13e-06	-0.26282	0.866	0.9	0.262467	Cebpb_Med12	Gmfg
Txnrd1.2	8.21e-06	-0.32495	0.762	0.832	0.265091	Cebpb_Med12	Txnrd1
Ctsk.4	8.25e-06	-0.252747	0.03	0.155	0.266441	Cebpb_Med12	Ctsk
Lhfpl2.4	1.01e-05	-0.289046	0.232	0.379	0.327144	Cebpb_Med12	Lhfpl2
Il1f9.13	1.07e-05	-0.290457	0.061	0.198	0.344459	Cebpb_Med12	Il1f9
Ptafr	1.08e-05	-0.33465	0.378	0.514	0.348169	Cebpb_Med12	Ptafr
Lrrc58.1	1.11e-05	-0.270067	0.701	0.768	0.359661	Cebpb_Med12	Lrrc58
Bnip3l.7	1.15e-05	-0.31044	0.835	0.858	0.37165	Cebpb_Med12	Bnip3l
Spint1.10	1.16e-05	0.251001	0.896	0.709	0.374199	Cebpb_Med12	Spint1
Rapgef5.5	1.16e-05	-0.267053	0.238	0.381	0.375555	Cebpb_Med12	Rapgef5
Agap1.4	1.24e-05	-0.292814	0.232	0.376	0.400837	Cebpb_Med12	Agap1
Anxa2.3	1.3e-05	-0.268736	0.976	0.984	0.419714	Cebpb_Med12	Anxa2
Lrp10	1.37e-05	0.271988	0.738	0.624	0.440749	Cebpb_Med12	Lrp10
Lat2.3	1.49e-05	0.275343	0.738	0.615	0.481942	Cebpb_Med12	Lat2
Atg3.1	1.53e-05	-0.253482	0.665	0.751	0.492437	Cebpb_Med12	Atg3
Hnrnpab.6	1.53e-05	-0.299585	0.915	0.92	0.494088	Cebpb_Med12	Hnrnpab
Smpdl3b.6	1.61e-05	-0.270765	0.256	0.405	0.519418	Cebpb_Med12	Smpdl3b
Ptma.3	1.74e-05	-0.267724	1	0.999	0.560778	Cebpb_Med12	Ptma
Osbpl8.5	1.84e-05	-0.336791	0.701	0.766	0.594027	Cebpb_Med12	Osbpl8
Sdc4.14	2.1e-05	0.387805	0.634	0.481	0.67737	Cebpb_Med12	Sdc4
Psmb9.6	2.26e-05	0.251695	0.848	0.767	0.730336	Cebpb_Med12	Psmb9
Mapk3	2.41e-05	-0.253439	0.854	0.887	0.777494	Cebpb_Med12	Mapk3
Tuba1b.13	2.65e-05	-0.396859	0.866	0.899	0.856768	Cebpb_Med12	Tuba1b
1810058I24Rik.1	2.81e-05	0.252075	0.89	0.813	0.907772	Cebpb_Med12	1810058I24Rik
Cytip.23	2.88e-05	0.318687	0.738	0.601	0.928542	Cebpb_Med12	Cytip
Acsl1.16	0.000100199	-0.509015	0.524	0.599	1	Cebpb_Med12	Acsl1
Adipor2.11	0.000331657	-0.317921	0.665	0.728	1	Cebpb_Med12	Adipor2
Alyref.2	0.0004213	-0.280153	0.713	0.744	1	Cebpb_Med12	Alyref
Anp32b.6	7.09e-05	-0.295251	0.909	0.943	1	Cebpb_Med12	Anp32b
Ass1.4	0.000342079	-0.266381	0.921	0.941	1	Cebpb_Med12	Ass1
B2m.9	5.2e-05	0.251227	1	1	1	Cebpb_Med12	B2m
B3gnt2.6	6.12e-05	-0.285318	0.518	0.609	1	Cebpb_Med12	B3gnt2
Btg1.12	0.000247222	-0.337158	0.976	0.983	1	Cebpb_Med12	Btg1
C1qa.16	3.87e-05	0.431984	0.384	0.245	1	Cebpb_Med12	C1qa
Camk2d.3	0.00133438	-0.260769	0.665	0.729	1	Cebpb_Med12	Camk2d
Ccna2.1	0.00383187	-0.270618	0.171	0.267	1	Cebpb_Med12	Ccna2
Ccr2.27	0.00020739	-0.498382	0.323	0.437	1	Cebpb_Med12	Ccr2
Cd24a.7	0.00147906	-0.265694	0.768	0.856	1	Cebpb_Med12	Cd24a
Cd33.9	0.000811317	-0.328974	0.579	0.635	1	Cebpb_Med12	Cd33
Cdc42ep3.6	6.06e-05	-0.334786	0.354	0.465	1	Cebpb_Med12	Cdc42ep3
Ch25h.17	0.000320224	-0.478358	0.146	0.26	1	Cebpb_Med12	Ch25h
Cxcl2.6	0.000234159	-0.463077	0.201	0.331	1	Cebpb_Med12	Cxcl2
Dusp6.1	0.000187188	-0.251184	0.22	0.345	1	Cebpb_Med12	Dusp6
Fam20c.5	3.26e-05	-0.257419	0.366	0.495	1	Cebpb_Med12	Fam20c
Fnip2.3	3.18e-05	-0.279348	0.348	0.487	1	Cebpb_Med12	Fnip2
Gbp7.7	9.48e-05	0.259675	0.683	0.589	1	Cebpb_Med12	Gbp7
Gclm.6	7.92e-05	-0.359362	0.738	0.786	1	Cebpb_Med12	Gclm
Glrx.8	3.31e-05	-0.353048	0.787	0.83	1	Cebpb_Med12	Glrx
Gpr137b.10	0.000172654	-0.363999	0.811	0.817	1	Cebpb_Med12	Gpr137b
H2-D1.8	3.69e-05	0.30857	1	0.996	1	Cebpb_Med12	H2-D1
H2-T23.2	3.66e-05	0.257965	0.646	0.52	1	Cebpb_Med12	H2-T23
Hspa9.4	0.000395623	-0.254127	0.787	0.83	1	Cebpb_Med12	Hspa9
Id2.12	0.000101175	-0.42221	0.927	0.932	1	Cebpb_Med12	Id2
Il18.8	0.000834476	-0.306218	0.274	0.378	1	Cebpb_Med12	Il18
Il1a.3	0.00321703	-0.27117	0.201	0.295	1	Cebpb_Med12	Il1a
Il1b.9	0.00456765	-0.589177	0.262	0.359	1	Cebpb_Med12	Il1b
Lamtor4.9	0.000286536	-0.27498	0.787	0.816	1	Cebpb_Med12	Lamtor4
Lasp1.2	0.000346515	-0.253002	0.866	0.888	1	Cebpb_Med12	Lasp1
Lgals3bp.10	0.000133263	0.305057	0.927	0.863	1	Cebpb_Med12	Lgals3bp
Lst1.7	0.00671687	0.251197	0.604	0.519	1	Cebpb_Med12	Lst1
Ly6a.15	4.46e-05	0.301471	0.5	0.349	1	Cebpb_Med12	Ly6a
Ly6i.11	0.000148226	-0.390372	0.226	0.348	1	Cebpb_Med12	Ly6i
Malat1.10	0.00165627	0.341652	0.994	0.994	1	Cebpb_Med12	Malat1
Mcm6.1	0.000696865	-0.301975	0.207	0.306	1	Cebpb_Med12	Mcm6
Nampt.10	0.000334244	-0.32373	0.744	0.806	1	Cebpb_Med12	Nampt
Nap1l1.8	0.000119906	-0.306182	0.945	0.947	1	Cebpb_Med12	Nap1l1
Nucks1.4	7.51e-05	-0.323257	0.72	0.78	1	Cebpb_Med12	Nucks1
Olr1.9	0.00318315	-0.318597	0.201	0.281	1	Cebpb_Med12	Olr1
Pclaf.12	0.000949809	-0.343264	0.329	0.447	1	Cebpb_Med12	Pclaf
Pf4.22	0.000128893	-0.682221	0.543	0.653	1	Cebpb_Med12	Pf4
Phlda1.2	0.000548713	-0.315306	0.305	0.414	1	Cebpb_Med12	Phlda1
Plet1.28	0.000173457	0.484894	0.744	0.647	1	Cebpb_Med12	Plet1
Ptpn1.9	0.000373822	-0.301155	0.854	0.9	1	Cebpb_Med12	Ptpn1
Ramp1.8	5.88e-05	0.256644	0.689	0.543	1	Cebpb_Med12	Ramp1
Rpn1.2	6.17e-05	-0.262801	0.89	0.892	1	Cebpb_Med12	Rpn1
S100a1.11	0.00338084	-0.36198	0.902	0.868	1	Cebpb_Med12	S100a1
S100a9.14	0.00897616	-2.66703	0.189	0.264	1	Cebpb_Med12	S100a9
Slc7a8.9	5.08e-05	-0.263951	0.482	0.611	1	Cebpb_Med12	Slc7a8
Stmn1.6	4.36e-05	-0.40261	0.537	0.659	1	Cebpb_Med12	Stmn1
Syk.2	0.000121372	-0.272862	0.78	0.82	1	Cebpb_Med12	Syk
Tmpo.3	7.78e-05	-0.291118	0.366	0.504	1	Cebpb_Med12	Tmpo
Tuba1c	0.000135487	-0.276756	0.506	0.598	1	Cebpb_Med12	Tuba1c
Upp1.14	0.000426559	-0.335276	0.348	0.468	1	Cebpb_Med12	Upp1
Vat1.9	0.000162718	-0.274174	0.817	0.852	1	Cebpb_Med12	Vat1
Xist.2	0.000323211	0.280183	0.927	0.958	1	Cebpb_Med12	Xist
Fth1.21	2.54e-25	-1.00423	1	1	8.21e-21	Cebpb_Nckap1l	Fth1
Ctsd.13	3.15e-25	-1.07105	0.993	0.997	1.02e-20	Cebpb_Nckap1l	Ctsd
Fcrls.3	7.05e-24	0.781622	0.415	0.137	2.28e-19	Cebpb_Nckap1l	Fcrls
Ccl6.19	9.11e-24	-1.49849	0.993	0.995	2.94e-19	Cebpb_Nckap1l	Ccl6
Cd74.18	5.2e-23	1.04392	0.993	0.947	1.68e-18	Cebpb_Nckap1l	Cd74
Crip1.12	6.59e-21	0.706524	1	0.988	2.13e-16	Cebpb_Nckap1l	Crip1
H2-DMa.14	9.87e-20	0.780968	0.93	0.743	3.19e-15	Cebpb_Nckap1l	H2-DMa
Cebpb.17	1.4e-19	-0.912699	0.824	0.939	4.52e-15	Cebpb_Nckap1l	Cebpb
Mgst1.8	1.84e-19	-0.897583	0.282	0.618	5.94e-15	Cebpb_Nckap1l	Mgst1
Ccl17.14	3.03e-19	1.53229	0.817	0.626	9.8e-15	Cebpb_Nckap1l	Ccl17
Gm2a.16	3.81e-19	0.661938	0.958	0.902	1.23e-14	Cebpb_Nckap1l	Gm2a
Sod2.13	4.46e-19	-0.876147	0.669	0.869	1.44e-14	Cebpb_Nckap1l	Sod2
Sdcbp.12	3.2e-18	-0.693527	0.958	0.986	1.03e-13	Cebpb_Nckap1l	Sdcbp
Chn2.1	5.61e-18	0.348708	0.401	0.148	1.81e-13	Cebpb_Nckap1l	Chn2
Syngr2.8	1e-17	0.682635	0.923	0.812	3.23e-13	Cebpb_Nckap1l	Syngr2
Ftl1.11	4.1e-17	-0.603857	1	1	1.32e-12	Cebpb_Nckap1l	Ftl1
Cstb.6	4.44e-17	-0.597478	0.993	0.996	1.43e-12	Cebpb_Nckap1l	Cstb
Cybb.11	4.45e-17	-0.821739	0.965	0.972	1.44e-12	Cebpb_Nckap1l	Cybb
Cst3.19	7.03e-17	0.808599	1	0.998	2.27e-12	Cebpb_Nckap1l	Cst3
Cbfa2t3.3	3.8e-16	0.40343	0.5	0.214	1.23e-11	Cebpb_Nckap1l	Cbfa2t3
Ckb.5	8.08e-16	0.659121	0.761	0.496	2.61e-11	Cebpb_Nckap1l	Ckb
Cd9.7	1.24e-15	-0.639392	0.993	0.988	4e-11	Cebpb_Nckap1l	Cd9
Tmsb4x.4	1.24e-15	0.385616	1	1	4e-11	Cebpb_Nckap1l	Tmsb4x
Gpx4.3	1.93e-15	-0.48958	0.979	0.993	6.22e-11	Cebpb_Nckap1l	Gpx4
H2-Eb1.9	3.26e-15	0.951657	0.754	0.476	1.05e-10	Cebpb_Nckap1l	H2-Eb1
Il1rn.11	3.41e-15	-0.922285	0.599	0.79	1.1e-10	Cebpb_Nckap1l	Il1rn
Mgl2.13	4.35e-15	1.30352	0.599	0.347	1.4e-10	Cebpb_Nckap1l	Mgl2
Rps11.2	5.21e-15	0.372689	1	0.999	1.68e-10	Cebpb_Nckap1l	Rps11
Mmp14.5	6.83e-15	-0.601852	0.338	0.651	2.21e-10	Cebpb_Nckap1l	Mmp14
Mt1.20	1.4e-14	-1.0672	1	0.99	4.53e-10	Cebpb_Nckap1l	Mt1
H2-Aa.13	2e-14	0.920358	0.796	0.568	6.47e-10	Cebpb_Nckap1l	H2-Aa
Acod1.17	2.27e-14	-0.885595	0.176	0.488	7.32e-10	Cebpb_Nckap1l	Acod1
Plbd1.6	2.7e-14	0.555896	0.5	0.237	8.71e-10	Cebpb_Nckap1l	Plbd1
Clec4e.14	3.3e-14	-0.898938	0.331	0.604	1.07e-09	Cebpb_Nckap1l	Clec4e
Ctsb.12	4.02e-14	-0.524745	0.972	0.995	1.3e-09	Cebpb_Nckap1l	Ctsb
Clec4b1.2	4.95e-14	0.492895	0.465	0.226	1.6e-09	Cebpb_Nckap1l	Clec4b1
C3.15	6.93e-14	-0.728639	0.43	0.703	2.24e-09	Cebpb_Nckap1l	C3
Lyz2.20	9.56e-14	-0.807778	1	0.998	3.09e-09	Cebpb_Nckap1l	Lyz2
Trerf1.1	1.79e-13	0.431573	0.662	0.401	5.77e-09	Cebpb_Nckap1l	Trerf1
Rnase6.9	2.13e-13	0.510373	0.627	0.349	6.87e-09	Cebpb_Nckap1l	Rnase6
Fyn.2	2.74e-13	0.391166	0.465	0.222	8.85e-09	Cebpb_Nckap1l	Fyn
P2ry10.2	4.28e-13	0.282717	0.352	0.142	1.38e-08	Cebpb_Nckap1l	P2ry10
Cd93.9	4.41e-13	-0.659818	0.31	0.598	1.42e-08	Cebpb_Nckap1l	Cd93
Ly86.3	4.95e-13	0.478105	0.563	0.299	1.6e-08	Cebpb_Nckap1l	Ly86
Rps14.3	6.67e-13	0.279901	1	1	2.15e-08	Cebpb_Nckap1l	Rps14
Rab32.7	6.73e-13	-0.543765	0.479	0.753	2.17e-08	Cebpb_Nckap1l	Rab32
Bhlhe41.11	1.05e-12	-0.530894	0.056	0.341	3.37e-08	Cebpb_Nckap1l	Bhlhe41
Msrb1.8	1.12e-12	-0.481807	0.965	0.981	3.63e-08	Cebpb_Nckap1l	Msrb1
Mras.1	1.66e-12	0.313732	0.352	0.148	5.35e-08	Cebpb_Nckap1l	Mras
Inhba.19	2.02e-12	-1.19541	0.141	0.423	6.53e-08	Cebpb_Nckap1l	Inhba
Ciita.3	2.46e-12	0.380528	0.331	0.135	7.94e-08	Cebpb_Nckap1l	Ciita
H2-Ab1.13	2.84e-12	1.08125	0.754	0.567	9.16e-08	Cebpb_Nckap1l	H2-Ab1
Wfdc17.13	3.17e-12	-0.954898	0.958	0.978	1.02e-07	Cebpb_Nckap1l	Wfdc17
Mpp1.9	3.87e-12	-0.670676	0.5	0.709	1.25e-07	Cebpb_Nckap1l	Mpp1
Plet1.26	5.39e-12	0.927739	0.803	0.646	1.74e-07	Cebpb_Nckap1l	Plet1
Zyx.9	5.5e-12	0.640032	0.866	0.801	1.78e-07	Cebpb_Nckap1l	Zyx
Bnip3l.4	6.01e-12	-0.505513	0.711	0.859	1.94e-07	Cebpb_Nckap1l	Bnip3l
Rps15	7.22e-12	0.27219	1	1	2.33e-07	Cebpb_Nckap1l	Rps15
Plek.11	8e-12	-0.569117	0.944	0.947	2.58e-07	Cebpb_Nckap1l	Plek
Gpr171.2	8.02e-12	0.275092	0.458	0.216	2.59e-07	Cebpb_Nckap1l	Gpr171
Rps9.1	8.29e-12	0.251433	1	1	2.68e-07	Cebpb_Nckap1l	Rps9
Lacc1	9.66e-12	0.366265	0.514	0.281	3.12e-07	Cebpb_Nckap1l	Lacc1
Atox1.15	1.1e-11	0.390597	1	0.994	3.55e-07	Cebpb_Nckap1l	Atox1
H2-DMb1.7	1.54e-11	0.801995	0.676	0.495	4.97e-07	Cebpb_Nckap1l	H2-DMb1
Atp6v0c.3	1.62e-11	-0.37479	1	0.999	5.24e-07	Cebpb_Nckap1l	Atp6v0c
Rpl28.1	2.24e-11	0.300187	1	1	7.25e-07	Cebpb_Nckap1l	Rpl28
Slamf9.12	2.29e-11	0.582173	0.704	0.511	7.39e-07	Cebpb_Nckap1l	Slamf9
Jaml.17	2.41e-11	0.507162	0.563	0.32	7.77e-07	Cebpb_Nckap1l	Jaml
Hebp1.2	2.76e-11	-0.564512	0.43	0.669	8.9e-07	Cebpb_Nckap1l	Hebp1
Mtmr9.5	3.95e-11	0.515471	0.775	0.554	1.27e-06	Cebpb_Nckap1l	Mtmr9
Daglb.1	4.34e-11	0.298999	0.563	0.321	1.4e-06	Cebpb_Nckap1l	Daglb
Gstm1.11	4.45e-11	-0.732634	0.415	0.641	1.44e-06	Cebpb_Nckap1l	Gstm1
Gpr137b.8	4.95e-11	-0.534528	0.641	0.818	1.6e-06	Cebpb_Nckap1l	Gpr137b
Wfdc21.25	4.95e-11	-1.00635	0.169	0.443	1.6e-06	Cebpb_Nckap1l	Wfdc21
Fpr2.17	6.09e-11	-0.64544	0.148	0.41	1.97e-06	Cebpb_Nckap1l	Fpr2
Slc7a2.14	6.61e-11	-0.587617	0.444	0.698	2.13e-06	Cebpb_Nckap1l	Slc7a2
Cndp2.4	6.75e-11	-0.467769	0.641	0.835	2.18e-06	Cebpb_Nckap1l	Cndp2
Phgdh.15	1e-10	-0.604459	0.232	0.485	3.23e-06	Cebpb_Nckap1l	Phgdh
Vat1.8	1e-10	-0.486484	0.718	0.853	3.24e-06	Cebpb_Nckap1l	Vat1
Sgk1.18	1.13e-10	-0.8216	0.303	0.529	3.64e-06	Cebpb_Nckap1l	Sgk1
Esd.6	1.27e-10	-0.53932	0.93	0.948	4.11e-06	Cebpb_Nckap1l	Esd
C1qb.16	1.4e-10	0.595604	0.69	0.459	4.52e-06	Cebpb_Nckap1l	C1qb
Mmp8.14	1.55e-10	-0.888857	0.162	0.419	5.01e-06	Cebpb_Nckap1l	Mmp8
Atp6v0d2.15	1.62e-10	-0.658882	0.549	0.739	5.24e-06	Cebpb_Nckap1l	Atp6v0d2
Msr1.10	1.92e-10	-0.580831	0.669	0.819	6.21e-06	Cebpb_Nckap1l	Msr1
Pfkp.3	2.04e-10	0.489209	0.824	0.692	6.59e-06	Cebpb_Nckap1l	Pfkp
Tnfsf8.2	2.11e-10	0.285797	0.387	0.186	6.8e-06	Cebpb_Nckap1l	Tnfsf8
Clec4a2.14	2.8e-10	0.508682	0.852	0.722	9.06e-06	Cebpb_Nckap1l	Clec4a2
Hmox1.7	4.3e-10	-0.5802	0.599	0.777	1.39e-05	Cebpb_Nckap1l	Hmox1
Lamp1.7	4.56e-10	-0.393545	0.993	0.998	1.47e-05	Cebpb_Nckap1l	Lamp1
Mbnl1.2	4.95e-10	0.414697	0.979	0.973	1.6e-05	Cebpb_Nckap1l	Mbnl1
Mt2.21	5.97e-10	-1.02151	0.592	0.757	1.93e-05	Cebpb_Nckap1l	Mt2
Prdx1.9	6.24e-10	-0.385494	0.993	0.999	2.01e-05	Cebpb_Nckap1l	Prdx1
Ywhah.4	7.04e-10	0.376893	0.972	0.959	2.27e-05	Cebpb_Nckap1l	Ywhah
Ctsl.20	7.56e-10	-0.74425	0.803	0.91	2.44e-05	Cebpb_Nckap1l	Ctsl
S100a8.14	8.41e-10	-2.29669	0.373	0.582	2.72e-05	Cebpb_Nckap1l	S100a8
Napsa.15	1.12e-09	0.494685	0.817	0.733	3.61e-05	Cebpb_Nckap1l	Napsa
Atp6v0b.2	1.15e-09	-0.344429	0.993	0.989	3.71e-05	Cebpb_Nckap1l	Atp6v0b
Aif1.7	1.24e-09	0.371183	0.549	0.315	4.01e-05	Cebpb_Nckap1l	Aif1
Glrx.5	1.38e-09	-0.499241	0.739	0.83	4.46e-05	Cebpb_Nckap1l	Glrx
H2afy.3	1.39e-09	0.389098	0.986	0.935	4.5e-05	Cebpb_Nckap1l	H2afy
Jak2.13	1.41e-09	0.439338	0.754	0.543	4.56e-05	Cebpb_Nckap1l	Jak2
Bmyc.3	1.94e-09	0.316827	0.408	0.217	6.26e-05	Cebpb_Nckap1l	Bmyc
Cd33.6	2.2e-09	-0.504774	0.423	0.636	7.11e-05	Cebpb_Nckap1l	Cd33
Ccl9.12	2.24e-09	-0.64615	0.972	0.978	7.24e-05	Cebpb_Nckap1l	Ccl9
Prdx5.4	2.36e-09	-0.478137	0.965	0.985	7.62e-05	Cebpb_Nckap1l	Prdx5
Marcks.6	3.73e-09	0.478513	0.951	0.929	0.00012032	Cebpb_Nckap1l	Marcks
Fnip2.2	3.78e-09	-0.39657	0.246	0.488	0.000121992	Cebpb_Nckap1l	Fnip2
Fgl2.4	4.27e-09	0.318141	0.465	0.258	0.000137857	Cebpb_Nckap1l	Fgl2
Adra2a.2	4.62e-09	0.392591	0.345	0.17	0.000149026	Cebpb_Nckap1l	Adra2a
Vrk1.3	4.93e-09	0.446741	0.662	0.486	0.000159184	Cebpb_Nckap1l	Vrk1
Slpi.12	5.74e-09	-0.95838	0.204	0.425	0.000185307	Cebpb_Nckap1l	Slpi
Jund.8	6.16e-09	0.389228	0.944	0.933	0.000198954	Cebpb_Nckap1l	Jund
Asgr2.4	6.59e-09	0.672101	0.239	0.098	0.000212759	Cebpb_Nckap1l	Asgr2
Olfm1.7	7.21e-09	0.402484	0.845	0.713	0.000232867	Cebpb_Nckap1l	Olfm1
Camk2d.2	7.36e-09	-0.409819	0.556	0.729	0.00023777	Cebpb_Nckap1l	Camk2d
Osbpl8.3	7.49e-09	-0.426934	0.606	0.766	0.000241672	Cebpb_Nckap1l	Osbpl8
Adgre4.8	7.93e-09	-0.382744	0.07	0.293	0.000256135	Cebpb_Nckap1l	Adgre4
S100a10.5	8.49e-09	0.306402	1	0.993	0.000273991	Cebpb_Nckap1l	S100a10
Spp1.18	8.88e-09	-0.960562	0.986	0.982	0.00028669	Cebpb_Nckap1l	Spp1
Gabarap	9.32e-09	-0.267454	1	0.998	0.000300831	Cebpb_Nckap1l	Gabarap
Tspo.2	1.18e-08	0.313876	1	0.99	0.000380072	Cebpb_Nckap1l	Tspo
Mgll.16	1.19e-08	-0.587101	0.324	0.539	0.000385755	Cebpb_Nckap1l	Mgll
Sort1.4	1.23e-08	-0.336563	0.155	0.397	0.000397035	Cebpb_Nckap1l	Sort1
N4bp1.4	1.25e-08	-0.459433	0.662	0.8	0.000404492	Cebpb_Nckap1l	N4bp1
Gpx1	1.36e-08	0.266786	1	1	0.000437938	Cebpb_Nckap1l	Gpx1
Prkar2a.1	1.47e-08	0.394482	0.697	0.499	0.000473468	Cebpb_Nckap1l	Prkar2a
Cfb.9	1.52e-08	-0.604498	0.359	0.569	0.000491484	Cebpb_Nckap1l	Cfb
Baiap2	1.54e-08	0.322997	0.493	0.291	0.000496304	Cebpb_Nckap1l	Baiap2
Abcc5.4	1.98e-08	-0.401459	0.225	0.458	0.000638233	Cebpb_Nckap1l	Abcc5
Psme1.4	2.05e-08	0.375031	0.923	0.881	0.0006603	Cebpb_Nckap1l	Psme1
Pltp.3	2.17e-08	0.351455	0.401	0.219	0.00070049	Cebpb_Nckap1l	Pltp
Tep1.1	2.26e-08	0.409508	0.718	0.589	0.0007293	Cebpb_Nckap1l	Tep1
Dmxl2.1	2.27e-08	-0.336181	0.211	0.428	0.000732035	Cebpb_Nckap1l	Dmxl2
Cd302.12	2.32e-08	-0.577299	0.542	0.662	0.000750171	Cebpb_Nckap1l	Cd302
Ikbke.2	2.39e-08	-0.399367	0.282	0.522	0.000770226	Cebpb_Nckap1l	Ikbke
Upp1.11	2.4e-08	-0.511034	0.268	0.468	0.000773321	Cebpb_Nckap1l	Upp1
Pip4k2a.3	2.61e-08	0.394887	0.746	0.588	0.00084222	Cebpb_Nckap1l	Pip4k2a
Anxa3.6	2.64e-08	-0.366978	0.796	0.899	0.000851382	Cebpb_Nckap1l	Anxa3
Nckap1l.12	2.66e-08	-0.346624	0.43	0.66	0.000859011	Cebpb_Nckap1l	Nckap1l
Prcp.2	2.76e-08	0.323799	0.937	0.865	0.000889875	Cebpb_Nckap1l	Prcp
Idh1.8	2.81e-08	-0.413985	0.458	0.667	0.000906208	Cebpb_Nckap1l	Idh1
Car4.15	2.83e-08	-0.936853	0.085	0.291	0.000913996	Cebpb_Nckap1l	Car4
Sirpb1c.4	2.93e-08	-0.325529	0.063	0.268	0.000945977	Cebpb_Nckap1l	Sirpb1c
Ccnd1.8	2.95e-08	0.455592	0.732	0.565	0.000953414	Cebpb_Nckap1l	Ccnd1
Ccl22.10	3e-08	1.08861	0.408	0.229	0.000969878	Cebpb_Nckap1l	Ccl22
Cd52.11	3.12e-08	0.349661	1	0.996	0.00100784	Cebpb_Nckap1l	Cd52
Anxa5.8	3.13e-08	-0.332277	0.937	0.978	0.00101108	Cebpb_Nckap1l	Anxa5
Tnfsf13.5	3.39e-08	-0.402889	0.261	0.485	0.00109402	Cebpb_Nckap1l	Tnfsf13
Cd44.2	3.42e-08	-0.412415	0.901	0.952	0.00110334	Cebpb_Nckap1l	Cd44
Cfp.14	3.58e-08	0.362924	0.951	0.912	0.00115505	Cebpb_Nckap1l	Cfp
Gmfg.3	3.99e-08	-0.411966	0.831	0.9	0.00128884	Cebpb_Nckap1l	Gmfg
Prdx6.14	4.46e-08	-0.463754	0.88	0.91	0.00144045	Cebpb_Nckap1l	Prdx6
Cytip.20	4.66e-08	0.578063	0.761	0.601	0.00150425	Cebpb_Nckap1l	Cytip
Ltb4r1.3	4.69e-08	0.323965	0.486	0.298	0.00151385	Cebpb_Nckap1l	Ltb4r1
Pgam1.11	5.27e-08	-0.37124	0.958	0.979	0.001701	Cebpb_Nckap1l	Pgam1
Clec4d.9	5.46e-08	-0.515462	0.43	0.65	0.00176348	Cebpb_Nckap1l	Clec4d
Tma16.15	6.02e-08	-0.518711	0.507	0.657	0.00194269	Cebpb_Nckap1l	Tma16
Eif3k	6.26e-08	0.268807	0.979	0.937	0.00202147	Cebpb_Nckap1l	Eif3k
Sirpa.5	6.99e-08	-0.408554	0.965	0.97	0.00225652	Cebpb_Nckap1l	Sirpa
C1qc.13	8.31e-08	0.353205	0.535	0.321	0.00268446	Cebpb_Nckap1l	C1qc
Atp6v1c1.4	8.79e-08	-0.384469	0.648	0.781	0.00283718	Cebpb_Nckap1l	Atp6v1c1
Pak1	8.79e-08	0.264314	0.57	0.356	0.00283793	Cebpb_Nckap1l	Pak1
Eef2	9.25e-08	0.253963	0.986	0.988	0.00298567	Cebpb_Nckap1l	Eef2
Nampt.8	9.62e-08	-0.446912	0.676	0.806	0.00310619	Cebpb_Nckap1l	Nampt
Grina.8	1.1e-07	-0.496207	0.718	0.797	0.00354798	Cebpb_Nckap1l	Grina
Etv3.4	1.3e-07	0.351113	0.655	0.472	0.00420037	Cebpb_Nckap1l	Etv3
Fpr1.8	1.31e-07	-0.399533	0.056	0.24	0.00424005	Cebpb_Nckap1l	Fpr1
Abhd5.1	1.38e-07	-0.337032	0.282	0.488	0.00446408	Cebpb_Nckap1l	Abhd5
Cd300lf.5	1.41e-07	-0.437159	0.592	0.722	0.00453976	Cebpb_Nckap1l	Cd300lf
Wsb2.1	1.51e-07	-0.305682	0.444	0.63	0.00486696	Cebpb_Nckap1l	Wsb2
Mpeg1.16	1.52e-07	-0.424778	0.894	0.951	0.00492285	Cebpb_Nckap1l	Mpeg1
Arhgap18.2	1.57e-07	0.268737	0.528	0.338	0.00507418	Cebpb_Nckap1l	Arhgap18
Bri3	1.7e-07	-0.285784	0.951	0.975	0.00549103	Cebpb_Nckap1l	Bri3
Mbtd1	1.79e-07	0.27505	0.592	0.4	0.00578407	Cebpb_Nckap1l	Mbtd1
Rab43	1.95e-07	0.260174	0.5	0.311	0.00629929	Cebpb_Nckap1l	Rab43
Orai1.1	2.53e-07	0.278491	0.859	0.76	0.00818391	Cebpb_Nckap1l	Orai1
Gbp2.12	2.62e-07	0.383608	0.648	0.465	0.00846277	Cebpb_Nckap1l	Gbp2
Smpdl3b.4	2.67e-07	-0.341689	0.204	0.405	0.00862501	Cebpb_Nckap1l	Smpdl3b
Mtmr4.4	2.79e-07	0.280111	0.486	0.301	0.00901948	Cebpb_Nckap1l	Mtmr4
Smdt1.1	2.83e-07	0.256655	0.986	0.967	0.00913751	Cebpb_Nckap1l	Smdt1
Irf5.3	2.84e-07	0.309994	0.937	0.811	0.00915951	Cebpb_Nckap1l	Irf5
Acsl1.14	3.49e-07	-0.593984	0.437	0.599	0.011283	Cebpb_Nckap1l	Acsl1
Il1a.2	3.59e-07	-0.370352	0.099	0.295	0.0115767	Cebpb_Nckap1l	Il1a
Ddhd1.5	3.8e-07	-0.43368	0.592	0.727	0.0122846	Cebpb_Nckap1l	Ddhd1
Neu1.3	3.91e-07	-0.32256	0.472	0.648	0.0126296	Cebpb_Nckap1l	Neu1
Plpp3.1	3.96e-07	-0.270724	0.028	0.198	0.0127836	Cebpb_Nckap1l	Plpp3
Fabp5.15	4.05e-07	-0.660164	0.831	0.895	0.0130852	Cebpb_Nckap1l	Fabp5
Rnf128.9	4.17e-07	-0.372265	0.296	0.513	0.0134572	Cebpb_Nckap1l	Rnf128
Eva1b.4	4.31e-07	0.287779	0.592	0.417	0.0139271	Cebpb_Nckap1l	Eva1b
Igsf6.5	4.32e-07	-0.331308	0.303	0.499	0.0139628	Cebpb_Nckap1l	Igsf6
Gsr.3	4.34e-07	-0.384304	0.655	0.773	0.0140104	Cebpb_Nckap1l	Gsr
Tceal9.1	4.4e-07	-0.355688	0.338	0.561	0.0142016	Cebpb_Nckap1l	Tceal9
Plekho1.2	4.42e-07	0.269202	0.852	0.696	0.0142792	Cebpb_Nckap1l	Plekho1
Nfatc2	4.59e-07	0.279742	0.408	0.241	0.0148312	Cebpb_Nckap1l	Nfatc2
Rpl21.3	4.64e-07	0.255505	0.993	0.989	0.0149723	Cebpb_Nckap1l	Rpl21
Picalm.2	4.75e-07	0.335196	0.951	0.863	0.0153373	Cebpb_Nckap1l	Picalm
Lipa.9	5e-07	-0.344325	0.859	0.939	0.0161554	Cebpb_Nckap1l	Lipa
Ly6i.8	5.03e-07	-0.446294	0.148	0.348	0.0162403	Cebpb_Nckap1l	Ly6i
Hp.7	5.03e-07	-0.315353	0.035	0.204	0.0162455	Cebpb_Nckap1l	Hp
Gnb4.4	6.44e-07	0.393649	0.444	0.281	0.0207962	Cebpb_Nckap1l	Gnb4
Ccn3.19	6.53e-07	-0.528415	0.261	0.461	0.0210685	Cebpb_Nckap1l	Ccn3
Cdc42ep2.4	6.86e-07	-0.312134	0.31	0.534	0.0221374	Cebpb_Nckap1l	Cdc42ep2
Ucp2.7	7.9e-07	0.28506	0.993	0.982	0.0254914	Cebpb_Nckap1l	Ucp2
Rapgef5.3	8.07e-07	-0.296271	0.176	0.381	0.0260488	Cebpb_Nckap1l	Rapgef5
Eif3m	8.28e-07	0.294481	0.824	0.705	0.0267221	Cebpb_Nckap1l	Eif3m
Cpd.6	8.37e-07	-0.318653	0.634	0.807	0.0270339	Cebpb_Nckap1l	Cpd
Lbh	8.49e-07	0.292652	0.465	0.299	0.0274137	Cebpb_Nckap1l	Lbh
Glmp.2	8.52e-07	-0.317109	0.613	0.748	0.0275043	Cebpb_Nckap1l	Glmp
Ctsz.1	9.18e-07	-0.253444	0.986	0.999	0.0296431	Cebpb_Nckap1l	Ctsz
Unc93b1.3	9.73e-07	0.318882	0.93	0.872	0.0314088	Cebpb_Nckap1l	Unc93b1
Clec10a.1	1.03e-06	0.255033	0.289	0.146	0.0332184	Cebpb_Nckap1l	Clec10a
Itm2b.8	1.05e-06	-0.360819	0.986	0.994	0.0338931	Cebpb_Nckap1l	Itm2b
Plaur.6	1.05e-06	-0.410967	0.542	0.708	0.0340255	Cebpb_Nckap1l	Plaur
Adipor2.8	1.13e-06	-0.404241	0.599	0.728	0.0363897	Cebpb_Nckap1l	Adipor2
Sec61b.5	1.18e-06	0.317049	0.979	0.974	0.0381431	Cebpb_Nckap1l	Sec61b
Fcgrt.1	1.39e-06	0.330648	0.458	0.29	0.0447976	Cebpb_Nckap1l	Fcgrt
Atp6v1d	1.39e-06	-0.321941	0.613	0.748	0.0448792	Cebpb_Nckap1l	Atp6v1d
Itgam.5	1.42e-06	-0.32484	0.824	0.898	0.0459122	Cebpb_Nckap1l	Itgam
Frrs1.1	1.44e-06	-0.290598	0.423	0.618	0.0466207	Cebpb_Nckap1l	Frrs1
Twf2.3	1.57e-06	0.279527	0.852	0.781	0.0505639	Cebpb_Nckap1l	Twf2
Cd63.14	1.59e-06	-0.386319	0.93	0.966	0.0513992	Cebpb_Nckap1l	Cd63
Ly6c2.13	1.7e-06	-1.54267	0.176	0.353	0.0548293	Cebpb_Nckap1l	Ly6c2
Plin2.5	1.77e-06	-0.401739	0.838	0.897	0.0571201	Cebpb_Nckap1l	Plin2
Mapkapk2.3	1.81e-06	-0.337885	0.697	0.816	0.0585025	Cebpb_Nckap1l	Mapkapk2
Tnfrsf1b.4	2.06e-06	-0.347665	0.43	0.592	0.0665729	Cebpb_Nckap1l	Tnfrsf1b
Cldnd1.5	2.16e-06	0.354283	0.627	0.469	0.0697071	Cebpb_Nckap1l	Cldnd1
Syngr1.9	2.22e-06	-0.39139	0.254	0.436	0.0717536	Cebpb_Nckap1l	Syngr1
Fkbp1a.5	2.32e-06	0.299989	0.965	0.922	0.0748211	Cebpb_Nckap1l	Fkbp1a
Tpp1.3	2.57e-06	-0.304782	0.634	0.788	0.0829708	Cebpb_Nckap1l	Tpp1
Hvcn1.6	3e-06	-0.348679	0.57	0.708	0.0968045	Cebpb_Nckap1l	Hvcn1
Psmb8.5	3.04e-06	0.331263	0.937	0.909	0.0980778	Cebpb_Nckap1l	Psmb8
Atp6v0d1	3.11e-06	-0.270887	0.831	0.894	0.100366	Cebpb_Nckap1l	Atp6v0d1
Chpt1.6	3.22e-06	-0.377618	0.303	0.48	0.103888	Cebpb_Nckap1l	Chpt1
Cdkn1a.11	3.32e-06	0.297345	0.951	0.86	0.107097	Cebpb_Nckap1l	Cdkn1a
Gns.16	3.33e-06	-0.331987	0.817	0.876	0.10767	Cebpb_Nckap1l	Gns
Rnh1.8	3.43e-06	-0.372842	0.866	0.902	0.110798	Cebpb_Nckap1l	Rnh1
Erp29.1	3.44e-06	0.267836	0.958	0.96	0.110909	Cebpb_Nckap1l	Erp29
Ap3s1.1	3.48e-06	-0.30994	0.739	0.818	0.112389	Cebpb_Nckap1l	Ap3s1
Tlr4.3	3.75e-06	-0.27603	0.359	0.552	0.120998	Cebpb_Nckap1l	Tlr4
Fcer1g.5	3.99e-06	-0.270829	0.986	0.998	0.128702	Cebpb_Nckap1l	Fcer1g
Ccdc12.3	4.01e-06	0.309756	0.923	0.847	0.129579	Cebpb_Nckap1l	Ccdc12
Rnf149.2	4.14e-06	-0.334047	0.423	0.598	0.133799	Cebpb_Nckap1l	Rnf149
Ch25h.15	4.31e-06	-0.474956	0.092	0.261	0.139066	Cebpb_Nckap1l	Ch25h
Cxcl3.18	4.78e-06	-1.07833	0.12	0.284	0.154328	Cebpb_Nckap1l	Cxcl3
Vamp4	5.31e-06	-0.291178	0.451	0.614	0.171298	Cebpb_Nckap1l	Vamp4
Tpd52.4	5.62e-06	-0.291928	0.718	0.809	0.181443	Cebpb_Nckap1l	Tpd52
Mtpn.10	6.11e-06	-0.310448	0.951	0.968	0.197202	Cebpb_Nckap1l	Mtpn
Atp6ap2	6.18e-06	-0.277813	0.908	0.911	0.199632	Cebpb_Nckap1l	Atp6ap2
Litaf.1	6.41e-06	-0.311129	0.866	0.925	0.206887	Cebpb_Nckap1l	Litaf
Atp13a2.3	6.45e-06	-0.308843	0.514	0.696	0.208344	Cebpb_Nckap1l	Atp13a2
H2afz.7	6.47e-06	0.382053	1	0.997	0.208729	Cebpb_Nckap1l	H2afz
Fcor.4	6.88e-06	-0.308488	0.261	0.432	0.222246	Cebpb_Nckap1l	Fcor
Atp6v1e1.5	7.13e-06	-0.293707	0.824	0.877	0.230239	Cebpb_Nckap1l	Atp6v1e1
Diaph2	8.26e-06	-0.298864	0.458	0.591	0.266526	Cebpb_Nckap1l	Diaph2
Gdi2.6	8.32e-06	0.308481	0.993	0.974	0.268493	Cebpb_Nckap1l	Gdi2
Btg2.2	8.87e-06	0.343689	0.634	0.465	0.286288	Cebpb_Nckap1l	Btg2
Il18.6	8.95e-06	-0.40671	0.225	0.378	0.28888	Cebpb_Nckap1l	Il18
C1qa.13	9.51e-06	0.295337	0.401	0.245	0.307119	Cebpb_Nckap1l	C1qa
[truncated: 8,950 more rows]

## Sheet: Data of sup fig 10h
Cluster1
	Fn1	Ccr2	Igf1	Cxcl14	Lgals1	S100a1	Wfdc17	Mrc1	Lpl	Lmo4	Ptpn1	Cfb	Ch25h	Fpr2	Stmn1	Pclaf	Mki67	Tuba1b	Nme1	Eif5a	Sept9	Fabp4	Pgam1	Gm26917	Ear2	Fabp5	Acsl1	Slc7a2	Mgll	Atp6v0d2	Wfdc21
Prkar1a	-0.228265	-0.327815	-0.258503	-0.105445	-0.11249	0.0357862	0.069993	-0.000233807	-0.508757	-0.259941	-0.290532	-0.140245	-0.300032	-0.213184	-0.349946	-0.432649	-0.316691	-0.459056	-0.2542	-0.292254	-0.121588	-0.194534	-0.187623	-0.247955	-0.212406	-0.304917	-0.272685	-0.205492	-0.198335	-0.20985	-0.264579
Zeb2	-0.287236	-0.314545	0.011513	-0.375914	-0.444086	0.589352	0.58196	-0.313395	-0.353209	-0.226963	-0.269061	-0.058777	-0.417525	-0.205088	-0.330159	-0.31299	-0.233131	-0.443341	-0.346068	-0.307371	-0.332317	-0.287775	-0.420843	-0.283649	-0.43864	-0.128609	-0.314882	-0.282671	-0.110207	-0.335501	-0.275841
Sptlc2	0.615051	0.164791	-0.0829228	0.0887916	-0.182202	-0.00939381	0.077554	-0.0412051	-0.0694089	-0.165905	-0.183514	-0.35106	-0.26848	-0.102552	-0.0369811	-0.111788	-0.109626	-0.210328	-0.257692	-0.258405	-0.163773	-0.315475	-0.338242	-0.013785	-0.170692	-0.672167	-0.415096	-0.313627	-0.237121	-0.478934	-0.359407
Nckap1l	0.944708	0.650224	-0.183851	0.149723	-0.210189	-0.306456	-0.35625	-0.00367508	-0.110427	-0.124595	-0.0325009	-0.259605	-0.275356	-0.00386327	0.110871	0.204884	0.0235101	0.103224	-0.0461145	0.00499451	-0.00741662	-0.378624	-0.177772	-0.291824	0.26596	-0.879513	-0.609515	-0.510537	-0.321411	-0.711617	-0.46538
Stat5b	0.870708	0.197614	0.592712	0.633613	0.13374	-0.307023	-0.346801	-0.302255	-0.0427861	-0.244269	-0.413038	-0.308116	-0.479242	-0.266741	0.079852	0.00416081	-0.081	-0.0811871	-0.14084	-0.179064	-0.285178	-0.198155	-0.189166	-0.395123	-0.585348	-0.476898	-0.278866	-0.474081	-0.725786	-0.679518	-1.19597
Chd4	-0.0997826	0.462368	0.186094	-0.304516	0.411616	-0.253491	-0.1814	0.336911	0.12585	-0.0239359	-0.212402	0.0392654	0.0864467	0.0200857	-0.23827	-0.317069	-0.33045	-0.351421	-0.388754	-0.249949	-0.274629	-0.278257	-0.293576	-0.496342	-0.524285	-0.355707	-0.316145	-0.138914	-0.298277	-0.358832	-0.467928
Egr2	-0.593011	-0.368136	0.537712	0.0395259	0.261197	-0.139344	-0.185126	0.0555639	-0.154664	-0.274588	-0.158706	-0.165378	-0.016549	-0.272814	0.0455032	0.0153665	0.0110126	-0.00232572	-0.100757	-0.169107	-0.214377	0.0185696	0.0105922	-0.14564	-0.261154	-0.032477	0.117078	-0.097765	-0.334861	-0.29255	-0.246034
March1	0.0928054	0.0210367	0.0163397	0.106748	-0.0208354	0.0577234	0.0491629	0.0400478	-0.0134424	0.0248194	0.0237768	0.0379323	-0.0988967	0.0226941	0.0192199	0.0310889	0.00618476	0.0279359	0.0182739	0.00169082	0.02651	0.00108933	0.0214031	0.0213782	0.0767078	-0.00325949	-0.0346175	-0.00637713	0.0227768	0.0572036	0.0736336
Setd1b	-0.0701883	-0.314738	-0.184445	-0.0944275	-0.0715037	-0.104015	0.0279638	-0.253024	-0.0779289	-0.052101	-0.14211	-0.14796	-0.269761	-0.514673	0.0802538	0.105241	0.0690877	0.0902562	0.0441025	0.0529816	-0.0712749	-0.169276	0.0536102	-0.0582871	-0.358795	-0.0929649	-0.157433	-0.210203	-0.0692262	-0.0585809	0.0721442
Med12	-0.837142	-0.660197	-0.207791	-0.126726	0.293172	-0.0865108	-0.426818	-0.334459	-0.428303	-0.505187	-0.44955	-0.384335	-0.60177	-0.676424	-0.299358	-0.370398	-0.34572	-0.306142	-0.0925544	-0.185811	-0.293195	-0.14129	-0.193194	-0.0286853	-0.627215	-0.208945	-0.507169	-0.584916	-0.413932	-0.160523	-0.987737
Cebpb	-0.619804	0.194778	-0.385203	-0.279656	-0.227138	-0.588486	-1.23768	-0.53934	-0.515067	-0.465271	-0.440401	-1.01632	-0.784127	-1.03451	-0.283514	-0.18423	-0.293996	-0.363282	-0.263233	-0.366005	-0.215284	-0.371025	-0.60019	-0.543573	-0.437304	-0.242912	-0.982965	-0.986752	-0.804031	-0.95912	-1.76776
Cluster2
	Chil3	Trf	Creg1	Mt2	Mt1	Cd14	Clec4d	Ctsl
Prkar1a	0.945291	1.00367	0.31126	0.25319	0.272865	0.637487	0.449605	0.634747
Zeb2	2.61951	1.22443	0.396108	0.589036	0.705346	0.0492346	0.337569	0.0102849
Sptlc2	0.941029	0.395101	0.118082	-0.0712207	-0.118277	0.309279	0.126266	-0.0933036
Nckap1l	0.311126	0.185383	-0.208687	-0.34705	-0.325161	0.0670729	-0.0561894	-0.217616
Stat5b	-0.35698	-0.0977636	0.101441	-0.402201	-0.362035	0.420015	0.459526	0.371198
Chd4	0.869334	0.662463	0.38741	0.761072	0.478785	0.206237	0.0456654	0.282836
Egr2	0.18697	0.0215711	0.0114898	0.0960289	0.0442504	0.265529	0.209576	0.438009
March1	0.382341	-0.0347048	0.0954347	0.11063	0.133969	-0.0430249	0.0260913	-0.00235898
Setd1b	0.251948	-0.207947	-0.02475	-0.183889	-0.106684	-0.132183	-0.273071	-0.0100572
Med12	-0.375315	0.132993	0.133507	0.441964	0.456901	0.230701	0.169276	0.465733
Cebpb	-1.3101	-0.280891	-0.279274	-0.489359	-0.581872	-0.439034	-0.535853	-0.62642
Cluster3
	Ifitm3	Ly6a	Uchl1	Cfp	Cxcl16	Marcksl1	Ptpn18	Coro1a	Cd52	S100a11	Emb	Fxyd5	Tyrobp	Smpdl3a	Btg1	Srgn	Zfp36l1	Napsa	Cdkn1a	H2-Q7	H2-K1	H2-D1	B2m	Basp1	Itgax	C1qb	C1qc	Cst3	Cd74	Plet1
Prkar1a	0.846923	0.706785	0.0882164	0.470742	0.351154	0.422093	0.0920455	0.12823	0.168033	0.474829	0.399277	0.387187	0.252059	0.274171	0.359032	0.688056	0.468805	0.243061	0.362035	0.426252	0.406711	0.388475	0.314783	0.341463	-0.0243136	0.13283	0.220849	0.698349	0.329678	0.367465
Zeb2	0.188595	0.382309	-0.200865	0.425274	0.15052	0.197667	0.424894	0.294594	0.211352	0.434413	0.445649	0.24909	0.308183	0.130499	0.12762	0.258018	0.675779	0.441145	0.153916	0.426042	0.341151	0.390306	0.349032	0.55861	0.270272	-0.0294297	-0.00824937	1.04543	0.43763	0.356495
Sptlc2	0.228718	0.298117	0.307528	0.408902	0.14531	0.170375	0.285962	0.158676	0.307325	0.236661	0.278549	0.257845	0.130791	0.100146	0.279526	0.271358	0.256965	0.260724	0.369168	0.239641	0.2247	0.172533	0.175298	-0.0406508	0.268572	0.317419	0.123886	0.348511	0.338938	0.227806
Nckap1l	0.156296	0.190288	0.116085	0.317979	0.0127038	0.0847953	0.218811	0.206591	0.283863	0.156905	0.265167	0.112861	0.015326	-0.0449609	0.150478	0.112414	0.184681	0.243919	0.234824	-0.0604652	-0.0194481	-0.0919885	-0.0527344	-0.169272	0.149412	-0.0174607	-0.0232619	0.205112	0.280853	0.274168
Stat5b	0.990559	0.361446	0.498117	0.365788	0.521596	0.403613	0.370143	0.27634	0.378432	0.304812	0.315234	0.310856	0.279612	0.336487	0.00140792	-0.082808	-0.0373346	-0.0416336	-0.197006	0.129882	0.28649	0.258401	0.183782	-0.241894	-0.039195	0.444965	0.374813	-0.0368956	0.172099	-1.11832
Chd4	0.290482	0.543253	0.53404	0.17629	0.0399541	0.0855351	-0.018904	0.0433623	-0.231956	-0.267939	0.00493259	-0.130164	-0.282488	0.273849	0.013901	0.199	-0.148441	-0.177081	0.105588	0.614581	0.249754	0.326975	0.331206	0.340671	0.2212	-0.20357	-0.0428286	-0.107115	-0.024381	-0.551964
Egr2	0.299745	0.329113	0.242582	0.19249	0.255929	0.273095	0.18459	0.0369501	-0.225416	-0.198998	0.124018	0.142306	0.125537	0.111244	0.118587	0.0220511	0.273764	-0.0768843	0.0903799	0.089435	0.197377	0.117424	0.133918	0.175337	-0.256147	0.545589	0.526771	-0.0435635	-0.00979812	-0.748153
March1	-0.102634	-0.0480513	0.00427692	-0.00471895	-0.0445595	-0.149279	-0.0450083	0.0335854	0.049156	-0.0390712	-0.0167156	-0.00754294	0.0393548	0.0728475	-0.0193367	-0.0546688	-0.0618843	-0.0511112	-0.0621697	-0.00777009	-0.0249617	-0.0387013	-0.00603653	-0.111661	0.0272819	-0.188709	-0.144554	-0.204229	-0.0990888	-0.109261
Setd1b	-0.0771204	-0.250722	0.00460374	-0.154397	-0.129894	-0.151179	0.014015	-0.0246831	0.0528982	-0.0785225	-0.0140751	-0.011392	-0.145486	-0.0442922	-0.0311672	-0.0158624	-0.0970123	0.0132659	0.0340446	-0.00504108	0.0321553	0.0148796	-0.0152291	-0.092561	-0.254694	-0.407581	-0.337295	-0.0254847	-0.17539	-0.112777
Med12	0.189691	0.024953	0.366557	0.318809	0.369551	0.234997	0.524836	0.333063	0.360109	0.176873	0.116582	0.398951	0.323182	0.287802	-0.316236	1.0505	-0.0513118	0.401203	0.304333	0.336493	0.393352	0.339171	0.350155	0.327124	0.28322	0.399905	0.287831	0.115778	0.288124	-0.680179
Cebpb	0.763004	0.393444	0.440765	0.580674	0.625005	0.525983	0.343849	0.470628	0.494789	0.288178	-0.0894025	0.140378	-0.116775	-0.152779	0.258552	0.50015	0.834687	0.915584	0.554291	0.343666	0.18905	0.174539	0.0754899	0.443407	0.344632	1.27236	0.891307	1.44789	1.85201	0.986303
