# Supplementary material for: Systematic identification of gene combinations to target in innate immune cells to enhance T cell activation
Source: Nat Commun. 2023 Oct 9;14:6295. doi: 10.1038/s41467-023-41792-8 (PMC10562403; doi:10.1038/s41467-023-41792-8)
Supplement: Supplementary file 20 — Supplementary Data 17 [file 41467_2023_41792_MOESM20_ESM.xlsx]

## Sheet: DE_cDNA_by_Clusters+NEG
	p_val	avg_log2FC	pct.1	pct.2	p_val_adj	cluster
Anxa1	0	0.714469	0.975	0.92	0	0
Ccl9	0	0.625666	0.997	0.972	0	0
Cd47	0	-0.479321	0.917	0.959	0	0
Cxcl14	0	0.895495	0.722	0.355	0	0
Flrt2	0	0.28356	0.3	0.088	0	0
Fn1	0	1.41931	0.498	0.191	0	0
Kcnn4	0	0.671978	0.785	0.487	0	0
Lgals3	0	0.604422	1	1	0	0
Lpl	0	0.756221	0.99	0.939	0	0
Mcub	0	0.519139	0.756	0.476	0	0
Mmp12	0	0.917983	0.997	0.986	0	0
Trf	0	-1.45085	0.585	0.798	0	0
Ucp2	2.30373e-297	0.443609	0.996	0.977	7.43781e-293	0
Adam8	2.116e-289	0.551441	0.784	0.548	6.83172e-285	0
Dok2	3.58338e-285	0.482802	0.807	0.597	1.15693e-280	0
Ccr5	2.57182e-282	0.458352	0.901	0.747	8.30336e-278	0
Clec4a2	1.3247e-279	0.498929	0.866	0.679	4.27693e-275	0
Spint2	3.50374e-277	-0.495833	0.053	0.287	1.13122e-272	0
Prdx1	2.77711e-273	0.574638	0.999	0.999	8.96619e-269	0
Tmsb10	3.36447e-270	0.495478	0.997	0.99	1.08625e-265	0
Pgk1	9.24437e-263	0.389478	0.975	0.94	2.98464e-258	0
Bola2	2.82101e-260	0.396596	0.914	0.782	9.10791e-256	0
Dcstamp	2.78439e-254	0.629966	0.74	0.539	8.98967e-250	0
Msr1	5.89939e-253	0.47301	0.931	0.783	1.90468e-248	0
H2-Q7	3.21009e-250	-0.814642	0.24	0.475	1.03641e-245	0
Mt1	1.24511e-247	-1.11283	0.986	0.991	4.01996e-243	0
Tifab	2.96818e-245	0.377738	0.604	0.366	9.58308e-241	0
Mt2	2.20979e-243	-1.14646	0.674	0.781	7.13453e-239	0
Ppp1r14b	1.39358e-237	0.357373	0.968	0.908	4.49932e-233	0
Pf4	7.17609e-237	1.09114	0.777	0.613	2.31687e-232	0
Crip1	1.97587e-235	0.389847	0.997	0.985	6.3793e-231	0
Pglyrp1	1.8229e-232	-0.630818	0.032	0.229	5.88541e-228	0
mt-Nd1	2.51802e-231	0.343141	0.998	0.997	8.12969e-227	0
Chil3	1.52108e-229	-3.30989	0.683	0.782	4.91097e-225	0
Clec4n	3.22435e-228	0.388626	0.997	0.986	1.04101e-223	0
Arl6ip1	2.55947e-217	-0.394267	0.879	0.937	8.26351e-213	0
Basp1	1.10902e-216	-0.63482	0.875	0.914	3.58059e-212	0
Cav1	1.32172e-214	0.397366	0.263	0.097	4.2673e-210	0
Fam20c	5.96905e-207	0.36481	0.659	0.442	1.92717e-202	0
Cst3	9.62952e-207	-1.64056	0.998	0.998	3.10899e-202	0
Cyb561a3	1.79686e-206	-0.41337	0.198	0.41	5.80136e-202	0
Pid1	2.94144e-206	0.434683	0.838	0.672	9.49674e-202	0
H2-Q6	3.62957e-206	-0.474373	0.097	0.301	1.17184e-201	0
Gpx1	1.00236e-205	0.272043	1	1	3.23622e-201	0
Phgdh	4.61497e-204	-0.55981	0.334	0.53	1.48999e-199	0
Psap	1.18241e-203	0.342151	1	1	3.81753e-199	0
Pkm	2.06152e-201	0.300602	0.992	0.971	6.65583e-197	0
Ass1	7.17478e-195	0.423082	0.963	0.935	2.31645e-190	0
Nme2	9.51134e-192	0.307709	0.995	0.98	3.07083e-187	0
S100a4	1.58059e-189	0.343571	0.998	0.977	5.10308e-185	0
Nme1	1.23995e-187	0.31913	0.959	0.859	4.00331e-183	0
Rnf128	1.02656e-184	0.410984	0.666	0.464	3.31437e-180	0
Anpep	2.56035e-179	0.384173	0.766	0.606	8.26636e-175	0
Csf1r	1.60909e-178	0.337873	0.948	0.857	5.19511e-174	0
Cd86	1.1705e-177	-0.494242	0.221	0.411	3.77909e-173	0
Ahnak	2.219e-177	0.360292	0.975	0.93	7.16426e-173	0
Lsp1	3.34959e-177	-0.438776	0.945	0.972	1.08145e-172	0
Ffar2	1.23044e-175	-0.323756	0.07	0.247	3.9726e-171	0
Tmem176b	4.29584e-173	-0.551884	0.059	0.228	1.38695e-168	0
Adipor2	6.85044e-173	-0.445172	0.638	0.755	2.21173e-168	0
Lyz2	6.53312e-172	0.403439	1	0.998	2.10928e-167	0
H2-K1	1.49401e-171	-0.454685	0.999	0.999	4.82355e-167	0
BC018473	1.52034e-171	-0.721006	0.126	0.31	4.90858e-167	0
Atp1a3	1.59854e-171	0.269806	0.469	0.27	5.16105e-167	0
Pgam1	3.803e-171	0.268728	0.996	0.974	1.22784e-166	0
Mxd1	1.37796e-170	-0.501509	0.096	0.272	4.44887e-166	0
Slc7a8	6.14238e-170	0.339121	0.755	0.565	1.98313e-165	0
Rab7b	2.39261e-169	0.319558	0.555	0.353	7.72478e-165	0
Eef1g	8.78351e-169	0.27389	0.989	0.961	2.83584e-164	0
Slc48a1	5.60243e-167	0.346023	0.817	0.677	1.8088e-162	0
Tomm5	2.29474e-166	0.301468	0.891	0.798	7.40879e-162	0
H2-D1	4.00231e-166	-0.467683	0.996	0.997	1.29219e-161	0
Prkcd	1.75053e-163	0.341933	0.985	0.968	5.65177e-159	0
Il1r2	4.1956e-162	-0.721048	0.106	0.28	1.35459e-157	0
Tmem176a	1.77338e-161	-0.502345	0.048	0.206	5.72552e-157	0
Hsp90b1	1.4308e-160	0.29707	0.992	0.972	4.61948e-156	0
Ccr2	6.51543e-158	0.48809	0.586	0.39	2.10357e-153	0
Jaml	5.12467e-157	-0.663572	0.186	0.364	1.65455e-152	0
Lat2	6.89261e-156	0.304879	0.76	0.572	2.22535e-151	0
Atf3	2.19269e-155	0.395644	0.47	0.291	7.07932e-151	0
Psmb9	7.41546e-155	-0.393468	0.706	0.787	2.39415e-150	0
Rpn1	1.85444e-154	0.301058	0.948	0.875	5.98724e-150	0
Cd82	6.10376e-154	-0.324856	0.354	0.532	1.97066e-149	0
Il1f9	2.89464e-153	-0.429866	0.074	0.235	9.34564e-149	0
Plscr1	4.58345e-152	-0.344163	0.335	0.513	1.47981e-147	0
Clec12a	1.59135e-151	0.344755	0.825	0.652	5.13784e-147	0
Tagln2	1.4466e-150	0.31145	0.985	0.968	4.6705e-146	0
Cd200r1	6.67182e-150	0.315523	0.814	0.684	2.15406e-145	0
Hepacam2	4.6422e-149	-0.315909	0.048	0.197	1.49878e-144	0
Igf1	3.95313e-148	0.504095	0.492	0.313	1.27631e-143	0
Ybx3	1.76791e-147	0.316928	0.866	0.744	5.70788e-143	0
Eif5a	4.85403e-147	0.261667	0.995	0.976	1.56717e-142	0
Il18	1.68383e-146	-0.406057	0.24	0.419	5.43642e-142	0
Myof	1.55107e-143	0.323524	0.859	0.751	5.0078e-139	0
P2ry10	1.14487e-142	-0.252606	0.037	0.177	3.69633e-138	0
Mpc1	1.33376e-142	-0.34921	0.933	0.958	4.30617e-138	0
St3gal5	3.04508e-142	0.302464	0.517	0.327	9.83134e-138	0
Ltb	3.74572e-142	-0.319287	0.029	0.165	1.20934e-137	0
Ccr1	9.27555e-141	0.317566	0.817	0.673	2.9947e-136	0
Pdia6	3.2249e-139	0.310223	0.911	0.809	1.04119e-134	0
Tgoln1	6.54729e-139	-0.44325	0.717	0.788	2.11386e-134	0
Il21r	2.08153e-137	0.262853	0.54	0.35	6.72042e-133	0
Fcgrt	6.14101e-137	-0.31379	0.161	0.332	1.98269e-132	0
Lmna	1.0169e-132	0.357943	0.813	0.679	3.28317e-128	0
Limd2	2.28675e-132	-0.37523	0.319	0.483	7.383e-128	0
Apobec1	7.19582e-132	0.44324	0.567	0.408	2.32324e-127	0
Cytip	7.27863e-132	-0.696009	0.502	0.633	2.34998e-127	0
Eno1	2.3085e-131	0.27725	0.896	0.802	7.45323e-127	0
Chpt1	1.00378e-130	-0.374394	0.361	0.515	3.24082e-126	0
Rbpj	1.36193e-130	0.271017	0.94	0.871	4.39712e-126	0
Qsox1	1.44162e-130	-0.309086	0.219	0.385	4.6544e-126	0
Tubb2a	1.67962e-129	0.256423	0.529	0.351	5.42281e-125	0
Ccl2	9.28697e-129	0.842474	0.684	0.533	2.99839e-124	0
Gstm1	3.7141e-126	-0.626718	0.565	0.663	1.19914e-121	0
Gpx4	1.99912e-124	-0.262813	0.993	0.992	6.45436e-120	0
Sorl1	6.17203e-124	-0.28708	0.173	0.337	1.9927e-119	0
Akr1a1	1.5483e-123	0.253924	0.995	0.993	4.99884e-119	0
Ltc4s	2.86649e-123	-0.291052	0.109	0.259	9.25475e-119	0
Btg1	1.4209e-122	0.252704	0.992	0.98	4.58751e-118	0
Ly75	7.43184e-122	-0.305987	0.13	0.28	2.39944e-117	0
Dock10	4.34712e-119	-0.3117	0.727	0.805	1.40351e-114	0
B2m	2.2881e-118	-0.348169	1	1	7.38735e-114	0
Daglb	2.86005e-118	0.257363	0.445	0.284	9.23397e-114	0
Myo1e	3.12179e-117	0.28272	0.597	0.443	1.0079e-112	0
Arg2	4.64129e-117	-0.28049	0.071	0.205	1.49849e-112	0
Hebp1	3.76519e-116	-0.433322	0.601	0.689	1.21563e-111	0
Zyx	4.62509e-116	0.391011	0.858	0.784	1.49326e-111	0
Hspd1	1.02115e-115	0.250811	0.891	0.797	3.2969e-111	0
Lsr	1.44758e-115	-0.271121	0.11	0.255	4.67367e-111	0
Egr2	2.71753e-114	0.344668	0.474	0.313	8.7738e-110	0
Atp6v1g1	3.702e-113	-0.262894	0.986	0.988	1.19523e-108	0
Capg	1.76964e-112	0.251173	0.994	0.983	5.71345e-108	0
mt-Nd2	4.66841e-111	0.250942	0.996	0.991	1.50724e-106	0
E330020D12Rik	8.61682e-111	-0.45265	0.066	0.19	2.78203e-106	0
Emp3	2.76773e-110	0.256008	0.987	0.961	8.93588e-106	0
Uchl1	3.29948e-110	0.378139	0.576	0.406	1.06527e-105	0
Timm8a1	7.78256e-110	0.252662	0.551	0.387	2.51268e-105	0
Serpina3g	1.51808e-109	-0.258278	0.065	0.192	4.90127e-105	0
Ppt1	3.6694e-109	-0.315063	0.453	0.573	1.1847e-104	0
Ypel3	1.71576e-107	-0.313415	0.318	0.467	5.5395e-103	0
Lyst	5.1393e-107	-0.346467	0.313	0.455	1.65927e-102	0
Mxi1	1.65648e-106	-0.301684	0.304	0.451	5.34811e-102	0
Gns	7.27857e-106	-0.3645	0.863	0.88	2.34996e-101	0
Cdc42ep3	8.88927e-106	-0.366662	0.364	0.496	2.86999e-101	0
Jak2	6.56652e-105	-0.459182	0.46	0.57	2.12007e-100	0
Sort1	8.84018e-105	-0.292114	0.285	0.43	2.85414e-100	0
Fam129b	1.14671e-104	0.250413	0.635	0.489	3.70227e-100	0
Gpcpd1	4.13155e-103	-0.300022	0.361	0.498	1.33391e-98	0
Zfp36l1	1.70641e-102	-0.57562	0.512	0.628	5.50933e-98	0
Mif	6.50904e-100	0.250514	0.965	0.916	2.10151e-95	0
Gdi2	6.61152e-100	-0.305785	0.968	0.976	2.1346e-95	0
C3ar1	1.94445e-99	0.367473	0.615	0.472	6.27786e-95	0
Tcn2	1.15839e-98	-0.265732	0.29	0.431	3.73997e-94	0
Bex3	1.26922e-98	-0.26169	0.195	0.335	4.09782e-94	0
Rogdi	1.67242e-98	-0.2969	0.161	0.297	5.39959e-94	0
Nabp1	3.93146e-97	-0.40553	0.567	0.672	1.26931e-92	0
Ccnd2	7.44633e-96	-0.414226	0.761	0.853	2.40412e-91	0
Hspa5	7.91202e-96	0.288326	0.971	0.94	2.55447e-91	0
Napsa	8.84464e-96	-0.600272	0.701	0.744	2.85558e-91	0
Plaur	1.75839e-95	0.338868	0.782	0.684	5.67715e-91	0
Sh3bgrl	1.81292e-95	-0.260624	0.949	0.961	5.85319e-91	0
Arap2	2.0572e-95	-0.32887	0.178	0.315	6.64187e-91	0
BC005537	5.22327e-95	0.270682	0.977	0.948	1.68639e-90	0
Smim14	1.28501e-93	-0.302806	0.506	0.608	4.14878e-89	0
Tbrg1	7.66629e-93	-0.276766	0.617	0.706	2.47514e-88	0
Cd52	3.20475e-92	0.289588	0.998	0.995	1.03469e-87	0
Lgmn	7.4439e-92	0.348654	0.81	0.711	2.40334e-87	0
Ly6c2	1.17487e-91	-1.64239	0.259	0.381	3.79317e-87	0
Mcemp1	1.31219e-91	-0.400563	0.426	0.552	4.23654e-87	0
Prdx6	1.30944e-90	-0.383221	0.898	0.914	4.22767e-86	0
Gyg	1.52271e-90	-0.378777	0.628	0.704	4.91621e-86	0
Itgb7	1.96443e-90	-0.375762	0.168	0.296	6.34237e-86	0
Sat1	2.48709e-90	-0.297946	0.915	0.937	8.02981e-86	0
Pbxip1	3.10635e-89	-0.292219	0.697	0.775	1.00292e-84	0
Tax1bp1	4.37741e-89	-0.253063	0.851	0.889	1.41329e-84	0
Pkib	5.06748e-88	-0.547185	0.437	0.54	1.63609e-83	0
Upp1	2.05767e-87	-0.452933	0.382	0.493	6.64339e-83	0
Olfm1	7.41201e-87	0.257391	0.804	0.686	2.39304e-82	0
Fgl2	7.87802e-87	-0.31455	0.164	0.289	2.5435e-82	0
Car2	1.25835e-86	-0.379855	0.146	0.272	4.0627e-82	0
Msrb1	3.69215e-86	-0.25264	0.978	0.982	1.19205e-81	0
C3	6.92028e-86	-0.464828	0.652	0.717	2.23428e-81	0
Samsn1	1.98956e-85	-0.377125	0.349	0.473	6.4235e-81	0
Ubb	7.4715e-83	-0.304592	0.968	0.975	2.41225e-78	0
Stk17b	9.99056e-83	-0.291051	0.609	0.704	3.22555e-78	0
Selplg	1.10239e-81	-0.25591	0.853	0.888	3.55917e-77	0
Plek	3.39417e-81	-0.291512	0.939	0.949	1.09584e-76	0
Pmaip1	1.98913e-80	-0.250811	0.144	0.265	6.4221e-76	0
Ccnd1	1.31267e-79	0.270411	0.681	0.53	4.23808e-75	0
Lrpap1	2.57617e-79	0.2911	0.768	0.682	8.31741e-75	0
Akap13	6.96373e-79	-0.260827	0.764	0.815	2.24831e-74	0
Tarm1	1.89555e-78	-0.552981	0.239	0.35	6.11998e-74	0
F10	1.43396e-77	0.337312	0.505	0.376	4.62967e-73	0
Grina	9.8953e-77	-0.365248	0.76	0.808	3.1948e-72	0
Ogfrl1	7.08164e-76	-0.262931	0.328	0.45	2.28638e-71	0
Tgfbi	2.62752e-75	0.30191	0.909	0.849	8.48323e-71	0
Spp1	1.43395e-74	0.277847	0.995	0.978	4.62965e-70	0
Pgf	4.50936e-74	-0.276613	0.12	0.232	1.45589e-69	0
Malat1	1.9883e-71	-0.48093	0.991	0.995	6.41943e-67	0
Adgre1	2.91042e-71	-0.299	0.556	0.653	9.39658e-67	0
Hist1h1c	6.13926e-71	-0.350927	0.325	0.445	1.98212e-66	0
Pnpla8	4.92825e-70	-0.255936	0.401	0.501	1.59114e-65	0
Cd24a	8.75321e-70	-0.281982	0.816	0.867	2.82606e-65	0
Cd83	9.81937e-69	-0.345907	0.068	0.16	3.17028e-64	0
Ramp1	3.96131e-68	-0.276021	0.458	0.57	1.27895e-63	0
Slpi	4.02221e-68	-0.742741	0.342	0.449	1.29861e-63	0
S100a8	1.51667e-67	-3.09181	0.54	0.593	4.89672e-63	0
Ear2	9.4711e-66	-0.41366	0.228	0.342	3.05784e-61	0
Sp140	1.41735e-65	-0.264597	0.413	0.51	4.57605e-61	0
Mgst1	3.42119e-65	-0.372487	0.562	0.633	1.10457e-60	0
Cd36	4.78694e-65	0.395456	0.766	0.68	1.54551e-60	0
Glipr2	5.83457e-65	-0.284722	0.406	0.518	1.88375e-60	0
Gpr137b	1.4403e-64	-0.330017	0.794	0.824	4.65014e-60	0
S100a9	4.07081e-64	-3.08793	0.189	0.286	1.3143e-59	0
Ly6a	1.11567e-63	-0.799543	0.269	0.376	3.60205e-59	0
Ptpn18	4.13318e-62	-0.307371	0.747	0.782	1.33444e-57	0
Gbp2	1.85464e-60	-0.422373	0.397	0.488	5.9879e-56	0
Pde4b	4.28249e-60	-0.256112	0.272	0.38	1.38264e-55	0
Car4	2.14325e-58	-0.559975	0.211	0.314	6.91969e-54	0
Cfb	1.33688e-57	-0.4066	0.517	0.584	4.31626e-53	0
Cd93	3.82169e-57	-0.352402	0.556	0.608	1.23387e-52	0
Hmox1	4.90424e-56	0.263649	0.851	0.753	1.58338e-51	0
Cited2	2.28532e-55	-0.313564	0.564	0.629	7.37839e-51	0
Ccl4	1.09727e-54	0.794278	0.499	0.402	3.54264e-50	0
Timp1	1.19174e-54	0.322361	0.229	0.14	3.84764e-50	0
AW112010	1.42645e-53	-0.632018	0.647	0.709	4.60543e-49	0
2410006H16Rik	1.70583e-53	-0.306178	0.404	0.493	5.50744e-49	0
Ifitm1	7.69717e-53	-1.68605	0.189	0.277	2.48511e-48	0
CropBFP	3.72054e-50	-0.252625	0.995	0.995	1.20121e-45	0
Mfge8	1.40076e-48	-0.308798	0.433	0.53	4.52249e-44	0
Psmb8	5.74807e-46	-0.252393	0.908	0.91	1.85582e-41	0
Ccl7	8.35812e-46	0.464981	0.206	0.129	2.6985e-41	0
Klk1b11	2.74905e-45	-0.278772	0.106	0.184	8.87557e-41	0
Sdc4	3.71816e-45	-0.312141	0.418	0.503	1.20045e-40	0
Cdkn1a	8.31221e-45	-0.319798	0.841	0.866	2.68368e-40	0
Cd69	2.54087e-44	-0.269795	0.194	0.281	8.20345e-40	0
Atox1	3.05634e-44	-0.333535	0.995	0.993	9.8677e-40	0
Cd74	3.3927e-44	-1.18773	0.963	0.942	1.09537e-39	0
Dnmt3a	4.83986e-44	0.277272	0.664	0.581	1.5626e-39	0
Cd9	1.11042e-42	-0.260765	0.991	0.987	3.58509e-38	0
Mpp1	3.76781e-42	-0.401794	0.708	0.708	1.21647e-37	0
Aif1	4.41848e-42	-0.374375	0.255	0.335	1.42655e-37	0
Zfand6	7.2631e-42	-0.275537	0.66	0.708	2.34496e-37	0
St8sia4	8.15552e-42	-0.287681	0.248	0.331	2.63309e-37	0
Gpnmb	2.74169e-41	0.296677	0.834	0.76	8.85182e-37	0
Map4k4	4.14969e-41	-0.298736	0.588	0.638	1.33977e-36	0
H2-Eb1	1.85492e-40	-1.41591	0.44	0.49	5.98879e-36	0
Rel	4.53961e-40	-0.291024	0.417	0.486	1.46566e-35	0
Cnn2	7.54727e-40	-0.299933	0.334	0.409	2.43671e-35	0
Ccn3	2.98303e-39	-0.313118	0.396	0.479	9.63101e-35	0
Cbfa2t3	3.24229e-39	-0.277066	0.158	0.233	1.04681e-34	0
S100a1	3.36691e-38	-0.452146	0.871	0.867	1.08704e-33	0
Srgn	1.37984e-37	-0.564939	0.842	0.8	4.45496e-33	0
Marcksl1	3.71298e-37	-0.351823	0.568	0.632	1.19877e-32	0
Mgll	1.3839e-36	-0.298708	0.489	0.553	4.46807e-32	0
Tes	3.89402e-34	-0.262859	0.746	0.763	1.25722e-29	0
Ifi30	5.91135e-33	-0.308636	0.784	0.782	1.90854e-28	0
H2-Aa	1.1094e-32	-1.30227	0.549	0.576	3.58182e-28	0
Ifit1	1.72811e-32	-0.401731	0.333	0.405	5.57938e-28	0
Ccl5	1.10524e-31	-1.96298	0.129	0.193	3.56838e-27	0
H2-Ab1	2.86965e-30	-1.42948	0.546	0.575	9.26495e-26	0
Gnb4	3.13551e-30	-0.346462	0.237	0.296	1.01233e-25	0
Ifit2	1.39501e-29	-0.319014	0.193	0.262	4.50393e-25	0
Ptx3	5.81083e-27	0.262605	0.195	0.136	1.87608e-22	0
Tgm2	8.09837e-26	-0.25227	0.409	0.466	2.61464e-21	0
Cd53	2.08639e-22	-0.258117	0.993	0.978	6.73613e-18	0
Cxcl2	2.7851e-22	0.285798	0.378	0.315	8.99198e-18	0
Creg1	9.46175e-22	-0.262116	0.987	0.979	3.05482e-17	0
Syngr2	5.47362e-18	-0.297828	0.82	0.81	1.76721e-13	0
Marco	1.27535e-15	-0.623918	0.2	0.243	4.11761e-11	0
Ctsl	1.6961e-15	0.251851	0.946	0.898	5.47602e-11	0
Hist1h1b	1.56332e-14	-0.306556	0.153	0.191	5.04732e-10	0
Ccl22	1.92518e-14	-1.2035	0.199	0.24	6.21563e-10	0
Thbs1	7.82626e-11	-0.683225	0.423	0.362	2.52679e-06	0
Fabp5	2.80126e-08	-0.430942	0.916	0.888	0.000904415	0
Sgk1	8.25923e-08	-0.297692	0.528	0.528	0.00266657	0
Il1b	1.67279e-06	-0.333886	0.335	0.366	0.0540076	0
Rsad2	2.39983e-06	-0.555625	0.217	0.241	0.0774808	0
Mgl2	9.70185e-06	-0.672944	0.343	0.35	0.313234	0
Ccl3	2.13854e-05	0.376941	0.474	0.446	0.69045	0
Ccl17	2.45792e-05	-0.522114	0.623	0.629	0.793563	0
Cstdc4	0.00166211	-0.775335	0.185	0.199	1	0
Sept9	0	0.596984	0.946	0.827	0	1
AA467197	0	-1.29232	0.914	0.984	0	1
Abcc5	0	0.623932	0.716	0.408	0	1
Acsl1	0	0.991372	0.803	0.559	0	1
Adam8.1	0	-1.06172	0.214	0.677	0	1
Adipor2.1	0	0.653519	0.883	0.698	0	1
Atox1.1	0	-1.05205	0.983	0.996	0	1
Atp6v0d2	0	1.04317	0.944	0.699	0	1
Bhlhe41	0	0.779807	0.698	0.272	0	1
Bnip3l	0	0.550204	0.94	0.843	0	1
C1qb	0	-1.8164	0.156	0.518	0	1
Ccl6	0	0.845554	1	0.994	0	1
Cd14	0	-1.07153	0.407	0.703	0	1
Cd302	0	0.936918	0.924	0.612	0	1
Cd44	0	0.507698	0.99	0.945	0	1
Cd52.1	0	-1.22956	0.992	0.997	0	1
Cd74.1	0	-3.75412	0.818	0.971	0	1
Cd86.1	0	-0.658146	0.075	0.421	0	1
Cdc42ep2	0	0.615108	0.772	0.487	0	1
Cdc42ep3.1	0	0.669512	0.709	0.419	0	1
Cebpb	0	0.786445	0.997	0.928	0	1
Cfp	0	-1.16045	0.774	0.938	0	1
Coro1a	0	-0.703937	0.866	0.957	0	1
Crip1.1	0	-0.869136	0.983	0.989	0	1
Cst3.1	0	-2.4867	0.995	0.999	0	1
Ctsd	0	0.705759	1	0.996	0	1
Cxcl16	0	-1.01434	0.46	0.794	0	1
Cybb	0	0.60868	0.999	0.967	0	1
Dcstamp.1	0	-1.13865	0.235	0.653	0	1
Ddhd1	0	0.597919	0.882	0.697	0	1
Dram1	0	0.614421	0.746	0.43	0	1
Ear2.1	0	1.15167	0.714	0.24	0	1
Eif4g2	0	0.479798	0.994	0.975	0	1
Eif5a.1	0	0.445721	0.997	0.978	0	1
Fabp5.1	0	0.917286	0.981	0.878	0	1
Fam181b	0	0.269095	0.174	0.017	0	1
Ffar2.1	0	0.568167	0.461	0.157	0	1
Fpr1	0	0.508839	0.488	0.192	0	1
Fpr2	0	0.780389	0.712	0.351	0	1
Fth1	0	0.724599	1	1	0	1
Ftl1	0	0.531967	1	1	0	1
Gm2a	0	-0.917486	0.798	0.922	0	1
H2-Aa.1	0	-2.63255	0.333	0.614	0	1
Hebp1.1	0	0.803754	0.91	0.622	0	1
Idh1	0	0.59198	0.857	0.63	0	1
Ifi30.1	0	-1.06741	0.539	0.828	0	1
Ifitm3	0	-1.68939	0.603	0.846	0	1
Itgax	0	-0.725245	0.554	0.795	0	1
Jaml.1	0	-0.917153	0.049	0.373	0	1
Jund	0	-0.755583	0.847	0.949	0	1
Kmt5a	0	0.692001	0.884	0.684	0	1
Lamtor4	0	0.631995	0.938	0.792	0	1
Lmo4	0	0.686002	0.848	0.648	0	1
Lyz2.1	0	0.644869	1	0.998	0	1
Marco.1	0	1.80533	0.513	0.181	0	1
Mcemp1.1	0	0.783781	0.768	0.476	0	1
Mgll.1	0	1.00737	0.846	0.479	0	1
Mmp12.1	0	-1.40743	0.974	0.991	0	1
Mmp2	0	0.435649	0.368	0.12	0	1
Napsa.1	0	-1.04664	0.5	0.778	0	1
Nme1.1	0	0.493907	0.974	0.865	0	1
Nr1h3	0	0.493329	0.483	0.187	0	1
Pgam1.1	0	0.612923	0.998	0.976	0	1
Phgdh.1	0	0.698874	0.777	0.428	0	1
Plin2	0	0.692197	0.971	0.882	0	1
Pmp22	0	0.658898	0.788	0.469	0	1
Prkar2b	0	0.490681	0.527	0.246	0	1
Psap.1	0	0.633838	1	1	0	1
Ptpn1	0	0.699757	0.968	0.887	0	1
Rab32	0	0.657389	0.91	0.722	0	1
Rac2	0	-0.607537	0.894	0.95	0	1
S100a11	0	-0.917957	0.982	0.99	0	1
Sdcbp	0	0.646944	0.999	0.984	0	1
Serpinb1a	0	0.270332	0.256	0.056	0	1
Sgk1.1	0	1.2127	0.872	0.463	0	1
Sirpa	0	0.710005	0.999	0.965	0	1
Slc7a2	0	0.884978	0.92	0.654	0	1
Sod2	0	0.736566	0.972	0.848	0	1
Sort1.1	0	0.58693	0.688	0.341	0	1
Spint1	0	-0.761289	0.434	0.763	0	1
Srgn.1	0	-1.97983	0.431	0.881	0	1
St3gal5.1	0	-0.603743	0.082	0.426	0	1
Tpt1	0	-0.414465	1	1	0	1
Uchl1.1	0	-1.03369	0.154	0.501	0	1
Vat1	0	0.633609	0.956	0.832	0	1
Wfdc21	0	1.40045	0.832	0.367	0	1
Plxdc2	1.58487e-307	-0.673106	0.578	0.809	5.11692e-303	1
Dstn	2.47082e-307	0.474295	0.98	0.924	7.9773e-303	1
Cd93.1	1.06048e-305	0.510724	0.843	0.549	3.42386e-301	1
Psmb8.1	1.71762e-304	-0.625783	0.826	0.925	5.54551e-300	1
Perp	1.96378e-304	0.368232	0.319	0.093	6.34027e-300	1
Cd9.1	4.99393e-304	0.53002	0.999	0.986	1.61234e-299	1
H2-Ab1.1	1.25118e-303	-2.52146	0.335	0.612	4.03956e-299	1
Ndufa4	7.5323e-303	0.586959	0.861	0.693	2.43188e-298	1
Rps20	1.88831e-301	-0.377192	1	1	6.09659e-297	1
Gpx4.1	4.60968e-301	0.402683	0.999	0.991	1.48828e-296	1
Stap1	2.52018e-299	-0.593775	0.131	0.468	8.13665e-295	1
Atp6v1c1	1.75717e-295	0.535712	0.899	0.758	5.6732e-291	1
Cfb.1	2.09976e-293	0.672564	0.783	0.528	6.77927e-289	1
Ckb	4.01409e-293	-1.00069	0.239	0.546	1.29599e-288	1
Tfec	6.03162e-293	0.524582	0.788	0.541	1.94737e-288	1
Fcor	8.22e-291	0.502999	0.663	0.388	2.65391e-286	1
H2-DMa	4.63422e-287	-0.937351	0.594	0.773	1.4962e-282	1
Pycard	1.79357e-286	0.48233	0.988	0.947	5.79072e-282	1
Fxyd5	2.72958e-285	-0.59511	0.971	0.982	8.81271e-281	1
S100a10	3.90521e-283	-0.553937	0.992	0.993	1.26084e-278	1
Ly75.1	3.16992e-282	0.418984	0.472	0.201	1.02344e-277	1
Basp1.1	1.51747e-281	-0.792307	0.8	0.925	4.89929e-277	1
Rbpj.1	2.79647e-280	-0.619568	0.769	0.909	9.02869e-276	1
Sh3bgrl3	1.22165e-276	-0.356287	0.999	1	3.94423e-272	1
C1qc	2.29201e-275	-1.04337	0.067	0.37	7.39997e-271	1
Jak2.1	2.16604e-274	-0.694407	0.29	0.592	6.99329e-270	1
Marcksl1.1	2.49273e-274	-0.88583	0.37	0.663	8.04802e-270	1
Gnas	3.88729e-273	-0.502636	0.972	0.987	1.25505e-268	1
Fabp4	4.73638e-273	0.611615	0.302	0.094	1.52919e-268	1
Tmsb4x	5.56235e-273	-0.433106	1	1	1.79586e-268	1
Rnase6	1.19359e-271	-0.567884	0.089	0.4	3.85361e-267	1
Mgst1.1	1.24514e-270	0.456065	0.851	0.572	4.02005e-266	1
Gsr	1.29128e-268	0.517685	0.895	0.749	4.16903e-264	1
Glipr1	8.58231e-267	-0.618355	0.431	0.703	2.77088e-262	1
Tlr2	4.19132e-265	0.53651	0.876	0.696	1.35321e-260	1
Alcam	1.59387e-264	-0.586471	0.616	0.828	5.14596e-260	1
Gnb1	1.6821e-263	0.39311	0.994	0.977	5.43083e-259	1
Il21r.1	2.87564e-263	-0.478741	0.127	0.445	9.28429e-259	1
Ly6a.1	7.51642e-262	-1.44637	0.101	0.397	2.42675e-257	1
Ubb.1	1.20335e-261	-0.597664	0.949	0.978	3.88515e-257	1
Zyx.1	1.41428e-261	-0.834954	0.672	0.826	4.56614e-257	1
Olr1	6.56727e-260	0.500547	0.502	0.238	2.12031e-255	1
Scimp	2.23959e-257	-0.636741	0.279	0.572	7.23075e-253	1
Nus1	1.6381e-253	0.47889	0.871	0.729	5.28877e-249	1
Aif1.1	5.79605e-253	-0.707651	0.072	0.362	1.87131e-248	1
N4bp1	2.96279e-252	0.506105	0.908	0.779	9.56565e-248	1
Snx10	1.54914e-251	0.475948	0.919	0.821	5.00155e-247	1
Mrc1	4.00347e-251	0.528332	0.84	0.597	1.29256e-246	1
Maoa	7.60879e-251	0.320446	0.322	0.111	2.45657e-246	1
Ctnnb1	7.94625e-251	0.492384	0.907	0.801	2.56553e-246	1
Pfn1	1.16166e-250	0.282128	1	1	3.75055e-246	1
Ctsh	2.53345e-250	-0.610386	0.696	0.859	8.17949e-246	1
Runx3	1.59096e-248	-0.473615	0.039	0.318	5.13658e-244	1
Ptpn18.1	2.04804e-248	-0.64686	0.616	0.803	6.6123e-244	1
Snx27	2.06113e-248	0.485007	0.72	0.505	6.65456e-244	1
Lsp1.1	1.11295e-245	-0.596483	0.946	0.969	3.59328e-241	1
Tcf7l2	1.20518e-245	0.493558	0.799	0.601	3.89105e-241	1
Ctsk	1.36482e-245	0.387133	0.337	0.12	4.40647e-241	1
Canx	1.94953e-244	0.387054	0.992	0.969	6.29425e-240	1
Itgb7.1	5.32745e-244	-0.570848	0.035	0.309	1.72002e-239	1
Rgs2	3.79295e-241	-0.748455	0.327	0.611	1.22459e-236	1
Ldha	9.14508e-241	0.402198	0.993	0.964	2.95258e-236	1
Samd5	1.02479e-240	0.281985	0.241	0.066	3.30862e-236	1
Ch25h	6.06206e-240	0.722804	0.465	0.221	1.9572e-235	1
Fau	4.02451e-238	-0.358809	1	1	1.29935e-233	1
Fam129a	7.99258e-238	-0.502876	0.253	0.555	2.58049e-233	1
Ltb4r1	3.27005e-236	-0.455486	0.065	0.343	1.05577e-231	1
Zfp36l1.1	1.5695e-233	-0.894788	0.382	0.641	5.06728e-229	1
H2-D1.1	1.92419e-233	-0.630551	0.993	0.997	6.21243e-229	1
Iqgap1	2.19574e-231	0.3664	0.997	0.991	7.08916e-227	1
Arl4c	4.55996e-231	-0.544979	0.41	0.688	1.47223e-226	1
Tbc1d2	1.65108e-230	0.287439	0.322	0.118	5.33066e-226	1
Il7r	1.25851e-227	-0.621062	0.17	0.455	4.06324e-223	1
Mbnl1	4.01183e-225	-0.527581	0.956	0.976	1.29526e-220	1
Emb	1.36588e-224	-0.647615	0.73	0.858	4.40987e-220	1
Plbd1	4.25067e-222	-0.525191	0.027	0.279	1.37237e-217	1
H2-Eb1.1	1.14147e-221	-2.23397	0.271	0.517	3.68535e-217	1
Tomm6	3.3737e-220	0.374184	0.977	0.945	1.08923e-215	1
Spint2.1	3.34976e-219	-0.499506	0.024	0.271	1.0815e-214	1
Tuba1b	1.2625e-218	0.459441	0.981	0.884	4.07612e-214	1
Clec4n.1	8.1603e-217	-0.583447	0.993	0.988	2.63463e-212	1
Phlda3	1.35172e-216	0.487098	0.51	0.273	4.36415e-212	1
Calm1	2.0865e-216	0.27524	1	0.999	6.73647e-212	1
Camk2d	6.1547e-216	0.452711	0.856	0.704	1.98711e-211	1
Mfsd6	1.71317e-215	-0.386568	0.05	0.31	5.53115e-211	1
Sft2d2	7.92913e-215	-0.440671	0.253	0.541	2.56e-210	1
Pld4	3.37971e-214	-0.549316	0.651	0.822	1.09117e-209	1
Tnip3	4.07216e-214	-0.587986	0.436	0.674	1.31474e-209	1
Cdkn1a.1	5.20562e-213	-0.724249	0.738	0.883	1.68069e-208	1
Ncoa4	7.95463e-213	0.462987	0.803	0.638	2.56823e-208	1
Tnfrsf21	4.77635e-210	0.410583	0.583	0.357	1.54209e-205	1
Tarm1.1	1.27264e-209	-0.732635	0.103	0.365	4.10885e-205	1
Pmepa1	1.71544e-209	-0.455027	0.086	0.35	5.53846e-205	1
Lgals3.1	1.789e-208	-0.657084	1	1	5.77596e-204	1
Rpl19	1.90074e-207	-0.301282	1	1	6.13674e-203	1
B2m.1	2.41555e-207	-0.490631	1	1	7.79885e-203	1
Pkib.1	4.46828e-205	-0.739552	0.298	0.557	1.44263e-200	1
Hvcn1	1.23524e-204	0.434914	0.84	0.682	3.98811e-200	1
Psen2	2.55395e-204	0.41359	0.667	0.458	8.24569e-200	1
Atp5a1	4.40695e-204	0.32703	0.997	0.985	1.42283e-199	1
Ccl17.1	9.77057e-204	-3.012	0.479	0.655	3.15453e-199	1
Rilpl2	1.20903e-203	0.495637	0.753	0.58	3.90349e-199	1
Psmb9.1	1.49313e-203	-0.504533	0.614	0.797	4.82073e-199	1
S100a8.1	3.41158e-202	-2.17454	0.792	0.541	1.10146e-197	1
Il1r2.1	9.46309e-201	-0.838128	0.04	0.276	3.05525e-196	1
Hspa9	2.38672e-200	0.417077	0.922	0.813	7.70575e-196	1
Mgl2.1	1.79277e-199	-1.55484	0.141	0.387	5.78812e-195	1
Cd300lf	2.55848e-198	0.436942	0.846	0.698	8.2603e-194	1
Anxa2	2.96734e-198	0.339829	0.998	0.982	9.58037e-194	1
Bri3bp	4.61566e-198	-0.425373	0.337	0.594	1.49021e-193	1
Rab1a	5.78278e-198	0.400486	0.918	0.851	1.86703e-193	1
Gsap	6.38838e-198	0.406818	0.799	0.627	2.06255e-193	1
Soat1	4.91997e-197	0.39257	0.97	0.899	1.58846e-192	1
Fgl2.1	9.57177e-197	-0.431712	0.054	0.298	3.09034e-192	1
Tnfrsf1b	1.78542e-196	0.461932	0.75	0.561	5.76441e-192	1
Gbp2.1	1.63198e-195	-0.663269	0.25	0.507	5.269e-191	1
Eif4a1	4.4358e-195	0.315387	0.996	0.984	1.43214e-190	1
Abcg1	6.54418e-193	0.455627	0.898	0.772	2.11285e-188	1
Atp5g3	3.13668e-191	0.34701	0.993	0.965	1.01271e-186	1
S100a1.1	8.84841e-189	0.353758	0.93	0.857	2.8568e-184	1
Pfkp	1.19024e-188	-0.548025	0.544	0.72	3.84281e-184	1
Psme1	2.99974e-188	-0.455923	0.79	0.898	9.68496e-184	1
Esd	4.2054e-188	0.41125	0.98	0.941	1.35775e-183	1
Tcaf1	4.43593e-188	0.291124	0.274	0.101	1.43219e-183	1
Creb5	1.01341e-186	-0.526587	0.6	0.786	3.27191e-182	1
Irf5	1.84471e-186	-0.445402	0.681	0.836	5.95582e-182	1
Plet1	2.81839e-185	-1.52035	0.493	0.676	9.09944e-181	1
Dbi	1.36219e-183	0.373198	0.984	0.943	4.39797e-179	1
Ran	1.97593e-183	0.376138	0.99	0.951	6.37949e-179	1
Gpr137b.1	2.01415e-183	0.385767	0.91	0.8	6.50287e-179	1
Mapkapk2	7.00913e-183	0.398443	0.891	0.801	2.26297e-178	1
Ptpn12	1.93841e-182	0.422186	0.851	0.733	6.25836e-178	1
Lrrc58	2.7651e-181	0.417236	0.854	0.752	8.92739e-177	1
mt-Co1	3.08678e-180	-0.349007	0.999	0.999	9.96596e-176	1
Plek.1	5.45179e-180	0.367262	0.984	0.94	1.76017e-175	1
Ywhab	5.45767e-179	0.332371	0.978	0.948	1.76206e-174	1
Rps27	6.67844e-179	-0.394164	0.994	0.996	2.1562e-174	1
Rgs1	1.09061e-178	-0.772129	0.222	0.466	3.52114e-174	1
Npc2	9.26279e-178	-0.429084	0.997	0.999	2.99058e-173	1
Pparg	5.91456e-177	0.285345	0.339	0.152	1.90957e-172	1
Txn1	1.06295e-176	0.293848	1	0.996	3.43183e-172	1
H2-Q7.1	3.28912e-176	-0.816146	0.22	0.457	1.06193e-171	1
Gnb4.1	1.19795e-175	-0.530265	0.087	0.319	3.8677e-171	1
Cd37	3.39055e-175	-0.381619	0.18	0.429	1.09467e-170	1
Ifitm2	7.5575e-174	-0.777904	0.519	0.704	2.44001e-169	1
Il18.1	3.51959e-173	0.455644	0.557	0.343	1.13634e-168	1
Glul	8.6861e-173	0.417922	0.792	0.62	2.80439e-168	1
Afdn	4.01212e-172	-0.348703	0.159	0.41	1.29535e-167	1
Cacybp	5.9736e-172	0.396659	0.817	0.676	1.92864e-167	1
Dhrs9	5.59382e-170	-0.314675	0.028	0.235	1.80602e-165	1
Rpl10	9.70356e-170	-0.383439	0.978	0.989	3.13289e-165	1
Cbfa2t3.1	1.66709e-169	-0.476793	0.039	0.249	5.38235e-165	1
Tuba4a	1.68683e-169	0.393907	0.693	0.497	5.44611e-165	1
Stmn1	5.44522e-169	0.420976	0.86	0.62	1.75804e-164	1
Cgnl1	6.85237e-169	-0.342012	0.097	0.332	2.21236e-164	1
Ppp1r14b.1	7.28284e-168	0.360138	0.978	0.912	2.35134e-163	1
C1qa	8.33077e-168	-1.1843	0.066	0.28	2.68967e-163	1
Pglyrp1.1	1.15511e-167	-0.616719	0.017	0.214	3.72938e-163	1
Dpep2	2.37828e-167	-0.375476	0.084	0.313	7.67853e-163	1
Ccl2.1	3.17689e-167	-1.57161	0.408	0.599	1.02569e-162	1
Agap1	5.42782e-167	0.375865	0.554	0.341	1.75243e-162	1
Camk1	8.40024e-167	0.388212	0.674	0.49	2.7121e-162	1
Tes.1	9.73478e-166	-0.500591	0.614	0.786	3.14297e-161	1
Anxa1.1	5.65401e-165	-0.602151	0.914	0.937	1.82545e-160	1
Trerf1	7.91379e-165	-0.392503	0.198	0.441	2.55505e-160	1
Unc93b1	1.24199e-164	-0.42422	0.785	0.889	4.00988e-160	1
Pnpla8.1	3.33326e-164	0.405904	0.634	0.447	1.07618e-159	1
Olfm1.1	3.67869e-164	-0.478131	0.559	0.743	1.1877e-159	1
Malat1.1	3.80723e-164	-0.798288	0.993	0.994	1.2292e-159	1
Rhoa	6.78531e-164	0.285976	0.998	0.989	2.19071e-159	1
H2-DMb1	7.56934e-164	-0.751145	0.318	0.53	2.44384e-159	1
Ifi44	1.18659e-163	-0.526802	0.495	0.713	3.83103e-159	1
Rps27l	1.28231e-163	0.296779	0.999	0.99	4.14007e-159	1
Hmgn2	7.00438e-163	0.407883	0.717	0.535	2.26143e-158	1
Rragc	1.64672e-162	0.369202	0.847	0.732	5.3166e-158	1
Slco3a1	3.83271e-162	-0.289133	0.033	0.235	1.23743e-157	1
Sp140.1	9.64524e-162	-0.413405	0.29	0.524	3.11406e-157	1
H2afy	3.47171e-161	-0.404636	0.9	0.942	1.12088e-156	1
Tmem176b.1	3.8959e-161	-0.585883	0.025	0.219	1.25783e-156	1
F2rl2	9.8838e-161	-0.316966	0.092	0.319	3.19108e-156	1
Ndufa13	1.53788e-160	-0.410829	0.84	0.923	4.96521e-156	1
Tspo	2.1793e-160	-0.359322	0.984	0.991	7.03609e-156	1
Hspd1.1	2.19722e-160	0.365216	0.923	0.8	7.09395e-156	1
Chil3.1	4.22677e-160	-1.5744	0.875	0.737	1.36466e-155	1
Ly86	8.1524e-160	-0.436027	0.111	0.336	2.63208e-155	1
Orai1	2.23033e-158	-0.403885	0.619	0.787	7.20084e-154	1
Klf4	2.75614e-158	0.432956	0.687	0.501	8.89849e-154	1
Mndal	1.09893e-157	-0.507016	0.603	0.769	3.54801e-153	1
Slfn1	3.0333e-157	-0.505104	0.104	0.327	9.7933e-153	1
Kcnn4.1	8.04775e-156	-0.470698	0.373	0.592	2.5983e-151	1
Hnrnpa2b1	1.36295e-155	0.321902	0.993	0.972	4.40042e-151	1
Ralgds	2.21314e-155	0.354756	0.55	0.35	7.14536e-151	1
Cysltr1	3.33554e-155	-0.406616	0.237	0.474	1.07691e-150	1
Pbxip1.1	1.14716e-154	-0.433541	0.602	0.785	3.70374e-150	1
Samd8	1.73426e-154	0.34468	0.598	0.4	5.59925e-150	1
Ahr	1.74664e-154	-0.354025	0.107	0.329	5.63921e-150	1
Calm3	2.19248e-154	0.301701	0.987	0.962	7.07865e-150	1
Trf.1	2.47382e-154	-1.14599	0.623	0.77	7.98696e-150	1
Ubc	8.40049e-154	-0.434976	0.885	0.948	2.71218e-149	1
Selenoh	1.14916e-153	0.430885	0.734	0.565	3.71017e-149	1
Rps2	1.7914e-153	0.283851	0.999	0.997	5.78372e-149	1
Dpys	4.56251e-153	-0.372504	0.129	0.356	1.47305e-148	1
Rgl1	5.33552e-153	0.287029	0.397	0.201	1.72263e-148	1
Antxr2	5.99191e-153	-0.373109	0.102	0.318	1.93455e-148	1
Hdgf	6.94639e-153	0.368398	0.947	0.873	2.24271e-148	1
Man2b1	1.10201e-152	-0.479871	0.695	0.837	3.55796e-148	1
2410006H16Rik.1	6.22322e-152	-0.488203	0.278	0.509	2.00923e-147	1
Fkbp1a	1.30855e-151	-0.441932	0.886	0.929	4.22478e-147	1
Etv3	3.10964e-151	-0.47402	0.279	0.51	1.00398e-146	1
Pik3ap1	3.14625e-151	0.383588	0.795	0.648	1.0158e-146	1
Gpr171	5.1348e-151	-0.319462	0.049	0.25	1.65782e-146	1
Hnrnpab	2.03446e-150	0.350028	0.965	0.911	6.56847e-146	1
Retreg1	3.9942e-150	-0.370305	0.322	0.555	1.28957e-145	1
BC028528	5.8943e-150	-0.338132	0.222	0.455	1.90303e-145	1
Cotl1	6.77143e-149	0.303328	0.995	0.984	2.18622e-144	1
Ltc4s.1	1.34037e-148	0.310031	0.381	0.194	4.32753e-144	1
Bmyc	3.22325e-148	-0.295867	0.052	0.249	1.04066e-143	1
Tspan3	3.83568e-148	-0.342402	0.174	0.402	1.23839e-143	1
Gm26917	4.51501e-148	0.660895	0.792	0.648	1.45772e-143	1
Src	5.46512e-148	-0.317372	0.124	0.348	1.76447e-143	1
H2-Q6.1	5.71786e-148	-0.456757	0.08	0.285	1.84607e-143	1
Gng2	6.62605e-148	-0.399645	0.46	0.663	2.13929e-143	1
Flna	1.08075e-147	0.34366	0.964	0.913	3.48931e-143	1
Rps14	1.55758e-147	-0.263335	1	1	5.0288e-143	1
Uap1l1	4.11421e-147	0.353409	0.789	0.649	1.32831e-142	1
Rps6kb1	6.17674e-147	0.368411	0.625	0.456	1.99422e-142	1
1700025G04Rik	6.36908e-147	-0.294219	0.097	0.311	2.05632e-142	1
Naa50	6.79273e-147	0.3602	0.878	0.764	2.1931e-142	1
Ppm1m	8.56818e-147	-0.327806	0.231	0.466	2.76632e-142	1
Ier5	1.82953e-145	-0.424927	0.448	0.662	5.90681e-141	1
Cd33	1.46434e-144	0.335907	0.79	0.605	4.72775e-140	1
Nampt	5.31093e-144	0.330671	0.892	0.789	1.71469e-139	1
Smdt1	6.0263e-143	-0.343203	0.954	0.969	1.94565e-138	1
Hnrnpa3	9.13641e-143	0.344939	0.956	0.901	2.94978e-138	1
Blnk	1.19158e-142	-0.316596	0.142	0.362	3.84713e-138	1
Sub1	2.13668e-142	-0.428488	0.881	0.932	6.89849e-138	1
Pltp	4.34287e-142	-0.370786	0.057	0.25	1.40214e-137	1
Crlf2	5.65904e-142	-0.343198	0.266	0.491	1.82708e-137	1
Plekho1	2.01103e-141	-0.379377	0.538	0.726	6.49282e-137	1
Tmem176a.1	3.97971e-141	-0.527454	0.022	0.196	1.28489e-136	1
Jup	4.14903e-141	-0.355439	0.155	0.373	1.33956e-136	1
Ywhae	4.38017e-139	0.287182	0.988	0.974	1.41418e-134	1
Plp2	4.82445e-139	-0.381037	0.552	0.731	1.55762e-134	1
Cd53.1	6.36794e-139	-0.499161	0.99	0.98	2.05595e-134	1
Ank	6.83567e-139	-0.294332	0.125	0.339	2.20697e-134	1
Gsto1	6.31094e-138	0.328548	0.828	0.712	2.03755e-133	1
Palld	1.50367e-137	-0.27995	0.037	0.217	4.85475e-133	1
Bcap31	3.20586e-137	0.420164	0.827	0.753	1.03504e-132	1
Clic1	4.04079e-137	-0.327236	0.954	0.976	1.30461e-132	1
Ccdc86	6.2542e-136	0.343289	0.756	0.621	2.01923e-131	1
Hepacam2.1	9.35056e-136	-0.329519	0.02	0.189	3.01892e-131	1
Socs2	4.17193e-135	-0.585456	0.505	0.667	1.34695e-130	1
Syk	5.18543e-135	0.342887	0.879	0.809	1.67417e-130	1
M6pr	8.63669e-135	0.334698	0.908	0.838	2.78844e-130	1
Treml2	9.40359e-135	-0.439373	0.398	0.602	3.03604e-130	1
Rpl7	1.50643e-134	-0.26601	0.999	0.999	4.86366e-130	1
Hip1	2.31551e-134	0.350813	0.621	0.448	7.47585e-130	1
Lpar6	2.95964e-134	-0.29382	0.112	0.317	9.5555e-130	1
Tmem59	3.90408e-134	-0.366095	0.623	0.786	1.26047e-129	1
Tap1	3.95181e-134	-0.371264	0.52	0.713	1.27588e-129	1
Snx7	4.83055e-134	0.279249	0.387	0.214	1.55959e-129	1
Gdi2.1	7.59053e-134	-0.385656	0.958	0.977	2.45068e-129	1
H1fx	2.00003e-133	-0.358573	0.055	0.24	6.45729e-129	1
Adgre4	3.77114e-133	0.29617	0.459	0.26	1.21755e-128	1
Tiam1	9.74757e-133	-0.274317	0.113	0.32	3.1471e-128	1
Btg1.1	1.78978e-132	-0.526358	0.972	0.985	5.77847e-128	1
Rexo2	2.81788e-132	0.308259	0.942	0.868	9.0978e-128	1
Tmem243	3.36697e-132	-0.279611	0.149	0.363	1.08706e-127	1
Xist	3.9813e-132	-0.405626	0.943	0.96	1.2854e-127	1
Ctse	5.23717e-132	-0.309711	0.146	0.358	1.69087e-127	1
Pdgfa	1.64839e-131	-0.440327	0.14	0.347	5.322e-127	1
Lima1	6.99189e-131	0.313978	0.51	0.328	2.2574e-126	1
Rpl18a	3.75273e-130	-0.280064	0.999	0.999	1.21161e-125	1
Lrrc59	4.5216e-130	0.338547	0.776	0.655	1.45984e-125	1
P2ry10.1	6.58621e-130	-0.264365	0.011	0.168	2.12642e-125	1
Smox	1.35549e-129	-0.301073	0.152	0.366	4.37632e-125	1
Eif1	1.41097e-129	-0.291566	0.994	0.996	4.55545e-125	1
Nln	1.77656e-129	0.307481	0.493	0.32	5.73581e-125	1
Slc15a3	2.71098e-129	-0.441856	0.656	0.789	8.75266e-125	1
Prkcd.1	4.14127e-129	0.309826	0.989	0.969	1.33705e-124	1
Fnbp1l	1.189e-128	-0.305188	0.055	0.236	3.83881e-124	1
Pea15a	1.43975e-128	-0.349731	0.527	0.719	4.64836e-124	1
Tmed2	1.46758e-128	0.29808	0.959	0.932	4.73822e-124	1
Tmem173	1.93731e-128	-0.328722	0.355	0.574	6.25481e-124	1
Id3	4.66749e-128	-0.683854	0.173	0.371	1.50695e-123	1
Traf1	5.35334e-128	-0.353895	0.118	0.316	1.72838e-123	1
Abcd2	7.70215e-128	0.252401	0.356	0.185	2.48672e-123	1
Lipe	3.63751e-127	-0.266483	0.088	0.281	1.17441e-122	1
Tnfsf8	6.5286e-127	-0.308351	0.042	0.214	2.10782e-122	1
Eid1	6.73503e-127	-0.356373	0.443	0.65	2.17447e-122	1
Sla	7.93625e-127	0.360718	0.683	0.523	2.5623e-122	1
Iqsec1	8.58965e-127	0.321832	0.564	0.391	2.77325e-122	1
Csf2rb2	1.0298e-126	-0.411842	0.633	0.781	3.32482e-122	1
Irf4	1.94566e-126	-0.34671	0.135	0.34	6.28175e-122	1
Msrb1.1	5.6518e-126	0.252841	0.997	0.978	1.82474e-121	1
Cmpk1	2.20919e-125	0.317533	0.915	0.851	7.13259e-121	1
Ubl5	3.50194e-125	-0.299718	0.949	0.97	1.13064e-120	1
Usp18	3.98916e-125	-0.412551	0.305	0.519	1.28794e-120	1
Adra2a	6.65697e-125	-0.291048	0.031	0.197	2.14927e-120	1
Lacc1	6.96177e-125	-0.281479	0.116	0.314	2.24768e-120	1
Ahcyl2	1.04296e-124	-0.302955	0.219	0.432	3.3673e-120	1
Mfge8.1	1.27234e-124	-0.649683	0.333	0.54	4.10786e-120	1
Qdpr	1.30108e-124	0.333683	0.76	0.635	4.20067e-120	1
Cyth3	3.08995e-124	0.25852	0.38	0.211	9.97622e-120	1
Wfdc17	3.61601e-124	0.269832	0.997	0.974	1.16746e-119	1
Unc119	4.67228e-124	0.341567	0.802	0.686	1.50849e-119	1
Pdgfb	9.80658e-124	-0.274851	0.056	0.234	3.16615e-119	1
Map4k1	3.35218e-123	-0.254889	0.148	0.356	1.08229e-118	1
Cyfip2	4.61565e-123	0.280836	0.477	0.294	1.49021e-118	1
Tspan14	5.80363e-123	0.326382	0.625	0.458	1.87376e-118	1
Ccdc12	6.60606e-123	-0.35747	0.77	0.862	2.13283e-118	1
Raf1	1.09938e-122	0.328242	0.651	0.5	3.54945e-118	1
Ly6e	1.42686e-122	-0.364504	0.997	0.984	4.60675e-118	1
Syngr2.1	1.87044e-122	-0.543898	0.73	0.828	6.03892e-118	1
Mtmr4	2.98884e-122	-0.328247	0.137	0.333	9.64977e-118	1
C3ar1.1	3.89107e-122	-0.477611	0.338	0.537	1.25627e-117	1
Rbm7	1.12267e-121	0.329757	0.705	0.577	3.62466e-117	1
Mapk6	1.71137e-121	0.316892	0.545	0.376	5.52534e-117	1
H2-K1.1	2.71933e-121	-0.499748	0.999	0.999	8.77961e-117	1
Rpl15	6.29651e-121	-0.310943	0.998	0.997	2.03289e-116	1
Msr1.1	4.00645e-120	0.321756	0.934	0.796	1.29352e-115	1
Lsr.1	4.52347e-120	-0.300497	0.071	0.249	1.46045e-115	1
Gbp7	6.51842e-120	-0.399354	0.43	0.62	2.10454e-115	1
Daglb.1	6.59672e-120	-0.293475	0.154	0.354	2.12982e-115	1
Sept11	2.04669e-119	0.319442	0.792	0.654	6.60795e-115	1
Clec4e	2.12447e-119	0.316291	0.755	0.573	6.85907e-115	1
Ifi209	2.30692e-119	-0.354121	0.283	0.493	7.44811e-115	1
Pgf.1	2.70867e-119	-0.370373	0.061	0.232	8.74521e-115	1
Ier3	3.42966e-119	-0.58378	0.443	0.621	1.1073e-114	1
Naaa	5.9756e-119	0.286257	0.963	0.877	1.92928e-114	1
Ywhah	7.81675e-119	-0.343521	0.941	0.962	2.52372e-114	1
Fam120a	1.0922e-118	0.324741	0.848	0.756	3.52627e-114	1
Grcc10	3.68939e-118	-0.349894	0.291	0.501	1.19116e-113	1
Rnf128.1	3.75003e-118	0.308518	0.67	0.482	1.21074e-113	1
Hp	4.15652e-118	0.27016	0.342	0.177	1.34197e-113	1
Cited2.1	4.73009e-118	-0.500706	0.466	0.641	1.52716e-113	1
Baz1a	7.99847e-118	0.339714	0.8	0.695	2.58239e-113	1
Kctd12	6.2526e-117	-0.415451	0.783	0.872	2.01871e-112	1
Crem	6.33976e-117	-0.293917	0.091	0.273	2.04685e-112	1
Smim14.1	6.43868e-117	-0.363116	0.422	0.614	2.07879e-112	1
Junb	9.10874e-117	-0.470914	0.838	0.91	2.94085e-112	1
Cd80	2.19561e-116	-0.291171	0.096	0.28	7.08874e-112	1
Cd36.1	2.71003e-116	-0.727877	0.589	0.721	8.7496e-112	1
Mgat4b	4.01467e-116	0.313495	0.669	0.527	1.29618e-111	1
Cct6a	4.29343e-116	0.32088	0.898	0.821	1.38618e-111	1
Cd69.1	7.91603e-116	-0.409177	0.106	0.289	2.55577e-111	1
Ptgr1	2.20667e-115	0.270794	0.431	0.267	7.12445e-111	1
Ninj1	5.51845e-115	-0.384479	0.507	0.681	1.78169e-110	1
Tapt1	2.882e-114	0.261086	0.411	0.248	9.30483e-110	1
Lhfpl2	2.99727e-114	0.285924	0.526	0.35	9.67698e-110	1
Hsp90b1.1	4.7599e-114	0.270731	0.993	0.974	1.53678e-109	1
Ftl1-ps1	6.30446e-114	0.32999	0.81	0.702	2.03546e-109	1
Hk2	9.52364e-114	0.300087	0.593	0.42	3.0748e-109	1
Sulf2	1.69978e-113	0.324383	0.582	0.414	5.48792e-109	1
Mef2c	2.125e-113	-0.27414	0.1	0.282	6.86078e-109	1
Tmem256	2.60244e-113	0.286192	0.926	0.88	8.40224e-109	1
Gbp3	2.74142e-113	-0.275767	0.1	0.283	8.85095e-109	1
Fcgr3	1.09244e-112	-0.363399	0.927	0.942	3.52704e-108	1
Rhoq	5.73859e-112	0.332512	0.751	0.636	1.85276e-107	1
Rpl37	7.06047e-112	-0.282046	0.999	0.999	2.27954e-107	1
Acads	1.49862e-111	0.290547	0.551	0.391	4.83845e-107	1
Trappc6a	1.55895e-111	-0.284187	0.343	0.548	5.03323e-107	1
Mycbp2	2.6181e-111	0.353115	0.887	0.823	8.4528e-107	1
Zbtb20	2.66435e-111	-0.305136	0.2	0.399	8.60211e-107	1
Tpi1	4.1843e-111	0.309717	0.964	0.909	1.35094e-106	1
Metap2	1.11832e-110	0.289765	0.92	0.862	3.61061e-106	1
Tubb2a.1	3.56523e-110	-0.330017	0.231	0.423	1.15107e-105	1
Atp13a2	7.08274e-110	0.297649	0.793	0.677	2.28673e-105	1
Ndfip1	8.18927e-110	-0.298467	0.693	0.823	2.64399e-105	1
Gpcpd1.1	1.09916e-109	0.30679	0.598	0.441	3.54874e-105	1
Hbegf	2.9338e-109	-0.357736	0.087	0.258	9.47207e-105	1
H2-T23	3.49874e-109	-0.356975	0.36	0.551	1.1296e-104	1
Tuba1a	3.62804e-109	-0.338796	0.311	0.502	1.17135e-104	1
Tgfbr2	5.29405e-109	0.323077	0.716	0.589	1.70924e-104	1
Cox7a2l	8.24635e-109	-0.318965	0.964	0.977	2.66242e-104	1
Mxd1.1	2.1036e-108	-0.459583	0.09	0.257	6.7917e-104	1
Ciao2a	3.02272e-108	0.310023	0.897	0.831	9.75916e-104	1
Ciita	6.94998e-108	-0.297453	0.018	0.158	2.24387e-103	1
Atp6v0d1	1.96688e-107	0.283449	0.927	0.887	6.35026e-103	1
Abhd5	2.76697e-107	0.306727	0.61	0.464	8.93343e-103	1
Arpc3	4.35066e-107	-0.26397	0.968	0.983	1.40465e-102	1
Cd72	4.45632e-107	-0.269985	0.015	0.151	1.43877e-102	1
Cdk18	6.0341e-107	-0.269805	0.193	0.388	1.94817e-102	1
Glrx	6.04079e-107	0.301546	0.908	0.815	1.95033e-102	1
Arap2.1	6.73155e-107	-0.366309	0.132	0.311	2.17335e-102	1
mt-Co2	9.06737e-107	-0.258759	0.998	0.999	2.92749e-102	1
Ap3m1	1.3608e-106	0.293817	0.596	0.442	4.39346e-102	1
Mvd	3.86394e-106	0.289049	0.472	0.313	1.24751e-101	1
Rhoc	6.03369e-106	-0.365232	0.194	0.377	1.94804e-101	1
Oasl1	9.55914e-106	-0.345636	0.156	0.341	3.08627e-101	1
Smim3	9.97054e-106	-0.254666	0.205	0.406	3.21909e-101	1
Rcbtb2	1.23647e-105	-0.319999	0.315	0.507	3.99205e-101	1
Gmpr	1.33211e-105	0.294382	0.441	0.283	4.30084e-101	1
Mif.1	2.7754e-105	0.270958	0.977	0.918	8.96067e-101	1
Limd2.1	5.70362e-105	-0.387186	0.288	0.473	1.84147e-100	1
Ptx3.1	1.55933e-104	-0.476835	0.03	0.172	5.03446e-100	1
Csta2	1.65273e-104	-0.667238	0.084	0.247	5.33602e-100	1
Lrrc25	2.29329e-104	-0.2506	0.188	0.38	7.40413e-100	1
Slc16a10	2.3365e-104	0.257327	0.454	0.287	7.54362e-100	1
Nek6	2.41675e-104	0.286862	0.65	0.507	7.80272e-100	1
Axl	2.44383e-104	-0.350157	0.927	0.944	7.89014e-100	1
Rgs10	2.75702e-104	-0.365604	0.489	0.666	8.90132e-100	1
Nhp2	6.04418e-104	0.289309	0.897	0.821	1.95142e-99	1
Pygl	8.86471e-104	0.280347	0.765	0.63	2.86206e-99	1
Klhl9	1.6556e-103	0.306428	0.649	0.506	5.34527e-99	1
Spred1	7.34672e-103	-0.324728	0.424	0.607	2.37196e-98	1
Oxct1	9.39549e-103	-0.363079	0.75	0.835	3.03343e-98	1
Tbc1d20	1.13364e-102	0.294047	0.705	0.583	3.66006e-98	1
Btg2	5.77823e-102	-0.352231	0.3	0.497	1.86556e-97	1
Nucks1	6.23391e-102	0.358093	0.857	0.764	2.01268e-97	1
Foxp1	1.74684e-101	-0.278538	0.215	0.405	5.63984e-97	1
Slc36a4	1.82485e-101	0.273094	0.478	0.323	5.89171e-97	1
Fam241a	2.27189e-101	0.285995	0.571	0.421	7.33502e-97	1
Fcrls	1.05613e-100	-0.35443	0.025	0.161	3.40983e-96	1
Ssr4	1.57968e-100	-0.295524	0.888	0.936	5.10014e-96	1
mt-Atp6	2.85048e-100	-0.268014	0.999	0.999	9.20305e-96	1
Ifngr1	2.91873e-100	-0.396782	0.545	0.698	9.4234e-96	1
E330020D12Rik.1	2.96243e-100	-0.439693	0.041	0.183	9.5645e-96	1
Atg5	5.02192e-100	0.296721	0.705	0.598	1.62138e-95	1
St8sia4.1	6.5484e-100	-0.395186	0.163	0.339	2.11421e-95	1
Myo7a	8.71207e-100	0.260111	0.455	0.299	2.81278e-95	1
Grk3	1.039e-99	-0.253862	0.172	0.359	3.35451e-95	1
Chp1	1.17046e-99	0.312023	0.686	0.568	3.77896e-95	1
Ltb.1	1.72946e-99	-0.305153	0.022	0.154	5.58374e-95	1
Dusp1	7.12496e-99	-0.320996	0.176	0.363	2.30036e-94	1
Lamtor2	8.80864e-99	0.27823	0.903	0.851	2.84396e-94	1
Mertk	1.68166e-98	0.28408	0.574	0.413	5.4294e-94	1
Man1a	1.74706e-98	-0.308732	0.224	0.41	5.64055e-94	1
Spns1	1.99018e-98	0.300318	0.546	0.407	6.42548e-94	1
Igsf6	6.40497e-98	0.275031	0.634	0.472	2.06791e-93	1
Cystm1	1.29685e-97	-0.252572	0.024	0.156	4.18702e-93	1
Znrf2	2.70964e-97	-0.370028	0.603	0.746	8.74835e-93	1
Selenof	3.44101e-97	0.270458	0.916	0.877	1.11097e-92	1
Capg.1	4.31491e-97	-0.308111	0.983	0.986	1.39311e-92	1
Ptbp3	5.21393e-97	0.275619	0.973	0.949	1.68337e-92	1
Sorl1.1	6.82327e-97	-0.282726	0.15	0.326	2.20296e-92	1
Cnn2.1	1.08578e-96	-0.393905	0.239	0.419	3.50556e-92	1
Hmox1.1	3.0485e-96	0.270293	0.877	0.757	9.8424e-92	1
Blvra	3.14741e-96	0.311389	0.662	0.543	1.01617e-91	1
Atp6v0a1	1.33829e-95	0.263474	0.843	0.729	4.3208e-91	1
Marcks	2.49392e-95	-0.481749	0.891	0.936	8.05187e-91	1
Sdf4	2.91355e-95	-0.30724	0.677	0.804	9.40667e-91	1
Cldnd1	5.49031e-95	-0.368298	0.32	0.498	1.7726e-90	1
Tfrc	6.46576e-95	0.280721	0.446	0.292	2.08754e-90	1
Acp2	9.19346e-95	0.26815	0.634	0.49	2.9682e-90	1
B3gnt2	9.4858e-95	0.283189	0.714	0.589	3.06259e-90	1
Man2a1	9.88372e-95	0.283753	0.689	0.552	3.19106e-90	1
Ifi204	3.35791e-94	-0.361593	0.432	0.611	1.08413e-89	1
Timm23	5.59207e-94	0.267764	0.882	0.798	1.80545e-89	1
1700037H04Rik	3.55897e-93	0.257923	0.434	0.286	1.14905e-88	1
Hck	5.24416e-93	0.287647	0.752	0.641	1.69313e-88	1
Ncf4	6.84611e-93	-0.370841	0.63	0.752	2.21034e-88	1
Jpt1	1.02981e-92	0.259577	0.965	0.925	3.32485e-88	1
Tmem38b	2.2486e-92	0.253967	0.531	0.379	7.25984e-88	1
Clic4	3.79822e-92	-0.379796	0.738	0.829	1.22629e-87	1
Phf11b	4.78258e-92	-0.309195	0.258	0.437	1.5441e-87	1
Dennd1b	5.17835e-92	-0.302621	0.519	0.681	1.67188e-87	1
Resf1	6.79168e-92	-0.357654	0.507	0.662	2.19276e-87	1
Txnip	2.0107e-91	-0.414354	0.717	0.84	6.49173e-87	1
Bola2.1	2.3373e-91	0.267936	0.886	0.8	7.54622e-87	1
Agpat5	4.41106e-91	0.263654	0.578	0.439	1.42416e-86	1
Mrpl12	1.08498e-90	0.286803	0.8	0.707	3.50295e-86	1
Klf9	1.39629e-90	-0.260032	0.154	0.324	4.50806e-86	1
Arl6ip1.1	4.0852e-90	0.306135	0.948	0.918	1.31895e-85	1
Psmd2	6.56954e-90	0.261227	0.901	0.847	2.12104e-85	1
Rogdi.1	1.54702e-89	-0.29407	0.129	0.29	4.99472e-85	1
Hprt	1.8201e-89	0.287197	0.736	0.641	5.87636e-85	1
Picalm	2.07992e-89	-0.359914	0.809	0.874	6.71522e-85	1
Fyb	2.52046e-89	-0.346583	0.287	0.454	8.13756e-85	1
Sema4a	1.33983e-88	-0.288945	0.54	0.697	4.32576e-84	1
Use1	1.56598e-88	-0.312397	0.55	0.704	5.05591e-84	1
Atp5g1	1.0839e-87	0.256726	0.973	0.946	3.49949e-83	1
Nadk	1.26557e-87	0.270062	0.802	0.714	4.08603e-83	1
Gas5	1.62747e-87	-0.349347	0.519	0.671	5.25444e-83	1
Ppp1r15b	2.07342e-87	0.275995	0.632	0.511	6.69424e-83	1
Ptms	3.13872e-87	-0.306647	0.971	0.989	1.01337e-82	1
Fnip2	3.87354e-87	0.261973	0.611	0.463	1.25061e-82	1
Ccl4.1	4.53656e-86	-1.32275	0.297	0.449	1.46467e-81	1
Ctss	4.64951e-86	-0.336797	0.995	0.998	1.50114e-81	1
Sfxn1	6.31366e-86	0.271468	0.689	0.564	2.03843e-81	1
Timp1.1	1.01907e-85	-0.383001	0.049	0.182	3.29017e-81	1
Cenpb	2.65933e-85	0.266521	0.816	0.733	8.58591e-81	1
Dusp5	5.14828e-85	-0.317009	0.158	0.321	1.66217e-80	1
Stom	8.12958e-85	0.257618	0.613	0.475	2.62472e-80	1
Ifi207	9.29786e-85	-0.306738	0.529	0.685	3.00191e-80	1
Sp110	1.15002e-84	-0.255668	0.352	0.532	3.71294e-80	1
Eva1b	1.99716e-84	-0.298796	0.273	0.446	6.44802e-80	1
Myo5a	8.53667e-84	0.280809	0.75	0.653	2.75615e-79	1
H13	1.48306e-82	-0.285533	0.662	0.778	4.78819e-78	1
Spag9	1.51362e-82	-0.280829	0.517	0.671	4.88688e-78	1
Snx20	1.5734e-82	-0.301889	0.702	0.81	5.07987e-78	1
Echs1	2.4293e-82	0.259901	0.604	0.476	7.84325e-78	1
Ugp2	2.57721e-82	0.259497	0.734	0.635	8.3208e-78	1
Ehd4	3.5041e-82	-0.293212	0.595	0.719	1.13133e-77	1
Oasl2	6.24211e-82	-0.354404	0.511	0.658	2.01533e-77	1
Vps35	8.01147e-82	0.252152	0.863	0.814	2.58658e-77	1
Sdhc	2.2033e-81	0.261772	0.828	0.752	7.11356e-77	1
Jarid2	5.68924e-81	-0.250308	0.226	0.395	1.83683e-76	1
Cd83.1	7.23074e-81	-0.364658	0.037	0.158	2.33452e-76	1
Cd1d1	8.22303e-81	-0.262214	0.307	0.479	2.65489e-76	1
H2-DMb2	1.01803e-80	-0.271025	0.053	0.182	3.28682e-76	1
Srsf6	1.04507e-80	0.258477	0.832	0.755	3.3741e-76	1
Wsb2	1.24254e-80	0.264607	0.71	0.614	4.01167e-76	1
Cox17	1.47018e-80	-0.305214	0.886	0.925	4.74662e-76	1
Sgpl1	2.56691e-80	0.262203	0.856	0.799	8.28752e-76	1
Tma16	2.63515e-80	0.268313	0.766	0.636	8.50785e-76	1
Pmaip1.1	3.65939e-80	-0.275776	0.114	0.259	1.18147e-75	1
Arpc5l	4.41226e-80	-0.278787	0.618	0.745	1.42454e-75	1
Car2.1	9.01332e-80	-0.417159	0.121	0.265	2.91004e-75	1
Ccr2.1	2.67719e-79	-0.624998	0.314	0.46	8.64357e-75	1
Rnasek	3.6465e-79	-0.340648	0.913	0.948	1.17731e-74	1
Fcgr1	6.56687e-79	-0.363872	0.4	0.543	2.12018e-74	1
Arhgap31	6.70629e-79	0.252359	0.694	0.577	2.16519e-74	1
St13	8.84413e-79	0.251336	0.888	0.82	2.85542e-74	1
Tgoln1.1	1.12669e-78	-0.396666	0.676	0.789	3.63764e-74	1
Supt4a	1.46042e-78	-0.298716	0.576	0.71	4.7151e-74	1
Pip4k2a	3.89875e-78	-0.28425	0.454	0.615	1.25875e-73	1
Actn1	4.2067e-78	-0.288327	0.837	0.891	1.35818e-73	1
Zfp36	6.43644e-78	-0.366971	0.416	0.574	2.07807e-73	1
Ap3s1	1.2003e-77	0.25875	0.864	0.809	3.8753e-73	1
Abce1	6.77639e-77	0.266048	0.623	0.512	2.18782e-72	1
Cytip.1	8.63046e-77	-0.669697	0.495	0.622	2.78643e-72	1
Ppp1cc	1.33058e-76	0.263707	0.756	0.672	4.29592e-72	1
Celf1	1.37354e-76	0.263802	0.779	0.691	4.43461e-72	1
Nop53	1.90816e-76	-0.260264	0.426	0.588	6.16068e-72	1
Plscr1.1	3.08805e-76	0.276745	0.578	0.451	9.97009e-72	1
Evi2a	5.38229e-76	-0.282826	0.566	0.695	1.73773e-71	1
Hmgcs1	2.05848e-75	0.251497	0.455	0.326	6.646e-71	1
Eif4e	2.19865e-75	0.255439	0.713	0.611	7.09857e-71	1
Neurl3	1.78734e-74	-0.27057	0.262	0.426	5.77061e-70	1
Ifit2.1	4.87072e-74	-0.420269	0.126	0.268	1.57256e-69	1
Anp32b	6.61937e-74	0.25013	0.969	0.938	2.13713e-69	1
Ifit3	1.42087e-73	-0.333367	0.064	0.187	4.58741e-69	1
Wnk1	8.59062e-73	-0.296492	0.76	0.854	2.77357e-68	1
Dph3	1.5878e-72	0.253613	0.701	0.606	5.12638e-68	1
Mtmr9	1.71809e-72	-0.312835	0.435	0.578	5.54701e-68	1
Cstdc4.1	1.78257e-72	-1.13808	0.088	0.216	5.75519e-68	1
Ankrd44	5.21383e-72	-0.259337	0.281	0.444	1.68334e-67	1
Ppib	6.12108e-72	-0.258609	0.842	0.899	1.97625e-67	1
Rftn1	7.32322e-72	-0.266121	0.404	0.561	2.36437e-67	1
Card19	1.41987e-71	-0.259977	0.618	0.739	4.5842e-67	1
Bloc1s2	3.28701e-71	-0.262396	0.517	0.656	1.06124e-66	1
Ddx3x	3.34388e-71	0.252761	0.878	0.831	1.07961e-66	1
Rel.1	6.84734e-71	-0.35313	0.339	0.494	2.21073e-66	1
Higd2a	1.07896e-70	-0.259535	0.534	0.673	3.48354e-66	1
Apoe	1.54856e-70	-0.81315	0.076	0.198	4.99967e-66	1
Rabac1	2.38073e-70	-0.261551	0.72	0.824	7.68642e-66	1
Mafb	5.76046e-70	-0.47136	0.409	0.554	1.85982e-65	1
Tent5a	1.02518e-69	-0.341671	0.54	0.669	3.30989e-65	1
Mcub.1	4.55512e-69	-0.332775	0.438	0.562	1.47067e-64	1
Tbrg1.1	7.4338e-69	-0.266867	0.576	0.705	2.40008e-64	1
S100a6	7.06095e-68	-0.349829	0.994	0.991	2.2797e-63	1
Uba52	2.0835e-67	-0.318803	0.858	0.913	6.72679e-63	1
Ccl22.1	3.56188e-67	-1.55104	0.123	0.251	1.14999e-62	1
Twf2	9.26128e-67	-0.25392	0.697	0.797	2.9901e-62	1
Cish	1.6649e-66	-0.324062	0.638	0.726	5.3753e-62	1
Rps11	4.05901e-66	-0.256663	0.999	0.999	1.31049e-61	1
Itm2c	3.27878e-65	-0.294447	0.605	0.727	1.05859e-60	1
Ccl7.1	4.3955e-65	-0.702072	0.055	0.164	1.41913e-60	1
Blvrb	4.77309e-65	-0.325378	0.789	0.853	1.54104e-60	1
Fn1.1	6.58123e-65	-0.988794	0.158	0.284	2.12482e-60	1
Pold4	1.10078e-64	-0.274214	0.544	0.665	3.55397e-60	1
Atp2b1	1.88589e-64	-0.261462	0.804	0.879	6.08878e-60	1
Eps8	8.06753e-64	-0.272019	0.518	0.642	2.60468e-59	1
Selplg.1	4.48646e-63	-0.262339	0.833	0.888	1.4485e-58	1
Mmp8	1.85685e-62	-1.05421	0.317	0.436	5.99502e-58	1
Cyb561a3.1	6.70892e-62	-0.25494	0.241	0.382	2.16604e-57	1
Tep1	1.93013e-60	-0.254263	0.479	0.611	6.23161e-56	1
Lat2.1	2.62113e-60	-0.275265	0.506	0.637	8.4626e-56	1
BC018473.1	2.56492e-59	-0.576915	0.164	0.285	8.28109e-55	1
Itgal	3.78806e-58	-0.258875	0.562	0.687	1.22301e-53	1
Mmp13	6.13641e-58	-0.537992	0.054	0.155	1.9812e-53	1
Hist1h1c.1	8.12395e-57	-0.375064	0.299	0.439	2.6229e-52	1
Dok2.1	3.29084e-56	-0.309801	0.576	0.66	1.06248e-51	1
Samhd1	1.08615e-54	-0.250276	0.882	0.921	3.50675e-50	1
Ypel3.1	6.46564e-54	-0.26876	0.322	0.452	2.0875e-49	1
Isg15	6.869e-54	-0.46165	0.452	0.576	2.21773e-49	1
Hist1h1b.1	2.91202e-53	-0.481414	0.095	0.198	9.40176e-49	1
Abca1	3.44954e-53	-0.282363	0.212	0.343	1.11372e-48	1
Irf7	1.43674e-52	-0.382299	0.45	0.566	4.63866e-48	1
Klk1b11.1	3.80282e-52	-0.298888	0.081	0.182	1.22778e-47	1
Ifitm1.1	5.50928e-52	-1.75429	0.162	0.273	1.77873e-47	1
Ifi203	7.6725e-52	-0.306365	0.661	0.749	2.47714e-47	1
Icam1	1.09374e-51	-0.265006	0.511	0.624	3.53123e-47	1
Pnp	1.38989e-51	-0.260451	0.817	0.867	4.48739e-47	1
Trem2	2.39303e-51	-0.354723	0.751	0.797	7.72612e-47	1
Ccr1.1	6.45017e-49	-0.304355	0.643	0.719	2.0825e-44	1
S100a4.1	8.47906e-48	-0.30484	0.997	0.98	2.73755e-43	1
Myo1g	1.73895e-47	-0.277805	0.469	0.587	5.61439e-43	1
Itgam	2.76316e-46	-0.264599	0.892	0.899	8.92115e-42	1
Prdx6.1	3.41374e-44	-0.33237	0.89	0.914	1.10216e-39	1
Ccnd1.1	2.20876e-42	-0.438122	0.49	0.58	7.13122e-38	1
Cd81	3.90371e-40	-0.262669	0.865	0.881	1.26035e-35	1
Ifit1.1	5.98361e-40	-0.477992	0.3	0.405	1.93187e-35	1
Hist1h2ap	3.68122e-39	-1.0126	0.298	0.393	1.18852e-34	1
Anxa3	5.93695e-39	-0.255936	0.877	0.902	1.9168e-34	1
Hist1h2ae	6.96619e-39	-0.305069	0.095	0.181	2.2491e-34	1
Rnf19b	1.85742e-38	-0.252723	0.435	0.547	5.99686e-34	1
Ms4a6c	2.66396e-38	-0.357009	0.296	0.393	8.60087e-34	1
Bhlhe40	5.95864e-37	-0.257291	0.735	0.802	1.92381e-32	1
Pla2g7	1.22636e-36	-0.401868	0.419	0.515	3.95943e-32	1
Malt1	2.92913e-36	-0.286646	0.558	0.646	9.457e-32	1
Tmsb10.1	1.01682e-35	-0.255559	0.995	0.991	3.2829e-31	1
Ctsl.1	4.49605e-35	-0.598879	0.933	0.905	1.4516e-30	1
Ms4a6d	2.38562e-34	-0.33604	0.603	0.674	7.70222e-30	1
Tmem123	7.42511e-33	-0.415364	0.611	0.703	2.39727e-28	1
Maf	8.25321e-32	-0.254591	0.107	0.185	2.66463e-27	1
CropBFP.1	1.28529e-31	-0.311274	0.994	0.996	4.1497e-27	1
Id2	3.24524e-30	-0.377589	0.927	0.932	1.04776e-25	1
Ccl5.1	1.55147e-29	-1.92879	0.115	0.19	5.00909e-25	1
Clec12a.1	1.89292e-29	-0.270092	0.653	0.7	6.11147e-25	1
S100a9.1	2.10845e-29	-2.87817	0.196	0.276	6.80734e-25	1
Lst1	4.29609e-29	-0.25552	0.446	0.534	1.38704e-24	1
Timp2	2.05093e-26	-0.261523	0.54	0.611	6.62162e-22	1
Slpi.1	2.18395e-26	-0.297046	0.519	0.405	7.05111e-22	1
Il1b.1	1.62981e-23	-0.741733	0.295	0.371	5.26202e-19	1
Cxcl2.1	1.83953e-21	-0.424387	0.268	0.342	5.93911e-17	1
Ms4a7	1.92508e-19	-0.421316	0.291	0.345	6.2153e-15	1
Lgmn.1	1.17418e-18	-0.256663	0.7	0.74	3.79095e-14	1
Npy	7.58797e-18	-0.43839	0.31	0.367	2.44985e-13	1
Odc1	7.75592e-17	-0.401256	0.546	0.59	2.50408e-12	1
Ifi27l2a	1.75755e-16	-0.266357	0.95	0.941	5.67443e-12	1
Thbs1.1	6.65919e-16	-1.17017	0.328	0.385	2.14999e-11	1
Slamf9	5.19849e-14	-0.263474	0.489	0.517	1.67838e-09	1
AY036118	7.70265e-14	-0.276311	0.762	0.819	2.48688e-09	1
Rsad2.1	3.44151e-12	-0.63307	0.195	0.243	1.11113e-07	1
AW112010.1	3.12553e-10	-0.29994	0.747	0.685	1.00911e-05	1
Mt2.1	3.7352e-08	-0.296135	0.814	0.745	0.00120595	1
Ccl3.1	7.76066e-05	-0.577361	0.444	0.455	1	1
Pf4.1	0.00674929	-0.630667	0.661	0.65	1	1
Prdx1.1	0.00892873	-0.293987	1	0.999	1	1
Alox5	0	0.618605	0.57	0.188	0	2
Anxa3.1	0	0.737056	0.977	0.888	0	2
Arg2.1	0	0.801259	0.556	0.125	0	2
Atp6v1g1.1	0	0.645947	0.997	0.986	0	2
B2m.2	0	0.642987	1	1	0	2
Basp1.2	0	0.720002	0.98	0.895	0	2
BC018473.2	0	1.84734	0.669	0.216	0	2
Bglap3	0	1.29696	0.203	0.011	0	2
Bola2.2	0	-0.769946	0.555	0.846	0	2
C3.1	0	1.03903	0.939	0.672	0	2
Ccl6.1	0	1.17443	1	0.994	0	2
Cd177	0	0.605063	0.211	0.006	0	2
Cd53.2	0	1.0568	0.999	0.98	0	2
Cd9.2	0	0.738138	0.998	0.986	0	2
Ceacam10	0	1.12567	0.32	0.012	0	2
Chil3.2	0	4.89447	0.96	0.733	0	2
Clec4a2.1	0	-0.879746	0.401	0.763	0	2
Crb3	0	0.261629	0.195	0.009	0	2
Crebl2	0	0.496516	0.469	0.144	0	2
Creg1.1	0	1.00445	0.995	0.979	0	2
Cstdc4.2	0	2.64337	0.442	0.165	0	2
Ctsd.1	0	0.819701	1	0.996	0	2
Cxcr2	0	1.06212	0.569	0.038	0	2
Cyb561a3.2	0	0.780935	0.719	0.315	0	2
Cystm1.1	0	0.560749	0.414	0.1	0	2
E330020D12Rik.2	0	1.37821	0.619	0.103	0	2
Eef1g.1	0	-0.807219	0.871	0.98	0	2
Egln3	0	0.454487	0.385	0.096	0	2
Epcam	0	0.506942	0.305	0.058	0	2
Erp29	0	-0.609957	0.877	0.971	0	2
Fam102a	0	0.387783	0.382	0.111	0	2
Fam167a	0	0.343613	0.289	0.043	0	2
Fcer1g	0	0.571478	1	0.997	0	2
G0s2	0	0.558913	0.272	0.023	0	2
Gpr137b.2	0	0.899263	0.947	0.801	0	2
Gstm1.1	0	1.35913	0.85	0.614	0	2
Hsd11b1	0	0.455232	0.31	0.072	0	2
Hsp90ab1	0	-0.796965	0.993	0.999	0	2
Hspe1	0	-0.688018	0.798	0.941	0	2
Ifit1bl2	0	0.265751	0.178	0.012	0	2
Il1f9.1	0	1.28688	0.688	0.136	0	2
Il1r2.2	0	0.527668	0.553	0.2	0	2
Inhba	0	1.4457	0.755	0.38	0	2
Lcn2	0	0.91927	0.357	0.012	0	2
Ldha.1	0	-0.805602	0.915	0.975	0	2
Lilrb4a	0	0.864914	0.984	0.927	0	2
Lsp1.2	0	0.578896	0.998	0.961	0	2
Lsr.2	0	0.550594	0.563	0.178	0	2
Ly6c2.1	0	3.53577	0.879	0.286	0	2
Ly6e.1	0	0.703257	1	0.984	0	2
Ly6g	0	0.494545	0.151	0.003	0	2
Ly6i	0	1.10136	0.746	0.297	0	2
Lyst.1	0	0.910552	0.772	0.378	0	2
Lztfl1	0	0.878828	0.642	0.308	0	2
Mak	0	0.388646	0.336	0.065	0	2
Mcoln3	0	0.510543	0.399	0.116	0	2
Mgst1.2	0	0.902963	0.853	0.587	0	2
Mgst2	0	0.625908	0.51	0.177	0	2
Mmp8.1	0	2.38047	0.777	0.372	0	2
Mpp1.1	0	1.44278	0.936	0.68	0	2
Mt1.1	0	1.74352	0.998	0.989	0	2
Mt2.2	0	1.50338	0.916	0.736	0	2
mt-Nd1.1	0	-0.68452	0.994	0.998	0	2
Mxd1.2	0	1.43087	0.772	0.163	0	2
Myo1d	0	0.400533	0.354	0.083	0	2
Nme2.1	0	-0.952391	0.934	0.99	0	2
Npm1	0	-0.761337	0.923	0.989	0	2
Pabpc1	0	-0.557741	0.977	0.997	0	2
Pde1c	0	0.484193	0.184	0.014	0	2
Pdzk1ip1	0	0.839933	0.386	0.084	0	2
Pglyrp1.2	0	1.32402	0.72	0.116	0	2
Ppp1r14b.2	0	-0.769902	0.799	0.938	0	2
Prdx6.2	0	1.07433	0.987	0.9	0	2
Qsox1.1	0	0.696602	0.662	0.306	0	2
Rack1	0	-0.677243	0.994	0.999	0	2
Reps2	0	0.385778	0.337	0.086	0	2
Rpl10a	0	-0.887915	0.958	0.996	0	2
Rpl11	0	-0.651161	0.998	0.999	0	2
Rpl12	0	-0.904356	0.992	0.998	0	2
Rpl13	0	-0.778325	0.999	1	0	2
Rpl13a	0	-0.461105	1	1	0	2
Rpl14	0	-0.530296	0.994	0.997	0	2
Rpl18	0	-0.591033	0.998	1	0	2
Rpl22	0	-0.594251	0.986	0.997	0	2
Rpl26	0	-0.487785	0.998	1	0	2
Rpl27a	0	-0.596152	0.999	1	0	2
Rpl28	0	-0.558901	0.999	1	0	2
Rpl3	0	-0.918682	0.952	0.994	0	2
Rpl32	0	-0.700618	0.998	0.999	0	2
Rpl35	0	-0.739978	0.962	0.994	0	2
Rpl35a	0	-0.55126	1	1	0	2
Rpl36	0	-0.61175	0.991	0.998	0	2
Rpl36a	0	-0.646686	0.914	0.978	0	2
Rpl37a	0	-0.658374	0.999	1	0	2
Rpl38	0	-0.608846	0.996	0.999	0	2
Rpl39	0	-0.637314	0.994	0.999	0	2
Rpl41	0	-0.61482	1	1	0	2
Rpl5	0	-0.6111	0.984	0.997	0	2
Rpl6	0	-0.558504	0.993	0.999	0	2
Rpl8	0	-0.63759	0.999	1	0	2
Rplp0	0	-0.497536	0.999	1	0	2
Rplp2	0	-0.662949	1	1	0	2
Rps12	0	-0.438141	1	1	0	2
Rps13	0	-0.57225	0.999	0.999	0	2
Rps14.1	0	-0.486608	1	1	0	2
Rps15	0	-0.480599	1	1	0	2
Rps15a	0	-0.57455	0.999	0.999	0	2
Rps16	0	-0.458277	0.999	1	0	2
Rps17	0	-0.649531	0.989	0.997	0	2
Rps18	0	-0.802332	0.995	0.999	0	2
Rps19	0	-0.607341	0.998	1	0	2
Rps2.1	0	-0.917788	0.991	0.998	0	2
Rps21	0	-0.491226	0.996	1	0	2
Rps23	0	-0.652425	0.999	1	0	2
Rps24	0	-0.572222	1	1	0	2
Rps26	0	-0.604043	0.998	0.999	0	2
Rps27l.1	0	-0.666031	0.972	0.993	0	2
Rps29	0	-0.541987	1	1	0	2
Rps3a1	0	-0.567777	0.996	0.999	0	2
Rps4x	0	-0.593834	0.992	0.997	0	2
Rps5	0	-0.635867	0.998	0.999	0	2
Rps6	0	-0.686314	0.982	0.998	0	2
Rps7	0	-0.567415	0.998	0.998	0	2
Rps8	0	-0.691306	1	1	0	2
Rps9	0	-0.646471	1	1	0	2
Rpsa	0	-0.813333	1	1	0	2
S100a1.2	0	1.31424	0.925	0.861	0	2
S100a8.2	0	5.47253	0.934	0.537	0	2
S100a9.2	0	5.59099	0.811	0.195	0	2
Slc26a4	0	0.57442	0.343	0.02	0	2
Slc7a11	0	1.03406	0.873	0.647	0	2
Slpi.2	0	1.79882	0.798	0.377	0	2
Spint2.2	0	0.893873	0.722	0.171	0	2
St14	0	0.371217	0.37	0.101	0	2
Stfa2l1	0	1.47473	0.304	0.011	0	2
Tarm1.2	0	1.51556	0.751	0.27	0	2
Tgoln1.2	0	0.874954	0.924	0.752	0	2
Tjp3	0	0.313974	0.276	0.045	0	2
Tmsb10.2	0	-0.936565	0.961	0.996	0	2
Tnfsf13	0	0.73208	0.767	0.449	0	2
Trf.2	0	2.28071	0.985	0.718	0	2
Upp1.1	0	1.33199	0.825	0.422	0	2
Wfdc17.1	0	1.4869	0.997	0.976	0	2
Ybx1	0	-0.610821	0.993	0.998	0	2
Ybx3.1	0	-0.748298	0.496	0.807	0	2
Klk1b11.2	7.5381e-308	0.625235	0.417	0.134	2.43375e-303	2
Jup.1	2.00184e-306	0.576201	0.634	0.301	6.46314e-302	2
Rps10	1.05683e-305	-0.418556	1	1	3.41208e-301	2
Cyp4a12a	7.95728e-305	0.360819	0.2	0.029	2.56909e-300	2
Mfsd11	4.45341e-303	0.643323	0.698	0.404	1.43783e-298	2
Nme1.2	3.45668e-302	-0.713343	0.742	0.9	1.11602e-297	2
Grina.1	4.78682e-301	0.731307	0.928	0.78	1.54547e-296	2
Dab2	1.06143e-300	0.683216	0.973	0.907	3.42694e-296	2
Rpl23a	3.80696e-300	-0.480607	0.997	0.998	1.22912e-295	2
Tnfrsf26	4.30519e-299	0.552333	0.571	0.25	1.38997e-294	2
R3hdm4	9.92087e-299	0.656637	0.801	0.55	3.20305e-294	2
Cyba	1.01373e-297	0.681072	0.999	0.999	3.27294e-293	2
Id2.1	3.46278e-297	1.00677	0.976	0.926	1.11799e-292	2
Klra17	2.75128e-294	0.363813	0.263	0.056	8.88278e-290	2
Mpeg1	4.33941e-294	0.719189	0.987	0.946	1.40102e-289	2
Actb	3.86223e-288	-0.433508	1	1	1.24696e-283	2
Eef2	1.78833e-285	-0.542265	0.956	0.992	5.77381e-281	2
Cd200r4	1.93016e-284	0.765418	0.902	0.692	6.23172e-280	2
Slamf9.1	3.44601e-284	-0.773536	0.165	0.556	1.11258e-279	2
Rpl37.1	6.41814e-284	-0.50669	0.999	0.999	2.07216e-279	2
Rnasek.1	2.20839e-280	0.674587	0.975	0.938	7.12999e-276	2
Mpc1.1	2.5979e-280	0.611832	0.983	0.948	8.38758e-276	2
Atp6v0c	5.92714e-279	0.450435	1	0.999	1.91364e-274	2
H2-D1.2	3.65859e-277	0.759623	0.997	0.996	1.18121e-272	2
Eef1b2	7.09311e-274	-0.494118	0.984	0.995	2.29008e-269	2
Plin3	1.69797e-272	0.621891	0.838	0.639	5.48207e-268	2
Ucp2.1	8.50987e-271	-0.616823	0.952	0.986	2.7475e-266	2
Rps3	9.83172e-270	-0.46224	0.998	0.999	3.17427e-265	2
Chpt1.1	1.00343e-269	0.721769	0.723	0.448	3.23967e-265	2
Rpl17	7.8307e-269	-0.436883	0.999	0.999	2.52822e-264	2
Rpl9	9.99386e-269	-0.462896	0.996	0.999	3.22662e-264	2
Atp5a1.1	1.86656e-268	-0.491665	0.964	0.99	6.02639e-264	2
Tuba1b.1	3.5077e-267	-0.822495	0.763	0.916	1.1325e-262	2
A530064D06Rik	1.14198e-266	0.392182	0.331	0.094	3.687e-262	2
Cd33.1	4.13541e-266	0.708775	0.834	0.609	1.33516e-261	2
Gadd45a	1.16668e-265	0.617077	0.487	0.201	3.76674e-261	2
Cldn1	4.09344e-263	0.466473	0.316	0.085	1.32161e-258	2
Pebp1	2.04485e-262	-0.560678	0.717	0.897	6.60199e-258	2
Msrb1.2	2.05342e-262	0.499327	0.997	0.979	6.62967e-258	2
Ptma	3.99635e-261	-0.552005	0.999	1	1.29026e-256	2
Adgrl2	5.00207e-260	0.443792	0.448	0.17	1.61497e-255	2
Mif.2	6.42126e-260	-0.681849	0.848	0.937	2.07317e-255	2
Rpl7.1	1.67882e-259	-0.434627	0.997	0.999	5.42023e-255	2
Crip1.2	1.8469e-259	-0.768194	0.956	0.992	5.9629e-255	2
Snrpd2	1.14596e-258	-0.580468	0.71	0.883	3.69985e-254	2
Rpl21	1.73839e-255	-0.556832	0.978	0.99	5.61257e-251	2
Itm2b	3.80273e-254	0.693535	0.998	0.993	1.22775e-249	2
Cd93.2	1.1559e-253	0.701995	0.828	0.567	3.73195e-249	2
Cdh17	3.91107e-253	0.44081	0.235	0.049	1.26273e-248	2
Dhrs7	2.19259e-249	0.569107	0.616	0.333	7.079e-245	2
Pram1	3.10904e-249	0.285643	0.281	0.073	1.00379e-244	2
Ckap4	7.36148e-248	0.541713	0.511	0.225	2.37673e-243	2
Clec4d	7.60623e-248	0.844458	0.828	0.626	2.45575e-243	2
Gpx4.2	8.31311e-248	0.438121	1	0.992	2.68397e-243	2
Timp2.1	2.08872e-247	0.71163	0.802	0.575	6.74365e-243	2
Sdcbp.1	2.23141e-247	0.578742	0.998	0.984	7.20431e-243	2
Tubb5	7.34203e-247	-0.682052	0.882	0.971	2.37045e-242	2
Hspd1.2	1.11837e-246	-0.629474	0.636	0.842	3.61077e-242	2
Rpl27	4.99516e-246	-0.408363	0.997	0.999	1.61274e-241	2
Ranbp1	3.55067e-244	-0.660349	0.736	0.898	1.14637e-239	2
Actg1	5.08543e-244	-0.491625	0.999	0.999	1.64188e-239	2
Nabp1.1	2.74398e-243	0.761432	0.833	0.624	8.8592e-239	2
Anxa11	1.60657e-242	0.529697	0.724	0.465	5.18697e-238	2
Btf3	1.02778e-238	-0.431714	0.977	0.992	3.31829e-234	2
Rpl34	5.49369e-237	-0.427228	0.998	0.999	1.77369e-232	2
Slc31a2	2.30504e-236	0.618953	0.796	0.598	7.44204e-232	2
Ran.1	4.2045e-236	-0.618636	0.907	0.963	1.35747e-231	2
Serbp1	5.33545e-235	-0.52915	0.885	0.96	1.7226e-230	2
Lgals1	6.99951e-235	-0.760744	0.904	0.965	2.25986e-230	2
Dbi.1	5.03831e-232	-0.532897	0.902	0.956	1.62667e-227	2
Rnh1	2.17503e-231	0.621881	0.957	0.895	7.02231e-227	2
Emb.1	7.10212e-231	0.676441	0.942	0.824	2.29299e-226	2
Il1rn	1.33377e-230	0.745756	0.936	0.77	4.30622e-226	2
Hspa8	1.58781e-230	-0.498027	0.995	0.999	5.12639e-226	2
Cct6a.1	4.75398e-228	-0.560894	0.652	0.856	1.53487e-223	2
C1qbp	7.41192e-228	-0.535673	0.412	0.715	2.39301e-223	2
Jpt1.1	7.55306e-227	-0.544854	0.844	0.942	2.43858e-222	2
Plp2.1	1.2618e-225	0.54534	0.86	0.683	4.07386e-221	2
Rpl31	4.85141e-225	-0.433095	0.978	0.991	1.56633e-220	2
Cstb	8.09515e-225	0.554147	1	0.996	2.6136e-220	2
Ccnd1.2	3.64608e-224	-0.897549	0.264	0.603	1.17717e-219	2
C77080	6.89172e-224	0.442631	0.52	0.242	2.22506e-219	2
Ppt1.1	2.58657e-223	0.577791	0.732	0.521	8.35101e-219	2
Clec5a	1.78171e-222	0.63165	0.797	0.596	5.75241e-218	2
H2-K1.2	2.14916e-222	0.584704	1	0.999	6.93877e-218	2
Rps28	4.42508e-221	-0.363411	0.999	1	1.42868e-216	2
Sdc3	1.16407e-220	-0.575752	0.704	0.903	3.7583e-216	2
Rps25	2.73983e-220	-0.376409	0.998	0.999	8.84582e-216	2
Rps11.1	8.94412e-220	-0.475231	0.997	0.999	2.8877e-215	2
Sirpb1c	1.78763e-219	0.492283	0.506	0.237	5.77154e-215	2
Set	2.24818e-218	-0.569114	0.826	0.94	7.25848e-214	2
Rpl4	5.99545e-218	-0.469537	0.946	0.984	1.93569e-213	2
Cd68	5.31847e-215	0.699915	0.904	0.773	1.71712e-210	2
Rplp1	2.14299e-211	-0.298898	1	1	6.91887e-207	2
Elovl7	4.46794e-211	0.387374	0.422	0.178	1.44252e-206	2
H2-DMa.1	5.58339e-211	-0.868064	0.529	0.772	1.80265e-206	2
Snrpg	7.69996e-211	-0.501576	0.82	0.93	2.48601e-206	2
Hsp90aa1	6.05305e-210	-0.572329	0.868	0.943	1.95429e-205	2
Tmsb4x.1	9.2325e-210	-0.441437	1	1	2.98081e-205	2
Zfp36l1.2	4.07701e-208	0.593589	0.821	0.573	1.3163e-203	2
Samsn1.1	2.74724e-207	0.503919	0.67	0.415	8.86974e-203	2
Gabarap	4.39223e-207	0.350996	1	0.998	1.41807e-202	2
Hint1	6.4051e-205	-0.46866	0.958	0.982	2.06795e-200	2
Csf1r.1	6.28528e-204	-0.563729	0.742	0.895	2.02926e-199	2
Rac2.1	3.60894e-203	0.455986	0.982	0.936	1.16518e-198	2
Ncl	1.05462e-200	-0.545403	0.76	0.905	3.40495e-196	2
Hnrnpa0	1.28311e-200	-0.515061	0.692	0.876	4.14264e-196	2
Fbl	1.32447e-200	-0.523271	0.367	0.668	4.27618e-196	2
Rpl23	2.68758e-200	-0.327257	1	1	8.67713e-196	2
Mfsd6.1	5.32735e-200	0.396388	0.511	0.239	1.71999e-195	2
Alas1	7.06349e-200	0.625259	0.779	0.581	2.28052e-195	2
Rpl15.1	1.5217e-197	-0.445348	0.995	0.998	4.91296e-193	2
Bhlhe40.1	3.32616e-197	0.543069	0.908	0.777	1.07388e-192	2
Itgam.1	3.89192e-197	0.528561	0.967	0.889	1.25655e-192	2
Cd24a.1	1.83987e-196	0.599025	0.95	0.843	5.94021e-192	2
Slc39a2	3.0081e-196	0.472284	0.368	0.144	9.71196e-192	2
Rpn1.1	4.62745e-196	-0.529653	0.767	0.907	1.49402e-191	2
Degs1	1.3701e-194	0.509977	0.964	0.92	4.4235e-190	2
Mapk13	2.16954e-192	0.33738	0.322	0.111	7.00457e-188	2
Plek.2	2.47893e-192	0.560887	0.985	0.942	8.00348e-188	2
Eef1a1	7.39669e-191	-0.325193	1	1	2.38809e-186	2
Rpl7a	3.23519e-190	-0.41323	0.975	0.992	1.04451e-185	2
H2-Q6.2	6.29803e-190	0.580045	0.478	0.225	2.03338e-185	2
Vcp	7.02227e-189	-0.43952	0.875	0.954	2.26721e-184	2
Id3.1	1.97179e-188	-0.875078	0.077	0.372	6.36612e-184	2
Neat1	7.68143e-188	0.667954	0.924	0.831	2.48003e-183	2
Ftl1.1	1.15857e-186	0.48026	1	1	3.74055e-182	2
Adam15	1.19617e-186	-0.5136	0.435	0.716	3.86196e-182	2
Ikbke	6.51416e-186	0.522029	0.716	0.496	2.10316e-181	2
Rasgrp4	1.30065e-185	0.372217	0.394	0.163	4.19927e-181	2
Tpi1.1	6.64671e-184	-0.530357	0.836	0.928	2.14596e-179	2
Gyg.1	1.35249e-183	0.510789	0.83	0.668	4.36664e-179	2
Stx3	6.00055e-183	0.508347	0.843	0.691	1.93734e-178	2
Cxcl14.1	1.63966e-181	-0.673974	0.174	0.475	5.29379e-177	2
Tyrobp	1.84921e-181	0.551376	0.995	0.992	5.97036e-177	2
Rpl19.1	2.45797e-181	-0.331772	1	1	7.9358e-177	2
Akr1b3	1.68657e-180	-0.470116	0.551	0.791	5.44525e-176	2
Rxra	2.54289e-180	0.485606	0.574	0.338	8.20997e-176	2
AA467197.1	1.6965e-178	0.568288	0.997	0.97	5.4773e-174	2
Sorl1.2	2.42693e-176	0.41986	0.526	0.27	7.83557e-172	2
S100a4.2	9.65703e-176	-0.53131	0.928	0.989	3.11787e-171	2
Cd274	1.13735e-175	0.624037	0.771	0.588	3.67205e-171	2
Uchl1.2	3.05646e-173	-0.850762	0.192	0.478	9.86808e-169	2
Gm10076	8.22069e-173	-0.477287	0.849	0.94	2.65413e-168	2
Rpl30	8.56121e-173	-0.315085	1	0.999	2.76407e-168	2
Hnrnpa1	1.03931e-172	-0.500798	0.626	0.832	3.35553e-168	2
Prdx5	2.37408e-172	0.522726	0.998	0.983	7.66494e-168	2
Fcgr2b	2.88962e-172	0.567744	0.915	0.818	9.32944e-168	2
Pgam1.2	1.18795e-171	-0.477613	0.972	0.98	3.83542e-167	2
Gem	1.50052e-171	0.317961	0.185	0.044	4.84457e-167	2
Adipor2.2	5.77962e-171	0.504449	0.856	0.711	1.86601e-166	2
Gpx1.1	1.51752e-170	-0.33616	1	1	4.89945e-166	2
Dpysl2	2.2549e-170	-0.45645	0.326	0.624	7.28016e-166	2
Car4.1	2.58271e-170	1.37501	0.491	0.264	8.33855e-166	2
Zeb2	2.53488e-169	0.606988	0.958	0.918	8.18411e-165	2
Anxa4	3.46669e-169	0.461918	0.987	0.971	1.11926e-164	2
Mapk3	1.38623e-168	0.461972	0.942	0.88	4.47557e-164	2
Tagln2.1	5.54539e-168	-0.503171	0.95	0.975	1.79039e-163	2
Rnase4	5.78837e-168	0.414128	0.468	0.23	1.86883e-163	2
Pgk1.1	1.92574e-167	-0.486912	0.9	0.954	6.21743e-163	2
P2ry14	2.11266e-167	0.586297	0.844	0.734	6.82092e-163	2
Sulf2.1	5.7585e-167	-0.432254	0.176	0.474	1.85919e-162	2
Cfl1	6.49943e-167	-0.34459	0.997	0.999	2.09841e-162	2
Snrpe	2.03902e-166	-0.43811	0.824	0.922	6.58318e-162	2
Hvcn1.1	1.25685e-165	0.480473	0.86	0.688	4.05786e-161	2
Blvrb.1	1.91496e-165	0.559879	0.914	0.834	6.18264e-161	2
Cct3	3.88921e-165	-0.449038	0.571	0.786	1.25567e-160	2
mt-Nd2.1	5.4344e-164	-0.473146	0.987	0.993	1.75455e-159	2
Ywhah.1	9.10346e-164	-0.456679	0.907	0.965	2.93914e-159	2
Sec61b	1.27228e-163	-0.478295	0.942	0.978	4.1077e-159	2
Atp5g2	1.46612e-163	-0.377172	0.946	0.981	4.73351e-159	2
Eef1d	4.33089e-163	-0.451627	0.664	0.824	1.39827e-158	2
Ifitm3.1	6.27868e-163	-0.841415	0.629	0.83	2.02713e-158	2
Rps27a	2.91333e-161	-0.279633	1	1	9.40597e-157	2
Esd.1	3.71237e-161	0.526487	0.986	0.943	1.19858e-156	2
Tomm5.1	4.20118e-161	-0.45385	0.669	0.839	1.35639e-156	2
Atp1a1	1.78328e-160	-0.435598	0.777	0.898	5.7575e-156	2
Cisd1	5.22319e-160	0.578415	0.775	0.62	1.68636e-155	2
Nap1l1	6.83485e-160	0.648912	0.957	0.946	2.2067e-155	2
Srsf3	1.04694e-159	-0.469363	0.828	0.929	3.38015e-155	2
Gspt1	5.82273e-159	-0.44372	0.517	0.751	1.87993e-154	2
Actr3	9.62948e-159	-0.378982	0.978	0.988	3.10897e-154	2
Pag1	1.29931e-158	0.422429	0.509	0.289	4.19497e-154	2
Ifitm2.1	2.98422e-157	-0.513393	0.412	0.708	9.63485e-153	2
Cd84	5.03759e-157	0.48355	0.898	0.796	1.62644e-152	2
Nqo1	1.90818e-156	0.318345	0.317	0.125	6.16074e-152	2
Car2.2	6.4635e-156	0.362524	0.447	0.216	2.08681e-151	2
Mcub.2	8.79099e-156	-0.500793	0.295	0.573	2.83826e-151	2
Cct5	7.15267e-155	-0.433858	0.621	0.805	2.30931e-150	2
Hnrnpa2b1.1	1.14933e-154	-0.413777	0.944	0.979	3.71073e-150	2
Dedd2	2.11882e-154	0.251129	0.268	0.094	6.84082e-150	2
Rpl24	8.28636e-154	-0.325338	0.995	0.998	2.67534e-149	2
Capza2	1.14532e-153	-0.350773	0.982	0.993	3.69778e-149	2
Timm13	8.50477e-153	-0.392107	0.909	0.953	2.74585e-148	2
Eif5a.2	8.9735e-153	-0.427725	0.967	0.982	2.89719e-148	2
Syngr2.2	9.75943e-153	-0.633832	0.675	0.829	3.15093e-148	2
Atox1.2	1.24934e-152	0.430007	0.998	0.993	4.03361e-148	2
Chchd2	4.45311e-152	-0.307461	0.993	0.997	1.43773e-147	2
mt-Co3	1.31065e-151	-0.391112	0.999	1	4.23155e-147	2
St13.1	2.15093e-151	-0.416668	0.674	0.85	6.94448e-147	2
Rpl22l1	3.02558e-151	-0.486942	0.807	0.927	9.76838e-147	2
C1qb.1	4.21488e-151	-1.31803	0.229	0.49	1.36082e-146	2
Mreg	4.22552e-151	0.286686	0.277	0.099	1.36425e-146	2
Hacd2	9.2238e-151	0.360915	0.443	0.231	2.978e-146	2
Prdx1.2	1.09298e-150	0.646703	1	0.999	3.5288e-146	2
Hdgf.1	5.32636e-150	-0.450185	0.772	0.899	1.71967e-145	2
Myl12b	6.53082e-150	0.394266	0.967	0.928	2.10854e-145	2
Anp32e	1.42607e-149	-0.488262	0.373	0.64	4.60423e-145	2
Blnk.1	3.58832e-149	-0.367713	0.09	0.357	1.15852e-144	2
Rps20.1	1.06011e-148	-0.307228	1	1	3.42266e-144	2
Tcp1	1.39999e-148	-0.418871	0.695	0.845	4.52001e-144	2
Plaur.1	4.79944e-148	0.586479	0.834	0.691	1.54955e-143	2
Rapgef5	1.60564e-147	0.451923	0.573	0.355	5.18397e-143	2
Ndufb8	2.29224e-147	-0.384749	0.939	0.964	7.40072e-143	2
Pa2g4	3.13639e-147	-0.444508	0.392	0.649	1.01261e-142	2
Anp32b.1	2.1303e-146	-0.472426	0.886	0.95	6.87789e-142	2
Naa50.1	2.20273e-144	-0.466948	0.619	0.803	7.11173e-140	2
Lilr4b	6.7532e-144	0.498041	0.89	0.8	2.18034e-139	2
Ggh	9.47616e-144	0.490241	0.833	0.72	3.05947e-139	2
E230016K23Rik	1.46852e-143	0.257273	0.25	0.088	4.74127e-139	2
Hsp90b1.2	1.76712e-143	-0.426832	0.951	0.98	5.70532e-139	2
Gns.1	7.61566e-143	0.496777	0.933	0.869	2.45879e-138	2
Gatm	1.18774e-142	-0.360375	0.062	0.31	3.83474e-138	2
Arhgdia	1.11302e-141	-0.345572	0.96	0.984	3.59349e-137	2
Ahnak2	1.17394e-141	0.282437	0.249	0.088	3.79018e-137	2
Eif4a1.1	1.81617e-141	-0.362999	0.97	0.988	5.86368e-137	2
Snrpf	2.21596e-141	-0.424509	0.683	0.839	7.15445e-137	2
Saa3	2.23557e-141	0.972779	0.28	0.107	7.21776e-137	2
Gclm	2.29072e-141	0.608592	0.867	0.775	7.39583e-137	2
Litaf	3.10381e-141	0.471579	0.958	0.921	1.0021e-136	2
Atp5g3.1	3.3251e-141	-0.375972	0.939	0.973	1.07354e-136	2
Src.1	3.91455e-141	0.345945	0.517	0.287	1.26385e-136	2
Hbegf.1	1.07034e-140	0.400473	0.423	0.207	3.45571e-136	2
Pfkp.1	4.72501e-140	-0.524586	0.497	0.717	1.52552e-135	2
H2afz	1.27068e-139	-0.543022	0.996	0.997	4.10253e-135	2
Clic4.1	1.55046e-139	-0.495691	0.657	0.835	5.00583e-135	2
Il21r.2	1.70053e-139	-0.398226	0.156	0.425	5.49033e-135	2
H2-Q7.2	1.40939e-138	0.752596	0.611	0.396	4.55035e-134	2
Etfb	1.43886e-138	-0.475227	0.731	0.858	4.64549e-134	2
Npm3	2.4959e-138	-0.370262	0.228	0.498	8.05826e-134	2
Hcst	8.06259e-138	0.406024	0.594	0.388	2.60309e-133	2
Ly86.1	1.47356e-137	-0.465124	0.084	0.327	4.75755e-133	2
Slfn1.1	1.56494e-137	0.652877	0.474	0.269	5.05256e-133	2
Rpl36al	1.66923e-137	-0.352231	0.956	0.984	5.38927e-133	2
Pygl.1	5.55061e-136	0.44887	0.793	0.634	1.79207e-131	2
Ccl3.2	2.34595e-135	0.738646	0.648	0.429	7.57413e-131	2
Plekho1.1	2.33979e-134	-0.42131	0.498	0.721	7.55424e-130	2
Apex1	2.61412e-134	-0.344517	0.183	0.445	8.43995e-130	2
Vdac1	2.68848e-134	-0.38483	0.676	0.829	8.68004e-130	2
Hpse	2.69961e-134	0.386913	0.405	0.208	8.71598e-130	2
Gng2.1	1.02874e-133	-0.434483	0.413	0.658	3.32139e-129	2
Cd300lf.1	1.04916e-133	0.473673	0.821	0.709	3.38731e-129	2
Eif3b	1.23746e-133	-0.400445	0.569	0.778	3.99525e-129	2
Pnpla7	1.38588e-133	0.3977	0.607	0.407	4.47446e-129	2
Nucks1.1	3.39956e-133	-0.505047	0.619	0.799	1.09758e-128	2
Osbpl8	5.57219e-133	0.459538	0.865	0.753	1.79904e-128	2
Lamtor4.1	6.00945e-133	-0.472434	0.705	0.829	1.94021e-128	2
Oas3	8.42163e-133	0.425287	0.798	0.637	2.71901e-128	2
Ppia	2.33024e-132	-0.316423	0.999	0.999	7.5234e-128	2
Gcnt2	1.22704e-131	0.333477	0.425	0.217	3.96162e-127	2
Atic	4.92909e-131	-0.365461	0.262	0.525	1.59141e-126	2
Tacc1	5.98639e-131	-0.40071	0.486	0.714	1.93277e-126	2
Phb2	7.53022e-131	-0.388762	0.628	0.801	2.43121e-126	2
Stmn1.1	1.3668e-130	-0.616901	0.441	0.685	4.41284e-126	2
Cd82.1	2.7753e-130	0.381235	0.669	0.468	8.96035e-126	2
Tubb6	3.40801e-130	-0.405544	0.332	0.593	1.10031e-125	2
Atp6v0a1.1	3.6864e-130	0.478993	0.842	0.735	1.19019e-125	2
Pgf.2	3.86968e-130	0.271246	0.389	0.182	1.24937e-125	2
Prmt1	7.10965e-130	-0.38424	0.351	0.597	2.29542e-125	2
Ier3.1	1.26361e-129	0.472653	0.763	0.572	4.07969e-125	2
Gpcpd1.2	1.83585e-129	0.480938	0.633	0.445	5.92723e-125	2
Tubb2a.2	2.52677e-129	-0.400845	0.172	0.421	8.15793e-125	2
Rab3il1	3.5174e-129	-0.368393	0.19	0.448	1.13563e-124	2
Hspa9.1	6.28516e-129	-0.425041	0.702	0.846	2.02923e-124	2
Fpr1.1	6.5383e-129	0.462631	0.422	0.216	2.11096e-124	2
Hook1	1.97943e-128	0.268537	0.307	0.13	6.3908e-124	2
Iqsec1.1	4.92744e-128	0.38945	0.599	0.396	1.59087e-123	2
Cct7	3.04155e-127	-0.382227	0.615	0.788	9.81993e-123	2
Slc25a4	7.79005e-127	-0.387118	0.711	0.857	2.5151e-122	2
Fcgr1.1	9.16951e-127	-0.461618	0.295	0.549	2.96047e-122	2
Psma7	1.22763e-126	-0.391044	0.896	0.946	3.96353e-122	2
Gmfg	1.93738e-126	0.406024	0.949	0.894	6.25503e-122	2
Uqcr11	2.1169e-126	-0.340833	0.944	0.966	6.83462e-122	2
Rac1	2.21855e-126	-0.318765	0.97	0.985	7.16281e-122	2
Cct2	4.86789e-126	-0.373292	0.658	0.82	1.57165e-121	2
Fth1.1	6.47903e-126	0.448803	1	1	2.09182e-121	2
Hcar2	7.23378e-126	0.331685	0.327	0.151	2.3355e-121	2
Ero1l	1.16513e-125	0.41711	0.649	0.477	3.76173e-121	2
Pitpna	2.59986e-125	-0.341227	0.952	0.98	8.39392e-121	2
Ctsb	5.25705e-125	0.479953	0.999	0.994	1.69729e-120	2
Ubb.2	5.79912e-125	0.462659	0.986	0.972	1.8723e-120	2
Sh3tc1	2.73386e-124	0.346855	0.479	0.285	8.82654e-120	2
mt-Nd3	3.10628e-124	-0.442892	0.919	0.967	1.00289e-119	2
F11r	3.47778e-124	0.364034	0.626	0.409	1.12284e-119	2
Cyb5a	6.19424e-124	0.397008	0.966	0.942	1.99987e-119	2
Txn2	1.42302e-123	-0.376694	0.609	0.785	4.59435e-119	2
Pdia6.1	1.60775e-123	-0.425438	0.675	0.853	5.19079e-119	2
Eif3i	2.54375e-123	-0.371222	0.608	0.78	8.21276e-119	2
Hmgn1	4.53179e-122	-0.408007	0.582	0.789	1.46313e-117	2
Tlr4	6.41102e-122	0.403737	0.709	0.531	2.06986e-117	2
Glmp	1.64297e-121	0.402089	0.837	0.736	5.30448e-117	2
Timm8a1.1	2.44029e-121	-0.381377	0.212	0.453	7.87871e-117	2
Fdx2	3.3868e-121	-0.351355	0.36	0.594	1.09346e-116	2
Nop10	5.94541e-121	-0.389697	0.476	0.695	1.91954e-116	2
Lasp1	6.08564e-121	0.390744	0.939	0.882	1.96481e-116	2
Plet1.1	1.64646e-120	0.319036	0.852	0.622	5.31575e-116	2
Uqcrh	2.14096e-120	-0.316805	0.971	0.99	6.91229e-116	2
Tuba1a.1	3.26226e-120	-0.387943	0.254	0.499	1.05325e-115	2
Acox3	6.94641e-120	0.360894	0.646	0.457	2.24272e-115	2
Atp5b	7.16593e-120	-0.347829	0.922	0.962	2.31359e-115	2
Hnrnpab.1	7.41418e-120	-0.419284	0.862	0.927	2.39374e-115	2
Clec4b1	1.33871e-119	-0.345093	0.041	0.251	4.32216e-115	2
Kcnn4.2	2.79427e-119	-0.472759	0.353	0.583	9.02158e-115	2
Eno1.1	4.5236e-119	-0.40833	0.719	0.837	1.46049e-114	2
Ubald2	5.88013e-119	0.395356	0.836	0.694	1.89846e-114	2
Cebpa	9.45909e-119	-0.314621	0.124	0.364	3.05396e-114	2
Fndc3a	9.47763e-119	0.432511	0.706	0.56	3.05995e-114	2
Alyref	1.94336e-118	-0.406874	0.574	0.765	6.27435e-114	2
Acod1	5.12898e-118	0.51788	0.686	0.461	1.65594e-113	2
Aprt	5.15942e-118	-0.409492	0.799	0.904	1.66577e-113	2
Dmxl2	8.17369e-118	0.383819	0.604	0.405	2.63896e-113	2
Ms4a6c.1	4.13702e-117	-0.520933	0.166	0.404	1.33568e-112	2
Slc25a5	4.63924e-117	-0.32836	0.95	0.974	1.49783e-112	2
S100a11.1	6.57291e-117	0.516097	0.993	0.988	2.12213e-112	2
Ptges3	8.5692e-117	-0.36807	0.747	0.866	2.76665e-112	2
Cpeb4	1.20926e-116	0.414286	0.599	0.409	3.9042e-112	2
AI413582	1.54991e-116	0.389523	0.654	0.491	5.00403e-112	2
Snrpb	6.63874e-115	-0.357995	0.781	0.893	2.14338e-110	2
Kif21a	9.17188e-115	0.300599	0.366	0.186	2.96123e-110	2
Mrpl12.1	3.52891e-114	-0.383128	0.557	0.742	1.13934e-109	2
Tpp1	2.97014e-113	0.386278	0.877	0.775	9.5894e-109	2
Cct4	4.12476e-113	-0.355269	0.603	0.779	1.33172e-108	2
Prkar2a	5.50246e-113	-0.378928	0.291	0.526	1.77653e-108	2
Lrp12	6.71908e-113	0.422162	0.827	0.695	2.16932e-108	2
Grn	9.45716e-113	0.302342	1	0.991	3.05334e-108	2
Mrps28	1.85892e-112	-0.294616	0.172	0.408	6.00172e-108	2
Psma4	2.98166e-112	-0.367847	0.8	0.883	9.6266e-108	2
Eif3l	3.34287e-112	-0.348165	0.525	0.729	1.07928e-107	2
Gnb4.2	4.39629e-112	-0.492343	0.091	0.306	1.41939e-107	2
Psmg4	2.2088e-111	-0.336588	0.305	0.544	7.13135e-107	2
Tnfrsf23	3.70857e-111	0.292412	0.395	0.21	1.19735e-106	2
Gpnmb.1	5.3106e-111	0.816642	0.874	0.766	1.71458e-106	2
Sms	9.70803e-111	-0.350908	0.324	0.559	3.13433e-106	2
1110038B12Rik	6.42943e-110	-0.300699	0.202	0.443	2.07581e-105	2
Eif1ax	9.02453e-110	-0.358297	0.599	0.767	2.91366e-105	2
Snu13	5.43055e-109	-0.360565	0.676	0.815	1.75331e-104	2
Cd47.1	6.80458e-109	0.346623	0.972	0.946	2.19693e-104	2
C1qc.1	7.59321e-109	-0.793475	0.129	0.346	2.45154e-104	2
Cebpb.1	1.06087e-108	0.379505	0.99	0.932	3.42512e-104	2
Rps6ka3	5.80187e-108	-0.366777	0.508	0.715	1.87319e-103	2
Cdk4	6.5265e-108	-0.367936	0.439	0.651	2.10715e-103	2
Emg1	7.6157e-108	-0.357944	0.498	0.697	2.4588e-103	2
Atp5g1.1	8.0316e-108	-0.371059	0.93	0.953	2.59308e-103	2
Gtpbp4	4.01423e-107	-0.349739	0.379	0.602	1.29603e-102	2
Eif3e	6.62716e-107	-0.365372	0.771	0.881	2.13964e-102	2
Cfb.2	7.81556e-107	0.596518	0.716	0.549	2.52333e-102	2
Eif4g2.1	8.47241e-107	-0.340507	0.961	0.98	2.7354e-102	2
Ets2	9.15621e-107	0.409161	0.624	0.444	2.95617e-102	2
Lpcat2	1.23958e-106	0.411307	0.769	0.631	4.0021e-102	2
Pira2	1.90463e-106	0.480775	0.681	0.542	6.14929e-102	2
Vim	2.19845e-106	-0.381169	0.988	0.997	7.09792e-102	2
Cgnl1.1	3.33909e-106	0.316076	0.471	0.273	1.07806e-101	2
Mdh2	4.10831e-106	-0.350925	0.804	0.895	1.32641e-101	2
Cited2.2	6.17367e-106	0.449375	0.746	0.597	1.99323e-101	2
Efcab14	1.79508e-105	0.333591	0.616	0.435	5.79558e-101	2
Fnip2.1	2.54798e-105	0.381836	0.644	0.466	8.2264e-101	2
Prcp	4.17658e-105	-0.368654	0.733	0.882	1.34845e-100	2
Anxa2.1	4.35219e-105	0.307832	0.995	0.983	1.40515e-100	2
Sept9.1	7.67255e-105	-0.406637	0.744	0.859	2.47716e-100	2
Arl11	2.26881e-104	0.319983	0.49	0.304	7.32509e-100	2
Tns1	2.68344e-104	-0.309117	0.147	0.373	8.66376e-100	2
Adipor1	3.70964e-104	0.3472	0.848	0.74	1.1977e-99	2
Nucb1	8.53637e-104	0.372012	0.738	0.615	2.75605e-99	2
Cap1	1.01875e-103	0.335614	0.916	0.875	3.28914e-99	2
Phf11b.1	1.03748e-103	-0.35669	0.205	0.434	3.3496e-99	2
Smarcc1	2.33441e-103	-0.34005	0.347	0.574	7.53688e-99	2
Mat2a	3.49031e-103	-0.369837	0.614	0.792	1.12688e-98	2
Pbxip1.2	5.20611e-103	0.365831	0.864	0.743	1.68085e-98	2
B4galt3	5.26859e-103	0.275181	0.4	0.221	1.70102e-98	2
Ezr	6.16725e-103	0.385261	0.79	0.667	1.99116e-98	2
St3gal5.2	1.42406e-102	-0.390365	0.172	0.397	4.59772e-98	2
Cct8	1.50581e-102	-0.347222	0.723	0.841	4.86166e-98	2
Ypel3.2	2.83167e-102	0.409832	0.589	0.412	9.14233e-98	2
Irf8	3.66549e-102	-0.472282	0.321	0.547	1.18344e-97	2
Gba	1.72413e-101	0.375681	0.701	0.565	5.56652e-97	2
Rcc2	3.12971e-100	-0.322755	0.33	0.556	1.01046e-95	2
Atp5o	3.63545e-100	-0.343764	0.878	0.928	1.17374e-95	2
Txn1.1	4.35208e-100	0.345119	0.999	0.996	1.40511e-95	2
Fbxo28	7.89137e-100	0.323783	0.589	0.409	2.54781e-95	2
Clcn7	1.39096e-99	0.365977	0.641	0.485	4.49084e-95	2
Clec4n.2	2.66018e-99	0.463149	0.994	0.988	8.58866e-95	2
Psmb9.2	2.82513e-99	0.345132	0.863	0.756	9.1212e-95	2
Esyt2	3.2792e-99	0.350692	0.766	0.65	1.05872e-94	2
Srm	4.12775e-99	-0.304987	0.204	0.423	1.33268e-94	2
Ccl17.2	4.32241e-99	-2.17603	0.495	0.644	1.39553e-94	2
Rp9	6.14695e-99	0.350266	0.846	0.766	1.9846e-94	2
Hnrnpu	6.35503e-99	-0.334108	0.872	0.934	2.05179e-94	2
B430306N03Rik	6.57241e-99	0.349008	0.509	0.329	2.12197e-94	2
Vasp	1.21112e-98	0.321208	0.979	0.962	3.91023e-94	2
Syncrip	3.0935e-98	-0.345581	0.604	0.766	9.98766e-94	2
6430548M08Rik	4.10498e-98	0.277092	0.379	0.207	1.32533e-93	2
Tbrg1.2	4.41724e-98	0.34849	0.791	0.672	1.42615e-93	2
H2-DMb1.1	5.13023e-98	-0.667963	0.322	0.518	1.65635e-93	2
Daglb.2	8.25183e-98	-0.309404	0.136	0.346	2.66418e-93	2
Larp4b	1.01132e-97	0.353826	0.91	0.841	3.26513e-93	2
Tomm20	2.16822e-97	-0.295439	0.912	0.96	7.00033e-93	2
Hcfc1r1	2.48608e-97	0.330059	0.788	0.663	8.02655e-93	2
Clec4e.1	3.8102e-97	0.627163	0.749	0.584	1.23016e-92	2
Pkig	5.10124e-97	-0.318666	0.372	0.596	1.64699e-92	2
Maff	7.90633e-97	0.286374	0.386	0.213	2.55264e-92	2
Ctsl.2	1.12497e-96	0.426825	0.967	0.902	3.63209e-92	2
Glrx5	1.21812e-96	-0.331302	0.535	0.725	3.93284e-92	2
Ly6a.2	1.49252e-96	0.691707	0.524	0.329	4.81875e-92	2
Rrbp1	2.91626e-96	-0.360211	0.84	0.909	9.41542e-92	2
Impdh2	4.1533e-96	-0.302603	0.229	0.45	1.34093e-91	2
Socs1	4.51539e-96	0.367607	0.471	0.297	1.45784e-91	2
Gda	1.19596e-95	0.434777	0.896	0.814	3.86127e-91	2
Ppp1ca	1.43358e-95	-0.259655	0.967	0.984	4.62846e-91	2
Mcemp1.2	1.53758e-95	0.465174	0.677	0.503	4.96425e-91	2
Polr2h	2.57465e-95	-0.254833	0.165	0.381	8.31251e-91	2
Baiap2	3.11447e-95	-0.266009	0.11	0.315	1.00554e-90	2
Siva1	3.26359e-95	-0.370143	0.445	0.645	1.05368e-90	2
Sap30	3.63281e-95	-0.315272	0.303	0.521	1.17289e-90	2
Card11	4.12516e-95	0.345337	0.526	0.353	1.33185e-90	2
Nop58	1.07919e-94	-0.283067	0.177	0.396	3.48428e-90	2
Mybbp1a	1.56234e-94	-0.276971	0.215	0.431	5.04417e-90	2
Atp6v0e	2.25506e-94	0.275146	0.994	0.991	7.28069e-90	2
Nudcd2	4.73103e-94	-0.318095	0.461	0.667	1.52746e-89	2
Hnrnpm	5.63169e-94	-0.329718	0.772	0.878	1.81825e-89	2
Tcn2.1	9.46201e-94	0.31569	0.559	0.377	3.0549e-89	2
Ccdc50	1.62292e-93	-0.345456	0.645	0.803	5.23976e-89	2
Pclaf	2.76772e-93	-0.59994	0.255	0.469	8.93587e-89	2
Slc43a3	8.31498e-93	0.253452	0.355	0.19	2.68458e-88	2
H2afj	1.09997e-92	-0.336066	0.859	0.918	3.55135e-88	2
Nsun2	1.17106e-92	-0.294361	0.271	0.488	3.78087e-88	2
Sh3bgrl.1	2.72233e-92	0.340532	0.97	0.956	8.7893e-88	2
Edem2	4.09919e-92	0.34758	0.557	0.402	1.32346e-87	2
Mrpl20	6.04213e-92	-0.322739	0.724	0.838	1.95076e-87	2
Scpep1	2.49167e-91	-0.280447	0.191	0.407	8.04459e-87	2
Lsm5	5.94396e-91	-0.330529	0.42	0.628	1.91907e-86	2
Rsl1d1	6.83743e-91	-0.309835	0.42	0.628	2.20753e-86	2
Idh1.1	6.93039e-91	-0.403433	0.519	0.684	2.23754e-86	2
Morrbid	8.11093e-91	0.294872	0.416	0.248	2.6187e-86	2
Rexo2.1	9.20376e-91	-0.317175	0.781	0.892	2.97153e-86	2
Gpi1	2.28848e-90	-0.289565	0.901	0.952	7.38858e-86	2
Eif3j1	4.08875e-90	-0.302466	0.34	0.55	1.32009e-85	2
Mgl2.2	4.73688e-90	-1.21091	0.18	0.369	1.52935e-85	2
Olfm1.2	5.70804e-90	-0.387779	0.552	0.734	1.8429e-85	2
Dek	8.67581e-90	-0.416313	0.608	0.754	2.80107e-85	2
Hint3	1.79062e-89	0.332995	0.606	0.452	5.7812e-85	2
Mcm3	2.0444e-89	-0.372598	0.219	0.43	6.60055e-85	2
Il1a	2.15053e-89	0.376261	0.452	0.274	6.9432e-85	2
Plscr1.2	4.01754e-89	0.347356	0.62	0.453	1.2971e-84	2
Tcof1	4.3051e-89	-0.293067	0.237	0.446	1.38994e-84	2
Mrpl54	5.07777e-89	-0.318344	0.644	0.782	1.63941e-84	2
Fkbp4	6.0099e-89	-0.29112	0.234	0.444	1.94036e-84	2
Mrpl23	7.18434e-89	-0.316119	0.522	0.699	2.31953e-84	2
Dtymk	8.04398e-89	-0.3232	0.344	0.556	2.59708e-84	2
Atp6ap2	9.3396e-89	0.322818	0.945	0.907	3.01538e-84	2
Taldo1	1.53913e-88	0.309917	0.988	0.978	4.96923e-84	2
Nolc1	1.86438e-88	-0.274468	0.209	0.42	6.01933e-84	2
Ly75.2	1.87018e-88	0.314104	0.394	0.225	6.03805e-84	2
Dnaja1	5.38739e-88	-0.313673	0.695	0.824	1.73937e-83	2
Cdh1	7.77341e-88	0.311793	0.403	0.235	2.50972e-83	2
Snrpd1	7.84182e-88	-0.367654	0.658	0.783	2.53181e-83	2
Adgre1.1	1.03801e-87	0.380687	0.755	0.615	3.35131e-83	2
Parp1	1.05824e-87	-0.283256	0.26	0.474	3.41662e-83	2
U2af1	2.33562e-87	-0.333299	0.51	0.68	7.54079e-83	2
Cd36.2	5.33409e-87	-0.552631	0.541	0.72	1.72217e-82	2
Vamp5	5.35225e-87	0.259043	0.322	0.167	1.72803e-82	2
Srsf7	1.17229e-86	-0.340378	0.531	0.704	3.78486e-82	2
Ddx21	2.71025e-86	-0.289485	0.287	0.498	8.75031e-82	2
Rwdd1	3.45052e-86	-0.283944	0.784	0.885	1.11403e-81	2
Mthfd2	4.5142e-86	-0.313277	0.287	0.498	1.45745e-81	2
Ptp4a2	5.05111e-86	-0.279664	0.946	0.973	1.6308e-81	2
Tnfaip2	5.40914e-86	0.377043	0.913	0.831	1.74639e-81	2
Nav1	8.11132e-86	-0.258704	0.153	0.352	2.61882e-81	2
Itgb2	8.82928e-86	0.315464	0.974	0.928	2.85062e-81	2
Ube2e1	1.84475e-85	0.339192	0.765	0.671	5.95597e-81	2
Pfdn1	1.95092e-85	0.312965	0.827	0.737	6.29873e-81	2
Glul.1	2.23981e-85	-0.373938	0.479	0.668	7.23146e-81	2
F630028O10Rik	2.78678e-85	0.266196	0.221	0.096	8.9974e-81	2
Parvb	8.58353e-85	-0.253506	0.166	0.368	2.77128e-80	2
Trem1	1.07394e-84	0.322297	0.409	0.244	3.46732e-80	2
Bag1	1.2737e-84	-0.289266	0.862	0.916	4.11226e-80	2
Phlda1	1.96249e-84	0.48107	0.552	0.395	6.33609e-80	2
H2-Eb1.2	2.11169e-84	-1.78096	0.33	0.497	6.81781e-80	2
Nup153	3.49989e-84	0.344277	0.612	0.472	1.12997e-79	2
Smim14.2	5.37719e-84	0.319911	0.706	0.568	1.73608e-79	2
Lyz2.2	5.59533e-84	0.488317	1	0.998	1.80651e-79	2
Emp3.1	9.40779e-84	-0.308934	0.932	0.972	3.0374e-79	2
Mbnl1.1	1.59584e-83	-0.383225	0.949	0.976	5.15232e-79	2
Il17ra	1.64067e-83	0.346253	0.557	0.4	5.29706e-79	2
Agpat5.1	1.84014e-83	-0.280569	0.277	0.484	5.94109e-79	2
Rrm1	3.87531e-83	-0.426146	0.274	0.473	1.25118e-78	2
Srsf6.1	4.24716e-83	-0.303255	0.626	0.784	1.37124e-78	2
5031439G07Rik	9.19248e-83	-0.31179	0.594	0.753	2.96788e-78	2
Cluh	1.33142e-82	-0.253349	0.192	0.395	4.29862e-78	2
Cd37.1	2.03837e-82	0.304466	0.536	0.372	6.58107e-78	2
Mcoln2	2.0964e-82	0.279481	0.442	0.28	6.76844e-78	2
Selplg.2	2.72944e-82	0.287585	0.925	0.874	8.81226e-78	2
Eif3a	2.76618e-82	-0.291528	0.894	0.954	8.93089e-78	2
Uqcr10	5.23111e-82	-0.288162	0.925	0.954	1.68892e-77	2
Lrrc59.1	6.99015e-82	-0.313498	0.52	0.694	2.25684e-77	2
Naca	7.08038e-82	-0.256168	0.985	0.991	2.28597e-77	2
Eef1e1	1.53451e-81	-0.252321	0.206	0.408	4.95431e-77	2
0610012G03Rik	1.83817e-81	-0.320284	0.667	0.793	5.93471e-77	2
Ndufb5	2.26719e-81	-0.27969	0.876	0.928	7.31986e-77	2
Tomm40	3.31563e-81	-0.273418	0.321	0.524	1.07048e-76	2
Stx7	7.25309e-81	0.302098	0.914	0.862	2.34173e-76	2
Bst1	1.03313e-80	0.62063	0.543	0.414	3.33558e-76	2
Bzw1	1.89252e-80	-0.285855	0.838	0.903	6.11019e-76	2
Pkm.1	3.03439e-80	-0.287308	0.969	0.977	9.79682e-76	2
Timm23.1	4.52158e-80	-0.29822	0.713	0.824	1.45984e-75	2
Smpdl3a	5.18504e-80	0.482198	0.807	0.733	1.67404e-75	2
Khdrbs1	7.93492e-80	-0.292455	0.648	0.79	2.56187e-75	2
Cycs	8.03233e-80	-0.323705	0.626	0.752	2.59332e-75	2
Cnbp	2.06571e-79	-0.305247	0.721	0.836	6.66937e-75	2
Isoc1	2.7906e-79	-0.277243	0.308	0.515	9.00973e-75	2
Lsm6	2.97679e-79	-0.293634	0.545	0.713	9.61086e-75	2
Trerf1.1	4.71793e-79	-0.315258	0.231	0.424	1.52323e-74	2
Arrdc4	5.22653e-79	0.329567	0.623	0.481	1.68744e-74	2
Cks1b	7.4607e-79	-0.374252	0.336	0.531	2.40876e-74	2
Lsm2	8.92061e-79	-0.336404	0.392	0.583	2.88011e-74	2
Banf1	1.03663e-78	-0.2962	0.608	0.772	3.34686e-74	2
Eps8.1	1.35265e-78	0.335656	0.733	0.609	4.36717e-74	2
Mxi1.1	1.47882e-78	0.311998	0.561	0.398	4.77453e-74	2
P2ry6	1.64737e-78	-0.272917	0.242	0.439	5.31871e-74	2
Morf4l2	2.6522e-78	-0.308164	0.659	0.798	8.5629e-74	2
N4bp1.1	3.53735e-78	0.330116	0.876	0.79	1.14207e-73	2
Neu1	3.55355e-78	0.330967	0.749	0.635	1.1473e-73	2
Psmb4	4.27693e-78	-0.283539	0.865	0.925	1.38085e-73	2
Eif2s3x	8.7902e-78	-0.293748	0.604	0.761	2.838e-73	2
Runx3.1	1.39316e-77	-0.316199	0.116	0.293	4.49795e-73	2
Atp6v1d	1.60657e-77	0.32948	0.818	0.739	5.18697e-73	2
Dok2.2	1.8354e-77	-0.385928	0.509	0.664	5.92576e-73	2
Ciao2a.1	2.28959e-77	-0.311223	0.762	0.852	7.39217e-73	2
Abce1.1	3.14356e-77	-0.280186	0.354	0.552	1.01493e-72	2
Sgms2	6.60061e-77	0.270577	0.303	0.162	2.13107e-72	2
Atp6v1f	8.09844e-77	0.265207	0.983	0.977	2.61466e-72	2
Thbs1.2	9.44532e-77	0.987719	0.522	0.358	3.04952e-72	2
Ptprs	9.76125e-77	-0.254863	0.166	0.356	3.15152e-72	2
Lsm12	1.41635e-76	-0.294889	0.625	0.757	4.57282e-72	2
Spcs2	2.03624e-76	0.346406	0.881	0.83	6.57422e-72	2
Wdr1	2.04839e-76	-0.266743	0.89	0.946	6.61342e-72	2
Pf4.2	5.73336e-76	-0.84821	0.517	0.669	1.85107e-71	2
Ccn3.1	6.70224e-76	0.635693	0.581	0.444	2.16389e-71	2
Slc7a8.1	7.11067e-76	-0.349391	0.463	0.628	2.29575e-71	2
Pts	7.74313e-76	0.314222	0.653	0.517	2.49995e-71	2
Cpd	8.99916e-76	0.32951	0.883	0.796	2.90547e-71	2
Aif1.2	9.37386e-76	-0.516552	0.163	0.335	3.02644e-71	2
Fcgr3.1	1.55782e-75	0.377434	0.967	0.937	5.02959e-71	2
Echs1.1	1.95173e-75	-0.266831	0.317	0.519	6.30134e-71	2
Shtn1	2.52935e-75	0.296471	0.902	0.849	8.16627e-71	2
Psmb10	2.99969e-75	-0.313862	0.586	0.747	9.68479e-71	2
Snrpa1	3.06626e-75	-0.289279	0.399	0.588	9.89973e-71	2
Mrpl28	3.26224e-75	-0.287575	0.601	0.752	1.05325e-70	2
Sf3b5	3.48224e-75	-0.281459	0.751	0.847	1.12428e-70	2
Ipo5	4.11869e-75	-0.261721	0.296	0.498	1.32976e-70	2
Lilra6	4.85857e-75	0.299907	0.363	0.216	1.56864e-70	2
Hnrnph1	5.01166e-75	-0.30207	0.59	0.762	1.61806e-70	2
Mafb.1	1.04719e-74	-0.446005	0.352	0.553	3.38097e-70	2
Paics	1.30922e-74	-0.280339	0.354	0.552	4.22693e-70	2
Tecpr1	3.06858e-74	0.307457	0.567	0.419	9.90722e-70	2
Dok3	3.11362e-74	0.273427	0.509	0.351	1.00526e-69	2
Phgdh.2	5.22314e-74	0.419147	0.616	0.467	1.68634e-69	2
Atf5	5.27073e-74	0.297883	0.289	0.155	1.70171e-69	2
Acat1	5.31359e-74	-0.258925	0.281	0.482	1.71555e-69	2
Ric1	1.85074e-73	0.29146	0.473	0.32	5.9753e-69	2
Kpnb1	1.94787e-73	-0.280887	0.434	0.626	6.2889e-69	2
Arpc4	2.94151e-73	-0.253233	0.872	0.938	9.49696e-69	2
Dapk1	3.28717e-73	-0.293461	0.366	0.559	1.06129e-68	2
Glrx.1	5.34835e-73	0.343037	0.887	0.822	1.72677e-68	2
Slc48a1.1	6.04841e-73	-0.315884	0.576	0.727	1.95279e-68	2
Gpr141	1.14894e-72	0.319811	0.689	0.553	3.70946e-68	2
Klf9.1	1.21694e-72	-0.266065	0.139	0.317	3.92902e-68	2
Nudt21	1.95839e-72	-0.273207	0.448	0.636	6.32286e-68	2
Gtf3a	2.29001e-72	-0.262522	0.344	0.531	7.39352e-68	2
Ckb.1	2.41389e-72	-0.602651	0.351	0.516	7.79348e-68	2
Tmem123.1	2.55303e-72	-0.526141	0.543	0.706	8.24271e-68	2
Batf3	4.0041e-72	-0.268305	0.159	0.341	1.29276e-67	2
Tax1bp1.1	4.70388e-72	0.287964	0.914	0.876	1.5187e-67	2
Hnrnpa3.1	5.28571e-72	-0.287506	0.828	0.92	1.70654e-67	2
Raf1.1	6.08854e-72	0.339548	0.636	0.51	1.96575e-67	2
Spint1.1	1.11095e-71	0.349115	0.81	0.699	3.5868e-67	2
Sfpq	1.18405e-71	-0.291684	0.763	0.867	3.82282e-67	2
Vamp8	1.47017e-71	0.261016	0.989	0.982	4.74661e-67	2
Mmp12.2	2.42397e-71	0.474073	0.995	0.988	7.82602e-67	2
Rab7	2.70048e-71	0.252588	0.979	0.961	8.71875e-67	2
Lyar	3.57666e-71	-0.256246	0.241	0.427	1.15476e-66	2
Eif5b	4.62947e-71	-0.280368	0.733	0.842	1.49467e-66	2
Apobec1.1	6.05074e-71	-0.379409	0.278	0.467	1.95354e-66	2
Adam8.2	7.75776e-71	-0.388382	0.438	0.624	2.50467e-66	2
Ptpn12.1	1.34656e-70	0.315047	0.83	0.742	4.3475e-66	2
Gla	1.3557e-70	0.298735	0.554	0.41	4.37702e-66	2
Supt16	1.47404e-70	-0.292907	0.518	0.683	4.75908e-66	2
Capn15	1.98043e-70	0.258254	0.393	0.248	6.39401e-66	2
Clec4a3	2.19499e-70	-0.251391	0.135	0.31	7.08673e-66	2
Tep1.1	2.86744e-70	-0.302303	0.429	0.61	9.25782e-66	2
H1fx.1	2.99971e-70	-0.269295	0.071	0.228	9.68485e-66	2
Mbtd1	3.01858e-70	-0.257318	0.235	0.422	9.74578e-66	2
Trp53	3.44441e-70	-0.276263	0.504	0.677	1.11206e-65	2
Sema4d	4.54166e-70	0.302171	0.761	0.646	1.46632e-65	2
Cyfip2.1	4.80301e-70	0.279814	0.457	0.306	1.5507e-65	2
S100a6.1	4.83661e-70	0.53306	0.99	0.992	1.56155e-65	2
Comt	5.04825e-70	-0.277153	0.503	0.672	1.62988e-65	2
Colgalt1	6.4766e-70	-0.265124	0.913	0.958	2.09104e-65	2
Birc5	7.5272e-70	-0.444398	0.197	0.379	2.43023e-65	2
AU020206	1.12065e-69	0.366659	0.714	0.606	3.61811e-65	2
Ak2	1.62928e-69	-0.279019	0.569	0.718	5.2603e-65	2
Pdap1	2.24301e-69	-0.27969	0.575	0.72	7.24178e-65	2
Purb	3.16593e-69	-0.288947	0.744	0.844	1.02215e-64	2
Lrmp	7.45241e-69	-0.251377	0.289	0.478	2.40608e-64	2
Coa5	1.0776e-68	-0.270354	0.599	0.756	3.47914e-64	2
Cd81.1	1.24301e-68	0.288896	0.938	0.871	4.01317e-64	2
Eif2s1	1.81819e-68	-0.265104	0.545	0.704	5.87019e-64	2
Psmd7	2.37786e-68	-0.277421	0.613	0.75	7.67716e-64	2
Cav1.1	3.96048e-68	-0.258004	0.022	0.15	1.27868e-63	2
Nans	7.92601e-68	-0.261777	0.411	0.587	2.55899e-63	2
Pld4.1	8.12763e-68	-0.333362	0.679	0.809	2.62409e-63	2
C1qa.1	1.05549e-67	-0.916341	0.108	0.263	3.40776e-63	2
Nhp2.1	1.43194e-67	-0.284195	0.737	0.845	4.62317e-63	2
Cacybp.1	1.54776e-67	-0.297014	0.569	0.714	4.9971e-63	2
Ddit3	1.64914e-67	0.396214	0.418	0.277	5.32443e-63	2
Phlda3.1	2.33392e-67	-0.293626	0.158	0.33	7.53528e-63	2
Csrp1	2.70273e-67	-0.288128	0.424	0.608	8.72603e-63	2
Tnip3.1	3.78417e-67	-0.360209	0.489	0.654	1.22176e-62	2
Rnf130	4.80513e-67	0.273359	0.86	0.788	1.55139e-62	2
Tut7	4.92916e-67	0.27431	0.739	0.626	1.59143e-62	2
Prdx2	5.13716e-67	-0.282196	0.778	0.865	1.65858e-62	2
Htatip2	6.48956e-67	0.284719	0.592	0.466	2.09522e-62	2
Lamp2	7.13709e-67	0.262086	0.986	0.971	2.30428e-62	2
Plgrkt	8.60173e-67	0.313519	0.816	0.747	2.77715e-62	2
Glrx3	9.59033e-67	-0.270763	0.544	0.7	3.09633e-62	2
Mrpl42	1.17129e-66	-0.267329	0.536	0.685	3.78162e-62	2
Ddx58	2.27476e-66	0.276551	0.756	0.638	7.34429e-62	2
Timp1.2	3.40382e-66	-0.382288	0.041	0.176	1.09896e-61	2
Prpf31	6.98515e-66	-0.254654	0.394	0.573	2.25523e-61	2
Itgax.1	8.90001e-66	0.353872	0.843	0.746	2.87346e-61	2
Mtch1	1.13744e-65	-0.260516	0.676	0.795	3.67234e-61	2
Abcc5.1	1.15965e-65	0.287147	0.589	0.44	3.74403e-61	2
Nudc	1.29481e-65	-0.265454	0.467	0.633	4.18043e-61	2
Lat2.2	1.92633e-65	-0.274445	0.445	0.638	6.21936e-61	2
Immt	1.99296e-65	-0.262743	0.485	0.653	6.43446e-61	2
Il11ra1	2.03502e-65	-0.257648	0.256	0.438	6.57027e-61	2
Fcrls.1	2.13472e-65	-0.335037	0.027	0.153	6.89214e-61	2
Fxyd5.1	2.35783e-65	0.284782	0.99	0.979	7.61248e-61	2
Polr2e	2.55004e-65	-0.25953	0.523	0.685	8.23306e-61	2
Hipk1	2.6054e-65	0.302572	0.769	0.672	8.41181e-61	2
Tcf4	4.25077e-65	-0.252842	0.194	0.37	1.3724e-60	2
Shisa5	5.72907e-65	0.256689	0.962	0.938	1.84969e-60	2
Sae1	5.79421e-65	-0.272027	0.443	0.617	1.87072e-60	2
Guk1	6.10566e-65	-0.264638	0.47	0.64	1.97127e-60	2
Tifab.1	6.71778e-65	-0.251681	0.255	0.444	2.1689e-60	2
Ccpg1	7.22307e-65	0.285489	0.459	0.313	2.33204e-60	2
Cdv3	8.24586e-65	-0.274715	0.744	0.847	2.66226e-60	2
Pxn	9.96995e-65	0.27446	0.696	0.573	3.2189e-60	2
Ptbp3.1	1.03408e-64	0.253171	0.967	0.952	3.33862e-60	2
Fam162a	1.70891e-64	-0.250506	0.471	0.647	5.51738e-60	2
H2-Aa.2	2.81521e-64	-1.6675	0.465	0.583	9.08919e-60	2
Tmpo	2.81854e-64	-0.350215	0.35	0.522	9.09994e-60	2
Apbb1ip	2.94525e-64	0.298966	0.8	0.738	9.50905e-60	2
B3gnt2.1	3.69495e-64	0.280919	0.718	0.595	1.19295e-59	2
Tspan3.1	5.24749e-64	-0.25658	0.212	0.385	1.6942e-59	2
Psma5	6.23438e-64	-0.268172	0.657	0.768	2.01283e-59	2
Qdpr.1	7.38859e-64	-0.261246	0.503	0.673	2.38548e-59	2
Map2k3	7.45234e-64	-0.267637	0.612	0.753	2.40606e-59	2
Hnrnpc	7.6139e-64	-0.252182	0.779	0.871	2.45822e-59	2
1110008P14Rik	1.17009e-63	0.276014	0.744	0.646	3.77776e-59	2
Anapc5	1.20628e-63	-0.258044	0.537	0.695	3.8946e-59	2
Oasl2.1	1.35402e-63	0.308965	0.739	0.622	4.3716e-59	2
Cotl1.1	1.78321e-63	-0.260832	0.974	0.987	5.75727e-59	2
Ramp1.1	2.17827e-63	0.31987	0.667	0.529	7.03276e-59	2
Ccdc86.1	2.65983e-63	-0.277231	0.501	0.66	8.58754e-59	2
Cbfa2t3.2	2.66426e-63	-0.362877	0.086	0.232	8.60184e-59	2
Snrnp70	2.76019e-63	-0.250544	0.68	0.805	8.91155e-59	2
Cenpa	3.19222e-63	-0.346277	0.267	0.444	1.03064e-58	2
Snx5	5.01732e-63	-0.265924	0.801	0.886	1.61989e-58	2
Plpp3	5.29242e-63	0.274347	0.314	0.182	1.70871e-58	2
Uqcc2	5.97457e-63	-0.263293	0.652	0.776	1.92895e-58	2
Snrpb2	6.06812e-63	-0.251107	0.476	0.648	1.95915e-58	2
Naaa.1	9.86701e-63	0.321984	0.942	0.884	3.18566e-58	2
Nt5dc2	2.21125e-62	-0.286769	0.135	0.294	7.13925e-58	2
Mcl1	2.37612e-62	-0.256571	0.947	0.972	7.67154e-58	2
Pdzd8	2.55671e-62	0.290058	0.561	0.435	8.25458e-58	2
Hspa4	3.21611e-62	-0.264222	0.649	0.778	1.03835e-57	2
Gch1	5.32372e-62	0.291426	0.692	0.579	1.71881e-57	2
Mtpn	7.28088e-62	-0.291057	0.958	0.969	2.3507e-57	2
Card19.1	7.98741e-62	0.301894	0.796	0.71	2.57882e-57	2
Kctd12.1	2.85965e-61	-0.311182	0.776	0.868	9.23267e-57	2
Hmgb1	3.16308e-61	-0.338219	0.844	0.897	1.02123e-56	2
Cbx3	3.1867e-61	-0.289561	0.543	0.697	1.02886e-56	2
Dnajc2	4.36373e-61	-0.253933	0.492	0.661	1.40887e-56	2
Slc3a2	4.43054e-61	0.308932	0.832	0.768	1.43044e-56	2
Smarca5	4.46388e-61	-0.265497	0.63	0.761	1.44121e-56	2
Sept11.1	4.9918e-61	-0.27943	0.539	0.693	1.61165e-56	2
Treml2.1	5.11334e-61	0.325682	0.665	0.558	1.65089e-56	2
Ssrp1	6.73104e-61	-0.271406	0.48	0.638	2.17318e-56	2
Flot1	1.01778e-60	0.264258	0.436	0.307	3.286e-56	2
Hk2.1	1.06244e-60	-0.251235	0.288	0.468	3.43019e-56	2
Tsn	1.45362e-60	-0.250375	0.732	0.834	4.69314e-56	2
Slc6a6	1.77959e-60	0.292882	0.926	0.915	5.74558e-56	2
Atxn1	3.23813e-60	0.256926	0.588	0.447	1.04546e-55	2
Sqstm1	3.38838e-60	0.361981	0.8	0.724	1.09397e-55	2
Socs2.1	4.90725e-60	-0.423059	0.498	0.659	1.58435e-55	2
Syngr1	5.8325e-60	0.349387	0.561	0.42	1.88308e-55	2
Nudt3	5.92733e-60	0.298206	0.67	0.569	1.9137e-55	2
Adcy7	7.46785e-60	-0.259075	0.494	0.654	2.41107e-55	2
Sox4	5.16366e-59	-0.265032	0.035	0.157	1.66714e-54	2
Wfdc21.1	5.55728e-59	0.295624	0.604	0.421	1.79422e-54	2
Eif4g1	7.88864e-59	-0.251777	0.675	0.787	2.54693e-54	2
Atp6v1a	9.51415e-59	0.257131	0.948	0.907	3.07174e-54	2
Unc93b1.1	1.00952e-58	-0.269826	0.796	0.882	3.25935e-54	2
Ap1s1	1.46091e-58	-0.254476	0.622	0.754	4.71668e-54	2
Cdc42ep2.1	1.48245e-58	0.280856	0.658	0.516	4.78623e-54	2
Bnip3l.1	2.04956e-58	0.261919	0.904	0.852	6.6172e-54	2
Xrn2	2.16685e-58	-0.253672	0.495	0.648	6.99588e-54	2
H2-Ab1.2	2.45899e-58	-1.72968	0.469	0.58	7.93908e-54	2
Camk2d.1	3.02873e-58	0.281253	0.8	0.719	9.77857e-54	2
Dut	3.77881e-58	-0.267608	0.218	0.389	1.22003e-53	2
Cmtm6	4.03934e-58	0.268345	0.704	0.593	1.30414e-53	2
Hmgb2	4.54752e-58	-0.530667	0.636	0.742	1.46821e-53	2
Gpsm3	4.55596e-58	0.256173	0.878	0.824	1.47094e-53	2
Smc6	6.73148e-58	-0.260721	0.569	0.715	2.17332e-53	2
Sub1.1	7.91165e-58	0.259569	0.946	0.922	2.55435e-53	2
Nfkb1	7.96429e-58	-0.299351	0.71	0.826	2.57135e-53	2
Ubtf	1.76669e-57	-0.260628	0.477	0.634	5.70393e-53	2
Gm26917.1	3.84841e-57	-0.388938	0.526	0.689	1.2425e-52	2
Cish.1	7.26311e-57	0.302665	0.786	0.703	2.34497e-52	2
Il1b.2	1.13035e-56	0.688589	0.487	0.343	3.64945e-52	2
Anpep.1	1.42984e-56	-0.278779	0.499	0.662	4.61638e-52	2
Map1lc3b	1.54772e-56	0.267646	0.953	0.938	4.99698e-52	2
Malat1.2	2.21041e-56	0.279128	0.996	0.994	7.13655e-52	2
Prr13	2.44256e-56	0.28241	0.946	0.924	7.88603e-52	2
Rnasel	3.88302e-56	0.272935	0.712	0.601	1.25367e-51	2
Gas5.1	5.04251e-56	-0.297834	0.507	0.665	1.62803e-51	2
Manf	6.36945e-56	-0.255749	0.783	0.872	2.05644e-51	2
Hpf1	7.60984e-56	-0.255436	0.415	0.578	2.45691e-51	2
H2afy.1	2.16585e-55	-0.271902	0.897	0.94	6.99267e-51	2
Cbx5	7.21882e-55	-0.266278	0.298	0.46	2.33067e-50	2
Tmem38b.1	9.75212e-55	0.259702	0.518	0.389	3.14857e-50	2
Clec2d	1.27278e-54	-0.250461	0.273	0.443	4.10931e-50	2
Mcm6	1.6591e-54	-0.271298	0.167	0.322	5.35658e-50	2
Smc2	2.13432e-54	-0.300051	0.252	0.413	6.89086e-50	2
Bhlhe41.1	2.82647e-54	0.273422	0.471	0.323	9.12555e-50	2
Zyx.2	3.27063e-54	-0.539708	0.743	0.809	1.05596e-49	2
Gcnt1	3.39789e-54	0.274786	0.527	0.403	1.09704e-49	2
Fndc3b	3.53621e-54	0.25965	0.677	0.576	1.1417e-49	2
Ahnak.1	3.82292e-54	-0.284339	0.881	0.948	1.23427e-49	2
Atf3.1	1.22498e-53	-0.283137	0.193	0.351	3.95497e-49	2
Ifnar2	1.99074e-53	0.260232	0.757	0.679	6.42731e-49	2
Samhd1.1	7.40429e-53	-0.271248	0.855	0.922	2.39055e-48	2
Rnf128.2	1.45562e-52	0.32219	0.635	0.496	4.69961e-48	2
Ube2s	5.82022e-52	-0.332938	0.663	0.764	1.87912e-47	2
Dnajb9	1.87581e-51	0.280589	0.493	0.371	6.05624e-47	2
Cdca3	2.9745e-51	-0.2847	0.185	0.338	9.60346e-47	2
Rgs10.1	3.89778e-51	-0.276118	0.503	0.654	1.25844e-46	2
Pltp.1	3.9413e-51	-0.267125	0.101	0.234	1.27249e-46	2
Sdf2l1	4.33729e-51	-0.267448	0.532	0.672	1.40034e-46	2
Hnrnpd	1.14938e-50	-0.251429	0.617	0.737	3.71088e-46	2
Vat1.1	3.00107e-50	-0.315078	0.825	0.855	9.68925e-46	2
Alcam.1	4.74104e-50	0.285135	0.844	0.788	1.53069e-45	2
Ube2c	2.30418e-49	-0.35363	0.205	0.359	7.43926e-45	2
Rrm2	4.23279e-49	-0.287914	0.143	0.285	1.3666e-44	2
Nckap1l	4.53654e-48	-0.27725	0.546	0.673	1.46467e-43	2
Bcl2l1	1.04581e-47	0.25008	0.606	0.492	3.37651e-43	2
Ppdpf	2.08647e-47	-0.251492	0.312	0.464	6.73638e-43	2
Npc1	3.18011e-47	0.252237	0.764	0.687	1.02673e-42	2
Hist1h2ap.1	2.87684e-46	-0.573928	0.251	0.394	9.28817e-42	2
Abhd17c	7.72029e-46	0.254756	0.562	0.458	2.49257e-41	2
Junb.1	8.02152e-46	-0.312694	0.828	0.908	2.58983e-41	2
Ccr2.2	9.34992e-46	-0.569806	0.321	0.451	3.01871e-41	2
Irf4.1	1.58893e-45	-0.258594	0.186	0.323	5.13002e-41	2
Csf1	1.65714e-45	0.273012	0.352	0.237	5.35023e-41	2
Tspan32	3.02867e-45	0.262143	0.673	0.579	9.77835e-41	2
Ccdc88a	7.3909e-45	-0.272615	0.623	0.74	2.38622e-40	2
Aldh2	2.12309e-44	0.281859	0.844	0.803	6.85462e-40	2
Mgll.2	3.7233e-44	0.296466	0.642	0.524	1.20211e-39	2
Mcm5	6.43597e-44	-0.269679	0.281	0.424	2.07792e-39	2
Ccl22.2	1.73197e-42	-1.48558	0.128	0.243	5.59184e-38	2
Srgn.2	3.3587e-42	0.512944	0.872	0.802	1.08439e-37	2
Top2a	5.79755e-41	-0.408042	0.213	0.345	1.8718e-36	2
Mki67	1.23831e-40	-0.332797	0.22	0.35	3.998e-36	2
Pcna	1.37827e-40	-0.299755	0.705	0.79	4.44989e-36	2
Myo1g.1	1.40168e-40	-0.27478	0.443	0.584	4.52546e-36	2
H2afv	2.06937e-39	-0.267519	0.521	0.635	6.68117e-35	2
Tmem176b.2	7.29746e-39	-0.319713	0.092	0.2	2.35606e-34	2
Ndufa4.1	1.2348e-38	-0.266341	0.627	0.731	3.98668e-34	2
Hif1a	1.40532e-38	0.261883	0.881	0.851	4.53721e-34	2
Lipa	2.05142e-37	0.296934	0.956	0.936	6.62322e-33	2
Tma16.1	6.44252e-37	0.333268	0.718	0.649	2.08003e-32	2
Acaa2	4.40344e-36	0.267119	0.597	0.525	1.42169e-31	2
Lmnb1	7.46788e-36	-0.260852	0.28	0.403	2.41108e-31	2
Tmem176a.2	1.20374e-35	-0.295789	0.08	0.179	3.88638e-31	2
Tnfrsf1b.1	6.77633e-35	0.283543	0.663	0.582	2.1878e-30	2
H2-T22	8.44224e-35	0.300538	0.676	0.612	2.72566e-30	2
Etv3.1	2.39894e-34	-0.300961	0.366	0.487	7.7452e-30	2
Csta2.1	4.87081e-34	0.91388	0.299	0.212	1.57259e-29	2
Dcstamp.2	5.05094e-34	-0.314206	0.49	0.599	1.63075e-29	2
Tent5a.1	6.3946e-34	-0.253009	0.541	0.662	2.06456e-29	2
Procr	8.58281e-34	0.327412	0.343	0.252	2.77105e-29	2
Sgk1.2	8.86532e-34	0.395255	0.611	0.518	2.86226e-29	2
Ccr1.2	2.07869e-33	0.309397	0.747	0.702	6.71126e-29	2
Pla2g7.1	5.58424e-33	0.446152	0.567	0.491	1.80293e-28	2
Dusp6	1.78819e-32	0.290355	0.427	0.334	5.77334e-28	2
Pkib.2	1.42848e-27	-0.387996	0.42	0.528	4.61199e-23	2
Gbp2.2	4.53991e-27	-0.3737	0.38	0.477	1.46575e-22	2
Ch25h.1	1.23557e-26	-0.314522	0.172	0.27	3.98915e-22	2
Sdc4.1	2.89808e-26	-0.315951	0.394	0.494	9.35676e-22	2
Ccl7.2	8.9121e-26	-0.481014	0.077	0.156	2.87736e-21	2
Lgals3.2	9.44328e-26	0.265156	1	1	3.04886e-21	2
Metrnl	1.08617e-25	0.252692	0.647	0.589	3.5068e-21	2
Hist1h1b.2	7.93957e-25	-0.290989	0.107	0.191	2.56337e-20	2
Apoe.1	3.6103e-21	0.355381	0.242	0.17	1.16562e-16	2
Ifitm1.2	1.38771e-19	-1.17633	0.186	0.265	4.48037e-15	2
Cd14.1	2.83661e-18	0.464547	0.695	0.652	9.15829e-14	2
Fn1.2	3.21764e-18	-0.276161	0.194	0.273	1.03885e-13	2
Ear2.2	1.46912e-15	-0.282335	0.251	0.323	4.74319e-11	2
Cxcl16.1	2.34677e-12	-0.257636	0.702	0.746	7.57677e-08	2
Cd74.2	1.3151e-09	-1.15553	0.962	0.945	4.24593e-05	2
Ccl2.2	3.25004e-09	-0.536477	0.534	0.573	0.000104931	2
Ccl5.2	8.54302e-05	-1.50851	0.152	0.181	1	2
C3ar1.2	0	0.658452	0.831	0.467	0	3
Ifit3.1	0	0.90816	0.437	0.136	0	3
Sdc4.2	0	0.912659	0.789	0.446	0	3
Srgn.3	0	0.926989	0.96	0.793	0	3
Ccl12	3.25336e-293	0.525282	0.324	0.08	1.05038e-288	3
Ifit2.2	7.0903e-290	1.13593	0.531	0.212	2.28917e-285	3
Spp1.1	9.3153e-283	1.34445	0.994	0.981	3.00754e-278	3
Emp1	1.61543e-267	0.436496	0.494	0.181	5.21558e-263	3
Gbp4	4.89953e-266	0.414503	0.396	0.124	1.58186e-261	3
Ifit3b	4.83411e-265	0.400955	0.212	0.038	1.56074e-260	3
Ifi203.1	1.48246e-258	0.703831	0.929	0.712	4.78628e-254	3
Trem2.1	4.88191e-254	0.641816	0.939	0.772	1.57617e-249	3
Gbp7.1	3.72778e-253	0.632502	0.836	0.561	1.20355e-248	3
Rsad2.2	1.94787e-250	2.0331	0.493	0.205	6.28889e-246	3
Pld4.2	9.13649e-247	0.60035	0.942	0.777	2.94981e-242	3
Ctse.1	1.79556e-245	0.448871	0.616	0.29	5.79713e-241	3
Gnas.1	3.37912e-242	0.455237	0.998	0.983	1.09098e-237	3
Hpgds	7.20712e-241	0.350441	0.416	0.143	2.32689e-236	3
Ccl2.3	7.99003e-241	1.11001	0.81	0.54	2.57966e-236	3
Gbp2.3	3.97671e-239	0.840544	0.745	0.433	1.28392e-234	3
Ifit1bl1	2.88911e-237	0.898258	0.265	0.066	9.32777e-233	3
Pou2f2	8.8569e-235	0.346439	0.422	0.146	2.85954e-230	3
Ifit1.2	5.52227e-230	1.24321	0.656	0.356	1.78292e-225	3
C1qb.2	5.06853e-223	0.832765	0.745	0.427	1.63643e-218	3
Lst1.1	1.06105e-220	0.667693	0.77	0.49	3.42572e-216	3
Sat1.1	1.56057e-217	0.572842	0.975	0.927	5.03845e-213	3
Grn.1	1.02986e-216	0.436544	1	0.991	3.32502e-212	3
Cited2.3	3.23508e-216	0.6284	0.841	0.587	1.04448e-211	3
S100a4.3	1.17024e-214	0.52655	0.998	0.981	3.77825e-210	3
Cd180	1.1759e-210	0.40339	0.636	0.322	3.79651e-206	3
Gusb	1.33976e-210	0.466236	0.977	0.909	4.32556e-206	3
Hk3	1.80821e-210	0.457952	0.689	0.402	5.838e-206	3
Hacd4	3.6303e-209	0.558998	0.884	0.68	1.17208e-204	3
[truncated: 6,540 more rows]
