# Supplementary material for: Systematic identification of gene combinations to target in innate immune cells to enhance T cell activation
Source: Nat Commun. 2023 Oct 9;14:6295. doi: 10.1038/s41467-023-41792-8 (PMC10562403; doi:10.1038/s41467-023-41792-8)
Supplement: Supplementary file 21 — Supplementary Data 18 [file 41467_2023_41792_MOESM21_ESM.xlsx]

## Sheet: DESeq2_res_merged_table_best
Gene_stable_ID	Gene_name	Gene_description	Gene_type	Chromosome/scaffold_name	Gene_start_(bp)	Gene_end_(bp)	Strand	Transcript_stable_ID	Transcript_start_(bp)	Transcript_end_(bp)	NCBI_gene_(formerly_Entrezgene)_ID	RefSeq_ID	GO_term_name	DCs_Med12KO_1_counts	DCs_Med12KO_2_counts	DCs_Med12KO_3_counts	DCs_Random_1_counts	DCs_Random_2_counts	DCs_Random_3_counts	DCs_Med12KO_1_DESeq2_normc	DCs_Med12KO_2_DESeq2_normc	DCs_Med12KO_3_DESeq2_normc	DCs_Random_1_DESeq2_normc	DCs_Random_2_DESeq2_normc	DCs_Random_3_DESeq2_normc	baseMean_Med12ko_V_R	log2FoldChange_Med12ko_V_R	lfcSE_Med12ko_V_R	stat_Med12ko_V_R	pvalue_Med12ko_V_R	padj_Med12ko_V_R	best_Med12ko_V_R
ENSMUSG00000016283	H2-M2	histocompatibility_2,_M_region_locus_2	protein_coding	17	37791742	37794443	-	ENSMUST00000016427;ENSMUST00000171139	37791742;37791874	37794442;37794443	14990	?;NM_001347387	membrane;integral_component_of_membrane;external_side_of_plasma_membrane;extracellular_space;cell_surface;antigen_processing_and_presentation_of_endogenous_peptide_antigen_via_MHC_class_Ib	160	294	271	5280	3928	3143	225.351	255.624	277.777	3675.54	3608.14	3797.17	1973.27	-3.85942	0.0953486	-40.4769	0	0	THR
ENSMUSG00000021062	Rab15	RAB15,_member_RAS_oncogene_family	protein_coding	12	76844734	76869682	-	ENSMUST00000021459;ENSMUST00000143863;ENSMUST00000122419;ENSMUST00000121716;ENSMUST00000118604;ENSMUST00000154765;ENSMUST00000141622;ENSMUST00000134124	76844734;76846648;76846896;76847104;76847340;76849654	76869327;76847608;76852252;76860630;76865148;76869682;76865870;76869236	104886	NM_134050;NM_001347407;NM_001347405;NM_001347406	GTPase_activity;GTP_binding;Rab_protein_signal_transduction;positive_regulation_of_regulated_secretory_pathway;cytoplasm;cilium;endosome_membrane;perinuclear_region_of_cytoplasm	2528	3710	3872	242	201	108	3560.54	3225.73	3968.82	168.462	184.632	130.478	1873.11	4.46089	0.116925	38.1517	0	0	THR
ENSMUSG00000022126	Acod1	aconitate_decarboxylase_1	protein_coding	14	103284413	103294009	+	ENSMUST00000022722	103284413	103294009	16365	NM_008392	lyase_activity;aconitate_decarboxylase_activity;positive_regulation_of_antimicrobial_humoral_response;defense_response;cellular_response_to_lipopolysaccharide;tolerance_induction_to_lipopolysaccharide	8324	13430	11929	1264	1089	782	11723.9	11677	12227.3	879.902	1000.32	944.761	6408.85	3.65852	0.0765311	47.8044	0	0	THR
ENSMUSG00000022665	Ccdc80	coiled-coil_domain_containing_80	protein_coding	16	44913765	44948440	+	ENSMUST00000139509;ENSMUST00000138048;ENSMUST00000155800;ENSMUST00000099498;ENSMUST00000134924;ENSMUST00000061050	44913765;44913817;44913953;44913975;44914038;44914416	44914558;44915267;44914723;44948440;44915533;44948287	67896	?;NM_026439	?;heparin_binding;extracellular_region;extracellular_matrix;response_to_bacterium;positive_regulation_of_cell-substrate_adhesion;extracellular_matrix_organization;glycosaminoglycan_binding;interstitial_matrix;basement_membrane;fibronectin_binding	195	270	274	9055	6366	4305	274.646	234.757	280.852	6303.41	5847.61	5201.02	3023.72	-4.46367	0.104122	-42.8696	0	0	THR
ENSMUSG00000025498	Irf7	interferon_regulatory_factor_7	protein_coding	7	140842619	140846394	-	ENSMUST00000106023;ENSMUST00000026571;ENSMUST00000097952;ENSMUST00000210506;ENSMUST00000155744;ENSMUST00000209899;ENSMUST00000123525;ENSMUST00000127223;ENSMUST00000131399;ENSMUST00000148414;ENSMUST00000156938;ENSMUST00000127161;ENSMUST00000146373	140842619;140843096;140843097;140843100;140843118;140843345;140843704;140843886;140844136;140844713;140845128;140845289	140846334;140846394;140846336;140846335;140845932;140845205;140845044;140845957;140845386;140845620;140845897	54123	NM_001252601;NM_016850;NM_001252600	regulation_of_transcription,_DNA-templated;protein_binding;DNA-binding_transcription_factor_activity;transcription_regulatory_region_sequence-specific_DNA_binding;nucleus;DNA_binding;cytoplasm;immunoglobulin_mediated_immune_response;RNA_polymerase_II_cis-regulatory_region_sequence-specific_DNA_binding;regulation_of_transcription_by_RNA_polymerase_II;nucleoplasm;cytosol;DNA-binding_transcription_f…	6583	8491	8185	875	746	546	9271.78	7382.66	8389.67	609.109	685.253	659.641	4499.69	3.68131	0.0950244	38.7406	0	0	THR
ENSMUSG00000026193	Fn1	fibronectin_1	protein_coding	1	71624679	71692359	-	ENSMUST00000188894;ENSMUST00000188674;ENSMUST00000189821;ENSMUST00000187938;ENSMUST00000190780;ENSMUST00000055226;ENSMUST00000186129;ENSMUST00000185408;ENSMUST00000186575;ENSMUST00000187627;ENSMUST00000186985;ENSMUST00000188092;ENSMUST00000189160;ENSMUST00000186613;ENSMUST00000186940;ENSMUST00000186879;ENSMUST00000186736	71624679;71624682;71624683;71624685;71626020;71629256;71637519;71639546;71643256;71668616;71681984;71683636;71684802	71692331;71692334;71692359;71648726;71630230;71639527;71641535;71642003;71663503;71680447;71692320	14268	NM_001276408;NM_001276412;NM_001276413;NM_001276409;NM_001276411;NM_010233;NM_001276410	protein_binding;extracellular_region;heparin_binding;acute-phase_response;cell_adhesion;regulation_of_cell_shape;extracellular_space;regulation_of_gene_expression;cell-substrate_junction_assembly;regulation_of_protein_phosphorylation;apical_plasma_membrane;collagen-containing_extracellular_matrix;extracellular_matrix;positive_regulation_of_gene_expression;identical_protein_binding;positive_regula…	712	1106	1168	69506	51349	36680	1002.81	961.633	1197.21	48384.9	47167.6	44314.4	23838.1	-5.467	0.0873973	-62.5534	0	0	THR
ENSMUSG00000026390	Marco	macrophage_receptor_with_collagenous_structure	protein_coding	1	120402267	120432753	-	ENSMUST00000027639;ENSMUST00000186432	120402267;120418642	120432753;120432485	17167	NM_010766	membrane;scavenger_receptor_activity;integral_component_of_membrane;plasma_membrane;cytoplasm;immune_system_process;collagen_trimer;innate_immune_response;positive_regulation_of_protein_phosphorylation;endocytosis;G_protein-coupled_receptor_binding;positive_regulation_of_ERK1_and_ERK2_cascade;receptor-mediated_endocytosis;amyloid-beta_binding;amyloid-beta_clearance;cargo_receptor_activity;adenyla…	94	170	193	12056	8700	6334	132.394	147.81	197.826	8392.48	7991.55	7652.32	4085.73	-5.64139	0.110476	-51.0642	0	0	THR
ENSMUSG00000045932	Ifit2	interferon-induced_protein_with_tetratricopeptide_repeats_2	protein_coding	19	34528094	34553819	+	ENSMUST00000149829;ENSMUST00000102826	34528094;34528110	34550592;34553819	15958	?;NM_008332;NM_001355262	protein_binding;cellular_response_to_interferon-alpha;response_to_virus;negative_regulation_of_protein_binding;positive_regulation_of_apoptotic_process;cytoplasm;endoplasmic_reticulum	2701	4165	3654	291	244	175	3804.2	3621.34	3745.37	202.572	224.131	211.423	1968.17	4.13229	0.0931411	44.3659	0	0	THR
ENSMUSG00000051748	Wfdc21	WAP_four-disulfide_core_domain_21	protein_coding	11	83637766	83643468	+	ENSMUST00000070832	83637766	83643468	66107	NM_183249	extracellular_region;peptidase_inhibitor_activity;innate_immune_response;extracellular_space;regulation_of_peptidase_activity;negative_regulation_of_endopeptidase_activity;response_to_lipopolysaccharide;serine-type_endopeptidase_inhibitor_activity;antibacterial_humoral_response;response_to_tumor_necrosis_factor;white_fat_cell_differentiation;enzyme_activator_activity	230	321	330	6378	4938	3538	323.942	279.1	338.252	4439.88	4535.9	4274.38	2365.24	-3.82144	0.0930902	-41.0509	0	0	THR
ENSMUSG00000053338	Tarm1	T_cell-interacting,_activating_receptor_on_myeloid_cells_1	protein_coding	7	3535016	3551140	-	ENSMUST00000203020;ENSMUST00000203821;ENSMUST00000065703	3535016;3537086;3537587	3551074;3551140;3551034	245126	NM_001362148;NM_177363	?;membrane;integral_component_of_membrane;plasma_membrane;immune_system_process;innate_immune_response;adaptive_immune_response;negative_regulation_of_CD4-positive,_alpha-beta_T_cell_activation;immunoglobulin_receptor_binding;positive_regulation_of_cytokine_production_involved_in_inflammatory_response;negative_regulation_of_CD4-positive,_alpha-beta_T_cell_proliferation	5943	8715	7801	1080	786	547	8370.37	7577.42	7996.07	751.815	721.996	660.849	4346.42	3.4831	0.0815156	42.7292	0	0	THR
ENSMUSG00000062345	Serpinb2	serine_(or_cysteine)_peptidase_inhibitor,_clade_B,_member_2	protein_coding	1	107439153	107463208	+	ENSMUST00000009356;ENSMUST00000064916;ENSMUST00000143832;ENSMUST00000146597	107439153;107439227;107449960;107451674	107453328;107453322;107463208;107460265	18788	NM_001174170;NM_011111	negative_regulation_of_apoptotic_process;extracellular_space;serine-type_endopeptidase_inhibitor_activity;cytoplasm;extracellular_region;negative_regulation_of_endopeptidase_activity;peptidase_inhibitor_activity;negative_regulation_of_peptidase_activity;wound_healing	1807	3039	2767	131	85	90	2545.06	2642.32	2836.19	91.1924	78.0784	108.732	1383.59	4.86733	0.120208	40.4907	0	0	THR
ENSMUSG00000062515	Fabp4	fatty_acid_binding_protein_4,_adipocyte	protein_coding	3	10269148	10273636	-	ENSMUST00000029041;ENSMUST00000191757	10269148;10269388	10273636;10273618	11770	NM_024406	lipid_binding;fatty_acid_binding;regulation_of_inflammatory_response;nucleus;cytoplasm;cytosol;response_to_bacterium;negative_regulation_of_transcription,_DNA-templated;cholesterol_homeostasis;positive_regulation_of_cell_population_proliferation;fatty_acid_metabolic_process;positive_regulation_of_cold-induced_thermogenesis;nucleoplasm;positive_regulation_of_inflammatory_response;brown_fat_cell_di…	484	744	621	10163	8249	6014	681.686	646.885	636.529	7074.72	7577.28	7265.72	3980.47	-3.48168	0.0783454	-44.4401	0	0	THR
ENSMUSG00000072596	Ear2	eosinophil-associated,_ribonuclease_A_family,_member_2	protein_coding	14	44340111	44340991	+	ENSMUST00000074839	44340111	44340991	13587	NM_007895	nucleic_acid_binding;extracellular_space;hydrolase_activity;nuclease_activity;nucleic_acid_phosphodiester_bond_hydrolysis;chemotaxis;RNA_phosphodiester_bond_hydrolysis;endonuclease_activity;innate_immune_response_in_mucosa;ribonuclease_activity	592	861	762	28888	21359	15948	833.798	748.613	781.054	20109.7	19619.7	19267.3	10226.7	-4.64553	0.0751618	-61.807	0	0	THR
ENSMUSG00000028859	Csf3r	colony_stimulating_factor_3_receptor_(granulocyte)	protein_coding	4	125918343	125938233	+	ENSMUST00000106162;ENSMUST00000153968;ENSMUST00000140426;ENSMUST00000030673	125918343;125918519;125931877;125921085	125938233;125925689;125937668;125938232	12986	NM_007782;NM_001252651	membrane;protein_binding;cytokine_receptor_activity;integral_component_of_membrane;external_side_of_plasma_membrane;cytokine-mediated_signaling_pathway;cell_adhesion;neutrophil_chemotaxis;cytokine_binding;receptor_complex;plasma_membrane;regulation_of_myeloid_cell_differentiation;granulocyte_colony-stimulating_factor_binding;amelogenesis	1568	2245	1892	101	75	53	2208.44	1951.96	1939.31	70.3086	68.8927	64.0311	1050.49	4.89749	0.131205	37.3269	6.01132e-305	9.43648e-302	THR
ENSMUSG00000017009	Sdc4	syndecan_4	protein_coding	2	164266167	164285807	-	ENSMUST00000017153;ENSMUST00000142909	164266167;164267820	164285106;164285807	20971	NM_011521	membrane;integral_component_of_membrane;cell_surface;extracellular_region;focal_adhesion;identical_protein_binding;positive_regulation_of_protein_kinase_activity;membrane_raft;cell_migration;protein_binding;neural_tube_closure;Golgi_lumen;regulation_of_fibroblast_migration;positive_regulation_of_stress_fiber_assembly;protein_kinase_C_binding;inner_ear_receptor_cell_stereocilium_organization;negat…	3509	5499	5160	572	548	375	4942.22	4781.21	5289.03	398.183	503.376	453.05	2727.85	3.47444	0.0942483	36.8648	1.69403e-297	2.48199e-294	THR
ENSMUSG00000049313	Sorl1	sortilin-related_receptor,_LDLR_class_A_repeats-containing	protein_coding	9	41876016	42035593	-	ENSMUST00000060989;ENSMUST00000134560;ENSMUST00000148800;ENSMUST00000139133	41876016;41881035;41888858;41895804	42035593;41885883;41895866;41897130	20660	NM_011436;NM_001357261	integral_component_of_membrane;protein_binding;membrane;Golgi_membrane;Golgi_apparatus;extracellular_space;plasma_membrane;endoplasmic_reticulum;endoplasmic_reticulum_membrane;perinuclear_region_of_cytoplasm;cell_surface;cytoplasmic_vesicle;extracellular_region;multicellular_organism_development;endosome;endosome_membrane;small_GTPase_binding;negative_regulation_of_protein_binding;cell_migration;…	1959	3277	2829	374	327	227	2759.14	2849.25	2899.74	260.351	300.372	274.246	1557.18	3.35225	0.0924427	36.263	6.19913e-288	8.5149e-285	THR
ENSMUSG00000032661	Oas3	2'-5'_oligoadenylate_synthetase_3	protein_coding	5	120891163	120915726	-	ENSMUST00000044833;ENSMUST00000165820;ENSMUST00000200795;ENSMUST00000166703	120891163;120892281;120893464;120901982	120915726;120894324;120895720;120915705	246727	NM_145226	nucleotidyltransferase_activity;double-stranded_RNA_binding;defense_response_to_virus;2'-5'-oligoadenylate_synthetase_activity;RNA_binding;nucleus;cytoplasm;transferase_activity;metal_ion_binding;nucleoplasm;nucleotide_binding;ATP_binding;cytosol;plasma_membrane;immune_system_process;innate_immune_response;negative_regulation_of_viral_genome_replication;regulation_of_ribonuclease_activity;membran…	6476	9517	9118	1495	1281	962	9121.07	8274.74	9346	1040.71	1176.69	1162.22	5020.24	2.98608	0.0825362	36.179	1.30086e-286	1.6817e-283	THR
ENSMUSG00000019987	Arg1	arginase,_liver	protein_coding	10	24791119	24803382	-	ENSMUST00000020161;ENSMUST00000218260;ENSMUST00000220186	24791119;24791673;24798016	24803382;24792305;24803335	11846	NM_007482	metal_ion_binding;hydrolase_activity,_acting_on_carbon-nitrogen_(but_not_peptide)_bonds,_in_linear_amidines;arginase_activity;arginine_metabolic_process;cytoplasm;extracellular_space;hydrolase_activity;cytosol;immune_system_process;neuron_projection;innate_immune_response;identical_protein_binding;adaptive_immune_response;neuronal_cell_body;negative_regulation_of_activated_T_cell_proliferation;ur…	1015	1456	1492	28803	30257	23863	1429.57	1265.95	1529.31	20050.5	27793.2	28829.7	13483	-4.18233	0.116305	-35.9599	3.54358e-283	4.32651e-280	THR
ENSMUSG00000074896	Ifit3	interferon-induced_protein_with_tetratricopeptide_repeats_3	protein_coding	19	34560931	34566131	+	ENSMUST00000102825	34560931	34566131	15959	NM_010501	protein_binding;cellular_response_to_interferon-alpha;cytoplasm;cytosol;defense_response_to_virus;immune_system_process;mitochondrion;response_to_bacterium;innate_immune_response;RNA_binding;identical_protein_binding;cellular_response_to_interferon-beta;negative_regulation_of_cell_population_proliferation;negative_regulation_of_apoptotic_process;response_to_virus;response_to_stilbenoid	1604	2127	2181	98	91	54	2259.14	1849.36	2235.54	68.2202	83.5898	65.2392	1093.51	4.86501	0.136528	35.6339	4.17882e-278	4.83357e-275	THR
ENSMUSG00000040809	Chil3	chitinase-like_3	protein_coding	3	106054870	106074880	-	ENSMUST00000063062;ENSMUST00000149836;ENSMUST00000129563	106054870;106055913;106063007	106074880;106057077;106067942	12655	NM_009892	carbohydrate_metabolic_process;chitin_binding;nucleus;cytoplasm;hydrolase_activity;endoplasmic_reticulum;hydrolase_activity,_acting_on_glycosyl_bonds;metabolic_process;extracellular_region;carbohydrate_binding;inflammatory_response;chitin_catabolic_process;cytoplasmic_vesicle;nuclear_envelope;beta-N-acetylhexosaminidase_activity;N-acetyl-beta-D-galactosaminidase_activity;polysaccharide_catabolic_…	4655	6833	5657	58218	43262	29456	6556.3	5941.08	5798.46	40527	39739.2	35586.8	22358.1	-2.66337	0.0789305	-33.7432	1.3468e-249	1.47993e-246	THR
ENSMUSG00000029561	Oasl2	2'-5'_oligoadenylate_synthetase-like_2	protein_coding	5	115034997	115050295	+	ENSMUST00000031542;ENSMUST00000146072;ENSMUST00000150361;ENSMUST00000201919;ENSMUST00000137828;ENSMUST00000144064;ENSMUST00000124716;ENSMUST00000201445;ENSMUST00000129707	115034997;115035062;115035091;115035593;115035637;115035803;115039414;115039895;115042491	115050295;115037907;115038032;115036411;115038344;115050287;115049281;115042002;115044784	23962	NM_011854;NM_001359181	protein_binding;nucleotidyltransferase_activity;double-stranded_RNA_binding;defense_response_to_virus;2'-5'-oligoadenylate_synthetase_activity;RNA_binding;transferase_activity;metal_ion_binding;nucleoplasm;nucleotide_binding;ATP_binding;cytosol;immune_system_process;innate_immune_response;negative_regulation_of_viral_genome_replication;regulation_of_ribonuclease_activity;membrane;purine_nucleotid…	9327	13559	12226	2534	2190	1407	13136.5	11789.1	12531.7	1763.98	2011.67	1699.84	7155.48	2.77336	0.0828054	33.4925	6.20217e-246	6.49071e-243	THR
ENSMUSG00000079363	Gbp4	guanylate_binding_protein_4	protein_coding	5	105263633	105287452	-	ENSMUST00000196204;ENSMUST00000100962;ENSMUST00000196677;ENSMUST00000199629;ENSMUST00000197799;ENSMUST00000198278	105263633;105270775;105270839;105273092;105281819	105287452;105287411;105287410;105287406;105287417	17472	?;NM_001359081;NM_001359080;NM_001359082;NM_008620;NM_001256005;NM_001359079	protein_binding;GTPase_activity;GTP_binding;negative_regulation_of_transcription_by_RNA_polymerase_II;negative_regulation_of_protein_phosphorylation;negative_regulation_of_protein_ubiquitination;negative_regulation_of_interferon-alpha_production;negative_regulation_of_protein_import_into_nucleus;regulation_of_defense_response_to_virus;cellular_response_to_interferon-gamma;defense_response_to_prot…	2155	3584	2755	337	262	264	3035.19	3116.18	2823.89	234.594	240.665	318.947	1628.24	3.51364	0.107105	32.8056	4.89238e-236	4.88727e-233	THR
ENSMUSG00000041827	Oasl1	2'-5'_oligoadenylate_synthetase-like_1	protein_coding	5	115061299	115075974	+	ENSMUST00000031540;ENSMUST00000112143;ENSMUST00000155394;ENSMUST00000140159;ENSMUST00000152329;ENSMUST00000155274	115061299;115061323;115061481;115061494;115067908;115074084	115075971;115075974;115074034;115074126;115071426;115075746	231655	NM_001359946;NM_145209;NM_001359945	protein_binding;nucleotidyltransferase_activity;double-stranded_RNA_binding;defense_response_to_virus;2'-5'-oligoadenylate_synthetase_activity;RNA_binding;nucleus;cytoplasm;DNA_binding;nucleoplasm;cytosol;immune_system_process;nucleolus;innate_immune_response;negative_regulation_of_viral_genome_replication;regulation_of_ribonuclease_activity;membrane;response_to_virus;interleukin-27-mediated_sign…	1506	2214	2036	238	222	138	2121.11	1925	2086.91	165.678	203.922	166.722	1111.56	3.5149	0.107392	32.7297	5.9047e-235	5.64207e-232	THR
ENSMUSG00000063133	Klk1b1	kallikrein_1-related_peptidase_b1	protein_coding	7	43616175	43620742	+	ENSMUST00000078835	43616175	43620742	16623	NM_010645	serine-type_endopeptidase_activity;proteolysis;extracellular_space;hydrolase_activity;protein-containing_complex;peptidase_activity;serine-type_peptidase_activity;secretory_granule;endopeptidase_activity;cardiac_muscle_contraction;regulation_of_systemic_arterial_blood_pressure;left_ventricular_cardiac_muscle_tissue_morphogenesis;zymogen_activation;tissue_kallikrein-kinin_cascade;bradykinin_biosyn…	240	342	306	3945	3380	2228	338.026	297.358	313.652	2746.21	3104.76	2691.72	1581.96	-3.17652	0.0986539	-32.1986	1.84596e-227	1.69036e-224	THR
ENSMUSG00000035352	Ccl12	chemokine_(C-C_motif)_ligand_12	protein_coding	11	81992671	81994226	+	ENSMUST00000000194;ENSMUST00000124916	81992671;81992678	81994226;81994193	20293	NM_011331	extracellular_region;immune_response;chemokine_activity;signal_transduction;extracellular_space;cytokine_activity;G_protein-coupled_receptor_signaling_pathway;inflammatory_response;chemotaxis;cellular_response_to_interferon-gamma;negative_regulation_of_G1/S_transition_of_mitotic_cell_cycle;cell_chemotaxis;MAPK_cascade;cytokine-mediated_signaling_pathway;positive_regulation_of_GTPase_activity;prot…	870	1402	1222	45	46	29	1225.34	1219	1252.56	31.3256	42.2542	35.0359	634.252	5.10171	0.161425	31.6042	3.23226e-219	2.84142e-216	THR
ENSMUSG00000020641	Rsad2	radical_S-adenosyl_methionine_domain_containing_2	protein_coding	12	26492745	26506451	-	ENSMUST00000020970;ENSMUST00000137792;ENSMUST00000142732	26492745;26492752;26500625	26506451;26506430;26504841	58185	NM_021384	iron-sulfur_cluster_binding;catalytic_activity;membrane;Golgi_apparatus;metal_ion_binding;endoplasmic_reticulum;endoplasmic_reticulum_membrane;mitochondrial_inner_membrane;defense_response_to_virus;immune_system_process;mitochondrion;protein_binding;innate_immune_response;4_iron,_4_sulfur_cluster_binding;lyase_activity;mitochondrial_outer_membrane;lipid_droplet;ossification;fibrillar_center;respo…	1599	2452	2361	345	281	236	2252.1	2131.94	2420.04	240.163	258.118	285.12	1264.58	3.12753	0.100307	31.1797	2.00687e-213	1.69634e-210	THR
ENSMUSG00000033207	Mamdc2	MAM_domain_containing_2	protein_coding	19	23279973	23425806	-	ENSMUST00000036069;ENSMUST00000236349	23279973;23280109	23425762;23425806	71738	NM_174857	membrane;endoplasmic_reticulum	397	591	571	5400	4167	2847	559.152	513.856	585.278	3759.07	3827.68	3439.56	2114.1	-2.73598	0.0883934	-30.9523	2.36612e-210	1.92593e-207	THR
ENSMUSG00000035692	Isg15	ISG15_ubiquitin-like_modifier	protein_coding	4	156283912	156285253	-	ENSMUST00000085425	156283912	156285253	100038882	NM_015783	protein_binding;cytoplasm;defense_response_to_bacterium;nucleus;extracellular_region;defense_response_to_virus;response_to_bacterium;ubiquitin_protein_ligase_binding;integrin-mediated_signaling_pathway;negative_regulation_of_protein_ubiquitination;integrin_binding;protein_tag;cytosolic_small_ribosomal_subunit;response_to_type_I_interferon;positive_regulation_of_bone_mineralization;positive_regula…	2268	3240	2942	615	493	386	3194.35	2817.08	3015.57	428.117	452.855	466.34	1729.05	2.74658	0.089132	30.8147	1.66423e-208	1.30624e-205	THR
ENSMUSG00000033174	Mgll	monoglyceride_lipase	protein_coding	6	88701394	88805342	+	ENSMUST00000113585;ENSMUST00000151699;ENSMUST00000113582;ENSMUST00000203608;ENSMUST00000113581;ENSMUST00000150180;ENSMUST00000089449;ENSMUST00000203824;ENSMUST00000205045;ENSMUST00000163271	88701394;88701452;88701463;88701476;88701578;88701810;88702059;88800112;88701686	88805342;88703023;88802893;88800365;88802972;88743690;88802856;88802815	23945	NM_011844;NM_001166249;NM_001166250;NM_001166251	cytoplasm;membrane;hydrolase_activity;nucleoplasm;lipid_metabolic_process;cytosol;lipid_catabolic_process;carboxylic_ester_hydrolase_activity;protein_homodimerization_activity;fatty_acid_metabolic_process;fatty_acid_biosynthetic_process;acylglycerol_lipase_activity;triglyceride_catabolic_process;axon;synapse;long-term_synaptic_depression;regulation_of_sensory_perception_of_pain;arachidonic_acid_m…	3083	4854	4456	27921	21366	15249	4342.23	4220.4	4567.43	19436.5	19626.2	18422.8	11769.3	-2.13051	0.0693707	-30.712	3.93118e-207	2.97915e-204	THR
ENSMUSG00000022901	Cd86	CD86_antigen	protein_coding	16	36424231	36486443	-	ENSMUST00000089620;ENSMUST00000154485;ENSMUST00000135280;ENSMUST00000145506	36424231;36424259;36441075;36481136	36486439;36424881;36463167;36486443	12524	NM_019388	membrane;integral_component_of_membrane;cell_surface_receptor_signaling_pathway;external_side_of_plasma_membrane;immune_response;plasma_membrane;cell_surface;intracellular_membrane-bounded_organelle;immune_system_process;centriolar_satellite;protein_binding;cellular_response_to_lipopolysaccharide;adaptive_immune_response;signaling_receptor_binding;extracellular_exosome;defense_response_to_virus;n…	2630	4198	3276	898	682	513	3704.2	3650.03	3357.92	625.12	626.464	619.773	2097.25	2.51644	0.082033	30.676	1.19132e-206	8.72724e-204	THR
ENSMUSG00000030107	Usp18	ubiquitin_specific_peptidase_18	protein_coding	6	121222865	121247876	+	ENSMUST00000032198;ENSMUST00000203250;ENSMUST00000204926;ENSMUST00000204710	121222865;121230759;121238368;121245508	121247876;121232719;121240136;121246423	24110	NM_011909	thiol-dependent_ubiquitin-specific_protease_activity;protein_deubiquitination;ubiquitin-dependent_protein_catabolic_process;hydrolase_activity;nucleus;cytosol;peptidase_activity;cysteine-type_peptidase_activity;proteolysis;intracellular_membrane-bounded_organelle;response_to_bacterium;cysteine-type_endopeptidase_activity;protein_binding;negative_regulation_of_type_I_interferon-mediated_signaling_…	2708	3840	3918	550	512	311	3814.06	3338.76	4015.97	382.869	470.308	375.73	2066.28	3.18264	0.103821	30.6551	2.2604e-206	1.60248e-203	THR
ENSMUSG00000031596	Slc7a2	solute_carrier_family_7_(cationic_amino_acid_transporter,_y+_system),_member_2	protein_coding	8	41315433	41375345	+	ENSMUST00000098816;ENSMUST00000057784;ENSMUST00000141505;ENSMUST00000117077;ENSMUST00000118432	41315433;41315449;41315615;41327985;41351475	41371093;41375345;41352019;41375107;41370763	11988	NM_001044740;NM_007514	membrane;integral_component_of_membrane;transmembrane_transport;transmembrane_transporter_activity;amino_acid_transport;plasma_membrane;cell_junction;L-ornithine_transmembrane_transporter_activity;amino_acid_transmembrane_transporter_activity;arginine_transmembrane_transporter_activity;L-lysine_transmembrane_transporter_activity;L-arginine_import_across_plasma_membrane;L-ornithine_transmembrane_t…	2633	4328	3705	23326	18386	15076	3708.43	3763.06	3797.65	16237.8	16888.8	18213.8	10434.9	-2.18731	0.0716066	-30.5462	6.34424e-205	4.35711e-202	THR
ENSMUSG00000028111	Ctsk	cathepsin_K	protein_coding	3	95406567	95416673	+	ENSMUST00000015664	95406567	95416673	13038	NM_007802	proteolysis;cysteine-type_peptidase_activity;membrane;immune_response;extracellular_space;plasma_membrane;hydrolase_activity;nucleoplasm;cytoplasm;peptidase_activity;intracellular_membrane-bounded_organelle;apical_plasma_membrane;extracellular_region;lysosome;cysteine-type_endopeptidase_activity;proteolysis_involved_in_cellular_protein_catabolic_process;collagen_binding;bone_resorption;thyroid_ho…	176	215	235	3217	2453	1720	247.886	186.936	240.876	2239.43	2253.25	2077.99	1207.73	-3.29525	0.108854	-30.2723	2.65733e-201	1.7697e-198	THR
ENSMUSG00000030737	Slco2b1	solute_carrier_organic_anion_transporter_family,_member_2b1	protein_coding	7	99307011	99360547	-	ENSMUST00000032985;ENSMUST00000107086;ENSMUST00000107088;ENSMUST00000154295;ENSMUST00000208713;ENSMUST00000208225;ENSMUST00000145381;ENSMUST00000137914;ENSMUST00000207090	99307011;99307596;99309064;99337724;99338086;99339687;99339698	99360547;99345016;99356368;99314139;99340976;99344800;99344835;99344789	101488	NM_175316;NM_001252531;NM_001252530	membrane;protein_binding;transmembrane_transport;integral_component_of_membrane;plasma_membrane;ion_transport;sodium-independent_organic_anion_transmembrane_transporter_activity;sodium-independent_organic_anion_transport;integral_component_of_plasma_membrane;apical_plasma_membrane;basal_plasma_membrane;organic_anion_transport;organic_anion_transmembrane_transporter_activity;bile_acid_transmembran…	55	69	52	2201	1563	1041	77.4643	59.9934	53.3003	1532.17	1435.72	1257.67	736.053	-4.49724	0.149883	-30.0051	8.43184e-198	5.45019e-195	THR
ENSMUSG00000020407	Upp1	uridine_phosphorylase_1	protein_coding	11	9068103	9086170	+	ENSMUST00000020677;ENSMUST00000101525;ENSMUST00000170444;ENSMUST00000130522;ENSMUST00000168121;ENSMUST00000172452;ENSMUST00000166455;ENSMUST00000146696;ENSMUST00000164791	9068103;9068107;9068245;9068548;9068627;9068787;9075683;9083015;9068507	9086164;9086170;9084729;9083322;9069673;9083251;9084749;9086082;9086167	22271	NM_009477;NM_001159401;NM_001159402	cytoplasm;catalytic_activity;nucleoside_metabolic_process;transferase_activity,_transferring_pentosyl_groups;nucleotide_catabolic_process;uridine_phosphorylase_activity;transferase_activity;transferase_activity,_transferring_glycosyl_groups;nucleoplasm;cytosol;UMP_salvage;identical_protein_binding;pyrimidine_nucleotide_metabolic_process;uridine_catabolic_process;uridine_metabolic_process;thymidin…	3815	5464	4939	1293	1065	775	5373.21	4750.78	5062.5	900.089	978.276	936.304	3000.19	2.43193	0.081204	29.9484	4.62019e-197	2.90108e-194	THR
ENSMUSG00000029919	Hpgds	hematopoietic_prostaglandin_D_synthase	protein_coding	6	65094277	65121892	-	ENSMUST00000031982;ENSMUST00000205250;ENSMUST00000170252	65094277;65096021;65108964	65121892;65099911;65115255	54486	NM_019455	protein_binding;glutathione_metabolic_process;cytoplasm;transferase_activity;nucleoplasm;cytosol;intracellular_membrane-bounded_organelle;isomerase_activity;glutathione_transferase_activity;lipid_metabolic_process;calcium_ion_binding;protein_homodimerization_activity;magnesium_ion_binding;fatty_acid_metabolic_process;fatty_acid_biosynthetic_process;prostaglandin_metabolic_process;negative_regulat…	1193	2037	1443	195	154	137	1680.27	1771.11	1479.08	135.744	141.46	165.514	895.53	3.49057	0.117378	29.738	2.47964e-194	1.51375e-191	THR
ENSMUSG00000022816	Fstl1	follistatin-like_1	protein_coding	16	37597235	37656876	+	ENSMUST00000114763;ENSMUST00000152579;ENSMUST00000125279;ENSMUST00000135668;ENSMUST00000127495;ENSMUST00000123077	37597235;37597417;37597437;37597514;37636068;37643064	37656876;37619833;37614600;37639304;37654788;37655986	14314	NM_008047	protein_binding;calcium_ion_binding;extracellular_space;extracellular_region;heparin_binding;cell_differentiation;multicellular_organism_development;hematopoietic_stem_cell_homeostasis;negative_regulation_of_apoptotic_process;endothelial_cell_migration;regulation_of_BMP_signaling_pathway;endothelial_cell_differentiation	82	112	118	1988	1547	1080	115.492	97.3805	120.951	1383.9	1421.03	1304.78	740.589	-3.63271	0.123002	-29.5337	1.06425e-191	6.32134e-189	THR
ENSMUSG00000003617	Cp	ceruloplasmin	protein_coding	3	20011218	20063309	+	ENSMUST00000091309;ENSMUST00000128615;ENSMUST00000003714;ENSMUST00000108328;ENSMUST00000131454;ENSMUST00000108325;ENSMUST00000150264;ENSMUST00000174803;ENSMUST00000125994;ENSMUST00000172605;ENSMUST00000131811;ENSMUST00000173848;ENSMUST00000172860;ENSMUST00000129135;ENSMUST00000173779;ENSMUST00000108329	20011218;20011225;20011233;20011275;20011383;20011448;20024006;20025049;20028924;20034792;20035592;20036167;20039776;20041709;20043316	20047302;20023501;20063309;20061773;20023169;20046689;20043229;20029217;20034905;20041560;20037651;20040067;20046746;20043791;20060522	12870	NM_007752;NM_001276250;NM_001276248;NM_001374677	oxidation-reduction_process;copper_ion_binding;oxidoreductase_activity;extracellular_space;metal_ion_binding;plasma_membrane;ion_transport;extracellular_region;anchored_component_of_plasma_membrane;copper_ion_transport;ferroxidase_activity;chaperone_binding;response_to_copper_ion;iron_ion_homeostasis;iron_ion_transport;membrane;integral_component_of_membrane	781	1356	966	68	48	29	1099.99	1179	990.156	47.3365	44.0913	35.0359	565.935	4.66468	0.159387	29.2664	2.78066e-188	1.60817e-185	THR
ENSMUSG00000007655	Cav1	caveolin_1,_caveolae_protein	protein_coding	6	17306334	17341451	+	ENSMUST00000007799;ENSMUST00000115456;ENSMUST00000115455;ENSMUST00000130505;ENSMUST00000177234;ENSMUST00000150901;ENSMUST00000123439;ENSMUST00000115454;ENSMUST00000115453;ENSMUST00000133065	17306334;17306344;17306409;17306410;17306422;17307047;17307277;17307639;17307722	17341323;17340428;17339295;17327267;17339350;17308202;17339152;17339518;17341451;17327258	12389	NM_007616;NM_001243064	caveola_assembly;caveola;positive_regulation_of_gene_expression;membrane;Golgi_membrane;Golgi_apparatus;plasma_membrane;protein-containing_complex;perinuclear_region_of_cytoplasm;cytosol;cell_surface;protein_binding;cytoplasm;integral_component_of_plasma_membrane;focal_adhesion;apical_plasma_membrane;endoplasmic_reticulum;integral_component_of_membrane;response_to_bacterium;endosome;positive_regu…	136	285	250	3774	2722	2695	191.548	247.799	256.251	2627.18	2500.35	3255.92	1513.17	-3.57842	0.122389	-29.2381	6.35653e-188	3.58199e-185	THR
ENSMUSG00000024672	Ms4a7	membrane-spanning_4-domains,_subfamily_A,_member_7	protein_coding	19	11298403	11313510	-	ENSMUST00000025574;ENSMUST00000067532;ENSMUST00000056035;ENSMUST00000159269;ENSMUST00000162785	11298403;11298770;11298773;11298869	11312059;11313508;11313480;11301992;11313510	109225	NM_001276398;NM_027836;NM_001025610	integral_component_of_membrane;membrane;molecular_function;biological_process;trans-Golgi_network	1917	3147	2257	531	399	305	2699.98	2736.22	2313.44	369.642	366.509	368.481	1475.71	2.81019	0.0964604	29.133	1.37048e-186	7.52977e-184	THR
ENSMUSG00000028037	Ifi44	interferon-induced_protein_44	protein_coding	3	151436559	151455597	-	ENSMUST00000029671;ENSMUST00000149919;ENSMUST00000133888;ENSMUST00000127733	151436559;151438063;151451330;151451431	151455597;151455519;151455584;151455540	99899	NM_001370771;NM_133871	cytoplasm;immune_response;molecular_function;response_to_bacterium	733	1217	972	55	50	52	1032.39	1058.14	996.306	38.2869	45.9285	62.823	538.979	4.4407	0.153966	28.8422	6.34849e-183	3.40295e-180	THR
ENSMUSG00000032068	Plet1	placenta_expressed_transcript_1	protein_coding	9	50405825	50416782	+	ENSMUST00000114474;ENSMUST00000188047	50405825;50405827	50416782;50413279	76509	NM_029639	membrane;external_side_of_plasma_membrane;plasma_membrane;anchored_component_of_membrane;apical_plasma_membrane;cell_differentiation;positive_regulation_of_cell_migration;negative_regulation_of_cell-matrix_adhesion;wound_healing,_spreading_of_epidermal_cells	2232	3759	3701	31478	21374	15350	3143.64	3268.33	3793.55	21912.6	19633.5	18544.9	11716.1	-2.55744	0.0895176	-28.5691	1.62588e-179	8.50762e-177	THR
ENSMUSG00000037868	Egr2	early_growth_response_2	protein_coding	10	67371305	67378018	+	ENSMUST00000048289;ENSMUST00000105438;ENSMUST00000127820;ENSMUST00000130933;ENSMUST00000145754;ENSMUST00000145936;ENSMUST00000146986	67373699;67373700;67374513;67371305;67371413;67373760	67378018;67374210;67376076;67376211;67375771	13654	NM_010118;NM_001373985;NM_001373986;NM_001373987;NM_001347458;NM_001373983	positive_regulation_of_transcription_by_RNA_polymerase_II;nucleus;cytoplasm;transferase_activity;metal_ion_binding;DNA_binding;RNA_polymerase_II_cis-regulatory_region_sequence-specific_DNA_binding;regulation_of_transcription_by_RNA_polymerase_II;nucleoplasm;DNA-binding_transcription_factor_activity,_RNA_polymerase_II-specific;intracellular_membrane-bounded_organelle;protein_binding;skeletal_muscl…	843	1385	1393	9727	7866	6225	1187.32	1204.21	1427.83	6771.21	7225.47	7520.63	4222.78	-2.49271	0.0875426	-28.4742	2.44525e-178	1.24975e-175	THR
ENSMUSG00000035373	Ccl7	chemokine_(C-C_motif)_ligand_7	protein_coding	11	81936538	81938351	+	ENSMUST00000021011	81936538	81938351	20306	NM_013654	extracellular_region;immune_response;chemokine_activity;signal_transduction;extracellular_space;cytokine_activity;G_protein-coupled_receptor_signaling_pathway;heparin_binding;inflammatory_response;chemotaxis;cellular_response_to_interferon-gamma;positive_regulation_of_GTPase_activity;CCR1_chemokine_receptor_binding;cytoskeleton_organization;regulation_of_cell_shape;response_to_gamma_radiation;pos…	2060	3165	2937	743	613	441	2901.39	2751.87	3010.44	517.221	563.083	532.787	1712.8	2.42584	0.0852322	28.4615	3.50926e-178	1.7528e-175	THR
ENSMUSG00000033355	Rtp4	receptor_transporter_protein_4	protein_coding	16	23339041	23432972	+	ENSMUST00000209422;ENSMUST00000211569;ENSMUST00000210901;ENSMUST00000211349;ENSMUST00000038423	23339041;23420492;23427807;23428675;23428669	23432972;23431900;23432486;23432464	67775	?;NM_023386	membrane;integral_component_of_membrane;cytoplasm;protein_binding;protein_targeting_to_membrane;defense_response_to_virus;detection_of_chemical_stimulus_involved_in_sensory_perception_of_bitter_taste;olfactory_receptor_binding;protein_insertion_into_membrane	2832	4130	3536	1027	834	614	3988.71	3590.91	3624.42	714.92	766.087	741.794	2237.81	2.33368	0.0826417	28.2386	1.96619e-175	9.60242e-173	THR
ENSMUSG00000038418	Egr1	early_growth_response_1	protein_coding	18	34992876	34998037	+	ENSMUST00000064795;ENSMUST00000165033	34992876;34994260	34998037;34998009	13653	?;NM_007913	positive_regulation_of_transcription_by_RNA_polymerase_II;nucleus;cytoplasm;metal_ion_binding;DNA_binding;RNA_polymerase_II_cis-regulatory_region_sequence-specific_DNA_binding;regulation_of_transcription_by_RNA_polymerase_II;nucleoplasm;DNA-binding_transcription_factor_activity,_RNA_polymerase_II-specific;zinc_ion_binding;positive_regulation_of_gene_expression;positive_regulation_of_transcription…	512	766	792	5917	5056	3870	721.122	666.013	811.805	4118.97	4644.29	4675.48	2606.28	-2.6118	0.093016	-28.0791	1.76507e-173	8.43283e-171	THR
ENSMUSG00000026180	Cxcr2	chemokine_(C-X-C_motif)_receptor_2	protein_coding	1	74193148	74200405	+	ENSMUST00000106899;ENSMUST00000027372	74193150;74193148	74200405;74199769	12765	NM_009909	integral_component_of_membrane;G_protein-coupled_receptor_signaling_pathway;G_protein-coupled_receptor_activity;chemotaxis;C-X-C_chemokine_receptor_activity;interleukin-8_binding;membrane;external_side_of_plasma_membrane;immune_response;plasma_membrane;nucleoplasm;cell_surface;microtubule_cytoskeleton;signal_transduction;protein_binding;chemokine-mediated_signaling_pathway;positive_regulation_of_…	698	1100	833	69	53	36	983.093	956.416	853.83	48.0326	48.6842	43.4928	488.925	4.30623	0.154602	27.8536	9.73507e-171	4.55208e-168	THR
ENSMUSG00000020053	Igf1	insulin-like_growth_factor_1	protein_coding	10	87694127	87772904	+	ENSMUST00000122386;ENSMUST00000095360;ENSMUST00000105300;ENSMUST00000121952;ENSMUST00000126490;ENSMUST00000062862;ENSMUST00000121161;ENSMUST00000122100	87694127;87694930;87695120;87695352;87695473;87695892;87696468;87697191	87766757;87772904;87767663;87766755;87751211;87751756;87766761;87766739	16000	NM_001314010;NM_001111275;NM_010512;NM_001111276;NM_001111274	extracellular_region;growth_factor_activity;extracellular_space;hormone_activity;negative_regulation_of_gene_expression;signal_transduction;regulation_of_gene_expression;protein_binding;cytoplasm;plasma_membrane;positive_regulation_of_transcription_by_RNA_polymerase_II;regulation_of_protein_phosphorylation;sensory_perception_of_smell;positive_regulation_of_gene_expression;positive_regulation_of_t…	1293	1986	1648	11455	9276	7853	1821.12	1726.77	1689.21	7974.11	8520.65	9487.48	5203.22	-2.3111	0.0830853	-27.816	2.78034e-170	1.27299e-167	THR
ENSMUSG00000030148	Clec4a2	C-type_lectin_domain_family_4,_member_a2	protein_coding	6	123083387	123120958	+	ENSMUST00000159891;ENSMUST00000161636;ENSMUST00000161365;ENSMUST00000041779;ENSMUST00000032248	123083387;123099647;123099649;123100275;123100426	123100628;123104935;123119475;123120958;123119817	26888	?;NM_001170332;NM_011999;NM_001170333	?;membrane;integral_component_of_membrane;metal_ion_binding;plasma_membrane;immune_system_process;calcium_ion_binding;carbohydrate_binding;innate_immune_response;adaptive_immune_response;negative_regulation_of_cytokine_production;mannose_binding;CD8-positive,_alpha-beta_T_cell_activation;negative_regulation_of_tumor_necrosis_factor_production;antigen_processing_and_presentation_of_exogenous_pepti…	1078	1794	1616	9580	6963	5681	1518.3	1559.83	1656.41	6668.88	6396	6863.41	4110.47	-2.07249	0.0745215	-27.8106	3.22582e-170	1.44681e-167	THR
ENSMUSG00000062148	Ear6	eosinophil-associated,_ribonuclease_A_family,_member_6	protein_coding	14	52091156	52092100	+	ENSMUST00000169070;ENSMUST00000074477	52091156;52091225	52092048;52092100	93719	?;NM_053111	nucleic_acid_binding;extracellular_space;hydrolase_activity;nuclease_activity;nucleic_acid_phosphodiester_bond_hydrolysis;RNA_phosphodiester_bond_hydrolysis;endonuclease_activity;ribonuclease_activity;innate_immune_response_in_mucosa;chemotaxis	86	102	73	1802	1455	994	121.126	88.6859	74.8254	1254.42	1336.52	1200.89	679.41	-3.76507	0.136102	-27.6635	1.9189e-168	8.43433e-166	THR
ENSMUSG00000040152	Thbs1	thrombospondin_1	protein_coding	2	117942357	117957614	+	ENSMUST00000039559;ENSMUST00000142588	117942357;117953421	117957614;117954245	21825	NM_011580;NM_001313914	protein_binding;calcium_ion_binding;cell_adhesion;extracellular_region;extracellular_space;inflammatory_response;negative_regulation_of_angiogenesis;heparin_binding;extracellular_matrix_binding;phosphatidylserine_binding;fibronectin_binding;integrin_binding;fibroblast_growth_factor_binding;low-density_lipoprotein_particle_binding;laminin_binding;transforming_growth_factor_beta_binding;fibrinogen_…	999	1904	1610	10932	9195	7240	1407.03	1655.47	1650.26	7610.04	8446.25	8746.89	4919.32	-2.39298	0.0872442	-27.4285	1.25518e-165	5.40883e-163	THR
ENSMUSG00000024066	Xdh	xanthine_dehydrogenase	protein_coding	17	74190890	74257191	-	ENSMUST00000233392;ENSMUST00000024866;ENSMUST00000233162;ENSMUST00000233621;ENSMUST00000232717;ENSMUST00000233807;ENSMUST00000233352;ENSMUST00000233946;ENSMUST00000233433;ENSMUST00000233570;ENSMUST00000232783;ENSMUST00000233449;ENSMUST00000232843;ENSMUST00000232957	74190890;74190903;74191305;74191406;74195974;74222735;74233605;74241307;74241797;74242355;74247925;74250343	74207402;74257177;74257140;74257191;74193837;74193745;74202776;74225905;74255254;74257133;74257110;74257087;74257173;74257091	22436	?;NM_011723	oxidation-reduction_process;oxidoreductase_activity;electron_transfer_activity;metal_ion_binding;iron-sulfur_cluster_binding;iron_ion_binding;molybdenum_ion_binding;flavin_adenine_dinucleotide_binding;FAD_binding;2_iron,_2_sulfur_cluster_binding;molybdopterin_cofactor_binding;xanthine_dehydrogenase_activity;xanthine_oxidase_activity;cytoplasm;extracellular_space;cytosol;protein_binding;extracellu…	8942	14762	12978	4860	3671	2510	12594.3	12835.1	13302.5	3383.17	3372.07	3032.42	8086.6	1.98351	0.0730548	27.151	2.46365e-162	1.04123e-159	THR
ENSMUSG00000027514	Zbp1	Z-DNA_binding_protein_1	protein_coding	2	173048405	173060716	-	ENSMUST00000029018;ENSMUST00000109116;ENSMUST00000146802	173048405;173055528;173048408	173060716;173060703;173060690	58203	NM_021394;NM_001139519	DNA_binding;positive_regulation_of_type_I_interferon-mediated_signaling_pathway;defense_response_to_virus;protein_binding;RNA_binding;nucleus;cytoplasm;cytosol;immune_system_process;innate_immune_response;identical_protein_binding;apoptotic_process;programmed_cell_death;positive_regulation_of_apoptotic_process;double-stranded_RNA_binding;viral_process;positive_regulation_of_inflammatory_response;…	4224	6444	5626	2094	1609	1117	5949.26	5602.86	5766.68	1457.69	1477.98	1349.49	3600.66	2.01298	0.0747653	26.924	1.15083e-159	4.77204e-157	THR
ENSMUSG00000090958	Lrrc32	leucine_rich_repeat_containing_32	protein_coding	7	98138490	98151388	+	ENSMUST00000205937;ENSMUST00000205956;ENSMUST00000165205	98138490;98138904;98143429	98147461;98151388;98151038	434215	?;NM_001113379	?;protein_binding;membrane;integral_component_of_membrane;extracellular_space;plasma_membrane;nucleoplasm;cell_surface;positive_regulation_of_gene_expression;growth_factor_binding;extracellular_matrix;transforming_growth_factor_beta_receptor_signaling_pathway;transforming_growth_factor_beta_binding;negative_regulation_of_activated_T_cell_proliferation;negative_regulation_of_cytokine_production;re…	340	473	495	4193	3703	2416	478.87	411.259	507.378	2918.85	3401.46	2918.85	1772.78	-2.72863	0.101527	-26.8758	4.21607e-159	1.71586e-156	THR
ENSMUSG00000001467	Cyp51	cytochrome_P450,_family_51	protein_coding	5	4131145	4154746	-	ENSMUST00000001507;ENSMUST00000129448;ENSMUST00000151539;ENSMUST00000199909	4131145;4133280;4149276;4151049	4154746;4154343;4153381;4154421	13121	NM_020010	oxidation-reduction_process;heme_binding;iron_ion_binding;oxidoreductase_activity,_acting_on_paired_donors,_with_incorporation_or_reduction_of_molecular_oxygen;monooxygenase_activity;negative_regulation_of_amyloid-beta_clearance;membrane;integral_component_of_membrane;metal_ion_binding;endoplasmic_reticulum;endoplasmic_reticulum_membrane;intracellular_membrane-bounded_organelle;oxidoreductase_act…	682	1095	869	6089	4278	3298	960.558	952.069	890.73	4238.7	3929.64	3984.43	2492.69	-2.11723	0.0792815	-26.7052	4.09657e-157	1.63691e-154	THR
ENSMUSG00000040699	Limd2	LIM_domain_containing_2	protein_coding	11	106047082	106051686	-	ENSMUST00000045923;ENSMUST00000138094;ENSMUST00000064545;ENSMUST00000106875	106047082;106049140;106049257;106049477	106050968;106050235;106050753;106051686	67803	NM_172397;NM_001356459;NM_001356458	nucleus;cytoplasm;metal_ion_binding;molecular_function;nucleoplasm;cytosol;biological_process	1974	2899	2692	642	536	318	2780.27	2520.59	2759.32	446.912	492.353	384.187	1563.94	2.60051	0.0975773	26.6507	1.75563e-156	6.8899e-154	THR
ENSMUSG00000042265	Trem1	triggering_receptor_expressed_on_myeloid_cells_1	protein_coding	17	48539796	48553952	+	ENSMUST00000113251;ENSMUST00000048782	48539796;48539799	48553390;48553952	58217	NM_001347399;NM_021406	signaling_receptor_activity;acute_inflammatory_response;membrane;integral_component_of_membrane;plasma_membrane;immune_system_process;innate_immune_response;cell_migration;adaptive_immune_response;neutrophil_chemotaxis;scaffold_protein_binding;neutrophil-mediated_killing_of_gram-negative_bacterium;neutrophil_extravasation	1759	2853	2732	698	548	380	2477.45	2480.6	2800.32	485.895	503.376	459.091	1534.45	2.41949	0.0908354	26.636	2.60334e-156	1.00375e-153	THR
ENSMUSG00000005824	Tnfsf14	tumor_necrosis_factor_(ligand)_superfamily,_member_14	protein_coding	17	57496492	57501177	-	ENSMUST00000005976	57496492	57501177	50930	NM_019418	membrane;protein_binding;immune_response;tumor_necrosis_factor_receptor_binding;signal_transduction;integral_component_of_membrane;plasma_membrane;extracellular_region;cytokine_activity;extracellular_space;identical_protein_binding;apoptotic_process;negative_regulation_of_cysteine-type_endopeptidase_activity_involved_in_apoptotic_process;signaling_receptor_binding;positive_regulation_of_NIK/NF-ka…	733	1056	978	137	103	68	1032.39	918.159	1002.46	95.3691	94.6127	82.1531	537.523	3.42641	0.128945	26.5727	1.40575e-155	5.32658e-153	THR
ENSMUSG00000026770	Il2ra	interleukin_2_receptor,_alpha_chain	protein_coding	2	11647618	11698004	+	ENSMUST00000028111;ENSMUST00000150890;ENSMUST00000195427	11647618;11647660;11684519	11698004;11653579;11685020	16184	NM_008367	interleukin-2_receptor_activity;interleukin-2_binding;membrane;integral_component_of_membrane;external_side_of_plasma_membrane;cell_surface;protein_binding;immune_system_process;T_cell_homeostasis;inflammatory_response;positive_regulation_of_T_cell_differentiation;Notch_signaling_pathway;negative_regulation_of_inflammatory_response;inflammatory_response_to_antigenic_stimulus;negative_regulation_o…	889	1414	1213	254	189	123	1252.11	1229.43	1243.33	176.816	173.61	148.6	703.982	2.88847	0.108745	26.562	1.86899e-155	6.96183e-153	THR
ENSMUSG00000030147	Clec4b1	C-type_lectin_domain_family_4,_member_b1	protein_coding	6	123026921	123048514	+	ENSMUST00000077228;ENSMUST00000078559	123026921;123026957	123048503;123048514	69810	NM_027218;NM_001190310	carbohydrate_binding;positive_regulation_of_release_of_sequestered_calcium_ion_into_cytosol;membrane;integral_component_of_membrane	112	205	197	2021	1468	1139	157.746	178.241	201.926	1406.87	1348.46	1376.06	778.218	-2.93227	0.110588	-26.5152	6.47812e-155	2.37283e-152	THR
ENSMUSG00000045411	2410002F23Rik	RIKEN_cDNA_2410002F23_gene	protein_coding	7	43896146	43901743	+	ENSMUST00000055858;ENSMUST00000137702;ENSMUST00000188111;ENSMUST00000185481;ENSMUST00000144905;ENSMUST00000146155;ENSMUST00000107949;ENSMUST00000084937;ENSMUST00000107950;ENSMUST00000107948;ENSMUST00000136210;ENSMUST00000187524;ENSMUST00000138978;ENSMUST00000188476;ENSMUST00000187581;ENSMUST00000145653;ENSMUST00000071296;ENSMUST00000191537;ENSMUST00000188382;ENSMUST00000186606	43896146;43896152;43896159;43896178;43896211;43896213;43896215;43896221;43896223;43896224;43896232;43896242;43896655;43896866;43897676;43899018;43899389	43901743;43900566;43901741;43900401;43898176;43900498;43901736;43901739;43901737;43897590;43900379;43899479;43899905;43899952;43900225;43901133;43901055	668661	NM_025880	?	1047	1879	1450	8726	7115	5456	1474.64	1633.73	1486.26	6074.39	6535.62	6591.58	3966.04	-2.06118	0.0779506	-26.4422	4.4881e-154	1.61697e-151	THR
ENSMUSG00000024665	Fads2	fatty_acid_desaturase_2	protein_coding	19	10040129	10079110	-	ENSMUST00000025567;ENSMUST00000238023;ENSMUST00000235937	10040129;10041448;10043937	10079110;10048551;10066080	56473	NM_019699	integral_component_of_membrane;oxidoreductase_activity;lipid_metabolic_process;membrane;endoplasmic_reticulum;endoplasmic_reticulum_membrane;fatty_acid_metabolic_process;fatty_acid_biosynthetic_process;unsaturated_fatty_acid_biosynthetic_process;stearoyl-CoA_9-desaturase_activity;linoleoyl-CoA_desaturase_activity	134	196	162	2543	1744	1147	188.731	170.416	166.051	1770.25	1601.99	1385.73	880.526	-3.18838	0.12089	-26.3741	2.71297e-153	9.6166e-151	THR
ENSMUSG00000020264	Slc36a2	solute_carrier_family_36_(proton/amino_acid_symporter),_member_2	protein_coding	11	55049296	55075903	-	ENSMUST00000039305;ENSMUST00000125560	55049296;55058830	55075903	246049	NM_153170	cytoplasm;membrane;integral_component_of_membrane;plasma_membrane;amino_acid_transmembrane_transporter_activity;proton_transmembrane_transport;regulation_of_proton_transport;amino_acid_transmembrane_transport;glycine_transport;glycine_transmembrane_transporter_activity;L-alanine_transport;proline_transport;L-alanine_transmembrane_transporter_activity;L-proline_transmembrane_transporter_activity;p…	59	115	79	1393	1145	830	83.0981	99.989	80.9755	969.702	1051.76	1002.75	548.046	-3.50449	0.13346	-26.2586	5.69549e-152	1.98682e-149	THR
ENSMUSG00000040296	Ddx58	DEAD/H_box_helicase_58	protein_coding	4	40203773	40239828	-	ENSMUST00000037907;ENSMUST00000149539;ENSMUST00000139583;ENSMUST00000127026;ENSMUST00000137903;ENSMUST00000142055;ENSMUST00000139110;ENSMUST00000140616;ENSMUST00000136435;ENSMUST00000135966	40204849;40227059;40223431;40223876;40203777;40208853;40226570;40208185;40203773;40208771	40239828;40239825;40239755;40239722;40220600;40239700;40228356;40208795;40208543;40214072	230073	NM_172689	DNA_binding;ATP_binding;hydrolase_activity;RNA_binding;cytoplasm;membrane;metal_ion_binding;innate_immune_response;plasma_membrane;nucleotide_binding;cytosol;protein_binding;cell_junction;cell_projection;zinc_ion_binding;positive_regulation_of_transcription_by_RNA_polymerase_II;actin_cytoskeleton;cytoskeleton;defense_response_to_virus;RNA_helicase_activity;helicase_activity;ATPase_activity;immune…	3408	5620	4854	1803	1459	1058	4799.97	4886.42	4975.38	1255.11	1340.19	1278.21	3089.21	1.92087	0.0732053	26.2394	9.43162e-152	3.23873e-149	THR
ENSMUSG00000033316	Galnt9	polypeptide_N-acetylgalactosaminyltransferase_9	protein_coding	5	110692221	110769246	+	ENSMUST00000040001;ENSMUST00000200404;ENSMUST00000165856	110692221;110751387;110751388	110769241;110769243;110769246	231605	NM_198306;NM_001122639	membrane;integral_component_of_membrane;transferase_activity;transferase_activity,_transferring_glycosyl_groups;Golgi_membrane;Golgi_apparatus;molecular_function;protein_glycosylation;biological_process;protein_phosphopantetheinylation;carbohydrate_binding;polypeptide_N-acetylgalactosaminyltransferase_activity	183	206	194	2730	2284	1435	257.745	179.111	198.851	1900.42	2098.01	1733.67	1061.3	-3.1916	0.12164	-26.2381	9.77116e-152	3.3037e-149	THR
ENSMUSG00000058454	Dhcr7	7-dehydrocholesterol_reductase	protein_coding	7	143376882	143402147	+	ENSMUST00000139748;ENSMUST00000128454;ENSMUST00000208535;ENSMUST00000124340;ENSMUST00000141916;ENSMUST00000144034;ENSMUST00000143338;ENSMUST00000207143;ENSMUST00000125564;ENSMUST00000208631;ENSMUST00000128610;ENSMUST00000145471;ENSMUST00000073878	143376882;143376904;143382634;143383363;143383814;143383971;143383975;143383984;143383995;143390388;143394666;143395071	143378120;143390416;143384864;143402147;143399306;143396883;143401394;143391625;143395045;143397036;143401146;143402146	13360	?;NM_001382498;NM_001382501;NM_001382499;NM_001382500;NM_001382503;NM_007856;NM_001382502	?;oxidation-reduction_process;membrane;sterol_biosynthetic_process;oxidoreductase_activity,_acting_on_the_CH-CH_group_of_donors,_NAD_or_NADP_as_acceptor;integral_component_of_membrane;endoplasmic_reticulum;endoplasmic_reticulum_membrane;intracellular_membrane-bounded_organelle;oxidoreductase_activity;lipid_metabolic_process;steroid_metabolic_process;cholesterol_metabolic_process;steroid_biosynthe…	689	1091	945	5944	4752	3204	970.417	948.591	968.63	4137.77	4365.04	3870.86	2543.55	-2.10034	0.0804164	-26.1184	2.25617e-150	7.51272e-148	THR
ENSMUSG00000070327	Rnf213	ring_finger_protein_213	protein_coding	11	119283926	119378244	+	ENSMUST00000131035;ENSMUST00000093902;ENSMUST00000172235	119283926;119368883	119378244;119378241;119378243	672511	?;NM_001040005	ATPase_activity;ubiquitin-protein_transferase_activity;metal_ion_binding;protein_ubiquitination;cytoplasm;transferase_activity;hydrolase_activity;cytosol;ubiquitin-dependent_protein_catabolic_process;nucleolus;angiogenesis;protein_autoubiquitination;protein_homooligomerization;sprouting_angiogenesis;negative_regulation_of_non-canonical_Wnt_signaling_pathway	8281	13636	11435	5085	4000	2941	11663.3	11856.1	11720.9	3539.79	3674.28	3553.12	7667.92	1.71065	0.0655285	26.1055	3.15773e-150	1.03578e-147	THR
ENSMUSG00000006362	Cbfa2t3	CBFA2/RUNX1_translocation_partner_3	protein_coding	8	123351880	123425848	-	ENSMUST00000127984;ENSMUST00000006525;ENSMUST00000064674;ENSMUST00000134045;ENSMUST00000142535;ENSMUST00000147374;ENSMUST00000148630	123351880;123356202;123356677;123365753;123365757;123369743;123376767	123425848;123404811;123404914;123405433;123373205;123404850;123425641	12398	NM_009824;NM_177289;NM_001109873	negative_regulation_of_transcription,_DNA-templated;transcription,_DNA-templated;transcription_corepressor_activity;nucleus;metal_ion_binding;response_to_hypoxia;negative_regulation_of_cell_population_proliferation;granulocyte_differentiation;positive_regulation_of_proteasomal_ubiquitin-dependent_protein_catabolic_process;negative_regulation_of_glycolytic_process;regulation_of_aerobic_respiration…	391	717	586	4168	3036	2219	550.701	623.409	600.653	2901.45	2788.78	2680.85	1690.97	-2.23407	0.0863368	-25.8762	1.23572e-147	3.99372e-145	THR
ENSMUSG00000022747	St3gal6	ST3_beta-galactoside_alpha-2,3-sialyltransferase_6	protein_coding	16	58288488	58344606	-	ENSMUST00000137035;ENSMUST00000114358;ENSMUST00000114357;ENSMUST00000149197;ENSMUST00000135721;ENSMUST00000149456;ENSMUST00000126978;ENSMUST00000123918;ENSMUST00000148061;ENSMUST00000125712;ENSMUST00000142900;ENSMUST00000151510;ENSMUST00000137850;ENSMUST00000145283;ENSMUST00000232391	58288488;58290116;58290575;58296220;58306784;58309282;58309295;58314054;58314106;58314108;58314117;58323224;58323230	58343789;58344606;58344548;58343916;58309788;58343807;58344532;58319704;58343707;58344087;58344497;58328261;58344121;58334547	54613	NM_018784;NM_001357433;NM_001357434;NM_001357435	protein_glycosylation;sialyltransferase_activity;membrane;integral_component_of_membrane;transferase_activity;transferase_activity,_transferring_glycosyl_groups;Golgi_membrane;Golgi_apparatus;sialylation;cellular_component;cellular_protein_modification_process;cellular_response_to_interleukin-6;oligosaccharide_metabolic_process;glycolipid_metabolic_process;beta-galactoside_alpha-2,3-sialyltransfe…	543	996	722	35	21	24	764.784	865.991	740.054	24.3644	19.29	28.9952	407.247	5.04874	0.196198	25.7329	5.00964e-146	1.59561e-143	THR
ENSMUSG00000029413	Naaa	N-acylethanolamine_acid_amidase	protein_coding	5	92405518	92426029	-	ENSMUST00000113102;ENSMUST00000159732;ENSMUST00000159345;ENSMUST00000175656;ENSMUST00000161212	92405518;92405523;92406292;92407415;92423678	92426029;92410641;92426024;92420407	67111	NM_025972;NM_001163687	fatty_acid_amide_hydrolase_activity;fatty_acid_metabolic_process;lysosome;membrane;hydrolase_activity;cytoplasm;lipid_metabolic_process;lipid_catabolic_process;transcription_factor_binding;N-acylsphingosine_amidohydrolase_activity;ceramidase_activity;extrinsic_component_of_membrane;N-acylphosphatidylethanolamine_metabolic_process;sphingosine_metabolic_process;N-acylethanolamine_metabolic_process;…	7302	10702	9946	53033	40263	28260	10284.4	9305.06	10194.7	36917.6	36984.4	34141.9	22971.3	-1.85937	0.0723905	-25.6853	1.70821e-145	5.36306e-143	THR
ENSMUSG00000001281	Itgb7	integrin_beta_7	protein_coding	15	102124430	102140379	-	ENSMUST00000229440;ENSMUST00000001327;ENSMUST00000230550;ENSMUST00000230652;ENSMUST00000127014	102124430;102124433;102132810;102133147	102125508;102140379;102125085;102140343;102140370	16421	?;NM_013566	cell_adhesion;cell-matrix_adhesion;signaling_receptor_activity;integrin_complex;integrin-mediated_signaling_pathway;membrane;integral_component_of_membrane;cell_surface;cell_migration;integrin_binding;cell_adhesion_mediated_by_integrin;focal_adhesion;receptor_complex;cell_adhesion_molecule_binding;substrate_adhesion-dependent_cell_spreading;receptor_clustering;leukocyte_migration;heterotypic_cell…	4160	6229	5821	2087	1682	1231	5859.12	5415.92	5966.56	1452.81	1545.03	1487.21	3621.11	1.94272	0.0759081	25.593	1.82466e-144	5.64797e-142	THR
ENSMUSG00000025492	Ifitm3	interferon_induced_transmembrane_protein_3	protein_coding	7	140589499	140590683	-	ENSMUST00000026565	140589499	140590683	66141	NM_025378	integral_component_of_membrane;cytoplasm;membrane;plasma_membrane;nucleus;protein-containing_complex;cell_surface;defense_response_to_virus;immune_system_process;endoplasmic_reticulum;apical_part_of_cell;lysosome;innate_immune_response;endosome;perinuclear_region_of_cytoplasm;lysosomal_membrane;late_endosome_membrane;cytoplasmic_vesicle;negative_regulation_of_viral_genome_replication;early_endoso…	6068	8752	7838	2911	2294	1540	8546.43	7609.59	8034	2026.42	2107.2	1860.53	5030.69	2.01119	0.0792113	25.3902	3.23654e-142	9.87908e-140	THR
ENSMUSG00000020644	Id2	inhibitor_of_DNA_binding_2	protein_coding	12	25143798	25147139	-	ENSMUST00000221761;ENSMUST00000222667;ENSMUST00000020974	25143798;25145129;25143800	25147139;25146086;25146091	15902	?;NM_010496	nucleus;negative_regulation_of_transcription,_DNA-templated;cytoplasm;protein_dimerization_activity;cytosol;negative_regulation_of_transcription_by_RNA_polymerase_II;protein_binding;multicellular_organism_development;positive_regulation_of_gene_expression;negative_regulation_of_gene_expression;cell_differentiation;rhythmic_process;regulation_of_lipid_metabolic_process;negative_regulation_of_DNA_b…	2321	3722	3028	18427	13646	12317	3268.99	3236.16	3103.72	12827.5	12534.8	14880.6	8308.63	-2.06616	0.0816153	-25.3159	2.13523e-141	6.42821e-139	THR
ENSMUSG00000026012	Cd28	CD28_antigen	protein_coding	1	60755959	60812518	+	ENSMUST00000132833;ENSMUST00000027165;ENSMUST00000153207	60755959;60785517;60785561	60802322;60812518;60803785	12487	?;NM_007642	?;membrane;immune_response;regulation_of_T_cell_proliferation;integral_component_of_membrane;immunological_synapse;external_side_of_plasma_membrane;cell_surface;plasma_membrane;positive_regulation_of_transcription_by_RNA_polymerase_II;positive_regulation_of_gene_expression;negative_regulation_of_gene_expression;identical_protein_binding;T_cell_receptor_signaling_pathway;positive_regulation_of_pro…	670	1299	808	80	59	61	943.656	1129.44	828.205	55.69	54.1956	73.6962	514.147	4.00677	0.159836	25.068	1.11166e-138	3.30147e-136	THR
ENSMUSG00000073489	Ifi204	interferon_activated_gene_204	protein_coding	1	173574859	173594509	-	ENSMUST00000111214;ENSMUST00000192414	173574859;173587924	173594485;173594509	15951	NM_008329	activation_of_innate_immune_response;cellular_response_to_interferon-beta;nucleus;cytoplasm;response_to_bacterium;negative_regulation_of_transcription_by_RNA_polymerase_II;nucleoplasm;cytosol;protein_binding;multicellular_organism_development;nucleolus;identical_protein_binding;nuclear_speck;transcription_coregulator_activity;regulation_of_transcription_by_RNA_polymerase_II;transcription_factor_b…	3099	5035	4092	1746	1316	954	4364.76	4377.78	4194.32	1215.43	1208.84	1152.56	2752.28	1.85336	0.074067	25.0227	3.45906e-138	1.0136e-135	THR
ENSMUSG00000045551	Fpr1	formyl_peptide_receptor_1	protein_coding	17	18096733	18104202	-	ENSMUST00000061516	18096733	18104202	14293	NM_013521	integral_component_of_membrane;G_protein-coupled_receptor_signaling_pathway;G_protein-coupled_receptor_activity;N-formyl_peptide_receptor_activity;membrane;plasma_membrane;cytoplasm;signal_transduction;chemotaxis;G_protein-coupled_receptor_binding;positive_regulation_of_cytosolic_calcium_ion_concentration;phospholipase_C-activating_G_protein-coupled_receptor_signaling_pathway;complement_receptor_…	78	135	132	1628	1206	819	109.859	117.378	135.301	1133.29	1107.79	989.462	598.848	-3.15119	0.126014	-25.0068	5.16084e-138	1.49237e-135	THR
ENSMUSG00000105504	Gbp5	guanylate_binding_protein_5	protein_coding	3	142199739	142228105	+	ENSMUST00000198803;ENSMUST00000090127;ENSMUST00000196255;ENSMUST00000197459;ENSMUST00000199578	142199739;142202661;142202695;142202703;142208557	142216865;142228105;142227900;142227791;142213105	229898	?;NM_153564	?;GTPase_activity;GTP_binding;cytoplasm;membrane;Golgi_membrane;Golgi_apparatus;hydrolase_activity;nucleotide_binding;perinuclear_region_of_cytoplasm;immune_system_process;response_to_bacterium;protein_binding;inflammatory_response;identical_protein_binding;protein_homodimerization_activity;cellular_response_to_interferon-gamma;cytoplasmic_vesicle;protein_localization_to_Golgi_apparatus;protein_h…	1386	2187	1963	548	449	357	1952.1	1901.53	2012.09	381.476	412.438	431.304	1181.82	2.26447	0.0905963	24.9952	6.90099e-138	1.96965e-135	THR
ENSMUSG00000026315	Serpinb8	serine_(or_cysteine)_peptidase_inhibitor,_clade_B,_member_8	protein_coding	1	107517736	107538214	+	ENSMUST00000000514;ENSMUST00000112706;ENSMUST00000151283;ENSMUST00000123086	107517736;107517776;107533610	107536639;107538214;107533880;107535055	20725	NM_011459;NM_001159748	extracellular_space;serine-type_endopeptidase_inhibitor_activity;cytoplasm;cytosol;peptidase_inhibitor_activity;negative_regulation_of_peptidase_activity;negative_regulation_of_endopeptidase_activity;epithelial_cell-cell_adhesion	1497	2459	2122	690	560	423	2108.44	2138.02	2175.06	480.326	514.399	511.041	1321.22	2.09517	0.0850247	24.6419	4.48922e-134	1.26487e-131	THR
ENSMUSG00000078763	Slfn1	schlafen_1	protein_coding	11	83007675	83013496	+	ENSMUST00000037994	83007675	83013496	20555	NM_011407	nucleus;protein_binding;cytoplasm;negative_regulation_of_transcription_by_RNA_polymerase_II;negative_regulation_of_protein_phosphorylation;negative_regulation_of_G1/S_transition_of_mitotic_cell_cycle;negative_regulation_of_cell_population_proliferation;cell_cycle_arrest;negative_regulation_of_T_cell_proliferation;negative_regulation_of_G1/S_transition_of_mitotic_cell_cycle_by_negative_regulation_…	2433	3376	3099	998	799	619	3426.74	2935.33	3176.49	694.733	733.937	747.835	1952.51	2.13256	0.0873672	24.4091	1.36843e-131	3.80685e-129	THR
ENSMUSG00000038963	Slco4a1	solute_carrier_organic_anion_transporter_family,_member_4a1	protein_coding	2	180098038	180116660	+	ENSMUST00000038259;ENSMUST00000139902;ENSMUST00000038225;ENSMUST00000138446;ENSMUST00000128367	180098038;180098127;180102772;180108863;180114222	180116660;180116638;180110150;180116645	108115	NM_001355218;NM_148933	membrane;protein_binding;transmembrane_transport;transmembrane_transporter_activity;integral_component_of_membrane;plasma_membrane;ion_transport;sodium-independent_organic_anion_transmembrane_transporter_activity;sodium-independent_organic_anion_transport;integral_component_of_plasma_membrane;thyroid_hormone_transport;thyroid_hormone_metabolic_process;organic_anion_transport;organic_anion_transme…	1138	1781	1423	428	340	251	1602.81	1548.52	1458.58	297.941	312.314	303.242	920.569	2.33528	0.0959435	24.3402	7.366e-131	2.02353e-128	THR
ENSMUSG00000000794	Kcnn3	potassium_intermediate/small_conductance_calcium-activated_channel,_subfamily_N,_member_3	protein_coding	3	89427471	89582439	+	ENSMUST00000000811;ENSMUST00000124584	89427471;89569825	89575068;89582439	140493	NM_080466	integral_component_of_membrane;calmodulin_binding;potassium_ion_transport;calcium-activated_potassium_channel_activity;small_conductance_calcium-activated_potassium_channel_activity;membrane;plasma_membrane;ion_transport;cytoplasm;filopodium;neuron_projection;protein-containing_complex_binding;neuromuscular_junction;cell_body;potassium_ion_transmembrane_transport;neuronal_cell_body	51	73	55	1278	835	658	71.8306	63.4713	56.3753	889.648	767.005	794.952	440.547	-3.69178	0.151871	-24.3088	1.58365e-130	4.29677e-128	THR
ENSMUSG00000022661	Cd200	CD200_antigen	protein_coding	16	45202498	45229416	-	ENSMUST00000163230;ENSMUST00000023341;ENSMUST00000171328;ENSMUST00000167355;ENSMUST00000166512;ENSMUST00000171855;ENSMUST00000165910;ENSMUST00000166630;ENSMUST00000167552;ENSMUST00000172297;ENSMUST00000172091	45202498;45202546;45203647;45212608;45214961;45215189;45217332;45219934;45220656;45227557	45229416;45229238;45229335;45220675;45229276;45229386;45229404;45229380;45229227;45229370;45229381	17470	NM_001358443;NM_010818	negative_regulation_of_macrophage_activation;regulation_of_immune_response;membrane;integral_component_of_membrane;plasma_membrane;negative_regulation_of_NF-kappaB_transcription_factor_activity;positive_regulation_of_CREB_transcription_factor_activity;heterotypic_cell-cell_adhesion;positive_regulation_of_transforming_growth_factor_beta_production;positive_regulation_of_arginase_activity;positive_…	73	110	88	1229	937	681	102.816	95.6416	90.2005	855.537	860.7	822.739	471.272	-3.14444	0.130972	-24.0085	2.26638e-127	6.07416e-125	THR
ENSMUSG00000000204	Slfn4	schlafen_4	protein_coding	11	83066012	83081042	+	ENSMUST00000000208;ENSMUST00000215472;ENSMUST00000167596	83066012;83067429;83066020	83081042;83081035;83080875	20558	NM_011410;NM_001302559	molecular_function;cellular_component;response_to_bacterium	1503	2216	1698	385	350	282	2116.89	1926.74	1740.46	268.008	321.499	340.694	1119.05	2.64452	0.110157	24.0068	2.36278e-127	6.25625e-125	THR
ENSMUSG00000024990	Rbp4	retinol_binding_protein_4,_plasma	protein_coding	19	38105077	38113729	-	ENSMUST00000025951;ENSMUST00000112335;ENSMUST00000236283;ENSMUST00000237287	38105077;38105078;38112518;38112744	38113696;38113276;38113173;38113729	19662	NM_001159487;NM_011255	retinoid_binding;retinol_transmembrane_transporter_activity;extracellular_region;retinal_binding;retinol_binding;protein-containing_complex_binding;eye_development;gluconeogenesis;maintenance_of_gastrointestinal_epithelium;positive_regulation_of_insulin_secretion;response_to_retinoic_acid;retinol_transport;retinol_metabolic_process;glucose_homeostasis;response_to_ethanol;extracellular_space;prote…	211	298	292	3305	2341	1417	297.181	259.102	299.302	2300.69	2150.37	1711.93	1169.76	-2.85502	0.119126	-23.9664	6.22688e-127	1.62915e-124	THR
ENSMUSG00000027533	Fabp5	fatty_acid_binding_protein_5,_epidermal	protein_coding	3	10077608	10081667	+	ENSMUST00000029046;ENSMUST00000123744	10077608;10077665	10081667;10081395	16592	NM_010634;NM_001272097;NM_001272098	lipid_binding;nucleus;cytoplasm;cell_junction;synapse;extracellular_region;extracellular_space;identical_protein_binding;postsynaptic_density;glucose_metabolic_process;glucose_homeostasis;lipid_metabolic_process;positive_regulation_of_cold-induced_thermogenesis;regulation_of_sensory_perception_of_pain;fatty_acid_binding;retinoic_acid_binding;positive_regulation_of_peroxisome_proliferator_activate…	12171	18545	16336	69486	54441	39576	17142.2	16124.3	16744.5	48370.9	50007.8	47813.1	32700.5	-1.54771	0.064814	-23.8793	5.03163e-126	1.30094e-123	THR
ENSMUSG00000071042	Rasgrp3	RAS,_guanyl_releasing_protein_3	protein_coding	17	75742891	75836049	+	ENSMUST00000235103;ENSMUST00000234640;ENSMUST00000164192;ENSMUST00000095204;ENSMUST00000234660;ENSMUST00000234644;ENSMUST00000234011	75742891;75742921;75772481;75772567;75772614;75798099	75798785;75759313;75836049;75801239;75787119;75803412	240168	?;NM_001166493;NM_207246;NM_001360103	?;calcium_ion_binding;guanyl-nucleotide_exchange_factor_activity;intracellular_signal_transduction;small_GTPase_mediated_signal_transduction;GTPase_activator_activity;regulation_of_GTPase_activity;Ras_protein_signal_transduction;plasma_membrane;perinuclear_region_of_cytoplasm;cytoplasm;positive_regulation_of_GTPase_activity;cytosol;small_GTPase_binding;kinase_binding;guanyl-nucleotide_exchange_fa…	469	815	601	69	42	30	660.559	708.617	616.028	48.0326	38.5799	36.244	351.344	3.9877	0.167054	23.8707	6.17222e-126	1.57729e-123	THR
ENSMUSG00000022504	Ciita	class_II_transactivator	protein_coding	16	10297923	10346282	+	ENSMUST00000230395;ENSMUST00000230533;ENSMUST00000230450;ENSMUST00000229906;ENSMUST00000023147;ENSMUST00000230892;ENSMUST00000230146;ENSMUST00000230392	10297923;10298015;10298028;10306042;10306143;10307610;10307645;10307647	10344290;10330721;10337032;10346282;10321757;10310098	12265	NM_001302618;NM_001243760;NM_001302619;NM_007575;NM_001243761	regulation_of_transcription,_DNA-templated;protein_binding;ATP_binding;nucleus;transferase_activity;nucleotide_binding;nucleoplasm;cytosol;cell_surface;transferase_activity,_transferring_acyl_groups;kinase_activity;phosphorylation;positive_regulation_of_transcription_by_RNA_polymerase_II;protein_phosphorylation;GTP_binding;protein_serine_kinase_activity;protein_threonine_kinase_activity;positive_…	161	252	246	2153	1550	1070	226.759	219.106	252.151	1498.76	1423.78	1292.7	818.877	-2.59652	0.108844	-23.8554	8.90911e-126	2.25052e-123	THR
ENSMUSG00000073491	Ifi213	interferon_activated_gene_213	protein_coding	1	173393849	173426840	-	ENSMUST00000150649;ENSMUST00000178186;ENSMUST00000179648;ENSMUST00000097462;ENSMUST00000180215	173393849;173393850;173419523;173421343	173426640;173407919;173407966;173426840;173426675	623121	NM_001368799;NM_001177350;NM_001177349	activation_of_innate_immune_response;cellular_response_to_interferon-beta;negative_regulation_of_transcription_by_RNA_polymerase_II;nucleus;nucleoplasm;cytosol;nucleolus;identical_protein_binding;transcription_factor_binding;double-stranded_DNA_binding;RNA_polymerase_II_cis-regulatory_region_sequence-specific_DNA_binding;DNA-binding_transcription_repressor_activity,_RNA_polymerase_II-specific	767	1291	897	86	106	84	1080.28	1122.48	919.43	59.8667	97.3684	101.483	563.485	3.62523	0.152879	23.7132	2.63825e-124	6.58874e-122	THR
ENSMUSG00000004791	Pgf	placental_growth_factor	protein_coding	12	85213409	85224564	-	ENSMUST00000223220;ENSMUST00000220985;ENSMUST00000222850;ENSMUST00000004913	85213409;85213745;85214039;85213413	85224564;85223048;85216669;85224070	18654	?;NM_008827;NM_001271705	membrane;growth_factor_activity;signal_transduction;extracellular_region;positive_regulation_of_cell_division;identical_protein_binding;protein-containing_complex_binding;response_to_hypoxia;positive_regulation_of_endothelial_cell_proliferation;sprouting_angiogenesis;female_pregnancy;positive_regulation_of_cell_population_proliferation;animal_organ_regeneration;cellular_response_to_hormone_stimul…	881	1247	1230	280	209	134	1240.84	1084.23	1260.76	194.915	191.981	161.89	689.101	2.69616	0.115072	23.4302	2.10389e-121	5.19519e-119	THR
ENSMUSG00000060470	Adgrg3	adhesion_G_protein-coupled_receptor_G3	protein_coding	8	95744320	95771878	+	ENSMUST00000051259;ENSMUST00000212558;ENSMUST00000211994;ENSMUST00000212951;ENSMUST00000211974;ENSMUST00000212570	95744320;95747033;95747390;95747422;95760930;95761348	95771878;95747604;95762492;95750140;95771502;95771496	54672	NM_173036	integral_component_of_membrane;G_protein-coupled_receptor_signaling_pathway;G_protein-coupled_receptor_activity;transmembrane_signaling_receptor_activity;cell_surface_receptor_signaling_pathway;membrane;plasma_membrane;integral_component_of_plasma_membrane;signal_transduction;adenylate_cyclase-activating_G_protein-coupled_receptor_signaling_pathway;regulation_of_cell_migration;negative_regulation…	1155	1849	1325	375	289	180	1626.75	1607.65	1358.13	261.047	265.467	217.464	889.418	2.61706	0.111799	23.4085	3.50243e-121	8.55254e-119	THR
ENSMUSG00000022148	Fyb	FYN_binding_protein	protein_coding	15	6552334	6692794	+	ENSMUST00000226412;ENSMUST00000227175;ENSMUST00000090461;ENSMUST00000159714;ENSMUST00000160612;ENSMUST00000162430;ENSMUST00000163073;ENSMUST00000159604;ENSMUST00000162154;ENSMUST00000161947	6552334;6599008;6609352;6609373;6614483;6649075;6673167;6675540;6683992;6689886	6609774;6609744;6692785;6650089;6664287;6661873;6690357;6681349;6692794;6692732	23880	?;NM_011815;NM_001278269	plasma_membrane;actin_cytoskeleton;immune_response;integrin-mediated_signaling_pathway;protein_binding;lipid_binding;nucleus;cytoplasm;cell_junction;protein-containing_complex_binding;T_cell_receptor_signaling_pathway;protein_localization_to_plasma_membrane;cytosol;protein-containing_complex	2621	4029	3661	1462	1124	766	3691.53	3503.09	3752.55	1017.73	1032.47	925.431	2320.47	1.87656	0.0801706	23.4071	3.61793e-121	8.73751e-119	THR
ENSMUSG00000027200	Sema6d	sema_domain,_transmembrane_domain_(TM),_and_cytoplasmic_domain,_(semaphorin)_6D	protein_coding	2	123931889	124509690	+	ENSMUST00000103241;ENSMUST00000137172;ENSMUST00000151199;ENSMUST00000103240;ENSMUST00000132088;ENSMUST00000051419;ENSMUST00000103238;ENSMUST00000103239;ENSMUST00000076335;ENSMUST00000078621;ENSMUST00000077847	123931889;123984925;124452521;124452026;124452216;124495555;124452493	124509689;123985273;124349621;124507877;124504805;124507229;124509690	214968	NM_001290997;NM_001291000;NM_172537;NM_199241;NM_199238;NM_199239;NM_199240	protein_binding;semaphorin_receptor_binding;membrane;integral_component_of_membrane;extracellular_space;plasma_membrane;Golgi_apparatus;nervous_system_development;cell_surface;cytoplasm;integral_component_of_plasma_membrane;multicellular_organism_development;cell_differentiation;chemorepellent_activity;collagen-containing_extracellular_matrix;axon_guidance;negative_chemotaxis;ventricular_system_d…	56	72	63	1113	777	588	78.8728	62.6018	64.5754	774.787	713.728	710.383	400.825	-3.43729	0.148397	-23.1628	1.07924e-118	2.57809e-116	THR
ENSMUSG00000043017	Ptgir	prostaglandin_I_receptor_(IP)	protein_coding	7	16640415	16644830	+	ENSMUST00000086101;ENSMUST00000144408	16640415;16640439	16644830;16644825	19222	?;NM_008967	integral_component_of_membrane;G_protein-coupled_receptor_signaling_pathway;membrane;G_protein-coupled_receptor_activity;plasma_membrane;cytosol;signal_transduction;response_to_lipopolysaccharide;positive_regulation_of_cytosolic_calcium_ion_concentration;inflammatory_response;adenylate_cyclase-activating_G_protein-coupled_receptor_signaling_pathway;negative_regulation_of_smooth_muscle_cell_prolif…	1336	2088	2032	9909	7614	5387	1881.68	1815.45	2082.81	6897.9	6993.99	6508.22	4363.34	-1.81974	0.0786526	-23.1364	1.99269e-118	4.70896e-116	THR
ENSMUSG00000069516	Lyz2	lysozyme_2	protein_coding	10	117113236	117118226	-	ENSMUST00000092163	117113236	117118226	17105	NM_017372	lysozyme_activity;defense_response_to_bacterium;extracellular_space;hydrolase_activity;catalytic_activity;hydrolase_activity,_acting_on_glycosyl_bonds;metabolic_process;cytolysis;cytoplasm;extracellular_region;identical_protein_binding;defense_response_to_Gram-positive_bacterium;secretory_granule;microvillus;endoplasmic_reticulum_lumen;Golgi_stack;defense_response_to_Gram-negative_bacterium;Golgi…	173751	239603	234012	1109791	868025	639483	244718	208327	239864	772553	797341	772581	505897	-1.75731	0.076058	-23.1049	4.1304e-118	9.65679e-116	THR
ENSMUSG00000044827	Tlr1	toll-like_receptor_1	protein_coding	5	65082022	65090906	-	ENSMUST00000197315;ENSMUST00000059349;ENSMUST00000197886	65082022;65082023;65090287	65090904;65090104;65090906	21897	NM_001276445;NM_030682	integral_component_of_membrane;protein_binding;signal_transduction;immune_response;transmembrane_signaling_receptor_activity;inflammatory_response;toll-like_receptor_signaling_pathway;MyD88-dependent_toll-like_receptor_signaling_pathway;toll-like_receptor_1_signaling_pathway;macrophage_activation;detection_of_triacyl_bacterial_lipopeptide;membrane;Golgi_apparatus;plasma_membrane;hydrolase_activit…	941	1592	1150	300	263	169	1325.34	1384.19	1178.76	208.837	241.584	204.175	757.149	2.56934	0.111316	23.0815	7.10306e-118	1.6432e-115	THR
ENSMUSG00000020176	Grb10	growth_factor_receptor_bound_protein_10	protein_coding	11	11880508	11988683	-	ENSMUST00000150972;ENSMUST00000143915;ENSMUST00000143386;ENSMUST00000109653;ENSMUST00000093321;ENSMUST00000142877;ENSMUST00000148254;ENSMUST00000124587;ENSMUST00000109654	11917532;11917626;11904744;11883094;11880508;11899600;11894890;11886718	11976324;11976732;11988683;11920642;11987401;11906024;11896330;11888616;11977971	14783	?;NM_010345;NM_001370603;NM_001177629	insulin_receptor_binding;negative_regulation_of_insulin_receptor_signaling_pathway;signal_transduction;negative_regulation_of_glucose_import;cytoplasm;protein-containing_complex;cytosol;protein_binding;ERK1_and_ERK2_cascade;identical_protein_binding;protein-macromolecule_adaptor_activity;insulin_receptor_signaling_pathway;negative_regulation_of_Wnt_signaling_pathway;gene_expression;positive_regul…	402	623	567	34	25	20	566.194	541.679	581.178	23.6682	22.9642	24.1627	293.308	4.57772	0.198805	23.0262	2.54748e-117	5.83188e-115	THR
ENSMUSG00000037071	Scd1	stearoyl-Coenzyme_A_desaturase_1	protein_coding	19	44382894	44396318	-	ENSMUST00000041331;ENSMUST00000236824;ENSMUST00000235741	44382894;44386432;44395124	44396148;44395129;44396318	20249	NM_009127	oxidation-reduction_process;lipid_metabolic_process;oxidoreductase_activity,_acting_on_paired_donors,_with_oxidation_of_a_pair_of_donors_resulting_in_the_reduction_of_molecular_oxygen_to_two_molecules_of_water;membrane;integral_component_of_membrane;metal_ion_binding;endoplasmic_reticulum;endoplasmic_reticulum_membrane;intracellular_membrane-bounded_organelle;oxidoreductase_activity;response_to_b…	317	453	404	3557	2272	1664	446.476	393.87	414.102	2476.12	2086.99	2010.33	1304.65	-2.39574	0.104185	-22.9951	5.21511e-117	1.18157e-114	THR
ENSMUSG00000043263	Ifi209	interferon_activated_gene_209	protein_coding	1	173458483	173475494	+	ENSMUST00000056071;ENSMUST00000193727	173458483;173458591	173475494;173473649	236312	NM_175026	activation_of_innate_immune_response;cellular_response_to_interferon-beta;nucleus;negative_regulation_of_transcription_by_RNA_polymerase_II;nucleoplasm;cytosol;nucleolus;identical_protein_binding;transcription_factor_binding;double-stranded_DNA_binding;RNA_polymerase_II_cis-regulatory_region_sequence-specific_DNA_binding;DNA-binding_transcription_repressor_activity,_RNA_polymerase_II-specific	2755	4543	3483	1369	991	880	3880.26	3950	3570.1	952.995	910.302	1063.16	2387.8	1.96447	0.0855569	22.961	1.14458e-116	2.56678e-114	THR
ENSMUSG00000047222	Rnase2a	ribonuclease,_RNase_A_family,_2A_(liver,_eosinophil-derived_neurotoxin)	protein_coding	14	51492719	51493569	-	ENSMUST00000061936	51492719	51493569	93726	NM_053113	nucleic_acid_binding;extracellular_space;hydrolase_activity;nuclease_activity;nucleic_acid_phosphodiester_bond_hydrolysis;RNA_phosphodiester_bond_hydrolysis;endonuclease_activity;ribonuclease_activity;innate_immune_response_in_mucosa;chemotaxis	1673	2636	2132	10216	8049	6530	2356.32	2291.92	2185.31	7111.61	7393.57	7889.11	4871.31	-1.71257	0.0748986	-22.8652	1.03249e-115	2.29202e-113	THR
ENSMUSG00000070427	Il18bp	interleukin_18_binding_protein	protein_coding	7	101664092	101667897	-	ENSMUST00000209844;ENSMUST00000094134;ENSMUST00000209368;ENSMUST00000211502	101664092;101664390;101664522;101665331	101667362;101667404;101667897;101667366	16068	?;NM_001382458;NM_001363982;NM_010531	interleukin-18_binding;extracellular_space;extracellular_region;T-helper_1_type_immune_response	1351	1931	1694	571	453	332	1902.81	1678.94	1736.36	397.487	416.112	401.1	1088.8	2.12885	0.0933046	22.8161	3.17512e-115	6.97796e-113	THR
ENSMUSG00000046879	Irgm1	immunity-related_GTPase_family_M_member_1	protein_coding	11	48752795	48762510	-	ENSMUST00000147151;ENSMUST00000049519;ENSMUST00000097271	48752795;48756072;48756076	48762510;48762201;48762247	15944	?;NM_008326;NM_001355757	?;membrane;GTP_binding;Golgi_membrane;Golgi_apparatus;plasma_membrane;hydrolase_activity;nucleotide_binding;autophagy;cytoplasmic_vesicle;autophagosome_membrane;cell_projection;immune_system_process;endoplasmic_reticulum;lysosome;response_to_bacterium;innate_immune_response;endosome;late_endosome;lysosomal_membrane;late_endosome_membrane;cellular_response_to_interferon-gamma;GTPase_activity;posit…	3037	4664	4109	1763	1444	1033	4277.44	4055.2	4211.75	1227.27	1326.41	1248	2724.35	1.72221	0.0755138	22.8065	3.95134e-115	8.59788e-113	THR
ENSMUSG00000030156	Cd69	CD69_antigen	protein_coding	6	129244288	129252399	-	ENSMUST00000032259;ENSMUST00000204411;ENSMUST00000205190;ENSMUST00000205032;ENSMUST00000203727	129244288;129245222;129246414;129247365;129248128	129252399;129252329;129252332	12515	NM_001033122	membrane;integral_component_of_membrane;external_side_of_plasma_membrane;protein-containing_complex;cell_surface;carbohydrate_binding;identical_protein_binding;calcium_ion_binding;cellular_response_to_drug	859	1441	1116	286	207	200	1209.85	1252.91	1143.91	199.092	190.144	241.627	706.254	2.5267	0.111062	22.7504	1.42103e-114	3.06176e-112	THR
ENSMUSG00000027611	Procr	protein_C_receptor,_endothelial	protein_coding	2	155593037	155597391	+	ENSMUST00000029140;ENSMUST00000143493;ENSMUST00000155095;ENSMUST00000132608	155593037;155593264;155593070;155593043	155597391;155597388;155595715;155596248	19124	NM_011171	signaling_receptor_activity;membrane;integral_component_of_membrane;extracellular_space;perinuclear_region_of_cytoplasm;blood_coagulation;hemostasis;centrosome;protein_C-terminus_binding;negative_regulation_of_coagulation	3709	5780	5486	2326	1732	1267	5223.91	5025.53	5623.18	1619.19	1590.96	1530.71	3435.58	1.74226	0.0767811	22.6913	5.46156e-114	1.16533e-111	THR
ENSMUSG00000021508	Cxcl14	chemokine_(C-X-C_motif)_ligand_14	protein_coding	13	56436456	56444364	-	ENSMUST00000224801;ENSMUST00000021970	56436456	56444118;56444364	57266	?;NM_019568	extracellular_region;immune_response;chemokine_activity;cell_chemotaxis;signal_transduction;cytokine_activity;extracellular_space;Golgi_apparatus;inner_ear_development;killing_of_cells_of_other_organism;antimicrobial_humoral_immune_response_mediated_by_antimicrobial_peptide;negative_regulation_of_myoblast_differentiation;positive_regulation_of_natural_killer_cell_chemotaxis	159	263	246	1771	1409	979	223.942	228.67	252.151	1232.84	1294.26	1182.76	735.771	-2.39454	0.105549	-22.6864	6.09823e-114	1.28866e-111	THR
ENSMUSG00000060586	H2-Eb1	histocompatibility_2,_class_II_antigen_E_beta	protein_coding	17	34524841	34535648	+	ENSMUST00000235530;ENSMUST00000236232;ENSMUST00000235729;ENSMUST00000074557;ENSMUST00000235501	34524841;34524900;34524908;34524991;34528549	34535648;34535173;34533557;34534926	14969	NM_010382	membrane;antigen_processing_and_presentation;immune_response;MHC_class_II_protein_complex;integral_component_of_membrane;immune_system_process;adaptive_immune_response;antigen_processing_and_presentation_of_peptide_or_polysaccharide_antigen_via_MHC_class_II	3987	6223	6007	31179	23904	15600	5615.46	5410.71	6157.21	21704.5	21957.5	18846.9	13282	-1.86324	0.0827633	-22.5129	3.10175e-112	6.49211e-110	THR
ENSMUSG00000037849	Ifi206	interferon_activated_gene_206	protein_coding	1	173296051	173318607	-	ENSMUST00000160565;ENSMUST00000169797	173296051;173298992	173318607;173301492	102639543	NM_001372437;NM_001372436	activation_of_innate_immune_response;cellular_response_to_interferon-beta;negative_regulation_of_transcription_by_RNA_polymerase_II;nucleus;nucleoplasm;cytosol;nucleolus;identical_protein_binding;transcription_factor_binding;double-stranded_DNA_binding;RNA_polymerase_II_cis-regulatory_region_sequence-specific_DNA_binding;DNA-binding_transcription_repressor_activity,_RNA_polymerase_II-specific	865	1170	1031	226	207	136	1218.3	1017.28	1056.78	157.324	190.144	164.306	634.023	2.68493	0.119805	22.4109	3.08447e-111	6.39503e-109	THR
ENSMUSG00000020865	Abcc3	ATP-binding_cassette,_sub-family_C_(CFTR/MRP),_member_3	protein_coding	11	94234121	94283823	-	ENSMUST00000021231;ENSMUST00000140985;ENSMUST00000155253;ENSMUST00000151124;ENSMUST00000126566;ENSMUST00000178136	94234124;94234481;94255036;94255681;94265449;94234121	94283802;94242012;94258749;94283746;94283823	76408	NM_029600;NM_001363189;NM_001363187	integral_component_of_membrane;ATP_binding;ATPase-coupled_transmembrane_transporter_activity;transmembrane_transport;ATPase_activity;transmembrane_transporter_activity;membrane;nucleotide_binding	1366	2151	2065	553	473	387	1923.93	1870.23	2116.64	384.957	434.483	467.548	1199.63	2.20641	0.0986432	22.3676	8.13911e-111	1.67171e-108	THR
ENSMUSG00000040963	Asgr2	asialoglycoprotein_receptor_2	protein_coding	11	69983470	69997013	+	ENSMUST00000102572;ENSMUST00000143772;ENSMUST00000124721;ENSMUST00000179757	69983470;69983509;69983574;69988518	69997013;69996687;69996237;69996682	11890	NM_001313925;NM_007493;NM_001313926;NM_001313927	membrane;integral_component_of_membrane;perinuclear_region_of_cytoplasm;carbohydrate_binding;endocytosis;regulation_of_protein_stability;endoplasmic_reticulum_quality_control_compartment;lipid_homeostasis;glycoprotein_metabolic_process;bone_mineralization	66	109	87	1199	881	588	92.9572	94.7721	89.1755	834.654	809.26	710.383	438.533	-3.09009	0.138218	-22.3567	1.03977e-110	2.11584e-108	THR
ENSMUSG00000006517	Mvd	mevalonate_(diphospho)_decarboxylase	protein_coding	8	123160340	123170161	-	ENSMUST00000211883;ENSMUST00000006692	123160340	123170135;123170161	192156	?;NM_138656	?;ATP_binding;cytosol;isoprenoid_biosynthetic_process;carboxy-lyase_activity;diphosphomevalonate_decarboxylase_activity;isopentenyl_diphosphate_biosynthetic_process,_mevalonate_pathway;cytoplasm;nucleotide_binding;lipid_metabolic_process;steroid_metabolic_process;cholesterol_metabolic_process;steroid_biosynthetic_process;lyase_activity;cholesterol_biosynthetic_process;sterol_biosynthetic_process;…	1390	2062	2000	10497	8160	5359	1957.73	1792.85	2050.01	7307.22	7495.53	6474.39	4512.96	-1.87623	0.0845066	-22.2021	3.27483e-109	6.60283e-107	THR
ENSMUSG00000041757	Plekha6	pleckstrin_homology_domain_containing,_family_A_member_6	protein_coding	1	133091948	133231173	+	ENSMUST00000212252;ENSMUST00000187285;ENSMUST00000038295;ENSMUST00000239123;ENSMUST00000212142;ENSMUST00000186917;ENSMUST00000190694;ENSMUST00000190186;ENSMUST00000187299;ENSMUST00000189598;ENSMUST00000190884;ENSMUST00000190208;ENSMUST00000105082	133091948;133109059;133173844;133184280;133186747;133197194;133199955;133201986;133201992;133219488;133225689;133173835	133200018;133228957;133231173;133192471;133195144;133228954;133200072;133229225;133209549;133212693;133221964;133229355	240753	?;NM_182930;NM_001160268	protein_binding;molecular_function;cellular_component;biological_process	185	247	274	2065	1694	1107	260.562	214.759	280.852	1437.5	1556.06	1337.4	847.855	-2.52517	0.114017	-22.1473	1.10818e-108	2.21405e-106	THR
ENSMUSG00000052749	Trim30b	tripartite_motif-containing_30B	protein_coding	7	104004589	104019091	-	ENSMUST00000145982;ENSMUST00000209729;ENSMUST00000106831;ENSMUST00000155961;ENSMUST00000164410;ENSMUST00000171830	104004589;104004605;104005520;104006791;104010618	104019091;104007853;104019073;104007850;104018989	244183;102640171	?;NM_175648	?;zinc_ion_binding;metal_ion_binding;innate_immune_response;nucleoplasm;cytosol;protein_polyubiquitination;cytoplasm;regulation_of_gene_expression;positive_regulation_of_NF-kappaB_transcription_factor_activity;ubiquitin_protein_ligase_activity;protein_ubiquitination;protein_kinase_binding;protein_homodimerization_activity;positive_regulation_of_autophagy;regulation_of_protein_localization;positiv…	525	901	709	147	116	96	739.432	783.392	726.729	102.33	106.554	115.981	429.07	2.80203	0.126994	22.0642	6.97738e-108	1.38146e-105	THR
ENSMUSG00000008496	Pou2f2	POU_domain,_class_2,_transcription_factor_2	protein_coding	7	24786769	24879151	-	ENSMUST00000175774;ENSMUST00000108415;ENSMUST00000098679;ENSMUST00000108418;ENSMUST00000108417;ENSMUST00000108416;ENSMUST00000108413;ENSMUST00000176408;ENSMUST00000147146;ENSMUST00000175754	24786769;24791901;24791945;24792081;24792673;24799446;24820043	24831913;24831902;24831937;24820283;24879151	18987	NM_001163556;NM_011138;NM_001163554;NM_001163555	nucleus;DNA_binding;regulation_of_transcription,_DNA-templated;DNA-binding_transcription_factor_activity;DNA-binding_transcription_factor_activity,_RNA_polymerase_II-specific;cytoplasm;RNA_polymerase_II_cis-regulatory_region_sequence-specific_DNA_binding;regulation_of_transcription_by_RNA_polymerase_II;nucleoplasm;intracellular_membrane-bounded_organelle;positive_regulation_of_transcription,_DNA-…	525	872	652	118	110	73	739.432	758.177	668.304	82.1427	101.043	88.1938	406.215	3.00181	0.136574	21.9793	4.54872e-107	8.92564e-105	THR
ENSMUSG00000052270	Fpr2	formyl_peptide_receptor_2	protein_coding	17	18108086	18114214	+	ENSMUST00000149944;ENSMUST00000064068	18108086;18108150	18114214;18114115	14289	?;NM_008039	?;integral_component_of_membrane;G_protein-coupled_receptor_signaling_pathway;G_protein-coupled_receptor_activity;N-formyl_peptide_receptor_activity;cellular_response_to_amyloid-beta;membrane;plasma_membrane;cytoplasm;signal_transduction;positive_regulation_of_phagocytosis;positive_regulation_of_protein_phosphorylation;defense_response_to_bacterium;chemotaxis;positive_regulation_of_protein_kinase…	131	207	125	1684	1363	1266	184.506	179.98	128.126	1172.27	1252.01	1529.5	741.066	-3.00702	0.137438	-21.8791	4.10756e-106	7.98866e-104	THR
ENSMUSG00000020638	Cmpk2	cytidine_monophosphate_(UMP-CMP)_kinase_2,_mitochondrial	protein_coding	12	26519203	26529836	+	ENSMUST00000020969;ENSMUST00000221826;ENSMUST00000220466;ENSMUST00000221060	26519203;26520508;26520744;26523929	26529836;26524022;26527066	22169	NM_020557	nucleoside_monophosphate_kinase_activity;transferase_activity;nucleotide_binding;ATP_binding;nucleoplasm;kinase_activity;phosphorylation;cytoplasm;mitochondrion;nucleoside_diphosphate_kinase_activity;cellular_response_to_lipopolysaccharide;cytidylate_kinase_activity;CMP_kinase_activity;dCMP_kinase_activity;pyrimidine_nucleotide_biosynthetic_process;nucleoside_monophosphate_phosphorylation;nucleos…	961	1471	1397	309	276	237	1353.51	1278.99	1431.93	215.103	253.525	286.328	803.232	2.44142	0.111896	21.8187	1.54154e-105	2.97179e-103	THR
ENSMUSG00000035385	Ccl2	chemokine_(C-C_motif)_ligand_2	protein_coding	11	81926397	81928279	+	ENSMUST00000000193;ENSMUST00000124479	81926397;81926436	81928279;81928276	20296	NM_011333	extracellular_region;immune_response;chemokine_activity;positive_regulation_of_macrophage_chemotaxis;positive_regulation_of_T_cell_activation;extracellular_space;positive_regulation_of_gene_expression;negative_regulation_of_angiogenesis;cellular_response_to_lipopolysaccharide;perinuclear_region_of_cytoplasm;heparin_binding;protein_binding;cytoplasm;cytokine_activity;G_protein-coupled_receptor_sig…	13992	20841	20131	8504	6858	5368	19706.9	18120.6	20634.4	5919.85	6299.55	6485.26	12861.1	1.64443	0.0754557	21.7934	2.68239e-105	5.12617e-103	THR
ENSMUSG00000040483	Xaf1	XIAP_associated_factor_1	protein_coding	11	72192455	72204559	+	ENSMUST00000151440;ENSMUST00000146233;ENSMUST00000140842;ENSMUST00000094041;ENSMUST00000142921	72192455;72192456;72192465;72192489;72192491	72199887;72204559;72202907;72199575;72199594	327959	?;NM_001037713;NM_001291153	apoptotic_process;nucleus;cytoplasm;metal_ion_binding;nucleoplasm;mitochondrion;negative_regulation_of_protein-containing_complex_assembly;response_to_interferon-beta	2083	3195	2537	950	838	600	2933.79	2777.95	2600.44	661.319	769.761	724.88	1744.69	1.94847	0.0894506	21.7826	3.39186e-105	6.42611e-103	THR
ENSMUSG00000075602	Ly6a	lymphocyte_antigen_6_complex,_locus_A	protein_coding	15	74866726	74869880	-	ENSMUST00000189068;ENSMUST00000187994;ENSMUST00000186526;ENSMUST00000187171;ENSMUST00000190188;ENSMUST00000023248	74866726;74866727;74866748;74866800;74868383	74869756;74869880;74869777;74869836;74869684;74869483	110454	?;NM_001271419;NM_010738;NM_001271418;NM_001271446;NM_001271417;NM_001271416	membrane;plasma_membrane;external_side_of_plasma_membrane;anchored_component_of_membrane;synapse;acetylcholine_receptor_inhibitor_activity;acetylcholine_receptor_binding;acetylcholine_receptor_signaling_pathway;negative_regulation_of_signaling_receptor_activity;response_to_bacterium;protein_binding	826	1047	901	206	157	103	1163.37	910.334	923.53	143.402	144.215	124.438	568.215	2.85091	0.131082	21.7491	7.05052e-105	1.32435e-102	THR
ENSMUSG00000017830	Dhx58	DEXH_(Asp-Glu-X-His)_box_polypeptide_58	protein_coding	11	100585710	100595097	-	ENSMUST00000017974;ENSMUST00000140543;ENSMUST00000149869;ENSMUST00000126167;ENSMUST00000150656;ENSMUST00000132930	100585710;100585889;100586079;100592218;100592974;100593586	100595097;100587446;100590061;100595079;100594173	80861	NM_030150	DNA_binding;ATP_binding;hydrolase_activity;RNA_binding;cytoplasm;metal_ion_binding;innate_immune_response;nucleotide_binding;zinc_ion_binding;defense_response_to_virus;RNA_helicase_activity;helicase_activity;ATPase_activity;immune_system_process;response_to_bacterium;double-stranded_RNA_binding;negative_regulation_of_RIG-I_signaling_pathway;single-stranded_RNA_binding;response_to_virus;positive_r…	2317	3560	3336	1407	1098	790	3263.36	3095.31	3419.42	979.448	1008.59	954.426	2120.09	1.73153	0.0796794	21.7312	1.04071e-104	1.93828e-102	THR
ENSMUSG00000037447	Arid5a	AT_rich_interactive_domain_5A_(MRF1-like)	protein_coding	1	36346814	36363110	+	ENSMUST00000126413;ENSMUST00000142319;ENSMUST00000150747;ENSMUST00000145179;ENSMUST00000124280;ENSMUST00000097778;ENSMUST00000116629;ENSMUST00000115031;ENSMUST00000115032;ENSMUST00000137906;ENSMUST00000192874;ENSMUST00000115029;ENSMUST00000140218;ENSMUST00000147123;ENSMUST00000141121	36346814;36346835;36346839;36346850;36346860;36355073;36356108	36358284;36356523;36357369;36358295;36358968;36359607;36359609;36360152;36362072;36363110;36351852;36362069;36355659;36357217;36357213	214855	?;NM_001290726;NM_001172205;NM_001172206;NM_145996;NM_001290727	DNA_binding;nucleus;RNA_binding;regulation_of_transcription_by_RNA_polymerase_II;nucleoplasm;positive_regulation_of_transcription_by_RNA_polymerase_II;chromatin_binding;immune_system_process;innate_immune_response;nucleolus;identical_protein_binding;negative_regulation_of_transcription_by_RNA_polymerase_II;transcription_factor_binding;sequence-specific_DNA_binding;protein_binding;chondrocyte_diff…	1071	1594	1374	413	371	265	1508.44	1385.93	1408.36	287.5	340.789	320.155	875.196	2.18492	0.100551	21.7295	1.07942e-104	1.99347e-102	THR
ENSMUSG00000030798	Cd37	CD37_antigen	protein_coding	7	44883056	44888539	-	ENSMUST00000098461;ENSMUST00000209779;ENSMUST00000033063;ENSMUST00000210226;ENSMUST00000209677;ENSMUST00000211373;ENSMUST00000210000;ENSMUST00000210078;ENSMUST00000210372	44883056;44883061;44883065;44883067;44883315;44883594;44883774;44884162;44887174	44888264;44888239;44888539;44884923;44886511;44888298;44884882;44888481;44888220	12493	NM_007645;NM_001290804;NM_001290802	integral_component_of_membrane;membrane;immunological_synapse;integral_component_of_plasma_membrane;regulation_of_defense_response_to_virus;defense_response_to_protozoan;negative_regulation_of_cell_population_proliferation;positive_regulation_of_immunoglobulin_production;negative_regulation_of_myeloid_dendritic_cell_activation;regulation_of_humoral_immune_response	5962	8761	8224	3779	2920	2030	8397.13	7617.42	8429.65	2630.66	2682.22	2452.51	5368.27	1.65324	0.0760911	21.7271	1.13753e-104	2.08329e-102	THR
ENSMUSG00000040133	Gpr176	G_protein-coupled_receptor_176	protein_coding	2	118107591	118203900	-	ENSMUST00000039160	118107591	118203900	381413	NM_201367	integral_component_of_membrane;G_protein-coupled_receptor_signaling_pathway;G_protein-coupled_receptor_activity;membrane;plasma_membrane;signal_transduction;rhythmic_process;adenylate_cyclase-inhibiting_G_protein-coupled_receptor_signaling_pathway;circadian_behavior	741	1026	985	251	189	142	1043.66	892.075	1009.63	174.727	173.61	171.555	577.542	2.49855	0.115189	21.691	2.49748e-104	4.53613e-102	THR
ENSMUSG00000031995	St14	suppression_of_tumorigenicity_14_(colon_carcinoma)	protein_coding	9	31000698	31043149	-	ENSMUST00000034478;ENSMUST00000148789;ENSMUST00000217404;ENSMUST00000133904;ENSMUST00000214418;ENSMUST00000123557	31000698;31010700;31011285;31011300;31017440;31017447	31043149;31043092;31014834;31014216;31043023	19143	NM_011176	membrane;protein_binding;serine-type_endopeptidase_activity;proteolysis;integral_component_of_membrane;extracellular_space;hydrolase_activity;peptidase_activity;extracellular_region;serine-type_peptidase_activity;integral_component_of_plasma_membrane;cell_migration;basolateral_plasma_membrane;neural_tube_closure;plasma_membrane;keratinocyte_differentiation;extrinsic_component_of_plasma_membrane;e…	1938	2660	2607	972	719	517	2729.56	2312.79	2672.19	676.633	660.451	624.605	1612.7	1.97189	0.0918691	21.4641	3.36915e-102	6.06917e-100	THR
ENSMUSG00000020077	Srgn	serglycin	protein_coding	10	62329612	62363230	-	ENSMUST00000160987;ENSMUST00000162161;ENSMUST00000160643;ENSMUST00000159020;ENSMUST00000162956;ENSMUST00000020271	62329612;62330463;62333694;62343455;62343521;62330207	62363230;62343717;62363204;62343876;62343534	19073	NM_001358965;NM_011157	Golgi_apparatus;extracellular_region;extracellular_space;protein_binding;apoptotic_process;glutamatergic_synapse;secretory_granule;Golgi_membrane;collagen_binding;biomineral_tissue_development;protein_processing;negative_regulation_of_cytokine_production;modulation_of_chemical_synaptic_transmission;Schaffer_collateral_-_CA1_synapse;regulation_of_postsynapse_organization;granzyme-mediated_programm…	22012	36325	32319	11871	9093	8403	31002.6	31583.5	33127.2	8263.7	8352.55	10151.9	20413.6	1.83879	0.0859329	21.398	1.39513e-101	2.49275e-99	THR
ENSMUSG00000013584	Aldh1a2	aldehyde_dehydrogenase_family_1,_subfamily_A2	protein_coding	9	71123071	71203525	+	ENSMUST00000034723	71123071	71203525	19378	NM_009022	oxidation-reduction_process;oxidoreductase_activity;oxidoreductase_activity,_acting_on_the_aldehyde_or_oxo_group_of_donors,_NAD_or_NADP_as_acceptor;cytoplasm;perinuclear_region_of_cytoplasm;cytosol;camera-type_eye_development;positive_regulation_of_gene_expression;cardiac_muscle_tissue_development;anterior/posterior_pattern_specification;negative_regulation_of_cell_population_proliferation;positi…	75	134	126	1241	899	620	105.633	116.509	129.151	863.891	825.794	749.043	465.003	-2.78998	0.130639	-21.3564	3.39747e-101	6.02148e-99	THR
ENSMUSG00000022351	Sqle	squalene_epoxidase	protein_coding	15	59186926	59203041	+	ENSMUST00000162142;ENSMUST00000022977;ENSMUST00000100640;ENSMUST00000161953	59186926;59186930;59186956;59197392	59200807;59203041;59199048	20775	?;NM_009270	?;oxidation-reduction_process;integral_component_of_membrane;squalene_monooxygenase_activity;flavin_adenine_dinucleotide_binding;sterol_biosynthetic_process;membrane;endoplasmic_reticulum;endoplasmic_reticulum_membrane;intracellular_membrane-bounded_organelle;oxidoreductase_activity;response_to_organic_substance;regulation_of_cell_population_proliferation;cholesterol_metabolic_process;lipid_dropl…	715	1227	1079	4982	3621	3018	1007.04	1066.84	1105.98	3468.09	3326.14	3646.15	2270.04	-1.71293	0.080358	-21.3163	8.01868e-101	1.40981e-98	THR
ENSMUSG00000021125	Arg2	arginase_type_II	protein_coding	12	79177551	79203075	+	ENSMUST00000021550	79177551	79203075	11847	NM_009705	metal_ion_binding;hydrolase_activity,_acting_on_carbon-nitrogen_(but_not_peptide)_bonds,_in_linear_amidines;arginase_activity;arginine_metabolic_process;hydrolase_activity;cytoplasm;immune_system_process;mitochondrion;innate_immune_response;adaptive_immune_response;striated_muscle_contraction;negative_regulation_of_CD4-positive,_alpha-beta_T_cell_proliferation;regulation_of_reactive_oxygen_specie…	343	527	469	39	38	20	483.096	458.21	480.728	27.1489	34.9056	24.1627	251.375	4.03401	0.190692	21.1546	2.50349e-99	4.36661e-97	THR
ENSMUSG00000019970	Sgk1	serum/glucocorticoid_regulated_kinase_1	protein_coding	10	21758083	21875802	+	ENSMUST00000120509;ENSMUST00000143094;ENSMUST00000124203;ENSMUST00000142174;ENSMUST00000150089;ENSMUST00000092673;ENSMUST00000020145;ENSMUST00000141218;ENSMUST00000126560;ENSMUST00000124350;ENSMUST00000135195;ENSMUST00000100036;ENSMUST00000164659	21758083;21758268;21804369;21854571;21868122;21869789;21870565;21870582;21870610;21870809;21872490	21875792;21775044;21866301;21871792;21871773;21875790;21875802;21871500;21872240;21873333;21874139;21875797	20393	NM_001161845;NM_001161850;NM_011361;NM_001161849;NM_001161847;NM_001161848	ATP_binding;protein_kinase_activity;protein_phosphorylation;protein_serine/threonine_kinase_activity;phosphatidylinositol_binding;nucleus;cytoplasm;membrane;transferase_activity;plasma_membrane;endoplasmic_reticulum;endoplasmic_reticulum_membrane;nucleotide_binding;perinuclear_region_of_cytoplasm;cytosol;kinase_activity;phosphorylation;neuron_projection;mitochondrion;intracellular_signal_transduc…	1711	3320	2526	14119	10266	9499	2409.84	2886.64	2589.16	9828.59	9430.03	11476.1	6436.72	-1.96088	0.0927608	-21.1391	3.47798e-99	6.01855e-97	THR
ENSMUSG00000021356	Irf4	interferon_regulatory_factor_4	protein_coding	13	30933209	30950959	+	ENSMUST00000021784;ENSMUST00000110307;ENSMUST00000222125	30933209;30933290	30950959;30934751	16364	NM_013674;NM_001347508	regulation_of_transcription,_DNA-templated;protein_binding;DNA-binding_transcription_factor_activity;transcription_regulatory_region_sequence-specific_DNA_binding;nucleus;DNA_binding;RNA_polymerase_II_cis-regulatory_region_sequence-specific_DNA_binding;regulation_of_transcription_by_RNA_polymerase_II;nucleoplasm;cytosol;DNA-binding_transcription_factor_activity,_RNA_polymerase_II-specific;positiv…	919	1544	1350	5636	4355	3440	1294.36	1342.46	1383.76	3923.36	4000.37	4155.98	2683.38	-1.58558	0.0750869	-21.1166	5.59855e-99	9.61245e-97	THR
ENSMUSG00000026536	Ifi211	interferon_activated_gene_211	protein_coding	1	173723911	173740612	-	ENSMUST00000009340	173723911	173740612	381308	NM_001301745;NM_001033450	activation_of_innate_immune_response;cellular_response_to_interferon-beta;nucleus;response_to_bacterium;negative_regulation_of_transcription_by_RNA_polymerase_II;nucleoplasm;cytosol;nucleolus;identical_protein_binding;nuclear_speck;nuclear_periphery;transcription_factor_binding;double-stranded_DNA_binding;RNA_polymerase_II_cis-regulatory_region_sequence-specific_DNA_binding;DNA-binding_transcript…	822	1188	1166	331	259	197	1157.74	1032.93	1195.16	230.417	237.909	238.002	682.026	2.26133	0.107269	21.0809	1.19108e-98	2.02917e-96	THR
ENSMUSG00000028927	Padi2	peptidyl_arginine_deiminase,_type_II	protein_coding	4	140633655	140679897	+	ENSMUST00000030765;ENSMUST00000148160;ENSMUST00000130958	140633655;140651470;140673723	140679897;140660098;140677046	18600	NM_008812	calcium_ion_binding;cytoplasm;protein-arginine_deiminase_activity;protein_citrullination;metal_ion_binding;hydrolase_activity;nucleus;protein_homodimerization_activity;transcriptionally_active_chromatin;chromatin-mediated_maintenance_of_transcription;cellular_response_to_leukemia_inhibitory_factor;intracellular_estrogen_receptor_signaling_pathway;estrogen_receptor_binding;regulation_of_chromatin_…	840	1311	1213	399	305	224	1183.09	1139.87	1243.33	277.754	280.164	270.622	732.473	2.10409	0.0998634	21.0696	1.5111e-98	2.55457e-96	THR
ENSMUSG00000079339	Ifit1bl1	interferon_induced_protein_with_tetratricpeptide_repeats_1B_like_1	protein_coding	19	34570291	34579356	-	ENSMUST00000112467;ENSMUST00000168254	34570291	34576727;34579356	667373	NM_001110517;NM_001101605	protein_binding;cytoplasm;regulation_of_defense_response_to_virus;response_to_virus;cellular_response_to_type_I_interferon;cellular_response_to_exogenous_dsRNA;cytosol;RNA_binding;defense_response_to_virus	396	601	499	18	7	13	557.743	522.551	511.478	12.5302	6.42999	15.7057	271.073	5.54582	0.263553	21.0426	2.67587e-98	4.48913e-96	THR
ENSMUSG00000099398	Ms4a14	membrane-spanning_4-domains,_subfamily_A,_member_14	protein_coding	19	11278613	11291818	-	ENSMUST00000187467	11278613	11291818	383435	NM_001377045	integral_component_of_membrane;membrane;molecular_function;cellular_component;biological_process	676	1183	688	95	89	84	952.107	1028.58	705.204	66.1319	81.7527	101.483	489.21	3.45504	0.164403	21.0157	4.71364e-98	7.84785e-96	THR
ENSMUSG00000031497	Tnfsf13b	tumor_necrosis_factor_(ligand)_superfamily,_member_13b	protein_coding	8	10056467	10089072	+	ENSMUST00000208683;ENSMUST00000207792;ENSMUST00000208166;ENSMUST00000207551;ENSMUST00000033892;ENSMUST00000208770	10056467;10056633;10056637;10056646;10056654;10081318	10085996;10089072;10072900;10076246;10085618;10085850	24099	?;NM_033622;NM_001347309	?;membrane;protein_binding;immune_response;tumor_necrosis_factor_receptor_binding;integral_component_of_membrane;extracellular_space;plasma_membrane;perinuclear_region_of_cytoplasm;cytoplasm;intracellular_membrane-bounded_organelle;extracellular_region;focal_adhesion;cytokine_activity;positive_regulation_of_B_cell_proliferation;regulation_of_immune_response;B_cell_differentiation;receptor_ligand_…	589	945	871	128	143	108	829.573	821.648	892.78	89.104	131.355	130.478	482.49	2.88012	0.137183	20.9947	7.33551e-98	1.21212e-95	THR
ENSMUSG00000028965	Tnfrsf9	tumor_necrosis_factor_receptor_superfamily,_member_9	protein_coding	4	150999019	151030559	+	ENSMUST00000135169;ENSMUST00000030808;ENSMUST00000105671;ENSMUST00000139826;ENSMUST00000146133;ENSMUST00000060901;ENSMUST00000126707;ENSMUST00000105672;ENSMUST00000116257	150999019;151004647;151009763;151012375;151012456;151014133;151014254;151004612	151018868;151030559;151029689;151018859;151014405;151029524;151020013	21942	?;NM_011612;NM_001077508;NM_001077509	protein_binding;signaling_receptor_activity;negative_regulation_of_cell_population_proliferation;apoptotic_process;external_side_of_plasma_membrane;membrane;integral_component_of_membrane;regulation_of_cell_population_proliferation;cytokine_binding;extracellular_space;identical_protein_binding;negative_regulation_of_interleukin-12_production;negative_regulation_of_interleukin-10_production	4045	5639	5929	1815	1644	1113	5697.15	4902.94	6077.26	1263.47	1510.13	1344.65	3465.93	2.01804	0.096212	20.9749	1.11087e-97	1.82191e-95	THR
ENSMUSG00000032024	Clmp	CXADR-like_membrane_protein	protein_coding	9	40597258	40696615	+	ENSMUST00000139577;ENSMUST00000034522;ENSMUST00000141759;ENSMUST00000134153	40597258;40597308;40597331;40685390	40672356;40696615;40672479;40693767	71566	?;NM_133733	?;membrane;cytoplasmic_microtubule;integral_component_of_membrane;molecular_function;plasma_membrane;cell_junction;bicellular_tight_junction;digestive_tract_development	288	476	456	2436	1802	1505	405.631	413.867	467.403	1695.76	1655.26	1818.24	1076.03	-2.00312	0.0955141	-20.972	1.1818e-97	1.92389e-95	THR
ENSMUSG00000021876	Rnase4	ribonuclease,_RNase_A_family_4	protein_coding	14	51328534	51343608	+	ENSMUST00000022428;ENSMUST00000169895	51328534;51333816	51343604;51343608	58809	NM_021472;NM_201239	nucleic_acid_binding;hydrolase_activity;nuclease_activity;endonuclease_activity;ribonuclease_activity;RNA_phosphodiester_bond_hydrolysis;extracellular_region;extracellular_space	5079	7457	6410	3306	2593	1908	7153.48	6483.63	6570.29	2301.39	2381.85	2305.12	4532.63	1.53129	0.073358	20.8742	9.1914e-97	1.48529e-94	THR
ENSMUSG00000024164	C3	complement_component_3	protein_coding	17	57510970	57535136	-	ENSMUST00000024988;ENSMUST00000177425;ENSMUST00000177046;ENSMUST00000176457	57510970;57511007;57513217;57522788	57535136;57529827;57535003;57526972	12266	NM_009778	protein_binding;extracellular_region;complement_activation;extracellular_space;inflammatory_response;endopeptidase_inhibitor_activity;positive_regulation_of_angiogenesis;cell_surface;immune_system_process;lipid_metabolic_process;negative_regulation_of_endopeptidase_activity;response_to_bacterium;innate_immune_response;positive_regulation_of_phagocytosis;positive_regulation_of_protein_phosphorylat…	26138	38011	37088	17728	13464	9510	36813.9	33049.4	38015.4	12340.9	12367.6	11489.4	24012.8	1.57518	0.0755894	20.8386	1.93258e-96	3.10017e-94	THR
ENSMUSG00000071068	Treml2	triggering_receptor_expressed_on_myeloid_cells-like_2	protein_coding	17	48606526	48619561	+	ENSMUST00000233496;ENSMUST00000233092;ENSMUST00000233602;ENSMUST00000170941	48606526;48606968;48607383;48607414	48610829;48617049;48613594;48619561	328833	?;NM_001033405;NM_001360121	?;membrane;integral_component_of_membrane;plasma_membrane;cell_surface;signaling_receptor_activity;T_cell_activation	3352	5197	4881	1971	1517	942	4721.1	4518.63	5003.05	1372.06	1393.47	1138.06	3024.4	1.86434	0.0896378	20.7986	4.45336e-96	7.09213e-94	THR
ENSMUSG00000006800	Sulf2	sulfatase_2	protein_coding	2	165915009	165997583	-	ENSMUST00000109249;ENSMUST00000146497;ENSMUST00000088086;ENSMUST00000125503;ENSMUST00000143996;ENSMUST00000139266;ENSMUST00000133395	165915009;165915834;165915840;165916590;165916735;165935436;165974513	165997583;165997205;165917938;165920039;165996726;165996343	72043	NM_028072;NM_001252579;NM_001252578;NM_001355619	calcium_ion_binding;endoplasmic_reticulum;catalytic_activity;sulfuric_ester_hydrolase_activity;Golgi_apparatus;cell_surface;metal_ion_binding;plasma_membrane;extracellular_space;hydrolase_activity;cartilage_development;Golgi_stack;response_to_wounding;embryonic_skeletal_system_development;positive_regulation_of_canonical_Wnt_signaling_pathway;glomerular_filtration;heparan_sulfate_proteoglycan_met…	1691	2702	2234	10531	7817	5357	2381.68	2349.31	2289.86	7330.89	7180.46	6471.97	4667.36	-1.58036	0.0762074	-20.7376	1.58499e-95	2.506e-93	THR
ENSMUSG00000045394	Epcam	epithelial_cell_adhesion_molecule	protein_coding	17	87943407	87958557	+	ENSMUST00000235125;ENSMUST00000234009;ENSMUST00000234354;ENSMUST00000234623;ENSMUST00000053577	87943407;87943423;87943445;87944110	87947392;87947864;87948890;87958557;87958534	17075	?;NM_008532	?;integral_component_of_membrane;membrane;plasma_membrane;cell_junction;lateral_plasma_membrane;bicellular_tight_junction;cell_surface;positive_regulation_of_transcription_by_RNA_polymerase_II;apical_plasma_membrane;protein-containing_complex_binding;basolateral_plasma_membrane;negative_regulation_of_apoptotic_process;positive_regulation_of_cell_population_proliferation;positive_regulation_of_cel…	339	497	431	29	18	13	477.462	432.126	441.777	20.1876	16.5342	15.7057	233.966	4.65701	0.225014	20.6965	3.72355e-95	5.84518e-93	THR
ENSMUSG00000024014	Pim1	proviral_integration_site_1	protein_coding	17	29709727	29715086	+	ENSMUST00000024811;ENSMUST00000234650;ENSMUST00000234294;ENSMUST00000234478;ENSMUST00000234263;ENSMUST00000234665;ENSMUST00000234270	29709727;29710130;29710279;29711170;29711190;29712011;29712381	29715086;29712737;29714419;29714416;29712839;29715082;29713938	18712	NM_008842;NM_001364913	negative_regulation_of_apoptotic_process;ATP_binding;protein_kinase_activity;protein_phosphorylation;protein_serine/threonine_kinase_activity;nucleus;cytoplasm;membrane;transferase_activity;metal_ion_binding;plasma_membrane;nucleotide_binding;cytosol;kinase_activity;phosphorylation;cell_cycle;protein_binding;protein_serine_kinase_activity;protein_threonine_kinase_activity;nucleolus;protein_autoph…	4421	6871	6221	24519	19735	16356	6226.72	5974.12	6376.56	17068.3	18128	19760.2	12255.6	-1.56464	0.0757668	-20.6507	9.6197e-95	1.49938e-92	THR
ENSMUSG00000030208	Emp1	epithelial_membrane_protein_1	protein_coding	6	135339543	135360171	+	ENSMUST00000205156;ENSMUST00000154270;ENSMUST00000204299;ENSMUST00000204894;ENSMUST00000111907;ENSMUST00000032330	135339543;135339929;135340006;135340066;135344491	135360171;135357375;135342663	13730	?;NM_001288627;NM_001288628;NM_010128	membrane;integral_component_of_membrane;plasma_membrane;cell_death;bleb_assembly	2361	3821	3218	1414	1169	931	3325.33	3322.24	3298.47	984.321	1073.81	1124.77	2188.16	1.64687	0.0800187	20.581	4.06217e-94	6.28693e-92	THR
ENSMUSG00000003032	Klf4	Kruppel-like_factor_4_(gut)	protein_coding	4	55527143	55532466	-	ENSMUST00000132746;ENSMUST00000129250;ENSMUST00000107619	55530712;55530603;55527143	55532453;55531770;55532466	16600	?;NM_010637	?;positive_regulation_of_transcription_by_RNA_polymerase_II;nucleus;metal_ion_binding;DNA_binding;RNA_polymerase_II_cis-regulatory_region_sequence-specific_DNA_binding;regulation_of_transcription_by_RNA_polymerase_II;nucleoplasm;DNA-binding_transcription_factor_activity,_RNA_polymerase_II-specific;protein_binding;cytoplasm;positive_regulation_of_gene_expression;positive_regulation_of_transcriptio…	700	1008	1013	4695	3438	2694	985.91	876.425	1038.33	3268.31	3158.04	3254.71	2096.95	-1.7408	0.0848589	-20.5141	1.61181e-93	2.47712e-91	THR
ENSMUSG00000069792	Wfdc17	WAP_four-disulfide_core_domain_17	protein_coding	11	83594817	83597094	+	ENSMUST00000092836	83594817	83597094	100034251	NM_001081957	extracellular_region;peptidase_inhibitor_activity;innate_immune_response;extracellular_space;regulation_of_peptidase_activity;negative_regulation_of_endopeptidase_activity;serine-type_endopeptidase_inhibitor_activity;antibacterial_humoral_response	21342	31864	28196	109015	87593	61241	30059	27704.8	28901.1	75888	80460.3	73987.3	52833.4	-1.41034	0.0688149	-20.4947	2.40073e-93	3.66395e-91	THR
ENSMUSG00000046186	Cd109	CD109_antigen	protein_coding	9	78522828	78623535	+	ENSMUST00000093812;ENSMUST00000163608	78522828;78523045	78623535;78525371	235505	NM_153098	extracellular_region;extracellular_space;endopeptidase_inhibitor_activity;membrane;plasma_membrane;anchored_component_of_membrane;cytosol;negative_regulation_of_endopeptidase_activity;negative_regulation_of_protein_phosphorylation;peptidase_inhibitor_activity;negative_regulation_of_peptidase_activity;serine-type_endopeptidase_inhibitor_activity;negative_regulation_of_wound_healing;negative_regula…	699	1025	843	267	169	125	984.501	891.206	864.08	185.865	155.238	151.017	538.651	2.46264	0.120406	20.4529	5.66339e-93	8.58374e-91	THR
ENSMUSG00000039236	Isg20	interferon-stimulated_protein	protein_coding	7	78563172	78570144	+	ENSMUST00000118867;ENSMUST00000121645;ENSMUST00000038142;ENSMUST00000133042;ENSMUST00000120331;ENSMUST00000205981	78563172;78563206;78563513;78563729;78563983;78564077	78569965;78570055;78570144;78566766;78570097;78569935	57444	NM_001291221;NM_001291220;NM_020583;NM_001113527	nucleic_acid_binding;RNA_binding;nucleus;cytoplasm;metal_ion_binding;hydrolase_activity;nuclease_activity;exonuclease_activity;defense_response_to_virus;immune_system_process;nucleolus;rRNA_processing;innate_immune_response;RNA_phosphodiester_bond_hydrolysis,_exonucleolytic;U3_snoRNA_binding;negative_regulation_of_viral_genome_replication;U1_snRNA_binding;response_to_virus;PML_body;Cajal_body;RNA…	445	726	562	130	96	65	626.757	631.235	576.053	90.4962	88.1827	78.5287	348.542	2.82308	0.138176	20.431	8.86627e-93	1.33462e-90	THR
ENSMUSG00000074141	Il4i1	interleukin_4_induced_1	protein_coding	7	44465811	44490233	+	ENSMUST00000149779;ENSMUST00000118125;ENSMUST00000033015;ENSMUST00000149686;ENSMUST00000124695;ENSMUST00000133279	44465811;44465820;44485711;44485715;44488115;44488622	44482369;44490228;44490233;44487720;44489205;44489192	14204;100328588	?;NM_001171024;NM_010215	?;oxidation-reduction_process;oxidoreductase_activity;L-amino-acid_oxidase_activity;regulation_of_adaptive_immune_response;negative_regulation_of_T_cell_mediated_immune_response_to_tumor_cell;L-phenylalanine_catabolic_process;tryptophan_catabolic_process;tyrosine_catabolic_process;tryptophan_catabolic_process_to_indole-3-acetate;negative_regulation_of_T_cell_proliferation;positive_regulation_of_r…	115	220	185	1566	1211	747	161.971	191.283	189.626	1090.13	1112.39	902.476	607.979	-2.5095	0.12349	-20.3214	8.30993e-92	1.24236e-89	THR
ENSMUSG00000039157	Fam102a	family_with_sequence_similarity_102,_member_A	protein_coding	2	32425344	32459768	+	ENSMUST00000136816;ENSMUST00000133512;ENSMUST00000048375;ENSMUST00000133366;ENSMUST00000147723	32425344;32425345;32425371;32425745;32430202	32459762;32426202;32459768;32448113;32450151	98952	?;NM_153560	?;molecular_function;cellular_component;biological_process	854	1334	1290	400	330	216	1202.81	1159.87	1322.26	278.45	303.128	260.957	754.579	2.12569	0.104872	20.2693	2.39876e-91	3.562e-89	THR
ENSMUSG00000016349	Eef1a2	eukaryotic_translation_elongation_factor_1_alpha_2	protein_coding	2	180789446	180798807	-	ENSMUST00000055990	180789446	180798807	13628	NM_007906	GTPase_activity;GTP_binding;translation_elongation_factor_activity;translational_elongation;nucleus;nucleotide_binding;cytoplasm;synapse;translation;protein_kinase_binding;positive_regulation_of_apoptotic_process;neuronal_cell_body;myelin_sheath;eukaryotic_translation_elongation_factor_1_complex;positive_regulation_of_lipid_kinase_activity;response_to_inorganic_substance;response_to_electrical_st…	297	541	592	4478	3537	2032	418.307	470.383	606.803	3117.25	3248.98	2454.93	1719.44	-2.55741	0.126305	-20.2479	3.70924e-91	5.47101e-89	THR
ENSMUSG00000044734	Serpinb1a	serine_(or_cysteine)_peptidase_inhibitor,_clade_B,_member_1a	protein_coding	13	33026075	33035168	-	ENSMUST00000076352;ENSMUST00000223016;ENSMUST00000091668;ENSMUST00000221967	33026075;33028193;33029656;33031287	33035168;33029773;33035150;33035147	66222	NM_025429	extracellular_space;serine-type_endopeptidase_inhibitor_activity;cytoplasm;extracellular_region;protein_binding;inflammatory_response;peptidase_inhibitor_activity;negative_regulation_of_peptidase_activity;negative_regulation_of_endopeptidase_activity;collagen-containing_extracellular_matrix;cytoplasmic_ribonucleoprotein_granule;regulation_of_innate_immune_response;negative_regulation_of_interleuk…	102	118	126	1347	1027	630	143.661	102.597	129.151	937.68	943.371	761.124	502.931	-2.83588	0.140278	-20.2162	7.04817e-91	1.03265e-88	THR
ENSMUSG00000028197	Col24a1	collagen,_type_XXIV,_alpha_1	protein_coding	3	144998233	145257766	+	ENSMUST00000029848;ENSMUST00000139001;ENSMUST00000127379;ENSMUST00000142441	144998233;144998288;145221123;145250728	145257766;145019808;145244378;145257761	71355	NM_027770;NM_001317733	extracellular_matrix_structural_constituent;extracellular_space;extracellular_region;collagen_trimer;extracellular_matrix_organization;extracellular_matrix;angiogenesis;endothelial_cell_morphogenesis;hematopoietic_progenitor_cell_differentiation;extracellular_matrix_structural_constituent_conferring_tensile_strength;collagen-containing_extracellular_matrix	128	195	164	1271	1101	714	180.281	169.546	168.101	884.775	1011.34	862.608	546.109	-2.41771	0.119703	-20.1977	1.02668e-90	1.49426e-88	THR
ENSMUSG00000025203	Scd2	stearoyl-Coenzyme_A_desaturase_2	protein_coding	19	44282113	44295303	+	ENSMUST00000026221;ENSMUST00000237039	44282113;44282515	44295303;44292417	20250	NM_009128	oxidation-reduction_process;lipid_metabolic_process;oxidoreductase_activity,_acting_on_paired_donors,_with_oxidation_of_a_pair_of_donors_resulting_in_the_reduction_of_molecular_oxygen_to_two_molecules_of_water;membrane;integral_component_of_membrane;metal_ion_binding;endoplasmic_reticulum;endoplasmic_reticulum_membrane;oxidoreductase_activity;intracellular_membrane-bounded_organelle;fatty_acid_me…	7661	11304	10788	43311	31585	23237	10790.1	9828.48	11057.8	30149.9	29013	28073.4	19818.8	-1.46183	0.0724475	-20.1778	1.53352e-90	2.21725e-88	THR
ENSMUSG00000039908	Slc26a11	solute_carrier_family_26,_member_11	protein_coding	11	119246383	119271905	+	ENSMUST00000050880;ENSMUST00000123634;ENSMUST00000147366;ENSMUST00000151612	119246383;119246414;119246419;119253475	119271905;119253081;119261789;119271875	268512	NM_178743	membrane;integral_component_of_membrane;transmembrane_transport;sulfate_transmembrane_transporter_activity;sulfate_transport;secondary_active_sulfate_transmembrane_transporter_activity;Golgi_apparatus;plasma_membrane;ion_transport;endoplasmic_reticulum;nucleoplasm;integral_component_of_plasma_membrane;intracellular_membrane-bounded_organelle;lysosome;anion_transmembrane_transport;sulfate_transmem…	715	1074	976	319	251	174	1007.04	933.81	1000.41	222.064	230.561	210.215	600.682	2.14534	0.10671	20.1045	6.74459e-90	9.68797e-88	THR
ENSMUSG00000034855	Cxcl10	chemokine_(C-X-C_motif)_ligand_10	protein_coding	5	92494497	92496748	-	ENSMUST00000201176;ENSMUST00000038816;ENSMUST00000118006;ENSMUST00000138169	92494497;92494664;92495860	92496726;92496741;92496748	15945	?;NM_021274	?;extracellular_region;immune_response;chemotaxis;defense_response;chemokine_activity;extracellular_space;external_side_of_plasma_membrane;heparin_binding;G_protein-coupled_receptor_signaling_pathway;cytokine_activity;response_to_bacterium;inflammatory_response;cellular_response_to_lipopolysaccharide;positive_chemotaxis;regulation_of_apoptotic_process;negative_regulation_of_angiogenesis;positive_…	321	543	413	52	39	35	452.11	472.122	423.327	36.1985	35.8242	42.2847	243.644	3.57465	0.177854	20.0988	7.55531e-90	1.0782e-87	THR
ENSMUSG00000021322	Aoah	acyloxyacyl_hydrolase	protein_coding	13	20978283	21220787	+	ENSMUST00000021757;ENSMUST00000223364;ENSMUST00000221982;ENSMUST00000222135	20978283;20978304;20978305;21194803	21208422;20985997;21036082;21220787	27052	NM_012054;NM_001281854	hydrolase_activity,_acting_on_ester_bonds;acyloxyacyl_hydrolase_activity;metal_ion_binding;hydrolase_activity;calcium_ion_binding;intracellular_membrane-bounded_organelle;cytoplasmic_vesicle;extracellular_region;lipid_metabolic_process;fatty_acid_metabolic_process;negative_regulation_of_inflammatory_response;lipopolysaccharide_metabolic_process;lipopolysaccharide_catabolic_process	1538	2472	2205	998	672	489	2166.18	2149.33	2260.14	694.733	617.279	590.778	1413.07	1.78406	0.0891109	20.0207	3.63685e-89	5.15658e-87	THR
ENSMUSG00000048218	Amigo2	adhesion_molecule_with_Ig_like_domain_2	protein_coding	15	97142006	97145168	-	ENSMUST00000229890;ENSMUST00000053106	97142006;97142025	97145003;97145168	105827	NM_178114;NM_001164602;NM_001164563	negative_regulation_of_apoptotic_process;protein_binding;nucleus;membrane;integral_component_of_membrane;molecular_function;plasma_membrane;cell_adhesion;homophilic_cell_adhesion_via_plasma_membrane_adhesion_molecules;brain_development;negative_regulation_of_neuron_apoptotic_process;positive_regulation_of_synapse_assembly;heterophilic_cell-cell_adhesion_via_plasma_membrane_cell_adhesion_molecules…	167	263	218	1388	1118	835	235.21	228.67	223.451	966.221	1026.96	1008.79	614.884	-2.12803	0.106365	-20.0068	4.80051e-89	6.76287e-87	THR
ENSMUSG00000040964	Arhgef10l	Rho_guanine_nucleotide_exchange_factor_(GEF)_10-like	protein_coding	4	140241796	140393323	-	ENSMUST00000069623;ENSMUST00000097820;ENSMUST00000105799;ENSMUST00000105798;ENSMUST00000105797;ENSMUST00000138493;ENSMUST00000039204;ENSMUST00000154979;ENSMUST00000147426;ENSMUST00000140403;ENSMUST00000125045;ENSMUST00000143614	140241796;140320480;140302737;140271625;140308176;140319243	140393323;140376067;140376061;140311654;140309129;140304405;140344376;140309113;140295692;140319351;140376671	72754	NM_001112722;NM_001112723;NM_001290803;NM_172415	protein_binding;guanyl-nucleotide_exchange_factor_activity;cytoplasm;regulation_of_catalytic_activity;cytosol;positive_regulation_of_GTPase_activity;actin_cytoskeleton_organization;GTPase_activator_activity;SREBP_signaling_pathway;positive_regulation_of_stress_fiber_assembly	321	523	466	13	15	7	452.11	454.732	477.653	9.04962	13.7785	8.45694	235.963	5.46584	0.273913	19.9547	1.36494e-88	1.91066e-86	THR
ENSMUSG00000049103	Ccr2	chemokine_(C-C_motif)_receptor_2	protein_coding	9	123901987	123913594	+	ENSMUST00000171719;ENSMUST00000168841;ENSMUST00000055918;ENSMUST00000165984	123901987;123902195;123902220;123905663	123913594;123909544;123908587;123909177	12772	?;NM_009915	integral_component_of_membrane;G_protein-coupled_receptor_signaling_pathway;G_protein-coupled_receptor_activity;immune_response;inflammatory_response;chemotaxis;C-C_chemokine_receptor_activity;chemokine_receptor_activity;positive_regulation_of_monocyte_chemotaxis;blood_vessel_remodeling;positive_regulation_of_interferon-gamma_production;positive_regulation_of_inflammatory_response;positive_regula…	187	405	236	10868	7408	8345	263.379	352.135	241.901	7565.48	6804.76	10081.9	4218.26	-4.83117	0.242274	-19.9409	1.79667e-88	2.49907e-86	THR
ENSMUSG00000038508	Gdf15	growth_differentiation_factor_15	protein_coding	8	71082043	71085106	-	ENSMUST00000003808;ENSMUST00000110103	71082043;71082044	71084745;71085106	23886	NM_011819;NM_001330687	growth_factor_activity;nucleus;cytoplasm;extracellular_space;Golgi_apparatus;extracellular_region;cytokine_activity;activation_of_MAPK_activity;protein_homodimerization_activity;positive_regulation_of_protein_kinase_B_signaling;positive_regulation_of_MAPK_cascade;reduction_of_food_intake_in_response_to_dietary_excess;positive_regulation_of_myoblast_fusion;positive_regulation_of_pathway-restricted…	207	329	300	1662	1375	969	291.548	286.055	307.502	1156.96	1263.03	1170.68	745.963	-2.02044	0.101447	-19.9162	2.94546e-88	4.07121e-86	THR
ENSMUSG00000058258	Idi1	isopentenyl-diphosphate_delta_isomerase	protein_coding	13	8935537	8942487	+	ENSMUST00000169314;ENSMUST00000177397;ENSMUST00000177400;ENSMUST00000177447;ENSMUST00000176851	8935537;8935979;8936029;8936030;8937105	8942487;8940594;8941394;8940636;8940481	319554	NM_145360	hydrolase_activity;isoprenoid_biosynthetic_process;isopentenyl-diphosphate_delta-isomerase_activity;isomerase_activity;steroid_metabolic_process;cholesterol_metabolic_process;steroid_biosynthetic_process;cholesterol_biosynthetic_process;sterol_biosynthetic_process;peroxisome;dimethylallyl_diphosphate_biosynthetic_process	446	693	547	3308	2176	1957	628.165	602.542	560.678	2302.78	1998.81	2364.32	1409.55	-1.89728	0.095391	-19.8896	5.01121e-88	6.88321e-86	THR
ENSMUSG00000021675	F2rl2	coagulation_factor_II_(thrombin)_receptor-like_2	protein_coding	13	95833361	95839247	+	ENSMUST00000022182	95833361	95839247	14064	NM_010170	integral_component_of_membrane;G_protein-coupled_receptor_signaling_pathway;G_protein-coupled_receptor_activity;blood_coagulation;thrombin-activated_receptor_activity;thrombin-activated_receptor_signaling_pathway;membrane;plasma_membrane;protein-containing_complex;integral_component_of_plasma_membrane;signal_transduction;apical_plasma_membrane;hemostasis;positive_regulation_of_Rho_protein_signal_…	1814	2797	2607	1201	822	614	2554.91	2431.91	2672.19	836.046	755.064	741.794	1665.32	1.71147	0.0860723	19.8841	5.58748e-88	7.62708e-86	THR
ENSMUSG00000027646	Src	Rous_sarcoma_oncogene	protein_coding	2	157260364	157313782	+	ENSMUST00000109533;ENSMUST00000145715;ENSMUST00000029175;ENSMUST00000133900;ENSMUST00000129770;ENSMUST00000109531;ENSMUST00000109529;ENSMUST00000092576	157260364;157266036;157266200;157266312;157297591;157299005;157266213	157313755;157297627;157313782;157297526;157300520;157313758;157312275	20779	?;NM_001025395;NM_009271	protein_binding;ATP_binding;protein_kinase_activity;protein_phosphorylation;protein_tyrosine_kinase_activity;positive_regulation_of_ERK1_and_ERK2_cascade;nucleus;cytoplasm;membrane;transferase_activity;innate_immune_response;plasma_membrane;nucleotide_binding;nucleoplasm;perinuclear_region_of_cytoplasm;cytosol;cell_junction;kinase_activity;phosphorylation;mitochondrial_inner_membrane;cytoskeleton…	3137	4564	4560	1829	1490	962	4418.28	3968.26	4674.03	1273.21	1368.67	1162.22	2810.78	1.77767	0.0896464	19.8298	1.64643e-87	2.23356e-85	THR
ENSMUSG00000052485	Tmem171	transmembrane_protein_171	protein_coding	13	98822743	98831342	-	ENSMUST00000064347;ENSMUST00000148950	98822743;98828822	98831342;98831276	380863	NM_001373965;NM_001025606	membrane;integral_component_of_membrane;molecular_function;cellular_component;biological_process	362	509	505	78	51	34	509.856	442.56	517.628	54.2977	46.847	41.0766	268.711	3.34325	0.168628	19.8262	1.76861e-87	2.38458e-85	THR
ENSMUSG00000022096	Hr	lysine_demethylase_and_nuclear_receptor_corepressor	protein_coding	14	70789652	70810988	+	ENSMUST00000159959;ENSMUST00000161468;ENSMUST00000161069;ENSMUST00000022691;ENSMUST00000163060	70789652;70789685;70791127;70791496;70793340	70792159;70792105;70810340;70810988;70810984	15460	?;NM_001379479;NM_021877	?;nucleus;metal_ion_binding;DNA_binding;regulation_of_transcription_by_RNA_polymerase_II;nucleoplasm;nuclear_body;protein_binding;oxidoreductase_activity;negative_regulation_of_transcription,_DNA-templated;transcription_coregulator_activity;protein-containing_complex_binding;histone_deacetylase_complex;negative_regulation_of_DNA-binding_transcription_factor_activity;histone_deacetylase_binding;ch…	264	442	440	2880	2087	1322	371.829	384.305	451.003	2004.84	1917.05	1597.15	1121.03	-2.19239	0.110649	-19.814	2.25356e-87	3.01991e-85	THR
ENSMUSG00000021273	Fdft1	farnesyl_diphosphate_farnesyl_transferase_1	protein_coding	14	63382599	63417027	-	ENSMUST00000238526;ENSMUST00000224625;ENSMUST00000223810;ENSMUST00000224267;ENSMUST00000054963	63382599;63394040;63396723;63382602	63402374;63417027;63415246;63415242	14137	?;NM_010191;NM_001360211	integral_component_of_membrane;biosynthetic_process;transferase_activity;transferase_activity,_transferring_alkyl_or_aryl_(other_than_methyl)_groups;lipid_biosynthetic_process;farnesyl-diphosphate_farnesyltransferase_activity;squalene_synthase_activity;steroid_biosynthetic_process;sterol_biosynthetic_process;endoplasmic_reticulum;membrane;metal_ion_binding;endoplasmic_reticulum_membrane;catalytic…	769	1160	956	4852	3538	2490	1083.09	1008.58	979.905	3377.6	3249.9	3008.25	2117.89	-1.65244	0.083426	-19.8072	2.57826e-87	3.43409e-85	THR
ENSMUSG00000063354	Slc39a4	solute_carrier_family_39_(zinc_transporter),_member_4	protein_coding	15	76496583	76501584	-	ENSMUST00000073428;ENSMUST00000230977;ENSMUST00000229613;ENSMUST00000230317	76496583;76496591;76498017;76498740	76501048;76501584;76498506;76500630	72027	?;NM_028064	membrane;transmembrane_transport;metal_ion_transport;metal_ion_transmembrane_transporter_activity;integral_component_of_membrane;plasma_membrane;ion_transport;integral_component_of_plasma_membrane;apical_plasma_membrane;endosome;cytoplasmic_vesicle;zinc_ion_transport;recycling_endosome_membrane;zinc_ion_transmembrane_transporter_activity;cellular_zinc_ion_homeostasis;zinc_ion_transmembrane_transp…	707	1136	986	357	249	173	995.769	987.717	1010.66	248.517	228.724	209.007	613.398	2.11591	0.106895	19.7943	3.33098e-87	4.40994e-85	THR
ENSMUSG00000024730	Ms4a8a	membrane-spanning_4-domains,_subfamily_A,_member_8A	protein_coding	19	11044835	11058466	-	ENSMUST00000025636;ENSMUST00000187859	11044835;11052935	11058466	64381	NM_022430	integral_component_of_membrane;membrane;plasma_membrane	26	63	56	789	542	421	36.6195	54.7766	57.4003	549.243	497.865	508.624	284.088	-3.35575	0.169996	-19.7402	9.74031e-87	1.28181e-84	THR
ENSMUSG00000018474	Chd3	chromodomain_helicase_DNA_binding_protein_3	protein_coding	11	69234099	69260232	-	ENSMUST00000135909;ENSMUST00000122992;ENSMUST00000108661;ENSMUST00000238797;ENSMUST00000128981;ENSMUST00000146930;ENSMUST00000144332;ENSMUST00000151436;ENSMUST00000154046;ENSMUST00000144701;ENSMUST00000092971	69234099;69234952;69235962;69236962;69244696;69245289;69251533;69251550;69235177	69236845;69239436;69260232;69239542;69255605;69237960;69245293;69247436;69252547;69260217	216848	?;NM_146019	?;ATP_binding;metal_ion_binding;hydrolase_activity;DNA_binding;nucleotide_binding;nucleosome-dependent_ATPase_activity;nucleus;nucleoplasm;protein_binding;cytoplasm;helicase_activity;ATPase_activity;centriolar_satellite;chromatin_organization;nucleolus;negative_regulation_of_transcription_by_RNA_polymerase_II;DNA_helicase_activity;DNA_duplex_unwinding;centrosome;transcription_regulatory_region_se…	2422	3855	3517	1750	1303	915	3411.25	3351.8	3604.95	1218.22	1196.9	1105.44	2314.76	1.55611	0.0790348	19.689	2.67993e-86	3.50577e-84	THR
ENSMUSG00000020399	Havcr2	hepatitis_A_virus_cellular_receptor_2	protein_coding	11	46345762	46372082	+	ENSMUST00000020668;ENSMUST00000109229	46345762;46345796	46372082;46372073	171285	NM_134250	membrane;integral_component_of_membrane;metal_ion_binding;cell_surface;cell_junction;extracellular_region;immune_system_process;protein_binding;inflammatory_response;innate_immune_response;negative_regulation_of_gene_expression;early_endosome;negative_regulation_of_interferon-alpha_production;adaptive_immune_response;negative_regulation_of_NF-kappaB_transcription_factor_activity;positive_regulati…	1806	2586	2216	983	797	528	2543.65	2248.45	2271.41	684.291	732.1	637.895	1519.63	1.7783	0.0904538	19.6597	4.77223e-86	6.20587e-84	THR
ENSMUSG00000026177	Slc11a1	solute_carrier_family_11_(proton-coupled_divalent_metal_ion_transporters),_member_1	protein_coding	1	74414354	74425221	+	ENSMUST00000187516;ENSMUST00000147233;ENSMUST00000027368;ENSMUST00000131511;ENSMUST00000136786;ENSMUST00000135137;ENSMUST00000155865;ENSMUST00000133896;ENSMUST00000127487;ENSMUST00000149166;ENSMUST00000134189	74414354;74414362;74414384;74414412;74414731;74415816;74420810;74422193;74422500;74422759	74424914;74425211;74425221;74425210;74420985;74416049;74419015;74423332;74422993;74424356	18173	?;NM_013612	membrane;metal_ion_transport;metal_ion_transmembrane_transporter_activity;integral_component_of_membrane;iron_ion_homeostasis;plasma_membrane;ion_transport;positive_regulation_of_transcription_by_RNA_polymerase_II;endosome_membrane;response_to_bacterium;positive_regulation_of_gene_expression;positive_regulation_of_phagocytosis;defense_response_to_bacterium;inflammatory_response;protein_homodimeri…	5374	7947	7616	3499	2797	1815	7568.97	6909.67	7806.44	2435.74	2569.24	2192.76	4913.8	1.62912	0.0830125	19.625	9.45138e-86	1.22184e-83	THR
ENSMUSG00000079445	B3gnt7	UDP-GlcNAc:betaGal_beta-1,3-N-acetylglucosaminyltransferase_7	protein_coding	1	86230554	86235027	+	ENSMUST00000189618;ENSMUST00000113306;ENSMUST00000188695	86230554;86230956;86231253	86232429;86235027;86233571	227327	?;NM_145222	?;membrane;protein_glycosylation;integral_component_of_membrane;transferase_activity;transferase_activity,_transferring_glycosyl_groups;transferase_activity,_transferring_hexosyl_groups;Golgi_membrane;Golgi_apparatus;acetylgalactosaminyltransferase_activity;acetylglucosaminyltransferase_activity;N-acetyllactosaminide_beta-1,3-N-acetylglucosaminyltransferase_activity;poly-N-acetyllactosamine_biosy…	591	838	849	4125	3202	2163	832.389	728.615	870.23	2871.51	2941.26	2613.19	1809.53	-1.79631	0.0918564	-19.5557	3.69179e-85	4.7447e-83	THR
ENSMUSG00000030144	Clec4d	C-type_lectin_domain_family_4,_member_d	protein_coding	6	123239070	123252224	+	ENSMUST00000204826;ENSMUST00000032240;ENSMUST00000203421	123239070;123239076;123244681	123251882;123252224;123251671	17474	?;NM_010819;NM_001163161	membrane;integral_component_of_membrane;metal_ion_binding;plasma_membrane;immune_system_process;carbohydrate_binding;innate_immune_response;defense_response_to_bacterium;adaptive_immune_response;immunoglobulin_receptor_binding;T_cell_differentiation_involved_in_immune_response;Fc-gamma_receptor_signaling_pathway;positive_regulation_of_myeloid_dendritic_cell_activation	6020	9552	8324	4587	3365	2830	8478.82	8305.17	8532.15	3193.12	3090.99	3419.02	5836.55	1.38423	0.0708782	19.5298	6.13177e-85	7.83476e-83	THR
ENSMUSG00000029410	Ppef2	protein_phosphatase,_EF_hand_calcium-binding_domain_2	protein_coding	5	92374538	92404137	-	ENSMUST00000201130;ENSMUST00000201236;ENSMUST00000031359	92374538;92374548;92374833	92404137;92376880;92401018	19023	NM_011148	protein_binding;calcium_ion_binding;iron_ion_binding;hydrolase_activity;manganese_ion_binding;phosphoprotein_phosphatase_activity;detection_of_stimulus_involved_in_sensory_perception;metal_ion_binding;cytosol;nucleus;response_to_stimulus;visual_perception;protein_serine/threonine_phosphatase_activity;protein_serine_phosphatase_activity;protein_threonine_phosphatase_activity;protein_dephosphorylat…	75	142	103	947	715	588	105.633	123.465	105.576	659.23	656.777	710.383	393.511	-2.58702	0.132563	-19.5155	8.11017e-85	1.03027e-82	THR
ENSMUSG00000022995	Enah	ENAH_actin_regulator	protein_coding	1	181723949	181847555	-	ENSMUST00000193703;ENSMUST00000111024;ENSMUST00000195703;ENSMUST00000191649;ENSMUST00000193074;ENSMUST00000078719;ENSMUST00000195059;ENSMUST00000111030;ENSMUST00000195788;ENSMUST00000192768;ENSMUST00000192967;ENSMUST00000195840;ENSMUST00000195461;ENSMUST00000192497;ENSMUST00000177811;ENSMUST00000111025	181723949;181731965;181732889;181733043;181733071;181733078;181733273;181738273;181747016;181750764;181762189;181783676;181732010	181847226;181847555;181735969;181734403;181841969;181744925;181740162;181751329;181784077;181768150;181847241;181847545	13800	NM_001083121;NM_010135;NM_001083120;NM_008680	cytoplasm;nervous_system_development;cytosol;protein_binding;plasma_membrane;cell_junction;synapse;focal_adhesion;multicellular_organism_development;actin_binding;cell_projection;cytoskeleton;lamellipodium;filopodium;SH3_domain_binding;cell_differentiation;actin_cytoskeleton;cellular_response_to_leukemia_inhibitory_factor;actin_filament_organization;stress_fiber;neural_tube_closure;axon_guidance;…	904	1585	1206	483	385	294	1273.23	1378.11	1236.16	336.228	353.649	355.191	822.094	1.89872	0.0975072	19.4726	1.87473e-84	2.36787e-82	THR
ENSMUSG00000095620	Csta2	cystatin_A_family_member_2	protein_coding	16	36041838	36077810	+	ENSMUST00000187183;ENSMUST00000187742;ENSMUST00000063539	36041838;36041932;36073416	36077810;36077793;36077738	76770	NM_029733;NM_001384090	cysteine-type_endopeptidase_inhibitor_activity;endopeptidase_inhibitor_activity;extracellular_space;nucleoplasm;cytosol;cytoplasm;negative_regulation_of_endopeptidase_activity;cornified_envelope;protease_binding	1265	2137	1568	565	516	388	1781.68	1858.06	1607.21	393.311	473.982	468.756	1097.17	1.97917	0.10196	19.4112	6.20181e-84	7.7884e-82	THR
ENSMUSG00000046718	Bst2	bone_marrow_stromal_cell_antigen_2	protein_coding	8	71986899	71990100	-	ENSMUST00000051672;ENSMUST00000212386	71986899;71988449	71990100;71989975	69550	NM_198095	defense_response_to_virus;cytoplasm;membrane;integral_component_of_membrane;Golgi_apparatus;innate_immune_response;plasma_membrane;anchored_component_of_membrane;cell_surface;apical_plasma_membrane;immune_system_process;negative_regulation_of_endopeptidase_activity;endosome;late_endosome;metalloendopeptidase_inhibitor_activity;membrane_raft;regulation_of_actin_cytoskeleton_organization;negative_r…	9928	13717	13170	6356	5130	3566	13983	11926.5	13499.3	4424.57	4712.26	4308.21	8808.98	1.55094	0.0799742	19.393	8.83597e-84	1.10334e-81	THR
ENSMUSG00000074227	Spint2	serine_protease_inhibitor,_Kunitz_type_2	protein_coding	7	28955748	28981337	-	ENSMUST00000207601;ENSMUST00000108236;ENSMUST00000098604;ENSMUST00000208585	28955748;28955766;28961364	28981337;28981335;28964615	20733	?;NM_001082548;NM_011464	membrane;integral_component_of_membrane;plasma_membrane;cytoplasm;establishment_or_maintenance_of_cell_polarity;serine-type_endopeptidase_inhibitor_activity;negative_regulation_of_endopeptidase_activity;negative_regulation_of_cell_motility;peptidase_inhibitor_activity;negative_regulation_of_peptidase_activity;negative_regulation_of_neural_precursor_cell_proliferation;neural_tube_closure;negative_…	838	1284	1182	411	349	224	1180.27	1116.4	1211.56	286.107	320.581	270.622	730.923	1.99625	0.103009	19.3794	1.15282e-83	1.43139e-81	THR
ENSMUSG00000024451	Arap3	ArfGAP_with_RhoGAP_domain,_ankyrin_repeat_and_PH_domain_3	protein_coding	18	38105681	38132022	-	ENSMUST00000237272;ENSMUST00000042944;ENSMUST00000236772;ENSMUST00000236534;ENSMUST00000235391;ENSMUST00000237188;ENSMUST00000237677;ENSMUST00000236588;ENSMUST00000236134	38105681;38105682;38105684;38106448;38114378;38115859;38119060;38129351;38129365	38131961;38130627;38108935;38107739;38117482;38130608;38131786;38131808;38132022	106952	NM_001205336;NM_139206	signal_transduction;GTPase_activator_activity;positive_regulation_of_GTPase_activity;phosphatidylinositol-3,4,5-trisphosphate_binding;cytoplasm;membrane;plasma_membrane;cell_projection;cytoskeleton;lamellipodium;ruffle;protein_binding;phosphatidylinositol-3,4-bisphosphate_binding;negative_regulation_of_cell_migration;regulation_of_cell_shape;negative_regulation_of_Rho_protein_signal_transduction;…	1443	2194	1899	894	718	519	2032.38	1907.62	1946.49	622.336	659.533	627.022	1299.23	1.62391	0.0842401	19.2772	8.35092e-83	1.02849e-80	THR
ENSMUSG00000035439	Haus8	4HAUS_augmin-like_complex,_subunit_8	protein_coding	8	71701205	71725578	-	ENSMUST00000123495;ENSMUST00000110071;ENSMUST00000035960;ENSMUST00000157039;ENSMUST00000129455;ENSMUST00000134361;ENSMUST00000144726;ENSMUST00000128833	71701205;71703769;71708087;71708682;71708709;71709682;71712871	71725104;71725020;71725578;71709297;71725122;71725086;71725002	76478	?;NM_001363406;NM_001363405;NM_029621;NM_001363404;NM_001363403;NM_001363402;NM_001163042	?;cytoplasm;microtubule_organizing_center;centrosome_cycle;cytoskeleton;microtubule;cell_cycle;cell_division;spindle;microtubule_binding;centrosome;spindle_pole;molecular_function;spindle_assembly;nuclear_microtubule;HAUS_complex;mitotic_spindle_microtubule	739	1181	1080	4925	3744	2496	1040.84	1026.84	1107.01	3428.41	3439.12	3015.5	2176.29	-1.63925	0.0850364	-19.277	8.37696e-83	1.02849e-80	THR
ENSMUSG00000000440	Pparg	peroxisome_proliferator_activated_receptor_gamma	protein_coding	6	115337912	115467360	+	ENSMUST00000171644;ENSMUST00000203732;ENSMUST00000204305;ENSMUST00000203308;ENSMUST00000205213;ENSMUST00000000450;ENSMUST00000203896	115337912;115339253;115339310;115339311;115360660;115399027;115416936	115467360;115467355;115418521;115360784;115440183;115440559	19016	NM_001127330;NM_001308352;NM_001308354;NM_011146	nucleus;DNA_binding;regulation_of_transcription,_DNA-templated;DNA-binding_transcription_factor_activity;zinc_ion_binding;sequence-specific_DNA_binding;nuclear_receptor_activity;cytoplasm;metal_ion_binding;intracellular_receptor_signaling_pathway;rhythmic_process;transcription_regulatory_region_sequence-specific_DNA_binding;transcription_factor_binding;protein_phosphatase_binding;estrogen_recepto…	386	560	500	2656	1941	1369	543.659	486.903	512.503	1848.91	1782.94	1653.94	1138.14	-1.78174	0.0924743	-19.2674	1.0092e-82	1.23218e-80	THR
ENSMUSG00000085795	Zfp703	zinc_finger_protein_703	protein_coding	8	27467353	27471489	+	ENSMUST00000209610;ENSMUST00000127097;ENSMUST00000154256;ENSMUST00000209411	27467353;27467382;27468213	27468700;27468761;27471489;27468720	353310	?;NM_001110508;NM_001101502	?;nucleus;cytoplasm;metal_ion_binding;protein-containing_complex;regulation_of_cell_cycle;nuclear_matrix;positive_regulation_of_mammary_gland_epithelial_cell_proliferation;negative_regulation_of_transcription,_DNA-templated;regulation_of_transcription,_DNA-templated;repressing_transcription_factor_binding;positive_regulation_of_cell_population_proliferation;regulation_of_transforming_growth_facto…	3332	4991	4785	17521	13896	9967	4692.93	4339.52	4904.65	12196.8	12764.4	12041.5	8489.97	-1.40912	0.0733061	-19.2224	2.40424e-82	2.91923e-80	THR
ENSMUSG00000029373	Pf4	platelet_factor_4	protein_coding	5	90920294	90921242	+	ENSMUST00000031320;ENSMUST00000202625;ENSMUST00000201990	90920294;90920372;90920750	90921242;90921015;90921237	56744	NM_019932	extracellular_region;immune_response;heparin_binding;chemotaxis;defense_response;platelet_activation;leukocyte_chemotaxis;chemokine_activity;signal_transduction;extracellular_space;protein-containing_complex;cytoplasm;positive_regulation_of_transcription_by_RNA_polymerase_II;cytokine_activity;positive_regulation_of_gene_expression;defense_response_to_protozoan;symbiont-containing_vacuole_membrane…	3764	6285	5754	2660	2205	1680	5301.38	5464.61	5897.88	1851.69	2025.45	2029.67	3761.78	1.49778	0.0781734	19.1597	8.03902e-82	9.70734e-80	THR
ENSMUSG00000079227	Ccr5	chemokine_(C-C_motif)_receptor_5	protein_coding	9	123921580	123947736	+	ENSMUST00000111442;ENSMUST00000169553;ENSMUST00000168179;ENSMUST00000171499;ENSMUST00000171579;ENSMUST00000097855	123921580;123921610;123921618;123926721;123928785	123932521;123925304;123931938;123924768;123930287;123947736	12774	NM_009917	integral_component_of_membrane;G_protein-coupled_receptor_signaling_pathway;G_protein-coupled_receptor_activity;immune_response;inflammatory_response;chemotaxis;C-C_chemokine_receptor_activity;chemokine_receptor_activity;membrane;external_side_of_plasma_membrane;plasma_membrane;cell_surface;cytoplasm;signal_transduction;actin_binding;positive_regulation_of_gene_expression;identical_protein_bindin…	2696	4646	3683	16505	12275	11383	3797.16	4039.55	3775.1	11489.5	11275.4	13752.2	8021.5	-1.65229	0.0864894	-19.104	2.33997e-81	2.81014e-79	THR
ENSMUSG00000019851	Perp	PERP,_TP53_apoptosis_effector	protein_coding	10	18720768	18732821	+	ENSMUST00000019998	18720768	18732821	64058	NM_022032	integral_component_of_membrane;membrane;plasma_membrane;Golgi_apparatus;cell_junction;cell-cell_adhesion;cell_adhesion;integral_component_of_plasma_membrane;cell-cell_junction;mitochondrion;apoptotic_process;desmosome;positive_regulation_of_proteolysis;Notch_signaling_pathway;desmosome_organization;activation_of_cysteine-type_endopeptidase_activity;intrinsic_apoptotic_signaling_pathway_by_p53_cla…	125	160	171	1140	903	678	176.055	139.115	175.276	793.582	829.468	819.115	488.769	-2.32699	0.122347	-19.0197	1.17196e-80	1.39979e-78	THR
ENSMUSG00000034156	Tspoap1	TSPO_associated_protein_1	protein_coding	11	87651367	87676754	+	ENSMUST00000039627;ENSMUST00000100644;ENSMUST00000148422;ENSMUST00000144502;ENSMUST00000142329;ENSMUST00000153578;ENSMUST00000148814;ENSMUST00000135957;ENSMUST00000133645;ENSMUST00000154758	87651367;87651413;87655557;87666957;87667364;87667919;87669619;87669778;87671120;87672401	87676754;87657221;87670363;87671113;87675567;87674021	207777	NM_172449	protein_binding;cytoplasm;mitochondrion;glutamatergic_synapse;regulation_of_presynaptic_cytosolic_calcium_ion_concentration;benzodiazepine_receptor_binding;calyx_of_Held;voltage-gated_calcium_channel_activity_involved_in_regulation_of_presynaptic_cytosolic_calcium_levels	6645	11080	8556	4693	3775	2449	9359.1	9633.72	8769.95	3266.91	3467.6	2958.72	6242.67	1.51728	0.0798206	19.0087	1.44617e-80	1.71798e-78	THR
ENSMUSG00000056429	Tgoln1	trans-golgi_network_protein	protein_coding	6	72585415	72593983	-	ENSMUST00000070524	72585415	72593983	22134	NM_009443	membrane;integral_component_of_membrane;Golgi_apparatus;plasma_membrane;endosome;trans-Golgi_network;trans-Golgi_network_transport_vesicle	6140	9986	8618	5221	3841	3074	8647.84	8682.52	8833.5	3634.47	3528.23	3713.8	6173.39	1.26666	0.0667058	18.9888	2.1112e-80	2.49451e-78	THR
ENSMUSG00000029798	Herc6	hect_domain_and_RLD_6	protein_coding	6	57557985	57641617	+	ENSMUST00000031817;ENSMUST00000203840;ENSMUST00000204455;ENSMUST00000203506;ENSMUST00000204843;ENSMUST00000204166	57557985;57557993;57581058;57583496;57584418;57587811	57641617;57561575;57603162;57587873;57595656;57596913	67138	NM_025992	ubiquitin-protein_transferase_activity;cytoplasm;transferase_activity;nucleoplasm;cytosol;immune_system_process;response_to_bacterium;innate_immune_response;hematopoietic_progenitor_cell_differentiation;protein_ubiquitination;ubiquitin_protein_ligase_activity	1125	1890	1413	441	418	339	1584.5	1643.3	1448.33	306.991	383.962	409.557	962.773	2.09681	0.110477	18.9797	2.51259e-80	2.9529e-78	THR
ENSMUSG00000029298	Gbp9	guanylate-binding_protein_9	protein_coding	5	105225496	105287405	-	ENSMUST00000031238;ENSMUST00000196820;ENSMUST00000199453;ENSMUST00000100961	105225496;105225497;105228002;105227164	105258142;105258143;105230629;105287405	236573	NM_172777	GTPase_activity;GTP_binding;cellular_response_to_interferon-gamma;defense_response_to_protozoan;defense_response_to_Gram-positive_bacterium;cytoplasmic_vesicle;adhesion_of_symbiont_to_host;symbiont-containing_vacuole_membrane	1413	2294	1754	817	623	522	1990.13	1994.56	1797.86	568.734	572.269	630.646	1259.03	1.70978	0.0903264	18.9289	6.58952e-80	7.70307e-78	THR
ENSMUSG00000022305	Lrp12	low_density_lipoprotein-related_protein_12	protein_coding	15	39733985	39807390	-	ENSMUST00000022916;ENSMUST00000110305;ENSMUST00000228575;ENSMUST00000146714	39733985;39733999;39741780;39767662	39807184;39807390;39807086;39807102	239393	NM_172814;NM_001347036	protein_binding;membrane;integral_component_of_membrane;molecular_function;integral_component_of_plasma_membrane;endocytosis;clathrin-coated_pit;neuron_projection_development;neuron_migration	1665	2913	2368	9441	7069	6100	2345.06	2532.76	2427.21	6572.11	6493.37	7369.62	4623.36	-1.4827	0.078483	-18.892	1.32828e-79	1.54453e-77	THR
ENSMUSG00000027068	Dhrs9	dehydrogenase/reductase_(SDR_family)_member_9	protein_coding	2	69210789	69234877	+	ENSMUST00000063690	69210789	69234877	241452	NM_175512	oxidation-reduction_process;membrane;endoplasmic_reticulum;endoplasmic_reticulum_membrane;oxidoreductase_activity;lipid_metabolic_process;steroid_metabolic_process;intracellular_membrane-bounded_organelle;integral_component_of_endoplasmic_reticulum_membrane;androsterone_dehydrogenase_activity;retinol_dehydrogenase_activity;androstan-3-alpha,17-beta-diol_dehydrogenase_activity;9-cis-retinoic_acid_…	1885	3248	2830	1358	894	779	2654.91	2824.04	2900.77	945.338	821.201	941.136	1847.9	1.63061	0.0864162	18.8692	2.04289e-79	2.36298e-77	THR
ENSMUSG00000039910	Cited2	Cbp/p300-interacting_transactivator,_with_Glu/Asp-rich_carboxy-terminal_domain,_2	protein_coding	10	17598966	17601422	+	ENSMUST00000038107;ENSMUST00000219558;ENSMUST00000218370	17598966;17598981;17598990	17601422;17601391;17599721	17684	NM_010828	nucleus;regulation_of_transcription,_DNA-templated;ventricular_septum_morphogenesis;outflow_tract_morphogenesis;positive_regulation_of_transcription_by_RNA_polymerase_II;cytoplasm;protein-containing_complex;multicellular_organism_development;chromatin_binding;cell_differentiation;protein_binding;positive_regulation_of_gene_expression;positive_regulation_of_transcription,_DNA-templated;skeletal_mu…	2467	3960	3707	1647	1277	1075	3474.63	3443.1	3799.7	1146.52	1173.01	1298.74	2389.28	1.56922	0.0832401	18.8518	2.84097e-79	3.2689e-77	THR
ENSMUSG00000030409	Dmpk	dystrophia_myotonica-protein_kinase	protein_coding	7	18817774	18827746	+	ENSMUST00000032568;ENSMUST00000122999;ENSMUST00000154199;ENSMUST00000108473;ENSMUST00000108474;ENSMUST00000238982;ENSMUST00000149188;ENSMUST00000142725;ENSMUST00000137219;ENSMUST00000135839;ENSMUST00000147215;ENSMUST00000152050;ENSMUST00000128422;ENSMUST00000148472;ENSMUST00000132115;ENSMUST00000143938;ENSMUST00000148380;ENSMUST00000126264;ENSMUST00000140742	18817774;18817793;18817795;18817810;18817866;18817884;18818635;18820425;18821194;18821418;18821536;18821671;18822110;18825408;18825541;18826143;18826221	18827746;18820886;18827341;18821626;18827744;18823057;18822556;18825692;18823283;18826969;18826286;18826460;18827696;18827129	13400	NM_032418;NM_001190491;NM_001190490;NM_001379257;NM_001374651	ATP_binding;protein_kinase_activity;protein_phosphorylation;protein_serine/threonine_kinase_activity;nucleus;cytoplasm;membrane;integral_component_of_membrane;transferase_activity;metal_ion_binding;plasma_membrane;endoplasmic_reticulum;endoplasmic_reticulum_membrane;regulation_of_catalytic_activity;nucleotide_binding;protein_binding;kinase_activity;phosphorylation;nuclear_outer_membrane;mitochond…	378	570	462	93	77	64	532.391	495.597	473.553	64.7396	70.7298	77.3206	285.722	2.8308	0.150196	18.8473	3.08989e-79	3.5368e-77	THR
ENSMUSG00000079419	Ms4a6c	membrane-spanning_4-domains,_subfamily_A,_member_6C	protein_coding	19	11446730	11459556	+	ENSMUST00000165310;ENSMUST00000187462	11446730;11446789	11459556;11450100	73656	NM_028595;NM_001166376	integral_component_of_membrane;membrane	682	1018	798	244	198	176	960.558	885.12	817.955	169.854	181.877	212.632	537.999	2.24892	0.119977	18.7446	2.14244e-78	2.43961e-76	THR
ENSMUSG00000034422	Parp14	poly_(ADP-ribose)_polymerase_family,_member_14	protein_coding	16	35653244	35691914	-	ENSMUST00000042665;ENSMUST00000142946;ENSMUST00000135669	35653244;35677635;35686295	35691914;35691752	547253	NM_001039530	NAD+_ADP-ribosyltransferase_activity;nucleus;cytoplasm;transferase_activity;transferase_activity,_transferring_glycosyl_groups;cytosol;plasma_membrane;immune_system_process;protein_binding;innate_immune_response;negative_regulation_of_gene_expression;negative_regulation_of_transcription,_DNA-templated;transcription_corepressor_activity;enzyme_binding;protein_mono-ADP-ribosylation;protein_ADP-ribo…	4261	6914	5747	3448	2732	2043	6001.37	6011.51	5890.71	2400.24	2509.53	2468.22	4213.6	1.27929	0.0685098	18.6731	8.19196e-78	9.28014e-76	THR
ENSMUSG00000003206	Ebi3	Epstein-Barr_virus_induced_gene_3	protein_coding	17	56259640	56264022	+	ENSMUST00000003274	56259640	56264022	50498	NM_015766	membrane;protein_binding;cytokine_receptor_activity;external_side_of_plasma_membrane;extracellular_region;cytokine_activity;cytokine-mediated_signaling_pathway;extracellular_space;cytokine_binding;receptor_complex;peptide_hormone_binding;interleukin-27_receptor_binding;leptin-mediated_signaling_pathway;T_cell_proliferation	2986	4215	4336	1826	1446	954	4205.61	3664.81	4444.42	1271.12	1328.25	1152.56	2677.8	1.7126	0.0918358	18.6485	1.29886e-77	1.46385e-75	THR
ENSMUSG00000074151	Nlrc5	NLR_family,_CARD_domain_containing_5	protein_coding	8	95160984	95253900	+	ENSMUST00000212382;ENSMUST00000211816;ENSMUST00000212220;ENSMUST00000182409;ENSMUST00000183132;ENSMUST00000183287;ENSMUST00000137032;ENSMUST00000053085;ENSMUST00000098489	95160984;95161019;95161029;95196638;95208667;95248059;95251695;95199391	95196636;95253900;95196860;95233569;95218217;95250137;95253896;95253892	434341	?;NM_001033207	?;protein_binding;nucleus;cytoplasm;nucleotide_binding;ATP_binding;cytosol;positive_regulation_of_transcription_by_RNA_polymerase_II;defense_response_to_virus;immune_system_process;intracellular_signal_transduction;response_to_bacterium;innate_immune_response;negative_regulation_of_NF-kappaB_transcription_factor_activity;positive_regulation_of_interferon-gamma-mediated_signaling_pathway;centrosom…	4352	7341	5593	3378	2597	1903	6129.54	6382.77	5732.86	2351.51	2385.52	2299.08	4213.55	1.37445	0.0737258	18.6427	1.44683e-77	1.6223e-75	THR
ENSMUSG00000002847	Pla1a	phospholipase_A1_member_A	protein_coding	16	38216479	38253507	-	ENSMUST00000002926;ENSMUST00000232224	38216479;38235679	38253507;38238156	85031	NM_134102	triglyceride_lipase_activity;carboxylic_ester_hydrolase_activity;lipid_metabolic_process;extracellular_space;hydrolase_activity;extracellular_region;lipid_catabolic_process;acrosomal_membrane;lipase_activity;phospholipase_A1_activity	278	388	355	35	24	11	391.547	337.354	363.877	24.3644	22.0457	13.2895	192.08	4.13549	0.222279	18.6049	2.93103e-77	3.26981e-75	THR
ENSMUSG00000005043	Sgsh	N-sulfoglucosamine_sulfohydrolase_(sulfamidase)	protein_coding	11	119234251	119246362	-	ENSMUST00000136523;ENSMUST00000005173;ENSMUST00000100172;ENSMUST00000133507;ENSMUST00000126132;ENSMUST00000141540	119234251;119234308;119234324;119237068;119237244;119237625	119246328;119246362;119246336;119246356;119238687;119243525	27029	?;NM_018822	protein_binding;lysosome;glycosaminoglycan_catabolic_process;heparan_sulfate_proteoglycan_catabolic_process;heparan_sulfate_proteoglycan_metabolic_process;glycosaminoglycan_binding;N-acetylglucosamine-6-sulfatase_activity;sulfuric_ester_hydrolase_activity;N-sulfoglucosamine_sulfohydrolase_activity;catalytic_activity;hydrolase_activity	951	1424	1370	486	415	251	1339.43	1238.12	1404.26	338.317	381.206	303.242	834.096	1.9559	0.105454	18.5474	8.55812e-77	9.49909e-75	THR
ENSMUSG00000004730	Adgre1	adhesion_G_protein-coupled_receptor_E1	protein_coding	17	57665691	57790527	+	ENSMUST00000086763;ENSMUST00000233376;ENSMUST00000233840;ENSMUST00000232808;ENSMUST00000004850	57665691;57665697;57665699;57665700;57665714	57790527;57715417;57720757;57709783;57790523	13733	NM_010130;NM_001355722;NM_001355723	integral_component_of_membrane;G_protein-coupled_receptor_signaling_pathway;G_protein-coupled_receptor_activity;calcium_ion_binding;transmembrane_signaling_receptor_activity;cell_surface_receptor_signaling_pathway;membrane;external_side_of_plasma_membrane;cell_periphery;plasma_membrane;integral_component_of_plasma_membrane;signal_transduction;immune_system_process;adaptive_immune_response;adenyla…	5009	7527	7345	3832	2906	2121	7054.89	6544.49	7528.67	2667.55	2669.36	2562.45	4837.9	1.41871	0.0766972	18.4976	2.1602e-76	2.38566e-74	THR
ENSMUSG00000074063	Osgin1	oxidative_stress_induced_growth_inhibitor_1	protein_coding	8	120160863	120172995	+	ENSMUST00000131448;ENSMUST00000152420;ENSMUST00000126414;ENSMUST00000212112;ENSMUST00000098365;ENSMUST00000145604;ENSMUST00000144381	120160863;120163857;120163861;120163888;120163901;120163906;120163928	120169816;120172995;120169755;120169719;120171796	71839	?;NM_027950	positive_regulation_of_apoptotic_process;negative_regulation_of_cell_growth;signal_transduction;cellular_component;cell_differentiation;regulation_of_apoptotic_process;regulation_of_growth;growth_factor_activity;regulation_of_cell_population_proliferation;regulation_of_cell_migration	880	1396	1149	528	386	274	1239.43	1213.78	1177.73	367.554	354.568	331.029	780.682	1.78028	0.0962931	18.4881	2.57375e-76	2.82816e-74	THR
ENSMUSG00000049502	Dtx3l	deltex_3-like,_E3_ubiquitin_ligase	protein_coding	16	35746881	35759521	-	ENSMUST00000081933;ENSMUST00000114885	35746881;35752230	35759521	209200	NM_001013371	protein_ubiquitination;Notch_signaling_pathway;nucleus;cytoplasm;membrane;transferase_activity;metal_ion_binding;nucleoplasm;protein-containing_complex;cytosol;protein_transport;DNA_repair;cellular_response_to_DNA_damage_stimulus;defense_response_to_virus;immune_system_process;chromatin_organization;lysosome;positive_regulation_of_transcription,_DNA-templated;innate_immune_response;endosome;lysos…	1428	2311	1997	894	733	594	2011.26	2009.34	2046.94	622.336	673.311	717.632	1346.8	1.59608	0.0864263	18.4675	3.76869e-76	4.12062e-74	THR
ENSMUSG00000042770	Hebp1	heme_binding_protein_1	protein_coding	6	135114520	135175020	-	ENSMUST00000045855;ENSMUST00000204000;ENSMUST00000204730;ENSMUST00000205232	135114520;135129815;135132220;135142516	135145213;135145190;135175020;135145133	15199	NM_013546	?	717	1104	984	3818	3032	2211	1009.85	959.894	1008.61	2657.8	2785.1	2671.18	1848.74	-1.44708	0.0783757	-18.4634	4.07022e-76	4.42828e-74	THR
ENSMUSG00000041439	Mfsd6	major_facilitator_superfamily_domain_containing_6	protein_coding	1	52695445	52766621	-	ENSMUST00000156876;ENSMUST00000147758;ENSMUST00000188126;ENSMUST00000087701;ENSMUST00000149887;ENSMUST00000147421	52695445;52695686;52696594;52699145;52700062;52714782	52766621;52748354;52699457;52708510;52766517	98682	NM_133829;NM_001357464;NM_178081	membrane;integral_component_of_membrane;plasma_membrane;immune_system_process;adaptive_immune_response;MHC_class_I_protein_binding;MHC_class_I_receptor_activity;antigen_processing_and_presentation_of_exogenous_peptide_antigen_via_MHC_class_I	455	762	652	203	125	88	640.841	662.536	668.304	141.313	114.821	106.316	389.022	2.42587	0.131478	18.4508	5.14249e-76	5.56732e-74	THR
ENSMUSG00000026579	F5	coagulation_factor_V	protein_coding	1	163979407	164047846	+	ENSMUST00000086040	163979407	164047846	14067	NM_007976	copper_ion_binding;metal_ion_binding;extracellular_space;Golgi_apparatus;extracellular_region;endoplasmic_reticulum;blood_coagulation;hemostasis;blood_circulation;platelet_alpha_granule	563	997	932	265	219	130	792.953	866.861	955.305	184.473	201.167	157.057	526.303	2.26263	0.122643	18.4489	5.31877e-76	5.72993e-74	THR
ENSMUSG00000068747	Sort1	sortilin_1	protein_coding	3	108191398	108268827	+	ENSMUST00000135636;ENSMUST00000102632;ENSMUST00000129755	108191398;108191407;108262783	108268759;108268827;108268754	20661	NM_001271599;NM_019972	integral_component_of_membrane;protein_binding;response_to_insulin;nucleus;membrane;Golgi_apparatus;plasma_membrane;endoplasmic_reticulum;endoplasmic_reticulum_membrane;perinuclear_region_of_cytoplasm;cytosol;cell_surface;regulation_of_gene_expression;intracellular_membrane-bounded_organelle;multicellular_organism_development;cell_differentiation;lysosome;endosome_membrane;G_protein-coupled_recep…	2271	3403	3092	11541	8710	6194	3198.57	2958.8	3169.32	8033.98	8000.74	7483.18	5474.1	-1.33537	0.0724752	-18.4252	8.25382e-76	8.84849e-74	THR
ENSMUSG00000032698	Lmo2	LIM_domain_only_2	protein_coding	2	103788331	103812223	+	ENSMUST00000111143;ENSMUST00000111140;ENSMUST00000133210;ENSMUST00000111139;ENSMUST00000123437;ENSMUST00000138815;ENSMUST00000156813;ENSMUST00000170926	103800474;103800568;103801524;103800589;103799873;103800486;103788331;103788340	103812200;103812219;103811261;103812184;103811437;103806487;103811395;103812223	16909	NM_001142335;NM_008505;NM_001142337;NM_001142336	metal_ion_binding;RNA_polymerase_II_activating_transcription_factor_binding;transcription_cofactor_binding;transcription_coactivator_activity;bHLH_transcription_factor_binding;positive_regulation_of_transcription_by_RNA_polymerase_II;cellular_response_to_thyroid_hormone_stimulus;transcription_regulator_complex;nucleus;DNA_binding;protein_binding;chromatin_binding;identical_protein_binding;transcr…	3184	5007	4250	2478	1908	1506	4484.48	4353.43	4356.27	1725	1752.63	1819.45	3081.88	1.31734	0.071518	18.4197	9.13195e-76	9.74237e-74	THR
ENSMUSG00000032204	Aqp9	aquaporin_9	protein_coding	9	71017941	71075964	-	ENSMUST00000074465;ENSMUST00000144618;ENSMUST00000113570;ENSMUST00000153050;ENSMUST00000133239;ENSMUST00000138364;ENSMUST00000135892;ENSMUST00000139495;ENSMUST00000136798;ENSMUST00000060917	71017941;71017943;71019126;71070757;71072419;71070255;71070311;71070758;71017944	71070571;71070542;71075939;71075964;71074915;71075131;71072504;71075175;71075959;71069915	64008	NM_022026;NM_001271843	membrane;transmembrane_transport;channel_activity;integral_component_of_membrane;plasma_membrane;intracellular_membrane-bounded_organelle;integral_component_of_plasma_membrane;basolateral_plasma_membrane;response_to_organic_substance;pyrimidine-containing_compound_transmembrane_transport;purine_nucleobase_transmembrane_transport;pyrimidine_nucleobase_transport;pyrimidine_nucleobase_transmembrane_…	1904	3028	2723	1451	1111	825	2681.67	2632.75	2791.09	1010.08	1020.53	996.711	1855.47	1.42043	0.0772211	18.3944	1.45786e-75	1.54779e-73	THR
ENSMUSG00000079598	Clec2l	C-type_lectin_domain_family_2,_member_L	protein_coding	6	38640002	38657800	+	ENSMUST00000114874;ENSMUST00000238216	38640002;38640814	38657800;38654544	665180	NM_001101507	membrane;integral_component_of_membrane;cellular_component;biological_process;carbohydrate_binding	61	105	116	873	651	483	85.915	91.2943	118.901	607.717	597.989	583.529	347.557	-2.58841	0.141706	-18.2661	1.54099e-74	1.62819e-72	THR
ENSMUSG00000036594	H2-Aa	histocompatibility_2,_class_II_antigen_A,_alpha	protein_coding	17	34501718	34506797	-	ENSMUST00000040655;ENSMUST00000174751;ENSMUST00000173944;ENSMUST00000165139	34501718;34501739;34502190;34502746	34506797;34506765;34506751	14960	NM_010378	membrane;antigen_processing_and_presentation;immune_response;MHC_class_II_protein_complex;integral_component_of_membrane;external_side_of_plasma_membrane;protein_binding;plasma_membrane;immune_system_process;peptide_antigen_binding;adaptive_immune_response;protein-containing_complex_binding;lysosome;antigen_processing_and_presentation_of_peptide_or_polysaccharide_antigen_via_MHC_class_II;positive…	12595	19738	17237	56085	42528	31456	17739.3	17161.6	17668	39042.2	39064.9	38003.1	28113.2	-1.14332	0.0626586	-18.2468	2.19378e-74	2.30683e-72	THR
ENSMUSG00000040723	Rcsd1	RCSD_domain_containing_1	protein_coding	1	165474085	165537326	-	ENSMUST00000097474;ENSMUST00000040357;ENSMUST00000193714;ENSMUST00000192566;ENSMUST00000195045	165474085;165476516;165492522;165532091;165536008	165535655;165535617;165536962;165537295;165537326	226594	NM_001038846;NM_178593	cellular_component;actin_filament_binding;cellular_hyperosmotic_response;skeletal_muscle_contraction	869	1222	1117	466	310	248	1223.94	1062.49	1144.93	324.394	284.757	299.617	723.355	1.91094	0.104787	18.2364	2.65307e-74	2.7765e-72	THR
ENSMUSG00000001131	Timp1	tissue_inhibitor_of_metalloproteinase_1	protein_coding	X	20736405	20740974	+	ENSMUST00000115342;ENSMUST00000009530	20736405;20736460	20740972;20740974	21857	NM_001044384;NM_001294280;NM_011593	protein_binding;metalloendopeptidase_inhibitor_activity;extracellular_space;signal_transduction;metal_ion_binding;extracellular_region;cytokine_activity;extracellular_matrix;growth_factor_activity;zinc_ion_binding;enzyme_inhibitor_activity;peptidase_inhibitor_activity;negative_regulation_of_peptidase_activity;protease_binding;negative_regulation_of_endopeptidase_activity;negative_regulation_of_ap…	2487	3880	3755	1702	1218	785	3502.8	3373.54	3848.9	1184.8	1118.82	948.385	2329.54	1.71785	0.0942496	18.2266	3.17734e-74	3.30941e-72	THR
ENSMUSG00000017652	Cd40	CD40_antigen	protein_coding	2	164897547	164914868	+	ENSMUST00000154443;ENSMUST00000017799;ENSMUST00000081310;ENSMUST00000140951;ENSMUST00000184221;ENSMUST00000153105;ENSMUST00000073707	164897547;164897600;164897601;164897624;164904596;164897556	164904643;164914868;164912665;164904700;164912920;164908615;164913574	21939	?;NM_011611;NM_170704;NM_170703;NM_170702	?;protein_binding;signaling_receptor_activity;regulation_of_immune_response;external_side_of_plasma_membrane;B_cell_activation;membrane;integral_component_of_membrane;antigen_binding;extracellular_space;plasma_membrane;cell_surface;cytoplasm;intracellular_membrane-bounded_organelle;extracellular_region;positive_regulation_of_transcription_by_RNA_polymerase_II;immune_system_process;positive_regula…	317	494	428	91	68	42	446.476	429.518	438.702	63.3474	62.4627	50.7416	248.541	2.87824	0.158079	18.2075	4.49685e-74	4.66167e-72	THR
ENSMUSG00000009292	Trpm2	transient_receptor_potential_cation_channel,_subfamily_M,_member_2	protein_coding	10	77743556	77806397	-	ENSMUST00000105401;ENSMUST00000105400;ENSMUST00000140471;ENSMUST00000153842;ENSMUST00000138238;ENSMUST00000126206;ENSMUST00000217806;ENSMUST00000219997;ENSMUST00000105399;ENSMUST00000154996	77743556;77744999;77745137;77745195;77751892;77753123;77755452;77795814;77798624;77802879	77805688;77803291;77767613;77768865;77756658;77773871;77760133;77805656;77805638;77806397	28240	NM_138301	membrane;integral_component_of_membrane;transmembrane_transport;ion_transport;response_to_oxidative_stress;hydrolase_activity;ion_channel_activity;ion_transmembrane_transport;cation_transport;cation_channel_activity;ADP-ribose_diphosphatase_activity;metal_ion_binding;plasma_membrane;integral_component_of_plasma_membrane;cytoplasmic_vesicle_membrane;cytoplasmic_vesicle;cell_projection;calcium_chan…	751	1142	1069	401	311	251	1057.74	992.934	1095.73	279.146	285.675	303.242	669.078	1.86109	0.102331	18.1869	6.55512e-74	6.76347e-72	THR
ENSMUSG00000021990	Spata13	spermatogenesis_associated_13	protein_coding	14	60871450	61002005	+	ENSMUST00000159169;ENSMUST00000160973;ENSMUST00000159729;ENSMUST00000159135;ENSMUST00000160095;ENSMUST00000162131;ENSMUST00000162945;ENSMUST00000162939;ENSMUST00000022566	60871450;60871692;60872183;60872204;60929424;60940402;60970355;60988526;60872178	60928816;61001998;60928857;60928342;60947018;60987465;61000115;61002005	219140	?;NM_001310594;NM_001033272	?;protein_binding;guanyl-nucleotide_exchange_factor_activity;intracellular_signal_transduction;regulation_of_catalytic_activity	901	1455	1279	573	447	331	1269.01	1265.08	1310.98	398.88	410.601	399.892	842.406	1.66894	0.0918467	18.1709	8.77274e-74	9.00927e-72	THR
ENSMUSG00000027540	Ptpn1	protein_tyrosine_phosphatase,_non-receptor_type_1	protein_coding	2	167773977	167821305	+	ENSMUST00000029053;ENSMUST00000126839;ENSMUST00000124039;ENSMUST00000144249;ENSMUST00000142717;ENSMUST00000147210;ENSMUST00000151705	167774247;167774292;167774315;167792968;167773977	167821305;167809653;167805607;167806987;167816657;167809705	19246	NM_011201	protein_tyrosine_phosphatase_activity;dephosphorylation;protein_dephosphorylation;phosphatase_activity;negative_regulation_of_ERK1_and_ERK2_cascade;membrane;integral_component_of_membrane;plasma_membrane;hydrolase_activity;endoplasmic_reticulum;endoplasmic_reticulum_membrane;protein-containing_complex;cytosol;phosphoprotein_phosphatase_activity;actin_cytoskeleton_reorganization;early_endosome;cyt…	4241	6590	6007	22339	16541	11525	5973.2	5729.8	6157.21	15550.7	15194.1	13923.7	10421.5	-1.3229	0.0728271	-18.165	9.77072e-74	9.98749e-72	THR
ENSMUSG00000059042	Klk1b9	kallikrein_1-related_peptidase_b9	protein_coding	7	43625485	43629800	+	ENSMUST00000081399	43625485	43629800	13648	NM_010116	serine-type_endopeptidase_activity;proteolysis;extracellular_space;hydrolase_activity;protein-containing_complex;peptidase_activity;serine-type_peptidase_activity;secretory_granule;endopeptidase_activity;zymogen_activation;hydrolase_activity,_acting_on_carbon-nitrogen_(but_not_peptide)_bonds,_in_linear_amides;regulation_of_systemic_arterial_blood_pressure	25	36	37	556	417	328	35.2111	31.3009	37.9252	387.045	383.043	396.268	211.799	-3.48832	0.19234	-18.1362	1.64957e-73	1.67836e-71	THR
ENSMUSG00000066026	Dhrs3	dehydrogenase/reductase_(SDR_family)_member_3	protein_coding	4	144619397	144654779	+	ENSMUST00000154208;ENSMUST00000105744;ENSMUST00000084184;ENSMUST00000142808;ENSMUST00000128926;ENSMUST00000133265;ENSMUST00000171001	144619647;144619397;144619789;144619707;144619701;144645449	144654779;144654212;144654209;144646468;144646542;144654215	20148	NM_001357276;NM_011303;NM_001357275;NM_001357277;NM_001172424;NM_001357274	oxidation-reduction_process;retinol_metabolic_process;retinol_dehydrogenase_activity;membrane;integral_component_of_membrane;oxidoreductase_activity;oxidoreductase_activity,_acting_on_the_CH-OH_group_of_donors,_NAD_or_NADP_as_acceptor;roof_of_mouth_development;cardiac_septum_morphogenesis;NADP-retinol_dehydrogenase_activity;bone_morphogenesis;outflow_tract_morphogenesis;regulation_of_ossification…	2317	3565	3267	11644	9213	6366	3263.36	3099.66	3348.69	8105.68	8462.78	7690.98	5661.86	-1.32135	0.0732142	-18.0477	8.22622e-73	8.33123e-71	THR
ENSMUSG00000026278	Bok	BCL2-related_ovarian_killer	protein_coding	1	93613382	93623486	+	ENSMUST00000027499;ENSMUST00000201863;ENSMUST00000188394;ENSMUST00000200888;ENSMUST00000185685	93613382;93613424;93613985;93616930;93621539	93623486;93622932;93621792;93623191;93623177	51800	NM_016778	regulation_of_apoptotic_process;nucleus;cytoplasm;membrane;integral_component_of_membrane;Golgi_apparatus;endoplasmic_reticulum;endoplasmic_reticulum_membrane;mitochondrial_inner_membrane;nuclear_outer_membrane;mitochondrion;protein_binding;endosome;apoptotic_process;mitochondrial_outer_membrane;mitochondrial_membrane;early_endosome_membrane;protein-containing_complex_binding;protein_homodimeriza…	10	11	11	575	463	318	14.0844	9.56416	11.2751	400.272	425.298	384.187	207.447	-5.15595	0.285826	-18.0388	9.66912e-73	9.74763e-71	THR
ENSMUSG00000007872	Id3	inhibitor_of_DNA_binding_3	protein_coding	4	135870808	135873066	+	ENSMUST00000008016;ENSMUST00000151001;ENSMUST00000133946	135870808;135871175;135872285	135872703;135872027;135873066	15903	NM_008321	nucleus;negative_regulation_of_transcription,_DNA-templated;cytoplasm;protein_dimerization_activity;negative_regulation_of_transcription_by_RNA_polymerase_II;protein_binding;multicellular_organism_development;negative_regulation_of_gene_expression;cell_differentiation;rhythmic_process;heart_development;protein_domain_specific_binding;positive_regulation_of_apoptotic_process;negative_regulation_of…	543	693	706	181	144	81	764.784	602.542	723.654	125.999	132.274	97.8589	407.852	2.53635	0.141052	17.9816	2.71631e-72	2.72586e-70	THR
ENSMUSG00000030091	Nup210	nucleoporin_210	protein_coding	6	90990050	91093811	-	ENSMUST00000032179;ENSMUST00000142951;ENSMUST00000113509;ENSMUST00000123340;ENSMUST00000141952;ENSMUST00000148397;ENSMUST00000153350;ENSMUST00000139051;ENSMUST00000151437;ENSMUST00000204740;ENSMUST00000203434	90990050;90990052;90990299;90995727;90995906;91003562;91029564;91037697;91062791;91091339	91093811;91032366;91093801;90994411;91002488;91001031;91007240;91030602;91042826;91075604;91093778	54563	NM_018815	nucleus;membrane;integral_component_of_membrane;endoplasmic_reticulum;endoplasmic_reticulum_membrane;protein_transport;mRNA_transport;nuclear_pore;nuclear_membrane;protein-containing_complex_assembly;nuclear_envelope	236	378	312	1892	1510	920	332.392	328.659	319.802	1317.07	1387.04	1111.48	799.407	-1.9628	0.109222	-17.9708	3.29795e-72	3.2945e-70	THR
ENSMUSG00000029254	Stap1	signal_transducing_adaptor_family_member_1	protein_coding	5	86219605	86253984	+	ENSMUST00000198435;ENSMUST00000123393;ENSMUST00000151556;ENSMUST00000132546;ENSMUST00000031171;ENSMUST00000138076	86219605;86219609;86219633;86219642;86219671;86234317	86253984;86245558;86233871;86233867;86251723;86242620	56792	NM_019992;NM_001310639	signaling_adaptor_activity;positive_regulation_of_gene_expression;cellular_response_to_lipopolysaccharide;nucleus;cytoplasm;nucleoplasm;protein-containing_complex;protein_binding;intracellular_membrane-bounded_organelle;mitochondrion;response_to_bacterium;protein-macromolecule_adaptor_activity;protein_kinase_binding;phosphotyrosine_residue_binding;myeloid_cell_differentiation;transmembrane_recept…	2027	3493	2619	1060	806	786	2854.91	3037.06	2684.49	737.892	740.367	949.593	1834.05	1.82616	0.101917	17.918	8.53141e-72	8.48392e-70	THR
ENSMUSG00000066800	Rnasel	ribonuclease_L_(2',_5'-oligoisoadenylate_synthetase-dependent)	protein_coding	1	153625172	153639967	+	ENSMUST00000086209;ENSMUST00000182722;ENSMUST00000183241;ENSMUST00000182131;ENSMUST00000182538;ENSMUST00000182016	153625172;153625250;153627698;153627714;153628598;153631730	153638147;153636576;153636644;153636560;153639967	24014	NM_011882	protein_binding;ATP_binding;protein_kinase_activity;protein_phosphorylation;ribonuclease_activity;mRNA_processing;RNA_binding;cytoplasm;metal_ion_binding;hydrolase_activity;nucleotide_binding;nuclease_activity;nucleic_acid_phosphodiester_bond_hydrolysis;positive_regulation_of_transcription_by_RNA_polymerase_II;defense_response_to_virus;mitochondrion;identical_protein_binding;negative_regulation_o…	3331	5339	4602	2770	2111	1671	4691.52	4642.1	4717.08	1928.27	1939.1	2018.79	3322.81	1.25599	0.0702012	17.8913	1.37945e-71	1.36559e-69	THR
ENSMUSG00000042644	Itpr3	inositol_1,4,5-triphosphate_receptor_3	protein_coding	17	27276278	27341197	+	ENSMUST00000049308;ENSMUST00000235521	27276278;27325151	27341197;27326323	16440	NM_080553	membrane;transmembrane_transport;ion_transport;endoplasmic_reticulum;ion_channel_activity;calcium_channel_activity;calcium_ion_transport;calcium_ion_transmembrane_transport;inositol_1,4,5_trisphosphate_binding;inositol_1,4,5-trisphosphate-sensitive_calcium-release_channel_activity;integral_component_of_membrane;plasma_membrane;endoplasmic_reticulum_membrane;calcium_ion_binding;nucleus;nucleoplasm…	1734	2649	2433	1182	968	633	2442.24	2303.22	2493.84	822.82	889.175	764.749	1619.34	1.54496	0.0863961	17.8823	1.61918e-71	1.59573e-69	THR
ENSMUSG00000025950	Idh1	isocitrate_dehydrogenase_1_(NADP+),_soluble	protein_coding	1	65197775	65225659	-	ENSMUST00000097709;ENSMUST00000188109;ENSMUST00000188876;ENSMUST00000149310;ENSMUST00000186222;ENSMUST00000191459;ENSMUST00000169032	65197775;65205358;65205403;65207748;65210279;65214455;65197777	65218340;65225597;65225659;65214723;65225618;65225638	15926	NM_010497;NM_001111320	oxidation-reduction_process;magnesium_ion_binding;oxidoreductase_activity,_acting_on_the_CH-OH_group_of_donors,_NAD_or_NADP_as_acceptor;NAD_binding;isocitrate_dehydrogenase_(NADP+)_activity;isocitrate_metabolic_process;cytoplasm;metal_ion_binding;cytosol;oxidoreductase_activity;glyoxylate_cycle;tricarboxylic_acid_cycle;identical_protein_binding;protein_homodimerization_activity;mitochondrion;resp…	2732	4447	4089	13782	10127	8172	3847.86	3866.53	4191.25	9593.99	9302.35	9872.87	6779.14	-1.27252	0.0711882	-17.8755	1.83128e-71	1.7967e-69	THR
ENSMUSG00000004446	Bid	BH3_interacting_domain_death_agonist	protein_coding	6	120868891	120893814	-	ENSMUST00000160684;ENSMUST00000004560;ENSMUST00000161594;ENSMUST00000145948;ENSMUST00000125915	120868891;120869815;120872579;120877183;120883959	120893797;120893814;120874529;120893759;120893764	12122	?;NM_007544	cytoplasm;membrane;cytosol;protein_binding;mitochondrion;regulation_of_apoptotic_process;apoptotic_process;mitochondrial_outer_membrane;mitochondrial_membrane;positive_regulation_of_apoptotic_process;positive_regulation_of_autophagy_in_response_to_ER_overload;positive_regulation_of_intrinsic_apoptotic_signaling_pathway;activation_of_cysteine-type_endopeptidase_activity_involved_in_apoptotic_proce…	1190	1797	1641	743	591	373	1676.05	1562.44	1682.03	517.221	542.875	450.634	1071.87	1.69813	0.0951241	17.8518	2.80092e-71	2.73581e-69	THR
ENSMUSG00000039997	Ifi203	interferon_activated_gene_203	protein_coding	1	173747973	173770238	-	ENSMUST00000123708;ENSMUST00000156895;ENSMUST00000128430;ENSMUST00000129829;ENSMUST00000135331;ENSMUST00000138143;ENSMUST00000140143;ENSMUST00000042228;ENSMUST00000081216	173747973;173749414;173749786;173754523;173760771;173764184	173770058;173770238;173770026;173770057;173770046;173770020	15950	NM_001302651;NM_001302650;NM_001302649	activation_of_innate_immune_response;cellular_response_to_interferon-beta	3983	7279	4992	1869	1444	1444	5609.83	6328.87	5116.83	1301.06	1326.41	1744.55	3571.26	1.96705	0.11029	17.8352	3.76417e-71	3.6604e-69	THR
ENSMUSG00000093930	Hmgcs1	3-hydroxy-3-methylglutaryl-Coenzyme_A_synthase_1	protein_coding	13	120151915	120169796	+	ENSMUST00000225543;ENSMUST00000179869;ENSMUST00000226092;ENSMUST00000224188	120151915;120151982;120151998;120152000	120161262;120169618;120163722;120169796	208715	?;NM_001291439;NM_145942	?;transferase_activity,_transferring_acyl_groups;isoprenoid_biosynthetic_process;hydroxymethylglutaryl-CoA_synthase_activity;acetyl-CoA_metabolic_process;farnesyl_diphosphate_biosynthetic_process,_mevalonate_pathway;cytoplasm;transferase_activity;cytosol;lipid_metabolic_process;steroid_metabolic_process;cholesterol_metabolic_process;steroid_biosynthetic_process;cholesterol_biosynthetic_process;st…	936	1438	1221	6331	4462	4668	1318.3	1250.3	1251.53	4407.17	4098.66	5639.57	2994.25	-1.88843	0.10622	-17.7785	1.03661e-70	1.0036e-68	THR
ENSMUSG00000038390	Gpr162	G_protein-coupled_receptor_162	protein_coding	6	124835407	124840946	-	ENSMUST00000046893;ENSMUST00000204161;ENSMUST00000204667;ENSMUST00000204253	124835407;124835410;124835411;124838694	124840880;124840675;124840946	14788	NM_013533;NM_001355257	integral_component_of_membrane;G_protein-coupled_receptor_signaling_pathway;G_protein-coupled_receptor_activity;membrane;molecular_function;plasma_membrane;cellular_component;biological_process;signal_transduction	305	409	408	53	49	42	429.575	355.613	418.202	36.8946	45.0099	50.7416	222.673	3.20459	0.180349	17.7688	1.23287e-70	1.18836e-68	THR
ENSMUSG00000029086	Prom1	prominin_1	protein_coding	5	44150962	44259374	-	ENSMUST00000074113;ENSMUST00000196378;ENSMUST00000165909;ENSMUST00000087441;ENSMUST00000171543;ENSMUST00000197750;ENSMUST00000197706;ENSMUST00000030973;ENSMUST00000196853;ENSMUST00000198347;ENSMUST00000197749;ENSMUST00000199739;ENSMUST00000196852;ENSMUST00000195942;ENSMUST00000196178;ENSMUST00000198218;ENSMUST00000179059;ENSMUST00000177946;ENSMUST00000087442	44150962;44150964;44158622;44158785;44169841;44184137;44187022;44191012;44201366;44204935;44213411;44256997;44150967	44259296;44162261;44256567;44259023;44259374;44256534;44252055;44190362;44202915;44201989;44195007;44259300;44225027;44256528;44252110	19126	NM_001163577;NM_008935;NM_001163581;NM_001163582;NM_001163585;NM_001163584;NM_001163578;NM_001163583	integral_component_of_membrane;membrane;microvillus_membrane;actinin_binding;cadherin_binding;photoreceptor_cell_maintenance;retina_morphogenesis_in_camera-type_eye;camera-type_eye_photoreceptor_cell_differentiation;glomerular_visceral_epithelial_cell_differentiation;glomerular_parietal_epithelial_cell_differentiation;positive_regulation_of_nephron_tubule_epithelial_cell_differentiation;endoplasm…	32	59	49	607	452	328	45.0702	51.2987	50.2253	422.548	415.193	396.268	230.101	-3.06438	0.172489	-17.7657	1.30353e-70	1.25099e-68	THR
ENSMUSG00000036390	Gadd45a	growth_arrest_and_DNA-damage-inducible_45_alpha	protein_coding	6	67012080	67014441	-	ENSMUST00000043098;ENSMUST00000151958;ENSMUST00000204369;ENSMUST00000204282;ENSMUST00000128617;ENSMUST00000126194;ENSMUST00000155041	67012080;67012443;67012450;67012563;67013355;67013881	67014390;67014185;67014348;67014235;67014170;67014361;67014441	13197	NM_007836	nucleus;regulation_of_cell_cycle;protein_binding;cytoplasm;cellular_response_to_DNA_damage_stimulus;cell_cycle;cell_cycle_arrest;protein_homodimerization_activity;negative_regulation_of_transcription_by_RNA_polymerase_II;nuclear_speck;protein_heterodimerization_activity;kinase_binding;positive_regulation_of_apoptotic_process;centrosome_cycle;protein_N-terminus_binding;positive_regulation_of_JNK_c…	1020	1454	1418	608	446	350	1436.61	1264.21	1453.46	423.244	409.682	422.847	901.675	1.72443	0.0971607	17.7482	1.77932e-70	1.70018e-68	THR
ENSMUSG00000064246	Chil1	chitinase-like_1	protein_coding	1	134109914	134117919	+	ENSMUST00000156873;ENSMUST00000153856;ENSMUST00000133701;ENSMUST00000132873;ENSMUST00000139254;ENSMUST00000144819;ENSMUST00000134812;ENSMUST00000082060	134109914;134110142;134110212;134110219;134110220;134111539;134116864	134117774;134117919;134114289;134114299;134114576;134114358;134117765;134117767	12654	NM_001374626;NM_007695	carbohydrate_metabolic_process;extracellular_space;positive_regulation_of_angiogenesis;chitin_binding;cytoplasm;endoplasmic_reticulum;extracellular_region;inflammatory_response;chitin_catabolic_process;apoptotic_process;positive_regulation_of_protein_kinase_B_signaling;positive_regulation_of_ERK1_and_ERK2_cascade;protein_binding;lung_development;positive_regulation_of_interleukin-8_production;pos…	320	424	364	11	9	4	450.702	368.655	373.102	7.65737	8.26712	4.83254	202.203	5.79407	0.326552	17.7431	1.94713e-70	1.85247e-68	THR
ENSMUSG00000037493	Cib2	calcium_and_integrin_binding_family_member_2	protein_coding	9	54452078	54467502	-	ENSMUST00000041901	54452078	54467502	56506	NM_019686	calcium_ion_binding;cytoplasm;membrane;metal_ion_binding;plasma_membrane;cell_projection;sarcolemma;protein_homodimerization_activity;magnesium_ion_binding;positive_regulation_of_cytosolic_calcium_ion_concentration;protein-containing_complex_binding;neuromuscular_junction;integrin_binding;cellular_response_to_ATP;stereocilium;photoreceptor_inner_segment;calcium_ion_homeostasis;photoreceptor_outer…	107	152	131	950	735	515	150.703	132.159	134.276	661.319	675.149	622.189	395.966	-2.2415	0.126466	-17.7241	2.73306e-70	2.58898e-68	THR
ENSMUSG00000060568	Fam78b	family_with_sequence_similarity_78,_member_B	protein_coding	1	166828986	166918871	+	ENSMUST00000156025;ENSMUST00000126198;ENSMUST00000122929;ENSMUST00000128373;ENSMUST00000165874;ENSMUST00000190081	166829001;166829035;166829149;166829158;166828986	166916646;166908693;166916293;166918578;166918871	226610	?;NM_001160262;NM_175461;NM_001160261	molecular_function;cellular_component;biological_process	110	162	161	1052	807	543	154.929	140.854	165.026	732.323	741.286	656.017	431.739	-2.21452	0.125396	-17.6603	8.48007e-70	7.99857e-68	THR
ENSMUSG00000025431	Crisp1	cysteine-rich_secretory_protein_1	protein_coding	17	40604649	40630098	-	ENSMUST00000026498	40604649	40630098	11571	NM_009638	extracellular_region;extracellular_space;cytoplasmic_vesicle;transport_vesicle	267	495	283	24	25	18	376.054	430.387	290.077	16.707	22.9642	21.7464	192.989	4.18406	0.237355	17.6278	1.50622e-69	1.41462e-67	THR
ENSMUSG00000013974	Mcemp1	mast_cell_expressed_membrane_protein_1	protein_coding	8	3715754	3719259	+	ENSMUST00000014118	3715754	3719259	69189	NM_026985	membrane;integral_component_of_membrane;cellular_component;biological_process;identical_protein_binding	765	1122	1123	4425	3400	2405	1077.46	975.544	1151.08	3080.35	3123.14	2905.56	2052.19	-1.50928	0.0856812	-17.615	1.88873e-69	1.76632e-67	THR
ENSMUSG00000039813	Tbc1d2	TBC1_domain_family,_member_2	protein_coding	4	46604390	46650209	-	ENSMUST00000084621;ENSMUST00000107750	46604390;46632580	46650209	381605	NM_198664	cytoplasm;nucleoplasm;cytosol;plasma_membrane;cell_junction;cytoplasmic_vesicle;GTPase_activator_activity;positive_regulation_of_GTPase_activity;intracellular_protein_transport;activation_of_GTPase_activity;cadherin_binding	957	1396	1248	5207	4096	2720	1347.88	1213.78	1279.21	3624.72	3762.46	3286.12	2419.03	-1.4772	0.0839302	-17.6003	2.44878e-69	2.28037e-67	THR
ENSMUSG00000035914	Cd276	CD276_antigen	protein_coding	9	58431581	58462720	-	ENSMUST00000165365;ENSMUST00000216629;ENSMUST00000213722;ENSMUST00000039788	58431581;58433560;58442859;58431583	58462720;58447997;58444754;58448224	102657	NM_133983	membrane;integral_component_of_membrane;external_side_of_plasma_membrane;regulation_of_immune_response;signaling_receptor_binding;regulation_of_cytokine_production;T_cell_receptor_signaling_pathway;positive_regulation_of_interferon-gamma_production;negative_regulation_of_interferon-gamma_production;identical_protein_binding;positive_regulation_of_T_cell_proliferation;T_cell_activation;positive_re…	1533	2228	2204	939	719	440	2159.14	1937.18	2259.11	653.661	660.451	531.579	1366.85	1.778	0.101141	17.5794	3.54403e-69	3.28638e-67	THR
ENSMUSG00000078920	Ifi47	interferon_gamma_inducible_protein_47	protein_coding	11	48967414	48987801	+	ENSMUST00000109202;ENSMUST00000152914;ENSMUST00000214804;ENSMUST00000213728;ENSMUST00000046704	48967414;48977527;48977895;48979091;48977866	48987801;48986263;48986825;48987787;48987799	15953	NM_001271677;NM_001271676;NM_008330	membrane;GTP_binding;endoplasmic_reticulum;GTPase_activity;defense_response;cellular_response_to_interferon-beta;endoplasmic_reticulum_membrane	1352	2026	1704	915	702	508	1904.21	1761.54	1746.61	636.954	644.836	613.732	1217.98	1.51107	0.0862077	17.5282	8.72536e-69	8.05702e-67	THR
ENSMUSG00000064147	Rab44	RAB44,_member_RAS_oncogene_family	protein_coding	17	29333119	29367954	+	ENSMUST00000233717;ENSMUST00000132262;ENSMUST00000141239;ENSMUST00000233860;ENSMUST00000139931;ENSMUST00000233567;ENSMUST00000087942	29333119;29333152;29333155;29354030;29355312;29364693	29367954;29352681;29339982;29367950;29367217	442827	NM_001364848	GTPase_activity;GTP_binding;membrane;plasma_membrane;nucleotide_binding	2712	4510	3463	2054	1652	1160	3819.7	3921.31	3549.59	1429.84	1517.48	1401.44	2606.56	1.37604	0.0785066	17.5277	8.80696e-69	8.09835e-67	THR
ENSMUSG00000020377	Ltc4s	leukotriene_C4_synthase	protein_coding	11	50127288	50129443	-	ENSMUST00000221391;ENSMUST00000101265;ENSMUST00000221525;ENSMUST00000222076;ENSMUST00000102772;ENSMUST00000125555;ENSMUST00000221081	50127288;50127296;50127299;50127311	50128384;50129298;50129322;50129343;50129359;50129443;50128461	17001	?;NM_001313968;NM_008521	?;integral_component_of_membrane;enzyme_activator_activity;leukotriene_metabolic_process;membrane;endoplasmic_reticulum;endoplasmic_reticulum_membrane;leukotriene_biosynthetic_process;nuclear_membrane;nucleus;transferase_activity;intracellular_membrane-bounded_organelle;cellular_oxidant_detoxification;nuclear_outer_membrane;lipid_metabolic_process;lyase_activity;identical_protein_binding;nuclear_…	327	502	427	1985	1660	1117	460.561	436.474	437.677	1381.81	1524.83	1349.49	931.805	-1.67575	0.0956878	-17.5126	1.14748e-68	1.05076e-66	THR
ENSMUSG00000031780	Ccl17	chemokine_(C-C_motif)_ligand_17	protein_coding	8	95537081	95538664	+	ENSMUST00000034232	95537081	95538664	20295	NM_011332	extracellular_region;immune_response;chemokine_activity;extracellular_space;cytokine_activity;G_protein-coupled_receptor_signaling_pathway;chemotaxis;cellular_response_to_interferon-gamma;signal_transduction;positive_regulation_of_GTPase_activity;killing_of_cells_of_other_organism;antimicrobial_humoral_immune_response_mediated_by_antimicrobial_peptide;inflammatory_response;positive_regulation_of_…	11072	18509	17982	73872	51369	36037	15594.3	16093	18431.7	51424.1	47186	43537.5	32044.4	-1.50394	0.0859588	-17.496	1.53632e-68	1.40098e-66	THR
ENSMUSG00000021384	Susd3	sushi_domain_containing_3	protein_coding	13	49384166	49402182	-	ENSMUST00000058196;ENSMUST00000021816;ENSMUST00000119721;ENSMUST00000135784;ENSMUST00000131880;ENSMUST00000141408	49384166;49384305;49391463;49384779;49392380;49391161	49401770;49402182;49401630;49402139;49396376;49394094	66329	NM_001360772;NM_025491;NM_028340	membrane;integral_component_of_membrane;plasma_membrane;molecular_function;biological_process	914	1291	1168	506	374	238	1287.32	1122.48	1197.21	352.239	343.545	287.536	765.055	1.86498	0.10672	17.4754	2.20687e-68	2.00415e-66	THR
ENSMUSG00000027605	Acss2	acyl-CoA_synthetase_short-chain_family_member_2	protein_coding	2	155359868	155427644	+	ENSMUST00000029135;ENSMUST00000149788;ENSMUST00000065973;ENSMUST00000131054;ENSMUST00000103142;ENSMUST00000133654;ENSMUST00000143169;ENSMUST00000151781;ENSMUST00000153975;ENSMUST00000148870	155359868;155359953;155359977;155359989;155360027;155391141;155391152;155410470;155414782	155404666;155367211;155427644;155394307;155404000;155391778;155399284;155427186;155418900	60525	NM_019811	cytoplasm;nucleotide_binding;ATP_binding;nucleoplasm;cytosol;intracellular_membrane-bounded_organelle;ligase_activity;acetate-CoA_ligase_activity;propionate-CoA_ligase_activity;lipid_biosynthetic_process;acetyl-CoA_biosynthetic_process;acetate_biosynthetic_process;propionate_biosynthetic_process;membrane;integral_component_of_membrane	127	167	154	1189	853	559	178.872	145.201	157.851	827.692	783.54	675.347	461.417	-2.26115	0.12973	-17.4297	4.90893e-68	4.43965e-66	THR
ENSMUSG00000035441	Myo1d	myosin_ID	protein_coding	11	80372952	80670851	-	ENSMUST00000041065;ENSMUST00000070997;ENSMUST00000125944	80372952;80474653;80564493	80670851;80670829	338367	NM_177390	protein_binding;ATP_binding;motor_activity;myosin_complex;cytoplasm;membrane;plasma_membrane;nucleotide_binding;protein_transport;basolateral_plasma_membrane;cytoplasmic_vesicle;cytosol;actin_binding;cell_projection;calmodulin_binding;dendrite;perikaryon;plasma_membrane_raft;axon;endosome;negative_regulation_of_phosphatase_activity;actin_filament_binding;early_endosome;cell_cortex;neuron_projecti…	954	1357	1421	500	352	207	1343.65	1179.87	1456.53	348.062	323.336	250.084	816.923	2.09906	0.121267	17.3095	3.99158e-67	3.5952e-65	THR
ENSMUSG00000002015	Bcap31	B_cell_receptor_associated_protein_31	protein_coding	X	72729784	72759781	-	ENSMUST00000002091	72729784	72759781	27061	NM_001313698;NM_012060	integral_component_of_membrane;intracellular_protein_transport;endoplasmic_reticulum;membrane;endoplasmic_reticulum_membrane;protein_binding;protein_transport;integral_component_of_plasma_membrane;apoptotic_process;endoplasmic_reticulum_to_Golgi_vesicle-mediated_transport;positive_regulation_of_cytosolic_calcium_ion_concentration;mitochondrion;lipid_droplet;protein-containing_complex_binding;posi…	3488	5495	4806	16099	12750	8828	4912.65	4777.73	4926.18	11206.9	11711.8	10665.4	8033.44	-1.20052	0.0694546	-17.285	6.10472e-67	5.47606e-65	THR
ENSMUSG00000020651	Slc26a4	solute_carrier_family_26,_member_4	protein_coding	12	31569826	31609968	-	ENSMUST00000001253;ENSMUST00000218992	31569826;31583144	31609968;31586572	23985	NM_011867	membrane;integral_component_of_membrane;transmembrane_transport;sulfate_transmembrane_transporter_activity;sulfate_transport;secondary_active_sulfate_transmembrane_transporter_activity;anion_transmembrane_transport;plasma_membrane;integral_component_of_plasma_membrane;apical_plasma_membrane;sulfate_transmembrane_transport;chloride_transmembrane_transport;extracellular_exosome;brush_border_membran…	517	783	690	5	3	3	728.165	680.794	707.254	3.48062	2.75571	3.6244	354.346	7.74707	0.448683	17.2663	8.44431e-67	7.54393e-65	THR
ENSMUSG00000040511	Pvr	poliovirus_receptor	protein_coding	7	19637503	19655085	-	ENSMUST00000043517;ENSMUST00000159413;ENSMUST00000208861;ENSMUST00000160572;ENSMUST00000159261	19637503;19638996;19647949;19649689;19651202	19655085;19644789;19648687;19655038	52118	NM_027514	membrane;integral_component_of_membrane;cell_surface;protein_binding;plasma_membrane;cell-cell_adhesion;viral_entry_into_host_cell;cell_migration;adherens_junction;homophilic_cell_adhesion_via_plasma_membrane_adhesion_molecules;heterophilic_cell-cell_adhesion_via_plasma_membrane_cell_adhesion_molecules;dynein_light_chain_binding;virus_receptor_activity	973	1558	1531	570	504	334	1370.41	1354.63	1569.28	396.791	462.959	403.517	926.266	1.76599	0.102665	17.2015	2.5868e-66	2.30163e-64	THR
ENSMUSG00000021360	Gcnt2	glucosaminyl_(N-acetyl)_transferase_2,_I-branching_enzyme	protein_coding	13	41013230	41114368	+	ENSMUST00000110191;ENSMUST00000069958;ENSMUST00000067778;ENSMUST00000225759;ENSMUST00000223570;ENSMUST00000225996	41013230;41040669;41071077;41071126;41100208;41106891	41114363;41114367;41114368;41107265;41107296;41111704	14538	NM_023887;NM_008105;NM_133219	membrane;integral_component_of_membrane;transferase_activity;transferase_activity,_transferring_glycosyl_groups;Golgi_membrane;N-acetyllactosaminide_beta-1,6-N-acetylglucosaminyltransferase_activity;protein_glycosylation;transforming_growth_factor_beta_receptor_signaling_pathway;posttranscriptional_regulation_of_gene_expression;positive_regulation_of_epithelial_to_mesenchymal_transition;negative_…	1504	2184	1907	1012	798	600	2118.3	1898.92	1954.69	704.478	733.018	724.88	1355.71	1.46484	0.0854494	17.1428	7.11893e-66	6.30858e-64	THR
ENSMUSG00000000957	Mmp14	matrix_metallopeptidase_14_(membrane-inserted)	protein_coding	14	54669069	54682821	+	ENSMUST00000089688;ENSMUST00000197874;ENSMUST00000225641;ENSMUST00000197947;ENSMUST00000198679;ENSMUST00000196155;ENSMUST00000226710	54669069;54669080;54669090;54669121;54669175;54669893;54676049	54678722;54673645;54682821;54673617;54670722;54673329;54677936	17387	NM_008608	proteolysis;zinc_ion_binding;metallopeptidase_activity;metalloendopeptidase_activity;extracellular_matrix;cytoplasm;membrane;integral_component_of_membrane;metal_ion_binding;extracellular_space;hydrolase_activity;nucleus;cytosol;peptidase_activity;plasma_membrane;cytoplasmic_vesicle;cell_migration;response_to_hormone;melanosome;ossification;endopeptidase_activity;extracellular_matrix_organization…	12132	18469	18198	9963	7696	5302	17087.2	16058.2	18653.1	6935.49	7069.31	6405.53	12034.8	1.34323	0.0783641	17.1409	7.34871e-66	6.48605e-64	THR
ENSMUSG00000044350	Lacc1	laccase_domain_containing_1	protein_coding	14	77261640	77274344	-	ENSMUST00000062789;ENSMUST00000139809;ENSMUST00000142300	77261640;77269780;77272390	77274081;77274344;77273521	210808	NM_172488	nucleus;cytoplasm;transferase_activity;metal_ion_binding;copper_ion_binding;hydrolase_activity;endoplasmic_reticulum;immune_system_process;inflammatory_response;innate_immune_response;peroxisome;nucleotide-binding_oligomerization_domain_containing_2_signaling_pathway;purine-nucleoside_phosphorylase_activity;guanosine_phosphorylase_activity;regulation_of_inflammatory_response;regulation_of_cellula…	2463	4298	3369	2095	1521	1209	3468.99	3736.98	3453.24	1458.38	1397.14	1460.63	2495.9	1.30494	0.0762705	17.1094	1.26368e-65	1.11088e-63	THR
ENSMUSG00000024743	Syt7	synaptotagmin_VII	protein_coding	19	10366454	10430544	+	ENSMUST00000073899;ENSMUST00000225861;ENSMUST00000225019;ENSMUST00000169121;ENSMUST00000076968;ENSMUST00000235479;ENSMUST00000235568;ENSMUST00000223586;ENSMUST00000235784;ENSMUST00000224135;ENSMUST00000237745;ENSMUST00000235303;ENSMUST00000225452;ENSMUST00000237366;ENSMUST00000235717	10366454;10366794;10366795;10366841;10366847;10381382	10425808;10416780;10399332;10430544;10426362;10413038;10413031	54525	NM_018801;NM_001373944;NM_173067;NM_173068	membrane;exocytosis;calcium-dependent_phospholipid_binding;integral_component_of_membrane;metal_ion_binding;plasma_membrane;calcium_ion_binding;cell_junction;synapse;cytoplasmic_vesicle;cytosol;cell_projection;calmodulin_binding;synaptic_vesicle;lysosome;protein_binding;lysosomal_membrane;phosphatidylserine_binding;peroxisome;SNARE_binding;glutamatergic_synapse;synaptic_vesicle_membrane;GABA-ergi…	144	272	246	1272	1042	706	202.816	236.496	252.151	885.471	957.149	852.943	564.504	-1.95511	0.114472	-17.0793	2.11654e-65	1.85319e-63	THR
ENSMUSG00000029602	Rasal1	RAS_protein_activator_like_1_(GAP1_like)	protein_coding	5	120786877	120817662	+	ENSMUST00000125804;ENSMUST00000031606;ENSMUST00000156722;ENSMUST00000148695;ENSMUST00000154759	120786877;120786887;120787253;120791432;120816658	120792967;120817662;120797715;120817371	19415	?;NM_013832;NM_001359145;NM_001359144;NM_001281999;NM_001359146;NM_001359147	?;signal_transduction;intracellular_signal_transduction;GTPase_activator_activity;regulation_of_GTPase_activity;negative_regulation_of_Ras_protein_signal_transduction;phospholipid_binding;cellular_response_to_calcium_ion;metal_ion_binding;cytosol;positive_regulation_of_GTPase_activity;plasma_membrane;cell_differentiation;positive_regulation_of_dendrite_extension	400	715	539	182	133	106	563.377	621.67	552.478	126.695	122.17	128.062	352.409	2.20733	0.129381	17.0608	2.90667e-65	2.53492e-63	THR
ENSMUSG00000061100	Retnla	resistin_like_alpha	protein_coding	16	48662914	48664824	+	ENSMUST00000238847;ENSMUST00000023329	48662914;48662915	48664824	57262	NM_020509	extracellular_region;hormone_activity;signal_transduction;extracellular_space	2	7	5	831	614	476	2.81688	6.08628	5.12503	578.48	564.002	575.072	288.597	-6.86028	0.402622	-17.039	4.21744e-65	3.66351e-63	THR
ENSMUSG00000069874	Irgm2	immunity-related_GTPase_family_M_member_2	protein_coding	11	58090444	58113608	+	ENSMUST00000209079;ENSMUST00000108836;ENSMUST00000058704	58105834;58105854;58090444	58113608;58113605;58113597	54396	?;NM_019440	membrane;GTP_binding;Golgi_apparatus;cytosol;response_to_bacterium;positive_regulation_of_protein_phosphorylation;defense_response_to_bacterium;cellular_response_to_lipopolysaccharide;mitochondrion;GTPase_activity;autophagosome_assembly;positive_regulation_of_autophagy;positive_regulation_of_peptidyl-threonine_phosphorylation;protein_destabilization;positive_regulation_of_peptidyl-serine_phosphor…	842	1095	1083	418	327	220	1185.91	952.069	1110.08	290.98	300.372	265.789	684.2	1.91514	0.112408	17.0375	4.33026e-65	3.7467e-63	THR
ENSMUSG00000038642	Ctss	cathepsin_S	protein_coding	3	95434097	95463714	+	ENSMUST00000015667;ENSMUST00000116304	95434097	95463711;95463714	13040	NM_001267695;NM_021281	proteolysis;cysteine-type_peptidase_activity;hydrolase_activity;peptidase_activity;lysosome;fibronectin_binding;cysteine-type_endopeptidase_activity;collagen_binding;laminin_binding;proteoglycan_binding;adaptive_immune_response;response_to_acidic_pH;protein_processing;antigen_processing_and_presentation_of_exogenous_peptide_antigen_via_MHC_class_II;collagen_catabolic_process;basement_membrane_dis…	50668	80832	69821	218723	161341	133927	71363	70280.9	71566.9	152259	148203	161802	112579	-1.11642	0.065623	-17.0127	6.61384e-65	5.70009e-63	THR
ENSMUSG00000046080	Clec9a	C-type_lectin_domain_family_9,_member_a	protein_coding	6	129385825	129401726	+	ENSMUST00000058352;ENSMUST00000088075;ENSMUST00000204860;ENSMUST00000164513	129385825;129385826;129385918	129401726;129399532;129399321	232414	NM_001205363;NM_172732;NM_001205365;NM_001205364	integral_component_of_membrane;receptor-mediated_endocytosis;membrane;cell_surface;carbohydrate_binding;positive_regulation_of_cytokine_production	129	250	199	1140	865	767	181.689	217.367	203.976	793.582	794.563	926.639	519.636	-2.04829	0.120491	-16.9995	8.2764e-65	7.1051e-63	THR
ENSMUSG00000051832	E230016K23Rik	RIKEN_cDNA_E230016K23_gene	lncRNA	11	83472882	83514519	+	ENSMUST00000125626;ENSMUST00000141082;ENSMUST00000171408	83472882;83472910;83512488	83514519;83492897;83513729	100504464	NR_036452;NR_036453	?	461	658	646	2598	1933	1581	649.292	572.111	662.154	1808.53	1775.59	1910.06	1229.62	-1.54688	0.0911207	-16.9761	1.23327e-64	1.05461e-62	THR
ENSMUSG00000048120	Entpd1	ectonucleoside_triphosphate_diphosphohydrolase_1	protein_coding	19	40600810	40730046	+	ENSMUST00000163023;ENSMUST00000160286;ENSMUST00000134063;ENSMUST00000112231;ENSMUST00000127828;ENSMUST00000156598;ENSMUST00000155988;ENSMUST00000144080;ENSMUST00000137508;ENSMUST00000127268;ENSMUST00000151726	40600810;40600833;40600841;40648214;40648243;40648288;40648643;40648937;40670111;40714494;40724628	40602589;40604162;40728238;40730046;40713470;40727527;40699681;40711541;40711637;40728199;40725309	12495	?;NM_001304721;NM_009848	?;hydrolase_activity;membrane;integral_component_of_membrane;nucleotide_binding;ATP_binding;plasma_membrane;extracellular_space;external_side_of_plasma_membrane;cell_surface;postsynaptic_density;neuron_projection;G_protein-coupled_receptor_signaling_pathway;identical_protein_binding;synaptic_vesicle;basolateral_plasma_membrane;ATPase_activity;neuronal_cell_body;basement_membrane;synaptic_membrane…	3361	5296	4865	2907	2263	1643	4733.77	4604.71	4986.65	2023.63	2078.72	1984.96	3402.08	1.23428	0.0729134	16.928	2.79902e-64	2.38426e-62	THR
ENSMUSG00000029821	Gsdme	gasdermin_E	protein_coding	6	50165868	50240842	-	ENSMUST00000204417;ENSMUST00000165099;ENSMUST00000101405;ENSMUST00000031845;ENSMUST00000167893;ENSMUST00000204700;ENSMUST00000170142	50165868;50166349;50177204;50184381;50222945;50236361;50184383	50170495;50238735;50238727;50240842;50239006;50238955;50238749	54722	?;NM_018769	?;cell_death;membrane;plasma_membrane;cytosol;programmed_cell_death;cytoplasm;integral_component_of_membrane;transmembrane_transport;sensory_perception_of_sound;cellular_response_to_virus;negative_regulation_of_cell_population_proliferation;positive_regulation_of_immune_response_to_tumor_cell;positive_regulation_of_intrinsic_apoptotic_signaling_pathway;pyroptosis;phosphatidylinositol-4,5-bisphosp…	338	530	488	119	92	84	476.054	460.819	500.203	82.8389	84.5084	101.483	284.318	2.43293	0.14392	16.9048	4.14921e-64	3.52074e-62	THR
ENSMUSG00000041801	Phlda3	pleckstrin_homology_like_domain,_family_A,_member_3	protein_coding	1	135693857	135696874	+	ENSMUST00000038945;ENSMUST00000136445	135693857;135694872	135696874;135696660	27280	NM_013750	positive_regulation_of_apoptotic_process;phosphatidylinositol_phosphate_binding;cytoplasm;membrane;plasma_membrane;apoptotic_process;phosphatidylinositol-5-phosphate_binding;phosphatidylinositol-3-phosphate_binding;phosphatidylinositol-3,5-bisphosphate_binding;negative_regulation_of_protein_kinase_B_signaling;phosphatidylinositol-3,4,5-trisphosphate_binding;phosphatidylinositol-4,5-bisphosphate_b…	1081	1484	1509	6119	4683	3185	1522.53	1290.29	1546.73	4259.59	4301.66	3847.91	2794.78	-1.51169	0.0894956	-16.8912	5.22565e-64	4.41708e-62	THR
ENSMUSG00000000253	Gmpr	guanosine_monophosphate_reductase	protein_coding	13	45660920	45707276	+	ENSMUST00000000260;ENSMUST00000128873;ENSMUST00000129176;ENSMUST00000222227	45660920;45667316;45692285;45699629	45699858;45699374;45696026;45707276	66355	NM_025508	oxidation-reduction_process;oxidoreductase_activity;catalytic_activity;GMP_reductase_activity;nucleotide_metabolic_process;GMP_reductase_complex;metal_ion_binding;purine_nucleobase_metabolic_process;purine_nucleotide_metabolic_process	576	785	688	3165	2396	1666	811.263	682.533	705.204	2203.24	2200.89	2012.75	1435.98	-1.55099	0.0919529	-16.8672	7.8431e-64	6.60413e-62	THR
ENSMUSG00000025213	Kazald1	Kazal-type_serine_peptidase_inhibitor_domain_1	protein_coding	19	45063680	45067728	+	ENSMUST00000111948;ENSMUST00000026234	45063680;45064578	45067728	107250	NM_001362398;NM_178929;NM_001362397	protein_binding;extracellular_region;insulin-like_growth_factor_binding;regulation_of_cell_growth;multicellular_organism_development;extracellular_matrix;cell_differentiation;ossification;extracellular_matrix_organization;interstitial_matrix;regulation_of_signal_transduction	38	83	60	591	556	363	53.5208	72.1659	61.5003	411.41	510.725	438.553	257.979	-2.84042	0.168799	-16.8273	1.54013e-63	1.29189e-61	THR
ENSMUSG00000023249	Parp3	poly_(ADP-ribose)_polymerase_family,_member_3	protein_coding	9	106347521	106354148	-	ENSMUST00000067218;ENSMUST00000123555;ENSMUST00000145396;ENSMUST00000112479;ENSMUST00000139362;ENSMUST00000214682;ENSMUST00000156426;ENSMUST00000140029;ENSMUST00000125850	106347521;106347826;106348188;106348194;106350281;106351621;106351828;106351858	106354148;106353575;106353368;106353868;106349217;106353809;106353303;106353795;106353594	235587	NM_145619;NM_001311150	double-strand_break_repair;NAD+_ADP-ribosyltransferase_activity;protein_ADP-ribosylation;nucleus;cytoplasm;transferase_activity;transferase_activity,_transferring_glycosyl_groups;nucleoplasm;nuclear_body;intercellular_bridge;DNA_repair;cellular_response_to_DNA_damage_stimulus;nucleolus;regulation_of_mitotic_spindle_organization;site_of_double-strand_break;protein_mono-ADP-ribosylation;protein_ADP…	3225	5251	4246	2806	2181	1605	4542.23	4565.58	4352.17	1953.33	2003.4	1939.05	3225.96	1.19071	0.0710474	16.7594	4.83414e-63	4.03954e-61	THR
ENSMUSG00000021215	Net1	neuroepithelial_cell_transforming_gene_1	protein_coding	13	3932018	3968220	-	ENSMUST00000099946;ENSMUST00000222504;ENSMUST00000091853;ENSMUST00000220887;ENSMUST00000222442;ENSMUST00000222017;ENSMUST00000223258	3932018;3932690;3933333;3934837;3936609;3942975;3967309	3943578;3943433;3968220;3937551;3937825;3943543;3968178	56349	NM_001047159;NM_019671	guanyl-nucleotide_exchange_factor_activity;intracellular_signal_transduction;nucleus;cytoplasm;regulation_of_catalytic_activity;plasma_membrane;small_GTPase_binding;positive_regulation_of_GTPase_activity;positive_regulation_of_apoptotic_process;protein_binding;cellular_response_to_hydrogen_peroxide;positive_regulation_of_Rho_protein_signal_transduction;positive_regulation_of_substrate_adhesion-de…	462	702	663	2529	1931	1588	650.7	610.367	679.579	1760.5	1773.76	1918.52	1232.24	-1.49064	0.0890118	-16.7465	6.00236e-63	4.99674e-61	THR
ENSMUSG00000015568	Lpl	lipoprotein_lipase	protein_coding	8	69333143	69360100	+	ENSMUST00000015712;ENSMUST00000213071;ENSMUST00000168401;ENSMUST00000101463;ENSMUST00000169749	69333143;69333207;69333309;69343396	69359586;69337160;69360100;69342333;69348471	16956	NM_008509	protein_binding;triglyceride_lipase_activity;carboxylic_ester_hydrolase_activity;lipid_metabolic_process;lipoprotein_lipase_activity;positive_regulation_of_macrophage_derived_foam_cell_differentiation;positive_regulation_of_inflammatory_response;extracellular_space;positive_regulation_of_interleukin-1_beta_production;positive_regulation_of_interleukin-6_production;positive_regulation_of_tumor_nec…	36968	66415	51804	202783	159298	147858	52067.3	57745.8	53099.4	141162	146326	178632	104839	-1.51654	0.0906996	-16.7204	9.30699e-63	7.71848e-61	THR
ENSMUSG00000032011	Thy1	thymus_cell_antigen_1,_theta	protein_coding	9	43954681	43959876	+	ENSMUST00000114840;ENSMUST00000215156;ENSMUST00000213632;ENSMUST00000215809;ENSMUST00000214627;ENSMUST00000213733	43954681;43955077;43956481;43956969;43957241;43959219	43959876;43958242;43957672;43958248;43958225;43959871	21838	NM_009382	cell_adhesion;regulation_of_cell_migration;integrin_binding;membrane;external_side_of_plasma_membrane;plasma_membrane;anchored_component_of_membrane;anchored_component_of_external_side_of_plasma_membrane;cytosol;cell_surface;growth_cone;cell-cell_adhesion;apical_plasma_membrane;endoplasmic_reticulum;GTPase_activator_activity;positive_regulation_of_T_cell_activation;integrin-mediated_signaling_pat…	220	309	263	20	18	8	309.857	268.666	269.577	13.9225	16.5342	9.66507	148.037	4.36605	0.261295	16.7093	1.12128e-62	9.26408e-61	THR
ENSMUSG00000026126	Ptpn18	protein_tyrosine_phosphatase,_non-receptor_type_18	protein_coding	1	34498843	34514814	+	ENSMUST00000185610;ENSMUST00000027302;ENSMUST00000190122;ENSMUST00000188884;ENSMUST00000186252;ENSMUST00000188972;ENSMUST00000188019	34498843;34498846;34498858;34498873;34502352;34511801;34513580	34500137;34512865;34510998;34510997;34505947;34514814	19253	?;NM_011206	?;protein_tyrosine_phosphatase_activity;dephosphorylation;protein_dephosphorylation;phosphatase_activity;nucleus;cytoplasm;hydrolase_activity;protein_binding;phosphoprotein_phosphatase_activity;peptidyl-tyrosine_dephosphorylation;blastocyst_formation;non-membrane_spanning_protein_tyrosine_phosphatase_activity	1923	2755	2559	1378	1105	796	2708.43	2395.39	2622.99	959.26	1015.02	961.675	1777.13	1.39483	0.0835005	16.7045	1.21629e-62	1.00114e-60	THR
ENSMUSG00000028128	F3	coagulation_factor_III	protein_coding	3	121517186	121528697	+	ENSMUST00000029771;ENSMUST00000196746;ENSMUST00000197731;ENSMUST00000199997	121517186;121517219;121522972;121523196	121528697;121523184;121525830	14066	NM_010171	integral_component_of_membrane;protein_binding;blood_coagulation;membrane;hemostasis;protease_binding;serine-type_endopeptidase_activity;phospholipid_binding;positive_regulation_of_endothelial_cell_proliferation;activation_of_plasma_proteins_involved_in_acute_inflammatory_response;activation_of_cysteine-type_endopeptidase_activity_involved_in_apoptotic_process;positive_regulation_of_gene_expressi…	71	122	122	790	831	674	99.9994	106.075	125.051	549.939	763.331	814.282	409.78	-2.67437	0.160201	-16.6939	1.45267e-62	1.19125e-60	THR
ENSMUSG00000037921	Ddx60	DExD/H_box_helicase_60	protein_coding	8	62381121	62491278	+	ENSMUST00000154398;ENSMUST00000156980;ENSMUST00000070631;ENSMUST00000153806;ENSMUST00000136121;ENSMUST00000093485	62381121;62381123;62437172;62474094	62416776;62393774;62491278;62441343;62490729	234311	?;NM_001293783	cytosol;protein_binding;cytoplasm;double-stranded_RNA_binding;RNA_binding;double-stranded_DNA_binding;response_to_virus;defense_response_to_virus;intermediate_filament_cytoskeleton;positive_regulation_of_MDA-5_signaling_pathway;positive_regulation_of_RIG-I_signaling_pathway;single-stranded_RNA_binding;nucleic_acid_binding;ATP_binding;nucleotide_binding	643	1237	833	263	190	205	905.628	1075.53	853.83	183.081	174.528	247.667	573.378	2.24293	0.134377	16.6913	1.51732e-62	1.23964e-60	THR
ENSMUSG00000085081	Rptoros	regulatory_associated_protein_of_MTOR,_complex_1,_opposite_strand	lncRNA	11	119711638	119725191	-	ENSMUST00000127450	119711638	119725191	319454	NR_045313;NR_045312	?	384	653	505	180	126	97	540.842	567.763	517.628	125.302	115.74	117.189	330.744	2.17885	0.130993	16.6333	3.99639e-62	3.25291e-60	THR
ENSMUSG00000078616	Trim30c	tripartite_motif-containing_30C	protein_coding	7	104031272	104050044	-	ENSMUST00000106828	104031272	104050044	434219	NM_001378693;NM_001378692	protein_binding;zinc_ion_binding;metal_ion_binding;innate_immune_response;nucleoplasm;cytosol;protein_polyubiquitination;cytoplasm;regulation_of_gene_expression;positive_regulation_of_NF-kappaB_transcription_factor_activity;ubiquitin_protein_ligase_activity;protein_ubiquitination;protein_kinase_binding;protein_homodimerization_activity;positive_regulation_of_autophagy;regulation_of_protein_locali…	219	378	329	60	38	30	308.449	328.659	337.227	41.7675	34.9056	36.244	181.209	3.0978	0.186401	16.619	5.07618e-62	4.11658e-60	THR
ENSMUSG00000022906	Parp9	poly_(ADP-ribose)_polymerase_family,_member_9	protein_coding	16	35758840	35792975	+	ENSMUST00000114878;ENSMUST00000023622;ENSMUST00000114877;ENSMUST00000128878;ENSMUST00000122870;ENSMUST00000153066;ENSMUST00000159160	35758840;35759381;35759382;35759400;35759431;35761403;35768654	35792975;35788596;35764175;35768056;35768291;35777206	80285	NM_030253	NAD+_ADP-ribosyltransferase_activity;nucleus;cytoplasm;transferase_activity;nucleoplasm;protein-containing_complex;cytosol;DNA_repair;cellular_response_to_DNA_damage_stimulus;defense_response_to_virus;immune_system_process;positive_regulation_of_transcription,_DNA-templated;innate_immune_response;negative_regulation_of_gene_expression;mitochondrion;negative_regulation_of_transcription_by_RNA_poly…	3017	4785	3917	2539	2014	1486	4249.27	4160.41	4014.95	1767.46	1850	1795.29	2972.9	1.19871	0.0723773	16.5619	1.31318e-61	1.06102e-59	THR
ENSMUSG00000015850	Adamtsl4	ADAMTS-like_4	protein_coding	3	95583511	95595228	-	ENSMUST00000117782;ENSMUST00000015994;ENSMUST00000151054;ENSMUST00000124410;ENSMUST00000148854	95583511;95583514;95584060;95586335;95591891	95595228;95595169;95584461;95587406;95595176	229595	NM_144899;NM_001301705	extracellular_region;extracellular_matrix;proteolysis;identical_protein_binding;apoptotic_process;metalloendopeptidase_activity;extracellular_matrix_organization;positive_regulation_of_apoptotic_process;interstitial_matrix;protease_binding;epithelial_cell_development	162	227	237	1161	973	685	228.168	197.37	242.926	808.201	893.768	827.572	533.001	-1.92489	0.116288	-16.5527	1.53024e-61	1.23187e-59	THR
ENSMUSG00000030256	Bhlhe41	basic_helix-loop-helix_family,_member_e41	protein_coding	6	145803969	145811284	-	ENSMUST00000032386;ENSMUST00000111703;ENSMUST00000203949	145803969;145809231;145810389	145811284;145811028;145811078	79362	NM_024469;NM_001271768	DNA_binding;regulation_of_transcription,_DNA-templated;protein_dimerization_activity;negative_regulation_of_myotube_differentiation;nucleus;RNA_polymerase_II_cis-regulatory_region_sequence-specific_DNA_binding;DNA-binding_transcription_repressor_activity,_RNA_polymerase_II-specific;regulation_of_transcription_by_RNA_polymerase_II;DNA-binding_transcription_factor_activity,_RNA_polymerase_II-specif…	1519	2314	2114	7286	5637	4862	2139.42	2011.95	2166.86	5071.97	5177.98	5873.95	3740.35	-1.35145	0.0817214	-16.5372	1.97872e-61	1.58709e-59	THR
ENSMUSG00000035493	Tgfbi	transforming_growth_factor,_beta_induced	protein_coding	13	56757336	56787375	+	ENSMUST00000225600;ENSMUST00000223661;ENSMUST00000045173;ENSMUST00000225300;ENSMUST00000226024	56757336;56757397;56757399;56773915;56779026	56787375;56762545;56787171;56779997;56780356	21810	?;NM_009369	cell_adhesion;collagen_binding;extracellular_matrix_binding;cell_population_proliferation;integrin_binding;protein_binding;extracellular_space;extracellular_region;extracellular_matrix;identical_protein_binding;cell_adhesion_molecule_binding;extracellular_matrix_organization;trans-Golgi_network;angiogenesis;chondrocyte_differentiation;basement_membrane;collagen-containing_extracellular_matrix;ext…	6728	10648	9067	29178	22195	15743	9476	9258.11	9293.73	20311.5	20387.6	19019.7	14624.4	-1.09157	0.066222	-16.4835	4.82183e-61	3.85343e-59	THR
ENSMUSG00000056501	Cebpb	CCAAT/enhancer_binding_protein_(C/EBP),_beta	protein_coding	2	167530835	167532338	+	ENSMUST00000070642	167530835	167532338	12608	NM_001287738;NM_009883;NM_001287739	regulation_of_transcription,_DNA-templated;DNA-binding_transcription_factor_activity;positive_regulation_of_inflammatory_response;regulation_of_dendritic_cell_differentiation;positive_regulation_of_transcription_by_RNA_polymerase_II;nucleus;cytoplasm;DNA_binding;defense_response_to_bacterium;regulation_of_transcription_by_RNA_polymerase_II;nucleoplasm;DNA-binding_transcription_factor_activity,_RN…	7293	13213	12775	43563	34261	26629	10271.8	11488.3	13094.4	30325.3	31471.1	32171.4	21470.4	-1.43046	0.086825	-16.4752	5.5343e-61	4.40679e-59	THR
ENSMUSG00000054203	Ifi205	interferon_activated_gene_205	protein_coding	1	173839564	173859376	-	ENSMUST00000059226;ENSMUST00000192166	173839564;173852456	173859321;173859376	226695	NM_172648	activation_of_innate_immune_response;cellular_response_to_interferon-beta;nucleus;response_to_bacterium;negative_regulation_of_transcription_by_RNA_polymerase_II;nucleoplasm;cytosol;nucleolus;identical_protein_binding;transcription_factor_binding;double-stranded_DNA_binding;RNA_polymerase_II_cis-regulatory_region_sequence-specific_DNA_binding;DNA-binding_transcription_repressor_activity,_RNA_poly…	194	335	283	33	27	24	273.238	291.272	290.077	22.9721	24.8014	28.9952	155.226	3.50139	0.212715	16.4604	7.05993e-61	5.6013e-59	THR
ENSMUSG00000031349	Nsdhl	NAD(P)_dependent_steroid_dehydrogenase-like	protein_coding	X	71962163	72002120	+	ENSMUST00000033715;ENSMUST00000155663	71962163;71973358	72002120;71997262	18194	NM_010941	oxidation-reduction_process;3-beta-hydroxy-delta5-steroid_dehydrogenase_activity;oxidoreductase_activity,_acting_on_the_CH-OH_group_of_donors,_NAD_or_NADP_as_acceptor;steroid_biosynthetic_process;membrane;integral_component_of_membrane;endoplasmic_reticulum;endoplasmic_reticulum_membrane;oxidoreductase_activity;lipid_metabolic_process;steroid_metabolic_process;cholesterol_metabolic_process;choles…	407	655	554	2367	1679	1247	573.236	569.502	567.853	1647.73	1542.28	1506.54	1067.86	-1.45877	0.0887938	-16.4287	1.1914e-60	9.41846e-59	THR
ENSMUSG00000047945	Marcksl1	MARCKS-like_1	protein_coding	4	129407374	129409778	+	ENSMUST00000062356	129407374	129409778	17357	NM_010807	calmodulin_binding;cytoplasm;membrane;plasma_membrane;actin_binding;cytoskeleton;actin_filament_binding;synaptic_vesicle;actin_filament_organization;positive_regulation_of_cell_population_proliferation;regulation_of_presynaptic_cytosolic_calcium_ion_concentration;central_nervous_system_development;presynaptic_cytosol;voltage-gated_calcium_channel_activity_involved_in_regulation_of_presynaptic_cyt…	2741	3966	4180	1862	1458	905	3860.54	3448.31	4284.52	1296.18	1339.27	1093.36	2553.7	1.63393	0.0996545	16.3959	2.04454e-60	1.61049e-58	THR
ENSMUSG00000032131	Abcg4	ATP_binding_cassette_subfamily_G_member_4	protein_coding	9	44184485	44199912	-	ENSMUST00000159385;ENSMUST00000034648;ENSMUST00000161354;ENSMUST00000085979;ENSMUST00000162783;ENSMUST00000160323;ENSMUST00000159997;ENSMUST00000161206;ENSMUST00000161408;ENSMUST00000160384	44184485;44185749;44186392;44188368;44188800;44191945;44193143;44193206	44189911;44198841;44199912;44191135;44190897;44198833;44191088;44192955;44199654;44199435	192663	?;NM_138955	?;membrane;ATP_binding;ATPase-coupled_transmembrane_transporter_activity;ATPase_activity;integral_component_of_membrane;plasma_membrane;nucleotide_binding;transmembrane_transport;endosome_membrane;identical_protein_binding;protein_homodimerization_activity;protein_heterodimerization_activity;cellular_response_to_leukemia_inhibitory_factor;intracellular_cholesterol_transport;intermembrane_lipid_tr…	11	25	17	405	339	254	15.4929	21.7367	17.4251	281.931	311.395	306.866	159.141	-4.0094	0.244557	-16.3945	2.09197e-60	1.64198e-58	THR
ENSMUSG00000060044	Tmem26	transmembrane_protein_26	protein_coding	10	68559476	68618480	+	ENSMUST00000219392;ENSMUST00000080995;ENSMUST00000218918	68559476;68559576;68559654	68584298;68618480;68615031	327766	?;NM_177794	membrane;integral_component_of_membrane;molecular_function;cellular_component;biological_process	234	400	319	5	6	8	329.576	347.788	326.977	3.48062	5.51142	9.66507	170.5	5.87581	0.358992	16.3675	3.26121e-60	2.54155e-58	THR
ENSMUSG00000066861	Oas1g	2'-5'_oligoadenylate_synthetase_1G	protein_coding	5	121014205	121025676	-	ENSMUST00000086368;ENSMUST00000162096;ENSMUST00000161809	121014205;121014785;121015007	121025645;121025676;121017666	23960	NM_011852	nucleotidyltransferase_activity;double-stranded_RNA_binding;defense_response_to_virus;2'-5'-oligoadenylate_synthetase_activity;RNA_binding;cytoplasm;nucleoplasm;nucleus;cytosol;immune_system_process;innate_immune_response;negative_regulation_of_viral_genome_replication;regulation_of_ribonuclease_activity;membrane	1661	2372	2247	1074	863	515	2339.42	2062.38	2303.19	747.638	792.725	622.189	1477.92	1.62744	0.0994308	16.3675	3.26101e-60	2.54155e-58	THR
ENSMUSG00000030830	Itgal	integrin_alpha_L	protein_coding	7	126895432	126934310	+	ENSMUST00000117762;ENSMUST00000106306;ENSMUST00000120857;ENSMUST00000205695;ENSMUST00000118405;ENSMUST00000170971	126895432;126895463;126895487;126896602;126908690;126895582	126934309;126934310;126930463;126898747;126932900	16408	NM_001253873;NM_008400;NM_001253872;NM_001253874	cell_adhesion;integrin_complex;membrane;integral_component_of_membrane;metal_ion_binding;integrin-mediated_signaling_pathway;ICAM-3_receptor_activity;protein-containing_complex_binding;cell_adhesion_molecule_binding;T_cell_activation_via_T_cell_receptor_contact_with_antigen_bound_to_MHC_molecule_on_antigen_presenting_cell;heterophilic_cell-cell_adhesion_via_plasma_membrane_cell_adhesion_molecules…	7274	11388	10766	6458	4639	3202	10245	9901.52	11035.2	4495.57	4261.24	3868.44	7301.17	1.30342	0.07979	16.3357	5.5025e-60	4.27309e-58	THR
ENSMUSG00000022440	C1qtnf6	C1q_and_tumor_necrosis_factor_related_protein_6	protein_coding	15	78407546	78415616	-	ENSMUST00000023075;ENSMUST00000147093;ENSMUST00000229185;ENSMUST00000137827;ENSMUST00000230943	78407546;78407548;78411428;78411594	78413825;78413792;78413827;78415616	72709	NM_028331;NM_001204153;NM_001204152	protein_binding;extracellular_space;protein-containing_complex;extracellular_region;collagen_trimer;identical_protein_binding;membrane;integral_component_of_membrane	813	1167	1150	467	394	252	1145.06	1014.67	1178.76	325.09	361.916	304.45	721.658	1.74741	0.107001	16.3308	5.96367e-60	4.61491e-58	THR
ENSMUSG00000031451	Gas6	growth_arrest_specific_6	protein_coding	8	13515374	13544490	-	ENSMUST00000033828	13515374	13544490	14456	NM_019521	calcium_ion_binding;extracellular_region;extracellular_space;cytoplasm;metal_ion_binding;positive_regulation_of_gene_expression;positive_regulation_of_phagocytosis;positive_regulation_of_protein_phosphorylation;protein-macromolecule_adaptor_activity;receptor_ligand_activity;negative_regulation_of_transcription,_DNA-templated;positive_regulation_of_protein_kinase_activity;positive_regulation_of_pr…	648	856	750	282	240	168	912.671	744.266	768.754	196.307	220.457	202.967	507.57	1.9661	0.120553	16.309	8.5221e-60	6.57159e-58	THR
ENSMUSG00000057596	Trim30d	tripartite_motif-containing_30D	protein_coding	7	104119221	104157056	-	ENSMUST00000071069;ENSMUST00000033211;ENSMUST00000141063	104119221;104121051;104121430	104157056;104157032;104132633	209387	NM_001167828;NM_199146	protein_binding;innate_immune_response;nucleoplasm;cytosol;protein_polyubiquitination;cytoplasm;regulation_of_gene_expression;positive_regulation_of_NF-kappaB_transcription_factor_activity;ubiquitin_protein_ligase_activity;protein_ubiquitination;protein_kinase_binding;protein_homodimerization_activity;positive_regulation_of_autophagy;regulation_of_protein_localization;positive_regulation_of_I-kap…	1441	2642	2038	977	738	675	2029.57	2297.14	2088.96	680.114	677.904	815.49	1431.53	1.56731	0.0961497	16.3007	9.75332e-60	7.49471e-58	THR
ENSMUSG00000030410	Dmwd	dystrophia_myotonica-containing_WD_repeat_motif	protein_coding	7	18810152	18816701	+	ENSMUST00000032570;ENSMUST00000108479;ENSMUST00000146429;ENSMUST00000138997	18810152;18810183;18811918;18811951	18816701;18816700;18816427	13401	NM_010058;NM_001374607	protein_binding;nucleus;molecular_function;cellular_component;cell_projection;dendrite;perikaryon	555	872	783	315	248	148	781.686	758.177	802.579	219.279	227.805	178.804	494.722	1.89359	0.116279	16.2848	1.26477e-59	9.68494e-58	THR
ENSMUSG00000032018	Sc5d	sterol-C5-desaturase	protein_coding	9	42162891	42175552	-	ENSMUST00000052725;ENSMUST00000217513;ENSMUST00000169609	42162891;42166893;42166029	42175552;42175551;42175496	235293	NM_172769	oxidation-reduction_process;oxidoreductase_activity;iron_ion_binding;lipid_biosynthetic_process;membrane;integral_component_of_membrane;endoplasmic_reticulum;endoplasmic_reticulum_membrane;intracellular_membrane-bounded_organelle;lipid_metabolic_process;steroid_metabolic_process;steroid_biosynthetic_process;sterol_biosynthetic_process;cholesterol_biosynthetic_process_via_lathosterol;C-5_sterol_de…	687	1083	843	3391	2484	2039	967.6	941.635	864.08	2360.56	2281.73	2463.39	1646.5	-1.35817	0.0836935	-16.2279	3.20177e-59	2.44324e-57	THR
ENSMUSG00000021559	Dapk1	death_associated_protein_kinase_1	protein_coding	13	60749761	60911005	+	ENSMUST00000226059;ENSMUST00000077453;ENSMUST00000224340;ENSMUST00000044083;ENSMUST00000225632;ENSMUST00000224789;ENSMUST00000225952	60749761;60749771;60749868;60750025;60750046;60844227;60901810	60910616;60910615;60872666;60911005;60844329;60869591;60908681	69635	NM_001285917;NM_029653;NM_134062	protein_binding;ATP_binding;protein_kinase_activity;protein_phosphorylation;protein_serine/threonine_kinase_activity;signal_transduction;apoptotic_process;transferase_activity;nucleotide_binding;nucleus;cytoplasm;plasma_membrane;kinase_activity;phosphorylation;calmodulin_binding;GTP_binding;regulation_of_translation;intracellular_signal_transduction;protein_serine_kinase_activity;protein_threonin…	971	1515	1393	4942	3792	2607	1367.6	1317.25	1427.83	3440.25	3483.22	3149.61	2364.29	-1.29351	0.0799738	-16.1742	7.66826e-59	5.83133e-57	THR
ENSMUSG00000021624	Cd180	CD180_antigen	protein_coding	13	102830066	102876137	+	ENSMUST00000022124;ENSMUST00000171267;ENSMUST00000167144;ENSMUST00000170878;ENSMUST00000172138	102830066;102830073;102830081;102830087;102830119	102843463;102840770;102841574;102876137;102876012	17079	NM_001360519;NM_008533	integral_component_of_membrane;protein_binding;immune_response;transmembrane_signaling_receptor_activity;toll-like_receptor_signaling_pathway;membrane;extracellular_space;plasma_membrane;immune_system_process;inflammatory_response;innate_immune_response;cellular_response_to_lipopolysaccharide;extracellular_matrix;positive_regulation_of_lipopolysaccharide-mediated_signaling_pathway;B_cell_prolifer…	5342	8416	7091	4618	3779	2565	7523.9	7317.45	7268.32	3214.7	3471.27	3098.86	5315.75	1.17548	0.0726798	16.1735	7.7609e-59	5.88143e-57	THR
ENSMUSG00000034926	Dhcr24	24-dehydrocholesterol_reductase	protein_coding	4	106418235	106446310	+	ENSMUST00000047973	106418235	106446310	74754	NM_053272	oxidation-reduction_process;oxidoreductase_activity;flavin_adenine_dinucleotide_binding;FAD_binding;nucleus;membrane;integral_component_of_membrane;Golgi_membrane;Golgi_apparatus;endoplasmic_reticulum;endoplasmic_reticulum_membrane;cytosol;cytoplasm;lipid_metabolic_process;steroid_metabolic_process;cholesterol_metabolic_process;steroid_biosynthetic_process;Ras_protein_signal_transduction;choleste…	895	1331	1363	6350	4226	2875	1260.56	1157.26	1397.08	4420.39	3881.87	3473.39	2598.43	-1.62772	0.100686	-16.1663	8.72292e-59	6.58775e-57	THR
ENSMUSG00000006360	Crip1	cysteine-rich_protein_1_(intestinal)	protein_coding	12	113109936	113117499	+	ENSMUST00000198597;ENSMUST00000199089;ENSMUST00000006523;ENSMUST00000200553;ENSMUST00000196932;ENSMUST00000198909	113109936;113112325;113115632;113115673;113115691;113115701	113117499;113117466;113117497	12925	?;NM_007763	?;cytoplasm;metal_ion_binding;zinc_ion_binding;regulation_of_gene_expression;response_to_zinc_ion;cellular_response_to_antibiotic;intrinsic_apoptotic_signaling_pathway_in_response_to_DNA_damage;peptide_binding;cellular_response_to_UV-B	5855	8739	8946	32097	24961	16513	8246.43	7598.29	9169.7	22343.5	22928.4	19949.9	15039.4	-1.38283	0.0857748	-16.1216	1.79952e-58	1.35438e-56	THR
ENSMUSG00000050335	Lgals3	lectin,_galactose_binding,_soluble_3	protein_coding	14	47605208	47623617	+	ENSMUST00000151405;ENSMUST00000142734;ENSMUST00000150290;ENSMUST00000226585;ENSMUST00000144794;ENSMUST00000146468	47605208;47611270;47611346;47611373;47611421	47619085;47623617;47623545;47617589;47617774;47623251	16854	?;NM_010705;NM_001145953	?;carbohydrate_binding;nucleus;spliceosomal_complex;cytoplasm;extracellular_region;RNA_splicing;immune_system_process;innate_immune_response;IgE_binding;protein_phosphatase_binding;chemoattractant_activity;laminin_binding;monocyte_chemotaxis;neutrophil_chemotaxis;epithelial_cell_differentiation;positive_regulation_of_protein-containing_complex_assembly;regulation_of_T_cell_proliferation;negative_…	81270	121267	111458	347110	269706	190345	114464	105438	114245	241632	247744	229962	175581	-1.10622	0.068656	-16.1125	2.08508e-58	1.56395e-56	THR
ENSMUSG00000049625	Tifab	TRAF-interacting_protein_with_forkhead-associated_domain,_family_member_B	protein_coding	13	56321517	56326698	-	ENSMUST00000169652;ENSMUST00000225063	56321517;56322296	56326614;56326698	212937	NM_145976;NM_001168615	protein_binding;I-kappaB_kinase/NF-kappaB_signaling;molecular_function;cellular_component;inner_ear_morphogenesis;inner_ear_development;neuromuscular_process_controlling_balance;genitalia_development;cochlea_development;cochlea_morphogenesis;peristalsis;craniofacial_suture_morphogenesis;auditory_behavior;thorax_and_anterior_abdomen_determination;trigeminal_nerve_development;vestibulocochlear_nerv…	2373	3503	3386	11248	8468	6104	3342.23	3045.75	3470.67	7830.01	7778.45	7374.45	5473.59	-1.22196	0.0758521	-16.1098	2.17623e-58	1.62677e-56	THR
ENSMUSG00000029177	Cenpa	centromere_protein_A	protein_coding	5	30824121	30832174	+	ENSMUST00000144742;ENSMUST00000133316;ENSMUST00000134846;ENSMUST00000150810;ENSMUST00000149759;ENSMUST00000199320;ENSMUST00000197962;ENSMUST00000031073;ENSMUST00000199617;ENSMUST00000134372	30824121;30824241;30824256;30824279;30824287;30824301;30824304;30824318;30824342;30829299	30832174;30831722;30831659;30831753;30827103;30831408;30828109;30831730;30831546	12615	NM_001302131;NM_001302130;NM_001302129;NM_007681;NM_001302132	DNA_binding;protein_heterodimerization_activity;nucleosome;nucleus;nucleoplasm;chromosome,_centromeric_region;kinetochore;condensed_chromosome_kinetochore;chromosome;condensed_chromosome,_centromeric_region;mitotic_cytokinesis;establishment_of_mitotic_spindle_orientation;kinetochore_assembly;protein_localization_to_chromosome,_centromeric_region;condensed_nuclear_chromosome_kinetochore;condensed_…	1029	1676	1416	4796	3638	2653	1449.29	1457.23	1451.41	3338.61	3341.76	3205.18	2373.91	-1.182	0.0734872	-16.0844	3.28206e-58	2.44508e-56	THR
ENSMUSG00000034220	Gpc1	glypican_1	protein_coding	1	92759367	92788501	+	ENSMUST00000045970;ENSMUST00000191373;ENSMUST00000190586;ENSMUST00000190677;ENSMUST00000190215	92759367;92759691;92780920;92784284;92784490	92788501;92763399;92783690;92785244;92785317	14733	NM_016696	regulation_of_signal_transduction;collagen-containing_extracellular_matrix;anchored_component_of_plasma_membrane;membrane;copper_ion_binding;plasma_membrane;anchored_component_of_membrane;nucleoplasm;cytosol;extracellular_region;extracellular_space;synapse;endosome;cell_surface;neuronal_cell_body;membrane_raft;cell_migration;Golgi_lumen;heparan_sulfate_proteoglycan_catabolic_process;regulation_of…	876	1371	1491	5665	4544	3050	1233.8	1192.04	1528.28	3943.55	4173.98	3684.81	2626.08	-1.57756	0.0981061	-16.0801	3.51825e-58	2.61218e-56	THR
ENSMUSG00000025491	Ifitm1	interferon_induced_transmembrane_protein_1	protein_coding	7	140547134	140549738	+	ENSMUST00000106042;ENSMUST00000106040;ENSMUST00000026564	140547134;140547941;140547953	140549738	68713	NM_026820;NM_001360727;NM_001112715;NM_001360728	integral_component_of_membrane;membrane;plasma_membrane;molecular_function;protein-containing_complex;defense_response_to_virus;immune_system_process;innate_immune_response;lysosomal_membrane;ossification;negative_regulation_of_viral_genome_replication;anterior/posterior_pattern_specification;early_endosome;response_to_interferon-gamma;response_to_interferon-alpha;response_to_interferon-beta;nega…	94	150	121	903	764	438	132.394	130.42	124.026	628.601	701.787	529.163	374.398	-2.26977	0.141227	-16.0717	4.02597e-58	2.97908e-56	THR
ENSMUSG00000029581	Fscn1	fascin_actin-bundling_protein_1	protein_coding	5	142946098	142958940	+	ENSMUST00000031565;ENSMUST00000198017;ENSMUST00000129306;ENSMUST00000150622;ENSMUST00000137552;ENSMUST00000139131;ENSMUST00000135293	142946098;142946131;142946598;142948708;142949005;142950288;142955840	142958940;142958938;142957925;142956307;142957708;142956429;142957744	14086	NM_007984	cell_migration;actin_cytoskeleton_organization;actin_filament_binding;actin_filament_organization;protein-macromolecule_adaptor_activity;cytoplasm;cytosol;protein_binding;plasma_membrane;cell_junction;actin_binding;establishment_or_maintenance_of_cell_polarity;cell_projection;actin_cytoskeleton;positive_regulation_of_lamellipodium_assembly;cytoskeleton;growth_cone;lamellipodium;filopodium;cell-ce…	147	266	201	1423	1263	657	207.041	231.279	206.026	990.586	1160.15	793.744	598.138	-2.1908	0.136351	-16.0673	4.32226e-58	3.18759e-56	THR
ENSMUSG00000018341	Il12rb2	interleukin_12_receptor,_beta_2	protein_coding	6	67268302	67353172	-	ENSMUST00000117441;ENSMUST00000018485	67268302;67269002	67316678;67353172	16162	NM_001311141;NM_008354	membrane;protein_binding;cytokine_receptor_activity;cytokine-mediated_signaling_pathway;integral_component_of_membrane;external_side_of_plasma_membrane;plasma_membrane;response_to_lipopolysaccharide;protein_kinase_binding;positive_regulation_of_interferon-gamma_production;cytokine_binding;receptor_complex;response_to_cytokine;peptidyl-tyrosine_phosphorylation	1467	2425	1881	977	756	672	2066.18	2108.46	1928.04	680.114	694.438	811.866	1381.52	1.48563	0.0925513	16.0519	5.54066e-58	4.07248e-56	THR
ENSMUSG00000000184	Ccnd2	cyclin_D2	protein_coding	6	127102125	127129156	-	ENSMUST00000000188;ENSMUST00000201564;ENSMUST00000201985;ENSMUST00000201902;ENSMUST00000202363;ENSMUST00000201066;ENSMUST00000201637;ENSMUST00000201857	127102125;127107472;127116056;127122986;127124465;127125246;127125263;127127744	127128023;127116115;127123651;127129156;127127970;127127996;127127924	12444	NM_009829	nucleus;cytoplasm;membrane;nucleoplasm;cytosol;protein_binding;cyclin-dependent_protein_serine/threonine_kinase_regulator_activity;cell_cycle;nuclear_membrane;cell_division;nucleolus;G1/S_transition_of_mitotic_cell_cycle;positive_regulation_of_protein_phosphorylation;chromatin;protein_kinase_binding;negative_regulation_of_apoptotic_process;positive_regulation_of_cell_population_proliferation;posi…	6263	10919	9593	5651	4376	3572	8821.07	9493.73	9832.88	3933.8	4019.66	4315.45	6736.1	1.19902	0.0749033	16.0076	1.13006e-57	8.27844e-56	THR
ENSMUSG00000079659	Tmem243	transmembrane_protein_243,_mitochondrial	protein_coding	5	9150668	9210986	+	ENSMUST00000196029;ENSMUST00000115365;ENSMUST00000198935;ENSMUST00000200542	9150668;9150747;9163248;9205733	9208080;9169045;9168983;9210986	652925	?;NM_001081029	molecular_function;cellular_component;biological_process;membrane;integral_component_of_membrane	890	1537	1157	471	303	337	1253.51	1336.37	1185.93	327.875	278.327	407.141	798.194	1.90616	0.119183	15.9935	1.4178e-57	1.03518e-55	THR
ENSMUSG00000033192	Lpcat2	lysophosphatidylcholine_acyltransferase_2	protein_coding	8	93581967	93645907	+	ENSMUST00000046290;ENSMUST00000210099;ENSMUST00000209265;ENSMUST00000130471;ENSMUST00000151106	93581967;93582023;93582108;93632546	93645907;93645451;93596686;93644696	270084	NM_173014;NM_001357375;NM_001357374	calcium_ion_binding;transferase_activity,_transferring_acyl_groups;membrane;integral_component_of_membrane;transferase_activity;Golgi_membrane;Golgi_apparatus;metal_ion_binding;plasma_membrane;endoplasmic_reticulum;endoplasmic_reticulum_membrane;lipid_metabolic_process;phospholipid_biosynthetic_process;lipid_droplet;Golgi_stack;1-acylglycerol-3-phosphate_O-acyltransferase_activity;phospholipid_me…	3458	5359	4722	3194	2335	1692	4870.39	4659.49	4840.08	2223.42	2144.86	2044.16	3463.73	1.16259	0.0727475	15.9811	1.72973e-57	1.25875e-55	THR
ENSMUSG00000037661	Gpr160	G_protein-coupled_receptor_160	protein_coding	3	30910099	30951341	+	ENSMUST00000130294;ENSMUST00000108261;ENSMUST00000108259;ENSMUST00000046748;ENSMUST00000194979;ENSMUST00000108258;ENSMUST00000147697;ENSMUST00000166278	30910099;30910138;30910142;30910164;30910292	30933610;30951339;30949941;30949970;30951341	71862	?;NM_001286994;NM_001134385;NM_001286995;NM_001357144;NM_027965;NM_001286996;NM_001134386	?;integral_component_of_membrane;membrane;plasma_membrane;G_protein-coupled_receptor_activity;signal_transduction;G_protein-coupled_receptor_signaling_pathway;receptor_complex	459	740	615	2359	1751	1435	646.475	643.407	630.379	1642.16	1608.42	1733.67	1150.75	-1.37552	0.0861378	-15.9688	2.108e-57	1.52896e-55	THR
ENSMUSG00000023341	Mx2	MX_dynamin-like_GTPase_2	polymorphic_pseudogene	16	97336508	97362100	+	ENSMUST00000190447;ENSMUST00000188251;ENSMUST00000190097;ENSMUST00000191103;ENSMUST00000024112	97336508;97337281;97351587;97359612;97337283	97359968;97362100;97353170;97361718;97362099	17858	?;NR_003508	?;GTPase_activity;GTP_binding;cytoplasm;plasma_membrane;nucleotide_binding;nucleus;defense_response_to_virus;immune_system_process;innate_immune_response;cytoplasmic_vesicle;membrane;presynapse;microtubule_binding;microtubule_cytoskeleton;axon;mitochondrial_membrane;postsynaptic_density;response_to_virus;response_to_type_I_interferon;mitochondrial_fission;membrane_fusion;dynamin_family_protein_po…	500	774	647	255	221	145	704.221	672.969	663.179	177.512	203.004	175.179	432.677	1.87442	0.117439	15.9608	2.39676e-57	1.73268e-55	THR
ENSMUSG00000035095	Fam167a	family_with_sequence_similarity_167,_member_A	protein_coding	14	63673843	63702947	+	ENSMUST00000121288;ENSMUST00000128313	63673843;63673858	63702947;63679505	219148	NM_177628	biological_process	216	299	272	10	6	8	304.224	259.971	278.802	6.96125	5.51142	9.66507	144.189	5.28721	0.331343	15.9569	2.55016e-57	1.83753e-55	THR
ENSMUSG00000024669	Cd5	CD5_antigen	protein_coding	19	10694480	10716366	-	ENSMUST00000238167;ENSMUST00000025571;ENSMUST00000235856;ENSMUST00000237397	10694480;10695509;10696466;10714788	10716366;10716338;10699438;10716273	12507	?;NM_007650	membrane;scavenger_receptor_activity;integral_component_of_membrane;endocytosis;plasma_membrane;external_side_of_plasma_membrane;protein_binding;spanning_component_of_plasma_membrane;apoptotic_signaling_pathway;T_cell_costimulation	278	463	406	5	3	5	391.547	402.564	416.152	3.48062	2.75571	6.04067	203.757	6.69904	0.420786	15.9203	4.58303e-57	3.29154e-55	THR
ENSMUSG00000036896	C1qc	complement_component_1,_q_subcomponent,_C_chain	protein_coding	4	136617115	136620376	-	ENSMUST00000046332;ENSMUST00000153104	136617115;136618962	136620376;136620187	12262	NM_007574	protein_binding;extracellular_space;extracellular_region;immune_system_process;collagen_trimer;innate_immune_response;complement_activation,_classical_pathway;synapse;negative_regulation_of_granulocyte_differentiation;negative_regulation_of_macrophage_differentiation;synapse_pruning;postsynapse	14776	20837	19879	12467	9510	6689	20811.1	18117.1	20376.1	8678.59	8735.6	8081.21	14133.3	1.21746	0.0765611	15.9018	6.1595e-57	4.40936e-55	THR
ENSMUSG00000027670	Ocstamp	osteoclast_stimulatory_transmembrane_protein	protein_coding	2	165235680	165242325	-	ENSMUST00000029213	165235680	165242325	74614	NM_029021	integral_component_of_membrane;membrane;molecular_function;cellular_component;cell_differentiation;positive_regulation_of_osteoclast_differentiation;positive_regulation_of_macrophage_fusion;cellular_response_to_tumor_necrosis_factor;cellular_response_to_estrogen_stimulus;multinuclear_osteoclast_differentiation;positive_regulation_of_osteoclast_proliferation	551	1037	985	4123	3369	2096	776.052	901.64	1009.63	2870.12	3094.66	2532.25	1864.06	-1.65828	0.104295	-15.9	6.3407e-57	4.52434e-55	THR
ENSMUSG00000015932	Dstn	destrin	protein_coding	2	143757240	143785244	+	ENSMUST00000103172	143757240	143785244	56431	NM_019771	actin_binding;actin_filament_depolymerization;actin_cytoskeleton;actin_filament_severing;positive_regulation_of_actin_filament_depolymerization;cytoplasm;actin_filament_binding;cell_motility;cortical_actin_cytoskeleton;actin_filament_fragmentation;actin_cortical_patch	3583	6064	4984	16050	12434	10585	5046.45	5272.46	5108.63	11172.8	11421.5	12788.1	8468.32	-1.19691	0.0752869	-15.898	6.54504e-57	4.65503e-55	THR
ENSMUSG00000036853	Mcoln3	mucolipin_3	protein_coding	3	145823205	145847561	+	ENSMUST00000140214;ENSMUST00000039450;ENSMUST00000146689	145823205;145827427;145844835	145830561;145847561;145846418	171166	?;NM_134160	cation_channel_activity;membrane;integral_component_of_membrane;ion_transmembrane_transport;cation_transmembrane_transport;plasma_membrane;ion_transport;cytoplasm;cytoplasmic_vesicle;autophagosome_membrane;cell_projection;lipid_binding;endosome;endosome_membrane;late_endosome_membrane;early_endosome_membrane;locomotory_behavior;release_of_sequestered_calcium_ion_into_cytosol;stereocilium_membrane…	1660	2510	2045	1291	964	726	2338.01	2182.37	2096.14	898.697	885.501	877.105	1546.3	1.31216	0.0825735	15.8908	7.34095e-57	5.20426e-55	THR
ENSMUSG00000024247	Pkdcc	protein_kinase_domain_containing,_cytoplasmic	protein_coding	17	83522721	83532499	+	ENSMUST00000170794;ENSMUST00000166528;ENSMUST00000170758;ENSMUST00000168118	83522721;83527531;83528464	83532499;83529171;83531693;83532004	106522	NM_134117	ATP_binding;protein_kinase_activity;protein_phosphorylation;non-membrane_spanning_protein_tyrosine_kinase_activity;transferase_activity;Golgi_apparatus;nucleotide_binding;protein_transport;extracellular_region;multicellular_organism_development;kinase_activity;phosphorylation;cell_differentiation;protein_tyrosine_kinase_activity;transmembrane_receptor_protein_tyrosine_kinase_activity;ossification…	704	993	941	3380	2689	1937	991.543	863.383	964.53	2352.9	2470.03	2340.16	1663.76	-1.34835	0.0849235	-15.8772	9.11823e-57	6.44345e-55	THR
ENSMUSG00000024251	Thada	thyroid_adenoma_associated	protein_coding	17	84497504	84773633	-	ENSMUST00000047524;ENSMUST00000234547;ENSMUST00000234529;ENSMUST00000234724;ENSMUST00000234134;ENSMUST00000235126;ENSMUST00000234313	84497504;84498965;84529972;84577735;84611639;84617054;84750800	84773544;84676208;84537288;84743116;84644302;84621107;84773633	240174	NM_183021	molecular_function;cytosol;endoplasmic_reticulum;tRNA_methylation;negative_regulation_of_endoplasmic_reticulum_calcium_ion_concentration;lipid_homeostasis	850	1198	1045	537	392	282	1197.18	1041.62	1071.13	373.819	360.079	340.694	730.754	1.61655	0.101836	15.8741	9.58469e-57	6.75137e-55	THR
ENSMUSG00000030137	Tuba8	tubulin,_alpha_8	protein_coding	6	121187655	121203813	+	ENSMUST00000032233	121187655	121203813	53857	NM_017379	GTPase_activity;GTP_binding;microtubule-based_process;microtubule;structural_constituent_of_cytoskeleton;cytoplasm;nucleotide_binding;microtubule_cytoskeleton;cytoskeleton;microtubule_cytoskeleton_organization;mitotic_cell_cycle	287	454	467	117	77	63	404.223	394.739	478.678	81.4466	70.7298	76.1124	250.988	2.4801	0.156253	15.8723	9.86205e-57	6.92455e-55	THR
ENSMUSG00000026069	Il1rl1	interleukin_1_receptor-like_1	protein_coding	1	40468730	40504575	+	ENSMUST00000174335;ENSMUST00000173881;ENSMUST00000097772;ENSMUST00000173514;ENSMUST00000053043	40468730;40475749;40478787;40478936;40479788	40485883;40480567;40504575;40487308;40504556	17082	NM_001294171;NM_001025602;NM_010743	interleukin-1_receptor_activity;positive_regulation_of_macrophage_activation;positive_regulation_of_inflammatory_response;membrane;integral_component_of_membrane;extracellular_space;external_side_of_plasma_membrane;plasma_membrane;hydrolase_activity;signal_transduction;cytosol;cell_surface;extracellular_region;focal_adhesion;extracellular_matrix;cytokine-mediated_signaling_pathway;NAD+_nucleosida…	124	182	136	1070	660	552	174.647	158.243	139.401	744.854	606.256	666.89	415.048	-2.10448	0.1327	-15.8589	1.21959e-56	8.53597e-55	THR
ENSMUSG00000037418	Best1	bestrophin_1	protein_coding	19	9962538	9978997	-	ENSMUST00000117346;ENSMUST00000235983;ENSMUST00000144273	9962538;9964197;9967912	9978997;9975934;9970279	24115	NM_011913	chloride_transmembrane_transport;chloride_channel_activity;membrane;integral_component_of_membrane;plasma_membrane;ion_transport;basolateral_plasma_membrane;identical_protein_binding;chloride_transport;chloride_channel_complex;basal_plasma_membrane;regulation_of_calcium_ion_transport;transepithelial_chloride_transport;detection_of_light_stimulus_involved_in_visual_perception	62	108	92	636	518	368	87.3234	93.9027	94.3005	442.735	475.819	444.593	273.112	-2.30134	0.145269	-15.8419	1.59863e-56	1.11534e-54	THR
ENSMUSG00000091649	Phf11b	PHD_finger_protein_11B	protein_coding	14	59558413	59578800	-	ENSMUST00000166121	59558413	59578800	236451	NM_001164327	metal_ion_binding;molecular_function;nucleoplasm;biological_process;nucleus;nuclear_membrane	759	1190	1028	547	384	286	1069.01	1034.67	1053.71	380.78	352.731	345.526	706.07	1.54404	0.0975015	15.836	1.75601e-56	1.22126e-54	THR
ENSMUSG00000044199	S1pr4	sphingosine-1-phosphate_receptor_4	protein_coding	10	81333581	81335966	-	ENSMUST00000053646	81333581	81335966	13611	NM_010102	integral_component_of_membrane;G_protein-coupled_receptor_signaling_pathway;G_protein-coupled_receptor_activity;sphingosine-1-phosphate_receptor_activity;membrane;plasma_membrane;signal_transduction;cytoplasm;integral_component_of_plasma_membrane;mitochondrion;adenylate_cyclase-activating_G_protein-coupled_receptor_signaling_pathway;regulation_of_metabolic_process;sphingosine-1-phosphate_receptor…	153	240	199	1024	892	604	215.492	208.673	203.976	712.832	819.364	729.713	481.675	-1.85016	0.11687	-15.831	1.90307e-56	1.31936e-54	THR
ENSMUSG00000032323	Cyp11a1	cytochrome_P450,_family_11,_subfamily_a,_polypeptide_1	protein_coding	9	57913694	57934306	+	ENSMUST00000188116;ENSMUST00000034874;ENSMUST00000188944;ENSMUST00000188539	57913694;57921954;57922280;57924679	57928025;57934306;57929669;57932526	13070	?;NM_001346787;NM_019779	oxidation-reduction_process;heme_binding;mitochondrion;iron_ion_binding;oxidoreductase_activity,_acting_on_paired_donors,_with_incorporation_or_reduction_of_molecular_oxygen;cholesterol_monooxygenase_(side-chain-cleaving)_activity;C21-steroid_hormone_biosynthetic_process;membrane;metal_ion_binding;mitochondrial_inner_membrane;oxidoreductase_activity;monooxygenase_activity;lipid_metabolic_process;…	237	331	331	56	44	39	333.801	287.794	339.277	38.983	40.4171	47.1172	181.232	2.93814	0.185637	15.8273	2.01542e-56	1.39286e-54	THR
ENSMUSG00000027078	Ube2l6	ubiquitin-conjugating_enzyme_E2L_6	protein_coding	2	84629172	84640679	+	ENSMUST00000102642;ENSMUST00000150325;ENSMUST00000154709;ENSMUST00000159150	84629172;84629178;84633047;84636573	84640520;84636735;84640679;84639578	56791	NM_019949	transferase_activity;nucleotide_binding;ATP_binding;nucleus;protein_binding;ubiquitin_conjugating_enzyme_activity;protein_polyubiquitination;ubiquitin-dependent_protein_catabolic_process;protein_phosphopantetheinylation;protein_ubiquitination;ubiquitin_protein_ligase_binding;ubiquitin_ligase_complex;ubiquitin_binding;modification-dependent_protein_catabolic_process;ISG15-protein_conjugation;ISG15…	2429	4012	3171	1812	1553	1196	3421.11	3488.31	3250.29	1261.38	1426.54	1444.93	2382.09	1.29997	0.0823074	15.7941	3.41654e-56	2.35377e-54	THR
ENSMUSG00000017754	Pltp	phospholipid_transfer_protein	protein_coding	2	164681438	164699631	-	ENSMUST00000109316;ENSMUST00000109317;ENSMUST00000059954;ENSMUST00000142603;ENSMUST00000148912;ENSMUST00000156255;ENSMUST00000128110	164681438;164688733;164694393;164694530;164696230	164699462;164699553;164699631;164698716;164699546;164699540;164699550	18830	?;NM_011125	lipid_metabolic_process;extracellular_space;lipid_binding;nucleus;extracellular_region;flagellated_sperm_motility;intermembrane_lipid_transfer;lipid_transport;sterol_transport;phosphatidic_acid_binding;phospholipid_transport;high-density_lipoprotein_particle;positive_regulation_of_cholesterol_efflux;ceramide_transport;phospholipid_transfer_activity;phosphatidylcholine_transfer_activity;cholestero…	1876	2631	2628	9117	7513	5052	2642.24	2287.57	2693.72	6346.57	6901.21	6103.49	4495.8	-1.34516	0.0852361	-15.7816	4.16824e-56	2.86267e-54	THR
ENSMUSG00000039891	Txlnb	taxilin_beta	protein_coding	10	17671974	17721413	+	ENSMUST00000175676;ENSMUST00000037964	17671974;17672004	17683656;17721413	378431	?;NM_138628	?;syntaxin_binding;molecular_function;biological_process;cytoplasm	218	365	274	48	24	36	307.04	317.356	280.852	33.414	22.0457	43.4928	167.367	3.21909	0.204582	15.7349	8.71562e-56	5.96708e-54	THR
ENSMUSG00000040950	Mgl2	macrophage_galactose_N-acetyl-galactosamine_specific_lectin_2	protein_coding	11	70021155	70028376	+	ENSMUST00000041550;ENSMUST00000132645;ENSMUST00000165951;ENSMUST00000147502;ENSMUST00000108584	70021155;70021236;70021250;70024920;70024999	70028376;70025270;70028374;70027058;70028121	216864	NM_145137	membrane;integral_component_of_membrane;carbohydrate_binding	4614	7238	6854	23318	17293	11795	6498.55	6293.22	7025.39	16232.2	15884.8	14249.9	11030.7	-1.22661	0.0780071	-15.7244	1.02991e-55	7.02932e-54	THR
ENSMUSG00000046727	Cystm1	cysteine-rich_transmembrane_module_containing_1	protein_coding	18	36475573	36536150	+	ENSMUST00000139727;ENSMUST00000237375;ENSMUST00000235403;ENSMUST00000236593;ENSMUST00000237329;ENSMUST00000236374;ENSMUST00000236024;ENSMUST00000235864;ENSMUST00000050584;ENSMUST00000145439;ENSMUST00000235576;ENSMUST00000152804;ENSMUST00000144158	36475573;36475633;36475725;36475851;36475885;36475990;36477639;36481712;36481750;36481816;36481827;36498834	36526430;36536150;36526426;36535761;36535760;36536033;36501308;36536028;36526423;36535593	66060	?;NM_001368637;NM_001081365	membrane;integral_component_of_membrane;molecular_function	439	572	522	152	138	104	618.306	497.336	535.053	105.811	126.763	125.646	334.819	2.20933	0.140604	15.7132	1.22852e-55	8.35886e-54	THR
ENSMUSG00000028266	Lmo4	LIM_domain_only_4	protein_coding	3	143894291	143910981	-	ENSMUST00000121796;ENSMUST00000120539;ENSMUST00000121112;ENSMUST00000196264;ENSMUST00000148128;ENSMUST00000197652;ENSMUST00000134961;ENSMUST00000124891	143894291;143894393;143894444;143894823;143899749;143906544;143907384	143908157;143910981;143908093;143900579;143908724;143910941;143908061	16911	NM_001161769;NM_010723;NM_001161770	metal_ion_binding;nucleus;protein_binding;positive_regulation_of_transcription_by_RNA_polymerase_II;neural_tube_closure;negative_regulation_of_protein-containing_complex_assembly;regulation_of_transcription_by_RNA_polymerase_II;transcription_factor_binding;cell_leading_edge;ventricular_septum_development;ventral_spinal_cord_interneuron_differentiation;RNA_polymerase_II_transcription_regulator_com…	531	906	732	2681	2059	1695	747.883	787.739	750.304	1866.31	1891.33	2047.79	1348.56	-1.34199	0.0854069	-15.7129	1.2336e-55	8.36752e-54	THR
ENSMUSG00000041324	Inhba	inhibin_beta-A	protein_coding	13	16186436	16206206	+	ENSMUST00000042603;ENSMUST00000164993	16186436;16189060	16206206;16201796	16323	NM_008380	extracellular_region;growth_factor_activity;hormone_activity;extracellular_space;perinuclear_region_of_cytoplasm;positive_regulation_of_transcription_by_RNA_polymerase_II;cytokine_activity;positive_regulation_of_gene_expression;positive_regulation_of_transcription,_DNA-templated;cell_cycle_arrest;G1/S_transition_of_mitotic_cell_cycle;identical_protein_binding;response_to_drug;roof_of_mouth_develo…	846	1517	1063	5210	4157	4146	1191.54	1318.98	1089.58	3626.81	3818.49	5008.92	2675.72	-1.78864	0.114142	-15.6703	2.41596e-55	1.63371e-53	THR
ENSMUSG00000022586	Ly6i	lymphocyte_antigen_6_complex,_locus_I	protein_coding	15	74851383	74855279	-	ENSMUST00000023250;ENSMUST00000166694	74851383;74851661	74855279	57248	NM_020498;NM_001358005	membrane;plasma_membrane;anchored_component_of_membrane;synapse;acetylcholine_receptor_inhibitor_activity;acetylcholine_receptor_binding;acetylcholine_receptor_signaling_pathway;negative_regulation_of_signaling_receptor_activity	597	798	755	267	236	180	840.84	693.836	773.879	185.865	216.782	217.464	488.111	1.90031	0.121324	15.6631	2.70433e-55	1.8231e-53	THR
ENSMUSG00000028327	Stra6l	STRA6-like	protein_coding	4	45848664	45887008	+	ENSMUST00000107783;ENSMUST00000107782;ENSMUST00000128947;ENSMUST00000165478;ENSMUST00000030011	45848664;45848816;45848997;45874211;45848947	45887008;45860016;45886618	74152	?;NM_001305421;NM_028788	membrane;integral_component_of_membrane;plasma_membrane;protein_binding;retinol_transport;vitamin_A_import	2338	3954	3127	2048	1640	1195	3292.94	3437.88	3205.19	1425.66	1506.45	1443.72	2385.31	1.18359	0.075617	15.6525	3.19546e-55	2.1476e-53	THR
ENSMUSG00000032690	Oas2	2'-5'_oligoadenylate_synthetase_2	protein_coding	5	120868398	120887918	-	ENSMUST00000053909;ENSMUST00000081491;ENSMUST00000147941;ENSMUST00000146101	120868398;120868399;120868401;120871347	120887918;120873640;120876473	246728	NM_145227;NM_001347448	nucleotidyltransferase_activity;double-stranded_RNA_binding;defense_response_to_virus;2'-5'-oligoadenylate_synthetase_activity;RNA_binding;cytoplasm;transferase_activity;metal_ion_binding;nucleoplasm;nucleotide_binding;ATP_binding;perinuclear_region_of_cytoplasm;cytosol;immune_system_process;response_to_bacterium;innate_immune_response;negative_regulation_of_viral_genome_replication;regulation_of…	3144	4552	3542	1795	1680	1142	4428.14	3957.82	3630.57	1249.54	1543.2	1379.69	2698.16	1.52633	0.0975562	15.6457	3.5566e-55	2.38303e-53	THR
ENSMUSG00000024334	H2-Oa	histocompatibility_2,_O_region_alpha_locus	protein_coding	17	34311314	34314208	+	ENSMUST00000025192;ENSMUST00000236684;ENSMUST00000174670	34311314;34311378;34311396	34314208;34314205;34314207	15001	NM_008206	membrane;antigen_processing_and_presentation;immune_response;MHC_class_II_protein_complex;integral_component_of_membrane;immune_system_process;adaptive_immune_response;antigen_processing_and_presentation_of_peptide_or_polysaccharide_antigen_via_MHC_class_II;negative_regulation_of_antigen_processing_and_presentation_of_peptide_antigen_via_MHC_class_II;MHC_class_II_protein_complex_binding;antigen_p…	561	792	777	276	250	159	790.136	688.62	796.429	192.13	229.642	192.093	481.509	1.88765	0.120732	15.6351	4.19972e-55	2.80538e-53	THR
ENSMUSG00000025085	Ablim1	actin-binding_LIM_protein_1	protein_coding	19	57021165	57303351	-	ENSMUST00000079360;ENSMUST00000111529;ENSMUST00000099294;ENSMUST00000111559;ENSMUST00000111528;ENSMUST00000111526;ENSMUST00000111550;ENSMUST00000111558;ENSMUST00000111555;ENSMUST00000111546;ENSMUST00000111544;ENSMUST00000156316;ENSMUST00000137389;ENSMUST00000127198;ENSMUST00000133782;ENSMUST00000134430;ENSMUST00000150425;ENSMUST00000128212;ENSMUST00000111524;ENSMUST00000133369;ENSMUST00000104902	57021165;57021322;57021706;57024715;57024850;57024911;57025116;57025398;57025436;57025572;57025614;57025683;57027879;57029486;57049396;57065734;57104454;57118696;57119038;57119278;57021699	57204464;57107441;57186063;57227761;57107439;57107345;57185888;57228293;57204397;57185823;57185928;57303351;57035670;57033374;57123140;57123109;57107456;57124157;57303343;57170740	226251	NM_178688;NM_001347459;NM_001362445;NM_001362446;NM_001290815;NM_001290813;NM_001103177;NM_001290816;NM_001103178	actin_binding;cytoskeleton_organization;cytoplasm;metal_ion_binding;lamellipodium_assembly;cilium_assembly;stress_fiber;lamellipodium;positive_regulation_of_transcription_by_RNA_polymerase_II;cytoskeleton;postsynaptic_density;actin_filament_binding;actin_cytoskeleton;protein_binding;axon_guidance	308	487	352	100	86	61	433.8	423.431	360.802	69.6125	78.997	73.6962	240.057	2.45635	0.157171	15.6286	4.65039e-55	3.09702e-53	THR
ENSMUSG00000079547	H2-DMb1	histocompatibility_2,_class_II,_locus_Mb1	protein_coding	17	34372046	34379204	+	ENSMUST00000114232;ENSMUST00000173262;ENSMUST00000174765	34372046;34374211;34375819	34379204;34376263;34379075	14999	NM_010387	membrane;antigen_processing_and_presentation;immune_response;MHC_class_II_protein_complex;integral_component_of_membrane;immune_system_process;adaptive_immune_response;antigen_processing_and_presentation_of_peptide_or_polysaccharide_antigen_via_MHC_class_II	2385	3370	3451	13101	9483	6471	3359.14	2930.11	3537.29	9119.93	8710.79	7817.83	5912.52	-1.38519	0.0887956	-15.5997	7.30855e-55	4.85257e-53	THR
ENSMUSG00000023832	Acat2	acetyl-Coenzyme_A_acetyltransferase_2	protein_coding	17	13161777	13179634	-	ENSMUST00000007005;ENSMUST00000233792;ENSMUST00000159697;ENSMUST00000159358	13161777;13161925;13162330;13163290	13179634;13179607;13179258;13175232	110460	NM_009338	transferase_activity,_transferring_acyl_groups;transferase_activity,_transferring_acyl_groups_other_than_amino-acyl_groups;cytoplasm;transferase_activity;cytosol;mitochondrion;fatty_acid_metabolic_process;fatty_acid_beta-oxidation;acetyl-CoA_C-acetyltransferase_activity;positive_regulation_of_intestinal_cholesterol_absorption	328	511	498	1932	1476	1050	461.969	444.299	510.453	1344.91	1355.81	1268.54	897.664	-1.48759	0.0955147	-15.5744	1.08612e-54	7.18968e-53	THR
ENSMUSG00000028270	Gbp2	guanylate_binding_protein_2	protein_coding	3	142326363	142343769	+	ENSMUST00000165774;ENSMUST00000169572	142326363;142326396	142343769;142336346	14469	NM_010260	GTPase_activity;GTP_binding;cytoplasm;membrane;Golgi_membrane;Golgi_apparatus;hydrolase_activity;nucleotide_binding;nucleus;nucleoplasm;perinuclear_region_of_cytoplasm;cytosol;response_to_bacterium;cellular_response_to_lipopolysaccharide;protein_homodimerization_activity;cellular_response_to_interferon-gamma;defense_response_to_protozoan;defense_response_to_Gram-positive_bacterium;cytoplasmic_ves…	3631	5967	5725	3390	2402	1871	5114.05	5188.12	5868.16	2359.86	2206.4	2260.42	3832.84	1.2439	0.0798778	15.5725	1.11928e-54	7.38694e-53	THR
ENSMUSG00000042613	Pbxip1	pre_B_cell_leukemia_transcription_factor_interacting_protein_1	protein_coding	3	89344013	89358259	+	ENSMUST00000038942;ENSMUST00000141340;ENSMUST00000130858;ENSMUST00000146630;ENSMUST00000145753	89344013;89344019;89344022;89344061;89344063	89358259;89352829;89353468;89352777;89352821	229534	NM_146131	negative_regulation_of_transcription,_DNA-templated;cell_differentiation;transcription_corepressor_activity;nucleus;cytoplasm;molecular_function;cytoskeleton;microtubule;membrane;regulation_of_Rho_guanyl-nucleotide_exchange_factor_activity;integral_component_of_membrane	7765	11984	10715	7477	5849	4297	10936.6	10419.7	10982.9	5204.93	5372.71	5191.35	8018.03	1.036	0.066623	15.5503	1.58457e-54	1.04264e-52	THR
ENSMUSG00000022018	Rgcc	regulator_of_cell_cycle	protein_coding	14	79526196	79539085	-	ENSMUST00000022595	79526196	79539085	66214	NM_025427	regulation_of_cell_cycle;nucleus;cytoplasm;nucleoplasm;protein_binding;microtubule_organizing_center;positive_regulation_of_transcription_by_RNA_polymerase_II;cytoskeleton;cell_cycle;positive_regulation_of_gene_expression;nucleolus;G1/S_transition_of_mitotic_cell_cycle;protein_kinase_binding;negative_regulation_of_angiogenesis;negative_regulation_of_cell_population_proliferation;centrosome;positi…	555	793	766	3004	2389	1561	781.686	689.489	785.154	2091.16	2194.46	1885.9	1404.64	-1.45539	0.0936049	-15.5482	1.63567e-54	1.07305e-52	THR
ENSMUSG00000025854	Fam20c	FAM20C,_golgi_associated_secretory_pathway_kinase	protein_coding	5	138740269	138795832	+	ENSMUST00000026972;ENSMUST00000160645;ENSMUST00000197027;ENSMUST00000159176;ENSMUST00000160988;ENSMUST00000161641	138740269;138740838;138740842;138772255;138774529;138792945	138795832;138795136;138744604;138794914;138793094;138795160	80752	NM_001359593;NM_030565	extracellular_space;cytoplasm;transferase_activity;Golgi_apparatus;metal_ion_binding;nucleotide_binding;ATP_binding;extracellular_region;kinase_activity;phosphorylation;protein_serine/threonine_kinase_activity;protein_phosphorylation;protein_serine_kinase_activity;protein_threonine_kinase_activity;ATP_metabolic_process;enamel_mineralization;calcium_ion_binding;biomineral_tissue_development;skelet…	5129	7607	7604	25793	19603	13318	7223.9	6614.05	7794.14	17955.1	18006.7	16089.9	12280.6	-1.26713	0.0816064	-15.5273	2.26589e-54	1.48207e-52	THR
ENSMUSG00000001588	Acap1	ArfGAP_with_coiled-coil,_ankyrin_repeat_and_PH_domains_1	protein_coding	11	69772393	69786365	-	ENSMUST00000108622;ENSMUST00000001631;ENSMUST00000127238;ENSMUST00000148037	69772393;69774309;69780200	69781157;69786365;69779243;69781317	216859	?;NM_153788	?;protein_binding;GTPase_activator_activity;membrane;metal_ion_binding;molecular_function;biological_process;positive_regulation_of_GTPase_activity;signal_transduction;lipid_metabolic_process;lipid_catabolic_process;endosome;recycling_endosome_membrane	4452	7594	6327	4133	3333	2221	6270.39	6602.75	6485.21	2877.08	3061.59	2683.27	4663.38	1.16637	0.075309	15.4878	4.19193e-54	2.73371e-52	THR
ENSMUSG00000051339	2900026A02Rik	RIKEN_cDNA_2900026A02_gene	protein_coding	5	113234189	113369102	-	ENSMUST00000212276;ENSMUST00000050125;ENSMUST00000211733	113234189	113285852;113311217;113369102	243219	NM_001347397;NM_172884;NM_001375886	?;molecular_function;cellular_component;biological_process	737	1054	1107	462	352	254	1038.02	916.421	1134.68	321.61	323.336	306.866	673.489	1.69529	0.109529	15.478	4.88775e-54	3.17805e-52	THR
ENSMUSG00000045322	Tlr9	toll-like_receptor_9	protein_coding	9	106099797	106104082	+	ENSMUST00000062241	106099797	106104082	81897	NM_031178	integral_component_of_membrane;protein_binding;signal_transduction;transmembrane_signaling_receptor_activity;innate_immune_response;positive_regulation_of_inflammatory_response;response_to_molecule_of_bacterial_origin;MyD88-dependent_toll-like_receptor_signaling_pathway;toll-like_receptor_9_signaling_pathway;negative_regulation_of_interleukin-6_production;positive_regulation_of_transcription_by_R…	322	560	606	150	114	75	453.518	486.903	621.153	104.419	104.717	90.61	310.22	2.37562	0.153755	15.4507	7.46842e-54	4.8417e-52	THR
ENSMUSG00000026437	Cdk18	cyclin-dependent_kinase_18	protein_coding	1	132039975	132067422	-	ENSMUST00000027697;ENSMUST00000188387;ENSMUST00000185601;ENSMUST00000189733;ENSMUST00000112362	132039975;132042324;132042569;132042672;132042502	132067422;132044651;132044428;132043993;132067343	18557	NM_008795	ATP_binding;protein_kinase_activity;protein_phosphorylation;transferase_activity;nucleotide_binding;nucleus;kinase_activity;phosphorylation;cytoplasm;protein_serine/threonine_kinase_activity;protein_serine_kinase_activity;protein_threonine_kinase_activity;cyclin-dependent_protein_serine/threonine_kinase_activity;regulation_of_cell_cycle;regulation_of_transcription_involved_in_G1/S_transition_of_m…	4035	6184	5956	3250	2457	1509	5683.06	5376.8	6104.93	2262.41	2256.93	1823.07	3917.87	1.43429	0.0929634	15.4285	1.05225e-53	6.80156e-52	THR
ENSMUSG00000078137	Ankrd63	ankyrin_repeat_domain_63	protein_coding	2	118529584	118534444	-	ENSMUST00000104937	118529584	118534444	383787	NM_001081971	protein_binding;molecular_function;cellular_component;biological_process	121	195	156	970	699	479	170.422	169.546	159.901	675.241	642.08	578.696	399.314	-1.92774	0.125092	-15.4106	1.38927e-53	8.95366e-52	THR
ENSMUSG00000031004	Mki67	antigen_identified_by_monoclonal_antibody_Ki_67	protein_coding	7	135291513	135318090	-	ENSMUST00000033310;ENSMUST00000211238	135291513;135306365	135318090;135312640	17345	NM_001081117	protein_binding;nucleus;DNA_binding;nucleotide_binding;ATP_binding;nucleoplasm;nuclear_body;cytoplasm;chromosome;cell_cycle;nucleolus;condensed_chromosome;protein_C-terminus_binding;regulation_of_mitotic_nuclear_division;regulation_of_chromatin_organization;cell_population_proliferation;meiotic_cell_cycle;regulation_of_chromosome_segregation;hepatocyte_proliferation;cholangiocyte_proliferation;ch…	1930	3397	2547	9816	6896	5068	2718.29	2953.59	2610.69	6833.16	6334.45	6122.82	4595.5	-1.21957	0.079195	-15.3996	1.6458e-53	1.05759e-51	THR
ENSMUSG00000034258	Flvcr2	feline_leukemia_virus_subgroup_C_cellular_receptor_2	protein_coding	12	85793313	85860359	+	ENSMUST00000040461;ENSMUST00000221585	85793313;85821604	85860359;85851148	217721	NM_145447	transmembrane_transport;transmembrane_transporter_activity;membrane;integral_component_of_membrane;heme_transmembrane_transporter_activity;heme_binding;heme_transport	15	30	16	449	284	216	21.1266	26.0841	16.4001	312.56	260.874	260.957	149.667	-3.70247	0.2405	-15.3949	1.77084e-53	1.13463e-51	THR
ENSMUSG00000040528	Milr1	mast_cell_immunoglobulin_like_receptor_1	protein_coding	11	106642052	106659620	+	ENSMUST00000147326;ENSMUST00000182896;ENSMUST00000182908;ENSMUST00000086353;ENSMUST00000183111;ENSMUST00000106794;ENSMUST00000182023;ENSMUST00000182479	106642052;106642066;106642091;106642094;106645769	106659620;106657971;106658394;106659545;106658591;106659543;106659546	380732	?;NM_001271373;NM_001271374;NM_001033435;NM_001271375;NM_001271372	negative_regulation_of_mast_cell_activation;mast_cell_degranulation;membrane;integral_component_of_membrane;cell_surface_receptor_signaling_pathway;plasma_membrane;integral_component_of_plasma_membrane;extracellular_region;protein_binding;transmembrane_signaling_receptor_activity;cell-cell_adhesion_via_plasma-membrane_adhesion_molecules	2216	3270	2985	1839	1459	1020	3121.11	2843.16	3059.64	1280.17	1340.19	1232.3	2146.1	1.22624	0.0796563	15.3941	1.79318e-53	1.1456e-51	THR
ENSMUSG00000030793	Pycard	PYD_and_CARD_domain_containing	protein_coding	7	127588880	127593039	-	ENSMUST00000033056;ENSMUST00000205594	127588880;127590812	127593039;127592699	66824	NM_023258	proteolysis;regulation_of_apoptotic_process;cysteine-type_endopeptidase_activity;innate_immune_response;inflammatory_response;nucleus;cytoplasm;endoplasmic_reticulum;nucleoplasm;protein-containing_complex;cytosol;protein_binding;immune_system_process;extracellular_region;mitochondrion;response_to_bacterium;nucleolus;positive_regulation_of_NF-kappaB_transcription_factor_activity;identical_protein_…	3730	5571	4993	15836	11894	8521	5253.49	4843.81	5117.85	11023.8	10925.5	10294.5	7909.83	-1.08428	0.0704458	-15.3917	1.86145e-53	1.18577e-51	THR
ENSMUSG00000062488	Ifit3b	interferon-induced_protein_with_tetratricopeptide_repeats_3B	protein_coding	19	34585370	34590801	+	ENSMUST00000076249	34585370	34590801	667370	NM_001005858	protein_binding;cellular_response_to_interferon-alpha;cytosol;cytoplasm;RNA_binding;identical_protein_binding;mitochondrion;defense_response_to_virus	204	257	274	9	7	7	287.322	223.454	280.852	6.26512	6.42999	8.45694	135.463	5.25636	0.342174	15.3617	2.95865e-53	1.87925e-51	THR
ENSMUSG00000028459	Cd72	CD72_antigen	protein_coding	4	43446462	43454628	-	ENSMUST00000098104;ENSMUST00000107926;ENSMUST00000107925;ENSMUST00000030179;ENSMUST00000098105;ENSMUST00000134850;ENSMUST00000140284;ENSMUST00000133110;ENSMUST00000151868;ENSMUST00000141198	43446462;43447724;43447735;43448030;43449845;43452310;43452321;43452601	43454627;43454563;43454584;43454628;43454626;43449942;43452372;43454612;43454323	12517	NM_001110322;NM_007654;NM_001110320;NM_001110321	integral_component_of_plasma_membrane;transmembrane_signaling_receptor_activity;membrane;integral_component_of_membrane;carbohydrate_binding	400	680	523	217	167	118	563.377	591.239	536.078	151.059	153.401	142.56	356.286	1.9165	0.124787	15.3582	3.12219e-53	1.97741e-51	THR
ENSMUSG00000049608	Gpr55	G_protein-coupled_receptor_55	protein_coding	1	85866039	85888729	-	ENSMUST00000086975	85866039	85888729	227326	NM_001033290	integral_component_of_membrane;G_protein-coupled_receptor_signaling_pathway;G_protein-coupled_receptor_activity;membrane;plasma_membrane;integral_component_of_plasma_membrane;signal_transduction;bone_resorption;positive_regulation_of_ERK1_and_ERK2_cascade;positive_regulation_of_Rho_protein_signal_transduction;positive_regulation_of_cytosolic_calcium_ion_concentration_involved_in_phospholipase_C-a…	601	879	882	360	290	189	846.474	764.263	904.055	250.605	266.385	228.337	543.353	1.74899	0.114123	15.3254	5.17435e-53	3.26772e-51	THR
ENSMUSG00000049130	C5ar1	complement_component_5a_receptor_1	protein_coding	7	15980668	15993465	-	ENSMUST00000168818;ENSMUST00000209442;ENSMUST00000050770	15980670;15982475;15980668	15993263;15993465	12273	NM_001173550;NM_007577	integral_component_of_membrane;G_protein-coupled_receptor_signaling_pathway;G_protein-coupled_receptor_activity;chemotaxis;complement_receptor_activity;complement_component_C5a_receptor_activity;positive_regulation_of_macrophage_chemotaxis;microglial_cell_activation;positive_regulation_of_angiogenesis;membrane;plasma_membrane;cell_surface;basolateral_plasma_membrane;cytoplasmic_vesicle;signal_tra…	2226	3495	3282	1909	1495	1181	3135.19	3038.79	3364.07	1328.9	1373.26	1426.81	2277.84	1.20921	0.0790395	15.2989	7.7803e-53	4.89936e-51	THR
ENSMUSG00000031443	F7	coagulation_factor_VII	protein_coding	8	13076034	13085809	+	ENSMUST00000033820	13076034	13085809	14068	NM_010172	calcium_ion_binding;serine-type_endopeptidase_activity;proteolysis;extracellular_region;blood_coagulation;extracellular_space;hydrolase_activity;peptidase_activity;serine-type_peptidase_activity;hemostasis;protein_processing;endopeptidase_activity;positive_regulation_of_protein_kinase_B_signaling;signaling_receptor_binding;vesicle;positive_regulation_of_leukocyte_chemotaxis;positive_regulation_of…	3531	5827	5404	16102	12486	8947	4973.21	5066.4	5539.13	11209	11469.3	10809.2	8177.7	-1.10386	0.0723252	-15.2625	1.35924e-52	8.53484e-51	THR
ENSMUSG00000021579	Lrrc14b	leucine_rich_repeat_containing_14B	protein_coding	13	74507697	74512124	-	ENSMUST00000022064	74507697	74512124	432779	NM_001033042	molecular_function;biological_process;cytoplasm	214	282	240	39	13	11	301.407	245.19	246.001	27.1489	11.9414	13.2895	140.83	3.83905	0.251906	15.24	1.9187e-52	1.20134e-50	THR
ENSMUSG00000041481	Serpina3g	serine_(or_cysteine)_peptidase_inhibitor,_clade_A,_member_3G	protein_coding	12	104202504	104208198	+	ENSMUST00000171065;ENSMUST00000043315;ENSMUST00000171916;ENSMUST00000170628	104202504;104202511;104202518;104202519	104204518;104208198;104205564;104204582	20715	?;NM_001353612;NM_001353613	?;extracellular_space	472	663	497	187	108	61	664.785	576.458	509.428	130.175	99.2055	73.6962	342.291	2.49889	0.164016	15.2356	2.05088e-52	1.28046e-50	THR
ENSMUSG00000028832	Stmn1	stathmin_1	protein_coding	4	134195631	134201154	+	ENSMUST00000030636;ENSMUST00000130253;ENSMUST00000127279;ENSMUST00000105867;ENSMUST00000105868	134195631;134195710;134195717;134195720;134197053	134201154;134197994;134200236;134200975;134200810	16765	NM_019641	regulation_of_microtubule_polymerization_or_depolymerization;cytoplasm;nervous_system_development;cytosol;multicellular_organism_development;cytoskeleton;membrane;microtubule;cell_differentiation;protein_binding;neuron_projection_development;neuron_projection;negative_regulation_of_stress_fiber_assembly;tubulin_binding;axonogenesis;negative_regulation_of_Rho_protein_signal_transduction;negative_r…	1205	2023	1735	6094	4442	3083	1697.17	1758.94	1778.38	4242.18	4080.29	3724.68	2880.27	-1.20283	0.079012	-15.2233	2.47573e-52	1.54133e-50	THR
ENSMUSG00000021250	Fos	FBJ_osteosarcoma_oncogene	protein_coding	12	85520664	85524047	+	ENSMUST00000021674;ENSMUST00000134311;ENSMUST00000140525;ENSMUST00000136122	85520664;85521685;85521465	85524047;85522837;85522959;85522781	14281	NM_010234	DNA_binding;regulation_of_transcription,_DNA-templated;DNA-binding_transcription_factor_activity;regulation_of_transcription_by_RNA_polymerase_II;transcription_regulator_complex;nucleus;cytoplasm;endoplasmic_reticulum;RNA_polymerase_II_cis-regulatory_region_sequence-specific_DNA_binding;nucleoplasm;DNA-binding_transcription_factor_activity,_RNA_polymerase_II-specific;regulation_of_gene_expression…	382	591	617	2494	2563	2200	538.025	513.856	632.429	1736.14	2354.29	2657.89	1405.44	-2.00037	0.131567	-15.2042	3.31648e-52	2.05893e-50	THR
ENSMUSG00000041845	Rhod	ras_homolog_family_member_D	protein_coding	19	4475487	4489460	-	ENSMUST00000048197;ENSMUST00000235680;ENSMUST00000117462;ENSMUST00000151420	4475487;4475695;4476255	4489460;4489428;4489449;4476583	11854	NM_007485;NM_001329989	GTPase_activity;GTP_binding;small_GTPase_mediated_signal_transduction;membrane;plasma_membrane;nucleotide_binding;establishment_or_maintenance_of_cell_polarity;cell_cortex;intracellular_membrane-bounded_organelle;endosome;regulation_of_actin_cytoskeleton_organization;early_endosome;cytoplasmic_vesicle;cell_projection;protein_kinase_binding;actin_filament_organization;cell_migration;regulation_of_…	244	377	359	78	75	44	343.66	327.79	367.977	54.2977	68.8927	53.1579	202.629	2.5576	0.16863	15.167	5.84961e-52	3.62132e-50	THR
ENSMUSG00000033880	Lgals3bp	lectin,_galactoside-binding,_soluble,_3_binding_protein	protein_coding	11	118283577	118292918	-	ENSMUST00000144529;ENSMUST00000043722;ENSMUST00000106290;ENSMUST00000141459;ENSMUST00000127054	118283577;118287433;118287635;118290587	118288977;118292918;118292678;118292698;118291864	19039	?;NM_011150	?;membrane;protein_binding;scavenger_receptor_activity;extracellular_space;extracellular_region;cell_adhesion;endocytosis	40219	55910	55952	31058	24557	15268	56646.1	48612	57351.1	21620.2	22557.3	18445.8	37538.8	1.37643	0.0907679	15.1642	6.10021e-52	3.76553e-50	THR
ENSMUSG00000090272	Mndal	myeloid_nuclear_differentiation_antigen_like	protein_coding	1	173676692	173708447	-	ENSMUST00000220623;ENSMUST00000186442;ENSMUST00000188804;ENSMUST00000189474;ENSMUST00000190071;ENSMUST00000190651;ENSMUST00000189501;ENSMUST00000191500;ENSMUST00000187636	173676692;173684786;173685056;173690125;173698944;173699048;173700444;173702884	173690065;173703426;173707871;173696326;173700576;173707677;173708447;173707753;173707774	100040462	?;NM_001374640;NM_001170853	?;activation_of_innate_immune_response;cellular_response_to_interferon-beta;nucleus;response_to_bacterium;negative_regulation_of_transcription_by_RNA_polymerase_II;nucleoplasm;cytosol;nucleolus;identical_protein_binding;transcription_factor_binding;double-stranded_DNA_binding;RNA_polymerase_II_cis-regulatory_region_sequence-specific_DNA_binding;DNA-binding_transcription_repressor_activity,_RNA_po…	3733	6447	4435	2319	1887	1684	5257.72	5605.47	4545.9	1614.31	1733.34	2034.5	3465.21	1.51981	0.100224	15.1641	6.11682e-52	3.76553e-50	THR
ENSMUSG00000036181	H1f2	H1.2_linker_histone,_cluster_member	protein_coding	13	23922791	23924350	+	ENSMUST00000040914	23922791	23924350	50708	NM_015786	DNA_binding;nucleosome;nucleosome_assembly;nucleus;protein_binding;chromosome;negative_regulation_of_transcription_by_RNA_polymerase_II;nucleosome_positioning;regulation_of_transcription_by_RNA_polymerase_II;negative_regulation_of_chromatin_silencing;transcriptionally_active_chromatin;histone_H3-K4_trimethylation;double-stranded_DNA_binding;histone_H3-K27_trimethylation;chromatin_DNA_binding;euch…	6567	9240	9495	5596	3847	2903	9249.24	8033.9	9732.43	3895.51	3533.74	3507.21	6325.34	1.30373	0.0861648	15.1306	1.01705e-51	6.24351e-50	THR
ENSMUSG00000022103	Gfra2	glial_cell_line_derived_neurotrophic_factor_family_receptor_alpha_2	protein_coding	14	71127560	71217278	+	ENSMUST00000022699;ENSMUST00000227697;ENSMUST00000227633	71127560;71127968;71179326	71217278;71215936;71217263	14586	NM_008115;NM_001302094;NM_001302095	signaling_receptor_activity;membrane;external_side_of_plasma_membrane;plasma_membrane;anchored_component_of_membrane;nervous_system_development;receptor_complex;negative_regulation_of_protein_autophosphorylation;transmembrane_receptor_protein_tyrosine_kinase_signaling_pathway;glial_cell-derived_neurotrophic_factor_receptor_activity;glial_cell-derived_neurotrophic_factor_receptor_signaling_pathway…	11	18	11	359	298	193	15.4929	15.6504	11.2751	249.909	273.734	233.17	133.205	-4.16267	0.27561	-15.1035	1.53676e-51	9.40763e-50	THR
ENSMUSG00000020689	Itgb3	integrin_beta_3	protein_coding	11	104498826	104561302	+	ENSMUST00000021028;ENSMUST00000127140	104498826;104528215	104561302;104560639	16416	NM_016780	cell_adhesion;integrin_complex;integrin-mediated_signaling_pathway;integrin_binding;platelet_aggregation;positive_regulation_of_cell_migration;membrane;integral_component_of_membrane;external_side_of_plasma_membrane;plasma_membrane;nucleus;nucleoplasm;protein-containing_complex;cell_surface;protein_binding;cell_junction;synapse;postsynaptic_membrane;cell-substrate_junction_assembly;focal_adhesion…	720	1012	975	324	342	213	1014.08	879.903	999.381	225.544	314.151	257.333	615.065	1.86252	0.123347	15.0998	1.62411e-51	9.91473e-50	THR
ENSMUSG00000040033	Stat2	signal_transducer_and_activator_of_transcription_2	protein_coding	10	128106428	128128718	+	ENSMUST00000218863;ENSMUST00000085708;ENSMUST00000217852;ENSMUST00000220142;ENSMUST00000217727;ENSMUST00000218862;ENSMUST00000220277;ENSMUST00000105238	128106428;128106445;128113727;128117517;128118686;128119439;128119976	128113279;128128718;128117471;128119162;128119829;128127666;128126581	20847	?;NM_019963	?;nucleus;DNA_binding;regulation_of_transcription,_DNA-templated;DNA-binding_transcription_factor_activity;signal_transduction;cytoplasm;protein_binding	6552	10055	8373	5839	4788	3460	9228.11	8742.51	8582.37	4064.67	4398.11	4180.14	6532.65	1.07045	0.070904	15.0971	1.69153e-51	1.02977e-49	THR
ENSMUSG00000030103	Bhlhe40	basic_helix-loop-helix_family,_member_e40	protein_coding	6	108637590	108643886	+	ENSMUST00000032194;ENSMUST00000166346;ENSMUST00000163617;ENSMUST00000204550	108637590;108637760;108637835;108640007	108643886;108638295;108639660;108642626	20893	NM_011498	DNA_binding;regulation_of_transcription,_DNA-templated;protein_dimerization_activity;nucleus;cytoplasm;RNA_polymerase_II_cis-regulatory_region_sequence-specific_DNA_binding;DNA-binding_transcription_repressor_activity,_RNA_polymerase_II-specific;regulation_of_transcription_by_RNA_polymerase_II;nuclear_body;DNA-binding_transcription_factor_activity,_RNA_polymerase_II-specific;protein_binding;anter…	4947	7351	7103	22335	16425	11902	6967.56	6391.47	7280.62	15547.9	15087.5	14379.2	10942.4	-1.12542	0.0745937	-15.0873	1.96426e-51	1.1925e-49	THR
ENSMUSG00000025648	Pfkfb4	6-phosphofructo-2-kinase/fructose-2,6-biphosphatase_4	protein_coding	9	108820846	108861296	+	ENSMUST00000198140;ENSMUST00000051873;ENSMUST00000198277;ENSMUST00000199620;ENSMUST00000196249;ENSMUST00000199591;ENSMUST00000199184;ENSMUST00000200229;ENSMUST00000200015;ENSMUST00000198763	108820846;108820970;108821016;108821060;108821084;108827956;108840254;108846448	108861296;108828337;108821969;108859780;108839724;108857972;108861265	270198	NM_173019	ATP_binding;catalytic_activity;6-phosphofructo-2-kinase_activity;fructose_metabolic_process;fructose_2,6-bisphosphate_metabolic_process;transferase_activity;hydrolase_activity;metabolic_process;nucleotide_binding;cytosol;kinase_activity;phosphorylation;dephosphorylation;fructose-2,6-bisphosphate_2-phosphatase_activity;carbohydrate_phosphorylation	992	1579	1418	4791	3718	2509	1397.17	1372.89	1453.46	3335.13	3415.24	3031.21	2334.18	-1.21255	0.0803854	-15.0842	2.05831e-51	1.24616e-49	THR
ENSMUSG00000026628	Atf3	activating_transcription_factor_3	protein_coding	1	190902493	190950236	-	ENSMUST00000027941;ENSMUST00000195117;ENSMUST00000131854	190902493;190903622	190915537;190950236;190915305	11910	NM_007498	nucleus;DNA_binding;regulation_of_transcription,_DNA-templated;DNA-binding_transcription_factor_activity;regulation_of_transcription_by_RNA_polymerase_II;RNA_polymerase_II_cis-regulatory_region_sequence-specific_DNA_binding;nucleoplasm;DNA-binding_transcription_factor_activity,_RNA_polymerase_II-specific;positive_regulation_of_transcription_by_RNA_polymerase_II;skeletal_muscle_cell_differentiatio…	3358	5080	4682	14074	11038	7791	4729.55	4416.9	4799.08	9797.26	10139.2	9412.57	7215.76	-1.07406	0.07121	-15.0831	2.09344e-51	1.26394e-49	THR
ENSMUSG00000024696	Lpxn	leupaxin	protein_coding	19	12773557	12811171	+	ENSMUST00000235690;ENSMUST00000025601	12773557;12775961	12811171	107321	NM_001361971;NM_134152	metal_ion_binding;nucleus;cytoplasm;membrane;plasma_membrane;cytosol;cell_junction;focal_adhesion;cell_projection;cell_adhesion;protein_binding;perinuclear_region_of_cytoplasm;nuclear_speck;transcription_coregulator_activity;podosome;negative_regulation_of_cell_adhesion;transforming_growth_factor_beta_receptor_signaling_pathway;endothelial_cell_migration;regulation_of_cell_adhesion_mediated_by_in…	2359	3770	3133	2202	1468	1175	3322.52	3277.9	3211.34	1532.87	1348.46	1419.56	2352.11	1.18834	0.0790351	15.0356	4.29152e-51	2.58397e-49	THR
ENSMUSG00000026712	Mrc1	mannose_receptor,_C_type_1	protein_coding	2	14234203	14336868	+	ENSMUST00000028045;ENSMUST00000146168	14234203;14333372	14336868;14336738	17533	NM_008625	membrane;integral_component_of_membrane;plasma_membrane;cell_surface;receptor-mediated_endocytosis;endosome_membrane;carbohydrate_binding;endosome;cellular_response_to_lipopolysaccharide;cellular_response_to_interferon-gamma;endocytosis;signaling_receptor_activity;protein_binding;transmembrane_signaling_receptor_activity;cargo_receptor_activity;mannose_binding;cellular_response_to_interleukin-4	4121	7691	5580	21653	15020	13669	5804.19	6687.09	5719.53	15073.2	13796.9	16514	10599.1	-1.31677	0.0878035	-14.9968	7.70229e-51	4.62495e-49	THR
ENSMUSG00000028217	Cdh17	cadherin_17	protein_coding	4	11758147	11817895	+	ENSMUST00000029871;ENSMUST00000108303	11758147;11758193	11817895;11811486	12557	NM_019753	membrane;calcium_ion_binding;homophilic_cell_adhesion_via_plasma_membrane_adhesion_molecules;cell_adhesion;plasma_membrane;cell-cell_adhesion;integral_component_of_membrane;metal_ion_binding;nucleoplasm;protein_binding;basolateral_plasma_membrane;cell_junction;integral_component_of_plasma_membrane;calcium-dependent_cell-cell_adhesion_via_plasma_membrane_cell_adhesion_molecules;cell_surface;cell-c…	155	325	251	4	7	11	218.309	282.577	257.276	2.7845	6.42999	13.2895	130.111	5.24907	0.350274	14.9856	9.11709e-51	5.45957e-49	THR
ENSMUSG00000045817	Zfp36l2	zinc_finger_protein_36,_C3H_type-like_2	protein_coding	17	84491359	84495375	-	ENSMUST00000060366	84491359	84495375	12193	NM_001001806	metal_ion_binding;RNA_binding;nucleus;cytoplasm;multicellular_organism_development;ERK1_and_ERK2_cascade;hemopoiesis;cellular_response_to_epidermal_growth_factor_stimulus;response_to_wounding;cellular_response_to_fibroblast_growth_factor_stimulus;MAPK_cascade;regulation_of_mRNA_stability;3'-UTR-mediated_mRNA_destabilization;mRNA_3'-UTR_AU-rich_region_binding;regulation_of_B_cell_differentiation;c…	2680	4124	4017	12516	10088	8742	3774.63	3585.69	4117.45	8712.7	9266.53	10561.5	6669.75	-1.31382	0.0877429	-14.9735	1.09387e-50	6.53263e-49	THR
ENSMUSG00000002227	Mov10	Mov10_RISC_complex_RNA_helicase	protein_coding	3	104702152	104725879	-	ENSMUST00000002297;ENSMUST00000106774;ENSMUST00000106775;ENSMUST00000196161;ENSMUST00000136148;ENSMUST00000196211;ENSMUST00000145414;ENSMUST00000168015;ENSMUST00000166979	104702152;104711866;104711907;104712724;104712745	104725558;104725879;104724670;104725432;104725617;104725621	17454	?;NM_001163441;NM_008619;NM_001163440	helicase_activity;RNA_binding;5'-3'_RNA_helicase_activity;post-transcriptional_gene_silencing_by_RNA;cytoplasm;RNA_helicase_activity;ATPase_activity;P-body;negative_regulation_of_transposition,_RNA-mediated;gene_silencing_by_miRNA;mRNA_cleavage_involved_in_gene_silencing_by_miRNA;defense_response_to_virus;positive_regulation_of_mRNA_catabolic_process;3'-UTR-mediated_mRNA_destabilization;cytosol;c…	1809	2716	2428	1523	1189	800	2547.87	2361.48	2488.71	1060.2	1092.18	966.507	1752.82	1.24319	0.0830332	14.9722	1.11571e-50	6.64495e-49	THR
ENSMUSG00000058163	Gm5431	predicted_gene_5431	protein_coding	11	48778249	48793041	-	ENSMUST00000109210;ENSMUST00000109212;ENSMUST00000109209	48778249;48778956;48779220	48792979;48793041;48785539	432555	NM_001024230	membrane;GTP_binding;GTPase_activity;defense_response;cellular_response_to_interferon-beta;endoplasmic_reticulum_membrane	870	1380	1223	599	475	413	1225.34	1199.87	1253.58	416.979	436.32	498.959	838.509	1.45036	0.0977897	14.8314	9.17866e-50	5.45188e-48	THR
ENSMUSG00000050914	Ankrd37	ankyrin_repeat_domain_37	protein_coding	8	46449939	46458744	-	ENSMUST00000053558;ENSMUST00000153674;ENSMUST00000131008;ENSMUST00000144525;ENSMUST00000210971;ENSMUST00000141334	46449939;46449948;46449951;46450002;46450819;46451169	46452904;46452603;46450905;46458744;46452886	654824	NM_001039562	protein_binding;nucleus;cytoplasm;nucleoplasm;cytosol;biological_process;mitochondrion	177	210	210	1030	951	733	249.294	182.589	215.251	717.009	873.56	885.562	520.544	-1.94588	0.131252	-14.8255	1.00214e-49	5.93639e-48	THR
ENSMUSG00000051439	Cd14	CD14_antigen	protein_coding	18	36858120	36859851	-	ENSMUST00000061829;ENSMUST00000237042	36858120;36858924	36859851;36859791	12475	NM_009841	protein_binding;membrane;Golgi_apparatus;external_side_of_plasma_membrane;extracellular_space;plasma_membrane;anchored_component_of_membrane;anchored_component_of_external_side_of_plasma_membrane;cell_surface;extracellular_region;immune_system_process;response_to_bacterium;inflammatory_response;innate_immune_response;cellular_response_to_lipopolysaccharide;positive_regulation_of_interleukin-8_pro…	5712	9515	8252	5678	4553	3442	8045.02	8273	8458.35	3952.6	4182.25	4158.4	6178.27	1.0117	0.068309	14.8106	1.25086e-49	7.38984e-48	THR
ENSMUSG00000026817	Ak1	adenylate_kinase_1	protein_coding	2	32511770	32525070	+	ENSMUST00000113278;ENSMUST00000113277;ENSMUST00000195721;ENSMUST00000156578;ENSMUST00000068271;ENSMUST00000135392	32511770;32515449;32515450;32518402;32519516;32519533	32525070;32525066;32521184;32521147;32525064;32523412	11636	NM_001198790;NM_001198792;NM_001198791;NM_021515	ATP_binding;cytoplasm;ATP_metabolic_process;nucleobase-containing_compound_metabolic_process;nucleoside_diphosphate_kinase_activity;adenylate_kinase_activity;nucleobase-containing_compound_kinase_activity;nucleoside_triphosphate_biosynthetic_process;transferase_activity;nucleotide_binding;perinuclear_region_of_cytoplasm;cytosol;plasma_membrane;kinase_activity;phosphorylation;neuron_projection;nuc…	318	515	457	1667	1318	963	447.885	447.777	468.428	1160.44	1210.67	1163.43	816.439	-1.37318	0.0928187	-14.7942	1.59751e-49	9.41245e-48	THR
ENSMUSG00000038776	Ephx1	epoxide_hydrolase_1,_microsomal	protein_coding	1	180803775	180848469	-	ENSMUST00000154133;ENSMUST00000036928;ENSMUST00000111068;ENSMUST00000147585	180803775;180817119;180823714	180823735;180845134;180848469	13849	?;NM_010145;NM_001312918	catalytic_activity;cis-stilbene-oxide_hydrolase_activity;membrane;integral_component_of_membrane;hydrolase_activity;endoplasmic_reticulum;endoplasmic_reticulum_membrane;plasma_membrane;intracellular_membrane-bounded_organelle;response_to_organic_cyclic_compound;arachidonic_acid_metabolic_process;enzyme_binding;response_to_toxic_substance;aromatic_compound_catabolic_process;cellular_aromatic_compo…	737	1142	1019	3506	2778	1860	1038.02	992.934	1044.48	2440.61	2551.79	2247.13	1719.16	-1.23688	0.0838164	-14.7571	2.77051e-49	1.62801e-47	THR
ENSMUSG00000024140	Epas1	endothelial_PAS_domain_protein_1	protein_coding	17	87061128	87140838	+	ENSMUST00000024954;ENSMUST00000234447	87061128;87131761	87140838;87133050	13819	NM_010137	nucleus;regulation_of_transcription,_DNA-templated;protein_binding;DNA-binding_transcription_factor_activity;cytoplasm;protein_dimerization_activity;transcription_regulator_complex;DNA_binding;regulation_of_transcription_by_RNA_polymerase_II;RNA_polymerase_II_transcription_regulatory_region_sequence-specific_DNA_binding;DNA-binding_transcription_factor_activity,_RNA_polymerase_II-specific;multice…	109	166	149	881	600	437	153.52	144.332	152.726	613.286	551.142	527.955	357.16	-1.91576	0.129838	-14.7551	2.85355e-49	1.67233e-47	THR
ENSMUSG00000026832	Cytip	cytohesin_1_interacting_protein	protein_coding	2	58019149	58085544	-	ENSMUST00000028175;ENSMUST00000148764;ENSMUST00000153052;ENSMUST00000151169;ENSMUST00000151785;ENSMUST00000144117;ENSMUST00000146545;ENSMUST00000131443	58019149;58023946;58049988;58050049;58037746;58023861;58037571;58024078	58050507;58085539;58085544;58050669;58085540;58085529;58050131;58046809	227929	NM_139200	protein_binding;cytoplasm;nucleoplasm;cytosol;cell_cortex;endosome;early_endosome;regulation_of_cell_adhesion	1109	1933	1660	5270	3879	3308	1561.96	1680.68	1701.51	3668.58	3563.13	3996.51	2695.4	-1.18127	0.0800645	-14.754	2.8994e-49	1.69468e-47	THR
ENSMUSG00000024308	Tapbp	TAP_binding_protein	protein_coding	17	34134873	34148266	+	ENSMUST00000172619;ENSMUST00000234582;ENSMUST00000025161;ENSMUST00000172888;ENSMUST00000234247;ENSMUST00000234320;ENSMUST00000234273;ENSMUST00000172489;ENSMUST00000172653	34134873;34135160;34138306;34138486;34138611;34138802;34139501;34139502;34145092	34139389;34138945;34148266;34139349;34148265;34139366;34147250;34145171	21356	?;NM_001025313;NM_009318	?;membrane;antigen_processing_and_presentation_of_endogenous_peptide_antigen_via_MHC_class_I;integral_component_of_membrane;TAP1_binding;TAP2_binding;TAP_complex_binding;MHC_class_I_protein_complex_assembly;MHC_class_Ib_protein_complex_assembly;regulation_of_gene_expression;regulation_of_protein_complex_stability;protein-containing_complex_assembly;Golgi_membrane;endoplasmic_reticulum_membrane;MH…	15018	22511	21298	14487	11066	7699	21152	19572.6	21830.6	10084.8	10164.9	9301.42	15351	1.08156	0.0734149	14.7322	4.00603e-49	2.33529e-47	THR
ENSMUSG00000032596	Uba7	ubiquitin-like_modifier_activating_enzyme_7	protein_coding	9	107852704	107861259	+	ENSMUST00000176037;ENSMUST00000035216;ENSMUST00000176858;ENSMUST00000075082;ENSMUST00000176478;ENSMUST00000176842;ENSMUST00000177494;ENSMUST00000177392;ENSMUST00000177039;ENSMUST00000175933;ENSMUST00000176743;ENSMUST00000176673;ENSMUST00000177096;ENSMUST00000177071;ENSMUST00000176340	107852704;107852733;107852769;107852774;107852781;107852805;107852854;107853155;107853507;107854090;107856938;107858089;107860224;107860234	107853270;107861255;107857694;107853349;107861257;107861259;107854165;107854723;107859984;107860398;107861252;107861150	74153	?;NM_023738	?;ubiquitin-like_modifier_activating_enzyme_activity;cellular_protein_modification_process;nucleotide_binding;ATP_binding;nucleus;protein_phosphopantetheinylation;cytoplasm;ligase_activity;protein_ubiquitination;cellular_response_to_DNA_damage_stimulus;ubiquitin-protein_transferase_activity;ubiquitin_activating_enzyme_activity;modification-dependent_protein_catabolic_process;ISG15-protein_conjuga…	3035	4973	4243	2713	2233	1423	4274.62	4323.87	4349.1	1888.59	2051.17	1719.17	3101.09	1.19285	0.0810587	14.7159	5.09317e-49	2.96118e-47	THR
ENSMUSG00000027932	Slc27a3	solute_carrier_family_27_(fatty_acid_transporter),_member_3	protein_coding	3	90292546	90297245	-	ENSMUST00000029541;ENSMUST00000132041;ENSMUST00000144572;ENSMUST00000127064;ENSMUST00000153978	90292546;90292548;90295670;90294742	90297234;90296971;90297245;90296937;90296288	26568	NM_011988;NM_001316688	integral_component_of_membrane;long-chain_fatty_acid-CoA_ligase_activity;very_long-chain_fatty_acid-CoA_ligase_activity;nucleotide_binding;long-chain_fatty_acid_metabolic_process;fatty_acid_transport;mitochondrion;endoplasmic_reticulum	60	84	112	700	509	354	84.5065	73.0354	114.801	487.287	467.552	427.679	275.81	-2.34891	0.159758	-14.7029	6.17287e-49	3.57945e-47	THR
ENSMUSG00000070323	Mmp27	matrix_metallopeptidase_27	protein_coding	9	7571397	7581886	+	ENSMUST00000120900;ENSMUST00000151853;ENSMUST00000152878	7571397;7571459;7571464	7581416;7581411;7581886	234911	NM_001310717	proteolysis;zinc_ion_binding;metallopeptidase_activity;metalloendopeptidase_activity;extracellular_matrix;metal_ion_binding;hydrolase_activity;peptidase_activity;extracellular_matrix_organization;collagen_catabolic_process;extrinsic_component_of_endoplasmic_reticulum_membrane	349	572	431	115	130	89	491.546	497.336	441.777	80.0544	119.414	107.524	289.609	2.23609	0.152193	14.6925	7.20578e-49	4.1674e-47	THR
ENSMUSG00000034459	Ifit1	interferon-induced_protein_with_tetratricopeptide_repeats_1	protein_coding	19	34618271	34627409	+	ENSMUST00000102824	34618271	34627409	15957	NM_008331	protein_binding;RNA_binding;cytoplasm;cytosol;defense_response_to_virus;immune_system_process;response_to_bacterium;innate_immune_response;cellular_response_to_interferon-beta;response_to_virus;cellular_response_to_interferon-alpha	1602	2571	2078	168	120	168	2256.32	2235.41	2129.96	116.949	110.228	202.967	1175.31	3.95403	0.269134	14.6917	7.29096e-49	4.2056e-47	THR
ENSMUSG00000029338	Antxr2	anthrax_toxin_receptor_2	protein_coding	5	98030642	98178902	-	ENSMUST00000031281;ENSMUST00000199088;ENSMUST00000202736	98030642;98063232;98097029	98178821;98178902;98143954	71914	NM_133738	integral_component_of_membrane;signaling_receptor_activity;membrane;metal_ion_binding;plasma_membrane;external_side_of_plasma_membrane;cell_surface;transmembrane_signaling_receptor_activity;toxin_transport;reproductive_process	1910	3206	2690	1854	1314	1063	2690.12	2787.52	2757.27	1290.62	1207	1284.25	2002.8	1.12306	0.0765223	14.6762	9.16045e-49	5.27014e-47	THR
ENSMUSG00000090124	Ugt1a7c	UDP_glucuronosyltransferase_1_family,_polypeptide_A7C	protein_coding	1	88022784	88147724	+	ENSMUST00000150634;ENSMUST00000058237;ENSMUST00000126203;ENSMUST00000113135	88022784;88022786;88022836;88030974	88144079;88147724;88146149	394432	?;NM_201642	UDP-glycosyltransferase_activity;membrane;integral_component_of_membrane;transferase_activity;transferase_activity,_transferring_glycosyl_groups;glucuronosyltransferase_activity;endoplasmic_reticulum;endoplasmic_reticulum_membrane;flavonoid_glucuronidation;xenobiotic_glucuronidation;estrogen_metabolic_process;aromatic_compound_catabolic_process;coumarin_catabolic_process;cellular_glucuronidation;…	764	1210	1185	583	443	304	1076.05	1052.06	1214.63	405.841	406.926	367.273	753.797	1.49867	0.10213	14.6741	9.44704e-49	5.42083e-47	THR
ENSMUSG00000060311	Mucl1	mucin-like_1	protein_coding	15	103782185	103785735	-	ENSMUST00000226484;ENSMUST00000078842	103782185;103782329	103785735;103785705	?	?	molecular_function;cellular_component;biological_process	10	17	25	350	251	216	14.0844	14.781	25.6251	243.644	230.561	260.957	131.609	-3.73936	0.254928	-14.6683	1.02912e-48	5.88985e-47	THR
ENSMUSG00000045658	Pid1	phosphotyrosine_interaction_domain_containing_1	protein_coding	1	84014017	84341901	-	ENSMUST00000168574;ENSMUST00000176559;ENSMUST00000175948;ENSMUST00000176720;ENSMUST00000175996;ENSMUST00000176822;ENSMUST00000177458;ENSMUST00000187992	84014017;84014952;84015647;84058300;84085515;84093053;84134850;84260914	84262366;84313894;84030974;84262144;84341901;84318831;84262332;84262344	98496	NM_001003948	regulation_of_cell_population_proliferation;negative_regulation_of_insulin_receptor_signaling_pathway;regulation_of_mitochondrial_membrane_potential;cellular_response_to_cytokine_stimulus;cellular_response_to_fatty_acid;regulation_of_reactive_oxygen_species_metabolic_process;negative_regulation_of_glucose_import;cytoplasm;positive_regulation_of_transcription_by_RNA_polymerase_II;positive_regulati…	794	1220	1088	3599	2574	2143	1118.3	1060.75	1115.21	2505.35	2364.4	2589.03	1792.17	-1.17963	0.080442	-14.6644	1.09054e-48	6.22512e-47	THR
ENSMUSG00000038507	Parp12	poly_(ADP-ribose)_polymerase_family,_member_12	protein_coding	6	39063344	39095283	-	ENSMUST00000038398;ENSMUST00000129916	39063344;39065950	39095283;39068027	243771	NM_172893	metal_ion_binding;NAD+_ADP-ribosyltransferase_activity;nucleus;transferase_activity;cellular_component;protein_mono-ADP-ribosylation;protein_ADP-ribosylase_activity;protein_auto-ADP-ribosylation	1890	2924	2702	1758	1289	995	2661.96	2542.33	2769.57	1223.79	1184.04	1202.09	1930.63	1.14262	0.0779674	14.655	1.25083e-48	7.12162e-47	THR
ENSMUSG00000021670	Hmgcr	3-hydroxy-3-methylglutaryl-Coenzyme_A_reductase	protein_coding	13	96785475	96807444	-	ENSMUST00000022176;ENSMUST00000168855;ENSMUST00000169945;ENSMUST00000170287;ENSMUST00000169202;ENSMUST00000163201;ENSMUST00000169196;ENSMUST00000172440;ENSMUST00000169966;ENSMUST00000171537;ENSMUST00000168374	96785475;96786784;96786951;96787862;96788629;96795391;96796657;96802213;96802623;96802628;96802826	96807444;96803271;96789311;96803218;96793175;96807383;96807331;96803095;96806162;96806990;96807356	15357	NM_008255;NM_001360165;NM_001360166	oxidation-reduction_process;protein_binding;endoplasmic_reticulum_membrane;oxidoreductase_activity,_acting_on_the_CH-OH_group_of_donors,_NAD_or_NADP_as_acceptor;NADP_binding;isoprenoid_biosynthetic_process;hydroxymethylglutaryl-CoA_reductase_(NADPH)_activity;coenzyme_A_metabolic_process;negative_regulation_of_amyloid-beta_clearance;membrane;integral_component_of_membrane;endoplasmic_reticulum;int…	1554	2570	2176	6459	5004	3667	2188.72	2234.54	2230.41	4496.27	4596.52	4430.23	3362.78	-1.02297	0.0698053	-14.6546	1.25857e-48	7.14717e-47	THR
ENSMUSG00000059022	Kcp	kielin/chordin-like_protein	protein_coding	6	29473161	29507951	-	ENSMUST00000159482;ENSMUST00000161276;ENSMUST00000159479;ENSMUST00000091391;ENSMUST00000101614;ENSMUST00000161655;ENSMUST00000162959;ENSMUST00000160181;ENSMUST00000161237;ENSMUST00000078112	29473161;29482035;29482036;29483692;29496844;29497929;29502289	29484093;29484859;29495913;29507936;29507949;29484971;29498607;29502823;29507951	333088	?;NM_001029985	?;protein_binding;extracellular_space;extracellular_region;hematopoietic_progenitor_cell_differentiation;positive_regulation_of_BMP_signaling_pathway	86	214	145	975	790	486	121.126	186.066	148.626	678.722	725.67	587.153	407.894	-2.11045	0.144103	-14.6454	1.44223e-48	8.16903e-47	THR
ENSMUSG00000092021	Gbp11	guanylate_binding_protein_11	polymorphic_pseudogene	5	105470908	105494338	-	ENSMUST00000100960;ENSMUST00000171587	105470908;105474346	105494338;105491795	634650	NR_132129	?;GTPase_activity;GTP_binding;defense_response_to_protozoan;defense_response_to_Gram-positive_bacterium;cellular_response_to_interferon-gamma;cytoplasmic_vesicle	417	595	465	102	112	105	587.32	517.334	476.628	71.0047	102.88	126.854	313.67	2.42159	0.165693	14.6149	2.25733e-48	1.2753e-46	THR
ENSMUSG00000057135	Scimp	SLP_adaptor_and_CSK_interacting_membrane_protein	protein_coding	11	70681758	70703412	-	ENSMUST00000108534;ENSMUST00000074572	70681758;70682190	70703412;70703385	327957	NM_001045526	integral_component_of_membrane;immunological_synapse;tetraspanin-enriched_microdomain;membrane;plasma_membrane;cytoplasmic_vesicle;cell_projection;filopodium;protein_binding;ruffle;positive_regulation_of_ERK1_and_ERK2_cascade;receptor_complex;molecular_adaptor_activity;positive_regulation_of_interleukin-6_production;toll-like_receptor_4_signaling_pathway;phagocytic_vesicle;positive_regulation_of_…	1517	2441	2422	1333	951	670	2136.61	2122.37	2482.56	927.934	873.56	809.45	1558.75	1.36595	0.0934924	14.6102	2.41667e-48	1.36183e-46	THR
ENSMUSG00000037326	Capn15	calpain_15	protein_coding	17	26177338	26204770	-	ENSMUST00000212735;ENSMUST00000212149;ENSMUST00000212789;ENSMUST00000212520;ENSMUST00000212099;ENSMUST00000211917;ENSMUST00000212702;ENSMUST00000041641	26177338;26177341;26177343;26177344;26177345;26179757;26181795;26178530	26204680;26198867;26204654;26204770;26182734	50817	?;NM_015830;NM_001347334	?;proteolysis;calcium-dependent_cysteine-type_endopeptidase_activity;metal_ion_binding;hydrolase_activity;peptidase_activity;cysteine-type_peptidase_activity;cytoplasm	1992	2967	2574	9024	6778	4546	2805.62	2579.72	2638.36	6281.83	6226.06	5492.18	4337.29	-1.1672	0.0799007	-14.6082	2.49029e-48	1.39972e-46	THR
ENSMUSG00000066258	Trim12a	tripartite_motif-containing_12A	protein_coding	7	103949101	103964673	-	ENSMUST00000142641;ENSMUST00000106837;ENSMUST00000106839;ENSMUST00000070943;ENSMUST00000126145;ENSMUST00000134564	103949101;103949104;103952798;103956141;103960286	103950241;103964662;103964663;103964670;103964550;103964673	76681	?;NM_001368753;NM_023835;NM_001368754	?;zinc_ion_binding;ubiquitin-protein_transferase_activity;innate_immune_response;defense_response_to_virus;autophagy;metal_ion_binding;protein_ubiquitination;cytoplasm;nucleoplasm;cytosol;protein_polyubiquitination;regulation_of_gene_expression;positive_regulation_of_NF-kappaB_transcription_factor_activity;ubiquitin_protein_ligase_activity;protein_kinase_binding;protein_homodimerization_activity;…	1158	1856	1614	864	764	555	1630.98	1613.73	1654.36	601.452	701.787	670.514	1145.47	1.3145	0.0900088	14.6041	2.64258e-48	1.48153e-46	THR
ENSMUSG00000013089	Etv5	ets_variant_5	protein_coding	16	22200059	22258469	-	ENSMUST00000079601;ENSMUST00000168774;ENSMUST00000170803;ENSMUST00000165506;ENSMUST00000170393	22200059;22200066;22202329;22220614;22231674	22258469;22255264;22220579;22258366;22258320	104156	NM_023794;NM_001358428	nucleus;regulation_of_transcription,_DNA-templated;DNA-binding_transcription_factor_activity;sequence-specific_DNA_binding;DNA_binding;synapse;regulation_of_transcription_by_RNA_polymerase_II;nucleoplasm;DNA-binding_transcription_factor_activity,_RNA_polymerase_II-specific;positive_regulation_of_transcription_by_RNA_polymerase_II;positive_regulation_of_transcription,_DNA-templated;RNA_polymerase_…	1343	2031	2050	1100	821	557	1891.54	1765.89	2101.26	765.737	754.146	672.931	1325.25	1.38952	0.0952676	14.5855	3.47485e-48	1.94317e-46	THR
ENSMUSG00000009681	Bcr	BCR_activator_of_RhoGEF_and_GTPase	protein_coding	10	74896424	75020753	+	ENSMUST00000164107;ENSMUST00000218591;ENSMUST00000218465;ENSMUST00000218057;ENSMUST00000219807	74896424;74996192;75009797;75010803;75012208	75020753;75007380;75018614;75017050;75014484	110279	NM_001081412	protein_phosphorylation;protein_serine/threonine_kinase_activity;signal_transduction;guanyl-nucleotide_exchange_factor_activity;intracellular_signal_transduction;GTPase_activator_activity;positive_regulation_of_GTPase_activity;transferase_activity;nucleotide_binding;ATP_binding;protein-containing_complex;cytosol;protein_binding;cytoplasm;plasma_membrane;cell_junction;synapse;kinase_activity;phosp…	234	472	412	114	83	62	329.576	410.389	422.302	79.3582	76.2413	74.9043	232.129	2.33584	0.160238	14.5773	3.91755e-48	2.18518e-46	THR
ENSMUSG00000026749	Nek6	NIMA_(never_in_mitosis_gene_a)-related_expressed_kinase_6	protein_coding	2	38401655	38484618	+	ENSMUST00000054234;ENSMUST00000112902;ENSMUST00000112895;ENSMUST00000151683;ENSMUST00000156726	38401655;38401680;38401826;38404593;38404638	38484618;38477492;38475778;38447861;38450922	59126	NM_021606;NM_001159631	ATP_binding;protein_kinase_activity;protein_phosphorylation;nucleus;cytoplasm;transferase_activity;metal_ion_binding;nucleotide_binding;nucleoplasm;protein-containing_complex;cytosol;microtubule_organizing_center;kinase_activity;phosphorylation;cytoskeleton;centriolar_satellite;protein_serine/threonine_kinase_activity;cell_cycle;protein_serine_kinase_activity;protein_threonine_kinase_activity;cel…	4093	6480	5480	16166	11826	8942	5764.75	5634.16	5617.03	11253.6	10863	10803.1	8322.61	-0.952407	0.0653806	-14.5671	4.54749e-48	2.53013e-46	THR
ENSMUSG00000027832	Ptx3	pentraxin_related_gene	protein_coding	3	66127331	66133226	+	ENSMUST00000029421;ENSMUST00000182521	66127331;66127666	66133226;66128851	19288	NM_008987	innate_immune_response;extracellular_space;protein_binding;extracellular_region;extracellular_matrix;positive_regulation_of_phagocytosis;identical_protein_binding;positive_regulation_of_nitric_oxide_biosynthetic_process;extracellular_matrix_organization;complement_component_C1q_complex_binding;negative_regulation_by_host_of_viral_process;negative_regulation_of_viral_entry_into_host_cell;response_…	4871	8385	8213	4342	3345	2735	6860.52	7290.5	8418.37	3022.57	3072.61	3304.25	5328.14	1.26472	0.0868364	14.5644	4.7301e-48	2.62509e-46	THR
ENSMUSG00000020841	Cpd	carboxypeptidase_D	protein_coding	11	76669250	76737844	-	ENSMUST00000021201;ENSMUST00000151584;ENSMUST00000132796	76669250;76676971;76696542	76737844;76681848;76699652	12874	NM_007754	proteolysis;zinc_ion_binding;metallocarboxypeptidase_activity;peptide_metabolic_process;membrane;integral_component_of_membrane;metal_ion_binding;extracellular_space;plasma_membrane;hydrolase_activity;nucleus;perinuclear_region_of_cytoplasm;peptidase_activity;intracellular_membrane-bounded_organelle;metallopeptidase_activity;carboxypeptidase_activity;protein-containing_complex_binding;trans-Golgi…	5933	10065	8610	5862	4236	3637	8356.29	8751.21	8825.3	4080.68	3891.06	4393.98	6383.09	1.06927	0.0735422	14.5395	6.80976e-48	3.76972e-46	THR
ENSMUSG00000054717	Hmgb2	high_mobility_group_box_2	protein_coding	8	57964941	57969033	+	ENSMUST00000067925;ENSMUST00000210871;ENSMUST00000211198	57964941;57965008;57965582	57969033;57966243;57966241	97165	NM_001363443;NM_001363445;NM_008252;NM_001363444	nucleus;DNA_binding;cytoplasm;extracellular_space;regulation_of_transcription_by_RNA_polymerase_II;nucleoplasm;protein-containing_complex;perinuclear_region_of_cytoplasm;chromosome;extracellular_region;positive_regulation_of_transcription_by_RNA_polymerase_II;spermatogenesis;immune_system_process;positive_regulation_of_transcription,_DNA-templated;inflammatory_response;innate_immune_response;nucl…	823	1325	1139	3730	2657	2225	1159.15	1152.05	1167.48	2596.55	2440.64	2688.1	1867.33	-1.15067	0.079273	-14.5152	9.70176e-48	5.35718e-46	THR
ENSMUSG00000037999	Arap2	ArfGAP_with_RhoGAP_domain,_ankyrin_repeat_and_PH_domain_2	protein_coding	5	62759788	62923502	-	ENSMUST00000160620;ENSMUST00000076623;ENSMUST00000200549;ENSMUST00000160419;ENSMUST00000201373;ENSMUST00000161911;ENSMUST00000159470	62759788;62792607;62799550;62834601;62863960;62906639	62769717;62923463;62796254;62803584;62840904;62888164;62923502	212285	?;NM_178407	?;protein_binding;signal_transduction;GTPase_activator_activity;positive_regulation_of_GTPase_activity;phosphatidylinositol-3,4,5-trisphosphate_binding;cytoplasm	643	1223	958	314	308	267	905.628	1063.36	981.956	218.583	282.919	322.572	629.17	1.85541	0.127912	14.5054	1.11955e-47	6.16652e-46	THR
ENSMUSG00000004207	Psap	prosaposin	protein_coding	10	60113449	60138376	+	ENSMUST00000105465;ENSMUST00000165878;ENSMUST00000179238;ENSMUST00000177779;ENSMUST00000004316	60113449;60120283;60113450	60138373;60138376	19156	NM_001146120;NM_001146122;NM_001146123;NM_001146124;NM_011179;NM_001146121	lipid_metabolic_process;lysosome;sphingolipid_metabolic_process;extracellular_region;extracellular_space;adenylate_cyclase-inhibiting_G_protein-coupled_receptor_signaling_pathway;regulation_of_lipid_metabolic_process;protein-containing_complex;protein_binding;cytoplasm;intracellular_membrane-bounded_organelle;late_endosome;cellular_response_to_organic_substance;identical_protein_binding;protein_h…	220895	315223	322861	985598	777908	542723	311118	274077	330934	686099	714563	655682	495412	-1.16647	0.0804975	-14.4907	1.38638e-47	7.61711e-46	THR
ENSMUSG00000000983	Wfdc18	WAP_four-disulfide_core_domain_18	protein_coding	11	83599841	83602174	+	ENSMUST00000001009;ENSMUST00000135654;ENSMUST00000139762	83599841;83599949;83599951	83602174;83602165;83601524	14038	NM_007969	extracellular_region;peptidase_inhibitor_activity;innate_immune_response;extracellular_space;negative_regulation_of_endopeptidase_activity;negative_regulation_of_peptidase_activity;serine-type_endopeptidase_inhibitor_activity;antibacterial_humoral_response;regulation_of_peptidase_activity	60	91	71	511	430	322	84.5065	79.1217	72.7754	355.72	394.985	389.019	229.355	-2.27326	0.157004	-14.479	1.64494e-47	9.01517e-46	THR
ENSMUSG00000033538	Casp4	caspase_4,_apoptosis-related_cysteine_peptidase	protein_coding	9	5308828	5336783	+	ENSMUST00000162846;ENSMUST00000027012;ENSMUST00000160064;ENSMUST00000152651;ENSMUST00000160521;ENSMUST00000159461;ENSMUST00000163086	5308828;5308849;5308860;5308865;5321399;5323348	5323713;5336783;5328357;5329253;5321740;5336089;5327241	12363	?;NM_007609;NM_001379320;NM_001379319;NM_001379322;NM_001379321;NM_001379323;NM_001379318	proteolysis;cysteine-type_endopeptidase_activity;cysteine-type_peptidase_activity;regulation_of_apoptotic_process;cytoplasm;membrane;hydrolase_activity;endoplasmic_reticulum;endoplasmic_reticulum_membrane;protein-containing_complex;cytosol;peptidase_activity;plasma_membrane;extracellular_region;immune_system_process;neuron_projection;mitochondrion;protein_binding;inflammatory_response;innate_immu…	955	1759	1230	742	528	427	1345.06	1529.4	1260.76	516.525	485.005	515.873	942.103	1.44779	0.100097	14.4639	2.04981e-47	1.12061e-45	THR
ENSMUSG00000052776	Oas1a	2'-5'_oligoadenylate_synthetase_1A	protein_coding	5	121034319	121045584	-	ENSMUST00000080322	121034319	121045584	246730	NM_145211	nucleotidyltransferase_activity;double-stranded_RNA_binding;defense_response_to_virus;2'-5'-oligoadenylate_synthetase_activity;RNA_binding;nucleus;cytoplasm;transferase_activity;metal_ion_binding;endoplasmic_reticulum;nucleoplasm;nucleotide_binding;ATP_binding;cytosol;protein_binding;immune_system_process;mitochondrion;intracellular_membrane-bounded_organelle;innate_immune_response;negative_regul…	2785	3888	3914	2213	1733	1120	3922.51	3380.5	4011.87	1540.52	1591.88	1353.11	2633.4	1.33248	0.0921326	14.4626	2.08784e-47	1.13857e-45	THR
ENSMUSG00000030246	Ldhb	lactate_dehydrogenase_B	protein_coding	6	142435975	142453683	-	ENSMUST00000130817;ENSMUST00000239395;ENSMUST00000032373;ENSMUST00000204433;ENSMUST00000134191;ENSMUST00000239397	142435975;142436062;142441294;142435978	142441374;142453683;142447113;142453531;142453669	16832	?;NM_001316322;NM_001302765;NM_008492	oxidation-reduction_process;carbohydrate_metabolic_process;catalytic_activity;oxidoreductase_activity,_acting_on_the_CH-OH_group_of_donors,_NAD_or_NADP_as_acceptor;L-lactate_dehydrogenase_activity;oxidoreductase_activity;cytoplasm;carboxylic_acid_metabolic_process;lactate_dehydrogenase_activity;kinase_binding;identical_protein_binding;NAD_binding;lactate_metabolic_process;NAD_metabolic_process;cy…	241	375	416	1680	1225	877	339.435	326.051	426.402	1169.49	1125.25	1059.53	741.026	-1.61967	0.112029	-14.4576	2.24639e-47	1.22201e-45	THR
ENSMUSG00000015889	Lta4h	leukotriene_A4_hydrolase	protein_coding	10	93289273	93320737	+	ENSMUST00000016033;ENSMUST00000215224;ENSMUST00000215419;ENSMUST00000216146;ENSMUST00000216174;ENSMUST00000214527;ENSMUST00000216931;ENSMUST00000217556	93289273;93289313;93307206;93310097;93310780;93318333	93320736;93296089;93297509;93300047;93309210;93318863;93320737;93320680	16993	NM_008517;NM_001313897	proteolysis;zinc_ion_binding;metallopeptidase_activity;cytoplasm;metal_ion_binding;hydrolase_activity;nucleus;nucleoplasm;cytosol;protein_binding;peptidase_activity;aminopeptidase_activity;leukotriene_biosynthetic_process;leukotriene_metabolic_process;metalloaminopeptidase_activity;peptide_catabolic_process;cellular_protein_metabolic_process;epoxide_hydrolase_activity;leukotriene-A4_hydrolase_act…	2200	3395	3165	10006	7508	5161	3098.57	2951.85	3244.14	6965.43	6896.62	6235.18	4898.63	-1.1133	0.0770952	-14.4406	2.87421e-47	1.55967e-45	THR
ENSMUSG00000030921	Trim30a	tripartite_motif-containing_30A	protein_coding	7	104058232	104114400	-	ENSMUST00000076922;ENSMUST00000125762;ENSMUST00000142124	104058232;104060577;104060892	104114400;104066135;104061474	20128	NM_009099;NM_001357467	protein_binding;zinc_ion_binding;nucleus;cytoplasm;metal_ion_binding;innate_immune_response;DNA_binding;nucleoplasm;cytosol;protein_polyubiquitination;response_to_bacterium;regulation_of_gene_expression;positive_regulation_of_NF-kappaB_transcription_factor_activity;ubiquitin_protein_ligase_activity;protein_ubiquitination;protein_kinase_binding;protein_homodimerization_activity;positive_regulation…	2543	4543	3442	1793	1340	1316	3581.67	3950	3528.07	1248.15	1230.88	1589.9	2521.45	1.4462	0.100176	14.4367	3.04249e-47	1.64692e-45	THR
ENSMUSG00000035678	Tnfsf9	tumor_necrosis_factor_(ligand)_superfamily,_member_9	protein_coding	17	57412325	57414757	+	ENSMUST00000039490	57412325	57414757	21950	NM_009404	membrane;protein_binding;immune_response;tumor_necrosis_factor_receptor_binding;tumor_necrosis_factor_receptor_superfamily_binding;signal_transduction;integral_component_of_membrane;plasma_membrane;cytokine_activity;extracellular_space;positive_regulation_of_interleukin-6_production;positive_regulation_of_interferon-gamma_production;signaling_receptor_binding;regulation_of_cell_population_prolife…	345	532	538	170	146	109	485.913	462.558	551.453	118.341	134.111	131.687	314.01	1.97121	0.136671	14.423	3.71083e-47	2.00376e-45	THR
ENSMUSG00000060703	Cd302	CD302_antigen	protein_coding	2	60082337	60114832	-	ENSMUST00000074606;ENSMUST00000028356	60082337	60114832;60114762	66205	NM_001290660;NM_025422	cytoplasm;membrane;integral_component_of_membrane;external_side_of_plasma_membrane;cell_projection;filopodium;carbohydrate_binding;cell_cortex;signaling_receptor_activity;phagocytosis;microvillus	942	1344	1282	4224	3024	2478	1326.75	1168.57	1314.06	2940.43	2777.75	2993.76	2086.89	-1.19538	0.0829018	-14.4192	3.91891e-47	2.11093e-45	THR
ENSMUSG00000059089	Fcgr4	Fc_receptor,_IgG,_low_affinity_IV	protein_coding	1	170846489	170857330	+	ENSMUST00000078825	170846489	170857330	246256	NM_144559	membrane;integral_component_of_membrane;cell_surface_receptor_signaling_pathway;external_side_of_plasma_membrane;plasma_membrane;cell_surface;integral_component_of_plasma_membrane;Fc-epsilon_receptor_signaling_pathway;regulation_of_sensory_perception_of_pain;cellular_response_to_lipopolysaccharide;transmembrane_signaling_receptor_activity;IgE_receptor_activity;IgG_receptor_activity;IgE_binding;Ig…	2857	4087	3398	2021	1724	1037	4023.92	3553.52	3482.97	1406.87	1583.61	1252.83	2550.62	1.37977	0.0957335	14.4126	4.31194e-47	2.31696e-45	THR
ENSMUSG00000025586	Cpeb1	cytoplasmic_polyadenylation_element_binding_protein_1	protein_coding	7	80996774	81105213	-	ENSMUST00000098331;ENSMUST00000130310;ENSMUST00000178892;ENSMUST00000152319;ENSMUST00000136689;ENSMUST00000153419;ENSMUST00000135177;ENSMUST00000151661;ENSMUST00000124937	80996774;80996776;80998028;80999069;80999350;81011334;81011498;81085972	81104506;81086125;81104423;81000258;81005743;81022189;81105213;81022233;81105140	12877	NM_001252526;NM_007755;NM_001357107;NM_001252525	nucleic_acid_binding;mRNA_3'-UTR_binding;regulation_of_translation;translation_regulator_activity;RNA_binding;nucleus;cytoplasm;membrane;metal_ion_binding;nucleoplasm;perinuclear_region_of_cytoplasm;cytosol;protein_binding;cell_junction;synapse;mRNA_processing;postsynaptic_density;growth_cone;neuron_projection;P-body;translation;cellular_response_to_amino_acid_stimulus;negative_regulation_of_cell…	1160	2161	1665	1028	741	607	1633.79	1878.92	1706.63	715.616	680.66	733.337	1224.83	1.29585	0.0900405	14.3918	5.82496e-47	3.12232e-45	THR
ENSMUSG00000020432	Tcn2	transcobalamin_2	protein_coding	11	3867192	3882159	-	ENSMUST00000109993;ENSMUST00000109989;ENSMUST00000109990;ENSMUST00000109992;ENSMUST00000109991;ENSMUST00000020710;ENSMUST00000109988	3867192	3882159;3882044;3881960;3881789;3882078;3881995;3881804	21452	?;NM_015749;NM_001130459;NM_001130458	cobalamin_binding;cobalamin_transport;extracellular_space;metal_ion_binding;ion_transport;extracellular_region;cobalt_ion_transport	7604	10658	10125	6213	5060	3210	10709.8	9266.8	10378.2	4325.02	4647.96	3878.11	7200.98	1.23911	0.0862918	14.3595	9.28815e-47	4.96656e-45	THR
ENSMUSG00000031304	Il2rg	interleukin_2_receptor,_gamma_chain	protein_coding	X	100307984	100311861	-	ENSMUST00000033664;ENSMUST00000135038;ENSMUST00000145074;ENSMUST00000127538	100307984;100308544;100310272;100310802	100311861;100311040;100311796;100311764	16186	NM_001308535;NM_013563	membrane;protein_binding;cytokine_receptor_activity;integral_component_of_membrane;external_side_of_plasma_membrane;plasma_membrane;cell_surface;regulation_of_gene_expression;cytokine-mediated_signaling_pathway;positive_regulation_of_gene_expression;positive_regulation_of_phagocytosis;cytokine_binding;receptor_complex;positive_regulation_of_T_cell_differentiation_in_thymus;positive_regulation_of_…	5383	7735	7536	4767	3606	2401	7581.65	6725.34	7724.44	3318.43	3312.36	2900.73	5260.49	1.20743	0.0841059	14.3561	9.75667e-47	5.20442e-45	THR
ENSMUSG00000024462	Gabbr1	gamma-aminobutyric_acid_(GABA)_B_receptor,_1	protein_coding	17	37356858	37385959	+	ENSMUST00000025338;ENSMUST00000173823;ENSMUST00000174456;ENSMUST00000174826;ENSMUST00000172789;ENSMUST00000173564;ENSMUST00000172792;ENSMUST00000174347;ENSMUST00000174866;ENSMUST00000174181;ENSMUST00000174071	37356858;37356912;37356920;37357091;37357460;37359470;37361523;37361566;37366604;37373876;37381336	37385959;37385182;37360359;37357732;37362019;37385196;37367249;37367755;37375749;37383122	54393	NM_019439	integral_component_of_membrane;G_protein-coupled_receptor_signaling_pathway;G_protein-coupled_receptor_activity;G_protein-coupled_GABA_receptor_activity;membrane;extracellular_space;plasma_membrane;protein_binding;cytoplasm;intracellular_membrane-bounded_organelle;regulation_of_postsynaptic_membrane_potential;cell_junction;synapse;postsynaptic_membrane;signal_transduction;cell_projection;dendrite…	1197	2284	1559	876	724	552	1685.91	1985.87	1597.98	609.805	665.044	666.89	1201.92	1.44393	0.100606	14.3523	1.03087e-46	5.48555e-45	THR
ENSMUSG00000030589	Rasgrp4	RAS_guanyl_releasing_protein_4	protein_coding	7	28834276	28853386	+	ENSMUST00000161522;ENSMUST00000204845;ENSMUST00000205027;ENSMUST00000204194;ENSMUST00000203070;ENSMUST00000203380;ENSMUST00000162946;ENSMUST00000159975;ENSMUST00000032811;ENSMUST00000159898;ENSMUST00000160194;ENSMUST00000159351;ENSMUST00000160396;ENSMUST00000094617	28834276;28834358;28834407;28834431;28834498;28849621	28851967;28848741;28851046;28853386;28850403;28847976;28850924;28851044;28853364	233046	?;NM_001174155;NM_145149	guanyl-nucleotide_exchange_factor_activity;intracellular_signal_transduction;small_GTPase_mediated_signal_transduction;plasma_membrane;regulation_of_catalytic_activity;cytoplasm;membrane;metal_ion_binding;nucleoplasm;cytosol;cell_differentiation;positive_regulation_of_Ras_protein_signal_transduction;cell_population_proliferation;response_to_extracellular_stimulus	1565	2505	2010	1251	1061	677	2204.21	2178.02	2060.26	870.852	974.602	817.907	1517.64	1.27248	0.0886688	14.3509	1.05093e-46	5.5788e-45	THR
ENSMUSG00000040026	Saa3	serum_amyloid_A_3	protein_coding	7	46361422	46365124	-	ENSMUST00000006956;ENSMUST00000211660;ENSMUST00000210913	46361422;46361423;46362383	46365124;46363173	20210	NM_011315	extracellular_region;extracellular_space;acute-phase_response;response_to_bacterium;positive_chemotaxis;high-density_lipoprotein_particle;cell_chemotaxis;chemoattractant_activity;cellular_response_to_interleukin-1;response_to_stilbenoid;I-kappaB_phosphorylation;Toll-like_receptor_4_binding	553	909	796	365	323	210	778.869	790.347	815.905	254.086	296.698	253.708	531.602	1.5682	0.109357	14.3402	1.2269e-46	6.49727e-45	THR
ENSMUSG00000073421	H2-Ab1	histocompatibility_2,_class_II_antigen_A,_beta_1	protein_coding	17	34476663	34488393	+	ENSMUST00000237429;ENSMUST00000040828;ENSMUST00000237342;ENSMUST00000237866;ENSMUST00000235980;ENSMUST00000236643;ENSMUST00000173103;ENSMUST00000174875	34476663;34482183;34482224;34482235;34482305;34486076;34487244	34486589;34488393;34486591;34488384;34484361;34487130;34487008;34488368	14961	?;NM_207105	?;membrane;antigen_processing_and_presentation;immune_response;MHC_class_II_protein_complex;integral_component_of_membrane;external_side_of_plasma_membrane;humoral_immune_response_mediated_by_circulating_immunoglobulin;Golgi_apparatus;cell_surface;protein_binding;plasma_membrane;immune_system_process;peptide_antigen_binding;adaptive_immune_response;protein-containing_complex_binding;early_endosom…	7380	10660	11466	38269	30200	19754	10394.3	9268.54	11752.7	26640	27740.8	23865.5	18277	-1.31675	0.0919174	-14.3253	1.52049e-46	8.03266e-45	THR
ENSMUSG00000024663	Rab3il1	RAB3A_interacting_protein_(rabin3)-like_1	protein_coding	19	9979033	10015744	+	ENSMUST00000121418;ENSMUST00000137637;ENSMUST00000149967;ENSMUST00000113161;ENSMUST00000238672;ENSMUST00000117641;ENSMUST00000144788;ENSMUST00000131407;ENSMUST00000129882	9979033;9992380;9992408;9995557;9995558;9995629;10009034	10012950;10004940;10012825;10015741;10012819;10015744;10005672;10011174	74760	NM_001347429;NM_001378857;NM_001378858;NM_001378861;NM_001378860;NM_144538;NM_001378859;NM_001347430	guanyl-nucleotide_exchange_factor_activity;regulation_of_catalytic_activity;protein_transport;identical_protein_binding;exocytosis;kinase_binding;Golgi_to_plasma_membrane_transport_vesicle	1568	2536	2225	7839	5730	3781	2208.44	2204.97	2280.64	5456.92	5263.4	4567.95	3663.72	-1.19228	0.0832557	-14.3207	1.6246e-46	8.56208e-45	THR
ENSMUSG00000078853	Igtp	interferon_gamma_induced_GTPase	protein_coding	11	58090382	58098417	+	ENSMUST00000035266;ENSMUST00000094169;ENSMUST00000168280	58090382;58090412;58090414	58098417;58098391;58098401	16145	NM_018738	membrane;GTP_binding;cytosol;GTPase_activity;cellular_response_to_interferon-beta;defense_response;endoplasmic_reticulum_membrane	725	1115	987	529	436	309	1021.12	969.458	1011.68	368.25	400.496	373.313	690.72	1.3939	0.0975504	14.289	2.5616e-46	1.3468e-44	THR
ENSMUSG00000030108	Slc6a13	solute_carrier_family_6_(neurotransmitter_transporter,_GABA),_member_13	protein_coding	6	121277186	121314692	+	ENSMUST00000064580;ENSMUST00000142144;ENSMUST00000142021;ENSMUST00000142419	121277186;121277248;121277741	121314692;121280252;121310550;121301289	14412	NM_144512;NM_001379107;NM_001379108	membrane;integral_component_of_membrane;integral_component_of_plasma_membrane;neurotransmitter_transport;gamma-aminobutyric_acid:sodium_symporter_activity;plasma_membrane;symporter_activity;neuron_projection;sodium_ion_transmembrane_transport;neurotransmitter_binding;amino_acid_transmembrane_transporter_activity;positive_regulation_of_necrotic_cell_death;taurine_transport;gamma-aminobutyric_acid_…	477	681	541	256	191	146	671.827	592.109	554.528	178.208	175.447	176.388	391.418	1.77431	0.124305	14.2738	3.18597e-46	1.67108e-44	THR
ENSMUSG00000031722	Hp	haptoglobin	protein_coding	8	110301760	110305804	-	ENSMUST00000074898;ENSMUST00000212918;ENSMUST00000212018	110301760;110302202;110302394	110305804;110305642;110305289	15439	NM_001329965;NM_017370	serine-type_endopeptidase_activity;proteolysis;extracellular_region;hemoglobin_binding;extracellular_space;defense_response_to_bacterium;Golgi_apparatus;cellular_oxidant_detoxification;immune_system_process;endoplasmic_reticulum;acute-phase_response;response_to_bacterium;identical_protein_binding;antioxidant_activity;liver_development;haptoglobin-hemoglobin_complex;positive_regulation_of_cell_dea…	2424	3475	3252	1723	1431	1213	3414.06	3021.41	3333.32	1199.42	1314.47	1465.47	2291.36	1.29792	0.091037	14.2571	4.05225e-46	2.12039e-44	THR
ENSMUSG00000029401	Rilpl2	Rab_interacting_lysosomal_protein-like_2	protein_coding	5	124601328	124616429	-	ENSMUST00000031347;ENSMUST00000198413	124601328;124613309	124616429;124616373	80291	NM_030259	protein_dimerization_activity;cytoplasm;cytosol;protein_transport;microtubule_organizing_center;cell_projection;cytoskeleton;cilium;identical_protein_binding;centrosome;ciliary_basal_body;cilium_assembly;epithelial_cell_morphogenesis;protein_transport_from_ciliary_membrane_to_plasma_membrane;membrane	1678	2567	2478	7728	5923	4067	2363.37	2231.93	2539.96	5379.65	5440.69	4913.48	3811.51	-1.14164	0.0800903	-14.2544	4.21102e-46	2.19823e-44	THR
ENSMUSG00000044485	Klk1b11	kallikrein_1-related_peptidase_b11	protein_coding	7	43645301	43649299	+	ENSMUST00000007156	43645301	43649299	16613	NM_010640	serine-type_endopeptidase_activity;proteolysis;extracellular_space;hydrolase_activity;protein-containing_complex;peptidase_activity;serine-type_peptidase_activity;secretory_granule;endopeptidase_activity;zymogen_activation;hydrolase_activity,_acting_on_carbon-nitrogen_(but_not_peptide)_bonds,_in_linear_amides;regulation_of_systemic_arterial_blood_pressure	2461	3375	2899	9859	7531	5711	3466.18	2934.46	2971.49	6863.09	6917.75	6899.65	5008.77	-1.14346	0.0802218	-14.2537	4.24969e-46	2.21316e-44	THR
ENSMUSG00000028793	Rnf19b	ring_finger_protein_19B	protein_coding	4	128952064	128979679	+	ENSMUST00000152565;ENSMUST00000097874;ENSMUST00000130803;ENSMUST00000147238;ENSMUST00000168461;ENSMUST00000030584	128952202;128952607;128972764;128977678;128952064	128974342;128978319;128979679;128979528	75234	?;NM_029219;NM_001368763	ubiquitin-protein_transferase_activity;protein_ubiquitination;membrane;integral_component_of_membrane;transferase_activity;metal_ion_binding;endoplasmic_reticulum;endoplasmic_reticulum_membrane;cytosol;protein_polyubiquitination;ubiquitin-dependent_protein_catabolic_process;cytoplasm;immune_system_process;ubiquitin_protein_ligase_activity;adaptive_immune_response;protein_autoubiquitination;natura…	2628	4009	3936	2425	1875	1339	3701.39	3485.7	4034.42	1688.1	1722.32	1617.69	2708.27	1.15732	0.0812278	14.2478	4.62574e-46	2.40331e-44	THR
ENSMUSG00000092341	Malat1	metastasis_associated_lung_adenocarcinoma_transcript_1_(non-coding_RNA)	lncRNA	19	5845718	5852700	-	ENSMUST00000172812;ENSMUST00000173314;ENSMUST00000174808;ENSMUST00000173499	5845718;5845719;5845722;5851944	5852700;5847492;5846980;5852699	72289	NR_002847	?	40930	70189	51056	38239	26756	22795	57647.5	61027.2	52332.7	26619.1	24577.2	27539.4	41623.9	1.11903	0.0786622	14.2257	6.34645e-46	3.28953e-44	THR
ENSMUSG00000039899	Fgl2	fibrinogen-like_protein_2	protein_coding	5	21577640	21583372	+	ENSMUST00000035799	21577640	21583372	14190	NM_008013	peptidase_activity;extracellular_space;cytolysis;extracellular_region;collagen-containing_extracellular_matrix;proteolysis;signaling_receptor_binding;negative_regulation_of_defense_response_to_virus;T_cell_activation_via_T_cell_receptor_contact_with_antigen_bound_to_MHC_molecule_on_antigen_presenting_cell;negative_regulation_of_dendritic_cell_antigen_processing_and_presentation;negative_regulatio…	1420	2213	1935	1158	819	749	1999.99	1924.14	1983.39	806.113	752.308	904.892	1395.14	1.26468	0.0892101	14.1764	1.2831e-45	6.63496e-44	THR
ENSMUSG00000024521	Pmaip1	phorbol-12-myristate-13-acetate-induced_protein_1	protein_coding	18	66591604	66598636	+	ENSMUST00000025399;ENSMUST00000237161;ENSMUST00000236933	66591604;66591646;66591664	66598631;66598636;66597151	58801	NM_021451	cellular_response_to_DNA_damage_stimulus;apoptotic_process;release_of_cytochrome_c_from_mitochondria;activation_of_cysteine-type_endopeptidase_activity_involved_in_apoptotic_process;mitochondrion;regulation_of_apoptotic_process;positive_regulation_of_apoptotic_process;positive_regulation_of_neuron_apoptotic_process;protein_binding;response_to_X-ray;intrinsic_apoptotic_signaling_pathway_in_respons…	1842	2798	2439	1426	1125	977	2594.35	2432.77	2499.99	992.674	1033.39	1180.35	1788.92	1.23411	0.087126	14.1646	1.51705e-45	7.82636e-44	THR
ENSMUSG00000023094	Msrb2	methionine_sulfoxide_reductase_B2	protein_coding	2	19376251	19399787	+	ENSMUST00000023856;ENSMUST00000126894;ENSMUST00000153289;ENSMUST00000137812	19376447;19376479;19376652;19376251	19399787;19398131;19399075;19388095	76467	NM_029619	oxidation-reduction_process;response_to_oxidative_stress;peptide-methionine_(R)-S-oxide_reductase_activity;oxidoreductase_activity,_acting_on_a_sulfur_group_of_donors,_disulfide_as_acceptor;protein_repair;metal_ion_binding;actin_binding;oxidoreductase_activity;cytoplasm;mitochondrion;L-methionine-(R)-S-oxide_reductase_activity;actin_filament_polymerization;zinc_ion_binding	660	1061	896	514	390	287	929.572	922.507	918.405	357.808	358.242	346.734	638.878	1.38063	0.0975582	14.1519	1.81788e-45	9.35633e-44	THR
ENSMUSG00000021338	Carmil1	capping_protein_regulator_and_myosin_1_linker_1	protein_coding	13	24196327	24464778	-	ENSMUST00000125901;ENSMUST00000151566;ENSMUST00000072889;ENSMUST00000110398;ENSMUST00000147261;ENSMUST00000142171;ENSMUST00000128416;ENSMUST00000125420;ENSMUST00000144159;ENSMUST00000140042;ENSMUST00000123076;ENSMUST00000136517	24196327;24196467;24196642;24197044;24220400;24247529;24292543;24321740;24323272;24339420;24348845;24357607	24292567;24206539;24464778;24464699;24243302;24283618;24296805;24464773;24339192;24464469;24390276;24424527	68732	?;NM_001384122;NM_026825;NM_001311122	positive_regulation_of_cell_migration;barbed-end_actin_filament_uncapping;positive_regulation_of_lamellipodium_organization;negative_regulation_of_barbed-end_actin_filament_capping;lamellipodium;membrane;integral_component_of_membrane;protein_binding;nucleus;cytoplasm;plasma_membrane;nucleoplasm;cytosol;cell_projection;cytoskeleton;nuclear_speck;cell_migration;protein-containing_complex_binding;r…	275	457	443	152	98	72	387.322	397.347	454.078	105.811	90.0198	86.9856	253.594	2.1196	0.149782	14.1513	1.83427e-45	9.41864e-44	THR
ENSMUSG00000117239	Gpr31c	G_protein-coupled_receptor_31,_D17Leh66c_region	transcribed_processed_pseudogene	17	13561503	13566142	-	ENSMUST00000232958;ENSMUST00000233475	13561503;13565094	13566142;13566048	?	?	?	130	249	188	18	7	8	183.098	216.498	192.701	12.5302	6.42999	9.66507	103.487	4.33945	0.307079	14.1314	2.43219e-45	1.24597e-43	THR
ENSMUSG00000090176	Cd200r2	Cd200_receptor_2	protein_coding	16	44687460	44736203	+	ENSMUST00000102805	44687460	44736203	271375	NM_206535	signaling_receptor_activity;regulation_of_neuroinflammatory_response;membrane;integral_component_of_membrane;external_side_of_plasma_membrane;protein_binding	71	71	66	548	434	311	99.9994	61.7323	67.6504	381.476	398.659	375.73	230.875	-2.36784	0.16757	-14.1305	2.46456e-45	1.25962e-43	THR
ENSMUSG00000030717	Nupr1	nuclear_protein_transcription_regulator_1	protein_coding	7	126222421	126230033	-	ENSMUST00000032961;ENSMUST00000131174;ENSMUST00000191192;ENSMUST00000187609;ENSMUST00000151105;ENSMUST00000191413	126222421;126222424;126222450;126222614;126224120	126224848;126226182;126224516;126224647;126225188;126230033	56312	NM_019738	nucleus;cytoplasm;DNA_binding;nucleoplasm;perinuclear_region_of_cytoplasm;intercellular_bridge;protein_binding;chromatin_binding;skeletal_muscle_cell_differentiation;positive_regulation_of_transcription,_DNA-templated;negative_regulation_of_cell_population_proliferation;transcription_coactivator_activity;negative_regulation_of_apoptotic_process;positive_regulation_of_apoptotic_process;negative_re…	851	1118	1090	559	418	328	1198.58	972.067	1117.26	389.134	383.962	396.268	742.879	1.48894	0.10541	14.1253	2.65388e-45	1.35323e-43	THR
ENSMUSG00000014361	Mertk	MER_proto-oncogene_tyrosine_kinase	protein_coding	2	128540876	128644814	+	ENSMUST00000014505;ENSMUST00000140221	128540876;128613233	128644814;128644598	17289	NM_008587	protein_binding;ATP_binding;protein_kinase_activity;protein_phosphorylation;protein_tyrosine_kinase_activity;membrane;integral_component_of_membrane;transferase_activity;extracellular_space;nucleotide_binding;cytoplasm;integral_component_of_plasma_membrane;kinase_activity;phosphorylation;spermatogenesis;transmembrane_receptor_protein_tyrosine_kinase_activity;peptidyl-tyrosine_phosphorylation;posi…	1875	3253	2456	7802	6030	4540	2640.83	2828.38	2517.41	5431.17	5538.97	5484.93	4073.62	-1.04224	0.0738036	-14.1218	2.78614e-45	1.41739e-43	THR
ENSMUSG00000028970	Abcb1b	ATP-binding_cassette,_sub-family_B_(MDR/TAP),_member_1B	protein_coding	5	8848147	8916315	+	ENSMUST00000199955;ENSMUST00000196580;ENSMUST00000009058;ENSMUST00000199546;ENSMUST00000197961;ENSMUST00000196819;ENSMUST00000199994;ENSMUST00000198650;ENSMUST00000196048	8848147;8848153;8848186;8875290;8890361;8899333;8901387;8901592;8901860	8899821;8863651;8916315;8877759;8903626;8903785;8915935;8904885	18669	?;NM_011075	ATP_binding;membrane;integral_component_of_membrane;ATPase-coupled_transmembrane_transporter_activity;transmembrane_transport;ATPase_activity;plasma_membrane;nucleotide_binding;apical_plasma_membrane;mitochondrion;ATPase-coupled_intramembrane_lipid_transporter_activity;response_to_drug;ATPase-coupled_xenobiotic_transmembrane_transporter_activity;Golgi_membrane;phospholipid_translocation;xenobioti…	313	491	426	144	126	100	440.842	426.909	436.652	100.242	115.74	120.813	273.533	1.96453	0.139124	14.1207	2.83122e-45	1.43699e-43	THR
ENSMUSG00000055148	Klf2	Kruppel-like_factor_2_(lung)	protein_coding	8	73072877	73075500	+	ENSMUST00000067912	73072877	73075500	16598	NM_008452	nucleus;metal_ion_binding;DNA_binding;RNA_polymerase_II_cis-regulatory_region_sequence-specific_DNA_binding;regulation_of_transcription_by_RNA_polymerase_II;DNA-binding_transcription_factor_activity,_RNA_polymerase_II-specific;positive_regulation_of_transcription_by_RNA_polymerase_II;protein_binding;positive_regulation_of_transcription,_DNA-templated;negative_regulation_of_transcription_by_RNA_po…	294	506	492	1673	1456	1155	414.082	439.951	504.303	1164.62	1337.44	1395.39	875.964	-1.51544	0.107351	-14.1167	2.99674e-45	1.5175e-43	THR
ENSMUSG00000001750	Tcirg1	T_cell,_immune_regulator_1,_ATPase,_H+_transporting,_lysosomal_V0_protein_A3	protein_coding	19	3946050	3957133	-	ENSMUST00000131327;ENSMUST00000145791;ENSMUST00000126070;ENSMUST00000135070;ENSMUST00000001801;ENSMUST00000122885;ENSMUST00000162688;ENSMUST00000134698;ENSMUST00000126643;ENSMUST00000132164;ENSMUST00000159824;ENSMUST00000125792;ENSMUST00000127308;ENSMUST00000236590	3946050;3946270;3946400;3947071;3948207;3948736;3952243;3952494;3952694;3954217	3953072;3955230;3956991;3957112;3957133;3952023;3947230;3947831;3948853;3953355;3953246;3957040;3954421;3956240	27060	?;NM_016921;NM_001167784;NM_001136091	?;proton_transmembrane_transporter_activity;proton_transmembrane_transport;proton-transporting_V-type_ATPase,_V0_domain;vacuolar_proton-transporting_V-type_ATPase,_V0_domain;membrane;integral_component_of_membrane;plasma_membrane;immunoglobulin_mediated_immune_response;ion_transport;nucleus;regulation_of_gene_expression;protein_binding;apical_plasma_membrane;cellular_response_to_cytokine_stimulus…	19301	30904	25819	71488	57611	40830	27184.3	26870.1	26464.6	49764.6	52919.7	49328.1	38755.2	-0.916826	0.0649986	-14.1053	3.52208e-45	1.77942e-43	THR
ENSMUSG00000024677	Ms4a6b	membrane-spanning_4-domains,_subfamily_A,_member_6B	protein_coding	19	11493876	11508620	+	ENSMUST00000163078;ENSMUST00000161157;ENSMUST00000159587;ENSMUST00000161283;ENSMUST00000025580	11493876;11495930;11495958;11499035;11495923	11508620;11508618;11499219;11504781;11507767	69774	?;NM_027209	integral_component_of_membrane;membrane;molecular_function;cellular_component;biological_process	159	244	178	24	14	17	223.942	212.15	182.451	16.707	12.86	20.5383	111.442	3.64433	0.258559	14.0948	4.08829e-45	2.06074e-43	THR
ENSMUSG00000024098	Twsg1	twisted_gastrulation_BMP_signaling_modulator_1	protein_coding	17	66228967	66258221	-	ENSMUST00000233580;ENSMUST00000024906;ENSMUST00000233663;ENSMUST00000233855	66228967;66230060;66232901;66236685	66258110;66258221;66233404;66258132	65960	?;NM_023053	extracellular_space;protein_binding;extracellular_region;multicellular_organism_development;camera-type_eye_development;hemopoiesis;ossification;transforming_growth_factor_beta_receptor_signaling_pathway;forebrain_development;transforming_growth_factor_beta_binding;negative_regulation_of_BMP_signaling_pathway;cell_differentiation;negative_regulation_of_CD4-positive,_alpha-beta_T_cell_activation;n…	1944	3391	2787	1615	1149	1092	2738.01	2948.37	2856.69	1124.24	1055.44	1319.28	2007.01	1.29138	0.0916548	14.0896	4.39837e-45	2.21197e-43	THR
ENSMUSG00000082292	Gm12250	predicted_gene_12250	processed_pseudogene	11	58078565	58079838	+	ENSMUST00000119467	58078565	58079838	?	?	?	367	654	569	250	161	109	516.898	568.633	583.228	174.031	147.89	131.687	353.728	1.86666	0.132712	14.0655	6.19211e-45	3.10694e-43	THR
ENSMUSG00000075122	Cd80	CD80_antigen	protein_coding	16	38275923	38316697	+	ENSMUST00000231716;ENSMUST00000099816;ENSMUST00000232409	38275923;38279295;38279480	38316697;38307295;38306809	12519	NM_001359898;NM_009855	coreceptor_activity;T_cell_costimulation;membrane;integral_component_of_membrane;cell_surface_receptor_signaling_pathway;external_side_of_plasma_membrane;immune_response;cell_surface;cellular_response_to_lipopolysaccharide;positive_regulation_of_peptidyl-tyrosine_phosphorylation;protein_binding;negative_regulation_of_T_cell_proliferation;positive_regulation_of_T_cell_proliferation;positive_regula…	1724	3127	2263	1392	1074	919	2428.15	2718.83	2319.59	969.006	986.544	1110.28	1755.4	1.28767	0.0916025	14.0572	6.9622e-45	3.48538e-43	THR
ENSMUSG00000030047	Arhgap25	Rho_GTPase_activating_protein_25	protein_coding	6	87435527	87510241	-	ENSMUST00000145128;ENSMUST00000113637;ENSMUST00000101197;ENSMUST00000071024;ENSMUST00000203559	87435527;87436387;87437097	87473296;87510217;87510241;87440629	232201	?;NM_001037727;NM_175476;NM_001286610	?;signal_transduction;phagocytosis,_engulfment;actin_filament_organization;GTPase_activator_activity;activation_of_GTPase_activity;phagocytic_cup;negative_regulation_of_small_GTPase_mediated_signal_transduction	3315	5097	4893	14650	11263	7736	4668.99	4431.68	5015.35	10198.2	10345.8	9346.12	7334.37	-1.08275	0.0770258	-14.057	6.97925e-45	3.48598e-43	THR
ENSMUSG00000037362	Ccn3	cellular_communication_network_factor_3	protein_coding	15	54609098	54617435	+	ENSMUST00000050027	54609098	54617435	18133	NM_010930	protein_binding;signal_transduction;extracellular_region;insulin-like_growth_factor_binding;extracellular_space;cytoplasm;regulation_of_gene_expression;intracellular_membrane-bounded_organelle;cell_junction;fibroblast_migration;cell_adhesion;growth_factor_activity;angiogenesis;gap_junction;smooth_muscle_cell_migration;axon;dendrite;extracellular_matrix;integrin_binding;neuronal_cell_body;hematopo…	3128	4717	4063	2958	2215	1767	4405.61	4101.29	4164.6	2059.14	2034.63	2134.77	3150.01	1.02456	0.0729183	14.0508	7.61203e-45	3.79341e-43	THR
ENSMUSG00000028599	Tnfrsf1b	tumor_necrosis_factor_receptor_superfamily,_member_1b	protein_coding	4	144940033	144973440	-	ENSMUST00000030336;ENSMUST00000143055	144940033;144951986	144973440	21938	NM_011610	membrane;protein_binding;inflammatory_response;tumor_necrosis_factor-activated_receptor_activity;negative_regulation_of_neuron_death;negative_regulation_of_neuroinflammatory_response;negative_regulation_of_cardiac_muscle_hypertrophy;integral_component_of_membrane;nucleus;perinuclear_region_of_cytoplasm;cellular_response_to_lipopolysaccharide;axon;neuronal_cell_body;membrane_raft;ubiquitin_protein…	4139	6053	6036	18991	14774	9851	5829.54	5262.9	6186.93	13220.1	13570.9	11901.3	9328.63	-1.16351	0.0828421	-14.045	8.27103e-45	4.1125e-43	THR
ENSMUSG00000028341	Nr4a3	nuclear_receptor_subfamily_4,_group_A,_member_3	protein_coding	4	48045153	48086447	+	ENSMUST00000030025;ENSMUST00000154186;ENSMUST00000153369;ENSMUST00000133539	48045153;48045231;48049114;48051248	48086445;48050165;48086447;48056739	18124	NM_015743	nucleus;DNA_binding;regulation_of_transcription,_DNA-templated;DNA-binding_transcription_factor_activity;zinc_ion_binding;sequence-specific_DNA_binding;nuclear_receptor_activity;metal_ion_binding;RNA_polymerase_II_cis-regulatory_region_sequence-specific_DNA_binding;regulation_of_transcription_by_RNA_polymerase_II;DNA-binding_transcription_factor_activity,_RNA_polymerase_II-specific;positive_regul…	71	124	116	632	548	346	99.9994	107.814	118.901	439.951	503.376	418.014	281.343	-2.05436	0.146294	-14.0426	8.54698e-45	4.24011e-43	THR
ENSMUSG00000021948	Prkcd	protein_kinase_C,_delta	protein_coding	14	30317311	30348167	-	ENSMUST00000112210;ENSMUST00000022521;ENSMUST00000112207;ENSMUST00000112206;ENSMUST00000140701;ENSMUST00000112202;ENSMUST00000112203;ENSMUST00000130736;ENSMUST00000135714;ENSMUST00000145806;ENSMUST00000112208;ENSMUST00000227078;ENSMUST00000112211	30317311;30317315;30317549;30317551;30317610;30320364;30322219;30324367;30324476;30328716;30329075;30317313	30348167;30332259;30329779;30322164;30348129;30329302;30327628;30331252;30348165	18753	NM_011103;NM_001310682	ATP_binding;protein_kinase_activity;protein_phosphorylation;protein_serine/threonine_kinase_activity;intracellular_signal_transduction;protein_kinase_C_activity;negative_regulation_of_insulin_receptor_signaling_pathway;nucleus;cytoplasm;membrane;transferase_activity;metal_ion_binding;plasma_membrane;immunoglobulin_mediated_immune_response;endoplasmic_reticulum;defense_response_to_bacterium;nucleo…	10831	17947	15705	42716	32221	23644	15254.8	15604.4	16097.7	29735.7	29597.2	28565.1	22475.8	-0.904457	0.0644262	-14.0387	9.04127e-45	4.47523e-43	THR
ENSMUSG00000020788	Atp2a3	ATPase,_Ca++_transporting,_ubiquitous	protein_coding	11	72851995	72883870	+	ENSMUST00000108486;ENSMUST00000108484;ENSMUST00000149493;ENSMUST00000135234;ENSMUST00000163326;ENSMUST00000108485;ENSMUST00000021142	72851995;72852116;72872923	72883870;72861586;72874371;72883869	53313	?;NM_001163337;NM_001163336;NM_016745	integral_component_of_membrane;nucleotide_binding;calcium_ion_transport;calcium_transmembrane_transporter_activity,_phosphorylative_mechanism;ATP_binding;membrane;metal_ion_binding;ion_transport;endoplasmic_reticulum_membrane;ATPase_activity;calcium_ion_transmembrane_transport;sarcoplasmic_reticulum;sarcoplasmic_reticulum_membrane;endoplasmic_reticulum;protein_binding;proton_transmembrane_transpo…	3631	5487	4795	3415	2672	1797	5114.05	4770.78	4914.9	2377.27	2454.42	2171.02	3633.74	1.078	0.0768017	14.0362	9.35966e-45	4.62241e-43	THR
ENSMUSG00000027199	Gatm	glycine_amidinotransferase_(L-arginine:glycine_amidinotransferase)	protein_coding	2	122424948	122441784	-	ENSMUST00000028624;ENSMUST00000154598;ENSMUST00000140808	122424948;122425970;122426087	122441784;122429015;122429293	67092	NM_025961	amidinotransferase_activity;membrane;transferase_activity;mitochondrial_inner_membrane;mitochondrion;response_to_nutrient;response_to_organic_substance;positive_regulation_of_cold-induced_thermogenesis;response_to_peptide_hormone;learning_or_memory;mitochondrial_intermembrane_space;multicellular_organism_development;creatine_biosynthetic_process;response_to_mercury_ion;muscle_atrophy;creatine_met…	188	334	327	1357	929	886	264.787	290.403	335.177	944.641	853.351	1070.41	626.461	-1.68092	0.119801	-14.031	1.00791e-44	4.96655e-43	THR
ENSMUSG00000044716	Dok7	docking_protein_7	protein_coding	5	35214110	35245183	+	ENSMUST00000101298;ENSMUST00000114270;ENSMUST00000133381;ENSMUST00000050709;ENSMUST00000155097	35214110;35214206;35214232;35214421;35232302	35238308;35223829;35245183	231134	NM_001348276;NM_001348274;NM_001348275;NM_001348478;NM_172708	protein_kinase_binding;positive_regulation_of_protein_tyrosine_kinase_activity;membrane;plasma_membrane;nucleoplasm;protein_binding;cell_junction;synapse;lipid_binding;positive_regulation_of_protein_phosphorylation;mitochondrion;neuromuscular_junction;neuromuscular_junction_development;receptor_clustering;phosphatidylinositol_binding	104	158	186	903	709	454	146.478	137.376	190.651	628.601	651.266	548.493	383.811	-1.94796	0.139015	-14.0126	1.30541e-44	6.41814e-43	THR
ENSMUSG00000036560	Lgi4	leucine-rich_repeat_LGI_family,_member_4	protein_coding	7	30758767	30770360	+	ENSMUST00000039775;ENSMUST00000169785;ENSMUST00000164725;ENSMUST00000172001	30758767;30759992;30760030;30762975	30770360;30763094;30763499;30764021	243914	NM_144556	protein_binding;extracellular_space;extracellular_region;myelination_in_peripheral_nervous_system;Schwann_cell_development;adult_locomotory_behavior;regulation_of_myelination;myelination;neuron_maturation;glial_cell_proliferation;glial_cell_development;gliogenesis	54	87	88	520	482	301	76.0559	75.6438	90.2005	361.985	442.75	363.648	235.047	-2.27023	0.16273	-13.9509	3.10845e-44	1.52488e-42	THR
ENSMUSG00000024486	Hbegf	heparin-binding_EGF-like_growth_factor	protein_coding	18	36637980	36648858	-	ENSMUST00000025363;ENSMUST00000237621;ENSMUST00000236520	36637980;36645623;36645732	36648858;36648420;36648828	15200	NM_010415	epidermal_growth_factor_receptor_binding;extracellular_space;membrane;integral_component_of_membrane;plasma_membrane;heparin_binding;cell_surface;integral_component_of_plasma_membrane;extracellular_region;growth_factor_activity;positive_regulation_of_cell_population_proliferation;angiogenesis;positive_regulation_of_peptidyl-tyrosine_phosphorylation;positive_regulation_of_protein_kinase_B_signalin…	1540	2322	2418	1295	1001	756	2169	2018.91	2478.46	901.482	919.488	913.349	1566.78	1.28577	0.0925152	13.898	6.5164e-44	3.18955e-42	THR
ENSMUSG00000025037	Maoa	monoamine_oxidase_A	protein_coding	X	16485937	16554057	+	ENSMUST00000026013	16485937	16554057	17161	NM_173740	oxidation-reduction_process;oxidoreductase_activity;membrane;integral_component_of_membrane;cytosol;protein_binding;mitochondrion;mitochondrial_outer_membrane;catecholamine_metabolic_process;neurotransmitter_catabolic_process;flavin_adenine_dinucleotide_binding;positive_regulation_of_signal_transduction;primary_amine_oxidase_activity;dopamine_catabolic_process;serotonin_binding;serotonin_metaboli…	209	356	259	1154	880	709	294.364	309.531	265.476	803.328	808.341	856.567	556.268	-1.503	0.108217	-13.8888	7.40625e-44	3.61705e-42	THR
ENSMUSG00000028367	Txn1	thioredoxin_1	protein_coding	4	57943373	57956411	-	ENSMUST00000030051	57943373	57956411	22166	NM_011660	protein_disulfide_oxidoreductase_activity;cell_redox_homeostasis;glycerol_ether_metabolic_process;nucleus;cytoplasm;nucleoplasm;cytosol;protein_binding;extracellular_region;protein_homodimerization_activity;mitochondrion;negative_regulation_of_transcription_by_RNA_polymerase_II;axon;dendrite;positive_regulation_of_peptidyl-serine_phosphorylation;neuronal_cell_body;enzyme_binding;positive_regulati…	7850	12356	10235	28301	22360	17559	11056.3	10743.2	10490.9	19701	20539.2	21213.6	15624	-0.928408	0.0668876	-13.8801	8.36111e-44	4.07433e-42	THR
ENSMUSG00000029994	Anxa4	annexin_A4	protein_coding	6	86713822	86770566	-	ENSMUST00000113675;ENSMUST00000001187;ENSMUST00000127152;ENSMUST00000135921;ENSMUST00000155456;ENSMUST00000123732;ENSMUST00000204441;ENSMUST00000204398;ENSMUST00000129772	86713822;86713823;86713829;86714637;86714710;86718890;86718897;86720102;86724453	86742892;86770566;86742806;86722039;86737719;86742789;86770546	11746	NM_001331120;NM_013471	calcium_ion_binding;calcium-dependent_phospholipid_binding;nucleus;perinuclear_region_of_cytoplasm;cell_surface;cytoplasm;plasma_membrane;apical_plasma_membrane;nuclear_membrane;identical_protein_binding;kidney_development;negative_regulation_of_NF-kappaB_transcription_factor_activity;regulation_of_transcription_by_RNA_polymerase_II;collagen-containing_extracellular_matrix;vesicle_membrane;negati…	11414	18042	15998	42338	31613	24809	16076	15687	16398	29472.5	29038.7	29972.6	22774.1	-0.877565	0.0632843	-13.867	1.00354e-43	4.87939e-42	THR
ENSMUSG00000028773	Fabp3	fatty_acid_binding_protein_3,_muscle_and_heart	protein_coding	4	130202388	130209256	+	ENSMUST00000070532	130202388	130209256	14077	NM_010174	lipid_binding;extracellular_space;cholesterol_homeostasis;cytoplasm;cytosol;cytoskeletal_protein_binding;fatty_acid_binding;brown_fat_cell_differentiation;long-chain_fatty_acid_transporter_activity;long-chain_fatty_acid_transport;regulation_of_phosphatidylcholine_biosynthetic_process;long-chain_fatty_acid_binding;icosatetraenoic_acid_binding;oleic_acid_binding;fatty_acid_metabolic_process;intrace…	338	444	371	147	100	69	476.054	386.044	380.277	102.33	91.8569	83.3612	253.321	2.14393	0.154654	13.8627	1.06536e-43	5.16854e-42	THR
ENSMUSG00000037260	Hgsnat	heparan-alpha-glucosaminide_N-acetyltransferase	protein_coding	8	26434481	26466781	-	ENSMUST00000037609;ENSMUST00000210894;ENSMUST00000211550;ENSMUST00000209420	26434481;26434911;26458445;26461671	26466781;26442171;26464081;26462256	52120	NM_029884	lysosomal_membrane;heparan-alpha-glucosaminide_N-acetyltransferase_activity;membrane;integral_component_of_membrane;transferase_activity;transferase_activity,_transferring_acyl_groups;lysosome;lysosomal_transport;protein_complex_oligomerization	760	1293	1142	3448	2598	1966	1070.42	1124.22	1170.56	2400.24	2386.44	2375.19	1754.51	-1.08823	0.0785244	-13.8585	1.1307e-43	5.47344e-42	THR
ENSMUSG00000073889	Il11ra1	interleukin_11_receptor,_alpha_chain_1	protein_coding	4	41699989	41769474	+	ENSMUST00000108041;ENSMUST00000098132;ENSMUST00000108040;ENSMUST00000146608;ENSMUST00000140894;ENSMUST00000108042;ENSMUST00000145445;ENSMUST00000155538;ENSMUST00000152748;ENSMUST00000142059	41699989;41760196;41760454;41760498;41760512;41762309;41762395;41767799;41767934;41768448	41769474;41766126;41764009;41768060;41768468	16157	?;NM_001163401;NM_001172054;NM_010549	membrane;protein_binding;cytokine_receptor_activity;integral_component_of_membrane;external_side_of_plasma_membrane;extracellular_region;cytokine-mediated_signaling_pathway;positive_regulation_of_cell_population_proliferation;maternal_process_involved_in_female_pregnancy;cytokine_binding;receptor_complex;placenta_development;natural_killer_cell_differentiation;decidualization;interleukin-11_recep…	1136	1773	1795	5876	4564	3000	1599.99	1541.57	1839.89	4090.43	4192.35	3624.4	2814.77	-1.25776	0.0907736	-13.8561	1.16919e-43	5.64733e-42	THR
ENSMUSG00000024127	Prepl	prolyl_endopeptidase-like	protein_coding	17	85370898	85397669	-	ENSMUST00000072406;ENSMUST00000234994;ENSMUST00000171795;ENSMUST00000234036;ENSMUST00000234676;ENSMUST00000234393	85370898;85371957;85371958;85385487;85385916;85385979	85397649;85384902;85397652;85397659;85397669;85391436	213760	NM_001163624;NM_001163623;NM_145984;NM_001163622	serine-type_endopeptidase_activity;proteolysis;serine-type_peptidase_activity;nucleus;cytoplasm;Golgi_apparatus;hydrolase_activity;peptidase_activity;cytoskeleton;cytosol;protein_binding;trans-Golgi_network;retrograde_transport,_endosome_to_Golgi;regulation_of_synaptic_vesicle_exocytosis;Golgi_to_plasma_membrane_protein_transport	985	1700	1464	878	702	521	1387.32	1478.1	1500.61	611.198	644.836	629.438	1041.92	1.21357	0.08759	13.8551	1.1846e-43	5.70921e-42	THR
ENSMUSG00000048442	Smim5	small_integral_membrane_protein_5	protein_coding	11	115790792	115797095	+	ENSMUST00000152171;ENSMUST00000142089;ENSMUST00000131566	115790792;115791004;115791028	115797095;115796722;115796539	66528	NM_183259	membrane;integral_component_of_membrane;molecular_function;biological_process	4	11	8	314	255	167	5.63377	9.56416	8.20005	218.583	234.235	201.758	112.996	-4.75766	0.343403	-13.8544	1.19584e-43	5.75078e-42	THR
ENSMUSG00000024030	Abcg1	ATP_binding_cassette_subfamily_G_member_1	protein_coding	17	31276649	31336962	+	ENSMUST00000236391;ENSMUST00000024829;ENSMUST00000236427;ENSMUST00000139013;ENSMUST00000236241	31276649;31276661;31276701;31276748;31329939	31324579;31336962;31302575;31317733;31333462	11307	?;NM_009593	integral_component_of_membrane;ATP_binding;ATPase_activity;intracellular_cholesterol_transport;cholesterol_transfer_activity;nucleotide_binding;intermembrane_lipid_transfer;transmembrane_transport;ATPase-coupled_transmembrane_transporter_activity;membrane;Golgi_membrane;Golgi_apparatus;plasma_membrane;external_side_of_plasma_membrane;endoplasmic_reticulum;endoplasmic_reticulum_membrane;lipid_tran…	5940	9003	8392	24286	17551	13010	8366.15	7827.83	8601.85	16906.1	16121.8	15717.8	12256.9	-0.97554	0.0705792	-13.8219	1.88003e-43	9.02125e-42	THR
ENSMUSG00000068744	Psrc1	proline/serine-rich_coiled-coil_1	protein_coding	3	108291155	108295547	+	ENSMUST00000090561;ENSMUST00000133405;ENSMUST00000130906;ENSMUST00000102629;ENSMUST00000126461;ENSMUST00000128089;ENSMUST00000145141;ENSMUST00000143309;ENSMUST00000196430;ENSMUST00000148509;ENSMUST00000128962	108291155;108291167;108291168;108291175;108291195;108291232;108291253;108291710;108292170;108292173;108293381	108295495;108292724;108293918;108295547;108293699;108292725;108293938;108293260;108294189;108294020;108294028	56742	NM_019976;NM_001190161	cytoplasm;nucleoplasm;cytosol;cytoskeleton;cell_cycle;cell_division;spindle;microtubule_binding;microtubule_cytoskeleton;protein_binding;spindle_pole;regulation_of_mitotic_spindle_organization;spindle_microtubule;mitotic_metaphase_plate_congression;positive_regulation_of_transcription,_DNA-templated;negative_regulation_of_cell_growth;cellular_process;positive_regulation_of_cyclin-dependent_protei…	371	553	444	1727	1328	969	522.532	480.816	455.103	1202.21	1219.86	1170.68	841.867	-1.30511	0.0945421	-13.8046	2.39141e-43	1.14501e-41	THR
ENSMUSG00000032122	Slc37a2	solute_carrier_family_37_(glycerol-3-phosphate_transporter),_member_2	protein_coding	9	37138881	37167034	-	ENSMUST00000115068;ENSMUST00000161114;ENSMUST00000162018	37138881;37141612;37141808	37167034;37166710;37146450	56857	NM_020258;NM_001145960	integral_component_of_membrane;transmembrane_transport;transmembrane_transporter_activity;membrane;endoplasmic_reticulum;endoplasmic_reticulum_membrane;carbohydrate_transport;antiporter_activity;integral_component_of_endoplasmic_reticulum_membrane;glucose-6-phosphate_transport;phosphate_ion_transmembrane_transport;glucose_6-phosphate:inorganic_phosphate_antiporter_activity;glycerol-3-phosphate_me…	3748	5678	5395	3426	2555	1611	5278.84	4936.85	5529.91	2384.92	2346.94	1946.3	3737.29	1.23534	0.0897526	13.7639	4.20372e-43	2.00837e-41	THR
ENSMUSG00000068129	Cst7	cystatin_F_(leukocystatin)	protein_coding	2	150412335	150420864	+	ENSMUST00000089200	150412335	150420864	13011	NM_009977	immune_response;cysteine-type_endopeptidase_inhibitor_activity;extracellular_space;Golgi_apparatus;cytoplasm;extracellular_region;endoplasmic_reticulum;endosome;protein_homodimerization_activity;cytoplasmic_vesicle;peptidase_inhibitor_activity;negative_regulation_of_peptidase_activity;lysosome;late_endosome;multivesicular_body;negative_regulation_of_microglial_cell_activation;positive_regulation_…	176	232	265	46	31	14	247.886	201.717	271.627	32.0217	28.4757	16.9139	133.107	3.16817	0.230255	13.7594	4.47309e-43	2.13243e-41	THR
ENSMUSG00000032261	Sh3bgrl2	SH3_domain_binding_glutamic_acid-rich_protein_like_2	protein_coding	9	83430380	83520854	+	ENSMUST00000188241;ENSMUST00000113215;ENSMUST00000188617;ENSMUST00000188030;ENSMUST00000185664	83430380;83430381;83430382;83430403;83458884	83520854;83483399;83431064;83520352;83479577	212531	?;NM_172507	nucleoplasm;nuclear_membrane;nucleus;biological_process;protein_binding;SH3_domain_binding	1008	1454	1316	784	504	460	1419.71	1264.21	1348.91	545.762	462.959	555.742	932.881	1.36531	0.0997264	13.6905	1.15671e-42	5.50237e-41	THR
ENSMUSG00000026815	Gfi1b	growth_factor_independent_1B	protein_coding	2	28499462	28511994	-	ENSMUST00000028156;ENSMUST00000155686;ENSMUST00000145690;ENSMUST00000164290	28499467;28504796;28504803;28499462	28511957;28505417;28511994	14582	NM_008114;NM_001160406	nucleus;metal_ion_binding;DNA_binding;RNA_polymerase_II_cis-regulatory_region_sequence-specific_DNA_binding;regulation_of_transcription_by_RNA_polymerase_II;nucleoplasm;protein_binding;plasma_membrane;multicellular_organism_development;DNA-binding_transcription_activator_activity,_RNA_polymerase_II-specific;positive_regulation_of_transcription_by_RNA_polymerase_II;negative_regulation_of_transcrip…	27	46	40	411	293	196	38.0279	39.9956	41.0002	286.107	269.141	236.794	151.844	-2.73493	0.199809	-13.6878	1.20171e-42	5.7041e-41	THR
ENSMUSG00000002985	Apoe	apolipoprotein_E	protein_coding	7	19430034	19433113	-	ENSMUST00000174064;ENSMUST00000167646;ENSMUST00000173739;ENSMUST00000174355;ENSMUST00000003066;ENSMUST00000172983;ENSMUST00000174144;ENSMUST00000207525;ENSMUST00000172808;ENSMUST00000174710;ENSMUST00000174191	19430034;19430192;19430197;19430545;19430546;19430660;19430769;19431165;19431181	19433113;19432977;19432332;19432933;19432963;19432546;19431556;19432172;19432975;19432192	11816	NM_009696;NM_001305843;NM_001305844;NM_001305819	extracellular_region;lipid_binding;lipid_transport;lipoprotein_metabolic_process;negative_regulation_of_gene_expression;cholesterol_homeostasis;triglyceride_homeostasis;regulation_of_plasma_lipoprotein_particle_levels;positive_regulation_of_neuron_projection_development;extracellular_space;Golgi_apparatus;heparin_binding;cell_surface;regulation_of_gene_expression;protein_binding;cytoplasm;plasma_…	10103	12819	12674	7090	6233	4188	14229.5	11145.7	12990.9	4935.53	5725.44	5059.66	9014.46	1.28685	0.0942357	13.6556	1.8696e-42	8.85521e-41	THR
ENSMUSG00000024378	Stard4	StAR-related_lipid_transfer_(START)_domain_containing_4	protein_coding	18	33332408	33346915	-	ENSMUST00000025236;ENSMUST00000119991;ENSMUST00000118990;ENSMUST00000141617	33332408;33336458;33336652;33337720	33346915;33346819;33346825;33346874	170459	NM_133774;NM_001347624	intracellular_cholesterol_transport;lipid_binding;cholesterol_binding;intermembrane_lipid_transfer;cholesterol_transfer_activity;positive_regulation_of_cholesterol_esterification;cholesterol_transport_involved_in_cholesterol_storage;cholesterol_import;positive_regulation_of_bile_acid_biosynthetic_process;cytoplasm;cytoplasmic_vesicle	593	912	676	2761	1914	1600	835.206	792.956	692.904	1922	1758.14	1933.01	1322.37	-1.27619	0.0934657	-13.6541	1.90745e-42	9.01505e-41	THR
ENSMUSG00000020717	Pecam1	platelet/endothelial_cell_adhesion_molecule_1	protein_coding	11	106545043	106641454	-	ENSMUST00000103069;ENSMUST00000080853;ENSMUST00000183610;ENSMUST00000106796;ENSMUST00000184424;ENSMUST00000068021;ENSMUST00000135481;ENSMUST00000124958	106545043;106545044;106552011;106552623;106579609;106581909	106606091;106606085;106606088;106606220;106554152;106641454;106582173;106605772	18613	NM_001032378;NM_008816;NM_001305158;NM_001305157	membrane;integral_component_of_membrane;cell_surface_receptor_signaling_pathway;extracellular_space;external_side_of_plasma_membrane;cell_periphery;plasma_membrane;protein-containing_complex;cell_surface;protein_binding;cytoplasm;integral_component_of_plasma_membrane;cell_junction;cell-cell_adhesion;cell-cell_junction;cell_adhesion;cell-cell_contact_zone;homophilic_cell_adhesion_via_plasma_membra…	235	332	309	90	74	37	330.984	288.664	316.727	62.6512	67.9741	44.701	185.283	2.39193	0.175238	13.6496	2.03101e-42	9.57842e-41	THR
ENSMUSG00000017309	Cd300lg	CD300_molecule_like_family_member_G	protein_coding	11	101932335	101946446	+	ENSMUST00000123895;ENSMUST00000017453;ENSMUST00000107163;ENSMUST00000107164	101932335	101941355;101946446	52685	?;NM_027987;NM_001160713;NM_001160711;NM_001160712	membrane;integral_component_of_membrane;plasma_membrane;basolateral_plasma_membrane;apical_plasma_membrane;immune_system_process;endosome;transmembrane_signaling_receptor_activity;multivesicular_body_membrane;immunoglobulin_transcytosis_in_epithelial_cells;IgM_binding	20	26	21	283	265	210	28.1688	22.6062	21.5251	197.003	243.421	253.708	127.739	-3.27866	0.240361	-13.6406	2.29696e-42	1.08095e-40	THR
ENSMUSG00000022952	Runx1	runt_related_transcription_factor_1	protein_coding	16	92398354	92623037	-	ENSMUST00000023673;ENSMUST00000113956;ENSMUST00000168195;ENSMUST00000187242;ENSMUST00000189126;ENSMUST00000186296;ENSMUST00000189679	92398354;92400544;92402286;92483646;92483877;92492480;92612316	92623037;92494216;92493013;92492383;92494213;92622666;92622962	12394	NM_001111022;NM_001111021;NM_009821;NM_001111023	nucleus;DNA_binding;regulation_of_transcription,_DNA-templated;ATP_binding;DNA-binding_transcription_factor_activity;positive_regulation_of_transcription,_DNA-templated	1528	2542	2010	6046	4536	3590	2152.1	2210.19	2060.26	4208.77	4166.63	4337.2	3189.19	-0.984596	0.0723107	-13.6162	3.20942e-42	1.50713e-40	THR
ENSMUSG00000033717	Adra2a	adrenergic_receptor,_alpha_2a	protein_coding	19	54032582	54037413	+	ENSMUST00000036700;ENSMUST00000237285	54032582;54033691	54037413;54037411	11551	?;NM_007417	integral_component_of_membrane;G_protein-coupled_receptor_signaling_pathway;G_protein-coupled_receptor_activity;regulation_of_vasoconstriction;adrenergic_receptor_activity;regulation_of_smooth_muscle_contraction;platelet_activation;alpha2-adrenergic_receptor_activity;membrane;plasma_membrane;cytoplasm;integral_component_of_plasma_membrane;signal_transduction;identical_protein_binding;protein_homo…	267	482	492	1911	1419	946	376.054	419.084	504.303	1330.29	1303.45	1142.89	846.013	-1.53635	0.112853	-13.6137	3.31965e-42	1.55557e-40	THR
ENSMUSG00000001918	Slc1a5	solute_carrier_family_1_(neutral_amino_acid_transporter),_member_5	protein_coding	7	16515265	16532199	+	ENSMUST00000108496;ENSMUST00000127401;ENSMUST00000206444;ENSMUST00000135817;ENSMUST00000131664;ENSMUST00000147814;ENSMUST00000134407;ENSMUST00000141349	16515265;16515293;16516323;16518663;16519591;16520296;16526952;16527102	16532199;16521104;16527631;16521093;16527721;16530084;16529868	20514	NM_009201	integral_component_of_membrane;symporter_activity;membrane;L-aspartate_transmembrane_transporter_activity;L-glutamine_transmembrane_transporter_activity;L-serine_transmembrane_transporter_activity;glutamine_transport;glutamine_secretion;L-serine_transport;protein_homotrimerization;L-aspartate_import_across_plasma_membrane;L-glutamine_import_across_plasma_membrane;plasma_membrane	1897	3094	2620	7737	5811	4134	2671.82	2690.14	2685.52	5385.92	5337.81	4994.43	3960.94	-0.966244	0.0710294	-13.6034	3.82045e-42	1.78643e-40	THR
ENSMUSG00000052889	Prkcb	protein_kinase_C,_beta	protein_coding	7	121887974	122233625	+	ENSMUST00000143692;ENSMUST00000064989;ENSMUST00000064921;ENSMUST00000131167;ENSMUST00000149583;ENSMUST00000205550;ENSMUST00000127910;ENSMUST00000206495	121887974;121888520;121888532;121889251;122015291;122193144;122199205;122232671	122233622;122227878;122233625;122024264;122056549;122195937;122227301	18751	?;NM_008855;NM_001316672	nucleus;cytoplasm;protein_kinase_activity;ATP_binding;protein_phosphorylation;membrane;transferase_activity;zinc_ion_binding;metal_ion_binding;nucleotide_binding;nucleoplasm;cytosol;protein_binding;plasma_membrane;intracellular_signal_transduction;kinase_activity;phosphorylation;chromatin_binding;immune_system_process;protein_serine/threonine_kinase_activity;chromatin_organization;protein_serine_…	812	1405	1055	3829	2985	2775	1143.66	1221.6	1081.38	2665.46	2741.93	3352.57	2034.43	-1.34354	0.0989336	-13.5802	5.24669e-42	2.44812e-40	THR
ENSMUSG00000001156	Mxd1	MAX_dimerization_protein_1	protein_coding	6	86624024	86646143	-	ENSMUST00000001184;ENSMUST00000203946;ENSMUST00000204437;ENSMUST00000205076	86624024;86625998;86627782;86643184	86646143;86640087;86646082;86646099	17119	NM_010751	protein_dimerization_activity;negative_regulation_of_transcription_by_RNA_polymerase_II;RNA_polymerase_II_cis-regulatory_region_sequence-specific_DNA_binding;DNA-binding_transcription_repressor_activity,_RNA_polymerase_II-specific;chromatin;nucleoplasm;mitochondrion;cytosol	1454	2149	1976	1285	1017	730	2047.88	1868.49	2025.41	894.52	934.185	881.938	1442.07	1.13072	0.0833434	13.567	6.28376e-42	2.92581e-40	THR
ENSMUSG00000026896	Ifih1	interferon_induced_with_helicase_C_domain_1	protein_coding	2	62426142	62476599	-	ENSMUST00000028259;ENSMUST00000112459;ENSMUST00000176431;ENSMUST00000176388;ENSMUST00000175964	62426142;62427791;62438594;62459797;62463832	62476555;62476497;62476599;62469817;62476502	71586	NM_027835;NM_001164477	DNA_binding;ATP_binding;hydrolase_activity;RNA_binding;nucleus;cytoplasm;metal_ion_binding;innate_immune_response;nucleotide_binding;protein_binding;zinc_ion_binding;defense_response_to_virus;RNA_helicase_activity;helicase_activity;ATPase_activity;immune_system_process;identical_protein_binding;positive_regulation_of_interleukin-6_production;double-stranded_RNA_binding;positive_regulation_of_tumo…	1201	2179	1646	938	705	653	1691.54	1894.57	1687.16	652.965	647.591	788.911	1227.12	1.34142	0.0990632	13.5411	8.94617e-42	4.15666e-40	THR
ENSMUSG00000054404	Slfn5	schlafen_5	protein_coding	11	82842175	82855666	+	ENSMUST00000150687;ENSMUST00000108158;ENSMUST00000067443;ENSMUST00000108157	82842175;82842921;82842928;82845487	82842996;82850838;82855666;82852732	327978	?;NM_183201	?;nucleus;nucleotide_binding;ATP_binding;cell_differentiation	5014	8036	6265	3371	3021	2593	7061.93	6987.05	6421.66	2346.64	2775	3132.69	4787.5	1.31209	0.0969839	13.5289	1.05541e-41	4.89342e-40	THR
ENSMUSG00000003352	Cacnb3	calcium_channel,_voltage-dependent,_beta_3_subunit	protein_coding	15	98528721	98542410	+	ENSMUST00000229223;ENSMUST00000230769;ENSMUST00000109150;ENSMUST00000229282;ENSMUST00000003442;ENSMUST00000230490;ENSMUST00000230064	98528721;98529686;98530257;98530262;98532648;98532986;98537370	98537397;98537790;98542410;98532448	12297	?;NM_001044741;NM_001356543;NM_001286226;NM_007581	?;protein_binding;calcium_ion_transmembrane_transport;voltage-gated_calcium_channel_activity;voltage-gated_calcium_channel_complex;cytoplasm;ion_transport;voltage-gated_ion_channel_activity;regulation_of_ion_transmembrane_transport;calcium_channel_activity;calcium_ion_transport;synapse;membrane;apical_plasma_membrane;chemical_synaptic_transmission;protein_kinase_binding;protein_localization_to_pl…	212	492	374	1901	1673	902	298.59	427.779	383.352	1323.33	1536.77	1089.74	843.26	-1.8244	0.134965	-13.5176	1.23091e-41	5.69511e-40	THR
ENSMUSG00000058013	Septin11	septin_11	protein_coding	5	93241296	93324306	+	ENSMUST00000074733;ENSMUST00000201377;ENSMUST00000201700;ENSMUST00000202196;ENSMUST00000202308;ENSMUST00000201421;ENSMUST00000202415;ENSMUST00000202217;ENSMUST00000201695	93241296;93241297;93241307;93241310;93241385;93241395;93241430;93296362	93322817;93241936;93317617;93309105;93324296;93324306;93296402;93323936;93305561	52398	NM_001009818;NM_001310671;NM_001310669;NM_001347377	GTP_binding;cytoplasm;nucleotide_binding;protein_binding;cell_junction;synapse;cell_projection;cytoskeleton;cell_cycle;axon;cell_division;GTPase_activity;dendritic_spine;molecular_adaptor_activity;cellular_protein_localization;cytoskeleton-dependent_cytokinesis;septin_ring;microtubule_cytoskeleton;cell_division_site;septin_complex;glutamatergic_synapse;stress_fiber;postsynapse;GABA-ergic_synapse;…	1341	2287	1879	5819	4036	3323	1888.72	1988.48	1925.99	4050.75	3707.35	4014.63	2929.32	-1.01978	0.0755233	-13.5029	1.5038e-41	6.92851e-40	THR
ENSMUSG00000073434	Wdr90	WD_repeat_domain_90	protein_coding	17	26063745	26080475	-	ENSMUST00000177170;ENSMUST00000079461;ENSMUST00000176923;ENSMUST00000176575;ENSMUST00000235437;ENSMUST00000176983;ENSMUST00000176170;ENSMUST00000177340;ENSMUST00000177017;ENSMUST00000177031;ENSMUST00000176963;ENSMUST00000176678	26063745;26063746;26063747;26063748;26064362;26067543;26068927;26070885;26072309;26072799;26074753	26080357;26080449;26080475;26080442;26065555;26065468;26070734;26070841;26072864;26074268;26078200	106618	?;NM_001163766	?;protein_binding;cilium_assembly;centriole;cytoplasm;cell_projection_organization;cytoskeleton	289	492	390	1542	1143	807	407.04	427.779	399.752	1073.42	1049.92	974.964	722.147	-1.32778	0.0983322	-13.503	1.50171e-41	6.92851e-40	THR
ENSMUSG00000026385	Dbi	diazepam_binding_inhibitor	protein_coding	1	120041010	120048808	-	ENSMUST00000027634;ENSMUST00000132118;ENSMUST00000112648;ENSMUST00000128408;ENSMUST00000151708;ENSMUST00000135937;ENSMUST00000149628	120041010;120041020;120041067;120041099;120041130;120043740;120047482	120048808;120048747;120047868;120047900;120048667;120048777;120048744	13167	NM_007830;NM_001037999	fatty-acyl-CoA_binding;Golgi_apparatus;extracellular_space;endoplasmic_reticulum;nucleus;cytoplasm;plasma_membrane;lipid_binding;identical_protein_binding;mitochondrion;synaptic_vesicle;behavioral_fear_response;contractile_fiber;triglyceride_metabolic_process;perinuclear_endoplasmic_reticulum;hair_follicle_development;long-term_synaptic_potentiation;skin_development;learning_or_memory;positive_re…	3094	4749	4066	11657	9047	6420	4357.72	4129.11	4167.67	8114.73	8310.3	7756.22	6139.29	-0.934966	0.0693093	-13.4898	1.79699e-41	8.26202e-40	THR
ENSMUSG00000015944	Castor2	cytosolic_arginine_sensor_for_mTORC1_subunit_2	protein_coding	5	134128550	134173182	+	ENSMUST00000016088;ENSMUST00000201013;ENSMUST00000140240	134128550;134128844;134163797	134173182;134173169;134166385	80909	NM_030719	cytoplasm;cytosol;identical_protein_binding;negative_regulation_of_TORC1_signaling;GATOR2_complex;regulation_of_intracellular_signal_transduction;cellular_response_to_L-arginine	1343	2361	2107	1221	981	603	1891.54	2052.82	2159.69	849.968	901.117	728.505	1430.61	1.29741	0.0962323	13.4821	1.99395e-41	9.14844e-40	THR
ENSMUSG00000027952	Pmvk	phosphomevalonate_kinase	protein_coding	3	89361848	89376320	+	ENSMUST00000198440;ENSMUST00000029564;ENSMUST00000107410;ENSMUST00000184515	89361848;89366425;89366638;89366878	89376316;89376320;89376311;89376313	68603	NM_001310640;NM_026784;NM_027348	cytoplasm;phosphomevalonate_kinase_activity;cholesterol_biosynthetic_process;transferase_activity;nucleotide_binding;ATP_binding;cytosol;kinase_activity;phosphorylation;lipid_metabolic_process;steroid_metabolic_process;cholesterol_metabolic_process;steroid_biosynthetic_process;sterol_biosynthetic_process;isopentenyl_diphosphate_biosynthetic_process,_mevalonate_pathway;isoprenoid_biosynthetic_proc…	277	362	369	1566	1138	769	390.139	314.748	378.227	1090.13	1045.33	929.055	691.272	-1.50959	0.111972	-13.4819	1.99986e-41	9.15645e-40	THR
ENSMUSG00000021477	Ctsl	cathepsin_L	protein_coding	13	64507151	64518704	-	ENSMUST00000222517;ENSMUST00000222971;ENSMUST00000222462;ENSMUST00000223494;ENSMUST00000220737;ENSMUST00000220617;ENSMUST00000021933	64507151;64512906;64514293;64514688;64514813;64516686;64511028	64518704;64514869;64518120;64518567	13039	?;NM_009984	proteolysis;cysteine-type_peptidase_activity;nucleus;cytoplasm;membrane;immune_response;extracellular_space;external_side_of_plasma_membrane;plasma_membrane;hydrolase_activity;protein_binding;peptidase_activity;cytoplasmic_vesicle;apical_plasma_membrane;extracellular_region;neuron_projection;apical_part_of_cell;lysosome;protein-containing_complex_binding;secretory_granule;perikaryon;cysteine-type…	56972	87086	79183	59579	47947	35006	80241.8	75718.6	81163	41474.4	44042.6	42291.9	60822.1	0.891638	0.066221	13.4646	2.52728e-41	1.15472e-39	THR
ENSMUSG00000004864	Mapk13	mitogen-activated_protein_kinase_13	protein_coding	17	28988271	28999207	+	ENSMUST00000233984;ENSMUST00000124099;ENSMUST00000233460;ENSMUST00000129096;ENSMUST00000133786;ENSMUST00000233109;ENSMUST00000233051;ENSMUST00000233676;ENSMUST00000004986	28988271;28988310;28988321;28988323;28988346;28988357;28988364;28988384;28988393	28999207;28997193;28995501;28998304;28996722;28996762;28996716;28997478;28998083	26415	NM_011950	ATP_binding;protein_kinase_activity;protein_phosphorylation;MAP_kinase_activity;MAPK_cascade;transferase_activity;nucleotide_binding;nucleus;kinase_activity;phosphorylation;cytoplasm;protein_serine/threonine_kinase_activity;cell_cycle;intracellular_signal_transduction;protein_serine_kinase_activity;protein_threonine_kinase_activity;positive_regulation_of_interleukin-6_production;response_to_osmot…	316	471	417	175	134	94	445.068	409.52	427.427	121.822	123.088	113.565	273.415	1.8318	0.136128	13.4565	2.82108e-41	1.28628e-39	THR
ENSMUSG00000002578	Ikzf4	IKAROS_family_zinc_finger_4	protein_coding	10	128466712	128505227	-	ENSMUST00000133342;ENSMUST00000238610;ENSMUST00000238712;ENSMUST00000221150;ENSMUST00000223162;ENSMUST00000222067;ENSMUST00000222901;ENSMUST00000223145;ENSMUST00000222899;ENSMUST00000221022	128466712;128468284;128468338;128469583;128476130;128477046;128477072;128480307	128481860;128505227;128481695;128481713;128480517;128481665;128481659;128481676	22781	NM_011772;NM_001358537;NM_001358536	nucleus;metal_ion_binding;DNA_binding;RNA_polymerase_II_cis-regulatory_region_sequence-specific_DNA_binding;regulation_of_transcription_by_RNA_polymerase_II;nucleoplasm;nuclear_body;protein-containing_complex;protein_binding;positive_regulation_of_transcription_by_RNA_polymerase_II;DNA-binding_transcription_factor_activity;identical_protein_binding;negative_regulation_of_transcription,_DNA-templa…	295	542	402	179	120	98	415.49	471.252	412.052	124.606	110.228	118.397	275.338	1.8781	0.139847	13.4297	4.05197e-41	1.83988e-39	THR
ENSMUSG00000025058	Tasl	TLR_adaptor_interacting_with_endolysosomal_SLC15A4	protein_coding	X	84913960	84935105	+	ENSMUST00000113976	84913960	84935105	71398	NM_001163539	regulation_of_toll-like_receptor_signaling_pathway;nucleus;cytoplasm;membrane;molecular_function;immune_system_process;lysosome;innate_immune_response;endosome;lysosomal_membrane;endosome_membrane;positive_regulation_of_innate_immune_response;regulation_of_lysosomal_lumen_pH;positive_regulation_of_toll-like_receptor_7_signaling_pathway;positive_regulation_of_toll-like_receptor_8_signaling_pathway…	418	655	508	267	190	147	588.729	569.502	520.703	185.865	174.528	177.596	369.487	1.63787	0.121959	13.4297	4.04936e-41	1.83988e-39	THR
ENSMUSG00000023911	Flywch2	FLYWCH_family_member_2	protein_coding	17	23995890	24005055	-	ENSMUST00000024704;ENSMUST00000122991;ENSMUST00000127144	23995890;23995933;23995966	24005055;23998765;24005026	76917	NM_001357140;NM_029798	cellular_component;biological_process;molecular_function	755	1021	1048	502	403	237	1063.37	887.728	1074.21	349.455	370.183	286.328	671.879	1.57992	0.117721	13.421	4.55705e-41	2.06495e-39	THR
ENSMUSG00000068245	Phf11d	PHD_finger_protein_11D	protein_coding	14	59584856	59602919	-	ENSMUST00000095157;ENSMUST00000161754;ENSMUST00000160425;ENSMUST00000161031	59584856;59586181;59586502	59602919;59602889;59602893;59602859	219132	NM_199015	nucleus;metal_ion_binding;molecular_function;nucleoplasm;biological_process;nuclear_membrane	745	1091	1013	562	458	297	1049.29	948.591	1038.33	391.222	420.705	358.816	701.159	1.36988	0.10218	13.4065	5.54193e-41	2.50607e-39	THR
ENSMUSG00000035273	Hpse	heparanase	protein_coding	5	100827350	100867582	-	ENSMUST00000045617;ENSMUST00000112908	100827350;100832447	100867582;100867571	15442	NM_152803	membrane;hydrolase_activity,_acting_on_glycosyl_bonds;nucleus;hydrolase_activity;nucleoplasm;intracellular_membrane-bounded_organelle;extracellular_region;extracellular_matrix;lysosome;cell_adhesion;lysosomal_membrane;positive_regulation_of_protein_kinase_B_signaling;membrane_raft;cell-matrix_adhesion;heparan_sulfate_proteoglycan_catabolic_process;positive_regulation_of_hair_follicle_development;…	2522	3530	3183	2275	1670	1271	3552.09	3069.23	3262.59	1583.68	1534.01	1535.54	2422.86	1.08508	0.0809725	13.4005	6.00204e-41	2.70856e-39	THR
ENSMUSG00000045594	Glb1	galactosidase,_beta_1	protein_coding	9	114230144	114303966	+	ENSMUST00000063042;ENSMUST00000217583	114230144;114230176	114303445;114303966	12091	NM_009752	carbohydrate_metabolic_process;hydrolase_activity,_hydrolyzing_O-glycosyl_compounds;beta-galactosidase_activity;extracellular_space;hydrolase_activity;hydrolase_activity,_acting_on_glycosyl_bonds;metabolic_process;Golgi_apparatus;cytoplasm;intracellular_membrane-bounded_organelle;lysosome;protein_homodimerization_activity;vacuole;galactoside_binding;galactose_catabolic_process;cellular_carbohydra…	5335	7906	7588	4900	3989	2550	7514.04	6874.02	7777.74	3411.01	3664.17	3080.74	5386.96	1.12503	0.0840611	13.3835	7.54766e-41	3.39908e-39	THR
ENSMUSG00000036905	C1qb	complement_component_1,_q_subcomponent,_beta_polypeptide	protein_coding	4	136607440	136613498	-	ENSMUST00000046384	136607440	136613498	12260	NM_009777	protein_binding;complement_activation,_classical_pathway;extracellular_space;extracellular_region;immune_system_process;collagen_trimer;innate_immune_response;synapse;inner_ear_development;synapse_pruning;complement_component_C1_complex;postsynapse	24403	35410	33569	24345	18480	12689	34370.2	30787.9	34408.4	16947.2	16975.2	15330	24803.1	1.0152	0.0759717	13.3628	9.96882e-41	4.48026e-39	THR
ENSMUSG00000039109	F13a1	coagulation_factor_XIII,_A1_subunit	protein_coding	13	37051152	37234220	-	ENSMUST00000037491;ENSMUST00000164727;ENSMUST00000224783;ENSMUST00000225168;ENSMUST00000224446	37051152;37122890;37151771;37153620	37233264;37234220;37233163;37233189	74145	NM_028784;NM_001166391	peptide_cross-linking;protein-glutamine_gamma-glutamyltransferase_activity;blood_coagulation,_fibrin_clot_formation;cytoplasm;transferase_activity;metal_ion_binding;transferase_activity,_transferring_acyl_groups;extracellular_region;protein_phosphopantetheinylation;blood_coagulation;hemostasis;collagen-containing_extracellular_matrix	9	11	11	295	194	162	12.676	9.56416	11.2751	205.357	178.202	195.718	102.132	-4.13913	0.309795	-13.3609	1.0237e-40	4.5914e-39	THR
ENSMUSG00000039501	Znfx1	zinc_finger,_NFX1-type_containing_1	protein_coding	2	166877713	166904935	-	ENSMUST00000048988;ENSMUST00000067584;ENSMUST00000155281;ENSMUST00000128676;ENSMUST00000135967	166877713;166877719;166885952;166886037;166891491	166904935;166885415;166902345;166904636;166904559	98999	NM_001033196;NM_001291162	nucleus;regulation_of_transcription,_DNA-templated;helicase_activity;DNA-binding_transcription_factor_activity;zinc_ion_binding;metal_ion_binding;RNA_binding;heterochromatin_assembly_by_small_RNA;nuclear_RNA-directed_RNA_polymerase_complex	5204	7626	7260	4871	3937	2607	7329.53	6630.57	7441.54	3390.82	3616.41	3149.61	5259.75	1.07435	0.0804352	13.3567	1.08278e-40	4.84648e-39	THR
ENSMUSG00000043832	Clec4a3	C-type_lectin_domain_family_4,_member_a3	protein_coding	6	122929474	122946834	+	ENSMUST00000117173;ENSMUST00000088468;ENSMUST00000204427	122929474;122929603;122929737	122946834;122946833;122943508	73149	NM_001204241;NM_153197	proteolysis;aspartic-type_endopeptidase_activity;membrane;integral_component_of_membrane;molecular_function;cellular_component;biological_process;carbohydrate_binding	205	325	234	1137	788	670	288.731	282.577	239.851	791.494	723.833	809.45	522.656	-1.52113	0.114048	-13.3376	1.39886e-40	6.24851e-39	THR
ENSMUSG00000033863	Klf9	Kruppel-like_factor_9	protein_coding	19	23118590	23145498	+	ENSMUST00000036884;ENSMUST00000236357	23118590;23121008	23145498;23142835	16601	NM_010638	circadian_rhythm;negative_regulation_of_keratinocyte_proliferation;cellular_response_to_cortisol_stimulus;cellular_response_to_thyroid_hormone_stimulus;nucleus;nucleoplasm;cytosol;plasma_membrane	430	751	613	2231	1609	1545	605.63	652.971	628.329	1553.05	1477.98	1866.57	1130.75	-1.37202	0.102882	-13.3358	1.43221e-40	6.38451e-39	THR
ENSMUSG00000032193	Ldlr	low_density_lipoprotein_receptor	protein_coding	9	21634779	21661215	+	ENSMUST00000034713;ENSMUST00000215917;ENSMUST00000213114;ENSMUST00000217111;ENSMUST00000214359;ENSMUST00000217613;ENSMUST00000214549	21634779;21634895;21634928;21634935;21634937;21647403;21656619	21661215;21651382;21661211;21652298;21649828;21661210	16835	NM_010700;NM_001252659;NM_001252658	protein_binding;calcium_ion_binding;positive_regulation_of_inflammatory_response;positive_regulation_of_gene_expression;negative_regulation_of_gene_expression;extracellular_space;cholesterol_homeostasis;negative_regulation_of_amyloid_fibril_formation;negative_regulation_of_astrocyte_activation;negative_regulation_of_microglial_cell_activation;plasma_membrane;cellular_response_to_fatty_acid;membra…	3158	5240	4421	12787	9817	6758	4447.86	4556.02	4531.55	8901.35	9017.6	8164.57	6603.16	-0.946553	0.0710625	-13.32	1.77112e-40	7.87935e-39	THR
ENSMUSG00000026581	Sell	selectin,_lymphocyte	protein_coding	1	163889551	163911750	+	ENSMUST00000192047;ENSMUST00000027871;ENSMUST00000097491;ENSMUST00000195358	163889551;163889654;163889758;163896531	163911750;163908241;163907261;163907565	20343	NM_001164059;NM_011346	membrane;cell_adhesion;leukocyte_migration;integral_component_of_membrane;metal_ion_binding;carbohydrate_binding;calcium-dependent_cell-cell_adhesion_via_plasma_membrane_cell_adhesion_molecules;external_side_of_plasma_membrane;plasma_membrane;cell_surface;protein_binding;calcium_ion_binding;integral_component_of_plasma_membrane;regulation_of_apoptotic_process;cell_adhesion_molecule_binding;protea…	227	434	293	94	72	67	319.716	377.35	300.327	65.4357	66.137	80.945	201.652	2.24876	0.168918	13.3127	1.95193e-40	8.66616e-39	THR
ENSMUSG00000030126	Tmcc1	transmembrane_and_coiled_coil_domains_1	protein_coding	6	115995572	116170447	-	ENSMUST00000088896;ENSMUST00000204353;ENSMUST00000032222;ENSMUST00000172510;ENSMUST00000173110;ENSMUST00000173140;ENSMUST00000173548;ENSMUST00000172909;ENSMUST00000205160;ENSMUST00000173117;ENSMUST00000173031;ENSMUST00000204637;ENSMUST00000204574	115995572;115998131;115998305;115998308;115998579;115998673;115998957;116020729;116030444;116081870;116108626;116110481;116148578	116170447;116084820;116111281;116033972;116111391;116033916;116050117;116110864;116035010;116087355;116148658;116112083;116151274	330401	NM_177412;NM_001364577	membrane;integral_component_of_membrane;endoplasmic_reticulum;endoplasmic_reticulum_membrane;cytosol;identical_protein_binding;endosomal_transport;endomembrane_system;rough_endoplasmic_reticulum;endoplasmic_reticulum_organization;endoplasmic_reticulum-endosome_membrane_contact_site;membrane_fission;endosome_membrane_tubulation;endosome_fission	881	1572	1199	3858	2884	2395	1240.84	1366.81	1228.98	2685.65	2649.15	2893.48	2010.82	-1.09837	0.0825212	-13.3102	2.01915e-40	8.94654e-39	THR
ENSMUSG00000048534	Jaml	junction_adhesion_molecule_like	protein_coding	9	44990481	45019832	+	ENSMUST00000050020;ENSMUST00000216426;ENSMUST00000215880;ENSMUST00000216333;ENSMUST00000217074;ENSMUST00000215266;ENSMUST00000215098	44990481;44990528;44995244;44997787;45014092;45014272;45015158	45019832;45009102;45019188;45005051;45018990;45018947;45018751	270152	NM_001005421	membrane;integral_component_of_membrane;gamma-delta_T_cell_activation;leukocyte_migration;plasma_membrane;nucleoplasm;cell_junction;immune_system_process;cell_adhesion;protein_homodimerization_activity;bicellular_tight_junction;neutrophil_chemotaxis;integrin_binding;cell_adhesion_molecule_binding;heterophilic_cell-cell_adhesion_via_plasma_membrane_cell_adhesion_molecules;monocyte_extravasation;po…	866	1371	1211	755	581	452	1219.71	1192.04	1241.28	525.574	533.689	546.077	876.396	1.18734	0.0892129	13.3091	2.0492e-40	9.06143e-39	THR
ENSMUSG00000026700	Tnfsf4	tumor_necrosis_factor_(ligand)_superfamily,_member_4	protein_coding	1	161222980	161245981	+	ENSMUST00000028024	161222980	161245981	22164	NM_009452	membrane;protein_binding;immune_response;tumor_necrosis_factor_receptor_binding;cytokine_activity;positive_regulation_of_interferon-gamma_production;positive_regulation_of_inflammatory_response;extracellular_space;cellular_response_to_lipopolysaccharide;signal_transduction;integral_component_of_membrane;cell_surface;inflammatory_response;positive_regulation_of_interleukin-6_production;negative_re…	752	1143	1019	631	390	309	1059.15	993.803	1044.48	439.255	358.242	373.313	711.374	1.39662	0.104967	13.3053	2.15598e-40	9.51447e-39	THR
ENSMUSG00000009621	Vav2	vav_2_oncogene	protein_coding	2	27152116	27317045	-	ENSMUST00000185188;ENSMUST00000056176;ENSMUST00000149758;ENSMUST00000148067;ENSMUST00000146843;ENSMUST00000135584;ENSMUST00000132642	27152116;27158467;27158931;27159593;27192037	27316924;27317045;27167353;27168891;27161810;27161887;27234492	22325	?;NM_009500	metal_ion_binding;regulation_of_catalytic_activity;intracellular_signal_transduction;guanyl-nucleotide_exchange_factor_activity;protein_binding;cytoplasm;plasma_membrane;cell_migration;angiogenesis;phosphotyrosine_residue_binding;regulation_of_GTPase_activity;cytosol;positive_regulation_of_phosphatidylinositol_3-kinase_activity;small_GTPase_mediated_signal_transduction;epidermal_growth_factor_rec…	1109	1851	1590	4958	3470	2600	1561.96	1609.39	1629.76	3451.39	3187.44	3141.15	2430.18	-1.02666	0.0772427	-13.2913	2.59915e-40	1.14472e-38	THR
ENSMUSG00000031604	Msmo1	methylsterol_monoxygenase_1	protein_coding	8	65171173	65186826	-	ENSMUST00000034015;ENSMUST00000145216;ENSMUST00000132013;ENSMUST00000140861;ENSMUST00000147419;ENSMUST00000135943;ENSMUST00000141021	65171173;65171243;65171261;65171658;65176699;65178015;65180684	65186826;65186615;65186612;65174965;65184093;65186582	66234	NM_025436	oxidation-reduction_process;oxidoreductase_activity;iron_ion_binding;lipid_biosynthetic_process;membrane;integral_component_of_membrane;endoplasmic_reticulum;endoplasmic_reticulum_membrane;lipid_metabolic_process;steroid_metabolic_process;cholesterol_metabolic_process;steroid_biosynthetic_process;cholesterol_biosynthetic_process;sterol_biosynthetic_process;C-4_methylsterol_oxidase_activity	1211	2232	1735	5775	3986	3543	1705.62	1940.66	1778.38	4020.12	3661.42	4280.42	2897.77	-1.1388	0.0858845	-13.2597	3.96368e-40	1.74219e-38	THR
ENSMUSG00000034041	Lyl1	lymphoblastomic_leukemia_1	protein_coding	8	85428078	85431569	+	ENSMUST00000238364;ENSMUST00000238562;ENSMUST00000037165;ENSMUST00000238338	85428078;85428111;85428173;85428410	85429572;85431569;85431345;85430784	17095	?;NM_008535	?;protein_dimerization_activity;DNA_binding;DNA-binding_transcription_factor_activity,_RNA_polymerase_II-specific;regulation_of_transcription_by_RNA_polymerase_II;nucleus;RNA_polymerase_II_cis-regulatory_region_sequence-specific_DNA_binding;positive_regulation_of_transcription,_DNA-templated;regulation_of_transcription,_DNA-templated;blood_vessel_maturation;B_cell_differentiation;definitive_hemop…	1035	1622	1421	924	706	562	1457.74	1410.28	1456.53	643.219	648.51	678.971	1049.21	1.13516	0.0856398	13.255	4.22005e-40	1.85118e-38	THR
ENSMUSG00000003228	Grk5	G_protein-coupled_receptor_kinase_5	protein_coding	19	60878187	61084406	+	ENSMUST00000003313;ENSMUST00000235623;ENSMUST00000236876	60878187;60878833;60878901	61084406;60976532;61040192	14773	NM_018869	ATP_binding;protein_kinase_activity;protein_phosphorylation;protein_serine/threonine_kinase_activity;signal_transduction;G_protein-coupled_receptor_kinase_activity;nucleus;cytoplasm;membrane;transferase_activity;plasma_membrane;nucleotide_binding;cytosol;Wnt_signaling_pathway;kinase_activity;phosphorylation;lipid_binding;nuclear_membrane;apoptotic_process;nuclear_speck;protein_autophosphorylation…	511	796	753	2378	1755	1306	719.714	692.097	771.829	1655.38	1612.09	1577.82	1171.49	-1.15104	0.0868702	-13.2501	4.50503e-40	1.97225e-38	THR
ENSMUSG00000084932	Gm15156	predicted_gene_15156	lncRNA	X	154405785	154406357	+	ENSMUST00000148217	154405785	154406357	?	?	?	221	334	332	109	63	48	311.266	290.403	340.302	75.8776	57.8699	57.9904	188.951	2.27612	0.171908	13.2403	5.13107e-40	2.24186e-38	THR
ENSMUSG00000035283	Adrb1	adrenergic_receptor,_beta_1	protein_coding	19	56710631	56721545	+	ENSMUST00000038949;ENSMUST00000236875	56710631;56712295	56713582;56721545	11554	NM_007419	integral_component_of_membrane;G_protein-coupled_receptor_signaling_pathway;G_protein-coupled_receptor_activity;beta1-adrenergic_receptor_activity;adenylate_cyclase-activating_G_protein-coupled_receptor_signaling_pathway;positive_regulation_of_heart_contraction;adrenergic_receptor_activity;membrane;plasma_membrane;nucleus;cytoplasm;integral_component_of_plasma_membrane;intracellular_membrane-boun…	48	76	78	440	357	301	67.6052	66.0797	79.9504	306.295	327.929	363.648	201.918	-2.21814	0.167739	-13.2238	6.39638e-40	2.78363e-38	THR
ENSMUSG00000054200	Ffar4	free_fatty_acid_receptor_4	protein_coding	19	38085519	38102711	+	ENSMUST00000067098	38085519	38102711	107221	NM_181748	integral_component_of_membrane;G_protein-coupled_receptor_signaling_pathway;G_protein-coupled_receptor_activity;membrane;plasma_membrane;integral_component_of_plasma_membrane;signal_transduction;cell_projection;cilium;lipid_binding;cell_differentiation;lysosome;endosome_membrane;inflammatory_response;endosome;lysosomal_membrane;positive_regulation_of_cytosolic_calcium_ion_concentration;fatty_acid…	88	141	147	782	539	362	123.943	122.595	150.676	544.37	495.109	437.344	312.339	-1.89728	0.143475	-13.2238	6.39536e-40	2.78363e-38	THR
ENSMUSG00000030162	Olr1	oxidized_low_density_lipoprotein_(lectin-like)_receptor_1	protein_coding	6	129462207	129484128	-	ENSMUST00000032265;ENSMUST00000183258;ENSMUST00000182784;ENSMUST00000203564;ENSMUST00000162815	129462207;129464629;129464668;129476870	129484128;129484070;129473836	108078	NM_138648;NM_001301096;NM_001301094	membrane;integral_component_of_membrane;plasma_membrane;nucleoplasm;intracellular_membrane-bounded_organelle;extracellular_region;immune_system_process;cell_adhesion;carbohydrate_binding;inflammatory_response;negative_regulation_of_gene_expression;identical_protein_binding;endocytosis;leukocyte_cell-cell_adhesion;membrane_raft;receptor_complex;cell_death;lipoprotein_metabolic_process;extrinsic_co…	1337	2391	2080	5934	4456	3712	1883.09	2078.9	2132.01	4130.8	4093.15	4484.59	3133.76	-1.05823	0.0800561	-13.2186	6.85157e-40	2.97583e-38	THR
ENSMUSG00000027775	Mfsd1	major_facilitator_superfamily_domain_containing_1	protein_coding	3	67490074	67511570	+	ENSMUST00000029344;ENSMUST00000192776	67490074;67492079	67511570;67503541	66868	NM_025813	transmembrane_transport;transmembrane_transporter_activity;membrane;integral_component_of_membrane;lysosome;protein_binding;lysosomal_membrane;protein_homodimerization_activity;protein_localization_to_lysosome;protein_stabilization	4683	7538	6544	4987	3541	2985	6595.74	6554.06	6707.64	3471.57	3252.65	3606.28	5031.32	0.943198	0.0713587	13.2177	6.93518e-40	3.0062e-38	THR
ENSMUSG00000043822	Adamtsl5	ADAMTS-like_5	protein_coding	10	80174944	80184246	-	ENSMUST00000137571;ENSMUST00000124789;ENSMUST00000128845;ENSMUST00000137576;ENSMUST00000095446;ENSMUST00000138705;ENSMUST00000105352	80174944;80175627;80175655;80176675;80178840;80178573	80175919;80184246;80181953;80181072	66548	?;NM_001285435	?;protein_binding;heparin_binding;extracellular_region;extracellular_matrix;proteolysis;metalloendopeptidase_activity;extracellular_matrix_organization;collagen-containing_extracellular_matrix;microfibril;microfibril_binding	1503	2353	2189	5978	5018	3551	2116.89	2045.86	2243.74	4161.43	4609.38	4290.08	3244.56	-1.02767	0.0777576	-13.2163	7.0627e-40	3.05545e-38	THR
ENSMUSG00000032579	Hemk1	HemK_methyltransferase_family_member_1	protein_coding	9	107204283	107215549	-	ENSMUST00000035196;ENSMUST00000148165;ENSMUST00000128396;ENSMUST00000194260;ENSMUST00000118051;ENSMUST00000194735;ENSMUST00000128895	107204283;107204891;107204909;107204911;107205190;107206559;107212344	107215549;107215516;107213862;107206651;107215531;107207999;107215500	69536	NM_133984	nucleic_acid_binding;methyltransferase_activity;methylation;protein_methylation;protein_methyltransferase_activity;transferase_activity;biological_process;mitochondrion;protein-(glutamine-N5)_methyltransferase_activity	360	671	536	1848	1418	1037	507.039	583.414	549.403	1286.44	1302.53	1252.83	913.61	-1.22391	0.0927415	-13.197	9.13142e-40	3.94266e-38	THR
ENSMUSG00000096210	H1f0	H1.0_linker_histone	protein_coding	15	78912650	78914704	+	ENSMUST00000180086	78912650	78914704	14958	NM_008197	DNA_binding;nucleosome;nucleosome_assembly;nucleus;nucleoplasm;Golgi_apparatus;nuclear_body;chromosome;negative_regulation_of_transcription_by_RNA_polymerase_II;chromatin;negative_regulation_of_chromatin_silencing;actin_cytoskeleton;double-stranded_DNA_binding;transcription_repressor_complex;chromatin_DNA_binding;euchromatin;chromosome_condensation;chromatin_silencing;positive_regulation_of_trans…	877	1430	1181	3488	2668	2075	1235.2	1243.34	1210.53	2428.08	2450.74	2506.88	1845.8	-1.00104	0.0758865	-13.1913	9.84364e-40	4.24184e-38	THR
ENSMUSG00000029381	Shroom3	shroom_family_member_3	protein_coding	5	92831294	93113177	+	ENSMUST00000113055;ENSMUST00000168878;ENSMUST00000202767;ENSMUST00000113054;ENSMUST00000172849;ENSMUST00000225438;ENSMUST00000113051;ENSMUST00000172706;ENSMUST00000201800;ENSMUST00000200869;ENSMUST00000172752	92831294;92831484;92952079;92957237;92957329;93004330;93045852;93073266;93086496;93095744;93109898	93113173;93112621;92957347;93113177;92983695;93112583;93113167;93088314;93090106;93096654;93112649	27428	NM_015756;NM_001077595;NM_001077596	protein_binding;actin_binding;actin_filament_binding;cell_morphogenesis;neural_tube_closure;epithelial_cell_development;cytoplasm;cytoskeleton;microtubule	134	190	206	30	20	11	188.731	165.199	211.151	20.8837	18.3714	13.2895	102.938	3.38462	0.257691	13.1344	2.09082e-39	8.99218e-38	THR
ENSMUSG00000033436	Armcx2	armadillo_repeat_containing,_X-linked_2	protein_coding	X	133704894	133709970	-	ENSMUST00000119010;ENSMUST00000113193;ENSMUST00000035559;ENSMUST00000141322;ENSMUST00000149902;ENSMUST00000150814;ENSMUST00000168264	133704894;133704896;133708009;133708636;133707234	133708274;133709970;133709745;133708691;133709710;133708260	67416	?;NM_001166398;NM_001166397;NM_026139	protein_binding;membrane;integral_component_of_membrane;molecular_function;biological_process;mitochondrion;mitochondrial_outer_membrane	150	284	259	52	35	39	211.266	246.929	265.476	36.1985	32.1499	47.1172	139.856	2.67501	0.204104	13.1061	3.03707e-39	1.30363e-37	THR
ENSMUSG00000041939	Mvk	mevalonate_kinase	protein_coding	5	114582330	114598652	+	ENSMUST00000137167;ENSMUST00000112239;ENSMUST00000125120;ENSMUST00000124260;ENSMUST00000125650;ENSMUST00000043760;ENSMUST00000139420	114582330;114582347;114582355;114582364;114582367;114590481	114591211;114598538;114598645;114593544;114598652;114598633	17855	?;NM_001306205;NM_023556	ATP_binding;transferase_activity;nucleotide_binding;kinase_activity;phosphorylation;cytoplasm;isoprenoid_biosynthetic_process;mevalonate_kinase_activity;lipid_metabolic_process;steroid_metabolic_process;cholesterol_metabolic_process;steroid_biosynthetic_process;cholesterol_biosynthetic_process;sterol_biosynthetic_process;isopentenyl_diphosphate_biosynthetic_process,_mevalonate_pathway;identical_p…	349	476	412	1781	1314	863	491.546	413.867	422.302	1239.8	1207	1042.62	802.856	-1.40261	0.107038	-13.1038	3.13363e-39	1.34245e-37	THR
ENSMUSG00000029860	Zyx	zyxin	protein_coding	6	42326564	42337147	+	ENSMUST00000203329;ENSMUST00000203846;ENSMUST00000203652;ENSMUST00000070635;ENSMUST00000203290;ENSMUST00000203401;ENSMUST00000203626;ENSMUST00000164375;ENSMUST00000203849;ENSMUST00000204270;ENSMUST00000204480	42326564;42326714;42326762;42326803;42326967;42326972;42326973;42327005;42330412;42332071	42328082;42328541;42335496;42335326;42328698;42337147;42327998;42332971;42333195	22793	?;NM_011777;NM_001289619;NM_001289618;NM_001289617	?;nucleus;cytoplasm;metal_ion_binding;cytosol;protein_binding;plasma_membrane;cell_junction;focal_adhesion;cytoskeleton;cell_adhesion;integrin-mediated_signaling_pathway;cellular_response_to_interferon-gamma;signal_transduction;actin_cytoskeleton;phagocytic_vesicle;adherens_junction;transforming_growth_factor_beta_receptor_signaling_pathway;stress_fiber;stress_fiber_assembly;cell-matrix_adhesion;…	6285	8887	9688	33915	25053	15828	8852.06	7726.97	9930.26	23609.1	23012.9	19122.3	15375.6	-1.31069	0.100098	-13.094	3.56173e-39	1.52288e-37	THR
ENSMUSG00000026102	Inpp1	inositol_polyphosphate-1-phosphatase	protein_coding	1	52824586	52856847	-	ENSMUST00000027271;ENSMUST00000177279;ENSMUST00000159607;ENSMUST00000162576;ENSMUST00000162351;ENSMUST00000159725	52824586;52828827;52829215;52833824;52836138;52836225	52856847;52838647;52834207;52856727;52856610;52839530	16329	NM_008384	phosphatidylinositol_phosphorylation;inositol_phosphate_dephosphorylation;metal_ion_binding;hydrolase_activity;inositol-1,4-bisphosphate_1-phosphatase_activity	321	535	436	197	147	123	452.11	465.166	446.903	137.137	135.03	148.6	297.491	1.70254	0.130048	13.0916	3.67728e-39	1.56924e-37	THR
ENSMUSG00000054499	Dedd2	death_effector_domain-containing_DNA_binding_protein_2	protein_coding	7	24899340	24920040	-	ENSMUST00000206750;ENSMUST00000205271;ENSMUST00000206498;ENSMUST00000058702	24899340;24902266;24916453;24902265	24919284;24920040;24919296	67379	?;NM_207677	?;protein_binding;regulation_of_apoptotic_process;apoptotic_process;nucleus;DNA_binding;nucleoplasm;nucleolus;positive_regulation_of_extrinsic_apoptotic_signaling_pathway;extrinsic_apoptotic_signaling_pathway_via_death_domain_receptors;apoptotic_nuclear_changes	1210	1846	1519	1107	786	579	1704.22	1605.04	1556.98	770.61	721.996	699.51	1176.39	1.14655	0.0875831	13.091	3.70532e-39	1.57813e-37	THR
ENSMUSG00000079597	Cstdc4	cystatin_domain_containing_4	protein_coding	16	36004582	36008481	+	ENSMUST00000231731;ENSMUST00000114858	36004582	36008478;36008481	433016	?;NM_001082547	?;cysteine-type_endopeptidase_inhibitor_activity;endopeptidase_inhibitor_activity;extracellular_space;nucleoplasm;cytosol;cytoplasm;negative_regulation_of_endopeptidase_activity;cornified_envelope;protease_binding	548	948	720	232	263	211	771.826	824.257	738.004	161.501	241.584	254.916	498.681	1.84241	0.140779	13.0873	3.89326e-39	1.65498e-37	THR
ENSMUSG00000028121	Bcar3	breast_cancer_anti-estrogen_resistance_3	protein_coding	3	122087785	122323840	+	ENSMUST00000196134;ENSMUST00000200544;ENSMUST00000029766;ENSMUST00000197590;ENSMUST00000197073;ENSMUST00000199358;ENSMUST00000197956;ENSMUST00000198659;ENSMUST00000199344;ENSMUST00000197959	122087785;122213406;122213427;122213472;122277372;122298324;122301713;122304778;122305871;122318295	122220797;122220515;122323840;122265250;122302097;122302098;122306398;122306586;122316859;122319054	29815	?;NM_013867;NM_001355264	?;signal_transduction;guanyl-nucleotide_exchange_factor_activity;small_GTPase_mediated_signal_transduction;phosphotyrosine_residue_binding;cytoplasm;membrane;cell_junction;focal_adhesion;positive_regulation_of_peptidyl-serine_phosphorylation;positive_regulation_of_GTPase_activity;kinase_binding;positive_regulation_of_DNA_replication;positive_regulation_of_MAPK_cascade;positive_regulation_of_epide…	850	1383	1134	3545	2664	1912	1197.18	1202.48	1162.36	2467.76	2447.07	2309.95	1797.8	-1.02118	0.0781194	-13.072	4.7608e-39	2.01985e-37	THR
ENSMUSG00000041895	Wipi1	WD_repeat_domain,_phosphoinositide_interacting_1	protein_coding	11	109464157	109502793	-	ENSMUST00000103060;ENSMUST00000047186;ENSMUST00000106689;ENSMUST00000153738	109464157;109465958;109472898;109502065	109502258;109502793	52639	NM_145940	protein_binding;phosphatidylinositol-3-phosphate_binding;autophagy;cytoplasm;membrane;Golgi_apparatus;cytosol;cytoplasmic_vesicle;cytoskeleton;lipid_binding;endosome_membrane;endosome;vesicle_targeting,_trans-Golgi_to_endosome;phosphatidylinositol-3,5-bisphosphate_binding;phagophore_assembly_site_membrane;clathrin-coated_vesicle;autophagosome_assembly;autophagy_of_mitochondrion;protein_lipidation…	373	536	526	1719	1331	990	525.349	466.035	539.153	1196.64	1222.62	1196.05	857.641	-1.24342	0.0951367	-13.0699	4.89503e-39	2.07279e-37	THR
[truncated: 55,510 more rows]
