# Supplementary material for: Systematic identification of gene combinations to target in innate immune cells to enhance T cell activation
Source: Nat Commun. 2023 Oct 9;14:6295. doi: 10.1038/s41467-023-41792-8 (PMC10562403; doi:10.1038/s41467-023-41792-8)
Supplement: Supplementary file 22 — Supplementary Data 19 [file 41467_2023_41792_MOESM22_ESM.xlsx]

## Sheet: Supplementary data 18- Bulk RNA
	Med12_hMo_1	Med12_hMo_3	NTC_hMo_1	NTC_hMo_2	NTC_hMo_3	Med12_hMo_1_DESeq2_normc	Med12_hMo_3_DESeq2_normc	NTC_hMo_1_DESeq2_normc	NTC_hMo_2_DESeq2_normc	NTC_hMo_3_DESeq2_normc	baseMean_guide_gMed12_vs_NTC	log2FoldChange_guide_gMed12_vs_NTC	lfcSE_guide_gMed12_vs_NTC	stat_guide_gMed12_vs_NTC	pvalue_guide_gMed12_vs_NTC	padj_guide_gMed12_vs_NTC
LINC01128	385	661	461	698	359	405.183	436.227	353.598	424.289	437.663	392.282	0.0571908	0.182945	0.312612	0.754576	0.95883
NOC2L	1841	3352	2392	3550	1833	1937.51	2212.15	1834.72	2157.91	2234.64	2170.08	0.000369989	0.162711	0.00227391	0.998186	0.999901
WASH7P	433	1281	691	903	509	455.699	845.396	530.014	548.901	620.531	555.693	0.204432	0.248002	0.824315	0.409761	0.859805
LOC729737	43	183	192	178	66	45.2542	120.771	147.269	108.2	80.4617	83.3941	-0.426212	0.559994	-0.7611	0.446597	0.870818
LOC100132062	73	161	315	331	102	76.8269	106.252	241.613	201.203	124.35	119.094	-1.04588	0.494924	-2.11321	0.0345825	0.342091
MIR6723	1647	2885	2322	2918	1661	1733.34	1903.96	1781.03	1773.75	2024.95	1891.22	-0.0312495	0.174113	-0.179478	0.857562	0.977543
LOC100133331	41	170	196	195	60	43.1493	112.191	150.337	118.533	73.147	87.3725	-0.548555	0.547837	-1.00131	0.316677	0.809845
KLHL17	143	441	355	412	156	150.496	291.038	272.294	250.44	190.182	209.182	-0.103193	0.343674	-0.300265	0.763975	0.960412
PLEKHN1	48	75	32	81	13	50.5163	49.4962	24.5448	49.2369	15.8485	32.3158	0.730098	0.813425	0.89756	0.36942	0.841795
HES4	52	145	69	92	27	54.726	95.6927	52.9247	55.9234	32.9162	56.622	0.665902	0.450601	1.47781	0.139459	0.639075
ISG15	316	711	356	535	325	332.566	469.224	273.061	325.207	396.213	356.264	0.280136	0.271423	1.0321	0.302025	0.800941
AGRN	2439	4328	3511	4689	1822	2566.86	2856.26	2693.02	2850.27	2221.23	2630.11	0.0666099	0.166652	0.399694	0.689382	0.943631
C1orf159	197	425	360	363	142	207.327	280.479	276.129	220.654	173.115	232.175	0.126651	0.294824	0.429582	0.667499	0.937039
TMEM52	52	87	94	107	43	54.726	57.4156	72.1003	65.0414	52.422	55.6773	-0.177759	0.393855	-0.451331	0.651751	0.931408
FAAP20	630	1447	709	1056	460	663.026	954.947	543.821	641.904	560.794	674.297	0.476291	0.197453	2.41217	0.0158577	0.215072
SKI	1619	2552	2554	3816	1418	1703.87	1684.19	1958.98	2319.61	1728.71	1925.91	-0.242651	0.16698	-1.45318	0.146175	0.649122
MORN1	50	82	98	128	66	52.6211	54.1159	75.1684	77.8065	80.4617	62.2852	-0.542005	0.380357	-1.42499	0.15416	0.661877
RER1	4115	7237	5069	6764	3833	4330.72	4776.06	3888.05	4111.59	4672.88	4493.63	0.109104	0.136743	0.797874	0.424944	0.863923
PEX10	546	941	654	1034	587	574.623	621.013	501.634	628.531	715.622	624.227	-0.0389511	0.22237	-0.175163	0.860951	0.978179
FAM213B	3394	5470	5114	6277	3365	3571.92	3609.93	3922.56	3815.56	4102.33	3703.28	-0.135969	0.123699	-1.09919	0.271684	0.781458
PANK4	752	1270	929	1251	702	791.422	838.136	712.566	760.437	855.82	856.077	0.072137	0.174256	0.413971	0.678896	0.940705
LOC115110	765	2165	2311	2701	1530	805.103	1428.79	1772.59	1641.84	1865.25	1347.81	-0.653755	0.253958	-2.57426	0.0100454	0.160807
TNFRSF14	6569	15165	11149	13143	6925	6913.37	10008.1	8551.56	7989.15	8442.39	8078.47	0.0232351	0.179979	0.129099	0.897279	0.985955
MEGF6	124	219	205	241	99	130.5	144.529	157.24	146.495	120.693	141.82	-0.0443814	0.25704	-0.172664	0.862916	0.979166
TPRG1L	2362	3359	2749	3944	1911	2485.82	2216.77	2108.55	2397.41	2329.73	2437.7	0.0448	0.146258	0.306309	0.75937	0.958936
UBE2J2	1401	2798	1974	2703	1246	1474.44	1846.54	1514.11	1643.05	1519.02	1665.07	0.0921151	0.1601	0.575359	0.565049	0.90852
CPSF3L	1492	2847	1990	2585	1448	1570.21	1878.88	1526.38	1571.33	1765.28	1647.63	0.0919042	0.137317	0.669284	0.503314	0.892633
MXRA8	50	142	204	179	68	52.6211	93.7129	156.473	108.808	82.9	98.2271	-0.658852	0.379445	-1.73636	0.0825009	0.517234
VWA1	38	95	74	130	45	39.9921	62.6952	56.7598	79.0222	54.8603	76.9445	-0.301929	0.351815	-0.858205	0.390779	0.850176
MIB2	584	1489	877	1205	466	614.615	982.665	672.681	732.475	568.109	686.525	0.280664	0.249904	1.12308	0.261402	0.774857
CDK11B	1085	2520	1756	2338	1355	1141.88	1663.07	1346.9	1421.18	1651.9	1387.81	-0.0682558	0.186432	-0.366116	0.714278	0.950453
NADK	4445	6912	6224	8073	4473	4678.02	4561.57	4773.96	4907.28	5453.11	4823.87	-0.12657	0.117267	-1.07933	0.280438	0.791858
GNB1	14351	18455	16534	21878	11253	15103.3	12179.4	12682	13298.8	13718.7	14185.4	0.0436869	0.143503	0.304432	0.760799	0.959152
TNFRSF4	25	56	100	71	28	26.3106	36.9572	76.7025	43.1583	34.1353	63.1162	-0.695932	0.447236	-1.55607	0.119691	0.604089
SDF4	10596	17277	11483	16317	8438	11151.5	11402	8807.74	9918.51	10286.9	10890.2	0.221741	0.136622	1.62302	0.104584	0.569546
B3GALT6	1048	1886	1280	1640	752	1102.94	1244.67	981.792	996.896	916.776	1109	0.282403	0.183947	1.53524	0.124725	0.613376
ACAP3	1692	3750	3095	4035	1821	1780.7	2474.81	2373.94	2452.73	2220.01	2169.3	-0.141894	0.186533	-0.760688	0.446843	0.870818
PUSL1	447	734	530	778	362	470.433	484.403	406.523	472.918	441.32	457.675	0.116699	0.168404	0.692968	0.48833	0.886535
CPTP	1220	2284	1307	2029	836	1283.96	1507.33	1002.5	1233.35	1019.18	1315.73	0.36287	0.163828	2.21495	0.0267638	0.296243
DVL1	1668	2819	1980	2841	1203	1755.44	1860.4	1518.71	1726.94	1466.6	1695	0.202221	0.157317	1.28544	0.19864	0.714528
AURKAIP1	2331	4547	2533	3549	1980	2453.2	3000.79	1942.87	2157.31	2413.85	2495.19	0.329964	0.174401	1.89198	0.0584938	0.443169
CCNL2	992	3365	2804	2818	1436	1044	2220.73	2150.74	1712.96	1750.65	1575.73	-0.196166	0.314491	-0.623757	0.532787	0.901331
LOC148413	264	555	436	536	331	277.84	366.272	334.423	325.815	403.528	345.359	-0.130515	0.214648	-0.608041	0.543161	0.90368
MRPL20	1397	2283	1512	1928	1249	1470.23	1506.67	1159.74	1171.96	1522.68	1426.21	0.214054	0.194073	1.10296	0.270046	0.779733
ATAD3C	66	94	49	125	52	69.4599	62.0353	37.5842	75.9829	63.3941	64.0977	0.152462	0.401317	0.379903	0.704017	0.948746
ATAD3B	748	1647	1180	1443	721	787.212	1086.94	905.089	877.147	878.984	900.62	0.0819519	0.169453	0.483627	0.62865	0.925651
ATAD3A	1150	2037	1628	2096	1103	1210.29	1344.32	1248.72	1274.08	1344.69	1293.4	-0.011929	0.155157	-0.0768835	0.938716	0.992304
SSU72	3215	5382	4048	5403	2768	3383.54	3551.85	3104.92	3284.29	3374.52	3449.49	0.0920429	0.116774	0.788216	0.43057	0.86558
C1orf233	1176	1896	1203	1837	750	1237.65	1251.26	922.731	1116.64	914.338	1165.53	0.336506	0.172264	1.95343	0.0507686	0.414584
SLC35E2B	1313	1853	2032	2615	1316	1381.83	1222.89	1558.59	1589.56	1604.36	1455.44	-0.283546	0.146359	-1.93733	0.0527044	0.420435
CDK11A	867	2125	1504	1954	1183	912.451	1402.39	1153.61	1187.76	1442.22	1140.98	-0.120959	0.217831	-0.555289	0.578697	0.912884
SLC35E2	784	1170	1266	1627	821	825.099	772.141	971.053	988.994	1000.9	884.058	-0.306215	0.147244	-2.07964	0.0375584	0.357849
TP73-AS1	189	454	417	455	267	198.908	299.617	319.849	276.578	325.504	250.009	-0.293567	0.245308	-1.19673	0.231411	0.751393
WRAP73	472	836	539	723	404	496.744	551.718	413.426	439.485	492.523	471.358	0.229786	0.17069	1.34622	0.178232	0.69228
LRRC47	1356	2263	1968	2916	1159	1427.09	1493.47	1509.5	1772.53	1412.96	1525.06	-0.101348	0.137235	-0.738498	0.460212	0.875927
DFFB	86	224	265	253	155	90.5084	147.829	203.262	153.789	188.963	145.186	-0.599559	0.3194	-1.87714	0.0604987	0.451093
CEP104	1177	1451	1554	2016	851	1238.7	957.587	1191.96	1225.45	1037.47	1083.75	-0.0723606	0.160537	-0.450742	0.652176	0.931705
C1orf174	556	971	871	1033	592	585.147	640.811	668.079	627.923	721.717	623.235	-0.130975	0.176954	-0.740164	0.4592	0.875889
NPHP4	224	329	235	441	231	235.743	217.124	180.251	268.068	281.616	219.879	-0.102297	0.253501	-0.403538	0.686552	0.94301
KCNAB2	19844	30277	23536	32401	16411	20884.3	19981.3	18052.7	19695.4	20006.9	21239.7	0.0859082	0.117646	0.730224	0.465253	0.878714
RPL22	3944	6795	5638	6952	3822	4150.76	4484.36	4324.49	4225.87	4659.47	4544.32	-0.0278331	0.141573	-0.196599	0.844141	0.974292
RNF207	29	107	237	147	109	30.5203	70.6146	181.785	89.3559	132.884	89.5318	-1.40221	0.606696	-2.31123	0.0208203	0.256963
ICMT	2763	3235	3380	4523	2241	2907.84	2134.94	2592.54	2749.37	2732.04	2838.55	-0.0950668	0.172016	-0.552664	0.580494	0.913539
GPR153	488	757	828	1191	591	513.582	499.582	635.096	723.965	720.498	653.161	-0.452494	0.147934	-3.05874	0.00222267	0.0546021
ACOT7	13942	22045	17039	22461	13654	14672.9	14548.6	13069.3	13653.2	16645.8	14496.5	0.0154958	0.170805	0.0907221	0.927713	0.991774
ZBTB48	586	1348	939	1272	749	616.72	889.612	720.236	773.202	913.119	699.13	-0.0859745	0.194016	-0.44313	0.657672	0.933819
THAP3	268	561	293	502	205	282.049	370.232	224.738	305.147	249.919	280.827	0.328579	0.220679	1.48895	0.136501	0.634428
HES2	330	461	910	1262	597	347.3	304.237	697.992	767.124	727.813	456.772	-1.17023	0.159554	-7.3344	2.23e-13	1.02e-10
NOL9	375	573	541	738	357	394.659	378.151	414.96	448.603	435.225	399.033	-0.164979	0.188534	-0.875063	0.38154	0.847337
KLHL21	2117	2879	2376	3813	1825	2227.98	1900	1822.45	2317.78	2224.89	2179.63	-0.0403373	0.172143	-0.234324	0.814733	0.971797
PHF13	740	1064	769	1035	570	778.793	702.187	589.842	629.139	694.897	720.638	0.21572	0.166892	1.29257	0.19616	0.711293
DNAJC11	1554	2946	2519	3211	1771	1635.47	1944.21	1932.14	1951.85	2159.06	1963.8	-0.168239	0.131832	-1.27616	0.2019	0.72087
PER3	1217	1990	2566	2778	1248	1280.8	1313.3	1968.19	1688.64	1521.46	1521.5	-0.41284	0.186036	-2.21913	0.0264776	0.294523
CAMTA1	474	1023	733	899	417	498.848	675.129	562.229	546.469	508.372	578.904	0.125574	0.179493	0.699602	0.484176	0.886045
VAMP3	3649	5390	5544	5930	3368	3840.29	3557.13	4252.39	3604.63	4105.99	3995.19	-0.108472	0.13635	-0.795541	0.426299	0.863923
TNFRSF9	198	335	134	194	111	208.38	221.083	102.781	117.925	135.322	134.594	0.861969	0.273782	3.14838	0.0016418	0.0436823
PARK7	3426	5814	4052	4829	3278	3605.6	3836.95	3107.98	2935.37	3996.27	3599.37	0.153935	0.195122	0.788919	0.430159	0.865249
ERRFI1	320	467	316	267	110	336.775	308.197	242.38	162.3	134.103	259.037	0.83844	0.286431	2.9272	0.00342033	0.0758588
RERE	1335	2458	2669	3325	1230	1404.98	1622.16	2047.19	2021.15	1499.51	1617	-0.294594	0.237151	-1.24222	0.214154	0.732292
ENO1	60471	82639	64789	85106	54220	63641.1	54537.6	49694.8	51732.8	66100.5	61252.9	0.0815485	0.19781	0.412258	0.680151	0.940705
PEX14	1339	2447	1481	2182	996	1409.19	1614.9	1135.96	1326.36	1214.24	1277.1	0.303681	0.134274	2.26164	0.0237195	0.275029
CASZ1	378	607	550	782	311	397.816	400.59	421.864	475.349	379.145	487.487	-0.0947993	0.209	-0.453585	0.650127	0.930987
UBIAD1	401	622	566	774	423	422.022	410.489	434.136	470.486	515.687	472.973	-0.1838	0.170141	-1.08028	0.280017	0.79141
SLC2A5	151	258	134	251	88	158.916	170.267	102.781	152.574	107.282	127.99	0.439302	0.293043	1.4991	0.133847	0.632012
CLSTN1	9359	12239	7824	12410	5608	9849.62	8077.13	6001.2	7543.58	6836.81	8324.57	0.399579	0.177212	2.25482	0.0241449	0.277992
NMNAT1	556	911	834	929	461	585.147	601.214	639.699	564.705	562.013	572.797	0.0103718	0.154227	0.0672501	0.946383	0.993076
APITD1	72	110	99	143	86	75.7744	72.5945	75.9354	86.9245	104.844	81.4057	-0.259562	0.29931	-0.867202	0.385831	0.847827
GPR157	102	93	220	347	134	107.347	61.3753	168.745	210.929	163.362	160.993	-1.11857	0.332442	-3.36471	0.000766244	0.0245322
H6PD	15398	17100	26044	35386	17098	16205.2	11285.1	19976.4	21509.9	20844.5	18965.1	-0.596266	0.176589	-3.37657	0.000733946	0.0238182
SPSB1	2683	3833	3332	4780	2657	2823.65	2529.59	2555.73	2905.59	3239.19	2889.4	-0.11553	0.159665	-0.723578	0.469325	0.87943
SLC25A33	574	870	766	822	454	604.091	574.156	587.541	499.664	553.479	553.683	0.107633	0.161828	0.665106	0.505982	0.893487
TMEM201	364	638	445	685	273	383.082	421.048	341.326	416.386	332.819	403.029	0.143281	0.194004	0.738546	0.460183	0.875927
PIK3CD	4136	5914	5536	6905	3554	4352.82	3902.94	4246.25	4197.3	4332.74	4278.17	-0.0453072	0.128028	-0.353886	0.723424	0.952358
CTNNBIP1	895	1585	901	1414	655	941.918	1046.02	691.089	859.519	798.522	917.981	0.344838	0.158631	2.17384	0.029717	0.313767
LZIC	463	729	620	722	366	487.272	481.103	475.555	438.877	446.197	472.441	0.0939501	0.158356	0.593284	0.552991	0.906555
UBE4B	1717	2371	2432	3006	1491	1807.01	1564.74	1865.4	1827.24	1817.7	1684.96	-0.124854	0.139008	-0.898181	0.369089	0.841795
KIF1B	3802	4517	6430	7783	3296	4001.31	2980.99	4931.97	4731	4018.21	3830.05	-0.386121	0.217303	-1.77688	0.0755878	0.497061
PGD	24401	33728	32514	41745	25187	25680.2	22258.8	24939	25375.3	30705.9	26320.5	-0.172096	0.173712	-0.990695	0.321834	0.812593
DFFA	563	826	712	894	468	592.514	545.119	546.122	543.43	570.547	550.156	0.0392844	0.158172	0.248366	0.803851	0.969268
MASP2	22	63	109	87	44	23.1533	41.5768	83.6057	52.8841	53.6412	42.4522	-0.960083	0.618713	-1.55174	0.120724	0.605107
C1orf127	102	212	71	94	56	107.347	139.909	54.4588	57.1392	68.2706	82.8086	1.0586	0.311155	3.40216	0.000668546	0.0221177
TARDBP	2026	3394	3507	3724	2027	2132.21	2239.87	2689.96	2263.68	2471.15	2293.73	-0.178598	0.145311	-1.22907	0.219045	0.735918
SRM	2143	3473	2532	3799	1957	2255.34	2292.01	1942.11	2309.27	2385.81	2324.31	0.0400013	0.144877	0.276106	0.782467	0.965718
EXOSC10	1917	2729	2417	3089	1751	2017.49	1801	1853.9	1877.69	2134.67	1970.29	-0.0342108	0.146697	-0.233207	0.815601	0.972187
MTOR	2335	2536	2828	3948	2155	2457.41	1673.63	2169.15	2399.84	2627.2	2276.37	-0.216439	0.211822	-1.02179	0.306878	0.804163
VPS13D	1700	2248	2557	3256	1688	1789.12	1483.57	1961.28	1979.2	2057.87	1789.83	-0.289568	0.222959	-1.29875	0.19403	0.711293
DHRS3	1819	3252	2368	3546	2024	1914.36	2146.16	1816.31	2155.48	2467.49	2444.89	-0.0790424	0.179266	-0.440923	0.659268	0.93388
PRDM2	782	1512	1874	1970	912	822.995	997.844	1437.4	1197.49	1111.84	1056.98	-0.455672	0.241381	-1.88777	0.0590568	0.444606
FBXO44	212	432	359	459	264	223.114	285.098	275.362	279.009	321.847	282.42	-0.192562	0.214394	-0.898171	0.369095	0.841795
AGTRAP	1060	2028	1245	1847	1112	1115.57	1338.38	954.946	1122.72	1355.66	1102.03	0.10311	0.193	0.534246	0.593171	0.916056
CLCN6	1013	2079	1624	2123	1142	1066.1	1372.04	1245.65	1290.49	1392.23	1195.68	-0.101352	0.195223	-0.519162	0.603648	0.917974
FBXO6	910	1479	1215	1701	1013	957.705	976.066	931.935	1033.98	1234.97	1014.82	-0.139912	0.171333	-0.81661	0.414151	0.861137
MAD2L2	1221	2379	1312	1853	1134	1285.01	1570.02	1006.34	1126.37	1382.48	1269.02	0.287629	0.186379	1.54325	0.12277	0.610234
DRAXIN	176	209	105	192	98	185.226	137.93	80.5376	116.71	119.474	117.815	0.612516	0.321569	1.90477	0.0568097	0.435956
MTHFR	3685	6076	5603	7032	3166	3878.18	4009.86	4297.64	4274.49	3859.73	4084.26	-0.0715902	0.144056	-0.49696	0.619217	0.921821
KIAA2013	4097	6385	4485	6484	2986	4311.78	4213.78	3440.11	3941.39	3640.28	4254.99	0.214235	0.143991	1.48784	0.136793	0.634428
PLOD1	5958	8359	5959	8510	4613	6270.33	5516.52	4570.7	5172.92	5623.79	5716.54	0.202329	0.160723	1.25887	0.208078	0.725155
MFN2	5090	6352	6035	7863	4372	5356.83	4192	4628.99	4779.63	5329.98	5292.44	-0.0414009	0.182318	-0.227081	0.820361	0.972574
MIIP	1077	1936	1279	1924	1076	1133.46	1277.66	981.025	1169.53	1311.77	1159.24	0.0655	0.161071	0.406654	0.684262	0.941496
TNFRSF1B	9728	13302	11366	15970	7894	10238	8778.65	8718	9707.58	9623.71	9903.64	0.0240826	0.137359	0.175326	0.860824	0.978179
HSPB7	87	101	34	70	25	91.5608	66.6549	26.0788	42.5504	30.4779	46.5328	1.24735	0.487688	2.55769	0.0105371	0.164479
ARHGEF19	51	75	65	75	57	53.6736	49.4962	49.8566	45.5897	69.4897	61.6348	-0.0786554	0.369359	-0.212951	0.831365	0.973498
KAZN	131	271	224	218	130	137.867	178.846	171.814	132.514	158.485	192.886	0.0476252	0.244302	0.194944	0.845437	0.974328
CASP9	881	1357	1110	1432	792	927.184	895.552	851.397	870.46	965.541	990.833	0.0257665	0.172949	0.148983	0.881567	0.982872
DNAJC16	412	583	750	818	337	433.598	384.751	575.269	497.232	410.843	438.677	-0.276607	0.23911	-1.15682	0.247346	0.765806
ZBTB17	1153	2052	1423	1847	989	1213.44	1354.22	1091.48	1122.72	1205.71	1222.05	0.173578	0.139857	1.24111	0.214565	0.732647
TMEM51-AS1	89	153	88	189	61	93.6656	100.972	67.4982	114.886	74.3662	94.555	0.177461	0.337194	0.526287	0.598689	0.916767
TMEM51	1184	2099	1365	2007	1075	1246.07	1385.23	1046.99	1219.98	1310.55	1298.4	0.143827	0.152921	0.94053	0.346946	0.829907
EFHD2	17891	32706	24307	32998	15300	18828.9	21584.3	18644.1	20058.3	18652.5	20494.8	0.0799323	0.120153	0.665253	0.505889	0.893487
DDI2	413	380	733	861	379	434.651	250.781	562.229	523.37	462.045	390.411	-0.594736	0.313796	-1.89529	0.0580534	0.441799
RSC1A1	293	384	601	586	302	308.36	253.421	460.982	356.208	368.173	313.515	-0.495383	0.254372	-1.94747	0.0514783	0.417914
PLEKHM2	10829	16814	12907	18210	9376	11396.7	11096.4	9899.99	11069.2	11430.4	11530	0.0585247	0.140675	0.416029	0.677389	0.940085
SLC25A34	105	271	205	275	138	110.504	178.846	157.24	167.162	168.238	145.738	-0.17599	0.351033	-0.501348	0.616126	0.920364
UQCRHL	262	621	325	486	410	275.735	409.829	249.283	295.422	499.838	400.72	-0.0168981	0.378135	-0.0446881	0.964356	0.995158
FLJ37453	47	93	123	121	46	49.4639	61.3753	94.344	73.5515	56.0794	61.8797	-0.431946	0.364099	-1.18634	0.235486	0.755953
SPEN	1246	2538	3294	3830	1883	1311.32	1674.95	2526.58	2328.12	2295.6	1768.06	-0.674351	0.321214	-2.09938	0.0357831	0.348183
RNU1-27P	95	205	127	96	213	99.9802	135.29	97.4121	58.3549	259.672	160.138	-0.230536	0.860841	-0.267804	0.78885	0.967093
NECAP2	5278	7848	5871	7971	4661	5554.69	5179.29	4503.2	4845.28	5682.31	5424.07	0.0995055	0.166479	0.597705	0.550037	0.906385
RSG1	70	78	43	35	52	73.6696	51.4761	32.9821	21.2752	63.3941	51.156	0.698479	0.488108	1.43099	0.152432	0.658016
FBXO42	1016	1578	1459	1916	1115	1069.26	1041.4	1119.09	1164.67	1359.32	1132.14	-0.200794	0.14368	-1.39751	0.162261	0.675833
SZRD1	5432	7597	5604	8142	4473	5716.76	5013.64	4298.41	4949.22	5453.11	5317.85	0.130876	0.154763	0.845655	0.397745	0.853385
CROCCP3	32	96	116	117	33	33.6775	63.3552	88.9749	71.12	40.2309	55.316	-0.458701	0.565705	-0.810847	0.417453	0.862609
NBPF1	628	1175	1465	1656	831	660.922	775.441	1123.69	1006.62	1013.09	836.653	-0.544316	0.274882	-1.98018	0.0476836	0.400502
CROCCP2	104	584	475	484	183	109.452	385.411	364.337	294.206	223.098	235.683	-0.246778	0.747405	-0.33018	0.741264	0.954851
CROCC	99	309	203	326	153	104.19	203.925	155.706	198.163	186.525	169.547	-0.215987	0.324803	-0.664978	0.506064	0.893487
ATP13A2	3650	4590	2541	4204	2039	3841.34	3029.17	1949.01	2555.46	2485.78	2841.89	0.559712	0.190243	2.94209	0.00326003	0.0736188
SDHB	3375	5404	4295	5292	3346	3551.93	3566.37	3294.37	3216.81	4079.17	3597.78	0.0124799	0.174395	0.0715613	0.942951	0.992378
PADI2	143	211	198	362	238	150.496	139.249	151.871	220.047	290.15	181.522	-0.602177	0.286138	-2.10449	0.0353354	0.345756
ARHGEF10L	2159	4188	2066	2610	1201	2272.18	2763.87	1584.67	1586.52	1464.16	1851.23	0.704775	0.147656	4.77308	1.81e-06	0.000181582
RCC2	4363	7116	5103	6803	3574	4591.72	4696.2	3914.13	4135.29	4357.13	4109.05	0.167736	0.116206	1.44343	0.148898	0.653634
ALDH4A1	1265	1801	1320	1781	982	1331.31	1188.57	1012.47	1082.6	1197.17	1245.71	0.199663	0.155734	1.28208	0.199815	0.716376
IFFO2	832	1022	1271	1826	857	875.616	674.469	974.888	1109.96	1044.78	1182.14	-0.432	0.164476	-2.62653	0.00862605	0.144699
OTUD3	143	377	371	426	159	150.496	248.801	284.566	258.95	193.84	191.323	-0.29873	0.456429	-0.654495	0.512793	0.895385
PLA2G5	131	211	382	656	423	137.867	139.249	293.003	398.758	515.687	366.741	-1.53417	0.263939	-5.81259	6.15e-09	1.36e-06
PLA2G2D	47	98	22	56	15	49.4639	64.6751	16.8745	34.0403	18.2868	34.2671	1.28914	0.491157	2.62471	0.00867228	0.14527
MUL1	2073	2607	2011	2802	1503	2181.67	1720.49	1542.49	1703.23	1832.33	1904.61	0.204605	0.184559	1.10862	0.267595	0.777145
AKR7L	64	40	70	91	37	67.3551	26.398	53.6917	55.3156	45.1073	46.2946	-0.149082	0.579568	-0.257229	0.797002	0.968385
PQLC2	3119	5420	3126	4834	2411	3282.51	3576.93	2397.72	2938.41	2939.29	3005.63	0.314883	0.133582	2.35722	0.0184123	0.233785
CAPZB	9253	15845	11055	14832	8024	9738.07	10456.9	8479.46	9015.83	9782.2	9744.51	0.151562	0.126021	1.20267	0.229102	0.750462
UBR4	7202	11280	10019	13473	7406	7579.55	7444.23	7684.82	8189.74	9028.78	8111.33	-0.144003	0.169487	-0.849642	0.395524	0.851689
EMC1	2492	2944	2961	4021	1981	2622.64	1942.89	2271.16	2444.22	2415.07	2396.02	-0.0592588	0.175459	-0.337736	0.735562	0.954851
MRTO4	2023	3976	2600	3224	1829	2129.05	2623.96	1994.26	1959.75	2229.77	2157.64	0.207338	0.139745	1.48369	0.137891	0.63778
AKR7A3	49	89	73	101	26	51.5687	58.7355	55.9928	61.3942	31.6971	56.6105	0.133341	0.38992	0.341971	0.732373	0.954851
LOC100506730	65	119	140	140	62	68.4075	78.534	107.383	85.1009	75.5853	75.9788	-0.283154	0.372454	-0.760238	0.447112	0.870969
AKR7A2	1964	3125	2356	3200	1722	2066.96	2062.34	1807.11	1945.16	2099.32	2081.92	0.0826359	0.154934	0.533362	0.593783	0.916271
MINOS1	1765	3085	2183	2481	1529	1857.53	2035.95	1674.41	1508.11	1864.03	1864.18	0.212174	0.173629	1.222	0.221709	0.738411
TMCO4	674	1026	848	1158	715	709.333	677.109	650.437	703.906	871.669	713.845	-0.0950887	0.163116	-0.582951	0.559926	0.906892
NBPF3	86	144	161	233	123	90.5084	95.0328	123.491	141.632	149.951	98.2808	-0.573346	0.315021	-1.82003	0.068755	0.480841
ALPL	187	268	300	376	158	196.803	176.867	230.107	228.557	192.621	186.905	-0.224219	0.217578	-1.03052	0.302765	0.801571
KIF17	231	386	124	167	49	243.11	254.741	95.1111	101.513	59.7368	145.438	1.52534	0.282223	5.40472	6.49e-08	1.12e-05
ECE1	4707	6224	5518	9234	4593	4953.75	4107.53	4232.44	5613.01	5599.41	4995.81	-0.184571	0.176707	-1.0445	0.296254	0.79794
CDA	903	2022	1113	1779	994	950.338	1334.42	853.699	1081.39	1211.8	1079.35	0.125747	0.215037	0.584771	0.558702	0.906832
PINK1	2274	3315	2293	3451	1815	2393.21	2187.73	1758.79	2097.74	2212.7	2246.45	0.179302	0.159079	1.12712	0.259691	0.773434
PINK1-AS	1292	2376	1455	1846	1126	1359.73	1568.04	1116.02	1122.12	1372.73	1287.22	0.284659	0.182949	1.55595	0.119719	0.604089
DDOST	6586	10609	8245	11774	6343	6931.26	7001.41	6324.12	7156.98	7732.86	7078.24	-0.0213184	0.139516	-0.152803	0.878554	0.982064
HP1BP3	1356	2658	3032	3195	1327	1427.09	1754.15	2325.62	1942.12	1617.77	1706.55	-0.302638	0.263268	-1.14954	0.250332	0.769408
EIF4G3	2006	3104	3240	3708	1712	2111.16	2048.48	2485.16	2253.96	2087.13	2025.78	-0.12996	0.239803	-0.541944	0.587857	0.915743
C1QA	236	399	310	708	342	248.372	263.32	237.778	430.367	416.938	366.819	-0.498181	0.330051	-1.50941	0.131194	0.626262
ZBTB40	816	1835	1904	2211	1111	858.777	1211.01	1460.42	1343.99	1354.44	1134.8	-0.420504	0.250092	-1.68139	0.0926863	0.53796
RAP1GAP	2352	3553	2555	3655	1656	2475.3	2344.8	1959.75	2221.74	2018.86	2411.12	0.220828	0.130993	1.6858	0.091835	0.535323
HSPG2	767	803	1508	2371	863	807.208	529.94	1156.67	1441.24	1052.1	1025.39	-0.867288	0.247144	-3.50924	0.000449395	0.0162191
LINC00339	194	328	342	385	211	204.17	216.464	262.322	234.027	257.234	231.307	-0.253246	0.21719	-1.16601	0.243609	0.762433
USP48	882	1449	1754	1706	777	928.237	956.267	1345.36	1037.01	947.254	975.431	-0.236847	0.231121	-1.02478	0.305468	0.803767
CDC42	9198	12428	11740	13279	6010	9680.18	8201.86	9004.87	8071.82	7326.9	8793.89	0.136063	0.168404	0.807959	0.419114	0.862836
EPHB2	68	69	62	112	63	71.5647	45.5365	47.5555	68.0807	76.8044	57.0211	-0.135734	0.46464	-0.292128	0.770189	0.961928
C1QC	1500	2640	1415	1940	822	1578.63	1742.27	1085.34	1179.25	1002.11	1734.92	0.608218	0.217263	2.79945	0.00511893	0.100109
C1QB	1316	2029	1812	2410	1060	1384.99	1339.04	1389.85	1464.95	1292.26	1842.36	-0.0221627	0.195003	-0.113653	0.909513	0.988348
KDM1A	879	1215	1382	1645	903	925.08	801.839	1060.03	999.935	1100.86	987.662	-0.287971	0.146601	-1.96432	0.0494927	0.408212
LUZP1	1467	1680	2030	2769	1465	1543.9	1108.72	1557.06	1683.17	1786.01	1597.32	-0.338395	0.188898	-1.79142	0.0732263	0.492726
ID3	249	537	272	387	188	262.053	354.393	208.631	235.243	229.194	288.928	0.46277	0.231378	2.00006	0.0454934	0.393769
HNRNPR	1796	2660	3033	3481	1773	1890.15	1755.47	2326.39	2115.97	2161.5	2055.39	-0.272959	0.11671	-2.33878	0.0193468	0.243316
ZNF436	250	311	336	451	248	263.106	205.244	257.72	274.146	302.341	255.349	-0.250733	0.216662	-1.15725	0.247169	0.765806
IFNLR1	1707	2051	1946	2814	1456	1796.49	1353.56	1492.63	1710.53	1775.03	1631.55	-0.0761777	0.185574	-0.410497	0.681441	0.940705
SRSF10	1269	1907	2002	2235	883	1335.52	1258.52	1535.58	1358.57	1076.48	1263.58	-0.0306965	0.211232	-0.145321	0.884458	0.983261
RPL11	12169	20843	13619	19099	13355	12806.9	13755.3	10446.1	11609.6	16281.3	14046.1	0.0558082	0.224786	0.248273	0.803923	0.969268
TCEB3	2023	2968	2698	3656	1846	2129.05	1958.73	2069.43	2222.35	2250.49	2079.38	-0.0937877	0.143506	-0.653544	0.513406	0.895385
PITHD1	939	1597	1175	1668	805	988.225	1053.94	901.254	1013.92	981.389	1043.32	0.0815468	0.133034	0.612977	0.539891	0.902929
LYPLA2	2964	5114	2893	4311	2488	3119.38	3374.98	2219	2620.5	3033.16	3006.6	0.308227	0.174487	1.76648	0.0773156	0.502087
GALE	1489	2410	1526	2045	1280	1567.06	1590.48	1170.48	1243.08	1560.47	1445.25	0.25483	0.187362	1.3601	0.173799	0.687508
HMGCL	2100	3455	2190	2895	1882	2210.09	2280.13	1679.78	1759.76	2294.38	2090.25	0.233466	0.196997	1.18513	0.235968	0.75629
FUCA1	3679	4761	3991	5225	2676	3871.86	3142.02	3061.2	3176.09	3262.36	3413.93	0.14686	0.158554	0.92625	0.354316	0.834508
PNRC2	1333	1877	2015	2005	752	1402.88	1238.73	1545.55	1218.77	916.776	1243.24	0.104607	0.246625	0.424152	0.671455	0.937343
RUNX3	1449	2373	1752	2615	1257	1524.96	1566.06	1343.83	1589.56	1532.43	1746.13	0.0544109	0.136247	0.399355	0.689632	0.943825
STPG1	158	188	120	195	71	166.283	124.071	92.043	118.533	86.5573	111.654	0.538261	0.301028	1.78808	0.0737639	0.493497
RCAN3	735	946	1000	1332	547	773.531	624.313	767.025	809.674	666.857	716.99	-0.101595	0.190223	-0.534083	0.593284	0.916056
NIPAL3	766	961	779	1164	480	806.156	634.212	597.512	707.553	585.176	626.324	0.189314	0.206431	0.917077	0.359102	0.837409
LOC100506985	44	72	99	82	21	46.3066	47.5164	75.9354	49.8448	25.6015	44.9307	-0.11022	0.830729	-0.132678	0.894448	0.985401
SRRM1	1202	3401	3189	3585	1601	1265.01	2244.49	2446.04	2179.19	1951.81	1881.18	-0.320532	0.296272	-1.08188	0.279304	0.791373
CLIC4	4583	4836	6062	6247	2072	4823.25	3191.52	4649.7	3797.32	2526.01	3672.28	0.130907	0.26545	0.493152	0.621905	0.922202
SYF2	1015	1964	1421	1926	897	1068.21	1296.14	1089.94	1170.74	1093.55	1164.2	0.0815932	0.152052	0.536615	0.591533	0.915789
RSRP1	244	797	920	686	338	256.791	525.98	705.663	416.994	412.062	433.191	-0.384369	0.411211	-0.934724	0.349931	0.831098
TMEM50A	2622	4510	3974	4722	2258	2759.45	2976.37	3048.16	2870.33	2752.77	2857.09	-0.0112219	0.110108	-0.101917	0.918822	0.990153
TMEM57	881	1434	1102	1488	693	927.184	946.368	845.261	904.501	844.848	839.257	0.114778	0.162296	0.707212	0.479435	0.884234
LDLRAP1	3038	4807	4633	6194	3461	3197.26	3172.38	3553.63	3765.11	4219.37	3465.58	-0.271687	0.142795	-1.90264	0.0570873	0.437522
MAN1C1	2311	2897	3242	4890	2250	2432.15	1911.87	2486.69	2972.45	2743.01	2816.48	-0.333252	0.15763	-2.11414	0.0345031	0.341589
STMN1	935	1531	649	846	368	984.015	1010.38	497.799	514.252	448.635	739.676	1.03192	0.167065	6.17676	6.54e-10	1.73e-07
SEPN1	11712	14472	12834	19718	9151	12326	9550.79	9844	11985.8	11156.1	10753.2	-0.00771294	0.168283	-0.0458331	0.963443	0.995158
MTFR1L	1067	1760	1422	1576	872	1122.94	1161.51	1090.71	957.993	1063.07	1097.74	0.140488	0.135803	1.0345	0.300903	0.800452
LOC646471	66	150	115	181	69	69.4599	98.9925	88.2078	110.023	84.1191	83.3314	-0.157498	0.358899	-0.438837	0.66078	0.934422
PAQR7	94	170	120	151	98	98.9277	112.191	92.043	91.7874	119.474	109.25	0.0768723	0.269522	0.285217	0.775478	0.963985
PAFAH2	1093	1397	1458	1970	911	1150.3	921.95	1118.32	1197.49	1110.62	1062.61	-0.143485	0.150976	-0.950384	0.341917	0.82601
CEP85	636	1043	1020	1193	642	669.341	688.328	782.365	725.181	782.673	730.624	-0.16819	0.161549	-1.04111	0.297826	0.79897
UBXN11	391	1050	847	993	609	411.497	692.947	649.67	603.608	742.442	570.472	-0.263824	0.253864	-1.03923	0.298696	0.79943
DHDDS	1495	2601	2352	3020	1852	1573.37	1716.53	1804.04	1835.75	2257.81	1836.28	-0.25504	0.148471	-1.71778	0.0858374	0.525581
ARID1A	2256	3503	4114	5398	2386	2374.27	2311.8	3155.54	3281.25	2908.81	2800.42	-0.411263	0.203325	-2.02269	0.0431054	0.382838
PDIK1L	199	247	289	286	109	209.432	163.008	221.67	173.849	132.884	168.995	0.071178	0.300562	0.236816	0.812799	0.971674
ZNF593	358	656	404	506	291	376.767	432.927	309.878	307.579	354.763	355.178	0.327596	0.179498	1.82506	0.0679914	0.478309
SH3BGRL3	39224	83087	50338	71307	42929	41280.2	54833.3	38610.5	43344.9	52335.5	48978.3	0.102517	0.167739	0.61117	0.541087	0.90368
CD52	27924	49302	32388	38403	27145	29387.9	32536.8	24842.4	23343.8	33092.9	31250.3	0.192682	0.226239	0.851677	0.394394	0.850698
HMGN2	1531	3327	2392	3500	1909	1611.26	2195.65	1834.72	2127.52	2327.3	2102.01	-0.137522	0.177563	-0.774498	0.438637	0.868676
RPS6KA1	13775	20449	18774	24954	13958	14497.1	13495.3	14400.1	15168.6	17016.4	15998.4	-0.149814	0.148411	-1.00945	0.312758	0.80892
PIGV	336	512	385	447	315	353.614	337.894	295.305	271.715	384.022	331.532	0.1315	0.208431	0.630905	0.528103	0.900671
ZDHHC18	5472	7515	7239	10524	5194	5758.86	4959.52	5552.49	6397.15	6332.1	6454.52	-0.18569	0.128139	-1.44912	0.147303	0.649965
GPN2	538	861	648	870	466	566.203	568.217	497.032	528.841	568.109	566.586	0.0956684	0.191174	0.500425	0.616776	0.920744
GPATCH3	563	1032	685	947	609	592.514	681.068	525.412	575.647	742.442	663.004	0.056711	0.190806	0.297218	0.7663	0.960676
NUDC	1519	3371	2258	2959	1752	1598.63	2224.69	1731.94	1798.67	2135.89	1897.18	0.0195557	0.179044	0.109223	0.913026	0.98857
PTPRU	56	107	36	119	57	58.9357	70.6146	27.6129	72.3357	69.4897	73.1789	0.205341	0.437167	0.469708	0.638563	0.928648
LAPTM5	41640	64826	44558	58119	32370	43822.9	42781.9	34177.1	35328.4	39462.8	40434.6	0.253613	0.145357	1.74476	0.0810267	0.514376
SDC3	1261	1922	1047	2355	851	1327.11	1268.42	803.075	1431.52	1037.47	1362.98	0.24964	0.23497	1.06243	0.288039	0.794176
SLC9A1	5092	6782	5152	8087	3878	5358.94	4475.78	3951.71	4915.79	4727.74	4688.37	0.117552	0.1725	0.681459	0.495581	0.88947
WDTC1	2970	4092	2832	4262	2184	3125.7	2700.51	2172.21	2590.71	2662.55	2691.32	0.234893	0.154636	1.519	0.128761	0.62184
TMEM222	787	1386	732	1094	630	828.257	914.691	561.462	665.002	768.044	799.393	0.393474	0.194401	2.02404	0.0429663	0.382596
SYTL1	634	1372	1229	2419	1097	667.236	905.451	942.673	1470.42	1337.37	909.777	-0.667173	0.237464	-2.80957	0.00496077	0.0978192
MAP3K6	736	1161	1074	1492	779	774.583	766.202	823.785	906.932	949.692	862.528	-0.212796	0.140489	-1.51468	0.129854	0.624115
IFI6	531	1272	561	679	340	558.837	839.456	430.301	412.739	414.5	503.831	0.740535	0.233854	3.16666	0.001542	0.042219
FAM76A	242	434	521	559	226	254.686	286.418	399.62	339.796	275.521	280.883	-0.323915	0.261405	-1.23913	0.215298	0.734187
THEMIS2	3639	5788	5052	6168	3318	3829.77	3819.79	3875.01	3749.3	4045.03	4027.81	-0.0238667	0.10498	-0.227345	0.820156	0.972574
RPA2	842	1121	922	1202	710	886.14	739.804	707.197	730.652	865.573	810.026	0.082882	0.192462	0.430642	0.666729	0.936865
EYA3	619	1065	1170	1328	659	651.45	702.847	897.419	807.242	803.398	738.579	-0.303636	0.190048	-1.59768	0.110114	0.581318
PTAFR	1386	2102	2658	3490	1843	1458.66	1387.21	2038.75	2121.44	2246.83	1973.03	-0.585785	0.164352	-3.56422	0.000364942	0.0137546
ATPIF1	1344	2802	1614	2064	1257	1414.46	1849.18	1237.98	1254.63	1532.43	1474.91	0.285089	0.180269	1.58146	0.113773	0.590685
RCC1	434	661	596	752	470	456.751	436.227	457.147	457.113	572.985	486.475	-0.147813	0.188898	-0.782502	0.43392	0.866063
YTHDF2	1945	2728	2710	3125	1646	2046.96	1800.34	2078.64	1899.57	2006.67	1934.08	-0.0531023	0.142639	-0.372284	0.709681	0.949129
EPB41	2463	3307	3591	4722	2287	2592.12	2182.45	2754.39	2870.33	2788.12	2502.86	-0.233066	0.155528	-1.49855	0.13399	0.632012
WASF2	9350	11779	11762	16155	8174	9840.15	7773.55	9021.74	9820.03	9965.07	9912.59	-0.124981	0.152962	-0.81707	0.413888	0.861137
AHDC1	185	316	330	475	178	194.698	208.544	253.118	288.735	217.003	235.897	-0.329787	0.280871	-1.17416	0.240332	0.759878
FGR	23631	38690	33782	44419	25437	24869.8	25533.5	25911.6	27000.7	31010.7	26143	-0.150469	0.126577	-1.18875	0.234538	0.755152
STX12	2943	4022	3943	4231	1878	3097.28	2654.32	3024.38	2571.87	2289.5	2718.24	0.128637	0.171044	0.752071	0.452008	0.873223
PPP1R8	875	1219	1118	1333	653	920.87	804.479	857.534	810.282	796.084	845.817	0.068476	0.143356	0.477666	0.632888	0.926972
XKR8	352	550	355	541	284	370.453	362.972	272.294	328.854	346.229	348.528	0.217825	0.190068	1.14604	0.251779	0.769483
DNAJC8	2769	4684	3344	4220	2246	2914.16	3091.21	2564.93	2565.18	2738.14	2800.21	0.195825	0.136624	1.43331	0.151769	0.656971
SESN2	2235	3306	2209	4201	2260	2352.16	2181.79	1694.36	2553.63	2755.21	2356.89	-0.0419721	0.224603	-0.186872	0.851761	0.976705
MED18	669	853	709	1020	548	704.071	562.937	543.821	620.021	668.076	631.482	0.0519375	0.174715	0.297271	0.76626	0.960676
PHACTR4	1223	2121	1597	1858	737	1287.11	1399.75	1224.94	1129.41	898.489	1062.41	0.30823	0.225266	1.36829	0.17122	0.684077
SNHG3	110	378	380	268	182	115.767	249.461	291.469	162.907	221.879	186.093	-0.299638	0.51752	-0.578988	0.562597	0.907194
TRNAU1AP	531	972	640	783	560	558.837	641.471	490.896	475.957	682.706	595.309	0.132482	0.201809	0.656474	0.511519	0.894922
SNHG12	158	791	679	557	390	166.283	522.02	520.81	338.58	475.456	355.723	-0.368325	0.617402	-0.596572	0.550793	0.906385
RAB42	499	751	691	867	481	525.159	495.622	530.014	527.018	586.395	583.648	-0.100887	0.15672	-0.643742	0.519743	0.89691
TAF12	562	992	770	953	578	591.462	654.67	590.609	579.294	704.65	630.417	0.000491662	0.168619	0.00291582	0.997674	0.999901
GMEB1	252	306	326	505	276	265.211	201.945	250.05	306.971	336.476	254.463	-0.352972	0.238709	-1.47867	0.13923	0.63827
SRSF4	2096	4089	3258	4186	2194	2205.88	2698.54	2498.97	2544.52	2674.74	2447.13	-0.0681918	0.159871	-0.426542	0.669713	0.937321
MECR	232	405	317	412	291	244.162	267.28	243.147	250.44	354.763	265.938	-0.135932	0.227594	-0.597256	0.550337	0.906385
ZCCHC17	757	1221	761	1091	631	796.684	805.799	583.706	663.179	769.263	755.521	0.256241	0.182234	1.40611	0.159692	0.671053
SERINC2	6871	11918	7847	10882	6431	7231.2	7865.28	6018.84	6614.77	7840.14	7581.24	0.145867	0.156996	0.929109	0.352833	0.83317
PUM1	2059	2708	3113	3941	1854	2166.94	1787.14	2387.75	2395.59	2260.24	2229.97	-0.248879	0.18813	-1.32291	0.185866	0.702563
SNRNP40	701	1108	941	1291	699	737.748	731.224	721.77	784.752	852.163	823.102	-0.0968563	0.164949	-0.58719	0.557076	0.906832
FABP3	12474	21249	11034	14775	9975	13127.9	14023.3	8463.35	8981.18	12160.7	12270.6	0.460329	0.235652	1.95343	0.0507688	0.414584
PEF1	2162	3478	2291	3206	1996	2275.34	2295.31	1757.25	1948.81	2433.36	2280.2	0.160255	0.196869	0.814021	0.415633	0.862609
SPOCD1	5380	11058	6870	8136	4538	5662.03	7297.73	5269.46	4945.58	5532.35	5405.95	0.304519	0.153742	1.98071	0.0476233	0.400277
KHDRBS1	2684	4228	4156	5000	1983	2824.7	2790.27	3187.75	3039.32	2417.51	2815.94	-0.0384346	0.167082	-0.230034	0.818065	0.972468
MARCKSL1	294	439	863	1371	641	309.412	289.718	661.942	833.381	781.454	866.875	-1.3432	0.161682	-8.30768	9.76e-17	7.26e-14
BSDC1	2147	3421	2661	3685	2377	2259.55	2257.69	2041.05	2239.98	2897.84	2372.93	-0.0820909	0.170287	-0.482075	0.629753	0.926199
PTP4A2	6468	9471	8787	11069	4804	6807.07	6250.39	6739.85	6728.44	5856.64	6570.63	0.018792	0.127282	0.147641	0.882626	0.983261
TMEM39B	170	283	219	298	149	178.912	186.766	167.978	181.143	181.648	191.745	0.0492055	0.229641	0.214271	0.830336	0.973498
KPNA6	1861	3121	3113	3641	1673	1958.56	2059.7	2387.75	2213.23	2039.58	2033.95	-0.140035	0.16465	-0.850496	0.395049	0.851524
TXLNA	3216	5172	4302	5802	3384	3384.59	3413.26	3299.74	3526.82	4125.49	3664.64	-0.102383	0.146967	-0.69664	0.486028	0.886045
CCDC28B	43	111	91	120	96	45.2542	73.2544	69.7992	72.9436	117.035	84.4924	-0.520861	0.373596	-1.39419	0.163262	0.678216
TMEM234	173	311	212	267	152	182.069	205.244	162.609	162.3	185.306	193.834	0.193895	0.240514	0.80617	0.420145	0.862836
EIF3I	3320	5424	3902	5296	3295	3494.04	3579.57	2992.93	3219.24	4016.99	3485.68	0.0536773	0.162927	0.329457	0.741811	0.954851
MTMR9LP	39	131	37	87	43	41.0445	86.4534	28.3799	52.8841	52.422	34.7388	0.522058	0.81608	0.639714	0.522358	0.898123
HDAC1	1004	2144	1513	1806	1138	1056.63	1414.93	1160.51	1097.8	1387.36	1131.92	0.0272007	0.193193	0.140795	0.888032	0.983646
TSSK3	37	92	96	127	73	38.9396	60.7154	73.6344	77.1986	88.9956	58.8974	-0.676127	0.678693	-0.996219	0.319144	0.810249
ZSCAN20	98	134	98	153	106	103.137	88.4333	75.1684	93.0031	129.226	96.2984	-0.0437167	0.3753	-0.116485	0.907268	0.988117
ZNF362	951	1594	1462	2093	925	1000.85	1051.96	1121.39	1272.26	1127.68	1158.77	-0.194027	0.148022	-1.3108	0.189926	0.708611
PHC2	4224	6277	4493	6532	3516	4445.43	4142.51	3446.24	3970.56	4286.42	4103.04	0.138653	0.150953	0.918522	0.358345	0.837015
SMIM12	1374	2470	1704	2175	1278	1446.03	1630.08	1307.01	1322.1	1558.03	1477.48	0.142384	0.15546	0.915888	0.359726	0.837801
ZBTB8A	148	204	258	321	116	155.759	134.63	197.892	195.124	141.418	129.674	-0.302352	0.32012	-0.944496	0.344916	0.82897
ZBTB8OS	500	995	665	768	509	526.211	656.65	510.071	466.839	620.531	532.187	0.156564	0.216368	0.723601	0.469311	0.87943
RBBP4	2388	3500	4244	4667	2116	2513.19	2309.82	3255.25	2836.9	2579.65	2691.33	-0.262388	0.150873	-1.73914	0.082011	0.516526
KIAA1522	1020	1566	1258	1973	923	1073.47	1033.48	964.917	1199.31	1125.25	1047.34	-0.0583052	0.14338	-0.406648	0.684267	0.941496
S100PBP	244	489	509	489	236	256.791	322.715	390.416	297.245	287.712	282.939	-0.164588	0.247651	-0.664596	0.506309	0.893487
FNDC5	55	58	65	101	40	57.8833	38.2771	49.8566	61.3942	48.7647	52.0452	-0.169674	0.392501	-0.43229	0.665531	0.936115
AK2	1684	2918	2293	2790	1675	1772.28	1925.73	1758.79	1695.94	2042.02	1806.6	0.015247	0.137252	0.111087	0.911547	0.98857
SYNC	171	188	264	424	163	179.964	124.071	202.495	257.734	198.716	192.625	-0.543784	0.25924	-2.09761	0.0359396	0.349136
YARS	4759	7879	5474	7565	4560	5008.48	5199.75	4198.69	4598.49	5559.18	4871.84	0.093534	0.171699	0.544754	0.585923	0.915001
RNF19B	2119	3249	3439	4300	2341	2230.08	2144.18	2637.8	2613.81	2853.95	2497.73	-0.304713	0.159865	-1.90606	0.0566421	0.435512
TRIM62	109	248	188	319	117	114.714	163.668	144.201	193.908	142.637	156.95	-0.200976	0.27915	-0.719955	0.471553	0.880286
ZMYM1	68	93	169	101	72	71.5647	61.3753	129.627	61.3942	87.7764	76.3713	-0.484424	0.549392	-0.881746	0.377914	0.846272
NCDN	549	886	482	876	382	577.78	584.716	369.706	532.488	465.703	492.551	0.349407	0.184845	1.89028	0.0587212	0.443481
PSMB2	3208	5205	3899	5195	2766	3376.17	3435.04	2990.63	3157.85	3372.08	3408.27	0.102287	0.138669	0.737633	0.460737	0.875955
ZMYM6NB	388	675	371	442	250	408.34	445.466	284.566	268.676	304.779	352.551	0.582002	0.197068	2.9533	0.00314394	0.0717947
ZMYM6	554	1093	1354	1337	552	583.042	721.325	1038.55	812.713	672.953	715.045	-0.367584	0.268579	-1.36863	0.171116	0.684077
SFPQ	3923	5823	6431	7432	3049	4128.65	3842.89	4932.74	4517.64	3717.09	4284.83	-0.139968	0.144262	-0.970239	0.331927	0.817971
ZMYM4	1128	1308	1641	1913	772	1187.13	863.214	1258.69	1162.84	941.159	1053.28	-0.132368	0.193086	-0.68554	0.493003	0.887673
KIAA0319L	1784	2660	2183	3307	1630	1877.52	1755.47	1674.41	2010.2	1987.16	1842.51	-0.0578775	0.13464	-0.42987	0.66729	0.936865
C1orf216	526	839	693	800	417	553.574	553.698	531.548	486.291	508.372	524.953	0.122511	0.153581	0.797693	0.425048	0.863923
MEAF6	1630	2607	2006	2549	1292	1715.45	1720.49	1538.65	1549.44	1575.1	1662.72	0.144625	0.117973	1.22591	0.220231	0.736784
LINC01137	337	513	365	489	299	354.666	338.554	279.964	297.245	364.516	334.287	0.146946	0.211287	0.695483	0.486753	0.886045
ZC3H12A	1458	2759	2168	2598	1481	1534.43	1820.8	1662.91	1579.23	1805.51	1636.83	-0.00266061	0.171064	-0.0155533	0.987591	0.997251
SNIP1	480	606	541	717	300	505.163	399.93	414.96	435.838	365.735	415.64	0.150839	0.178955	0.842889	0.39929	0.853917
GNL2	1454	2197	1774	2131	1272	1530.22	1449.91	1360.7	1295.36	1550.72	1409.6	0.0889446	0.141616	0.62807	0.529958	0.900977
C1orf109	96	251	221	301	163	101.033	165.647	169.512	182.967	198.716	150.922	-0.454491	0.361878	-1.25592	0.209144	0.725999
AGO3	362	448	528	637	315	380.977	295.658	404.989	387.209	384.022	363.784	-0.217556	0.202741	-1.07307	0.283239	0.793171
TRAPPC3	1802	3188	2351	2893	1774	1896.47	2103.92	1803.28	1758.55	2162.71	1934.49	0.0698504	0.152497	0.458045	0.64692	0.929723
OSCP1	78	112	67	113	72	82.089	73.9144	51.3907	68.6886	87.7764	70.8507	0.179461	0.353074	0.508281	0.611256	0.918852
CSF3R	1922	3174	2167	3286	1621	2022.76	2094.68	1662.14	1997.44	1976.19	2060.89	0.1326	0.140293	0.945166	0.344574	0.828899
AGO4	942	1496	1987	1984	846	991.382	987.285	1524.08	1206	1031.37	1084.74	-0.342832	0.220071	-1.55782	0.119275	0.604089
AGO1	1472	1712	2272	2618	1360	1549.17	1129.83	1742.68	1591.39	1658	1499.89	-0.314494	0.189896	-1.65614	0.0976939	0.55385
ADPRHL2	1366	2244	1382	1930	1149	1437.61	1480.93	1060.03	1173.18	1400.77	1379.2	0.270453	0.177563	1.52314	0.127724	0.619667
COL8A2	6093	6828	8312	12497	5590	6412.41	4506.14	6375.51	7596.47	6814.87	5957.68	-0.344434	0.190774	-1.80545	0.071004	0.48866
MAP7D1	13874	23092	15516	24295	11126	14601.3	15239.6	11901.2	14768	13563.9	14558.2	0.153871	0.14346	1.07257	0.283463	0.793244
THRAP3	3323	6334	5170	6803	3485	3497.2	4180.12	3965.52	4135.29	4248.62	3815.9	-0.100454	0.200147	-0.5019	0.615738	0.920364
SH3D21	1119	2523	2017	2541	1299	1177.66	1665.05	1547.09	1544.58	1583.63	1375.04	-0.130895	0.181535	-0.721044	0.470882	0.880229
EVA1B	440	1052	854	943	405	463.066	694.267	655.039	573.215	493.743	586.902	0.0130404	0.241271	0.0540486	0.956896	0.994352
STK40	5638	8011	5492	7774	4285	5933.56	5286.86	4212.5	4725.53	5223.92	5295.51	0.24923	0.145031	1.71846	0.0857119	0.525581
LSM10	1189	2180	1309	1937	1270	1251.33	1438.69	1004.04	1177.43	1548.28	1358.5	0.115857	0.211211	0.548535	0.583324	0.914804
MRPS15	1761	3036	2297	2666	1683	1853.32	2003.61	1761.86	1620.56	2051.77	1943.45	0.0920996	0.160451	0.574004	0.565965	0.909055
EPHA10	101	159	139	193	83	106.295	104.932	106.616	117.318	101.187	93.9427	-0.0414046	0.291902	-0.141844	0.887203	0.983646
MANEAL	785	1071	944	1274	553	826.152	706.806	724.071	774.418	674.172	838.491	0.0779334	0.158882	0.490511	0.623773	0.922609
YRDC	1112	1860	1400	1762	894	1170.29	1227.51	1073.83	1071.06	1089.89	1126.37	0.153653	0.148884	1.03203	0.302059	0.800941
C1orf122	3835	6487	4090	5688	2952	4036.04	4281.09	3137.13	3457.53	3598.83	3939.43	0.291982	0.135118	2.16095	0.0306995	0.319328
MTF1	1550	1896	2514	2813	1299	1631.26	1251.26	1928.3	1709.92	1583.63	1535.6	-0.27371	0.209017	-1.30951	0.190361	0.708611
INPP5B	492	889	937	1055	500	517.792	586.695	718.702	641.296	609.559	577.282	-0.249156	0.226743	-1.09885	0.271835	0.781458
SF3A3	1310	2346	2005	2672	1521	1378.67	1548.24	1537.88	1624.21	1854.28	1603	-0.18993	0.139366	-1.36281	0.172942	0.68564
FHL3	1245	2382	1551	2064	1042	1310.27	1572	1189.66	1254.63	1270.32	1277.1	0.220899	0.138533	1.59456	0.110811	0.583951
UTP11L	631	932	856	1078	397	664.079	615.073	656.573	655.277	483.99	590.899	0.0909979	0.193548	0.470156	0.638243	0.928648
POU3F1	210	419	364	523	173	221.009	276.519	279.197	317.913	210.907	331.635	-0.117478	0.243441	-0.482572	0.6294	0.925948
GJA9-MYCBP	48	66	88	99	30	50.5163	43.5567	67.4982	60.1785	36.5735	62.4905	-0.232083	0.498519	-0.465546	0.641541	0.929106
RRAGC	2046	2984	3244	3428	1450	2153.26	1969.29	2488.23	2083.76	1767.72	2024.9	-0.0369902	0.189974	-0.194711	0.845619	0.974328
MYCBP	264	330	407	471	205	277.84	217.783	312.179	286.304	249.919	250.694	-0.193724	0.354237	-0.546877	0.584463	0.914971
AKIRIN1	5491	8362	10416	11243	4440	5778.85	5518.5	7989.33	6834.21	5412.88	6231.19	-0.256343	0.198823	-1.2893	0.197294	0.712351
NDUFS5	3400	6459	3972	5562	3868	3578.24	4262.62	3046.62	3380.94	4715.55	4080.19	0.0785845	0.245054	0.320682	0.748451	0.955837
PPIE	603	850	609	786	551	634.611	560.957	467.118	477.781	671.734	560.022	0.1523	0.236958	0.642728	0.5204	0.89691
BMP8B	44	80	65	99	28	46.3066	52.796	49.8566	60.1785	34.1353	48.9178	0.0367716	0.550581	0.066787	0.946751	0.993105
MACF1	3919	5578	6962	8047	4106	4124.44	3681.2	5340.03	4891.48	5005.7	4237.1	-0.38016	0.251732	-1.51018	0.130999	0.625579
KIAA0754	32	78	142	130	61	33.6775	51.4761	108.918	79.0222	74.3662	56.3915	-1.02992	0.468827	-2.1968	0.0280345	0.304923
BMP8A	19	91	120	72	51	19.996	60.0554	92.043	43.7662	62.175	48.7651	-0.703834	0.599461	-1.17411	0.24035	0.759878
PABPC4	8402	12311	11254	15786	6923	8842.46	8124.64	8632.1	9595.73	8439.95	9270.32	-0.0677748	0.123357	-0.54942	0.582717	0.914385
KCNQ4	85	219	143	178	80	89.4559	144.529	109.685	108.2	97.5294	96.666	0.158084	0.419792	0.376577	0.706488	0.948746
CITED4	59	114	61	118	45	62.0929	75.2343	46.7885	71.7279	54.8603	60.2203	0.247331	0.384368	0.643476	0.519915	0.89691
MFSD2A	2478	4093	2676	3493	2238	2607.9	2701.17	2052.56	2123.27	2728.38	2524.63	0.207417	0.160616	1.29139	0.196569	0.711293
TRIT1	310	519	513	518	236	326.251	342.514	393.484	314.873	287.712	322.135	0.00800166	0.200063	0.0399956	0.968097	0.995158
MYCL	976	1203	1497	2070	994	1027.16	793.92	1148.24	1258.28	1211.8	1213.7	-0.407962	0.173394	-2.3528	0.0186328	0.23533
CAP1	34575	42321	35785	43869	24152	36387.5	27929.7	27448	26666.4	29444.1	31569.8	0.207342	0.158938	1.30454	0.192048	0.711192
PPT1	35451	41198	48367	51862	26962	37309.4	27188.6	37098.7	31525	32869.8	35237.6	-0.0691798	0.172412	-0.401247	0.688238	0.943053
RLF	469	652	854	808	271	493.586	430.287	655.039	491.154	330.381	448.504	-0.0954756	0.284919	-0.335098	0.737551	0.954851
ZMPSTE24	1255	1309	1744	1888	564	1320.79	863.874	1337.69	1147.65	687.582	1067.3	0.0439087	0.293542	0.149583	0.881094	0.982872
COL9A2	914	1933	1023	1309	660	961.914	1275.68	784.666	795.693	804.617	883.881	0.494853	0.187394	2.64071	0.00827336	0.141371
SMAP2	3095	4741	4201	5417	2776	3257.25	3128.82	3222.27	3292.8	3384.27	3421.79	-0.0474516	0.102592	-0.462525	0.643705	0.929163
NFYC	1093	2386	1810	2210	1198	1150.3	1574.64	1388.31	1343.38	1460.5	1421.84	-0.0335445	0.155291	-0.216011	0.828979	0.973498
ZFP69	159	254	250	231	129	167.335	167.627	191.756	140.416	157.266	165.443	0.0383388	0.283692	0.135142	0.892499	0.985132
EXO5	211	394	264	339	180	222.061	260.02	202.495	206.066	219.441	214.991	0.208705	0.220182	0.947873	0.343194	0.827143
ZNF684	62	90	88	99	47	65.2502	59.3955	67.4982	60.1785	57.2985	52.8403	0.0114535	0.426717	0.026841	0.978587	0.995158
RIMS3	114	152	159	210	104	119.976	100.312	121.957	127.651	126.788	111.211	-0.192607	0.286004	-0.673442	0.500666	0.89132
SCMH1	169	289	62	126	77	177.859	190.726	47.5555	76.5908	93.872	98.0091	1.35511	0.327469	4.13812	3.5e-05	0.00219033
CTPS1	421	602	798	837	484	443.07	397.29	612.086	508.782	590.053	563.034	-0.441214	0.167784	-2.62965	0.00854738	0.143954
HIVEP3	1924	2814	4283	5560	2158	2024.86	1857.1	3285.17	3379.72	2630.86	2617.13	-0.675332	0.255164	-2.64666	0.00812918	0.139911
EBNA1BP2	744	1317	1014	1384	801	783.003	869.154	777.763	841.283	976.513	858.076	-0.0639038	0.178997	-0.357009	0.721085	0.951861
TIE1	387	465	476	699	328	407.288	306.877	365.104	424.896	399.87	402.76	-0.155885	0.219488	-0.71022	0.477568	0.882895
ELOVL1	3518	5138	3694	5266	3395	3702.42	3390.82	2833.39	3201.01	4138.9	3783.98	0.0652348	0.194733	0.334996	0.737628	0.954851
MED8	1485	2497	1796	2667	1610	1562.85	1647.89	1377.58	1621.17	1962.78	1688.84	-0.0416538	0.203221	-0.204968	0.837597	0.973498
SZT2	1921	3963	3546	4490	2466	2021.7	2615.38	2719.87	2729.31	3006.34	2453.32	-0.280871	0.211064	-1.33074	0.183275	0.70074
HYI	189	342	122	185	136	198.908	225.703	93.577	112.455	165.8	163.275	0.788274	0.321881	2.44896	0.0143268	0.199569
FOXJ3	925	1402	1544	1929	676	973.491	925.25	1184.29	1172.57	824.123	958.847	-0.161545	0.224792	-0.718642	0.472362	0.880752
PPCS	1651	2645	2541	2569	1133	1737.55	1745.57	1949.01	1561.6	1381.26	1694.26	0.0942	0.202411	0.465389	0.641653	0.929106
ZNF691	122	252	149	234	138	128.396	166.307	114.287	142.24	168.238	129.158	0.0685005	0.287697	0.238099	0.811804	0.971553
PPIH	342	650	413	514	318	359.929	428.967	316.781	312.442	387.679	373.662	0.224926	0.217719	1.0331	0.301555	0.800899
YBX1	43203	70816	53592	70462	35927	45467.8	46735	41106.4	42831.3	43799.2	46139.9	0.114698	0.117484	0.976289	0.328921	0.816646
P3H1	1356	2598	1431	2113	1318	1427.09	1714.55	1097.61	1284.42	1606.8	1482.79	0.242842	0.197292	1.23088	0.218367	0.735508
C1orf50	232	457	293	440	244	244.162	301.597	224.738	267.46	297.465	294.421	0.0582194	0.240898	0.241676	0.809031	0.970183
SVBP	128	282	166	234	156	134.71	186.106	127.326	142.24	190.182	167.86	0.0776843	0.309254	0.251199	0.80166	0.96912
ERMAP	165	325	306	402	212	173.65	214.484	234.71	244.361	258.453	208.952	-0.334656	0.229185	-1.4602	0.144235	0.647998
LOC339539	55	62	59	82	0	57.8833	40.9169	45.2545	49.8448	0	36.4793	0.637648	2.58061	0.247092	0.804837	0.969268
SLC2A1	1027	1482	784	1745	754	1080.84	978.046	601.347	1060.72	919.214	944.904	0.258235	0.246533	1.04747	0.294885	0.797073
SLC6A9	35	67	33	85	38	36.8348	44.2166	25.3118	51.6684	46.3265	42.9396	-0.0143297	0.466554	-0.0307138	0.975498	0.995158
DMAP1	390	697	495	715	388	410.445	459.985	379.677	434.622	473.018	441.102	0.0242502	0.195639	0.123954	0.901352	0.987411
ERI3	586	905	644	866	554	616.72	597.255	493.964	526.41	675.391	592.732	0.106224	0.194558	0.545976	0.585083	0.914971
PTPRF	57	156	74	91	49	59.9881	102.952	56.7598	55.3156	59.7368	67.2429	0.518558	0.439597	1.17962	0.238151	0.757471
ST3GAL3	190	313	159	271	147	199.96	206.564	121.957	164.731	179.21	166.686	0.393145	0.264223	1.48793	0.13677	0.634428
DPH2	648	917	780	1182	696	681.97	605.174	598.279	718.494	848.506	692.992	-0.16444	0.21786	-0.754799	0.450369	0.872017
KDM4A	1262	1596	1341	2060	1088	1328.16	1053.28	1028.58	1252.2	1326.4	1178.99	-0.014632	0.190812	-0.0766831	0.938876	0.992304
IPO13	2639	3608	2744	3953	2267	2777.34	2381.1	2104.72	2402.88	2763.74	2681.34	0.089888	0.189191	0.475117	0.634703	0.927477
ATP6V0B	15138	25337	15036	20569	12099	15931.6	16721.1	11533	12503.1	14750.1	14492	0.336813	0.16421	2.05111	0.040256	0.36966
B4GALT2	816	1163	1117	1633	863	858.777	767.522	856.767	992.641	1052.1	985.774	-0.250378	0.165764	-1.51045	0.130928	0.625491
TMEM53	727	1117	724	985	557	765.111	737.164	555.326	598.745	679.048	682.947	0.299465	0.189058	1.58399	0.113196	0.588977
RNF220	2293	3665	2364	3392	1953	2413.21	2418.72	1813.25	2061.87	2380.94	2339.81	0.21327	0.165354	1.28978	0.197128	0.712351
RPS8	11988	22979	15244	20701	12473	12616.4	15165	11692.5	12583.4	15206.1	14432	0.078145	0.178646	0.437429	0.6618	0.934987
PLK3	1903	3049	2822	3760	2081	2002.76	2012.19	2164.54	2285.57	2536.98	2121.8	-0.213382	0.12867	-1.65836	0.0972443	0.55385
TCTEX1D4	33	42	84	134	70	34.73	27.7179	64.4301	81.4537	85.3382	48.3249	-1.30782	0.548203	-2.38566	0.0170486	0.224116
BTBD19	137	339	354	443	129	144.182	223.723	271.527	269.283	157.266	177.567	-0.339364	0.376789	-0.900673	0.367762	0.841795
EIF2B3	571	839	682	808	643	600.933	553.698	523.111	491.154	783.892	591.057	-0.0509008	0.247996	-0.205249	0.837378	0.973498
HECTD3	3539	5213	4298	5721	3176	3724.52	3440.32	3296.67	3477.59	3871.92	3788.87	0.0138571	0.148924	0.0930486	0.925865	0.99166
UROD	2140	3912	2369	3330	2305	2252.18	2581.72	1817.08	2024.18	2810.07	2414.78	0.125977	0.209491	0.601348	0.547608	0.905584
ZSWIM5	14	21	69	57	29	14.7339	13.8589	52.9247	34.6482	35.3544	37.9406	-1.52632	0.48961	-3.11741	0.00182447	0.0469318
ATPAF1	317	509	388	477	259	333.618	335.914	297.606	289.951	315.751	312.194	0.155535	0.174006	0.893847	0.371404	0.843038
MKNK1	1586	2960	2202	2566	1459	1669.14	1953.45	1688.99	1559.78	1778.69	1779.01	0.114147	0.142585	0.800556	0.423389	0.863342
MOB3C	593	1079	774	951	523	624.087	712.086	593.677	578.078	637.598	653.152	0.151672	0.150527	1.00761	0.313641	0.80892
EFCAB14	3938	4665	5671	6726	2857	4144.44	3078.67	4349.8	4088.49	3483.02	3921.87	-0.139143	0.161422	-0.861984	0.388696	0.848431
MUTYH	184	424	235	351	160	193.646	279.819	180.251	213.36	195.059	220.151	0.276202	0.237213	1.16436	0.244278	0.762433
PRDX1	16397	26092	22746	26872	16227	17256.6	17219.4	17446.7	16334.5	19782.6	18367	-0.0505989	0.164302	-0.307963	0.75811	0.958936
NASP	524	1106	848	956	527	551.47	729.905	650.437	581.117	642.475	607.233	0.0410709	0.174273	0.23567	0.813689	0.971674
CCDC17	0	85	73	77	38	0	56.0957	55.9928	46.8055	46.3265	35.7402	-0.805429	0.90711	-0.887907	0.374591	0.845167
IPP	96	84	180	173	69	101.033	55.4358	138.064	105.16	84.1191	85.4315	-0.493358	0.437718	-1.12711	0.259695	0.773434
PIK3R3	139	159	141	158	100	146.287	104.932	108.15	96.0424	121.912	107.067	0.207262	0.284477	0.728571	0.466264	0.878714
POMGNT1	1286	2141	1351	1828	1074	1353.42	1412.95	1036.25	1111.17	1309.33	1270.53	0.265959	0.15144	1.7562	0.0790534	0.508247
NSUN4	463	757	690	831	473	487.272	499.582	529.247	505.134	576.643	501.246	-0.119228	0.164963	-0.722756	0.46983	0.879697
TOE1	171	324	200	303	225	179.964	213.824	153.405	184.183	274.301	200.938	-0.0398822	0.286945	-0.138989	0.889459	0.983955
TESK2	401	691	337	620	351	422.022	456.025	258.487	376.875	427.91	382.836	0.313287	0.228496	1.37108	0.170349	0.682426
MMACHC	53	68	76	71	37	55.7784	44.8766	58.2939	43.1583	45.1073	50.1255	0.0351104	0.405726	0.0865373	0.931039	0.992304
AKR1A1	6993	11251	10189	13156	8976	7359.59	7425.1	7815.21	7997.05	10942.8	8660.84	-0.270426	0.189115	-1.42995	0.15273	0.658763
GPBP1L1	2246	3651	3461	4431	2457	2363.74	2409.48	2654.67	2693.44	2995.37	2573.68	-0.220052	0.143582	-1.53259	0.125377	0.615399
TMEM69	710	1218	1007	1141	605	747.22	803.819	772.394	693.572	737.566	776.886	0.0799286	0.151615	0.527182	0.598067	0.916767
MAST2	2313	3411	2508	3507	1932	2434.25	2251.09	1923.7	2131.78	2355.33	2224.14	0.132942	0.172382	0.771206	0.440585	0.869352
LRRC41	2232	2875	2363	3214	1752	2349.01	1897.36	1812.48	1953.67	2135.89	2153.69	0.109714	0.17365	0.63181	0.527511	0.900492
UQCRH	2928	5584	3665	4623	2967	3081.49	3685.16	2811.15	2810.15	3617.12	3396.83	0.13673	0.19794	0.690764	0.489714	0.887059
FAAH	54	124	88	84	61	56.8308	81.8338	67.4982	51.0605	74.3662	53.4331	0.120581	0.464859	0.259393	0.795332	0.968138
STIL	45	81	91	69	17	47.359	53.4559	69.7992	41.9426	20.725	44.7932	0.178042	0.519758	0.342547	0.731939	0.954851
CMPK1	2372	2986	3435	3761	1010	2496.35	1970.61	2634.73	2286.17	1231.31	2120.84	0.122048	0.310991	0.392449	0.694727	0.945665
FOXD2-AS1	99	200	145	226	118	104.19	131.99	111.219	137.377	143.856	128.138	-0.138407	0.276035	-0.501413	0.61608	0.920364
FOXD2	38	89	73	82	29	39.9921	58.7355	55.9928	49.8448	35.3544	50.2643	0.0679405	0.423555	0.160406	0.872562	0.981776
ELAVL4	219	424	58	92	39	230.481	279.819	44.4874	55.9234	47.5456	123.148	2.3673	0.303932	7.78892	6.76e-15	4.02e-12
FAF1	843	1142	936	1266	706	887.192	753.663	717.935	769.555	860.697	828.955	0.0678994	0.150849	0.450116	0.652627	0.931705
RNF11	1358	1751	1688	2019	644	1429.19	1155.57	1294.74	1227.28	785.112	1222.03	0.226706	0.236297	0.95941	0.337352	0.822521
EPS15	2450	2820	3730	4039	1789	2578.44	1861.06	2861	2455.16	2181	2479.6	-0.172792	0.172843	-0.999705	0.317453	0.809881
OSBPL9	2238	2889	2630	2910	1570	2355.32	1906.6	2017.27	1768.88	1914.01	2033.25	0.164622	0.146587	1.12303	0.261425	0.774857
NRD1	5009	6930	7403	8283	4235	5271.59	4573.45	5678.28	5034.93	5162.96	5139.49	-0.104935	0.122769	-0.854737	0.392697	0.850176
C1orf123	338	730	498	674	421	355.719	481.763	381.978	409.7	513.248	433.047	-0.0467303	0.206393	-0.226414	0.820879	0.972574
CPT2	1832	2370	2423	2962	1635	1928.04	1564.08	1858.5	1800.49	1993.26	1768	-0.110532	0.137694	-0.802738	0.422126	0.863342
LRP8	728	1250	1293	1287	628	766.164	824.937	991.763	782.32	765.606	811.234	-0.0898271	0.210573	-0.426585	0.669682	0.937321
MAGOH	318	687	522	565	329	334.67	453.386	400.387	343.443	401.09	359.552	0.050771	0.241134	0.210551	0.833238	0.973498
TXNDC12	2031	3214	2552	3097	1565	2137.47	2121.08	1957.45	1882.55	1907.92	2055.14	0.152263	0.14957	1.01801	0.308673	0.805499
ORC1	34	48	55	73	46	35.7824	31.6776	42.1864	44.374	56.0794	46.8299	-0.490631	0.404382	-1.21329	0.225021	0.744101
ZCCHC11	203	376	354	323	163	213.642	248.141	271.527	196.34	198.716	196.857	0.0560518	0.291179	0.1925	0.847351	0.974904
ECHDC2	110	308	194	213	117	115.767	203.265	148.803	129.475	142.637	133.496	0.195514	0.304028	0.643079	0.520173	0.89691
SCP2	3442	4796	5082	5813	2627	3622.44	3165.12	3898.02	3533.51	3202.62	3440.18	-0.0636973	0.146858	-0.433735	0.664481	0.936038
KTI12	410	660	419	612	388	431.493	435.567	321.383	372.012	473.018	417.692	0.161683	0.221539	0.729817	0.465502	0.878714
BTF3L4	923	1360	1251	1376	706	971.386	897.532	959.548	836.42	860.697	889.201	0.0764798	0.149515	0.51152	0.608987	0.918661
CC2D1B	3720	6442	4639	5924	3618	3915.01	4251.4	3558.23	3600.98	4410.77	3906.43	0.0834427	0.139387	0.598642	0.549412	0.906385
PRPF38A	519	917	790	955	505	546.207	605.174	605.95	580.509	615.654	595.916	-0.0586809	0.157476	-0.372635	0.70942	0.949129
COA7	260	354	438	587	342	273.63	233.622	335.957	356.816	416.938	290.612	-0.544594	0.234103	-2.3263	0.0200027	0.249719
ZYG11B	950	1244	1751	1764	523	999.802	820.978	1343.06	1072.27	637.598	885.264	-0.162842	0.302063	-0.539099	0.589818	0.915755
NDC1	394	391	554	614	247	414.655	258.04	424.932	373.228	301.122	371.05	-0.131664	0.255442	-0.515435	0.606249	0.918661
TMEM59	5075	6308	5749	7347	3421	5341.05	4162.96	4409.63	4465.97	4170.6	4866.72	0.127296	0.163131	0.780325	0.435199	0.866831
YIPF1	1012	1255	1062	1344	908	1065.05	828.237	814.58	816.968	1106.96	955.585	0.0532021	0.22625	0.235148	0.814094	0.971797
HSPB11	269	407	355	343	181	283.102	268.6	272.294	208.497	220.66	257.139	0.23732	0.243773	0.973528	0.330291	0.816981
LRRC42	486	597	510	790	440	511.477	393.99	391.183	480.212	536.412	441.489	-0.0525383	0.210743	-0.249301	0.803128	0.969166
TCEANC2	225	365	367	419	228	236.795	240.882	281.498	254.695	277.959	244.618	-0.182595	0.219416	-0.832185	0.405305	0.856037
CYB5RL	84	82	131	144	62	88.4035	54.1159	100.48	87.5323	75.5853	78.4275	-0.321399	0.341154	-0.942095	0.346144	0.829668
MRPL37	2439	3496	2976	4004	2415	2566.86	2307.18	2282.67	2433.88	2944.17	2564.16	-0.0669082	0.170314	-0.392851	0.694429	0.94565
SSBP3	1997	3339	4316	5881	2859	2101.69	2203.57	3310.48	3574.84	3485.46	2901.61	-0.683001	0.112448	-6.07392	1.25e-09	3.1e-07
SSBP3-AS1	53	143	205	138	71	55.7784	94.3728	157.24	83.8851	86.5573	89.7616	-0.535975	0.499125	-1.07383	0.282899	0.793013
USP24	1754	2176	2681	2961	1429	1845.95	1436.05	2056.39	1799.88	1742.12	1740	-0.186823	0.189073	-0.988098	0.323105	0.81288
ACOT11	265	448	158	213	108	278.892	295.658	121.19	129.475	131.665	181.046	1.17519	0.214133	5.48815	4.06e-08	7.93e-06
MROH7-TTC4	148	177	64	97	18	155.759	116.811	49.0896	58.9627	21.9441	57.8542	1.65222	2.57093	0.642654	0.520449	0.89691
TTC4	453	659	622	709	492	476.748	434.907	477.089	430.975	599.806	497.498	-0.138911	0.252884	-0.549306	0.582795	0.914385
PARS2	144	237	179	235	128	151.549	156.408	137.297	142.848	156.047	149.071	0.0876458	0.223251	0.392589	0.694623	0.945665
DHCR24	22516	25096	20073	28289	15276	23696.4	16562.1	15396.5	17195.8	18623.2	19151.5	0.237615	0.203835	1.16572	0.243728	0.762433
OMA1	84	100	129	120	55	88.4035	65.995	98.9462	72.9436	67.0515	83.0495	-0.0557873	0.373034	-0.14955	0.881119	0.982872
PPAP2B	4413	5358	9017	11232	6423	4644.34	3536.01	6916.26	6827.52	7830.39	6208.18	-0.814413	0.186786	-4.36015	1.3e-05	0.000961497
TACSTD2	1750	2077	2260	3956	1535	1841.74	1370.72	1733.48	2404.71	1871.35	1747.68	-0.320384	0.199583	-1.60527	0.108435	0.578871
MYSM1	297	1062	1414	1044	361	312.57	700.867	1084.57	634.609	440.101	527.073	-0.505928	0.681837	-0.742007	0.458083	0.875889
JUN	15455	26874	21485	30584	13753	16265.2	17735.5	16479.5	18590.9	16766.5	16532.1	-0.0234528	0.115052	-0.203845	0.838475	0.973498
FGGY	182	362	314	390	218	191.541	238.902	240.846	237.067	265.768	246.925	-0.196876	0.232651	-0.846232	0.397423	0.853192
NFIA	50	67	60	74	24	52.6211	44.2166	46.0215	44.9819	29.2588	39.6254	0.252885	0.430789	0.587027	0.557185	0.906832
TM2D1	461	602	550	682	274	485.167	397.29	421.864	414.563	334.038	402.303	0.171929	0.219656	0.78272	0.433791	0.866063
ATG4C	373	432	503	473	149	392.554	285.098	385.813	287.519	181.648	321.099	0.242942	0.324694	0.748216	0.45433	0.874633
USP1	427	412	659	697	228	449.385	271.899	505.469	423.681	277.959	390.996	-0.165467	0.291694	-0.567263	0.570535	0.909652
DOCK7	1949	1896	2237	2424	1073	2051.17	1251.26	1715.83	1473.46	1308.11	1606.2	0.137286	0.220192	0.623484	0.532966	0.901331
PGM1	629	665	267	573	253	661.974	438.867	204.796	348.306	308.437	359.481	0.936035	0.272829	3.43084	0.000601709	0.0206523
ALG6	62	110	133	116	34	65.2502	72.5945	102.014	70.5121	41.45	59.4269	-0.0528364	0.724457	-0.0729324	0.94186	0.992352
ROR1	33	30	64	86	48	34.73	19.7985	49.0896	52.2762	58.5176	51.7289	-0.990128	0.414125	-2.39089	0.0168076	0.222668
ROR1-AS1	118	178	627	511	212	124.186	117.471	480.924	310.618	258.453	208.479	-1.53745	0.340422	-4.5163	6.29e-06	0.000524124
JAK1	9059	10080	12722	16064	7834	9533.9	6652.29	9758.09	9764.72	9550.57	9244.02	-0.260379	0.167833	-1.55142	0.120801	0.605107
DNAJC6	369	386	316	421	232	388.344	254.741	242.38	255.91	282.835	259.668	0.301991	0.279923	1.07884	0.28066	0.791858
LEPR	174	175	230	246	62	183.122	115.491	176.416	149.534	75.5853	137.577	0.143345	0.377773	0.379447	0.704356	0.948746
LEPROT	2415	3512	3419	3697	1508	2541.6	2317.74	2622.46	2247.27	1838.43	2216.38	0.118584	0.179349	0.661193	0.508489	0.893494
AK4	3198	4120	3601	4477	2054	3365.65	2718.99	2762.06	2721.4	2504.07	2728.12	0.19093	0.135285	1.41132	0.158151	0.669121
PDE4B	42	66	73	102	36	44.2018	43.5567	55.9928	62.0021	43.8882	47.7116	-0.306476	0.463038	-0.661882	0.508047	0.893494
MIER1	404	604	710	781	284	425.179	398.61	544.588	474.741	346.229	421.653	-0.147722	0.263957	-0.559642	0.575724	0.911569
SLC35D1	279	317	364	367	141	293.626	209.204	279.197	223.086	171.896	249.445	0.153692	0.293549	0.523563	0.600582	0.917174
GADD45A	674	1680	860	1006	451	709.333	1108.72	659.641	611.511	549.822	685.332	0.583412	0.278954	2.09143	0.03649	0.352096
WLS	51	69	40	115	33	53.6736	45.5365	30.681	69.9043	40.2309	39.7578	0.0671265	0.515144	0.130306	0.896324	0.985405
SERBP1	5809	8127	7454	8718	4079	6113.52	5363.41	5717.4	5299.35	4972.78	5595.74	0.10587	0.120278	0.880211	0.378745	0.846272
ZRANB2	344	703	791	756	301	362.033	463.945	606.717	459.545	366.954	420.44	-0.21048	0.257065	-0.818782	0.412911	0.861137
HHLA3	39	77	46	85	26	41.0445	50.8161	35.2831	51.6684	31.6971	41.5016	0.206625	0.425076	0.486089	0.626904	0.925093
LRRC40	207	211	358	298	67	217.852	139.249	274.595	181.143	81.6809	170.461	-0.0130019	0.459391	-0.0283025	0.977421	0.995158
SRSF11	1382	3326	2450	2806	1356	1454.45	2194.99	1879.21	1705.66	1653.12	1709.7	0.0646625	0.207833	0.311127	0.755704	0.958936
ANKRD13C	525	749	872	902	381	552.522	494.302	668.846	548.293	464.484	555.505	-0.102827	0.200985	-0.511619	0.608918	0.918661
FPGT	231	287	369	407	178	243.11	189.406	283.032	247.4	217.003	223.579	-0.212379	0.23965	-0.886205	0.375507	0.845339
ERICH3	73	95	96	101	45	76.8269	62.6952	73.6344	61.3942	54.8603	74.215	0.129223	0.354469	0.364554	0.715444	0.950998
TYW3	400	582	582	576	251	420.969	384.091	446.408	350.129	305.998	387.937	0.126795	0.212846	0.595713	0.551367	0.906385
CRYZ	582	903	821	929	411	612.51	595.935	629.727	564.705	501.057	647.01	0.0932321	0.162406	0.574067	0.565922	0.909055
ACADM	1032	1274	1329	1358	667	1086.1	840.776	1019.38	825.478	813.151	927.549	0.118061	0.177633	0.664634	0.506285	0.893487
DLSTP1	36	63	69	86	68	37.8872	41.5768	52.9247	52.2762	82.9	47.3853	-0.640693	0.408684	-1.5677	0.116951	0.600126
RABGGTB	1490	2552	1993	2038	1016	1568.11	1684.19	1528.68	1238.83	1238.62	1390.11	0.284154	0.187979	1.51163	0.130628	0.624772
PIGK	618	783	798	809	322	650.397	516.741	612.086	491.761	392.556	569.852	0.221244	0.219262	1.00904	0.312955	0.80892
IFI44	50	65	83	79	37	52.6211	42.8967	63.6631	48.0212	45.1073	53.9538	-0.140744	0.405955	-0.346697	0.728819	0.954084
AK5	39	60	39	52	37	41.0445	39.597	29.914	31.6089	45.1073	42.3587	0.19946	0.404451	0.493164	0.621897	0.922202
USP33	701	964	1341	1237	454	737.748	636.192	1028.58	751.927	553.479	662.996	-0.181605	0.298305	-0.60879	0.542664	0.90368
FUBP1	890	1316	981	1221	611	936.656	868.494	752.451	742.201	744.881	824.048	0.272951	0.148983	1.8321	0.0669371	0.473128
ZZZ3	651	839	938	1003	388	685.127	553.698	719.469	609.687	473.018	595.596	0.0390692	0.20629	0.18939	0.849787	0.976227
FAM73A	118	214	330	316	80	124.186	141.229	253.118	192.085	97.5294	142.145	-0.451305	0.422007	-1.06943	0.284878	0.793947
DNAJB4	107	136	159	214	55	112.609	89.7532	121.957	130.083	67.0515	106.404	-0.0845767	0.409989	-0.20629	0.836564	0.973498
PRKACB	1743	1742	2224	2159	715	1834.37	1149.63	1705.86	1312.38	871.669	1433.57	0.200228	0.276249	0.724811	0.468568	0.879387
DNASE2B	521	661	436	498	280	548.312	436.227	334.423	302.716	341.353	357.953	0.592849	0.187688	3.1587	0.00158475	0.0427989
SSX2IP	59	105	100	70	40	62.0929	69.2947	76.7025	42.5504	48.7647	50.9097	0.231174	0.43059	0.536878	0.591352	0.915778
RPF1	788	980	1066	1104	459	829.309	646.751	817.648	671.081	559.575	696.551	0.108327	0.21146	0.512281	0.608454	0.918661
GNG5	3103	5233	3665	4669	2235	3265.67	3453.52	2811.15	2838.11	2724.73	3166.51	0.26734	0.13959	1.91518	0.0554698	0.430596
CTBS	946	1155	1237	1367	457	995.592	762.242	948.81	830.949	557.137	790.437	0.170819	0.257388	0.663664	0.506906	0.893494
MCOLN2	560	899	1244	1262	589	589.357	593.295	954.179	767.124	718.06	706.265	-0.460495	0.206474	-2.23028	0.0257289	0.289359
MCOLN3	986	1494	1921	1495	769	1037.69	985.965	1473.45	908.756	937.501	933.798	-0.129661	0.284171	-0.456276	0.648191	0.929989
ZNHIT6	154	310	323	375	146	162.073	204.584	247.749	227.949	177.991	177.985	-0.249543	0.311779	-0.800386	0.423487	0.863342
C1orf52	392	819	589	765	404	412.55	540.499	451.778	465.015	492.523	472.761	0.0260476	0.180832	0.144043	0.885466	0.983261
BCL10	559	1092	1021	1238	385	588.304	720.665	783.132	752.535	469.36	596.12	-0.0312145	0.343078	-0.0909835	0.927506	0.991774
SH3GLB1	3792	5198	4686	5620	2566	3990.79	3430.42	3594.28	3416.19	3128.26	3371.65	0.133808	0.136351	0.981355	0.326418	0.814065
LMO4	1063	1633	1410	1753	830	1118.73	1077.7	1081.5	1065.58	1011.87	1008.3	0.0596909	0.155235	0.38452	0.700593	0.948218
2023-09-15	3147	4300	4296	4874	2131	3311.97	2837.78	3295.14	2962.73	2597.94	3124.81	0.0577837	0.159744	0.361728	0.717555	0.951861
HS2ST1	1176	1621	1587	1699	518	1237.65	1069.78	1217.27	1032.76	631.503	1028.48	0.261929	0.265067	0.988164	0.323072	0.81288
PKN2	184	457	494	536	133	193.646	301.597	378.91	325.815	162.143	251.751	-0.223873	0.410958	-0.544759	0.585919	0.915001
GTF2B	1050	1319	1056	1313	637	1105.04	870.474	809.978	798.125	776.578	927.969	0.311224	0.180422	1.72497	0.0845325	0.525047
CCBL2	296	431	489	487	164	311.517	284.438	375.075	296.029	199.935	296.026	0.0333213	0.342347	0.0973318	0.922463	0.991117
RBMXL1	442	542	625	651	307	465.171	357.693	479.39	395.719	374.269	419.316	-0.0232185	0.200561	-0.115768	0.907837	0.988171
GBP3	463	718	577	739	386	487.272	473.844	442.573	449.211	470.579	475.146	0.0823781	0.154301	0.53388	0.593424	0.916056
GBP1	794	951	793	757	411	835.624	627.612	608.251	460.153	501.057	600.329	0.481253	0.190799	2.5223	0.011659	0.174656
GBP2	1848	2966	1399	1638	1151	1944.88	1957.41	1073.07	995.68	1403.2	1507.28	0.755888	0.190124	3.97576	7.02e-05	0.00368083
GBP4	145	175	185	360	173	152.601	115.491	141.9	218.831	210.907	188.429	-0.512447	0.282365	-1.81484	0.0695487	0.483307
GBP5	174	232	204	245	164	183.122	153.108	156.473	148.927	199.935	187.181	0.000784869	0.257618	0.00304663	0.997569	0.999901
LRRC8B	653	725	878	1028	358	687.232	478.464	673.448	624.884	436.444	507.702	0.00664846	0.262459	0.0253314	0.979791	0.995158
LRRC8C	1235	1355	1019	1172	513	1299.74	894.232	781.598	712.416	625.407	948.489	0.630967	0.193245	3.26511	0.0010942	0.0324176
LRRC8D	1283	1396	1594	1844	997	1350.26	921.29	1222.64	1120.9	1215.46	1192.66	-0.0648535	0.183137	-0.354126	0.723245	0.952358
ZNF326	217	456	568	503	232	228.376	300.937	435.67	305.755	282.835	285.094	-0.366505	0.338819	-1.08172	0.279379	0.791373
ZNF644	495	427	640	590	176	520.949	281.799	490.896	358.639	214.565	372.121	0.171018	0.326821	0.523278	0.600781	0.917174
GFI1	62	82	89	114	85	65.2502	54.1159	68.2652	69.2964	103.625	73.7574	-0.422364	0.337938	-1.24983	0.211362	0.728574
SETSIP	67	55	64	84	28	70.5123	36.2972	49.0896	51.0605	34.1353	51.2725	0.231953	0.483188	0.480048	0.631193	0.926917
GLMN	39	70	103	51	0	41.0445	46.1965	79.0035	31.001	0	38.8031	0.247898	1.86651	0.132813	0.894341	0.985401
RPAP2	194	247	268	312	119	204.17	163.008	205.563	189.653	145.075	158.723	0.0190223	0.290778	0.0654187	0.947841	0.993105
FAM69A	851	921	1529	1664	599	895.612	607.814	1172.78	1011.48	730.251	1021.35	-0.373764	0.246667	-1.51526	0.129708	0.623917
EVI5	382	716	832	1005	377	402.026	472.524	638.165	610.903	459.607	461.15	-0.381769	0.340821	-1.12015	0.262651	0.775097
RPL5	8657	13218	10411	13166	7288	9110.82	8723.22	7985.49	8003.13	8884.93	8869.04	0.1051	0.149891	0.701177	0.483193	0.886045
FNBP1L	175	149	201	237	66	184.174	98.3325	154.172	144.064	80.4617	135.095	0.144738	0.359622	0.402471	0.687337	0.943053
MTF2	432	642	625	752	296	454.647	423.688	479.39	457.113	360.859	461.033	0.0158132	0.174958	0.0903828	0.927983	0.991832
TMED5	2889	3398	4049	4392	1547	3040.45	2242.51	3105.68	2669.74	1885.97	2566.03	0.0473269	0.22385	0.211422	0.832558	0.973498
CCDC18	59	130	181	132	53	62.0929	85.7935	138.831	80.238	64.6132	72.7238	-0.354816	1.25715	-0.282238	0.777761	0.964739
LOC100131564	86	298	350	293	119	90.5084	196.665	268.459	178.104	145.075	160.381	-0.453539	0.435198	-1.04214	0.297345	0.798851
DR1	1399	1878	1978	2222	936	1472.34	1239.39	1517.17	1350.67	1141.09	1365.35	0.018201	0.162725	0.111851	0.910942	0.98857
DNTTIP2	1566	1932	1793	1995	888	1648.09	1275.02	1375.28	1212.69	1082.58	1321.48	0.25398	0.175533	1.44691	0.147923	0.651827
BCAR3	4645	6058	5097	7252	4198	4888.5	3997.98	3909.52	4408.22	5117.85	4840.44	-0.0113768	0.190794	-0.0596287	0.952451	0.993339
GCLM	372	584	724	698	256	391.501	385.411	555.326	424.289	312.094	384.503	-0.151878	0.267832	-0.567064	0.570671	0.909652
F3	727	1430	1087	1225	592	765.111	943.728	833.756	744.633	721.717	680.736	0.156905	0.242	0.648368	0.516747	0.896444
ABCD3	664	574	889	829	271	698.809	378.811	681.885	503.919	330.381	524.366	0.0865784	0.301397	0.287258	0.773915	0.96297
ALG14	214	370	304	350	144	225.218	244.181	233.176	212.752	175.553	221.618	0.177269	0.26666	0.664775	0.506194	0.893487
RWDD3	152	230	215	216	102	159.968	151.788	164.91	131.298	124.35	138.893	0.149181	0.281666	0.529639	0.596362	0.916767
PTBP2	58	120	126	129	27	61.0405	79.194	96.6451	78.4144	32.9162	61.1056	0.00982777	0.568744	0.0172798	0.986213	0.996936
FRRS1	131	153	273	311	127	137.867	100.972	209.398	189.045	154.828	147.394	-0.638214	0.294328	-2.16838	0.0301302	0.316446
AGL	313	369	572	500	171	329.408	243.522	438.738	303.932	208.469	295.599	-0.152633	0.31895	-0.478549	0.63226	0.926917
DPYD	1824	1622	1736	1811	775	1919.62	1070.44	1331.55	1100.84	944.816	1392.32	0.406933	0.246727	1.64933	0.0990804	0.556364
SLC35A3	251	381	434	425	108	264.158	251.441	332.889	258.342	131.665	221.731	0.0938277	0.467884	0.200536	0.841061	0.974041
HIAT1	1880	1940	2265	2580	1107	1978.55	1280.3	1737.31	1568.29	1349.56	1617.11	0.0678548	0.191583	0.354181	0.723203	0.952358
CDC14A	109	125	138	167	55	114.714	82.4937	105.849	101.513	67.0515	96.7158	0.0911131	0.343036	0.265608	0.790541	0.967093
RTCA	1253	1888	1767	1985	828	1318.69	1245.99	1355.33	1206.61	1009.43	1197.89	0.105142	0.168006	0.62582	0.531433	0.900977
TRMT13	84	190	202	190	77	88.4035	125.39	154.939	115.494	93.872	107.402	-0.182926	0.384894	-0.475263	0.6346	0.927477
DBT	292	614	687	794	293	307.307	405.209	526.946	482.643	357.201	366.081	-0.35489	0.347966	-1.0199	0.307776	0.804743
VCAM1	65	61	64	110	35	68.4075	40.2569	49.0896	66.865	42.6691	61.5524	0.0106043	0.390281	0.0271709	0.978323	0.995158
EXTL2	85	140	124	137	60	89.4559	92.393	95.1111	83.2773	73.147	78.3877	0.11372	0.372758	0.305078	0.760307	0.958936
SLC30A7	677	965	1334	1316	363	712.49	636.852	1023.21	799.948	442.54	653.879	-0.164982	0.338255	-0.487743	0.625732	0.923936
S1PR1	38	51	123	95	72	39.9921	33.6574	94.344	57.747	87.7764	98.1366	-1.11882	0.357512	-3.12946	0.00175129	0.045442
DPH5	192	273	237	281	185	202.065	180.166	181.785	170.81	225.537	191.431	-0.00802	0.25526	-0.0314189	0.974935	0.995158
RNPC3	116	185	264	229	81	122.081	122.091	202.495	139.201	98.7485	130.585	-0.272919	0.336438	-0.8112	0.417251	0.862609
AMY2B	61	134	116	101	55	64.1978	88.4333	88.9749	61.3942	67.0515	58.0888	0.0786887	0.472756	0.166447	0.867805	0.980924
PRMT6	414	606	581	682	340	435.703	399.93	445.641	414.563	414.5	440.594	-0.0266535	0.162424	-0.164098	0.869654	0.981215
VAV3	256	405	208	231	96	269.42	267.28	159.541	140.416	117.035	195.499	0.942349	0.244689	3.85121	0.000117535	0.00557705
SLC25A24	1786	1783	2607	2865	1118	1879.63	1176.69	1999.63	1741.53	1362.97	1630.01	-0.157394	0.219454	-0.717209	0.473245	0.881324
FAM102B	690	1168	1402	1461	522	726.172	770.821	1075.37	888.088	636.379	782.115	-0.212467	0.303712	-0.699566	0.484198	0.886045
AMPD2	2949	4420	4990	6532	3462	3103.59	2916.98	3827.45	3970.56	4220.58	3660.9	-0.41232	0.142338	-2.89678	0.0037702	0.0817906
GSTM1	75	110	121	125	85	78.9317	72.5945	92.81	75.9829	103.625	83.5068	-0.255592	0.314985	-0.81144	0.417113	0.862609
GSTM4	1390	2421	2150	2682	1811	1462.87	1597.74	1649.1	1630.29	2207.82	1722.4	-0.255248	0.177796	-1.43563	0.151108	0.655389
GSTM2	48	81	161	102	69	50.5163	53.4559	123.491	62.0021	84.1191	70.1151	-0.786358	0.381883	-2.05916	0.039479	0.365654
HENMT1	99	145	127	164	83	104.19	95.6927	97.4121	99.6896	101.187	99.6513	0.00537904	0.272	0.0197759	0.984222	0.995975
CLCC1	590	1067	1047	1255	556	620.929	704.167	803.075	762.868	677.829	665.673	-0.174964	0.20061	-0.872158	0.383122	0.847337
PSMA5	2843	4458	2929	4225	2923	2992.04	2942.06	2246.62	2568.22	3563.48	2942.68	0.088187	0.214922	0.410322	0.68157	0.940705
CYB561D1	770	1019	1302	1459	867	810.366	672.489	998.666	886.873	1056.97	927.041	-0.404461	0.155081	-2.60806	0.00910557	0.150831
PRPF38B	693	1954	1476	1507	730	729.329	1289.54	1132.13	916.05	889.956	921.881	0.0450373	0.276047	0.163151	0.870399	0.981236
STXBP3	671	1057	980	1171	445	706.176	697.567	751.684	711.808	542.507	653.214	0.0670489	0.205777	0.325833	0.744551	0.955767
WDR47	604	769	777	855	351	635.663	507.501	595.978	519.723	427.91	545.948	0.145977	0.195915	0.745103	0.456209	0.875785
TAF13	450	606	612	755	315	473.59	399.93	469.419	458.937	384.022	440.21	-0.0095136	0.171442	-0.0554918	0.955747	0.994128
TMEM167B	1048	1556	1519	1649	674	1102.94	1026.88	1165.11	1002.37	821.685	1025.75	0.093569	0.186064	0.502885	0.615045	0.920306
SARS	4155	6586	4536	7104	4386	4372.82	4346.43	3479.22	4318.26	5347.05	4430.89	-0.00674291	0.19863	-0.0339471	0.972919	0.995158
CELSR2	476	534	998	1363	638	500.953	352.413	765.491	828.518	777.797	718.732	-0.894462	0.214192	-4.17598	2.97e-05	0.00186971
SORT1	19127	24189	22696	30078	14454	20129.7	15963.5	17408.4	18283.3	17621.1	17458.5	0.02205	0.14978	0.147215	0.882962	0.983261
ATXN7L2	62	138	107	116	90	65.2502	91.0731	82.0716	70.5121	109.721	81.4951	-0.142786	0.356744	-0.400248	0.688974	0.943399
GNAI3	2397	2769	2844	3474	1452	2522.66	1827.4	2181.42	2111.72	1770.16	2181.61	0.103957	0.178948	0.580933	0.561285	0.906892
KCNC4	219	311	277	343	206	230.481	205.244	212.466	208.497	251.138	205.428	-0.0384658	0.245526	-0.156667	0.875508	0.982064
RBM15	381	568	442	623	316	400.973	374.852	339.025	378.699	385.241	395.114	0.0772043	0.19583	0.394241	0.693403	0.944684
AHCYL1	5596	7198	8037	9920	4485	5889.36	4750.32	6164.58	6030	5467.74	5387.76	-0.147065	0.136301	-1.07897	0.2806	0.791858
STRIP1	1347	2323	1882	2600	1641	1417.61	1533.06	1443.54	1580.44	2000.57	1632.46	-0.181242	0.187136	-0.968508	0.332791	0.819082
CSF1	68849	107469	93244	129580	65496	72458.3	70924.2	71520.5	78766.9	79847.3	71384.1	-0.097643	0.127768	-0.764222	0.444735	0.870818
ALX3	76	113	123	144	90	79.9841	74.5743	94.344	87.5323	109.721	78.6671	-0.32763	0.359885	-0.910376	0.362624	0.838694
LAMTOR5	2243	3800	2499	3155	2041	2360.58	2507.81	1916.79	1917.81	2488.22	2305.55	0.209152	0.182923	1.14339	0.252876	0.769483
KCNA10	63	115	215	268	112	66.3026	75.8942	164.91	162.907	136.541	99.5907	-1.12141	0.313245	-3.57999	0.000343611	0.013287
KCNA3	33	77	98	111	37	34.73	50.8161	75.1684	67.4728	45.1073	50.6879	-0.548048	0.510677	-1.07318	0.283191	0.793171
LRIF1	460	591	671	822	334	484.114	390.03	514.674	499.664	407.185	460.59	-0.122917	0.196253	-0.626317	0.531107	0.900977
CD53	19062	25661	19710	24435	15001	20061.3	16935	15118.1	14853.1	18288	18453.1	0.201591	0.174261	1.15683	0.247342	0.765806
CHI3L2	172	271	263	306	191	181.017	178.846	201.727	186.006	232.851	176.237	-0.196592	0.244496	-0.804074	0.421354	0.863342
DRAM2	1762	2137	2796	2515	977	1854.37	1410.31	2144.6	1528.78	1191.08	1643.21	0.00817244	0.25914	0.0315367	0.974841	0.995158
CEPT1	774	990	1312	1243	477	814.575	653.35	1006.34	755.574	581.519	756.345	-0.0926671	0.261185	-0.354795	0.722743	0.952358
DENND2D	2869	4186	3598	4431	2706	3019.4	2762.55	2759.75	2693.44	3298.93	2902.71	-0.0125112	0.145487	-0.0859952	0.93147	0.992304
OVGP1	19	81	84	75	46	19.996	53.4559	64.4301	45.5897	56.0794	40.9868	-0.580431	0.742353	-0.78188	0.434285	0.866243
WDR77	821	1437	1247	1416	871	864.039	948.348	956.48	860.734	1061.85	969.034	-0.0793849	0.155251	-0.511332	0.609119	0.918661
ATP5F1	5804	7995	7141	8084	4960	6108.26	5276.3	5477.32	4913.97	6046.82	6012.04	0.055109	0.171555	0.321233	0.748034	0.955837
TMIGD3	35	55	57	38	42	36.8348	36.2972	43.7204	23.0988	51.2029	53.1823	-0.0890702	0.507408	-0.17554	0.860656	0.978179
ADORA3	47	37	58	77	41	49.4639	24.4181	44.4874	46.8055	49.9838	64.551	-0.372416	0.426187	-0.873834	0.382209	0.847337
RAP1A	4111	7208	7851	8568	3462	4326.51	4756.92	6021.91	5208.17	4220.58	4679.55	-0.181591	0.207964	-0.873184	0.382563	0.847337
C1orf162	2731	4406	4699	6141	3693	2874.17	2907.74	3604.25	3732.89	4502.2	3957.98	-0.448484	0.17603	-2.54777	0.0108413	0.168124
LINC01160	268	576	729	753	381	282.049	380.131	559.161	457.721	464.484	401.67	-0.574314	0.285833	-2.00927	0.0445087	0.389779
FAM212B	300	499	591	784	380	315.727	329.315	453.312	476.565	463.265	418.877	-0.52528	0.184512	-2.84687	0.00441515	0.0904983
DDX20	470	625	818	818	344	494.639	412.469	627.426	497.232	419.376	504.764	-0.187261	0.213802	-0.87586	0.381106	0.847337
SYT6	31	32	129	86	51	32.6251	21.1184	98.9462	52.2762	62.175	56.2381	-1.42173	0.473717	-3.00122	0.002689	0.0640912
ST7L	261	329	368	368	198	274.682	217.124	282.265	223.694	241.385	235.179	-0.0224653	0.244254	-0.0919754	0.926718	0.991663
MOV10	1024	1598	1226	1801	997	1077.68	1054.6	940.372	1094.76	1215.46	1124.84	-0.0219559	0.159908	-0.137304	0.890791	0.984597
CTTNBP2NL	888	946	1178	1454	601	934.551	624.313	903.555	883.833	732.69	776.398	-0.111052	0.250428	-0.443451	0.657439	0.933616
CAPZA1	6042	7296	8356	8398	3617	6358.74	4814.99	6409.26	5104.84	4409.55	5618.04	0.0733524	0.205123	0.357602	0.720641	0.951861
RHOC	4481	7532	4105	6635	4027	4715.91	4970.74	3148.64	4033.17	4909.39	4718.93	0.265623	0.204935	1.29613	0.194931	0.711293
SLC16A1	222	249	332	339	140	233.638	164.328	254.652	206.066	170.676	212.529	-0.0896971	0.292062	-0.307116	0.758755	0.958936
LRIG2	160	284	276	373	182	168.388	187.426	211.699	226.733	221.879	185.783	-0.305772	0.331063	-0.923605	0.355692	0.835583
RSBN1	417	455	499	611	203	438.86	300.277	382.745	371.404	247.481	331.345	0.137321	0.250941	0.547224	0.584225	0.914971
PTPN22	351	507	714	633	269	369.4	334.595	547.656	384.777	327.943	345.154	-0.258295	0.278852	-0.926278	0.354302	0.834508
AP4B1	363	569	590	663	377	382.029	375.511	452.545	403.013	459.607	383.838	-0.208756	0.16158	-1.29197	0.196368	0.711293
HIPK1	1862	2136	2650	3337	1513	1959.61	1409.65	2032.62	2028.44	1844.52	1842.34	-0.226835	0.169263	-1.34013	0.180204	0.694876
OLFML3	156	222	154	186	140	164.178	146.509	118.122	113.063	170.676	141.256	0.22267	0.283902	0.784319	0.432853	0.865762
PHTF1	529	663	599	606	270	556.732	437.547	459.448	368.365	329.162	394.097	0.360569	0.204635	1.76201	0.0780673	0.504767
DCLRE1B	1021	1393	1409	1955	1093	1074.52	919.31	1080.74	1188.37	1332.5	1093.32	-0.268208	0.192811	-1.39104	0.164212	0.678682
SIKE1	368	799	756	740	342	387.292	527.3	579.871	449.819	416.938	412.75	-0.0755135	0.276994	-0.272618	0.785147	0.966751
VANGL1	190	197	238	235	104	199.96	130.01	182.552	142.848	126.788	167.986	0.118041	0.280259	0.421185	0.67362	0.937683
SLC22A15	222	282	365	412	155	233.638	186.106	279.964	250.44	188.963	196.937	-0.199934	0.2833	-0.705731	0.480355	0.884513
CSDE1	18385	21776	24048	29021	13889	19348.8	14371.1	18445.4	17640.8	16932.3	17612.3	-0.0681592	0.152219	-0.447772	0.654318	0.932057
TRIM33	1184	1701	2446	2691	1071	1246.07	1122.57	1876.14	1635.76	1305.67	1372.9	-0.441621	0.169072	-2.61203	0.00900071	0.150138
BCAS2	550	733	755	841	438	578.833	483.743	579.104	511.213	533.973	502.482	-0.0300086	0.169063	-0.177499	0.859116	0.977836
NRAS	2446	3481	4266	4776	1612	2574.23	2297.29	3272.13	2903.16	1965.22	2484.15	-0.15681	0.227569	-0.689066	0.490782	0.887386
ATP1A1	29571	34729	31731	44369	24880	31121.2	22919.4	24338.5	26970.3	30331.6	27858.4	-0.0103066	0.195225	-0.0527936	0.957896	0.994469
CD58	894	1358	1495	1277	480	940.866	896.212	1146.7	776.241	585.176	822.136	0.134092	0.284398	0.471494	0.637288	0.928648
CD2	68	95	47	116	66	71.5647	62.6952	36.0502	70.5121	80.4617	65.0873	0.11194	0.418802	0.267286	0.789249	0.967093
IGSF3	235	183	420	683	316	247.319	120.771	322.15	415.171	385.241	393.775	-1.03457	0.290968	-3.55561	0.000377097	0.0141391
PTGFRN	1822	2110	1904	2754	1179	1917.51	1392.49	1460.42	1674.06	1437.34	1711.34	0.116594	0.16915	0.689294	0.490638	0.887386
CD101	107	170	72	128	64	112.609	112.191	55.2258	77.8065	78.0235	79.963	0.678686	0.343798	1.97408	0.0483722	0.404047
TTF2	227	352	488	500	255	238.9	232.302	374.308	303.932	310.875	277.328	-0.485928	0.234662	-2.07075	0.038382	0.361379
FAM46C	11	16	39	78	32	11.5767	10.5592	29.914	47.4133	39.0118	29.4414	-1.81754	0.56281	-3.22941	0.00124047	0.0360341
MAN1A2	519	655	964	981	450	546.207	432.267	739.412	596.314	548.603	557.789	-0.364982	0.200332	-1.82189	0.068472	0.479989
GDAP2	586	773	815	901	420	616.72	510.141	625.125	547.685	512.029	545.762	0.000253234	0.17448	0.00145137	0.998842	0.999901
WDR3	440	574	685	812	397	463.066	378.811	525.412	493.585	483.99	455.946	-0.255748	0.173444	-1.47453	0.140338	0.641162
WARS2	148	183	203	221	111	155.759	120.771	155.706	134.338	135.322	138.346	-0.0435462	0.266719	-0.163266	0.870309	0.981236
LOC101929147	45	72	53	68	56	47.359	47.5164	40.6523	41.3347	68.2706	44.3985	-0.062361	0.445605	-0.139947	0.888702	0.983955
HSD3BP4	36	57	181	117	55	37.8872	37.6171	138.831	71.12	67.0515	59.8555	-1.29344	0.51803	-2.49685	0.0125302	0.183178
LINC00622	50	99	142	102	24	52.6211	65.335	108.918	62.0021	29.2588	56.2842	-0.18475	0.554728	-0.333046	0.7391	0.954851
ZNF697	1855	1818	2734	3033	1148	1952.24	1199.79	2097.05	1843.65	1399.55	1654.19	-0.17813	0.222401	-0.80094	0.423166	0.863342
PHGDH	1326	2192	769	1227	845	1395.51	1446.61	589.842	745.848	1030.15	1107.23	0.852382	0.23848	3.57423	0.000351258	0.0134577
NOTCH2	5885	5882	6948	8717	3990	6193.51	3881.83	5329.29	5298.74	4864.28	5094.32	-0.0362182	0.24459	-0.148077	0.882282	0.983064
SEC22B	1765	2608	2670	3100	1588	1857.53	1721.15	2047.96	1884.38	1935.96	1819.62	-0.129167	0.12669	-1.01955	0.307943	0.804955
LINC00623	79	171	50	109	65	83.1414	112.851	38.3512	66.2571	79.2426	68.1348	0.691542	0.398287	1.73629	0.0825123	0.517234
FCGR1B	284	469	241	348	212	298.888	309.516	184.853	211.536	258.453	190.98	0.485067	0.23716	2.04532	0.0408238	0.372262
NBPF8	193	541	545	602	326	203.118	357.033	418.028	365.934	397.432	306.474	-0.486575	0.317203	-1.53395	0.125041	0.614373
EMBP1	280	358	413	381	182	294.678	236.262	316.781	231.596	221.879	259.088	0.0431809	0.263181	0.164073	0.869674	0.981215
SRGAP2C	368	522	714	811	373	387.292	344.494	547.656	492.977	454.731	464.774	-0.448506	0.239109	-1.87574	0.0606904	0.451711
LOC645166	575	1475	887	1046	695	605.143	973.426	680.351	635.825	847.287	796.525	0.130861	0.643595	0.203329	0.838878	0.973498
FCGR1C	196	353	197	265	159	206.275	232.962	151.104	161.084	193.84	153.089	0.387001	0.280595	1.37922	0.167828	0.678682
SRGAP2D	278	436	521	624	303	292.574	287.738	399.62	379.307	369.393	357.763	-0.400467	0.23585	-1.69797	0.0895129	0.530134
NBPF15	169	481	436	509	253	177.859	317.436	334.423	309.402	308.437	257.021	-0.352684	0.312643	-1.12807	0.259289	0.773434
SRGAP2B	459	772	1017	1067	480	483.062	509.481	780.064	648.59	585.176	611.881	-0.436533	0.226203	-1.92982	0.0536287	0.424751
NBPF20	434	1103	1407	1385	708	456.751	727.925	1079.2	841.891	863.135	704.632	-0.645214	0.257719	-2.50356	0.0122951	0.18056
GPR89A	262	372	351	401	206	275.735	245.501	269.226	243.753	251.138	251.833	0.0303782	0.196814	0.15435	0.877334	0.982064
PEX11B	517	754	611	777	463	544.103	497.602	468.652	472.31	564.451	532.286	0.0553901	0.200037	0.276899	0.781857	0.965266
NBPF25P	169	397	397	444	224	177.859	262	304.509	269.891	273.082	225.757	-0.356776	0.301379	-1.18381	0.236488	0.756676
RNF115	592	825	792	964	534	623.034	544.459	607.484	585.98	651.009	608.43	-0.075266	0.158021	-0.476306	0.633857	0.92731
POLR3C	969	1344	1150	1583	973	1019.8	886.973	882.078	962.248	1186.2	950.646	-0.0822248	0.166808	-0.49293	0.622062	0.922202
PIAS3	216	472	362	486	195	227.323	311.496	277.663	295.422	237.728	263.25	-0.00322487	0.231047	-0.0139577	0.988864	0.997468
RBM8A	2015	3796	2868	3654	2046	2120.63	2505.17	2199.83	2221.13	2494.31	2289.28	0.00674815	0.132999	0.0507383	0.959534	0.994904
LIX1L	456	898	649	772	346	479.905	592.635	497.799	469.27	421.815	513.577	0.212562	0.211638	1.00436	0.315204	0.80964
POLR3GL	561	962	553	784	469	590.409	634.872	424.165	476.565	571.766	566.01	0.324081	0.193685	1.67324	0.0942807	0.543506
TXNIP	1878	2680	2346	5080	2090	1976.45	1768.67	1799.44	3087.95	2547.96	2532.22	-0.404806	0.248928	-1.6262	0.103908	0.568461
NUDT4P2	294	472	676	682	201	309.412	311.496	518.509	414.563	245.043	315.727	-0.339297	1.26577	-0.268057	0.788655	0.967093
NUDT4P1	338	518	719	840	235	355.719	341.854	551.491	510.605	286.493	448.759	-0.368685	0.37681	-0.978438	0.327858	0.815393
NBPF10	228	743	778	906	405	239.952	490.343	596.745	550.724	493.743	419.707	-0.580556	0.38019	-1.52702	0.126757	0.618249
NOTCH2NL	255	456	373	430	230	268.368	300.937	286.1	261.381	280.397	275.111	0.0486799	0.192859	0.252412	0.800722	0.968478
NBPF12	467	1221	1281	1390	884	491.481	805.799	982.559	844.93	1077.7	705.963	-0.575993	0.33423	-1.72334	0.0848264	0.525047
ACP6	36	57	54	89	35	37.8872	37.6171	41.4193	54.0998	42.6691	39.9016	-0.29273	0.453782	-0.645089	0.518869	0.89691
BCL9	76	127	128	131	69	79.9841	83.8136	98.1792	79.6301	84.1191	96.6222	-0.0904621	0.274385	-0.329691	0.741634	0.954851
GPR89B	222	316	265	314	178	233.638	208.544	203.262	190.869	217.003	207.04	0.118831	0.207372	0.573032	0.566623	0.909306
PRKAB2	356	572	598	706	325	374.663	377.491	458.681	429.152	396.213	362.399	-0.187705	0.237496	-0.790352	0.429322	0.865249
CHD1L	3319	5204	5543	6045	3290	3492.99	3434.38	4251.62	3674.53	4010.9	3654.82	-0.199937	0.113577	-1.76037	0.0783458	0.506019
PDIA3P1	1273	1748	1635	2102	961	1339.73	1153.59	1254.09	1277.73	1171.57	1223.94	0.0116714	0.138872	0.0840443	0.933021	0.992304
NBPF11	285	736	697	871	476	299.94	485.723	534.616	529.449	580.3	430.805	-0.476733	0.297935	-1.60012	0.109571	0.57974
FCGR1A	512	887	406	573	404	538.84	585.376	311.412	348.306	492.523	364.599	0.555172	0.243174	2.28303	0.0224288	0.268164
HIST2H4A	16	20	24	34	46	16.8388	13.199	18.4086	20.6674	56.0794	34.0067	-1.05864	0.623013	-1.69922	0.0892771	0.529791
HIST2H2AA3	678	753	463	643	632	713.543	496.942	355.132	390.856	770.482	546.901	0.260787	0.564336	0.462112	0.644001	0.929212
MTMR11	66	97	40	93	48	69.4599	64.0151	30.681	56.5313	58.5176	53.9166	0.462651	0.392297	1.17934	0.238264	0.757471
HIST2H2BE	143	375	311	357	240	150.496	247.481	238.545	217.007	292.588	189.614	-0.316998	0.327088	-0.969152	0.332469	0.81863
HIST2H2AC	61	100	68	87	53	64.1978	65.995	52.1577	52.8841	64.6132	61.5722	0.212918	0.340123	0.626005	0.531312	0.900977
BOLA1	95	168	107	105	54	99.9802	110.872	82.0716	63.8256	65.8323	89.4972	0.580322	0.293944	1.97426	0.048352	0.404047
SF3B4	1908	3682	2610	3579	1672	2008.02	2429.94	2001.93	2175.54	2038.36	2099.25	0.0995956	0.147194	0.676626	0.498643	0.890648
OTUD7B	71	87	54	102	49	74.722	57.4156	41.4193	62.0021	59.7368	59.6496	0.277425	0.458204	0.605461	0.544873	0.904219
LINC01138	69	96	62	96	47	72.6172	63.3552	47.5555	58.3549	57.2985	55.8604	0.318436	0.338598	0.940456	0.346984	0.829907
PDE4DIP	6465	8484	7998	10663	6055	6803.91	5599.01	6134.66	6481.65	7381.76	6235.28	-0.104243	0.203248	-0.512886	0.608031	0.918661
LINC00869	78	152	80	156	68	82.089	100.312	61.362	94.8267	82.9	77.3471	0.198059	0.330075	0.600045	0.548476	0.906367
PPIAL4G	68	149	99	129	81	71.5647	98.3325	75.9354	78.4144	98.7485	93.0926	0.0240451	0.352569	0.0681996	0.945627	0.993076
NBPF14	530	1289	1326	1503	841	557.784	850.675	1017.07	913.619	1025.28	761.351	-0.482421	0.282256	-1.70916	0.0874215	0.527187
LOC653513	814	1297	723	942	643	856.672	855.955	554.559	572.607	783.892	684.84	0.430126	0.215916	1.9921	0.0463604	0.398359
NBPF9	310	662	699	841	444	326.251	436.887	536.15	511.213	541.288	400.963	-0.469735	0.260396	-1.80392	0.0712435	0.48866
PPIAL4C	61	141	94	120	78	64.1978	93.0529	72.1003	72.9436	95.0912	88.0361	-0.0100062	0.368466	-0.0271565	0.978335	0.995158
VPS45	767	1394	1213	1345	745	807.208	919.97	930.401	817.576	908.242	868.9	-0.0333149	0.149186	-0.223311	0.823293	0.973317
ANP32E	402	830	625	797	304	423.074	547.758	479.39	484.467	370.612	435.427	0.125196	0.20813	0.60153	0.547487	0.905584
APH1A	7743	10308	8429	11327	6467	8148.91	6802.76	6465.25	6885.27	7884.03	7873.51	0.0788782	0.170018	0.463941	0.64269	0.929106
RPRD2	1229	1871	1924	2417	1021	1293.43	1234.77	1475.76	1469.21	1244.72	1293.06	-0.145258	0.170181	-0.853549	0.393355	0.850176
TARS2	1088	1738	1338	1886	1022	1145.04	1146.99	1026.28	1146.43	1245.94	1154.5	0.00942526	0.154252	0.0611032	0.951277	0.993174
ECM1	5532	8841	5774	8532	4466	5822	5834.62	4428.8	5186.29	5444.58	5323.2	0.215676	0.147683	1.46039	0.144182	0.647998
ADAMTSL4	6147	10780	11583	14514	6576	6469.24	7114.26	8884.45	8822.53	8016.92	8404.85	-0.336284	0.133114	-2.52629	0.0115274	0.173786
MCL1	6393	9494	10784	12772	5304	6728.14	6265.56	8271.59	7763.63	6466.2	6962.66	-0.207635	0.161149	-1.28846	0.197584	0.712452
ARNT	1444	2016	1862	2324	1205	1519.7	1330.46	1428.2	1412.67	1469.04	1427.04	-0.0123682	0.147269	-0.0839837	0.933069	0.992304
PLEKHO1	12647	22209	13213	20613	10924	13310	14656.8	10134.7	12529.9	13317.6	13039.8	0.221579	0.158959	1.39394	0.163336	0.678287
C1orf54	975	1816	865	1330	854	1026.11	1198.47	663.476	808.458	1041.13	1067.65	0.411931	0.226492	1.81875	0.0689502	0.481279
MRPS21	977	2059	1165	1489	1185	1028.22	1358.84	893.584	905.108	1444.65	1189.56	0.145462	0.265445	0.547992	0.583697	0.914898
PRPF3	781	1246	1207	1366	802	821.942	822.298	925.799	830.341	977.732	829.709	-0.147194	0.177754	-0.82808	0.407625	0.857741
ENSA	3600	6464	4035	5346	3165	3788.72	4265.92	3094.94	3249.64	3858.51	3758.73	0.244825	0.156063	1.56876	0.116704	0.599892
GOLPH3L	171	300	230	277	136	179.964	197.985	176.416	168.378	165.8	181.947	0.152643	0.218833	0.697534	0.485469	0.886045
CTSS	26302	45106	41508	49683	21220	27680.8	29767.7	31837.7	30200.5	25869.7	27279.4	-0.0288092	0.142857	-0.201664	0.840179	0.974004
CTSK	302	581	494	512	304	317.832	383.431	378.91	311.226	370.612	313.39	-0.0080834	0.238143	-0.0339435	0.972922	0.995158
FAM63A	862	1370	1027	1331	810	907.188	904.131	787.734	809.066	987.485	909.438	0.0742808	0.187468	0.396233	0.691933	0.94387
PRUNE	263	328	282	366	212	276.787	216.464	216.301	222.478	258.453	255.709	0.0845351	0.204612	0.413148	0.679498	0.940705
LYSMD1	51	109	95	128	56	53.6736	71.9345	72.8673	77.8065	68.2706	74.2931	-0.209962	0.313044	-0.670712	0.502404	0.892286
VPS72	818	1211	767	1248	751	860.882	799.199	588.308	758.613	915.557	790.095	0.140153	0.211643	0.662216	0.507833	0.893494
ZNF687	1320	1674	1531	2107	1038	1389.2	1104.76	1174.31	1280.77	1265.44	1360.22	0.00618546	0.157821	0.0391929	0.968737	0.995158
PI4KB	2915	4688	3637	4552	2778	3067.81	3093.85	2789.67	2766.99	3386.71	3056.19	0.0483193	0.156579	0.308593	0.757631	0.958936
POGZ	1078	1736	1664	1964	997	1134.51	1145.67	1276.33	1193.84	1215.46	1152.11	-0.10774	0.183237	-0.587984	0.556543	0.906832
TUFT1	255	422	236	393	191	268.368	278.499	181.018	238.89	232.851	216.826	0.331225	0.23129	1.43208	0.152122	0.657394
OAZ3	35	104	55	64	24	36.8348	68.6348	42.1864	38.9033	29.2588	46.5181	0.523885	0.426341	1.22879	0.219149	0.73606
TDRKH	59	73	92	116	56	62.0929	48.1763	70.5663	70.5121	68.2706	74.8877	-0.351089	0.333848	-1.05164	0.292964	0.794808
SETDB1	1066	1793	1522	2044	1192	1121.88	1183.29	1167.41	1242.47	1453.19	1185.25	-0.158124	0.171165	-0.923812	0.355584	0.835583
CERS2	5920	8105	6045	7655	4474	6230.34	5348.89	4636.66	4653.19	5454.33	5590.07	0.236472	0.170781	1.38465	0.16616	0.678682
ANXA9	136	218	184	188	97	143.129	143.869	141.133	114.278	118.254	134.2	0.203632	0.254309	0.800728	0.423289	0.863342
C1orf56	115	239	81	90	87	121.029	157.728	62.129	54.7077	106.063	84.3721	0.92817	0.38162	2.43218	0.015008	0.206643
CDC42SE1	4112	7015	5676	7787	4399	4327.56	4629.55	4353.63	4733.43	5362.9	4773.23	-0.104375	0.144638	-0.72163	0.470522	0.879941
GABPB2	113	189	168	220	123	118.924	124.731	128.86	133.73	149.951	128.676	-0.169938	0.275321	-0.617236	0.537079	0.90256
TNFAIP8L2	994	1731	1033	1256	833	1046.11	1142.37	792.337	763.476	1015.52	970.929	0.355239	0.202048	1.75819	0.0787144	0.507025
TNFAIP8L2-SCNM1	615	645	531	513	464	647.24	425.668	407.29	311.834	565.67	388.003	0.326602	0.325546	1.00325	0.315742	0.809684
SCNM1	514	1439	747	1144	637	540.945	949.668	572.967	695.396	776.578	746.494	0.132259	0.270654	0.488665	0.625079	0.923659
PIP5K1A	1143	1749	1417	1896	995	1202.92	1154.25	1086.87	1152.51	1213.02	1130.25	0.034756	0.159985	0.217245	0.828017	0.973498
PSMD4	2818	5317	3527	4954	3171	2965.73	3508.95	2705.3	3011.35	3865.82	3312.81	0.0204742	0.190305	0.107587	0.914324	0.988742
RFX5	1340	2039	2423	2692	1446	1410.25	1345.64	1858.5	1636.37	1762.84	1691.02	-0.347081	0.12321	-2.81699	0.00484762	0.0963859
PSMB4	4739	7781	5104	7073	4565	4987.43	5135.07	3914.89	4299.42	5565.27	5015.31	0.140509	0.200357	0.701296	0.483118	0.886045
SNX27	1684	3040	2790	3152	1578	1772.28	2006.25	2140	1915.99	1923.77	1896.04	-0.0768387	0.162474	-0.472929	0.636264	0.928209
MRPL9	772	1328	1031	1375	890	812.47	876.413	790.802	835.812	1085.01	891.099	-0.0946409	0.182452	-0.518717	0.603958	0.917974
TCHH	126	244	232	290	202	132.605	161.028	177.95	176.28	246.262	187.073	-0.435092	0.262889	-1.65504	0.0979161	0.55385
S100A8	18	33	60	75	34	18.9436	21.7783	46.0215	45.5897	41.45	27.0463	-1.12236	1.05989	-1.05893	0.28963	0.794176
S100A9	1373	2199	2499	2865	1738	1444.98	1451.23	1916.79	1741.53	2118.83	1607.32	-0.410643	0.214333	-1.91591	0.0553768	0.430595
THEM4	169	332	358	416	193	177.859	219.103	274.595	252.871	235.29	205.283	-0.355399	0.282199	-1.25939	0.207888	0.725155
S100A10	7856	17086	10713	14571	7814	8267.83	11275.9	8217.14	8857.18	9526.18	8921.9	0.140588	0.171125	0.821553	0.411332	0.861115
S100A11	32465	72219	38311	52594	34274	34166.9	47660.9	29385.5	31970	41784	36182.6	0.251162	0.186607	1.34594	0.178323	0.69228
ATP8B2	82	130	119	178	104	86.2987	85.7935	91.2759	108.2	126.788	104.812	-0.331432	0.292725	-1.13223	0.257538	0.773144
IL6R	2555	4182	3832	4897	2038	2688.94	2759.91	2939.24	2976.71	2484.56	2632.17	-0.0403156	0.144438	-0.27912	0.780153	0.965072
ADAR	7196	8345	10243	13468	7023	7573.23	5507.28	7856.63	8186.7	8561.86	7755.51	-0.326882	0.18046	-1.81138	0.070082	0.485277
UBE2Q1	2853	4109	3100	3922	2212	3002.56	2711.73	2377.78	2384.04	2696.69	2703.92	0.200946	0.144919	1.38661	0.165562	0.678682
FLAD1	694	1273	987	1332	766	730.381	840.116	757.053	809.674	933.844	842.124	-0.0831911	0.188162	-0.442124	0.658399	0.933825
S100A13	267	619	271	436	295	280.997	408.509	207.864	265.028	359.64	269.225	0.320823	0.295114	1.08712	0.276985	0.787644
CHTOP	1394	2144	1786	2407	1293	1467.08	1414.93	1369.91	1463.13	1576.32	1424.62	-0.0278027	0.13147	-0.211476	0.832516	0.973498
SNAPIN	878	1472	1107	1422	854	924.027	971.446	849.096	864.382	1041.13	956.178	0.0480666	0.178058	0.26995	0.787199	0.967093
ILF2	3459	5019	4232	5629	3474	3640.33	3312.29	3246.05	3421.66	4235.21	3632.65	-0.0637349	0.179806	-0.354465	0.722991	0.952358
SLC39A1	6149	8994	7129	9323	5235	6471.35	5935.59	5468.12	5667.11	6382.08	6163.39	0.0874788	0.146655	0.596493	0.550846	0.906385
CREB3L4	68	98	102	130	107	71.5647	64.6751	78.2365	79.0222	130.446	80.1765	-0.482099	0.342314	-1.40835	0.159026	0.670682
RAB13	1805	3485	2046	3033	1825	1899.62	2299.93	1569.33	1843.65	2224.89	1863.69	0.161486	0.204681	0.788966	0.430132	0.865249
TPM3	18857	27343	23340	29508	15396	19845.5	18045	17902.4	17936.8	18769.5	20194.6	0.0576373	0.123003	0.468583	0.639368	0.928805
UBAP2L	6202	9208	8566	10596	5931	6527.13	6076.82	6570.33	6440.92	7230.59	6821.83	-0.0983983	0.142222	-0.691862	0.489024	0.88663
S100A6	33522	69139	34529	50305	33819	35279.3	45628.3	26484.6	30578.6	41229.3	35609.1	0.304256	0.219872	1.38378	0.166425	0.678682
S100A5	47	79	19	53	26	49.4639	52.136	14.5735	32.2168	31.6971	33.6621	0.962984	0.568958	1.69254	0.0905431	0.532791
S100A4	3477	6899	4471	5769	3499	3659.27	4552.99	3429.37	3506.76	4265.69	3742.82	0.137681	0.221942	0.620347	0.535029	0.902036
S100A16	169	297	240	392	229	177.859	196.005	184.086	238.282	279.178	195.177	-0.315923	0.243404	-1.29794	0.194309	0.711293
NPR1	1254	1484	2525	4130	1899	1319.74	979.366	1936.74	2510.48	2315.1	1931.75	-0.973101	0.200752	-4.84727	1.25e-06	0.000138036
INTS3	1601	3390	3621	4431	2354	1684.93	2237.23	2777.4	2693.44	2869.8	2334.67	-0.502486	0.19657	-2.55627	0.0105802	0.164935
SLC27A3	8007	12744	13120	18060	9317	8426.75	8410.4	10063.4	10978	11358.5	10337.3	-0.359261	0.114475	-3.13834	0.00169907	0.0442924
GATAD2B	954	1993	1762	2244	1171	1004.01	1315.28	1351.5	1364.05	1427.59	1236.62	-0.25023	0.190555	-1.31316	0.189128	0.707635
DENND4B	4247	8672	7348	9054	4705	4469.64	5723.09	5636.1	5503.59	5735.95	5379.39	-0.141909	0.160416	-0.884631	0.376356	0.845888
CRTC2	1790	3269	2349	3325	1711	1883.84	2157.38	1801.74	2021.15	2085.91	2018.6	0.0382616	0.13702	0.279241	0.78006	0.965072
JTB	4783	8452	5685	7646	4308	5033.74	5577.9	4360.54	4647.72	5251.96	5116.05	0.159148	0.159913	0.995211	0.319634	0.811001
RPS27	7075	12736	8167	11938	8855	7445.89	8405.12	6264.29	7256.67	10795.3	8996.76	-0.0320463	0.249096	-0.12865	0.897634	0.986055
C1orf43	9488	13099	10322	13524	7530	9985.39	8644.68	7917.23	8220.74	9179.95	9222.48	0.142461	0.144649	0.984876	0.324685	0.813587
HAX1	1325	2328	1358	1812	1265	1394.46	1536.36	1041.62	1101.45	1542.18	1355.43	0.256946	0.207664	1.23731	0.215971	0.734363
PMVK	671	1132	749	1081	640	706.176	747.063	574.502	657.1	780.235	748.762	0.118412	0.205412	0.576461	0.564304	0.907978
PBXIP1	2474	3366	2478	4161	2115	2603.69	2221.39	1900.69	2529.32	2578.43	2550.34	0.0462935	0.180437	0.256564	0.797515	0.968385
PYGO2	879	1299	1017	1472	754	925.08	857.275	780.064	894.775	919.214	915.194	0.0435518	0.14418	0.302065	0.762603	0.959782
SHC1	3043	4714	3630	5376	2951	3202.52	3111	2784.3	3267.87	3597.62	3342.83	-0.0265969	0.148801	-0.178742	0.85814	0.977543
CKS1B	169	195	236	331	189	177.859	128.69	181.018	201.203	230.413	188.395	-0.418128	0.251567	-1.66209	0.0964945	0.550407
IQGAP3	710	955	588	870	431	747.22	630.252	451.011	528.841	525.44	529.543	0.456016	0.210821	2.16305	0.0305374	0.318548
APOA1BP	1580	2462	1434	1902	1245	1662.83	1624.8	1099.91	1156.16	1517.8	1523.57	0.38749	0.208554	1.85798	0.0631716	0.457649
GPATCH4	637	1142	833	1097	735	670.393	753.663	638.932	666.826	896.051	728.433	-0.0403594	0.224626	-0.179674	0.857409	0.977543
NES	1698	2162	2390	3805	1561	1787.01	1426.81	1833.19	2312.92	1903.04	1926.41	-0.329099	0.183337	-1.79505	0.0726458	0.491318
CRABP2	3953	7032	5435	8218	4467	4160.23	4640.77	4168.78	4995.42	5445.8	4482.34	-0.145647	0.154459	-0.942945	0.345709	0.829668
ISG20L2	884	1286	1219	1597	721	930.342	848.696	935.003	970.758	878.984	925.329	-0.0645369	0.131911	-0.489246	0.624668	0.923165
RRNAD1	661	1201	787	1197	645	695.651	792.6	603.648	727.612	786.331	685.26	0.0796058	0.167244	0.475985	0.634085	0.927477
MRPL24	663	1177	805	1057	725	697.756	776.761	617.455	642.512	883.86	776.495	0.0484335	0.228559	0.211908	0.832178	0.973498
HDGF	6278	9014	7555	10306	5979	6607.11	5948.79	5794.87	6264.64	7289.1	6683.41	-0.038759	0.168784	-0.229636	0.818374	0.972544
PRCC	1527	2574	1821	2871	1362	1607.05	1698.71	1396.75	1745.18	1660.44	1622.88	0.0466994	0.136017	0.343334	0.731347	0.954592
FCRL3	37	86	77	94	91	38.9396	56.7557	59.0609	57.1392	110.94	58.9683	-0.642735	0.491231	-1.30842	0.190732	0.708994
CD1D	28	44	91	81	42	29.4678	29.0378	69.7992	49.2369	51.2029	64.1294	-0.958681	0.393745	-2.43478	0.0149009	0.205642
ARHGEF11	5383	8349	6905	9691	5266	5665.19	5509.92	5296.31	5890.8	6419.87	5595.43	-0.0707183	0.163006	-0.433838	0.664406	0.936038
ETV3	503	662	1692	1850	966	529.369	436.887	1297.81	1124.55	1177.67	964.19	-1.31341	0.335898	-3.91015	9.22e-05	0.00459642
CD1A	1020	1158	2726	3335	1913	1073.47	764.222	2090.91	2027.22	2332.17	2279.62	-1.22844	0.191161	-6.42622	1.31e-10	3.89e-08
CD1C	2741	3845	5913	7908	4857	2884.69	2537.51	4535.42	4806.98	5921.25	5567.64	-0.908126	0.182665	-4.97153	6.64e-07	8.16e-05
ZBTB7B	3798	5271	4928	6861	3074	3997.1	3478.6	3779.9	4170.55	3747.57	3983.75	-0.0619167	0.130463	-0.474592	0.635078	0.927506
EFNA4	45	95	45	72	29	47.359	62.6952	34.5161	43.7662	35.3544	52.8854	0.539416	0.413125	1.3057	0.191656	0.710507
SLC50A1	2105	4193	2898	3809	2470	2215.35	2767.17	2222.84	2315.35	3011.22	2474.29	-0.0126264	0.170767	-0.0739394	0.941059	0.992327
TRIM46	101	258	205	291	164	106.295	170.267	157.24	176.888	199.935	161.073	-0.355197	0.340491	-1.04319	0.29686	0.798621
MUC1	29	62	67	84	36	30.5203	40.9169	51.3907	51.0605	43.8882	45.4053	-0.442954	0.391311	-1.13197	0.257645	0.773144
THBS3	1392	2496	2980	3695	2374	1464.97	1647.23	2285.73	2246.05	2894.18	2189.02	-0.668176	0.181023	-3.69112	0.000223271	0.00946321
GBA	10707	13911	10273	14473	8708	11268.3	9180.56	7879.64	8797.61	10616.1	10192	0.16849	0.211588	0.796312	0.42585	0.863923
FAM189B	782	1330	875	1456	754	822.995	877.733	671.147	885.049	919.214	817.757	0.04504	0.190824	0.236029	0.81341	0.971674
HCN3	81	174	87	137	61	85.2462	114.831	66.7312	83.2773	74.3662	72.8738	0.423671	0.350115	1.21009	0.226243	0.746207
RUSC1	604	1097	672	941	497	635.663	723.965	515.441	571.999	605.901	636.732	0.27122	0.176934	1.53289	0.125303	0.615399
MSTO1	481	910	574	1070	661	506.215	600.554	440.272	650.414	805.837	540.559	-0.188353	0.250958	-0.750538	0.452931	0.874296
YY1AP1	1422	2710	2255	2812	1715	1496.55	1788.46	1729.64	1709.31	2090.79	1712.22	-0.164577	0.182609	-0.901254	0.367454	0.841795
GON4L	1146	2340	2031	2657	1381	1206.08	1544.28	1557.83	1615.09	1683.6	1393.64	-0.234181	0.21439	-1.09232	0.274694	0.784994
UBQLN4	1632	2226	2124	3111	1693	1717.55	1469.05	1629.16	1891.06	2063.97	1794.66	-0.224475	0.172102	-1.30432	0.192125	0.711192
LMNA	8582	14001	8153	10706	5242	9031.89	9239.96	6253.55	6507.78	6390.61	7621.28	0.517107	0.141127	3.66412	0.000248188	0.0102636
SEMA4A	1195	1883	1266	1770	1045	1257.65	1242.69	971.053	1075.92	1273.98	1098.57	0.177358	0.166077	1.06792	0.285555	0.794024
SLC25A44	1523	1990	1699	2123	1277	1602.84	1313.3	1303.17	1290.49	1556.81	1458.87	0.075996	0.164044	0.463266	0.643173	0.929106
PMF1-BGLAP	83	155	36	161	32	87.3511	102.292	27.6129	97.866	39.0118	65.0248	0.781407	0.618126	1.26416	0.206174	0.725155
PAQR6	24	93	71	86	49	25.2581	61.3753	54.4588	52.2762	59.7368	38.4733	-0.336926	0.50724	-0.664234	0.50654	0.893494
TMEM79	133	295	215	290	195	139.972	194.685	164.91	176.28	237.728	155.678	-0.193555	0.284368	-0.680649	0.496094	0.88947
MEF2D	2904	4579	3020	4653	2161	3056.24	3021.91	2316.41	2828.39	2634.51	2758.08	0.228799	0.147282	1.55347	0.12031	0.605107
LOC100505666	43	62	83	120	48	45.2542	40.9169	63.6631	72.9436	58.5176	55.8627	-0.605383	0.354347	-1.70844	0.0875539	0.527187
ADAM15	10531	15054	16110	21856	10478	11083.1	9934.89	12356.8	13285.5	12773.9	13132.1	-0.285301	0.131991	-2.16152	0.0306551	0.319145
EFNA3	41	85	52	105	45	43.1493	56.0957	39.8853	63.8256	54.8603	45.7853	-0.0858612	0.432363	-0.198586	0.842587	0.974141
EFNA1	63	107	71	84	47	66.3026	70.6146	54.4588	51.0605	57.2985	59.2012	0.339893	0.389354	0.872966	0.382682	0.847337
DPM3	444	911	530	731	421	467.276	601.214	406.523	444.348	513.248	506.389	0.236679	0.234753	1.0082	0.313357	0.80892
KRTCAP2	1674	3444	2248	3029	1940	1761.76	2272.87	1724.27	1841.22	2365.09	2107.22	0.0311188	0.195916	0.158838	0.873797	0.982047
MTX1	1469	2404	1784	2443	1584	1546.01	1586.52	1368.37	1485.01	1931.08	1624.93	-0.024321	0.184423	-0.131876	0.895083	0.985405
GBAP1	2955	5394	3764	4942	3199	3109.91	3559.77	2887.08	3004.06	3899.96	3434.52	0.0321223	0.187544	0.171278	0.864005	0.979464
SCAMP3	2712	4125	2897	4055	2327	2854.17	2722.29	2222.07	2464.89	2836.89	2712.46	0.153408	0.170169	0.901499	0.367323	0.841795
CLK2	741	1656	1174	1578	898	779.845	1092.88	900.487	959.208	1094.77	909.27	-0.0698484	0.212717	-0.328363	0.742637	0.955012
FDPS	2897	5211	2976	3921	2755	3048.87	3439	2282.67	2383.43	3358.67	2929.11	0.27938	0.21097	1.32427	0.185414	0.702516
ASH1L	788	1341	1738	1939	842	829.309	884.993	1333.09	1178.65	1026.5	925.849	-0.460843	0.238961	-1.92853	0.0537896	0.425388
MSTO2P	229	366	250	571	272	241.005	241.542	191.756	347.09	331.6	246.52	-0.264961	0.282558	-0.937724	0.348386	0.830081
DAP3	2164	3451	2699	3588	2189	2277.44	2277.49	2070.2	2181.01	2668.65	2343.82	-0.0172265	0.15961	-0.107928	0.914053	0.988742
SYT11	387	340	442	686	316	407.288	224.383	339.025	416.994	385.241	363.075	-0.275136	0.265454	-1.03647	0.299982	0.800434
RIT1	1642	2713	2909	2899	1569	1728.08	1790.44	2231.27	1762.2	1912.8	1827.44	-0.162012	0.149222	-1.08571	0.277606	0.788854
KIAA0907	502	812	843	887	514	528.316	535.879	646.602	539.175	626.626	576.315	-0.181759	0.19487	-0.932722	0.350963	0.831771
ARHGEF2	8379	10803	9884	14407	8245	8818.25	7129.44	7581.27	8757.49	10051.6	8909.67	-0.141711	0.196966	-0.719471	0.471851	0.880286
SSR2	5594	8972	6008	8600	6003	5887.25	5921.07	4608.28	5227.62	7318.36	5988.62	0.0465881	0.230442	0.202168	0.839785	0.973984
LAMTOR2	2133	4144	2730	3639	2298	2244.82	2734.83	2093.98	2212.01	2801.53	2476.76	0.0731416	0.187421	0.390252	0.69635	0.946261
PMF1	618	1156	732	877	636	650.397	762.902	561.462	533.096	775.359	683.902	0.185796	0.221332	0.839448	0.401218	0.854313
SMG5	4114	6272	4624	6235	3616	4329.67	4139.21	3546.72	3790.03	4408.33	4104.16	0.113661	0.143454	0.792313	0.428178	0.864697
GLMP	5954	8824	4760	6651	4016	6266.13	5823.4	3651.04	4042.9	4895.98	5216.48	0.52684	0.183547	2.87033	0.00410045	0.0861311
CCT3	4425	6627	5053	6444	4250	4656.97	4373.49	3875.78	3917.07	5181.25	4560.72	0.0626654	0.189453	0.33077	0.740818	0.954851
CD1B	1439	1678	7056	8649	5050	1514.44	1107.4	5412.13	5257.41	6156.54	4300.34	-2.09893	0.16372	-12.8203	1.26e-37	7.52e-34
CD1E	412	518	1802	2054	1156	433.598	341.854	1382.18	1248.55	1409.3	1186.71	-1.80161	0.151583	-11.8853	1.41e-32	5.6e-29
MNDA	2240	3011	2503	2686	1279	2357.43	1987.11	1919.86	1632.72	1559.25	1830.25	0.348967	0.159631	2.18609	0.0288089	0.30926
CADM3	12	0	24	45	10	12.6291	0	18.4086	27.3538	12.1912	22.7259	-1.71066	0.960626	-1.78078	0.0749486	0.496306
IFI16	1971	2780	2344	2670	1238	2074.33	1834.66	1797.91	1623	1509.27	1825.42	0.248631	0.148512	1.67415	0.0941011	0.543506
FCER1A	162	210	165	226	97	170.492	138.589	126.559	137.377	118.254	185.516	0.270643	0.277287	0.97604	0.329045	0.816783
DUSP23	931	2146	1254	1762	957	979.806	1416.25	961.849	1071.06	1166.7	1240.93	0.170236	0.206738	0.823436	0.41026	0.860186
IGSF8	762	1164	754	1134	446	801.946	768.182	578.337	689.317	543.726	665.835	0.374778	0.162294	2.30925	0.0209298	0.257307
FCRL6	61	79	87	99	64	64.1978	52.136	66.7312	60.1785	78.0235	56.544	-0.231008	0.39921	-0.578662	0.562817	0.907393
SLAMF8	9552	13179	10502	13519	7901	10052.7	8697.48	8055.29	8217.7	9632.25	8921.18	0.118715	0.149639	0.793339	0.42758	0.864614
TAGLN2	10853	18221	13016	19152	10930	11421.9	12024.9	9983.59	11641.8	13325	12441.1	0.00927452	0.16067	0.057724	0.953968	0.993468
SLAMF9	448	713	421	938	469	471.485	470.544	322.917	570.176	571.766	455.954	-0.0511809	0.329099	-0.155518	0.876413	0.982064
PEA15	32308	47244	29390	41562	25706	34001.7	31178.7	22542.9	25264	31338.6	29662.7	0.304966	0.17401	1.75258	0.0796746	0.510449
DCAF8	2249	3691	3341	4448	2382	2366.9	2435.87	2562.63	2703.78	2903.94	2540.74	-0.180914	0.137976	-1.3112	0.18979	0.708611
PEX19	3075	3732	3828	4829	2511	3236.2	2462.93	2936.17	2935.37	3061.2	3158.58	-0.0640869	0.167123	-0.38347	0.701371	0.948422
NCSTN	7274	10247	9039	11691	6581	7655.32	6762.51	6933.14	7106.53	8023.01	7307.24	-0.0287466	0.152701	-0.188254	0.850678	0.976227
CASQ1	10	73	73	65	55	10.5242	48.1763	55.9928	39.5111	67.0515	51.2136	-0.877773	1.38544	-0.633572	0.52636	0.900307
COPA	7658	9818	9801	13739	6351	8059.45	6479.39	7517.61	8351.43	7742.61	7670.68	-0.114979	0.160793	-0.71507	0.474566	0.88225
SLAMF6	81	98	94	101	63	85.2462	64.6751	72.1003	61.3942	76.8044	74.8697	0.0952284	0.338431	0.281382	0.778417	0.96507
CD84	5937	8048	10843	11809	4944	6248.23	5311.28	8316.85	7178.26	6027.32	6463.74	-0.312143	0.21045	-1.48322	0.138016	0.637989
SLAMF1	313	432	389	494	247	329.408	285.098	298.373	300.284	301.122	317.498	0.0316421	0.187269	0.168966	0.865824	0.97988
SLAMF7	18740	29638	25573	33264	18001	19722.4	19559.6	19615.1	20220	21945.3	20471.9	-0.0682864	0.193441	-0.35301	0.724081	0.952362
CD48	3762	5911	4349	5532	3494	3959.21	3900.96	3335.79	3362.7	4259.6	3711.39	0.106184	0.180779	0.587368	0.556956	0.906832
LY9	3858	6237	4938	6119	3343	4060.25	4116.11	3787.57	3719.52	4075.51	4565.53	0.0831085	0.114044	0.728739	0.466162	0.878714
FCGR3A	278	402	225	453	179	292.574	265.3	172.581	275.362	218.222	271.414	0.325501	0.272631	1.19393	0.232507	0.753511
FCGR2A	2801	4954	1517	2155	1038	2947.84	3269.39	1163.58	1309.95	1265.44	1915.43	1.31899	0.136343	9.67406	3.89e-22	7.71e-19
HSPA6	57	156	45	76	69	59.9881	102.952	34.5161	46.1976	84.1191	61.8025	0.594892	0.45408	1.3101	0.190161	0.708611
FCRLA	130	218	87	86	92	136.815	143.869	66.7312	52.2762	112.159	91.4168	0.887294	0.35105	2.52754	0.0114863	0.173786
FCGR2C	1717	2646	1484	2069	1109	1807.01	1746.23	1138.26	1257.67	1352	1363.59	0.508699	0.164252	3.09707	0.00195446	0.0496324
FCGR2B	5124	8641	5246	6612	3751	5392.61	5702.63	4023.81	4019.19	4572.91	4316.75	0.400032	0.176955	2.26064	0.0237816	0.275257
FCRLB	967	1485	778	1310	579	1017.69	980.026	596.745	796.301	705.869	818.296	0.51263	0.173374	2.95678	0.00310867	0.0717524
DUSP12	423	752	514	701	355	445.175	496.282	394.251	426.112	432.787	450.048	0.175793	0.153789	1.14308	0.253005	0.769483
OLFML2B	81	174	66	91	47	85.2462	114.831	50.6236	55.3156	57.2985	58.502	0.884217	0.428254	2.0647	0.0389512	0.363959
ATF6	2259	2814	2797	3421	1698	2377.42	1857.1	2145.37	2079.5	2070.06	2099.75	0.0115269	0.144984	0.0795051	0.936631	0.992304
HSD17B7	177	347	232	250	134	186.279	229.003	177.95	151.966	163.362	163.46	0.341274	0.252533	1.35141	0.176565	0.69228
ARHGAP30	6903	10428	8148	11463	6355	7264.87	6881.96	6249.72	6967.94	7747.49	7365.77	0.0176279	0.149791	0.117683	0.906319	0.988117
USP21	331	577	491	686	340	348.352	380.791	376.609	416.994	414.5	383.878	-0.140921	0.168659	-0.835541	0.403413	0.855834
TOMM40L	589	910	794	896	551	619.877	600.554	609.018	544.646	671.734	619.852	0.00685469	0.165099	0.0415186	0.966882	0.995158
SDHC	2046	3272	2862	3434	1968	2153.26	2159.36	2195.22	2087.4	2399.22	2244.47	-0.0455739	0.12184	-0.374046	0.70837	0.949116
F11R	6291	8427	5761	8156	4344	6620.79	5561.4	4418.83	4957.73	5295.85	5087.79	0.316581	0.145469	2.17627	0.029535	0.313472
TSTD1	223	491	218	373	224	234.69	324.035	167.211	226.733	273.082	264.783	0.338587	0.264008	1.28249	0.199672	0.71636
USF1	1462	2932	2318	2985	1813	1538.64	1934.97	1777.96	1814.47	2210.26	1792.61	-0.152904	0.162873	-0.938793	0.347837	0.829962
PVRL4	643	1211	733	1034	545	676.708	799.199	562.229	628.531	664.419	611.837	0.257792	0.185616	1.38884	0.164881	0.678682
PFDN2	1357	3380	1545	2234	1464	1428.14	2230.63	1185.05	1357.97	1784.79	1576.25	0.345132	0.226791	1.52181	0.128058	0.619734
NIT1	888	1744	1216	1656	963	934.551	1150.95	932.702	1006.62	1174.01	1034.53	0.0103679	0.169565	0.0611444	0.951244	0.993174
DEDD	1005	1664	1406	1663	1058	1057.68	1098.16	1078.44	1010.88	1289.83	1092.65	-0.060215	0.146065	-0.412248	0.680158	0.940705
UFC1	2478	4208	2815	3644	2648	2607.9	2777.07	2159.17	2215.05	3228.22	2674.74	0.0884789	0.225523	0.392328	0.694816	0.945665
PPOX	121	255	184	251	116	127.343	168.287	141.133	152.574	141.418	141.3	0.0329592	0.247517	0.133159	0.894067	0.985401
B4GALT3	1333	2045	1245	1753	1018	1402.88	1349.6	954.946	1065.58	1241.06	1193.49	0.341659	0.168298	2.03008	0.0423483	0.379995
NDUFS2	2753	4670	3254	4318	2685	2897.32	3081.97	2495.9	2624.75	3273.33	2830.25	0.0968038	0.158636	0.610225	0.541713	0.90368
FCER1G	9649	17141	9040	10762	7000	10154.8	11312.2	6933.9	6541.83	8533.82	8565.09	0.549326	0.185914	2.95473	0.00312946	0.0717947
MPZ	65	89	45	65	48	68.4075	58.7355	34.5161	39.5111	58.5176	56.1654	0.536091	0.456758	1.17369	0.24052	0.760042
UHMK1	2292	2538	4089	3688	931	2412.15	1674.95	3136.36	2241.8	1135	1984.39	-0.0878063	0.511257	-0.171746	0.863637	0.97927
UAP1	449	532	518	758	311	472.538	351.093	397.319	460.76	379.145	415.33	-0.00897531	0.203976	-0.0440018	0.964903	0.995158
TMCO1	1268	2018	1609	1909	753	1334.47	1331.78	1234.14	1160.41	917.995	1227.73	0.270412	0.211139	1.28073	0.200289	0.71721
MGST3	4086	6376	3551	4846	2931	4300.2	4207.84	2723.7	2945.71	3573.23	3767.63	0.466087	0.182416	2.55507	0.0106165	0.165284
ALDH9A1	1987	2460	2177	2607	1413	2091.16	1623.48	1669.81	1584.7	1722.61	1813.19	0.1619	0.147571	1.0971	0.272597	0.78222
UCK2	777	1274	956	1196	723	817.733	840.776	733.276	727.005	881.422	783.089	0.0908544	0.150916	0.60202	0.547161	0.905501
POGK	2739	3327	3787	4652	2212	2882.59	2195.65	2904.72	2827.78	2696.69	2743.01	-0.147675	0.142307	-1.03772	0.299399	0.799695
TADA1	152	267	269	261	160	159.968	176.207	206.33	158.652	195.059	175.256	-0.144995	0.231866	-0.62534	0.531748	0.901255
TIPRL	680	905	978	974	439	715.647	597.255	750.15	592.059	535.193	613.686	0.0651983	0.19311	0.337623	0.735647	0.954851
SFT2D2	317	342	376	462	234	333.618	225.703	288.401	280.833	285.273	299.181	-0.0310015	0.269985	-0.114826	0.908583	0.988245
ANKRD36BP1	174	136	336	307	66	183.122	89.7532	257.72	186.614	80.4617	156.098	-0.37183	0.428215	-0.868327	0.385215	0.847827
TBX19	107	295	245	254	146	112.609	194.685	187.921	154.397	177.991	152.228	-0.163394	0.29401	-0.555741	0.578388	0.912639
SLC19A2	264	325	302	420	169	277.84	214.484	231.641	255.303	206.031	219.109	0.0836484	0.245792	0.340322	0.733614	0.954851
SELL	41	82	70	117	51	43.1493	54.1159	53.6917	71.12	62.175	73.058	-0.35285	0.386503	-0.912931	0.361279	0.838694
METTL18	53	82	56	79	17	55.7784	54.1159	42.9534	48.0212	20.725	41.0167	0.542682	0.531053	1.0219	0.306829	0.804163
C1orf112	74	105	98	93	58	77.8793	69.2947	75.1684	56.5313	70.7088	70.6606	0.126817	0.354059	0.358179	0.720209	0.951861
SCYL3	200	369	244	308	200	210.485	243.522	187.154	187.222	243.823	208.641	0.15056	0.222016	0.678146	0.497679	0.889885
POU2F1	551	1136	1002	1148	468	579.885	749.703	768.559	697.827	570.547	688.199	-0.0304209	0.20168	-0.150838	0.880104	0.982752
CD247	33	41	42	94	54	34.73	27.0579	32.215	57.1392	65.8323	50.5011	-0.74467	0.427589	-1.74156	0.0815861	0.515212
MPZL1	1440	2223	1812	2329	1012	1515.49	1467.07	1389.85	1415.71	1233.75	1326.23	0.145476	0.131633	1.10517	0.269086	0.778497
MPC2	1503	2205	1746	2099	998	1581.79	1455.19	1339.23	1275.91	1216.68	1399.12	0.24848	0.157517	1.57748	0.114684	0.593607
GPA33	53	68	37	78	38	55.7784	44.8766	28.3799	47.4133	46.3265	44.8895	0.303633	0.434441	0.698906	0.484611	0.886045
CREG1	19705	24802	27163	29812	11493	20738	16368.1	20834.7	18121.6	14011.3	17935	0.0713209	0.203858	0.349857	0.726446	0.953395
RCSD1	826	1245	1474	1860	974	869.301	821.638	1130.59	1130.63	1187.42	1288.14	-0.44337	0.16586	-2.67316	0.00751397	0.132909
DCAF6	1436	1833	2006	2579	1232	1511.28	1209.69	1538.65	1567.68	1501.95	1612.08	-0.177515	0.141205	-1.25714	0.208704	0.725934
GORAB	194	346	258	360	231	204.17	228.343	197.892	218.831	281.616	205.99	-0.0976657	0.240316	-0.406405	0.684445	0.941527
KIFAP3	310	380	433	483	187	326.251	250.781	332.122	293.598	227.975	301.532	0.0102344	0.225852	0.0453148	0.963856	0.995158
ATP1B1	3120	4303	4114	4873	2045	3283.56	2839.76	3155.54	2962.12	2493.09	2942.21	0.0917738	0.148883	0.616414	0.537621	0.90256
BLZF1	232	262	263	399	219	244.162	172.907	201.727	242.537	266.987	225.973	-0.189072	0.235782	-0.801891	0.422616	0.863342
FMO4	53	86	54	71	49	55.7784	56.7557	41.4193	43.1583	59.7368	48.9952	0.239595	0.399997	0.598993	0.549178	0.906385
TOP1P1	74	110	113	134	79	77.8793	72.5945	86.6738	81.4537	96.3103	88.8752	-0.225031	0.287008	-0.784059	0.433005	0.865762
PRRC2C	4542	8583	8847	9890	4945	4780.1	5664.35	6785.87	6011.77	6028.54	5575.32	-0.264769	0.154653	-1.71201	0.086894	0.526192
VAMP4	359	610	514	499	172	377.82	402.569	394.251	303.324	209.688	308.706	0.363995	0.302473	1.2034	0.228823	0.750462
METTL13	1370	1790	1514	2091	1212	1441.82	1181.31	1161.28	1271.04	1477.57	1388.66	0.00921146	0.207113	0.0444756	0.964525	0.995158
DNM3	80	138	78	108	32	84.1938	91.0731	59.8279	65.6492	39.0118	66.4203	0.663046	0.389105	1.70403	0.0883753	0.528654
PIGC	282	433	343	435	251	296.783	285.758	263.089	264.421	305.998	297.797	0.0719207	0.180223	0.399065	0.689846	0.943838
SUCO	437	629	725	1002	272	459.909	415.108	556.093	609.079	331.6	460.263	-0.193361	0.308958	-0.625849	0.531414	0.900977
TNFSF4	20	42	62	105	48	21.0485	27.7179	47.5555	63.8256	58.5176	54.4829	-1.20213	0.418622	-2.87164	0.00408342	0.0860614
KLHL20	434	497	520	563	280	456.751	327.995	398.853	342.227	341.353	368.262	0.116407	0.229929	0.506273	0.612665	0.919255
PRDX6	5083	8085	5916	8063	4928	5349.47	5335.69	4537.72	4901.2	6007.81	5506.08	0.0537404	0.16812	0.319656	0.749229	0.955837
CENPL	91	161	123	162	69	95.7705	106.252	94.344	98.4739	84.1191	90.0167	0.127686	0.287948	0.443435	0.657451	0.933616
RC3H1	470	872	1136	1186	356	494.639	575.476	871.34	720.926	434.006	604.467	-0.337903	0.281099	-1.20208	0.229333	0.750462
DARS2	781	935	965	1195	580	821.942	617.053	740.179	726.397	707.088	753.701	-0.0134319	0.182006	-0.0737991	0.94117	0.992327
GAS5	375	751	523	723	472	394.659	495.622	401.154	439.485	575.423	461.703	-0.0775236	0.2118	-0.366023	0.714348	0.950453
KIAA0040	2175	2978	2086	2621	1451	2289.02	1965.33	1600.01	1593.21	1768.94	1895.81	0.36297	0.158484	2.29027	0.0220059	0.265811
RFWD2	1580	1904	1908	2251	993	1662.83	1256.54	1463.48	1368.3	1210.58	1435.05	0.112853	0.172624	0.653748	0.513274	0.895385
RABGAP1L	457	632	594	828	392	480.957	417.088	455.613	503.311	477.894	542.936	-0.0968655	0.157255	-0.615976	0.53791	0.90256
CACYBP	1282	1973	1681	1758	757	1349.21	1302.08	1289.37	1068.62	922.872	1268.32	0.276288	0.209896	1.31631	0.188071	0.705527
MRPS14	343	632	464	546	311	360.981	417.088	355.899	331.893	379.145	399.626	0.134855	0.184805	0.729717	0.465563	0.878714
SEC16B	20	47	54	73	23	21.0485	31.0176	41.4193	44.374	28.0397	37.5362	-0.542565	0.547767	-0.990504	0.321928	0.812593
LOC730102	143	207	228	261	156	150.496	136.61	174.882	158.652	190.182	167.853	-0.280385	0.232809	-1.20436	0.228451	0.750462
RASAL2	3852	5366	6337	7527	3371	4053.93	3541.29	4860.64	4575.39	4109.64	3992.16	-0.250345	0.160988	-1.55505	0.119934	0.604281
RALGPS2	45	107	94	84	48	47.359	70.6146	72.1003	51.0605	58.5176	55.9982	-0.0290625	0.447769	-0.0649051	0.94825	0.993105
TOR1AIP2	1001	2287	2267	2402	853	1053.48	1509.31	1738.85	1460.09	1039.91	1259.79	-0.14105	0.315708	-0.446774	0.655038	0.932371
TOR1AIP1	791	926	1070	1353	523	832.466	611.114	820.716	822.439	637.598	728.738	-0.0783075	0.240995	-0.324935	0.74523	0.955837
ABL2	4036	6285	6906	7584	3220	4247.58	4147.78	5297.07	4610.04	3925.56	4036.76	-0.135795	0.198452	-0.684273	0.493803	0.887967
SOAT1	13299	13731	19208	20983	9216	13996.2	9061.77	14733	12754.8	11235.4	11972.9	-0.163338	0.186775	-0.874516	0.381837	0.847337
FAM20B	832	957	1110	1417	637	875.616	631.572	851.397	861.342	776.578	804.29	-0.143252	0.18031	-0.794474	0.426919	0.864265
TOR3A	5211	8465	8161	10454	5957	5484.18	5586.48	6259.69	6354.6	7262.28	6020.28	-0.258992	0.137649	-1.88153	0.0598997	0.448351
XPR1	476	534	566	669	225	500.953	352.413	434.136	406.661	274.301	392.613	0.190238	0.236872	0.803125	0.421903	0.863342
CEP350	1473	1516	2423	2652	1145	1550.22	1000.48	1858.5	1612.05	1395.89	1510.32	-0.349926	0.198362	-1.76408	0.0777182	0.503828
QSOX1	42249	56567	33918	50931	26249	44463.8	37331.4	26015.9	30959.1	32000.6	35149	0.463559	0.162381	2.85476	0.00430687	0.0890535
FLJ23867	628	964	590	723	387	660.922	636.192	452.545	439.485	471.798	551.428	0.513354	0.183781	2.7933	0.00521738	0.101534
ACBD6	484	723	456	640	326	509.373	477.144	349.763	389.033	397.432	427.863	0.381243	0.159295	2.39331	0.0166969	0.221448
STX6	867	1291	1093	1428	718	912.451	851.995	838.358	868.029	875.326	833.438	0.0350984	0.132693	0.264509	0.791388	0.967398
MR1	2314	3287	2937	3830	1978	2435.31	2169.26	2252.75	2328.12	2411.41	2201.63	-0.0181293	0.13098	-0.138412	0.889914	0.983955
IER5	3814	6212	5380	7402	3506	4013.94	4099.61	4126.59	4499.4	4274.23	4719.07	-0.0840835	0.112249	-0.749081	0.453808	0.874633
RNASEL	817	928	1062	1200	646	859.829	612.433	814.58	729.436	787.55	746.438	-0.0809176	0.190749	-0.424209	0.671413	0.937343
RGS16	324	532	332	633	338	340.985	351.093	254.652	384.777	412.062	303.509	-0.015763	0.249306	-0.0632274	0.949585	0.993105
GLUL	17658	26550	18401	23204	11650	18583.7	17521.7	14114	14104.9	14202.7	15805.1	0.352336	0.127838	2.75612	0.00584912	0.110401
NPL	2239	3638	3601	3941	2124	2356.37	2400.9	2762.06	2395.59	2589.41	2498.4	-0.118157	0.12465	-0.947911	0.343175	0.827143
DHX9	3400	4358	4869	5748	3297	3578.24	2876.06	3734.64	3494	4019.43	3502.06	-0.21662	0.17058	-1.2699	0.20412	0.724395
LAMC1	1551	1740	1403	1832	987	1632.31	1148.31	1076.14	1113.61	1203.27	1255.29	0.296983	0.217469	1.36563	0.172054	0.685072
TSEN15	332	488	447	521	188	349.404	322.056	342.86	316.697	229.194	326.001	0.175886	0.284271	0.618727	0.536096	0.902327
C1orf21	37	70	19	47	29	38.9396	46.1965	14.5735	28.5696	35.3544	39.676	0.721529	0.512479	1.40792	0.159155	0.670985
SMG7	2121	3202	3169	4183	1950	2232.19	2113.16	2430.7	2542.69	2377.28	2219.45	-0.173964	0.156577	-1.11105	0.266547	0.777145
NCF2	31543	44342	45097	58798	33476	33196.6	29263.5	34590.5	35741.1	40811.2	35187.1	-0.246438	0.140995	-1.74785	0.0804895	0.514011
ARPC5	11197	14835	16500	17458	7240	11784	9790.36	12655.9	10612.1	8826.41	11233	0.0116244	0.175636	0.066185	0.947231	0.993105
RGL1	1451	1650	2250	2219	1096	1527.07	1088.92	1725.81	1348.85	1336.15	1431.23	-0.170695	0.199878	-0.853995	0.393108	0.850176
RNF2	425	574	614	622	312	447.28	378.811	470.953	378.091	380.365	433.133	0.00730831	0.183326	0.0398651	0.968201	0.995158
EDEM3	792	777	1384	1383	452	833.519	512.781	1061.56	840.675	551.041	742.105	-0.285289	0.268703	-1.06173	0.288359	0.794176
FAM129A	8056	9451	9245	13121	5232	8478.32	6237.19	7091.14	7975.77	6378.42	6840.59	0.0411829	0.199437	0.206496	0.836403	0.973498
TRMT1L	807	960	1031	1123	405	849.305	633.552	790.802	682.631	493.743	679.062	0.173	0.240924	0.718068	0.472715	0.880794
SWT1	244	324	376	355	138	256.791	213.824	288.401	215.791	168.238	207.206	0.0638173	0.302322	0.211091	0.832816	0.973498
IVNS1ABP	3520	5492	5274	5302	2807	3704.53	3624.44	4045.29	3222.89	3422.06	3455.69	0.0402519	0.143768	0.279978	0.779494	0.96507
C1orf27	298	593	759	701	243	313.622	391.35	582.172	426.112	296.246	361.053	-0.303997	0.328213	-0.926217	0.354333	0.834508
TPR	1940	3200	3172	3684	1960	2041.7	2111.84	2433	2239.37	2389.47	2141.73	-0.180316	0.147015	-1.22651	0.220005	0.736784
RGS18	25	36	17	26	0	26.3106	23.7582	13.0394	15.8044	0	30.5963	1.303	0.714348	1.82404	0.0681464	0.478339
PLA2G4A	562	522	419	420	194	591.462	344.494	321.383	255.303	236.509	374.337	0.780958	0.248357	3.1445	0.00166369	0.0437511
RGS1	1362	2217	1501	1945	1063	1433.4	1463.11	1151.3	1182.29	1295.92	1424.98	0.26033	0.183154	1.42137	0.155208	0.664223
MIR4426	164	294	226	322	177	172.597	194.025	173.348	195.732	215.784	196.28	-0.0834876	0.256971	-0.324891	0.745264	0.955837
RGS2	136	187	148	208	94	143.129	123.411	113.52	126.436	114.597	158.9	0.167732	0.283428	0.5918	0.553985	0.906728
TROVE2	352	383	565	584	172	370.453	252.761	433.369	354.992	209.688	333.044	-0.102351	0.304892	-0.335697	0.737099	0.954851
GLRX2	483	927	852	909	347	508.32	611.774	653.505	552.548	423.034	524.638	0.0434661	0.266217	0.163273	0.870304	0.981236
UCHL5	469	627	716	723	251	493.586	413.789	549.19	439.485	305.998	421.945	0.0683701	0.30513	0.224069	0.822704	0.973197
CDC73	876	1161	1209	1422	624	921.922	766.202	927.333	864.382	760.729	799.413	-0.01459	0.181912	-0.0802036	0.936075	0.992304
ZBTB41	135	159	249	241	41	142.077	104.932	190.989	146.495	49.9838	127.221	-0.0758837	0.468463	-0.161984	0.871318	0.981528
NEK7	780	771	1239	1329	396	820.89	508.821	950.344	807.85	482.77	732.622	-0.172833	0.27616	-0.625843	0.531418	0.900977
DENND1B	1806	1912	2741	2772	933	1900.68	1261.82	2102.41	1685	1137.44	1654.86	-0.0560633	0.259168	-0.21632	0.828738	0.973498
PTPRC	4881	6369	6404	6981	3190	5136.88	4203.22	4912.03	4243.49	3888.98	4661.25	0.102219	0.152684	0.669482	0.503188	0.892633
TMEM9	88	125	46	79	46	92.6132	82.4937	35.2831	48.0212	56.0794	71.3063	0.921645	0.374096	2.46366	0.0137528	0.194657
LAD1	11	20	17	42	0	11.5767	13.199	13.0394	25.5303	0	24.775	-0.101683	0.845479	-0.120266	0.904272	0.987712
ZNF281	453	541	711	744	259	476.748	357.033	545.355	452.25	315.751	405.389	-0.076987	0.254135	-0.302938	0.761937	0.959674
CAMSAP2	572	832	1058	1004	339	601.986	549.078	811.512	610.295	413.281	573.021	-0.0915886	0.253582	-0.36118	0.717965	0.951861
KIF21B	593	786	583	735	411	624.087	518.721	447.175	446.78	501.057	490.568	0.297093	0.205575	1.44518	0.148408	0.65263
DDX59	306	462	390	404	207	322.041	304.897	299.14	245.577	252.357	282.646	0.236699	0.194448	1.21729	0.223494	0.741866
PPP1R12B	191	375	503	506	227	201.013	247.481	385.813	307.579	276.74	263.128	-0.527474	0.3445	-1.53113	0.125738	0.616016
CSRP1	5104	7882	5946	7921	4646	5371.57	5201.72	4560.73	4814.89	5664.02	5357.51	0.0770304	0.149976	0.513618	0.607519	0.918661
PTPN7	2914	4575	3901	4657	2622	3066.76	3019.27	2992.16	2830.82	3196.53	3419.08	0.0180418	0.121221	0.148834	0.881684	0.982872
PHLDA3	5720	9867	6416	9495	4947	6019.86	6511.73	4921.23	5771.66	6030.97	5737.2	0.169015	0.140567	1.20238	0.229216	0.750462
RPS10P7	167	306	209	327	212	175.755	201.945	160.308	198.771	258.453	220.039	-0.117707	0.317082	-0.371219	0.710474	0.949129
NAV1	1646	2208	1783	2480	1225	1732.29	1457.17	1367.61	1507.5	1493.42	1502.78	0.130599	0.209857	0.622323	0.533729	0.901632
IPO9	1362	2111	2030	2378	1277	1433.4	1393.15	1557.06	1445.5	1556.81	1441.35	-0.104588	0.149831	-0.69804	0.485152	0.886045
TIMM17A	1766	2496	2297	2409	1382	1858.58	1647.23	1761.86	1464.34	1684.82	1773.29	0.0986269	0.159726	0.617474	0.536922	0.90256
RNPEP	6905	11105	8434	11854	6455	7266.98	7328.74	6469.09	7205.61	7869.4	7438.36	0.0235273	0.129525	0.181642	0.855864	0.977403
ARL8A	5083	9292	5015	7642	3617	5349.47	6132.25	3846.63	4645.29	4409.55	5111.77	0.417054	0.138904	3.00246	0.00267808	0.0640481
KLHL12	1145	1622	1469	1624	902	1205.02	1070.44	1126.76	987.17	1099.64	1109.83	0.0866296	0.14355	0.603479	0.54619	0.904998
ADIPOR1	6687	9932	6717	9363	4849	7037.55	6554.62	5152.11	5691.42	5911.5	6282.4	0.283197	0.130519	2.16978	0.0300238	0.316437
KDM5B	782	1068	1007	1571	687	822.995	704.826	772.394	954.953	837.534	768.938	-0.164686	0.185893	-0.885915	0.375663	0.845339
RABIF	430	699	573	690	373	452.542	461.305	439.505	419.426	454.731	447.282	0.0632794	0.171659	0.368635	0.712399	0.949388
CYB5R1	2155	3002	1683	2308	1575	2267.97	1981.17	1290.9	1402.95	1920.11	1765.62	0.467263	0.214817	2.17517	0.0296173	0.313472
TMEM183A	2108	2956	2450	3090	1704	2218.51	1950.81	1879.21	1878.3	2077.38	2074.98	0.100083	0.149247	0.670584	0.502485	0.892286
CHIT1	205	366	363	516	309	215.747	241.542	278.43	313.657	376.707	228.053	-0.491323	0.218743	-2.24612	0.0246963	0.28093
ADORA1	313	490	161	239	173	329.408	323.375	123.491	145.279	210.907	230.629	1.04141	0.252847	4.11873	3.81e-05	0.0023388
MYBPH	59	90	51	68	30	62.0929	59.3955	39.1183	41.3347	36.5735	37.8227	0.636503	0.627167	1.01489	0.31016	0.807267
CHI3L1	25765	38944	35403	42325	27526	27115.7	25701.1	27155	25727.8	33557.4	22633.4	-0.125666	0.165174	-0.760808	0.446772	0.870818
BTG2	2115	3273	2779	3839	1860	2225.87	2160.02	2131.56	2333.59	2267.56	2266.89	-0.0336562	0.115808	-0.29062	0.771342	0.962048
SNRPE	363	498	478	500	248	382.029	328.655	366.638	303.932	302.341	354.777	0.129154	0.238583	0.541338	0.588274	0.915743
ATP2B4	4290	4448	8772	11084	5143	4514.89	2935.46	6728.34	6737.56	6269.92	5768.86	-0.821134	0.217042	-3.78329	0.000154768	0.00692963
ZC3H11A	1685	2939	2931	3264	1731	1773.33	1939.59	2248.15	1984.07	2110.29	1877.89	-0.186944	0.161505	-1.15751	0.247065	0.765806
ZBED6	112	148	274	261	78	117.871	97.6726	210.165	158.652	95.0912	119.252	-0.527204	0.467714	-1.12719	0.25966	0.773434
ETNK2	195	264	420	525	286	205.222	174.227	322.15	319.128	348.668	328.786	-0.80127	0.212589	-3.7691	0.000163834	0.00725378
SOX13	1053	1864	1369	1872	964	1108.2	1230.15	1050.06	1137.92	1175.23	1071.73	0.0625711	0.135552	0.461602	0.644367	0.929305
PIK3C2B	508	668	576	607	341	534.631	440.847	441.806	368.973	415.719	412.069	0.25319	0.188626	1.34228	0.179505	0.692773
PLEKHA6	533	759	431	685	341	560.941	500.902	330.588	416.386	415.719	498.328	0.453828	0.214101	2.11968	0.0340327	0.339187
PPP1R15B	2321	3156	4583	5124	2298	2442.67	2082.8	3515.27	3114.69	2801.53	2548.56	-0.475102	0.214882	-2.21099	0.0270362	0.297049
MDM4	300	949	1025	877	266	315.727	626.292	786.2	533.096	324.285	447.012	-0.217863	0.60616	-0.359415	0.719285	0.951861
RBBP5	496	737	872	969	416	522.002	486.383	668.846	589.02	507.153	513.206	-0.225297	0.215527	-1.04533	0.295871	0.79794
TMCC2	189	167	224	296	113	198.908	110.212	171.814	179.928	137.76	167.08	-0.094528	0.287794	-0.328457	0.742566	0.955012
DSTYK	431	754	835	987	366	453.594	497.602	640.466	599.961	446.197	500.912	-0.243588	0.217233	-1.12132	0.262151	0.775097
NUAK2	270	465	375	560	281	284.154	306.877	287.634	340.403	342.572	327.382	-0.128065	0.202272	-0.63313	0.526649	0.90042
CDK18	2726	5481	3635	4912	2613	2868.9	3617.19	2788.13	2985.82	3185.55	2899.36	0.119937	0.157153	0.763187	0.445352	0.870818
RAB29	675	1410	1439	1671	789	710.385	930.529	1103.75	1015.74	961.884	895.99	-0.322928	0.221886	-1.45538	0.145565	0.649122
MFSD4	54	75	75	69	53	56.8308	49.4962	57.5269	41.9426	64.6132	44.6626	-0.0340721	0.413658	-0.0823679	0.934354	0.992304
ELK4	778	1265	1567	1419	467	818.785	834.837	1201.93	862.558	569.328	765.754	-0.087795	0.339034	-0.258956	0.795669	0.968138
SLC45A3	402	770	430	497	311	423.074	508.161	329.821	302.108	379.145	400.911	0.473902	0.189104	2.50604	0.0122092	0.179743
NUCKS1	2614	4044	4423	4930	2097	2751.03	2668.84	3392.55	2996.77	2556.49	2846.03	-0.13875	0.165927	-0.836215	0.403034	0.855771
LOC103021295	107	116	165	130	26	112.609	76.5542	126.559	79.0222	31.6971	80.4619	0.245322	0.543856	0.45108	0.651932	0.931555
RAB7B	2362	4177	1987	2520	1402	2485.82	2756.61	1524.08	1531.82	1709.2	1957.32	0.724282	0.138246	5.2391	1.61e-07	2.43e-05
IKBKE	631	966	813	871	461	664.079	637.512	623.591	529.449	562.013	573.829	0.186646	0.158152	1.18017	0.237933	0.757471
EIF2D	777	1155	1039	1297	852	817.733	762.242	796.939	788.399	1038.69	880.775	-0.144741	0.183925	-0.786956	0.431308	0.865762
SRGAP2	2140	3895	3848	4820	2425	2252.18	2570.5	2951.51	2929.9	2956.36	2889.95	-0.288225	0.146464	-1.96789	0.0490803	0.406469
RASSF5	1863	2776	1822	2243	1166	1960.66	1832.02	1397.52	1363.44	1421.49	1576.88	0.443732	0.123883	3.58186	0.000341153	0.013235
FCMR	492	777	562	741	450	517.792	512.781	431.068	450.427	548.603	496.119	0.115623	0.195798	0.590521	0.554842	0.906728
MAPKAPK2	5378	7779	5303	7977	4149	5659.93	5133.75	4067.53	4848.93	5058.12	5000.38	0.2124	0.153161	1.38678	0.165509	0.678682
YOD1	263	280	480	408	133	276.787	184.786	368.172	248.008	162.143	225.209	-0.176553	0.348961	-0.505941	0.612898	0.919347
PFKFB2	545	937	828	996	447	573.57	618.373	635.096	605.432	544.945	542.394	0.00140121	0.211294	0.00663157	0.994709	0.999121
CD55	4012	5435	3560	4364	2143	4222.32	3586.83	2730.61	2652.72	2612.57	2957.92	0.550041	0.124391	4.42188	9.78e-06	0.000776897
CR1	2586	3232	6383	7202	3198	2721.57	2132.96	4895.92	4377.83	3898.74	3383.11	-0.855638	0.268007	-3.19259	0.00141002	0.0392367
CD46	4043	4497	5930	6131	2503	4254.95	2967.79	4548.46	3726.81	3051.45	3697.72	-0.0652107	0.200985	-0.324456	0.745593	0.955837
PLXNA2	1801	2197	1972	2783	1512	1895.41	1449.91	1512.57	1691.68	1843.31	1611.34	-0.00884454	0.223286	-0.0396109	0.968403	0.995158
CAMK1G	328	618	459	559	246	345.195	407.849	352.064	339.796	299.903	371.022	0.187602	0.203344	0.922585	0.356223	0.835583
LAMB3	958	1252	849	964	522	1008.22	826.257	651.204	585.98	636.379	749.985	0.55348	0.166091	3.3324	0.000861012	0.0269151
HSD11B1	4032	5460	6092	5850	3814	4243.37	3603.33	4672.71	3556	4649.71	3443.96	-0.129764	0.181528	-0.714843	0.474706	0.88225
G0S2	588	1359	885	1074	654	618.825	896.872	678.817	652.845	797.303	723.816	0.100177	0.191955	0.521878	0.601755	0.917416
TRAF3IP3	1344	2509	1547	2132	1250	1414.46	1655.81	1186.59	1295.96	1523.9	1270.63	0.203744	0.156836	1.29909	0.193915	0.711293
C1orf74	192	417	344	246	172	202.065	275.199	263.857	149.534	209.688	202.954	0.206291	0.294521	0.700429	0.483659	0.886045
DIEXF	527	676	699	997	456	554.627	446.126	536.15	606.04	555.918	517.163	-0.181382	0.196426	-0.92341	0.355793	0.835583
TRAF5	650	1522	1967	1794	928	684.075	1004.44	1508.74	1090.51	1131.34	1045.38	-0.557717	0.315273	-1.769	0.0768941	0.500442
RCOR3	462	871	826	911	428	486.219	574.816	633.562	553.763	521.782	526.013	-0.102092	0.201289	-0.50719	0.612022	0.919255
LINC00467	53	130	117	119	88	55.7784	85.7935	89.7419	72.3357	107.282	77.5788	-0.3323	0.488697	-0.679972	0.496522	0.88947
HHAT	296	385	278	360	223	311.517	254.081	213.233	218.831	271.863	228.222	0.271058	0.247541	1.095	0.273515	0.783611
SLC30A1	961	826	1153	1412	510	1011.38	545.119	884.379	858.303	621.75	793.37	-0.022989	0.252983	-0.0908717	0.927595	0.991774
LPGAT1	1629	2519	2855	3106	1164	1714.4	1662.41	2189.86	1888.02	1419.05	1723.69	-0.118808	0.256371	-0.463422	0.643062	0.929106
INTS7	274	433	446	502	262	288.364	285.758	342.093	305.147	319.409	304.054	-0.166559	0.214888	-0.7751	0.438281	0.868676
RPL21P28	369	720	473	607	386	388.344	475.164	362.803	368.973	470.579	441.544	0.113559	0.22093	0.514006	0.607248	0.918661
PPP2R5A	1295	1808	1747	2077	643	1362.89	1193.19	1339.99	1262.53	783.892	1222.85	0.176554	0.233335	0.756652	0.449258	0.872017
ANGEL2	273	452	573	581	269	287.311	298.297	439.505	353.169	327.943	306.244	-0.352247	0.276757	-1.27276	0.203101	0.722739
NSL1	475	715	680	722	311	499.901	471.864	521.577	438.877	379.145	486.257	0.117166	0.176883	0.662393	0.50772	0.893494
TATDN3	322	502	382	528	241	338.88	331.295	293.003	320.952	293.807	301.965	0.144749	0.179805	0.805037	0.420798	0.862935
FLVCR1-AS1	109	204	114	154	134	114.714	134.63	87.4408	93.611	163.362	112.534	0.133989	0.355006	0.377428	0.705855	0.948746
FLVCR1	302	517	459	484	116	317.832	341.194	352.064	294.206	141.418	268.849	0.321907	0.336502	0.956627	0.338756	0.823864
TMEM206	1407	2184	1695	1944	1145	1480.76	1441.33	1300.11	1181.69	1395.89	1373.96	0.178279	0.134354	1.32693	0.184531	0.701488
ATF3	4412	6877	6166	8240	4670	4643.29	4538.48	4729.47	5008.79	5693.28	4977.33	-0.163651	0.130625	-1.25283	0.210266	0.727351
NENF	2143	3913	1913	2823	1759	2255.34	2582.38	1467.32	1716	2144.43	2118.93	0.44735	0.194574	2.29913	0.0214977	0.26231
BATF3	1593	3386	1921	2577	1765	1676.51	2234.59	1473.45	1566.46	2151.74	1993.91	0.178649	0.203802	0.876579	0.380715	0.847256
RPS6KC1	748	842	808	1070	539	787.212	555.678	619.756	650.414	657.104	646.801	0.0599764	0.175764	0.341232	0.732929	0.954851
SMYD2	467	695	584	695	388	491.481	458.665	447.942	422.465	473.018	449.17	0.0863066	0.162028	0.532663	0.594267	0.916565
KCTD3	532	701	663	788	364	559.889	462.625	508.537	478.996	443.759	503.483	0.0941223	0.160829	0.585233	0.558391	0.906832
GPATCH2	142	242	244	284	110	149.444	159.708	187.154	172.633	134.103	149.539	-0.0952207	0.283154	-0.336286	0.736655	0.954851
LYPLAL1	310	392	348	375	114	326.251	258.7	266.925	227.949	138.979	231.987	0.464711	0.436667	1.06422	0.287228	0.794176
RRP15	215	361	342	358	172	226.271	238.242	262.322	217.615	209.688	226.104	0.0138893	0.229697	0.0604681	0.951783	0.993262
C1orf115	2288	3333	2515	3285	1678	2407.94	2199.61	1929.07	1996.83	2045.68	2410.36	0.210593	0.134677	1.56369	0.11789	0.602086
EPRS	4781	5426	5682	7678	3839	5031.63	3580.89	4358.23	4667.17	4680.19	4377.22	-0.0860091	0.158099	-0.54402	0.586428	0.915047
BPNT1	1498	2108	1696	2024	1029	1576.53	1391.17	1300.87	1230.32	1254.47	1473.52	0.232595	0.130139	1.78729	0.073891	0.493574
IARS2	5669	5832	7090	8185	3740	5966.18	3848.83	5438.21	4975.36	4559.5	5128.24	-0.0252225	0.178738	-0.141114	0.887779	0.983646
RAB3GAP2	1045	1752	1800	2167	797	1099.78	1156.23	1380.64	1317.24	971.637	1086.63	-0.117778	0.255907	-0.460237	0.645346	0.929449
2023-03-02	70	132	130	129	78	73.6696	87.1134	99.7132	78.4144	95.0912	84.2303	-0.172274	0.341546	-0.504395	0.613984	0.919671
2023-03-01	108	122	144	218	100	113.662	80.5139	110.452	132.514	121.912	102.787	-0.335817	0.298673	-1.12436	0.260858	0.774857
HLX	2109	3523	2784	3767	1770	2219.56	2325	2135.4	2289.82	2157.84	2497.91	0.0503122	0.117612	0.42778	0.668811	0.937321
DUSP10	773	1346	982	1318	670	813.523	888.293	753.218	801.164	816.809	801.354	0.108678	0.130477	0.83293	0.404884	0.856037
TLR5	123	131	128	195	74	129.448	86.4534	98.1792	118.533	90.2147	110.538	0.0609087	0.305567	0.19933	0.842005	0.974141
DISP1	117	175	132	177	67	123.133	115.491	101.247	107.592	81.6809	99.1358	0.290737	0.28708	1.01274	0.311185	0.807807
TAF1A	50	57	93	101	0	52.6211	37.6171	71.3333	61.3942	0	45.0707	0.0137971	0.881965	0.0156436	0.987519	0.997251
BROX	722	1155	1494	1630	486	759.849	762.242	1145.93	990.817	592.491	759.881	-0.258759	0.349725	-0.739893	0.459365	0.875889
MIA3	1292	1948	2056	2673	1239	1359.73	1285.58	1577	1624.82	1510.49	1358.84	-0.248664	0.188914	-1.31628	0.188081	0.705527
AIDA	694	942	994	984	418	730.381	621.673	762.423	598.138	509.591	619.979	0.114171	0.238273	0.479159	0.631826	0.926917
GTF2IP20	24	114	99	122	37	25.2581	75.2343	75.9354	74.1593	45.1073	51.7176	-0.366374	0.645119	-0.567916	0.570092	0.909652
FBXO28	678	758	954	991	327	713.543	500.242	731.742	602.393	398.651	595.861	0.0661426	0.259063	0.255314	0.79848	0.968385
CAPN2	6601	9204	6279	8580	4552	6947.04	6074.18	4816.15	5215.47	5549.42	5312.24	0.326024	0.136173	2.39419	0.0166569	0.221164
TP53BP2	4186	4982	5732	7259	3899	4405.44	3287.87	4396.59	4412.48	4753.34	4275.49	-0.233423	0.1737	-1.34383	0.179004	0.692689
CNIH3	863	1098	1283	1303	624	908.241	724.625	984.093	792.046	760.729	783.283	-0.0538173	0.179933	-0.299096	0.764867	0.960676
NVL	351	503	421	521	297	369.4	331.955	322.917	316.697	362.078	336.147	0.0719512	0.176346	0.408011	0.683266	0.941318
CNIH4	687	1043	756	846	486	723.014	688.328	579.871	514.252	592.491	581.214	0.328866	0.199658	1.64715	0.0995279	0.556854
DEGS1	1969	2957	2452	2979	1115	2072.22	1951.47	1880.74	1810.82	1359.32	1813.61	0.255492	0.196287	1.30163	0.193044	0.711293
WDR26	4401	5913	5721	6278	2658	4631.71	3902.28	4388.15	3816.17	3240.41	3922.14	0.16064	0.162564	0.988162	0.323073	0.81288
LBR	1285	1568	1879	2420	910	1352.36	1034.8	1441.24	1471.03	1109.4	1333.85	-0.170656	0.189853	-0.898882	0.368716	0.841795
SRP9	1414	2050	2242	2212	919	1488.13	1352.9	1719.67	1344.59	1120.37	1466.96	0.0248538	0.215317	0.115429	0.908105	0.988171
EPHX1	1443	2611	2068	2770	1628	1518.65	1723.13	1586.21	1683.78	1984.72	1895.62	-0.110327	0.181292	-0.608561	0.542816	0.90368
TMEM63A	3122	5196	5228	6608	3498	3285.66	3429.1	4010.01	4016.76	4264.47	3591.91	-0.286817	0.130265	-2.2018	0.0276794	0.301888
PYCR2	1965	3507	2052	2988	1711	2068.01	2314.44	1573.93	1816.3	2085.91	2038.07	0.265198	0.159533	1.66234	0.0964443	0.550384
SDE2	503	703	685	878	400	529.369	463.945	525.412	533.704	487.647	501.195	-0.0578406	0.17085	-0.338547	0.734951	0.954851
H3F3A	1351	3930	2156	3046	1917	1421.82	2593.6	1653.71	1851.55	2337.05	1870.38	0.0441207	0.891257	0.0495039	0.960518	0.995158
H3F3AP4	4321	6263	6149	7276	3463	4547.52	4133.27	4716.43	4422.81	4221.8	4771.21	-0.0375249	0.165196	-0.227154	0.820304	0.972574
ACBD3	1432	1898	1854	2298	1024	1507.07	1252.58	1422.06	1396.87	1248.38	1309.3	0.0228351	0.150552	0.151676	0.879442	0.982474
PARP1	1141	1417	1416	1924	975	1200.81	935.149	1086.11	1169.53	1188.64	1172.27	-0.106297	0.157079	-0.676709	0.498591	0.890648
C1orf95	58	142	253	266	149	61.0405	93.7129	194.057	161.692	181.648	148.915	-1.19904	0.339555	-3.53121	0.000413661	0.0151591
ITPKB	4086	4704	6790	9867	4421	4300.2	3104.4	5208.1	5997.79	5389.72	5309.7	-0.580103	0.182204	-3.18381	0.00145352	0.0402591
PSEN2	2802	4293	2923	4315	2318	2948.89	2833.16	2242.01	2622.93	2825.91	3040.24	0.173746	0.172886	1.00498	0.314909	0.80964
ADCK3	936	1453	1483	2053	1083	985.068	958.907	1137.5	1247.94	1320.3	1175.82	-0.345077	0.134525	-2.56515	0.010313	0.162471
CDC42BPA	192	332	286	367	124	202.065	219.103	219.369	223.086	151.171	192.387	0.0863574	0.353594	0.244227	0.807055	0.969814
JMJD4	390	630	359	587	288	410.445	415.768	275.362	356.816	351.106	397.788	0.334809	0.230683	1.45138	0.146674	0.649965
SNAP47	427	637	464	649	368	449.385	420.388	355.899	394.503	448.635	450.343	0.12395	0.190781	0.649698	0.515887	0.896104
MRPL55	449	944	425	791	383	472.538	622.993	325.986	480.82	466.922	487.512	0.370974	0.220553	1.68201	0.0925664	0.537751
GUK1	5038	9174	5060	7316	4285	5302.11	6054.38	3881.15	4447.13	5223.92	5218.18	0.330599	0.172382	1.91782	0.0551334	0.429738
IBA57	238	369	488	542	260	250.477	243.522	374.308	329.462	316.971	283.778	-0.464114	0.209528	-2.21504	0.0267573	0.296243
ARF1	20074	32935	22399	31187	15936	21126.3	21735.4	17180.6	18957.4	19427.9	20498	0.210542	0.115322	1.82569	0.0678969	0.477927
C1orf35	644	1510	803	1147	556	677.76	996.524	615.921	697.219	677.829	734.748	0.337979	0.196335	1.72144	0.0851705	0.525047
OBSCN	96	238	205	268	111	101.033	157.068	157.24	162.907	135.322	134.869	-0.230681	0.358354	-0.643722	0.519756	0.89691
TRIM11	1245	2208	1444	2127	888	1310.27	1457.17	1107.58	1292.93	1082.58	1252.89	0.252332	0.138666	1.81971	0.0688026	0.480891
HIST3H2A	51	96	58	61	50	53.6736	63.3552	44.4874	37.0797	60.9559	53.4037	0.323211	0.391258	0.826082	0.408758	0.858759
RNF187	7542	11104	7037	10949	5855	7937.37	7328.08	5397.55	6655.5	7137.93	7616.75	0.254917	0.173973	1.46527	0.142848	0.646356
RNA5S12	20	150	60	70	470	21.0485	98.9925	46.0215	42.5504	572.985	166.026	-1.87224	1.28802	-1.45358	NA	NA
MIR7641-2	20	238	74	69	514	21.0485	157.068	56.7598	41.9426	626.626	179.863	-1.43666	1.30578	-1.10023	NA	NA
RHOU	248	411	444	485	191	261.001	271.239	340.559	294.814	232.851	283.039	-0.125729	0.216166	-0.581632	0.560814	0.906892
TAF5L	927	1185	1190	1378	820	975.596	782.041	912.759	837.636	999.676	891.275	-0.0612379	0.18087	-0.338574	0.734931	0.954851
URB2	285	327	388	424	223	299.94	215.804	297.606	257.734	271.863	282.263	-0.101496	0.247092	-0.410761	0.681248	0.940705
RAB4A	927	1516	1247	1509	739	975.596	1000.48	956.48	917.266	900.928	1000.79	0.0951715	0.157767	0.603242	0.546348	0.905036
CCSAP	1721	2710	3058	3368	1147	1811.22	1788.46	2345.56	2047.28	1398.33	1762.94	-0.101841	0.269835	-0.377419	0.705862	0.948746
NUP133	775	858	969	1054	430	815.628	566.237	743.247	640.688	524.22	668.529	0.113947	0.206437	0.551967	0.580971	0.913657
ABCB10	883	933	1332	1383	604	929.289	615.733	1021.68	840.675	736.347	848.412	-0.169557	0.208325	-0.813907	0.415698	0.862609
PGBD5	32	41	38	55	25	33.6775	27.0579	29.1469	33.4325	30.4779	35.6513	-0.0422816	0.446999	-0.09459	0.924641	0.99166
GALNT2	4208	5368	4361	6007	2899	4428.6	3542.61	3344.99	3651.44	3534.22	3982.53	0.182598	0.150631	1.21222	0.225429	0.744759
COG2	822	1103	1040	1245	678	865.092	727.925	797.706	756.79	826.562	805.069	0.00411336	0.160384	0.0256469	0.979539	0.995158
C1orf198	109	212	139	166	72	114.714	139.909	106.616	100.905	87.7764	108.088	0.37079	0.287592	1.28929	0.197297	0.712351
TTC13	484	834	873	874	360	509.373	550.398	669.613	531.273	438.882	516.235	-0.0466942	0.217295	-0.214889	0.829854	0.973498
FAM89A	227	398	284	343	138	238.9	262.66	217.835	208.497	168.238	201.089	0.336313	0.258182	1.30262	0.192703	0.711293
ARV1	273	483	449	546	245	287.311	318.756	344.394	331.893	298.684	333.2	-0.101373	0.188334	-0.53826	0.590398	0.915778
SPRTN	185	245	298	338	114	194.698	161.688	228.573	205.458	138.979	189.464	-0.112699	0.256736	-0.438969	0.660684	0.934419
EXOC8	405	648	745	892	375	426.231	427.648	571.433	542.214	457.169	458.044	-0.29566	0.284461	-1.03937	0.298633	0.79943
C1orf131	214	416	326	355	180	225.218	274.539	250.05	215.791	219.441	235.318	0.1325	0.234359	0.565373	0.57182	0.909749
GNPAT	1302	1851	1792	2045	1016	1370.25	1221.57	1374.51	1243.08	1238.62	1339.92	0.0105061	0.152502	0.0688916	0.945076	0.992817
EGLN1	839	1113	1051	1410	450	882.983	734.524	806.143	857.087	548.603	769.797	0.128682	0.210833	0.610348	0.541631	0.90368
MAP10	43	92	103	131	30	45.2542	60.7154	79.0035	79.6301	36.5735	55.1131	-0.303384	0.479198	-0.633108	0.526663	0.90042
TSNAX-DISC1	182	150	223	4	102	191.541	98.9925	171.047	2.43145	124.35	119.832	0.549531	1.85688	0.295943	0.767274	0.961016
TSNAX	454	848	704	894	341	477.8	559.637	539.985	543.43	415.719	455.774	0.0529093	0.279208	0.189498	0.849703	0.976227
SIPA1L2	1645	1781	1927	2853	1469	1731.24	1175.37	1478.06	1734.23	1790.88	1601.83	-0.199704	0.210293	-0.949647	0.342292	0.826413
COA6	720	1510	949	1121	638	757.744	996.524	727.906	681.415	777.797	792.736	0.270563	0.180251	1.50104	0.133345	0.631353
NTPCR	384	715	505	665	490	404.13	471.864	387.347	404.229	597.368	442.349	-0.0738563	0.240697	-0.306844	0.758962	0.958936
PCNXL2	134	243	119	194	96	141.025	160.368	91.2759	117.925	117.035	101.861	0.474686	0.296433	1.60133	0.109304	0.579639
KIAA1804	179	260	210	242	94	188.384	171.587	161.075	147.103	114.597	172.365	0.345695	0.297712	1.16117	0.245571	0.764641
TARBP1	344	626	1036	780	427	362.033	413.129	794.638	474.133	520.563	491.203	-0.621074	0.245571	-2.5291	0.0114356	0.173786
IRF2BP2	4976	7840	7647	10419	4371	5236.86	5174.01	5865.44	6333.33	5328.76	5739.15	-0.167126	0.121097	-1.38009	0.167558	0.678682
MTR	806	1501	1879	2026	832	848.253	990.585	1441.24	1231.53	1014.31	965.601	-0.418868	0.291308	-1.43788	0.150467	0.65475
LGALS8	2450	3646	3446	3906	1657	2578.44	2406.18	2643.17	2374.31	2020.08	2252.93	0.086247	0.162507	0.530727	0.595608	0.916767
NID1	50	60	134	160	65	52.6211	39.597	102.781	97.2581	79.2426	95.1889	-1.02976	0.364349	-2.82629	0.00470909	0.0950598
GPR137B	4568	5755	5135	6340	2944	4807.47	3798.01	3938.67	3853.85	3589.08	4476.24	0.1805	0.133267	1.35442	0.175601	0.690919
ERO1B	95	163	189	161	55	99.9802	107.572	144.968	97.866	67.0515	103.66	0.00121808	0.426931	0.00285311	0.997724	0.999901
HEATR1	687	788	939	1007	447	723.014	520.041	720.236	612.118	544.945	611.577	-0.0152458	0.192172	-0.0793342	0.936767	0.992304
ARID4B	803	1345	1437	1574	638	845.095	887.633	1102.21	956.777	777.797	854.567	-0.12783	0.191064	-0.669044	0.503467	0.892633
TBCE	440	548	574	631	318	463.066	361.653	440.272	383.562	387.679	384.184	0.0252983	0.185448	0.136418	0.891491	0.984597
TOMM20	2275	3213	3132	3864	1811	2394.26	2120.42	2402.32	2348.78	2207.82	2269.96	-0.040612	0.127485	-0.318564	0.750058	0.956546
RBM34	670	1027	905	1064	396	705.123	677.769	694.157	646.767	482.77	644.119	0.182009	0.201012	0.905465	0.365219	0.841183
GGPS1	453	645	623	624	268	476.748	425.668	477.856	379.307	326.723	431.123	0.18977	0.24329	0.780014	0.435383	0.866951
B3GALNT2	299	587	767	742	374	314.674	387.391	588.308	451.035	455.95	407.613	-0.504542	0.290699	-1.73561	0.0826322	0.517429
LYST	2091	2978	3920	3775	1464	2200.62	1965.33	3006.74	2294.68	1784.79	2313.95	-0.182445	0.220689	-0.826709	0.408402	0.858466
FH	2654	3632	3579	3978	2385	2793.13	2396.94	2745.18	2418.08	2907.59	2629.09	-0.0519571	0.195306	-0.266029	0.790217	0.967093
KMO	1687	3056	2048	2285	1016	1775.44	2016.81	1570.87	1388.97	1238.62	1581.14	0.437675	0.165478	2.64492	0.00817114	0.140307
OPN3	1866	2306	2444	3314	1454	1963.82	1521.84	1874.61	2014.46	1772.6	1966.63	-0.116693	0.167993	-0.694627	0.487289	0.886045
CHML	67	133	161	175	23	70.5123	87.7733	123.491	106.376	28.0397	82.7773	-0.127313	0.569837	-0.22342	0.823209	0.973317
LINC01347	20	66	79	91	45	21.0485	43.5567	60.595	55.3156	54.8603	38.1358	-0.803992	0.607416	-1.32363	0.185627	0.702516
CEP170	1695	2179	2407	2456	1043	1783.86	1438.03	1846.23	1492.91	1271.54	1559.69	0.0662786	0.211871	0.312825	0.754414	0.95883
AKT3	206	224	174	251	123	216.799	147.829	133.462	152.574	149.951	137.1	0.321193	0.286979	1.11922	0.263046	0.775657
SDCCAG8	1143	1917	1681	1890	1040	1202.92	1265.12	1289.37	1148.86	1267.88	1152.76	-0.000431282	0.149592	-0.00288306	0.9977	0.999901
DESI2	779	856	969	1063	498	819.837	564.917	743.247	646.159	607.12	684.335	0.0535996	0.222965	0.240395	0.810024	0.970562
ZBTB18	371	654	494	757	325	390.449	431.607	378.91	460.153	396.213	409.595	-0.00290669	0.194832	-0.014919	0.988097	0.997411
ADSS	1557	1932	2278	2298	767	1638.62	1275.02	1747.28	1396.87	935.063	1241.76	0.0977996	0.277737	0.352131	0.72474	0.952455
SCCPDH	1154	1691	1425	1802	808	1214.5	1115.98	1093.01	1095.37	985.047	1047.91	0.137499	0.150629	0.912831	0.361332	0.838694
SMYD3	105	162	100	140	78	110.504	106.912	76.7025	85.1009	95.0912	91.4907	0.348762	0.290677	1.19983	0.230207	0.750555
TFB2M	191	343	308	364	170	201.013	226.363	236.244	221.262	207.25	215.842	-0.0517218	0.220658	-0.234398	0.814676	0.971797
CNST	524	587	552	659	304	551.47	387.391	423.398	400.582	370.612	417.397	0.232324	0.221299	1.04982	0.293801	0.795808
AHCTF1	747	937	1365	1475	645	786.16	618.373	1046.99	896.598	786.331	752.003	-0.377351	0.196567	-1.91971	0.0548945	0.428955
EFCAB2	199	374	265	283	128	209.432	246.821	203.262	172.025	156.047	191.156	0.364631	0.271063	1.34519	0.178565	0.692412
COX20	272	294	131	276	168	286.259	194.025	100.48	167.77	204.812	206.964	0.609077	0.32057	1.89999	0.057435	0.439057
HNRNPU-AS1	135	581	786	515	125	142.077	383.431	602.881	313.05	152.39	264.671	-0.438304	1.00587	-0.435748	0.663019	0.935409
HNRNPU	8059	13325	12463	16434	6790	8481.48	8793.83	9559.43	9989.63	8277.81	8880.28	-0.102985	0.156917	-0.656302	0.51163	0.894922
ZNF124	313	641	751	658	329	329.408	423.028	576.036	399.974	401.09	441.867	-0.285647	0.264526	-1.07984	0.280211	0.791678
ZNF669	96	179	207	203	105	101.033	118.131	158.774	123.396	128.007	109.368	-0.315595	0.272639	-1.15756	0.247046	0.765806
NLRP3	147	221	108	195	61	154.706	145.849	82.8387	118.533	74.3662	148.271	0.693783	0.280212	2.47592	0.0132892	0.190922
ZNF496	566	894	659	925	525	595.671	589.995	505.469	562.274	640.037	605.914	0.0608342	0.186099	0.326891	0.74375	0.955253
PGBD2	126	264	221	281	153	132.605	174.227	169.512	170.81	186.525	164.888	-0.18476	0.237936	-0.77651	0.437448	0.868676
SH3BP5L	2571	3639	2751	3991	2185	2705.78	2401.56	2110.08	2425.98	2663.77	2626.03	0.0897283	0.178909	0.501529	0.615999	0.920364
ZNF672	1942	2878	2520	3122	1431	2043.81	1899.34	1932.9	1897.75	1744.56	2037.87	0.0840201	0.134743	0.62356	0.532917	0.901331
ZNF692	166	614	541	561	285	174.702	405.209	414.96	341.011	347.448	283.654	-0.338925	0.390333	-0.868298	0.385231	0.847827
SH3YL1	256	436	300	408	196	269.42	287.738	230.107	248.008	238.947	246.44	0.221718	0.216869	1.02236	0.30661	0.804163
ACP1	1798	3006	2376	2813	1309	1892.26	1983.81	1822.45	1709.92	1595.82	1848.78	0.180768	0.158984	1.13702	0.255529	0.77227
TMEM18	338	704	451	577	363	355.719	464.605	345.928	350.737	442.54	375.86	0.118146	0.223406	0.528837	0.596919	0.916767
TSSC1	698	1172	791	1029	570	734.591	773.461	606.717	625.491	694.897	702.86	0.233974	0.157928	1.48152	0.138467	0.637989
TRAPPC12	1713	2567	2230	2919	1575	1802.8	1694.09	1710.47	1774.35	1920.11	1863.51	-0.0429299	0.139263	-0.308264	0.757882	0.958936
ADI1	1832	2886	2759	3467	1662	1928.04	1904.62	2116.22	2107.46	2026.17	2196.74	-0.120863	0.144536	-0.836213	0.403035	0.855771
RNASEH1	745	1094	927	1230	662	784.055	721.985	711.032	747.672	807.056	769.191	-0.00395019	0.161831	-0.0244093	0.980526	0.995158
CMPK2	79	77	93	81	48	83.1414	50.8161	71.3333	49.2369	58.5176	68.179	0.154318	0.358092	0.430945	0.666508	0.936761
RNASEH1-AS1	60	93	80	116	51	63.1454	61.3753	61.362	70.5121	62.175	66.1045	-0.0602007	0.31972	-0.188292	0.850648	0.976227
RPS7	7890	12754	8697	11078	7864	8303.62	8417	6670.81	6733.91	9587.14	8478.26	0.125763	0.224074	0.561254	0.574624	0.9111
RSAD2	100	145	54	119	66	105.242	95.6927	41.4193	72.3357	80.4617	69.7868	0.638512	0.435964	1.4646	0.143031	0.646356
ID2	2062	3427	4677	5653	2787	2170.1	2261.65	3587.37	3436.25	3397.68	3670.79	-0.648483	0.134148	-4.83408	1.34e-06	0.000146155
KIDINS220	3130	3545	5238	6554	3248	3294.08	2339.52	4017.68	3983.94	3959.69	3456.9	-0.502073	0.195152	-2.57272	0.0100901	0.161091
MBOAT2	44	34	110	117	33	46.3066	22.4383	84.3727	71.12	40.2309	65.9028	-0.953389	0.504073	-1.89137	0.0585751	0.443171
ASAP2	603	747	725	889	362	634.611	492.983	556.093	540.39	441.32	464.498	0.133212	0.233129	0.571409	0.567722	0.909652
ITGB1BP1	3303	5402	4217	4780	2856	3476.15	3565.05	3234.54	2905.59	3481.8	3131.52	0.135373	0.130857	1.03451	0.300897	0.800452
CPSF3	1417	1832	1623	2041	1037	1491.28	1209.03	1244.88	1240.65	1264.22	1295.9	0.109746	0.148214	0.740459	0.459021	0.875889
KLF11	783	918	1162	1465	663	824.047	605.834	891.283	890.52	808.275	879.82	-0.276436	0.178667	-1.54722	0.121811	0.607476
IAH1	986	1614	1251	1381	967	1037.69	1065.16	959.548	839.459	1178.89	1098.04	0.0852659	0.208281	0.40938	0.682261	0.940705
ADAM17	1634	2023	2416	3076	1237	1719.66	1335.08	1853.13	1869.79	1508.05	1544.5	-0.19276	0.21059	-0.915336	0.360015	0.837801
YWHAQ	5607	6101	6396	7770	3596	5900.93	4026.35	4905.89	4723.1	4383.95	5019.89	0.0868754	0.173085	0.501924	0.615721	0.920364
TAF1B	133	162	195	170	65	139.972	106.912	149.57	103.337	79.2426	120.612	0.143441	0.318263	0.450701	0.652205	0.931705
NOL10	453	699	722	874	410	476.748	461.305	553.792	531.273	499.838	498.351	-0.174206	0.149039	-1.16886	0.242459	0.760867
HPCAL1	6200	10824	7104	9734	4783	6525.02	7143.3	5448.94	5916.94	5831.04	6637.08	0.25388	0.124946	2.03192	0.0421617	0.379188
ODC1	1172	1553	1766	2225	1293	1233.44	1024.9	1354.57	1352.5	1576.32	1311.23	-0.338826	0.15939	-2.12576	0.0335229	0.336076
PDIA6	4685	6469	6470	9005	4265	4930.6	4269.22	4962.65	5473.81	5199.54	4929.89	-0.180766	0.130701	-1.38305	0.16665	0.678682
PQLC3	1170	1535	1569	1905	844	1231.33	1013.02	1203.46	1157.98	1028.94	1213.56	-0.012258	0.190085	-0.0644868	0.948583	0.993105
ROCK2	406	715	1248	1262	407	427.284	471.864	957.247	767.124	496.181	549.837	-0.720554	0.31338	-2.2993	0.021488	0.26231
E2F6	407	511	548	677	315	428.336	337.234	420.33	411.523	384.022	405.504	-0.0883011	0.187021	-0.472145	0.636823	0.928648
GREB1	105	143	140	170	75	110.504	94.3728	107.383	103.337	91.4338	92.3162	0.0163846	0.303475	0.0539899	0.956943	0.994352
LPIN1	2365	4388	4295	4903	2408	2488.98	2895.86	3294.37	2980.35	2935.63	2650.32	-0.18923	0.245046	-0.772223	0.439982	0.869352
TRIB2	477	736	723	966	530	502.006	485.723	554.559	587.196	646.132	568.455	-0.269827	0.176121	-1.53206	0.125508	0.615399
NBAS	937	955	1110	1520	664	986.12	630.252	851.397	923.952	809.494	855.885	-0.0957072	0.226213	-0.423085	0.672233	0.937343
DDX1	1513	1864	1699	2033	966	1592.32	1230.15	1303.17	1235.79	1177.67	1282.18	0.185775	0.166246	1.11747	0.263793	0.776292
FAM49A	369	496	423	517	227	388.344	327.335	324.451	314.265	276.74	333.184	0.222712	0.184277	1.20857	0.226827	0.746866
RDH14	338	602	417	483	198	355.719	397.29	319.849	293.598	241.385	337.041	0.398606	0.196981	2.02357	0.0430139	0.382596
GEN1	144	270	392	314	99	151.549	178.186	300.674	190.869	120.693	154.381	-0.310393	0.424553	-0.731106	0.464715	0.878675
SMC6	805	1105	1505	1257	482	847.2	729.245	1154.37	764.084	587.615	762.207	-0.085737	0.291887	-0.293733	0.768962	0.961686
TTC32	43	86	92	80	52	45.2542	56.7557	70.5663	48.6291	63.3941	52.0081	-0.243853	0.402093	-0.606461	0.544209	0.903936
SDC1	847	1130	1072	1499	719	891.402	745.743	822.25	911.187	876.545	994.963	-0.0898832	0.17022	-0.528041	0.597471	0.916767
LAPTM4A	3277	4429	3555	4601	2208	3448.79	2922.92	2726.77	2796.78	2691.81	2861.93	0.217519	0.14195	1.53236	0.125435	0.615399
PUM2	1658	2036	2502	2730	1337	1744.92	1343.66	1919.1	1659.47	1629.96	1568.06	-0.170297	0.196287	-0.86759	0.385619	0.847827
RHOB	1747	2488	1490	2699	1026	1838.58	1641.96	1142.87	1640.62	1250.81	1551.36	0.370301	0.186046	1.99038	0.0465491	0.398881
HS1BP3	2097	3118	1903	2929	1614	2206.93	2057.72	1459.65	1780.43	1967.66	2103.45	0.297286	0.184015	1.61555	0.106191	0.573106
LDAH	604	930	679	944	396	635.663	613.753	520.81	573.823	482.77	559.248	0.244559	0.150794	1.62181	0.104843	0.570134
KLHL29	59	123	139	203	22	62.0929	81.1738	106.616	123.396	26.8206	83.7226	-0.268012	0.502181	-0.533696	0.593552	0.916056
SLC35F6	2380	3809	2335	3500	1725	2504.77	2513.75	1791	2127.52	2102.98	2162.35	0.322377	0.136426	2.36301	0.0181272	0.231646
ATAD2B	528	774	1223	1252	451	555.679	510.801	938.071	761.045	549.822	666.036	-0.495052	0.219373	-2.25666	0.024029	0.277553
FAM228B	36	138	71	106	55	37.8872	91.0731	54.4588	64.4335	67.0515	58.6643	0.0763424	0.42438	0.179892	0.857238	0.977543
ITSN2	1325	1902	2335	2608	1200	1394.46	1255.22	1791	1585.31	1462.94	1421.41	-0.285075	0.192121	-1.48383	0.137854	0.63778
CENPO	583	1383	801	1061	961	613.562	912.711	614.387	644.943	1171.57	668.332	-0.0828445	0.31603	-0.262142	0.793212	0.968138
POMC	130	242	98	178	85	136.815	159.708	75.1684	108.2	103.625	112.398	0.636426	0.29336	2.16944	0.0300496	0.316437
DTNB	236	399	336	466	248	248.372	263.32	257.72	283.264	302.341	270.77	-0.131411	0.183267	-0.717046	0.473345	0.881324
UBXN2A	164	293	284	341	104	172.597	193.365	217.835	207.281	126.788	158.797	-0.0134564	0.313129	-0.0429739	0.965722	0.995158
C2orf44	135	168	175	174	89	142.077	110.872	134.229	105.768	108.501	124.862	0.114831	0.271581	0.422824	0.672423	0.937343
FKBP1B	275	375	349	444	391	289.416	247.481	267.692	269.891	476.675	364.522	-0.328037	0.290143	-1.13061	0.258221	0.773144
SF3B6	962	1629	1265	1513	707	1012.43	1075.06	970.286	919.697	861.916	1048.93	0.185907	0.162439	1.14447	0.252429	0.769483
TP53I3	620	1068	945	1193	718	652.502	704.826	724.838	725.181	875.326	718.893	-0.18815	0.168608	-1.1159	0.264466	0.776703
NCOA1	935	1357	1624	1772	847	984.015	895.552	1245.65	1077.13	1032.59	979.224	-0.252005	0.226435	-1.11293	0.26574	0.777145
PTRHD1	426	786	520	759	394	448.332	518.721	398.853	461.368	480.332	485.379	0.115636	0.262362	0.440748	0.659395	0.93388
ADCY3	8237	11863	7834	11645	6348	8668.81	7828.99	6008.87	7078.57	7738.96	7572.94	0.248916	0.172959	1.43916	0.150105	0.65468
DNAJC27	66	154	130	145	72	69.4599	101.632	99.7132	88.1402	87.7764	75.8537	-0.0959851	0.368354	-0.260578	0.794418	0.968138
EFR3B	60	55	92	83	57	63.1454	36.2972	70.5663	50.4527	69.4897	42.297	-0.361276	0.445487	-0.810968	0.417384	0.862609
DNMT3A	1104	1870	2053	2681	1255	1161.87	1234.11	1574.7	1629.68	1529.99	1341.8	-0.397512	0.163862	-2.42589	0.015271	0.209055
ASXL2	607	584	1085	1205	619	638.821	385.411	832.222	732.475	754.634	619.374	-0.597066	0.289195	-2.06458	0.0389628	0.363959
KIF3C	267	315	205	290	187	280.997	207.884	157.24	176.28	227.975	201.497	0.387176	0.283421	1.36608	0.171914	0.685072
RAB10	6751	7879	10197	11008	4877	7104.91	5199.75	7821.35	6691.36	5945.64	6981.37	-0.149179	0.17055	-0.87469	0.381743	0.847337
HADHA	12193	16162	13989	18153	10362	12832.2	10666.1	10729.9	11034.5	12632.5	11965.8	0.0352362	0.180831	0.194857	0.845505	0.974328
HADHB	8680	11315	10936	12077	6529	9135.03	7467.33	8388.18	7341.17	7959.62	8293.91	0.071905	0.137685	0.522242	0.601502	0.917271
EPT1	455	766	991	1001	353	478.852	505.522	760.121	608.471	430.348	499.381	-0.287033	0.267697	-1.07223	0.283616	0.793422
BRE	944	1405	898	1326	786	993.487	927.23	688.788	806.027	958.226	883.763	0.233678	0.195242	1.19686	0.23136	0.751393
MRPL33	1047	1758	1208	1469	806	1101.89	1160.19	926.566	892.951	982.609	998.213	0.277391	0.171199	1.62029	0.105171	0.570134
FOSL2	3111	3561	3794	6146	2807	3274.09	2350.08	2910.09	3735.93	3422.06	3109.16	-0.255773	0.216941	-1.179	0.238399	0.757471
WDR43	1357	1865	1689	2197	1085	1428.14	1230.81	1295.5	1335.48	1322.74	1274.25	0.0113215	0.147189	0.0769181	0.938689	0.992304
FAM179A	47	132	125	118	49	49.4639	87.1134	95.8781	71.7279	59.7368	52.524	-0.148204	0.718382	-0.206302	0.836555	0.973498
C2orf71	285	335	571	942	389	299.94	221.083	437.971	572.607	474.237	392.269	-0.932318	0.236087	-3.94904	7.85e-05	0.00402819
PLB1	473	719	641	832	510	497.796	474.504	491.663	505.742	621.75	529.691	-0.147525	0.171347	-0.860971	0.389254	0.848851
PPP1CB	2621	3471	4293	4451	1286	2758.4	2290.69	3292.84	2705.6	1567.78	2508.53	0.000374959	0.274732	0.00136482	0.998911	0.999901
TRMT61B	133	222	266	207	124	139.972	146.509	204.029	125.828	151.171	153.534	-0.160973	0.278905	-0.57716	0.563831	0.907978
TMEM214	2845	3947	2847	4387	2575	2994.14	2604.82	2183.72	2666.7	3139.23	2771.88	0.0723469	0.190739	0.379298	0.704467	0.948746
AGBL5	196	288	248	310	195	206.275	190.066	190.222	188.438	237.728	201.355	-0.0476519	0.228596	-0.208455	0.834874	0.973498
KHK	74	136	99	129	70	77.8793	89.7532	75.9354	78.4144	85.3382	72.7646	0.0771665	0.304685	0.253267	0.800062	0.968385
SNX17	5003	7834	5680	7572	4442	5265.27	5170.05	4356.7	4602.74	5415.32	5302.82	0.123236	0.176108	0.699778	0.484066	0.886045
ZNF512	186	313	392	439	252	195.751	206.564	300.674	266.852	307.218	247.553	-0.532376	0.233866	-2.27642	0.0228212	0.270987
GPN1	711	1139	863	1039	616	748.273	751.683	661.942	631.57	750.976	745.523	0.140054	0.193259	0.724699	0.468637	0.879387
SUPT7L	814	1669	1449	1557	830	856.672	1101.46	1111.42	946.443	1011.87	937.669	-0.0617416	0.188159	-0.328136	0.742809	0.955012
MAPRE3	750	1355	664	862	416	789.317	894.232	509.304	523.978	507.153	597.36	0.71418	0.148679	4.8035	1.56e-06	0.000162892
OST4	3155	5418	3089	4508	3072	3320.39	3575.61	2369.34	2740.25	3745.13	3451.96	0.22518	0.217473	1.03544	0.300464	0.800452
EMILIN1	118	199	153	182	75	124.186	131.33	117.355	110.631	91.4338	113.044	0.25707	0.261302	0.983803	0.325212	0.813885
PREB	2233	3598	2650	3825	2227	2350.06	2374.5	2032.62	2325.08	2714.97	2464.81	0.00385614	0.163743	0.02355	0.981212	0.995314
SLC5A6	1276	1695	1640	2212	1344	1342.89	1118.62	1257.92	1344.59	1638.49	1356	-0.199585	0.181902	-1.09721	0.27255	0.78222
ATRAID	2759	4230	2930	3990	2610	2903.63	2791.59	2247.38	2425.37	3181.9	2861.26	0.121918	0.204048	0.597495	0.550177	0.906385
CAD	1963	2624	2527	3670	1939	2065.91	1731.71	1938.27	2230.86	2363.87	2095.12	-0.197928	0.199673	-0.991256	0.321561	0.812593
SLC30A3	270	405	299	641	307	284.154	267.28	229.34	389.64	374.269	272.511	-0.26372	0.257674	-1.02346	0.306089	0.804163
TRIM54	305	596	497	927	461	320.989	393.33	381.211	563.489	562.013	375.329	-0.488825	0.255152	-1.91582	0.055388	0.430595
MPV17	3072	5720	4200	5373	3056	3233.04	3774.91	3221.5	3266.05	3725.62	3568.82	0.0426723	0.145644	0.29299	0.76953	0.961758
GTF3C2	1857	2577	2592	3575	1738	1954.35	1700.69	1988.13	2173.11	2118.83	2068.57	-0.196841	0.144034	-1.36663	0.17174	0.685072
EIF2B4	1059	1829	1395	1768	1143	1114.52	1207.05	1070	1074.7	1393.45	1217.97	-0.0198886	0.166441	-0.119493	0.904885	0.987979
ZNF513	512	995	686	948	418	538.84	656.65	526.179	576.254	509.591	559.341	0.154349	0.204231	0.755757	0.449795	0.872017
PPM1G	3748	5641	4159	5899	3076	3944.48	3722.78	3190.06	3585.79	3750	3753.98	0.127929	0.153071	0.835749	0.403296	0.855771
FTH1P3	1924	3517	3050	3931	2122	2024.86	2321.04	2339.43	2389.51	2586.97	2267.13	-0.165521	0.169902	-0.974214	0.32995	0.816879
NRBP1	15842	23808	16913	24047	15383	16672.5	15712.1	12972.7	14617.3	18753.7	16284.8	0.0680192	0.197821	0.343842	0.730965	0.954583
IFT172	178	292	252	445	236	187.331	192.705	193.29	270.499	287.712	197.004	-0.39533	0.252242	-1.56726	0.117053	0.600195
SLC4A1AP	1226	2094	1612	1953	999	1290.27	1381.94	1236.44	1187.16	1217.9	1216.41	0.139288	0.139529	0.998271	0.318148	0.809881
YPEL5	1805	2699	3038	3725	1804	1899.62	1781.2	2330.22	2264.29	2199.29	2301.69	-0.299975	0.133339	-2.24971	0.0244671	0.279122
CLIP4	2064	2597	3250	3645	1768	2172.2	1713.89	2492.83	2215.66	2155.4	2131.42	-0.237294	0.1554	-1.52699	0.126764	0.618249
ALK	52	86	35	51	32	54.726	56.7557	26.8459	31.001	39.0118	39.5681	0.799524	0.464302	1.72199	0.085071	0.525047
LBH	62	96	104	182	90	65.2502	63.3552	79.7706	110.631	109.721	92.9372	-0.636802	0.349875	-1.82008	0.0687461	0.480841
LCLAT1	66	86	70	62	31	69.4599	56.7557	53.6917	37.6875	37.7926	41.7028	0.543816	0.421953	1.28881	0.197466	0.712351
CRIM1	301	317	461	577	218	316.779	209.204	353.598	350.737	265.768	266.6	-0.304466	0.314251	-0.968862	0.332614	0.818816
FEZ2	1097	1339	1485	1576	688	1154.51	883.673	1139.03	957.993	838.753	1016.06	0.0552432	0.188262	0.293438	0.769187	0.961686
MEMO1	689	971	984	1036	565	725.119	640.811	754.752	629.746	688.801	704.63	-0.0180303	0.173795	-0.103745	0.917372	0.989868
SLC30A6	547	640	746	814	371	575.675	422.368	572.2	494.801	452.293	471.304	-0.0251707	0.23928	-0.105193	0.916223	0.989329
NLRC4	550	553	681	944	464	578.833	364.952	522.344	573.823	565.67	504.193	-0.2361	0.21892	-1.07847	0.280822	0.791858
DPY30	402	733	521	497	250	423.074	483.743	399.62	302.108	304.779	381.758	0.434828	0.211291	2.05795	0.0395945	0.366126
SPAST	365	449	722	736	262	384.134	296.317	553.792	447.387	319.409	374.396	-0.375811	0.319478	-1.17633	0.239464	0.758717
YIPF4	877	1154	1079	1311	403	922.975	761.582	827.62	796.909	491.304	730.117	0.252114	0.24525	1.02799	0.303956	0.80255
BIRC6	2993	3325	4618	4917	2599	3149.9	2194.33	3542.12	2988.86	3168.49	3057.14	-0.275762	0.200005	-1.37877	0.167965	0.678682
TTC27	280	357	355	350	242	294.678	235.602	272.294	212.752	295.026	260.706	0.029621	0.229475	0.129081	0.897293	0.985955
RASGRP3	3041	4558	4835	5082	2545	3200.42	3008.05	3708.56	3089.16	3102.65	3225.57	-0.0886534	0.157	-0.56467	0.572298	0.909991
FAM98A	655	1030	1214	1231	664	689.337	679.748	931.168	748.28	809.494	708.069	-0.277351	0.181101	-1.53147	0.125653	0.615853
CDC42EP3	2485	4333	4838	5392	2454	2615.27	2859.56	3710.87	3277.6	2991.71	2919.1	-0.281424	0.142952	-1.96866	0.0489926	0.406395
RMDN2	243	269	314	237	87	255.739	177.527	240.846	144.064	106.063	180.181	0.395924	0.356015	1.1121	0.266096	0.777145
CYP1B1	2707	3024	5344	5584	1668	2848.91	1995.69	4098.98	3394.31	2033.49	3053.84	-0.391812	0.264312	-1.48238	0.138238	0.637989
CYP1B1-AS1	50	90	47	55	32	52.6211	59.3955	36.0502	33.4325	39.0118	43.7234	0.640381	0.409708	1.56302	0.118048	0.602086
EIF2AK2	234	385	412	422	119	246.267	254.081	316.014	256.518	145.075	212.825	0.0596582	0.349796	0.170551	0.864576	0.97965
STRN	1144	1317	1888	2025	779	1203.97	869.154	1448.14	1230.92	949.692	1104.32	-0.225735	0.218778	-1.0318	0.302167	0.80098
HEATR5B	1228	1351	1451	1665	836	1292.38	891.592	1112.95	1012.09	1019.18	1057.31	0.0568244	0.192285	0.295522	0.767595	0.96131
GPATCH11	278	670	647	701	224	292.574	442.166	496.265	426.112	273.082	329.317	-0.117648	0.365844	-0.321579	0.747771	0.955837
CEBPZOS	735	1620	1457	1585	517	773.531	1069.12	1117.56	963.463	630.284	841.929	0.0273019	0.330328	0.0826511	0.934129	0.992304
CEBPZ	1059	1068	1361	1344	651	1114.52	704.826	1043.92	816.968	793.645	906.63	0.0366097	0.215429	0.169938	0.865059	0.979853
NDUFAF7	146	270	275	388	179	153.654	178.186	210.932	235.851	218.222	186.064	-0.415568	0.251175	-1.6545	0.0980269	0.55385
PRKD3	1473	1529	2654	2490	1027	1550.22	1009.06	2035.68	1513.58	1252.03	1404.63	-0.325259	0.224338	-1.44986	0.147096	0.649965
QPCT	10471	13656	11641	13673	8096	11019.9	9012.28	8928.93	8311.32	9869.97	8725.05	0.14845	0.158193	0.938413	0.348032	0.830008
ATL2	395	533	540	625	272	415.707	351.753	414.193	379.915	331.6	371.041	0.0281114	0.232097	0.121119	0.903597	0.987712
HNRNPLL	883	1044	1242	1359	589	929.289	688.988	952.645	826.086	718.06	837.549	-0.044382	0.200828	-0.220995	0.825096	0.973498
THUMPD2	133	242	190	162	83	139.972	159.708	145.735	98.4739	101.187	122.42	0.380429	0.282117	1.34848	0.177504	0.69228
SLC8A1	466	624	1073	1148	455	490.429	411.809	823.018	697.827	554.698	602.108	-0.620839	0.228791	-2.71357	0.00665626	0.121403
GALM	2775	4912	4282	5676	3212	2920.47	3241.67	3284.4	3450.23	3915.8	3756.13	-0.203439	0.141873	-1.43395	0.151587	0.656971
SRSF7	1961	3747	2815	3419	2016	2063.8	2472.83	2159.17	2078.28	2457.74	2256.88	0.0253329	0.147152	0.172155	0.863315	0.979257
GEMIN6	194	275	208	226	160	204.17	181.486	159.541	137.377	195.059	180.376	0.24061	0.240511	1.00041	0.317111	0.809881
DHX57	295	462	420	473	223	310.465	304.897	322.15	287.519	271.863	282.441	0.0644352	0.223194	0.288696	0.772814	0.962458
MORN2	81	165	94	133	63	85.2462	108.892	72.1003	80.8458	76.8044	87.8113	0.346694	0.33632	1.03085	0.302613	0.801451
SOS1	693	1126	1262	1319	508	729.329	743.104	967.985	801.772	619.312	699.39	-0.114605	0.274323	-0.417772	0.676114	0.939192
MAP4K3	1311	1381	2639	2791	1172	1379.73	911.391	2024.18	1696.55	1428.81	1402.55	-0.586388	0.204083	-2.87328	0.0040623	0.0857836
LOC728730	262	411	369	495	232	275.735	271.239	283.032	300.892	282.835	275.557	-0.0811339	0.177859	-0.456169	0.648269	0.929989
EML4	4374	5135	8028	8635	3767	4603.3	3388.84	6157.67	5248.9	4592.42	4495.87	-0.417202	0.18304	-2.27929	0.0226496	0.269908
MTA3	194	268	217	246	178	204.17	176.867	166.444	149.534	217.003	169.432	0.106917	0.253304	0.42209	0.672959	0.937343
LOC102723824	87	134	182	220	149	91.5608	88.4333	139.598	133.73	181.648	117.595	-0.74612	0.278634	-2.67778	0.00741127	0.132535
COX7A2L	2342	3873	2571	3309	1821	2464.77	2555.99	1972.02	2011.42	2220.01	2295.11	0.280564	0.155658	1.80244	0.0714769	0.48866
OXER1	393	1017	836	944	550	413.602	671.169	641.233	573.823	670.515	561.505	-0.206792	0.215453	-0.959799	0.337156	0.822521
HAAO	936	1736	1285	1766	1040	985.068	1145.67	985.627	1073.49	1267.88	1072.38	-0.0546409	0.16305	-0.335117	0.737537	0.954851
DYNC2LI1	137	163	130	151	78	144.182	107.572	99.7132	91.7874	95.0912	107.13	0.391134	0.281222	1.39084	0.164275	0.678682
LRPPRC	2870	2975	3896	4213	1826	3020.45	1963.35	2988.33	2560.93	2226.11	2549.5	-0.0583574	0.192893	-0.302538	0.762242	0.959753
THADA	526	783	712	953	558	553.574	516.741	546.122	579.294	680.267	562.712	-0.167517	0.168089	-0.996599	0.318959	0.810153
ZFP36L2	3542	4937	6982	8518	2834	3727.68	3258.17	5355.37	5177.78	3454.98	3853.22	-0.417473	0.212571	-1.96393	0.0495386	0.408308
PPM1B	953	1487	1674	1936	883	1002.96	981.345	1284	1176.82	1076.48	1096.68	-0.250129	0.174526	-1.43319	0.151804	0.656971
PREPL	416	580	708	709	294	437.808	382.771	543.053	430.975	358.421	433.895	-0.119897	0.205054	-0.58471	0.558743	0.906832
CAMKMT	68	104	66	127	45	71.5647	68.6348	50.6236	77.1986	54.8603	55.3135	0.200071	0.664182	0.301229	0.76324	0.959893
SRBD1	384	424	395	574	241	404.13	279.819	302.975	348.914	293.807	325.85	0.109124	0.215523	0.50632	0.612632	0.919255
PRKCE	280	344	338	525	209	294.678	227.023	259.254	319.128	254.796	260.394	-0.098069	0.236687	-0.41434	0.678625	0.940705
EPAS1	7330	8685	9003	12367	5633	7714.26	5731.66	6905.52	7517.45	6867.29	7042.07	-0.0785322	0.17007	-0.461765	0.64425	0.929305
SOCS5	196	242	358	331	150	206.275	159.708	274.595	201.203	182.868	193.609	-0.271082	0.261976	-1.03476	0.300782	0.800452
ATP6V1E2	62	113	108	127	83	65.2502	74.5743	82.8387	77.1986	101.187	80.5745	-0.305986	0.353207	-0.866309	0.386321	0.848058
RHOQ	4349	5964	7688	7402	2523	4576.99	3935.94	5896.89	4499.4	3075.83	4189.78	-0.0777815	0.266769	-0.291569	0.770617	0.962048
LOC100506142	26	85	110	88	42	27.363	56.0957	84.3727	53.492	51.2029	45.4102	-0.584113	0.542802	-1.07611	0.281879	0.792924
PIGF	65	86	90	96	30	68.4075	56.7557	69.0322	58.3549	36.5735	65.7328	0.177042	0.405581	0.436515	0.662463	0.935159
CRIPT	150	329	264	275	106	157.863	217.124	202.495	167.162	129.226	163.825	0.172362	0.324717	0.530808	0.595552	0.916767
MCFD2	2606	2598	2798	3516	1686	2742.61	1714.55	2146.14	2137.25	2055.43	2138.25	0.0752131	0.184326	0.408044	0.683241	0.941318
TTC7A	6653	8920	8157	12003	6305	7001.77	5886.75	6256.62	7296.18	7686.53	7566.07	-0.135777	0.172274	-0.788148	0.43061	0.86558
CALM2	10987	12706	17561	17160	8743	11563	8385.32	13469.7	10430.9	10658.7	12495.7	-0.208078	0.20119	-1.03423	0.301026	0.800452
MSH2	244	330	310	359	168	256.791	217.783	237.778	218.223	204.812	209.413	0.102568	0.241995	0.423845	0.671679	0.937343
MSH6	615	789	823	1007	449	647.24	520.7	631.261	612.118	547.384	598.534	-0.0371468	0.164068	-0.226412	0.820881	0.972574
FBXO11	887	1172	1686	1517	523	933.499	773.461	1293.2	922.129	637.598	867.969	-0.157958	0.307097	-0.514358	0.607002	0.918661
FOXN2	335	590	794	775	232	352.562	389.37	609.018	471.094	282.835	460.698	-0.29525	0.299978	-0.984238	0.324999	0.813885
PPP1R21	564	1019	795	985	550	593.566	672.489	609.785	598.745	670.515	597.378	0.0191504	0.160658	0.1192	0.905117	0.987979
ACYP2	129	259	170	169	68	135.763	170.927	130.394	102.729	82.9	123.62	0.53869	0.316768	1.70058	0.0890221	0.529192
ASB3	287	347	395	381	189	302.045	229.003	302.975	231.596	230.413	257.46	0.0518627	0.22964	0.225843	0.821323	0.972721
ERLEC1	1658	2018	1797	2193	818	1744.92	1331.78	1378.34	1333.04	997.238	1339.78	0.312389	0.18887	1.65399	0.098129	0.55385
PSME4	1657	1934	2110	2374	970	1743.86	1276.34	1618.42	1443.07	1182.54	1412.57	0.0912348	0.180298	0.506021	0.612842	0.919347
SPTBN1	3104	3628	1794	3200	1507	3266.72	2394.3	1376.04	1945.16	1837.21	2226.02	0.718782	0.264633	2.71615	0.00660466	0.121078
BCL11A	441	779	680	894	402	464.118	514.101	521.577	543.43	490.085	506.582	-0.0838195	0.151429	-0.553522	0.579906	0.913539
VRK2	427	607	553	568	332	449.385	400.59	424.165	345.266	404.747	377.453	0.118948	0.212796	0.558975	0.576179	0.911569
FANCL	94	117	110	114	37	98.9277	77.2141	84.3727	69.2964	45.1073	71.4838	0.3923	0.367155	1.06849	0.285301	0.794019
RPS27A	7863	13288	8886	12236	8162	8275.2	8769.41	6815.78	7437.82	9950.44	8774.91	0.0793676	0.202862	0.391239	0.69562	0.945974
CFAP36	534	891	449	637	286	561.994	588.015	344.394	387.209	348.668	411.447	0.67387	0.171235	3.93534	8.31e-05	0.00422842
PPP4R3B	1675	2017	2943	3060	962	1762.81	1331.12	2257.35	1860.06	1172.79	1537.89	-0.19035	0.289683	-0.657099	0.511117	0.894922
RTN4	20139	27383	24771	30486	10557	21194.7	18071.4	19000	18531.3	12870.2	17779.6	0.224589	0.204225	1.09971	0.271457	0.781458
MTIF2	939	1420	1637	1671	677	988.225	937.129	1255.62	1015.74	825.342	938.979	-0.102315	0.224372	-0.456007	0.648385	0.929989
PRORSD1P	21	56	90	73	44	22.1009	36.9572	69.0322	44.374	53.6412	38.782	-0.903283	0.603348	-1.49712	0.134362	0.632012
CCDC88A	4037	5856	9020	7700	2895	4248.63	3864.67	6918.56	4680.55	3529.34	4357.95	-0.314366	0.24869	-1.26409	0.206198	0.725155
PNPT1	328	519	612	555	265	345.195	342.514	469.419	337.364	323.066	352.256	-0.133103	0.244076	-0.545334	0.585524	0.914971
PAPOLG	382	484	491	509	219	402.026	319.416	376.609	309.402	266.987	320.749	0.176814	0.223675	0.790495	0.429239	0.865249
REL	553	1021	2840	2401	830	581.99	673.809	2178.35	1459.48	1011.87	1073.92	-1.30376	0.343749	-3.79278	0.000148973	0.00677201
PUS10	145	235	377	304	112	152.601	155.088	289.168	184.79	136.541	178.111	-0.406949	0.390172	-1.043	0.296948	0.798621
PEX13	649	878	627	928	388	683.022	579.436	480.924	564.097	473.018	535.294	0.314346	0.174766	1.79866	0.0720719	0.489609
KIAA1841	169	352	493	491	136	177.859	232.302	378.143	298.461	165.8	221.214	-0.454968	0.402488	-1.13039	0.258312	0.773144
LOC339803	263	389	325	369	221	276.787	256.721	249.283	224.302	269.425	261.235	0.110005	0.195224	0.563482	0.573107	0.910208
C2orf74	358	551	508	570	449	376.767	363.632	389.649	346.482	547.384	405.667	-0.203974	0.242733	-0.840325	0.400726	0.853936
AHSA2	341	1445	1599	1315	659	358.876	953.628	1226.47	799.34	803.398	722.647	-0.522554	0.732348	-0.713533	0.475516	0.88225
USP34	1971	2374	3307	3413	1225	2074.33	1566.72	2536.55	2074.64	1493.42	1898.03	-0.162438	0.217769	-0.745918	0.455717	0.875614
XPO1	2351	2912	4367	4164	1160	2474.25	1921.77	3349.6	2531.14	1414.18	2205.2	-0.146672	0.317804	-0.461518	0.644427	0.929305
CCT4	3586	4774	4169	5092	2694	3773.99	3150.6	3197.73	3095.24	3284.3	3476.54	0.116723	0.151709	0.769388	0.441663	0.869637
COMMD1	679	1079	723	952	634	714.595	712.086	554.559	578.686	772.92	714.342	0.169597	0.233744	0.725569	0.468103	0.879387
B3GNT2	2502	2947	2435	2865	1455	2633.16	1944.87	1867.71	1741.53	1773.82	1876.11	0.350171	0.172336	2.03191	0.0421628	0.379188
EHBP1	79	145	98	165	69	83.1414	95.6927	75.1684	100.297	84.1191	83.9431	0.0474883	0.317784	0.149436	0.88121	0.982872
WDPCP	173	278	256	287	111	182.069	183.466	196.358	174.457	135.322	160.259	0.109163	0.263983	0.413524	0.679223	0.940705
MDH1	23133	30527	25506	28274	18226	24345.7	20146.3	19563.7	17186.7	22219.6	22047.5	0.178563	0.182484	0.97851	0.327822	0.815393
PELI1	385	532	528	663	356	405.183	351.093	404.989	403.013	434.006	389.758	-0.131871	0.189018	-0.697663	0.485388	0.886045
UGP2	4774	5957	7436	7287	2715	5024.27	3931.32	5703.6	4429.5	3309.9	4342.13	-0.00165345	0.237391	-0.00696508	0.994443	0.999121
VPS54	508	664	849	842	271	534.631	438.207	651.204	511.821	330.381	454.767	-0.0373304	0.301323	-0.123888	0.901404	0.987411
LGALSL	879	1323	1111	1484	746	925.08	873.114	852.164	902.069	909.462	958.583	0.0176159	0.13322	0.132232	0.894801	0.985401
AFTPH	2119	2708	3264	3804	1602	2230.08	1787.14	2503.57	2312.31	1953.03	2225.55	-0.169847	0.155921	-1.08931	0.276017	0.786261
SERTAD2	1109	1729	2165	2475	954	1167.14	1141.05	1660.61	1504.46	1163.04	1254.94	-0.323282	0.215928	-1.49717	0.134348	0.632012
ETAA1	96	95	179	124	51	101.033	62.6952	137.297	75.3751	62.175	82.3413	-0.175028	0.438351	-0.399287	0.689682	0.943825
RAB1A	6056	9583	10003	10615	5200	6373.47	6324.3	7672.55	6452.47	6339.41	6386.23	-0.103715	0.152944	-0.678123	0.497694	0.889885
ACTR2	7799	12776	14775	15828	5437	8207.85	8431.52	11332.8	9621.26	6628.34	8039.43	-0.14432	0.289093	-0.499217	0.617626	0.920767
LOC101927438	34	67	65	67	37	35.7824	44.2166	49.8566	40.7268	45.1073	45.1325	-0.168071	0.41208	-0.407861	0.683376	0.941361
SLC1A4	4019	4910	3303	4581	2383	4229.69	3240.35	2533.48	2784.62	2905.16	3197.12	0.446034	0.173638	2.56876	0.0102063	0.161645
CEP68	931	1520	1025	1513	772	979.806	1003.12	786.2	919.697	941.159	956.256	0.169446	0.147629	1.14778	0.251059	0.769483
SPRED2	1865	2582	2705	3537	1521	1962.77	1703.99	2074.8	2150.01	1854.28	1980.5	-0.146068	0.151621	-0.963373	0.33536	0.820826
ARHGAP25	2606	4120	3418	4159	2428	2742.61	2718.99	2621.69	2528.1	2960.02	2696.4	0.0151388	0.17343	0.0872903	0.930441	0.992304
CNRIP1	73	145	67	120	48	76.8269	95.6927	51.3907	72.9436	58.5176	61.0204	0.50078	0.364492	1.37391	0.169469	0.680633
C1D	334	479	561	565	291	351.509	316.116	430.301	343.443	354.763	348.759	-0.174256	0.230895	-0.754697	0.450431	0.872017
WDR92	142	253	253	298	116	149.444	166.967	194.057	181.143	141.418	154.48	-0.125851	0.265747	-0.473573	0.635804	0.927895
PNO1	376	602	519	654	307	395.711	397.29	398.086	397.543	374.269	373.83	0.0223797	0.16146	0.138609	0.889759	0.983955
PPP3R1	1549	2109	2487	2680	879	1630.2	1391.83	1907.59	1629.07	1071.6	1538.78	-0.0254113	0.250348	-0.101504	0.91915	0.990384
PLEK	45390	61258	54375	70692	40197	47769.5	40427.2	41707	42971.1	49004.9	44978.4	-0.0150551	0.141365	-0.106498	0.915187	0.988831
FBXO48	67	58	105	114	38	70.5123	38.2771	80.5376	69.2964	46.3265	55.0662	-0.284685	0.48194	-0.590706	0.554717	0.906728
APLF	74	103	75	103	67	77.8793	67.9748	57.5269	62.6099	81.6809	69.6079	0.12244	0.371572	0.329518	0.741764	0.954851
NFU1	594	963	683	834	418	625.139	635.532	523.878	506.958	509.591	578.32	0.296006	0.158226	1.87078	0.0613751	0.45243
MXD1	1285	2149	2038	2348	1004	1352.36	1418.23	1563.2	1427.26	1223.99	1410.21	-0.0210296	0.179918	-0.116885	0.906952	0.988117
GFPT1	1837	2217	2312	3019	1297	1933.3	1463.11	1773.36	1835.14	1581.2	1618.95	-0.0287738	0.17384	-0.165518	0.868536	0.980924
AAK1	2050	3947	4314	4864	1824	2157.47	2604.82	3308.94	2956.65	2223.67	2487.99	-0.249233	0.230452	-1.0815	0.279477	0.791373
ANXA4	8438	13130	11784	14377	8123	8880.34	8665.14	9038.62	8739.25	9902.89	9633.47	-0.0726181	0.122812	-0.591293	0.554324	0.906728
GMCL1	167	199	274	295	86	175.755	131.33	210.165	179.32	104.844	151.786	-0.111812	0.368321	-0.303572	0.761454	0.959427
SNRNP27	477	842	515	667	384	502.006	555.678	395.018	405.445	468.141	474.488	0.328006	0.168007	1.95233	0.0508985	0.415206
PCBP1	13121	19207	17026	22160	11669	13808.8	12675.7	13059.4	13470.3	14225.9	14619.4	-0.0368981	0.118195	-0.312181	0.754903	0.958926
C2orf42	223	335	313	410	187	234.69	221.083	240.079	249.224	227.975	228.304	-0.0732835	0.198709	-0.368798	0.712278	0.949388
TIA1	700	1216	1426	1383	724	736.696	802.499	1093.78	840.675	882.641	859.493	-0.286548	0.188027	-1.52398	0.127514	0.619667
PCYOX1	669	791	998	1194	396	704.071	522.02	765.491	725.789	482.77	562.892	-0.105295	0.303378	-0.347075	0.728535	0.954084
SNRPG	745	1348	850	927	606	784.055	889.612	651.971	563.489	738.785	766.501	0.364721	0.205024	1.77892	0.0752531	0.496306
FAM136A	1256	1913	1712	1931	965	1321.84	1262.48	1313.15	1173.78	1176.45	1214.43	0.0807726	0.138804	0.581919	0.560621	0.906892
CD207	28	10	77	151	112	29.4678	6.5995	59.0609	91.7874	136.541	64.6654	-2.45853	0.54636	-4.49984	6.8e-06	0.000558587
ADD2	145	164	304	469	239	152.601	108.232	233.176	285.088	291.369	358.017	-1.05591	0.283886	-3.7195	0.000199619	0.00855204
TGFA	2330	2953	3941	5647	2479	2452.15	1948.83	3022.84	3432.6	3022.19	3276.53	-0.523204	0.153204	-3.41507	0.00063766	0.0214443
TEX261	2492	3541	3036	3774	2123	2622.64	2336.88	2328.69	2294.08	2588.19	2602.4	0.045117	0.146345	0.308292	0.75786	0.958936
NAGK	5372	10827	7142	9439	5869	5653.62	7145.28	5478.09	5737.62	7155	6614.2	0.0642859	0.170342	0.377393	0.705882	0.948746
MCEE	109	189	145	210	77	114.714	124.731	111.219	127.651	93.872	120.966	0.103445	0.272131	0.38013	0.703849	0.948746
MPHOSPH10	609	900	910	1049	367	640.925	593.955	697.992	637.649	447.416	584.232	0.0514431	0.238304	0.215872	0.829088	0.973498
SPR	1939	3333	1836	2552	1533	2040.65	2199.61	1408.26	1551.27	1868.91	1683.04	0.399138	0.176324	2.26366	0.0235953	0.274589
ZNF638	1552	2297	2441	2763	1000	1633.36	1515.9	1872.31	1679.53	1219.12	1518.81	-0.0160931	0.199261	-0.0807641	0.93563	0.992304
DYSF	3638	3803	5441	7819	3588	3828.71	2509.79	4173.38	4752.88	4374.19	4628.42	-0.485079	0.21344	-2.27267	0.0230458	0.27238
CCT7	4109	5869	4420	5647	3766	4324.41	3873.25	3390.25	3432.6	4591.2	4179.04	0.107845	0.204898	0.526337	0.598654	0.916767
SFXN5	614	1098	784	1028	535	646.188	724.625	601.347	624.884	652.228	657.727	0.133585	0.144533	0.92425	0.355356	0.835583
SMYD5	381	667	529	792	491	400.973	440.187	405.756	481.428	598.587	468.041	-0.230909	0.211726	-1.09061	0.275447	0.785772
PRADC1	703	1260	849	1118	666	739.853	831.537	651.204	679.591	811.932	803.08	0.140799	0.189598	0.742618	0.457713	0.875889
FBXO41	524	864	666	710	351	551.47	570.197	510.838	431.583	427.91	476.003	0.295599	0.200111	1.47717	0.139629	0.63961
ALMS1	259	312	335	477	255	272.578	205.904	256.953	289.951	310.875	252.508	-0.261298	0.208683	-1.25213	0.210523	0.727898
TPRKB	214	261	280	307	147	225.218	172.247	214.767	186.614	179.21	200.734	0.0312128	0.250836	0.124435	0.900971	0.987268
DUSP11	515	700	556	758	381	541.998	461.965	426.466	460.76	464.484	485.578	0.153628	0.164228	0.935458	0.349553	0.830845
STAMBP	848	1365	1131	1412	834	892.455	900.832	867.505	858.303	1016.74	918.753	-0.0253172	0.147245	-0.171939	0.863486	0.979257
DGUOK	774	1474	825	1201	584	814.575	972.766	632.795	730.044	711.965	779.42	0.371416	0.18228	2.03762	0.0415884	0.376668
TET3	2275	2686	3582	4690	2009	2394.26	1772.63	2747.48	2850.88	2449.21	2523.1	-0.365763	0.210139	-1.74058	0.0817569	0.515941
SLC4A5	310	652	646	672	269	326.251	430.287	495.498	408.484	327.943	372.347	-0.118498	0.315614	-0.375453	0.707324	0.948766
BOLA3	471	906	618	740	391	495.691	597.915	474.021	449.819	476.675	498.133	0.230754	0.204676	1.12741	0.259568	0.773434
MOB1A	2577	3220	3841	4044	1576	2712.09	2125.04	2946.14	2458.2	1921.33	2540.44	-0.0152679	0.201582	-0.0757402	0.939626	0.992327
MTHFD2	4173	5878	6590	7632	4162	4391.76	3879.19	5054.69	4639.21	5073.97	4709.05	-0.251588	0.126961	-1.98162	0.0475215	0.400217
MRPL19	648	874	947	929	370	681.97	576.796	726.372	564.705	451.073	600.2	0.111678	0.212931	0.524476	0.599947	0.916803
GCFC2	170	303	256	283	89	178.912	199.965	196.358	172.025	108.501	172.747	0.246253	0.307594	0.800577	0.423376	0.863342
DCTN1	5131	6431	5312	7576	4271	5399.98	4244.14	4074.44	4605.17	5206.85	5159.71	0.05896	0.205802	0.286488	0.774504	0.963277
MOGS	2265	3713	2798	3817	1947	2383.74	2450.39	2146.14	2320.21	2373.62	2368.67	0.0848387	0.117694	0.72084	0.471008	0.880229
DOK1	2054	3323	2399	3601	1995	2161.68	2193.01	1840.09	2188.92	2432.14	2379.83	0.0164459	0.181201	0.0907605	0.927683	0.991774
M1AP	106	206	248	232	125	111.557	135.95	190.222	141.024	152.39	155.809	-0.375455	0.247031	-1.51987	0.128543	0.621326
C2orf81	88	141	96	161	94	92.6132	93.0529	73.6344	97.866	114.597	97.4155	-0.0303573	0.294279	-0.103158	0.917837	0.989984
WDR54	38	53	37	58	20	39.9921	34.9773	28.3799	35.2561	24.3823	41.0146	0.331321	0.411168	0.805803	0.420356	0.862836
RTKN	255	422	334	499	225	268.368	278.499	256.186	303.324	274.301	287.224	-0.0244393	0.185919	-0.131451	0.895419	0.985405
INO80B	399	773	447	696	354	419.917	510.141	342.86	423.073	431.568	420.831	0.224682	0.18921	1.18747	0.235042	0.755953
WBP1	712	1385	885	1277	828	749.325	914.031	678.817	776.241	1009.43	856.95	0.0221508	0.197758	0.11201	0.910816	0.98857
MRPL53	807	1651	921	1156	837	849.305	1089.58	706.43	702.69	1020.4	902.181	0.264034	0.212669	1.24153	0.214412	0.732333
CCDC142	185	514	529	651	231	194.698	339.214	405.756	395.719	281.616	304.515	-0.43345	0.332554	-1.3034	0.192439	0.711293
TTC31	595	1130	967	1055	608	626.192	745.743	741.713	641.296	741.223	661.013	-0.0430908	0.198003	-0.217627	0.827719	0.973498
LBX2-AS1	391	693	547	757	374	411.497	457.345	419.563	460.153	455.95	475.117	-0.0326141	0.155868	-0.209242	0.834259	0.973498
PCGF1	267	523	315	428	240	280.997	345.154	241.613	260.166	292.588	275.961	0.249765	0.196327	1.27219	0.203307	0.722834
AUP1	5324	9640	6699	8573	5418	5603.1	6361.92	5138.3	5211.21	6605.18	5855.13	0.0828479	0.156338	0.529929	0.596161	0.916767
HTRA2	466	916	658	876	478	490.429	604.514	504.702	532.488	582.738	533.835	0.0247771	0.1755	0.14118	0.887728	0.983646
LOXL3	690	1117	922	1198	630	726.172	737.164	707.197	728.22	768.044	750.512	-0.00448358	0.166715	-0.0268938	0.978544	0.995158
HK2	9968	13219	11851	19353	7929	10490.6	8723.88	9090.01	11764	9666.38	9153.92	-0.0828968	0.176139	-0.470633	0.637903	0.928648
POLE4	3143	5790	2843	3830	2430	3307.76	3821.11	2180.65	2328.12	2962.46	2985.14	0.518549	0.182615	2.83957	0.00451738	0.0920963
SUCLG1	1544	2306	2133	2287	1355	1624.94	1521.84	1636.06	1390.18	1651.9	1596.72	0.0133594	0.170968	0.07814	0.937717	0.992304
ST3GAL5	1087	1754	1294	1684	772	1143.98	1157.55	992.53	1023.64	941.159	1080.33	0.22211	0.129951	1.70918	0.0874177	0.527187
KDM3A	1050	1650	1545	1914	858	1105.04	1088.92	1185.05	1163.45	1046	1045.25	-0.0458201	0.167744	-0.273154	0.784735	0.966751
MRPL35	724	1135	1013	1011	506	761.954	749.043	776.996	614.55	616.873	704.692	0.173567	0.196469	0.88343	0.377004	0.846272
REEP1	278	295	320	329	126	292.574	194.685	245.448	199.987	153.609	198.496	0.276022	0.274606	1.00516	0.314822	0.80964
LOC90784	501	765	669	829	452	527.264	504.862	513.14	503.919	551.041	486.462	-0.0174911	0.168643	-0.103717	0.917394	0.989868
POLR1A	983	971	1281	1580	758	1034.53	640.811	982.559	960.424	924.091	942.246	-0.192162	0.275115	-0.69848	0.484877	0.886045
PTCD3	858	1477	1489	1499	897	902.979	974.746	1142.1	911.187	1093.55	974.976	-0.157612	0.149228	-1.05619	0.290883	0.794176
IMMT	3233	4695	4240	5437	3135	3402.48	3098.46	3252.18	3304.95	3821.93	3458.3	-0.0897486	0.157134	-0.571158	0.567892	0.909652
TGOLN2	15029	17927	19231	23935	10844	15816.9	11830.9	14750.7	14549.2	13220.1	13834	-0.0362899	0.161142	-0.225204	0.82182	0.972854
USP39	1221	1878	1542	2150	1259	1285.01	1239.39	1182.75	1306.91	1534.87	1356.5	-0.086555	0.161741	-0.535147	0.592548	0.916056
TRABD2A	286	539	379	481	255	300.993	355.713	290.702	292.382	310.875	323.33	0.145676	0.180747	0.805964	0.420264	0.862836
TMSB10	53577	109430	63145	88601	60446	56385.7	72218.3	48433.8	53857.3	73690.8	67571.4	0.132525	0.227405	0.58277	0.560048	0.906892
KCMF1	2084	3139	2956	3703	1570	2193.25	2071.58	2267.33	2250.92	1914.01	2171.17	-0.00927926	0.142028	-0.0653339	0.947908	0.993105
RETSAT	1249	1639	1382	2016	1094	1314.48	1081.66	1060.03	1225.45	1333.71	1215.87	-0.0102863	0.176758	-0.0581946	0.953594	0.993408
ELMOD3	324	581	673	814	392	340.985	383.431	516.208	494.801	477.894	409.671	-0.453119	0.200309	-2.2621	0.0236914	0.275029
CAPG	55721	92861	57971	79599	53610	58642.1	61283.6	44465.2	48385.3	65356.9	58743.3	0.185335	0.206802	0.896196	0.370148	0.841795
MAT2A	3588	7009	7928	7559	3792	3776.09	4625.59	6080.97	4594.84	4622.89	4755.98	-0.279544	0.22124	-1.26353	0.206398	0.725155
GGCX	665	990	1085	1364	722	699.861	653.35	832.222	829.126	880.203	772.652	-0.324593	0.132381	-2.45196	0.0142081	0.198148
VAMP8	5687	10709	7073	9407	6544	5985.13	7067.4	5425.17	5718.17	7977.9	6865.18	0.0345929	0.220844	0.156639	0.875529	0.982064
VAMP5	190	362	231	308	189	199.96	238.902	177.183	187.222	230.413	241.896	0.158501	0.208237	0.761156	0.446564	0.870818
RNF181	1604	2957	1616	2348	1713	1688.09	1951.47	1239.51	1427.26	2088.35	1764.23	0.200755	0.261186	0.768628	0.442114	0.869912
TMEM150A	701	1481	1089	1185	767	737.748	977.386	835.29	720.318	935.063	867.214	0.0519193	0.174796	0.297028	0.766445	0.960676
C2orf68	642	1172	847	1277	704	675.655	773.461	649.67	776.241	858.259	769.211	-0.0681571	0.175608	-0.388122	0.697926	0.947163
CHMP3	2243	3425	2334	2738	1663	2360.58	2260.33	1790.24	1664.33	2027.39	2136.65	0.339919	0.128048	2.65463	0.00793945	0.138649
RNF103	657	875	791	1041	424	691.442	577.456	606.717	632.786	516.906	585.621	0.110639	0.175133	0.631741	0.527556	0.900492
RMND5A	933	1233	1461	1684	651	981.91	813.718	1120.62	1023.64	793.645	931.723	-0.129073	0.186222	-0.693115	0.488238	0.886535
RGPD1	241	337	502	489	201	253.634	222.403	385.046	297.245	245.043	247.387	-0.382247	0.265857	-1.43779	0.150492	0.65475
LOC285074	233	430	390	465	279	245.215	283.778	299.14	282.656	340.134	276.223	-0.209326	0.20491	-1.02155	0.306992	0.804284
THNSL2	133	279	145	198	116	139.972	184.126	111.219	120.357	141.418	130.288	0.394139	0.26593	1.48212	0.138309	0.637989
KRCC1	546	950	752	909	374	574.623	626.952	576.803	552.548	455.95	570.057	0.183223	0.192601	0.951308	0.341448	0.825716
LINC00152	1216	2228	1010	1465	1006	1279.75	1470.37	774.695	890.52	1226.43	1123.64	0.515474	0.219773	2.34549	0.0190023	0.239489
EIF2AK3	1397	1385	1617	2491	1042	1470.23	914.031	1240.28	1514.19	1270.32	1319.34	-0.173329	0.205867	-0.841947	0.399817	0.853917
RPIA	313	792	679	827	464	329.408	522.68	520.81	502.703	565.67	463.735	-0.307529	0.218111	-1.40997	0.158549	0.67001
LOC654342	70	124	59	121	82	73.6696	81.8338	45.2545	73.5515	99.9676	79.0128	0.104404	0.427204	0.244389	0.80693	0.969814
GGT8P	46	99	78	76	48	48.4114	65.335	59.8279	46.1976	58.5176	54.9454	0.066983	0.380227	0.176166	0.860164	0.978015
MAL	83	147	111	188	110	87.3511	97.0126	85.1397	114.278	134.103	115.021	-0.263649	0.375305	-0.702494	0.482371	0.885761
ZNF514	51	192	177	144	77	53.6736	126.71	135.763	87.5323	93.872	83.602	-0.221563	0.511902	-0.432824	0.665143	0.936115
ZNF2	112	176	132	167	86	117.871	116.151	101.247	101.513	104.844	104.787	0.191344	0.270783	0.706632	0.479795	0.884234
MRPS5	1305	2539	1914	2230	1389	1373.41	1675.61	1468.09	1355.54	1693.35	1552.98	0.0206672	0.162582	0.127118	0.898847	0.986478
FAHD2A	258	393	344	445	242	271.525	259.36	263.857	270.499	295.026	293.337	-0.0572838	0.202562	-0.282796	0.777333	0.964448
LINC00342	101	348	281	301	139	106.295	229.663	215.534	182.967	169.457	168.856	-0.164255	0.325433	-0.504728	0.61375	0.919671
ANKRD36C	137	225	367	300	104	144.182	148.489	281.498	182.359	126.788	158.212	-0.43327	0.331253	-1.30797	0.190883	0.709336
FAHD2CP	58	105	79	85	78	61.0405	69.2947	60.595	51.6684	95.0912	62.1543	-0.0655048	0.393178	-0.166603	0.867682	0.980924
GPAT2	554	837	1119	1451	711	583.042	552.378	858.301	882.01	866.792	753.47	-0.615191	0.168835	-3.64374	0.000268709	0.0108485
NEURL3	155	233	116	109	75	163.126	153.768	88.9749	66.2571	91.4338	104.74	0.955297	0.276542	3.45444	0.000551431	0.0190364
ITPRIPL1	312	408	373	479	226	328.356	269.26	286.1	291.167	275.521	284.374	0.0658219	0.186319	0.353275	0.723883	0.952362
NCAPH	2461	3697	5565	6537	3879	2590.01	2439.83	4268.49	3973.6	4728.96	3510.92	-0.781484	0.13701	-5.70386	1.17e-08	2.54e-06
ADRA2B	728	980	2245	3226	1587	766.164	646.751	1721.97	1960.97	1934.74	1238.87	-1.40881	0.147992	-9.51952	1.74e-21	2.96e-18
DUSP2	974	1631	1691	2018	1089	1025.06	1076.38	1297.04	1226.67	1327.62	1225.4	-0.287767	0.144409	-1.99272	0.0462923	0.398359
STARD7	5547	6865	9080	10304	5473	5837.79	4530.56	6964.58	6263.42	6672.23	6669.54	-0.356166	0.140872	-2.52829	0.0114619	0.173786
STARD7-AS1	90	110	101	167	65	94.7181	72.5945	77.4695	101.513	79.2426	87.7061	-0.0536905	0.334084	-0.16071	0.872322	0.981702
TMEM127	7918	9881	8973	12792	5962	8333.08	6520.96	6882.51	7775.79	7268.38	7881.79	0.0227493	0.157835	0.144134	0.885395	0.983261
CIAO1	2543	4515	4133	5083	2213	2676.31	2979.67	3170.11	3089.77	2697.91	2826.79	-0.0785691	0.16159	-0.486225	0.626807	0.925065
SNRNP200	7024	9351	8773	11216	6749	7392.22	6171.19	6729.11	6817.8	8227.82	7088.83	-0.0979304	0.191052	-0.512585	0.608242	0.918661
FAHD2B	86	109	94	104	60	90.5084	71.9345	72.1003	63.2178	73.147	76.4737	0.222876	0.338086	0.65923	0.509748	0.894124
KANSL3	2338	3987	3341	4381	2452	2460.56	2631.22	2562.63	2663.05	2989.28	2616.73	-0.103968	0.132936	-0.782088	0.434163	0.866144
LMAN2L	834	1016	857	1180	756	877.721	670.509	657.34	717.279	921.653	788.644	0.0167957	0.22473	0.0747372	0.940424	0.992327
CNNM3	397	565	538	854	336	417.812	372.872	412.659	519.115	409.623	439.885	-0.183148	0.18469	-0.991654	0.321367	0.812593
ARID5A	4068	7676	4401	6673	3412	4281.26	5065.78	3375.68	4056.27	4159.63	4246.75	0.27517	0.143562	1.91674	0.0552709	0.430246
CNNM4	1461	1852	1555	2275	1344	1537.59	1222.23	1192.72	1382.89	1638.49	1383.41	-0.0255459	0.187515	-0.136234	0.891636	0.984597
ANKRD39	99	176	97	148	99	104.19	116.151	74.4014	89.9638	120.693	97.735	0.227114	0.313128	0.725308	0.468263	0.879387
SEMA4C	25	27	72	82	46	26.3106	17.8186	55.2258	49.8448	56.0794	65.0045	-1.30665	0.381956	-3.42096	0.000624012	0.0212165
ANKRD36	95	203	234	240	112	99.9802	133.97	179.484	145.887	136.541	121.032	-0.392397	0.303099	-1.29462	0.195453	0.711293
ANKRD36B	99	219	292	232	98	104.19	144.529	223.971	141.024	119.474	126.884	-0.375811	0.35524	-1.05791	0.290097	0.794176
COX5B	8311	16735	10748	15803	9115	8746.69	11044.3	8243.98	9606.06	11112.3	10499.1	0.0359331	0.195657	0.183654	0.854285	0.977096
ACTR1B	2752	4191	3243	4489	2576	2896.27	2765.85	2487.46	2728.7	3140.45	2973.77	0.0240355	0.147539	0.16291	0.87059	0.981236
LINC01125	34	85	179	156	77	35.7824	56.0957	137.297	94.8267	93.872	70.4213	-1.23394	0.488901	-2.5239	0.011606	0.17453
ZAP70	26	106	76	122	86	27.363	69.9547	58.2939	74.1593	104.844	65.2942	-0.675201	0.479764	-1.40736	0.159321	0.671053
TMEM131	1067	1896	2635	2907	1146	1122.94	1251.26	2021.11	1767.06	1397.11	1407.74	-0.542107	0.486631	-1.114	0.26528	0.776703
INPP4A	1132	1633	1630	1824	880	1191.34	1077.7	1250.25	1108.74	1072.82	1104.86	-0.0131011	0.180639	-0.0725264	0.942183	0.992378
COA5	345	619	525	594	314	363.086	408.509	402.688	361.071	382.803	380.787	0.0160994	0.194903	0.082602	0.934168	0.992304
UNC50	730	1286	1167	1193	576	768.269	848.696	895.118	725.181	702.212	773.854	0.0624877	0.207369	0.301336	0.763159	0.959893
MGAT4A	1062	1452	1302	1526	516	1117.67	958.247	998.666	927.599	629.065	958.985	0.282301	0.237993	1.18617	0.235555	0.755953
MITD1	261	557	464	515	247	274.682	367.592	355.899	313.05	301.122	309.4	-0.00761547	0.258662	-0.0294418	0.976512	0.995158
MRPL30	648	933	912	1064	470	681.97	615.733	699.527	646.767	572.985	642.815	0.0168026	0.168387	0.0997855	0.920515	0.99094
TXNDC9	461	577	673	705	282	485.167	380.791	516.208	428.544	343.791	415.67	0.00653673	0.246834	0.0264822	0.978873	0.995158
EIF5B	2511	6368	4742	5301	2159	2642.63	4202.56	3637.23	3222.28	2632.07	2959	0.113558	0.278881	0.40719	0.683868	0.941386
REV1	396	809	870	882	501	416.759	533.899	667.312	536.135	610.778	523.283	-0.345062	0.26063	-1.32396	0.185517	0.702516
CHST10	28	61	40	47	34	29.4678	40.2569	30.681	28.5696	41.45	43.5649	0.0831311	0.430331	0.19318	0.846818	0.974617
PDCL3	559	1008	668	799	491	588.304	665.229	512.373	485.683	598.587	593.756	0.240918	0.176903	1.36187	0.17324	0.686391
AFF3	125	140	378	327	140	131.553	92.393	289.935	198.771	170.676	199.986	-0.980607	0.377592	-2.597	0.00940408	0.15385
RPL31	5617	10012	6048	8602	6324	5911.46	6607.42	4638.97	5228.84	7709.7	6549.01	0.0957668	0.251278	0.381118	0.703116	0.948746
TBC1D8	2672	3810	4592	5956	3000	2812.07	2514.41	3522.18	3620.43	3657.35	3554.64	-0.435275	0.137571	-3.16401	0.00155612	0.0424104
CNOT11	1205	1895	1671	2039	950	1268.17	1250.61	1281.7	1239.43	1158.16	1268.27	0.0371596	0.137223	0.270797	0.786547	0.966847
RNF149	1706	2915	2340	2786	1007	1795.43	1923.75	1794.84	1693.51	1227.65	1567.84	0.241224	0.206205	1.16983	0.242071	0.760867
IL1R1	1115	1465	1601	1702	773	1173.45	966.827	1228.01	1034.58	942.378	1072.4	0.000653595	0.213029	0.0030681	0.997552	0.999901
MAP4K4	7500	9767	11310	14863	7831	7893.17	6445.73	8675.05	9034.67	9546.91	8640.95	-0.341908	0.154587	-2.21175	0.0269842	0.296994
MFSD9	204	278	192	264	141	214.694	183.466	147.269	160.476	171.896	160.947	0.315845	0.251407	1.25631	0.209003	0.725934
LINC01114	14	34	86	89	45	14.7339	22.4383	65.9641	54.0998	54.8603	69.2179	-1.62135	0.396789	-4.08619	4.39e-05	0.00253532
POU3F3	7	20	52	134	43	7.36696	13.199	39.8853	81.4537	52.422	83.6802	-2.45562	0.465862	-5.27113	1.36e-07	2.12e-05
MRPS9	315	568	490	537	319	331.513	374.852	375.842	326.423	388.898	371.942	-0.0375224	0.199022	-0.188534	0.850458	0.976227
TGFBRAP1	1198	1528	1498	1981	908	1260.8	1008.4	1149	1204.18	1106.96	1199.77	-0.0256875	0.181795	-0.141299	0.887633	0.983646
C2orf49	156	308	276	321	180	164.178	203.265	211.699	195.124	219.441	191.321	-0.176363	0.228711	-0.771117	0.440637	0.869352
NCK2	762	1399	1406	1728	781	801.946	923.27	1078.44	1050.39	952.131	978.593	-0.251171	0.148671	-1.68944	0.0911352	0.533961
UXS1	1702	2572	2307	2877	1318	1791.22	1697.39	1769.53	1748.82	1606.8	1544.75	0.0290852	0.154508	0.188244	0.850686	0.976227
RGPD3	211	253	376	410	159	222.061	166.967	288.401	249.224	193.84	207.387	-0.335297	0.269747	-1.24301	0.213865	0.732176
RGPD4	195	340	409	464	193	205.222	224.383	313.713	282.049	235.29	227.667	-0.368593	0.260175	-1.41671	0.156567	0.666896
SULT1C2	179	384	331	337	166	188.384	253.421	253.885	204.85	202.373	220.198	0.00713347	0.253521	0.0281376	0.977552	0.995158
GCC2	432	979	1323	1271	384	454.647	646.091	1014.77	772.594	468.141	587.32	-0.450296	0.376099	-1.19728	0.231198	0.751393
LIMS1	5138	8891	10628	11489	3998	5407.35	5867.61	8151.94	6983.74	4874.03	5751.3	-0.242748	0.307508	-0.789406	0.429875	0.865249
RANBP2	3432	3341	5803	5803	2045	3611.92	2204.89	4451.04	3527.43	2493.09	3180.76	-0.264444	0.242227	-1.09172	0.274956	0.785119
LINC00116	486	1207	496	766	446	511.477	796.559	380.444	465.623	543.726	539.777	0.501767	0.265538	1.88963	0.0588078	0.443854
2023-09-10	262	351	496	407	200	275.735	231.642	380.444	247.4	243.823	261.58	-0.200572	0.250402	-0.801	0.423132	0.863342
RGPD8	474	881	2227	2213	432	498.848	581.416	1708.16	1345.2	526.659	693.971	-1.1445	0.373301	-3.06589	0.00217025	0.0536259
LIMS3L	707	1286	1329	1724	528	744.063	848.696	1019.38	1047.96	643.694	802.505	-0.183465	0.303157	-0.605182	0.545058	0.904219
SH3RF3-AS1	66	77	123	201	49	69.4599	50.8161	94.344	122.181	59.7368	82.065	-0.629289	0.466641	-1.34855	0.177481	0.69228
SH3RF3	522	664	864	1223	505	549.365	438.207	662.709	743.417	615.654	568.662	-0.452837	0.208993	-2.16676	0.0302535	0.316649
SOWAHC	216	321	497	518	185	227.323	211.844	381.211	314.873	225.537	261.858	-0.487926	0.344594	-1.41595	0.156791	0.667175
RGPD6	796	1533	4	3	731	837.729	1011.7	3.0681	1.82359	891.175	680.211	1.63123	1.8625	0.875826	NA	NA
LIMS3-LOC440895	431	556	690	731	453	453.594	366.932	529.247	444.348	552.26	482.007	-0.310307	0.328062	-0.945879	0.34421	0.828584
BCL2L11	1122	1286	2288	2944	1325	1180.82	848.696	1754.95	1789.55	1615.33	1720.17	-0.764549	0.169419	-4.51277	6.4e-06	0.000529225
MIR4435-2HG	805	1481	785	1008	600	847.2	977.386	602.114	612.726	731.47	799.918	0.495571	0.179668	2.75826	0.00581102	0.110114
ANAPC1	640	751	903	981	507	673.551	495.622	692.623	596.314	618.092	594.344	-0.124416	0.192248	-0.647166	0.517524	0.89691
MERTK	113	210	141	173	93	118.924	138.589	108.15	105.16	113.378	107.767	0.248587	0.260916	0.952748	0.340718	0.824835
TMEM87B	880	1164	1458	1630	525	926.132	768.182	1118.32	990.817	640.037	856.83	-0.116518	0.243605	-0.478307	0.632432	0.926917
ZC3H8	221	484	400	385	197	232.585	319.416	306.81	234.027	240.166	240.327	0.0872305	0.276034	0.316014	0.751992	0.957827
ZC3H6	211	463	477	490	244	222.061	305.557	365.871	297.853	297.465	283.49	-0.277363	0.282113	-0.983164	0.325527	0.814065
CHCHD5	425	885	461	685	461	447.28	584.056	353.598	416.386	562.013	478.485	0.221677	0.251829	0.880267	0.378715	0.846272
POLR1B	340	409	500	589	273	357.824	269.919	383.512	358.032	332.819	343.4	-0.198036	0.193668	-1.02255	0.306519	0.804163
TTL	2439	3710	4469	5049	2615	2566.86	2448.41	3427.83	3069.1	3187.99	2806.29	-0.364592	0.168831	-2.1595	0.0308111	0.319931
IL1B	220	443	275	380	180	231.533	292.358	210.932	230.988	219.441	227.641	0.251713	0.24895	1.0111	0.311969	0.808511
SLC20A1	5547	9968	7385	7856	4095	5837.79	6578.38	5664.48	4775.37	4992.29	5013.92	0.271401	0.168038	1.61512	0.106284	0.5733
IL1A	405	673	338	349	111	426.231	444.146	259.254	212.144	135.322	287.794	1.09699	0.260129	4.21711	2.47e-05	0.00162825
PAX8	510	906	525	831	418	536.736	597.915	402.688	505.134	509.591	516.571	0.266723	0.177256	1.50474	0.132392	0.63021
IL1RN	47559	78116	84658	111350	58284	50052.2	51552.6	64934.8	67685.6	71055	60284.4	-0.418311	0.11818	-3.53961	0.000400716	0.0148215
PSD4	3953	5294	3925	5831	2921	4160.23	3493.77	3010.57	3544.45	3561.04	3633.34	0.182367	0.172904	1.05473	0.291549	0.794443
PAX8-AS1	1136	1930	1716	2100	1234	1195.55	1273.7	1316.21	1276.51	1504.39	1293.74	-0.143508	0.150632	-0.952708	0.340738	0.824835
CBWD2	427	746	562	688	340	449.385	492.323	431.068	418.21	414.5	441.506	0.162126	0.153249	1.05793	0.29009	0.794176
WASH2P	408	1119	683	874	466	429.388	738.484	523.878	531.273	568.109	516.482	0.114152	0.249199	0.458077	0.646897	0.929723
RPL23AP7	129	240	131	192	119	135.763	158.388	100.48	116.71	145.075	132.811	0.296304	0.274239	1.08046	0.279937	0.791373
RABL2A	208	412	391	448	289	218.904	271.899	299.907	272.323	352.325	281.958	-0.318365	0.206573	-1.54118	0.123274	0.610727
SLC35F5	915	1040	1419	1421	590	962.967	686.348	1088.41	863.774	719.279	867.091	-0.114615	0.214746	-0.533725	0.593532	0.916056
ACTR3	14606	19165	19435	21064	9529	15371.7	12647.9	14907.1	12804	11617	13762.6	0.0955318	0.144855	0.659499	0.509576	0.894124
DDX18	1063	1496	1722	1938	843	1118.73	987.285	1320.82	1178.04	1027.72	1114.39	-0.161402	0.16272	-0.991902	0.321245	0.812593
CCDC93	2209	3956	4861	5036	2501	2324.8	2610.76	3728.51	3061.2	3049.01	2620.64	-0.410198	0.253912	-1.61551	0.1062	0.573106
INSIG2	588	888	849	926	332	618.825	586.035	651.204	562.881	404.747	567.521	0.156141	0.273719	0.570441	0.568378	0.909652
MARCO	2077	4004	2224	3551	1828	2185.88	2642.44	1705.86	2158.52	2228.55	2171.37	0.250203	0.196584	1.27275	0.203107	0.722739
STEAP3	1223	1575	1373	1776	1027	1287.11	1039.42	1053.12	1079.57	1252.03	1101.66	0.0439891	0.176085	0.249817	0.802729	0.969166
TMEM177	98	134	88	129	50	103.137	88.4333	67.4982	78.4144	60.9559	85.209	0.465252	0.376774	1.23483	0.216894	0.734478
PTPN4	317	377	313	490	181	333.618	248.801	240.079	297.853	220.66	268.001	0.193471	0.22664	0.85365	0.393299	0.850176
DBI	18738	29513	19536	22263	15459	19720.3	19477.1	14984.6	13532.9	18846.3	18239	0.312061	0.212683	1.46726	0.142305	0.645248
C2orf76	110	144	147	145	105	115.767	95.0328	112.753	88.1402	128.007	112.665	-0.0534528	0.323905	-0.165026	0.868923	0.980924
TFCP2L1	489	671	436	531	256	514.635	442.826	334.423	322.775	312.094	366.233	0.564183	0.194027	2.90776	0.00364028	0.079261
TMEM185B	1265	1818	1659	2072	1094	1331.31	1199.79	1272.49	1259.49	1333.71	1249.32	-0.0264732	0.127981	-0.206853	0.836125	0.973498
RALB	3567	5446	5140	5761	2881	3753.99	3594.09	3942.51	3501.9	3512.28	3519.18	0.008203	0.11716	0.0700156	0.944181	0.99244
GYPC	1031	1653	717	1019	630	1085.05	1090.9	549.957	619.413	768.044	884.534	0.755381	0.200701	3.76372	0.000167407	0.0073845
CLASP1	1118	1547	1501	1927	773	1176.61	1020.94	1151.3	1171.35	942.378	1043.59	0.0117803	0.209643	0.0561922	0.955189	0.994045
TSN	1191	1782	1850	2198	866	1253.44	1176.03	1419	1336.08	1055.76	1158.04	-0.0662067	0.199924	-0.33116	0.740524	0.954851
NIFK	593	857	878	842	401	624.087	565.577	673.448	511.821	488.866	563.321	0.0899658	0.219314	0.410215	0.681649	0.940705
BIN1	756	1235	549	827	348	795.632	815.038	421.097	502.703	424.253	614.358	0.839557	0.181522	4.62511	3.74e-06	0.000332772
ERCC3	1036	1814	1475	1808	1166	1090.31	1197.15	1131.36	1099.02	1421.49	1132.73	-0.0876593	0.190621	-0.459861	0.645616	0.929449
MAP3K2	2141	3211	4324	4588	1357	2253.24	2119.1	3316.61	2788.88	1654.34	2228.57	-0.24345	0.283067	-0.860042	0.389766	0.849115
PROC	105	252	182	276	106	110.504	166.307	139.598	167.77	129.226	156.24	-0.0685261	0.268485	-0.255233	0.798543	0.968385
IWS1	1542	2311	2193	2575	1638	1622.84	1525.14	1682.09	1565.25	1996.91	1667.3	-0.15015	0.155397	-0.96623	0.333929	0.820074
LIMS2	358	618	405	757	308	376.767	407.849	310.645	460.153	375.488	387.135	0.037192	0.215661	0.172456	0.863079	0.979197
SFT2D3	382	763	596	824	254	402.026	503.542	457.147	500.879	309.656	422.568	0.0969566	0.250881	0.386464	0.699153	0.947826
WDR33	1978	2967	2719	3469	1789	2081.69	1958.07	2085.54	2108.68	2181	2152.11	-0.0734425	0.108028	-0.679844	0.496603	0.88947
POLR2D	486	849	833	967	504	511.477	560.297	638.932	587.804	614.435	569.817	-0.193607	0.158748	-1.21959	0.222621	0.740248
AMMECR1L	748	1065	1014	1231	766	787.212	702.847	777.763	748.28	933.844	784.126	-0.136883	0.171263	-0.799258	0.424141	0.863923
SAP130	1020	1456	1431	1979	1086	1073.47	960.887	1097.61	1202.96	1323.96	1036.39	-0.248168	0.196554	-1.26259	0.206737	0.725155
RAB6C	177	259	267	290	115	186.279	170.927	204.796	176.28	140.198	172.907	0.0316945	0.25756	0.123057	0.902062	0.98755
UGGT1	3330	4355	5387	6508	2809	3504.57	2874.08	4131.96	3955.97	3424.5	3579.32	-0.268102	0.149841	-1.78925	0.073575	0.4934
HS6ST1	3193	4274	3734	5204	2397	3360.39	2820.63	2864.07	3163.32	2922.22	3343.07	0.0501527	0.152211	0.329495	0.741782	0.954851
SMPD4	1804	2640	2352	2896	1540	1898.57	1742.27	1804.04	1760.37	1877.44	1825.73	0.00502847	0.143935	0.0349357	0.972131	0.995158
MZT2B	1476	3461	1133	2087	1026	1553.38	2284.09	869.039	1268.61	1250.81	1518.05	0.765681	0.241393	3.17192	0.00151432	0.0416527
CCDC115	1600	2417	1934	2491	1405	1683.88	1595.1	1483.43	1514.19	1712.86	1555.63	0.063048	0.152186	0.414284	0.678666	0.940705
IMP4	1006	1766	1203	1833	1046	1058.74	1165.47	922.731	1114.21	1275.2	1129.4	0.0128591	0.17479	0.073569	0.941353	0.992327
PTPN18	3118	5310	4625	5990	3223	3281.45	3504.33	3547.49	3641.1	3929.22	3726.02	-0.12651	0.118904	-1.06397	0.287344	0.794176
WTH3DI	164	282	216	230	110	172.597	186.106	165.677	139.809	134.103	154.351	0.2907	0.249699	1.1642	0.244342	0.762433
LOC401010	38	61	49	76	40	39.9921	40.2569	37.5842	46.1976	48.7647	43.2374	-0.13433	0.395693	-0.33948	0.734248	0.954851
MZT2A	782	1661	742	1137	613	822.995	1096.18	569.132	691.141	747.319	800.439	0.523641	0.188838	2.77296	0.00555483	0.106363
LOC150776	498	1077	844	1101	578	524.107	710.766	647.369	669.258	704.65	611.63	-0.122219	0.198219	-0.616588	0.537507	0.90256
PLEKHB2	13589	15172	16377	19926	9628	14301.4	10012.8	12561.6	12112.3	11737.7	12943.9	0.00206713	0.165702	0.012475	0.990047	0.997529
FAM168B	3632	4965	5376	6804	3160	3822.4	3276.65	4123.52	4135.9	3852.41	3958.02	-0.186616	0.135206	-1.38023	0.167515	0.678682
NCKAP5	207	205	514	747	264	217.852	135.29	394.251	454.074	321.847	397.062	-1.15211	0.317242	-3.63163	0.000281637	0.0112939
TMEM163	113	170	115	187	81	118.924	112.191	88.2078	113.67	98.7485	87.5505	0.201492	0.297227	0.677906	0.497832	0.889885
MGAT5	5574	6074	6564	8308	4337	5866.2	4008.54	5034.75	5050.13	5287.31	5139.73	-0.0539654	0.195234	-0.276414	0.78223	0.965526
DARS	1709	2613	2356	2727	1280	1798.59	1724.45	1807.11	1657.64	1560.47	1642.66	0.0714376	0.131961	0.541352	0.588265	0.915743
CXCR4	5286	7653	8208	11708	7314	5563.11	5050.6	6295.74	7116.86	8916.62	7587.67	-0.487881	0.197865	-2.46573	0.0136735	0.194102
RAB3GAP1	1530	2048	1967	2384	1110	1610.21	1351.58	1508.74	1449.15	1353.22	1465.4	0.0412952	0.146987	0.280945	0.778752	0.96507
R3HDM1	559	934	1051	1183	587	588.304	616.393	806.143	719.102	715.622	629.901	-0.31036	0.26924	-1.15273	0.249022	0.76776
CCNT2	542	1061	1153	1101	445	570.413	700.207	884.379	669.258	542.507	624.923	-0.137688	0.271243	-0.507618	0.611721	0.919203
UBXN4	2441	4066	4239	4555	1725	2568.96	2683.36	3251.42	2768.82	2102.98	2589.83	-0.0447741	0.209022	-0.214207	0.830386	0.973498
MCM6	441	613	450	553	293	464.118	404.549	345.161	336.148	357.201	406.817	0.326528	0.20569	1.58748	0.112404	0.587939
SPOPL	516	566	757	791	231	543.05	373.532	580.638	480.82	281.616	449.772	0.0272344	0.284474	0.095736	0.92373	0.99157
HNMT	970	1582	993	1162	549	1020.85	1044.04	761.656	706.337	669.295	859.888	0.534221	0.151699	3.52159	0.000428974	0.0155765
KYNU	2052	2635	2863	3067	1514	2159.57	1738.97	2195.99	1864.32	1845.74	1916.75	-0.0155325	0.169457	-0.0916608	0.926968	0.991774
ARHGAP15	497	690	365	345	182	523.054	455.365	279.964	209.713	221.879	381.676	1.04249	0.227748	4.57736	4.71e-06	0.000409355
GTDC1	656	798	1000	1079	510	690.389	526.64	767.025	655.885	621.75	644.837	-0.167363	0.197215	-0.848631	0.396087	0.852438
ZEB2	3986	5375	6405	7377	3397	4194.96	3547.23	4912.79	4484.21	4141.34	3952.46	-0.221653	0.21389	-1.03629	0.300065	0.800434
EPC2	412	535	779	781	347	433.598	353.073	597.512	474.741	423.034	447.059	-0.346085	0.22588	-1.53217	0.125481	0.615399
MMADHC	1607	1933	2143	2397	1013	1691.24	1275.68	1643.73	1457.05	1234.97	1488.44	0.0354935	0.198263	0.179022	0.85792	0.977543
ACVR2A	128	195	207	263	142	134.71	128.69	158.774	159.868	173.115	154.238	-0.314694	0.248621	-1.26576	0.2056	0.725155
ORC4	370	445	491	483	213	389.396	293.678	376.609	293.598	259.672	297.718	0.133747	0.244258	0.547566	0.58399	0.914971
MBD5	110	160	192	186	101	115.767	105.592	147.269	113.063	123.131	99.145	-0.209363	0.335016	-0.624934	0.532015	0.901322
NEB	68	126	415	313	135	71.5647	83.1537	318.315	190.261	164.581	130.122	-1.53575	0.397972	-3.85895	0.000113876	0.00542506
RIF1	506	571	898	861	256	532.526	376.831	688.788	523.37	312.094	466.88	-0.164697	0.326294	-0.50475	0.613734	0.919671
RBM43	152	185	211	252	104	159.968	122.091	161.842	153.182	126.788	135.157	-0.0719894	0.298872	-0.24087	0.809656	0.970402
NMI	762	1342	1091	1261	405	801.946	885.653	836.824	766.516	493.743	734.252	0.269434	0.262195	1.02761	0.304135	0.80255
ARL5A	884	1176	1447	1545	445	930.342	776.101	1109.88	939.149	542.507	908.544	-0.0205169	0.291791	-0.0703136	0.943944	0.99244
CACNB4	57	80	201	158	67	59.9881	52.796	154.172	96.0424	81.6809	95.1289	-0.980356	0.39542	-2.47928	0.0131648	0.190134
STAM2	715	1027	1254	1423	516	752.482	677.769	961.849	864.99	629.065	740.501	-0.197701	0.237305	-0.833112	0.404782	0.856037
GPD2	1889	2125	2720	2742	1237	1988.03	1402.39	2086.31	1666.76	1508.05	1620.03	-0.0510509	0.190103	-0.268543	0.788281	0.967093
FAM133DP	67	161	137	135	79	70.5123	106.252	105.082	82.0615	96.3103	88.1713	-0.0849882	0.348727	-0.24371	0.807455	0.970022
CYTIP	981	1300	997	1574	790	1032.43	857.935	764.724	956.777	963.103	1137.87	0.0780995	0.181653	0.429939	0.66724	0.936865
ACVR1	1088	1189	1214	1622	821	1145.04	784.68	931.168	985.954	1000.9	996.955	-0.0139224	0.194053	-0.0717454	0.942805	0.992378
PKP4	248	382	230	328	172	261.001	252.101	176.416	199.379	209.688	227.789	0.396066	0.242163	1.63554	0.101937	0.563634
ARL6IP6	493	545	553	791	326	518.844	359.673	424.165	480.82	397.432	475.405	0.0091451	0.199385	0.0458664	0.963417	0.995158
FMNL2	2590	3504	5012	5567	2475	2725.78	2312.46	3844.33	3383.98	3017.32	2793.8	-0.439677	0.213543	-2.05897	0.0394975	0.365654
PRPF40A	2138	2763	3557	3627	1261	2250.08	1823.44	2728.31	2204.72	1537.31	2057.56	-0.083911	0.241902	-0.346879	0.728682	0.954084
WDSUB1	360	602	641	641	293	378.872	397.29	491.663	389.64	357.201	368.67	-0.0900431	0.295928	-0.304274	0.760919	0.959203
LOC643072	67	128	114	121	69	70.5123	84.4736	87.4408	73.5515	84.1191	73.2029	-0.0706037	0.389524	-0.181256	0.856166	0.977525
BAZ2B	645	922	1113	1222	464	678.813	608.474	853.699	742.809	565.67	669.507	-0.167462	0.19238	-0.870476	0.38404	0.84765
CD302	4	40	76	232	7	4.20969	26.398	58.2939	141.024	8.53382	138.302	-2.16572	1.0883	-1.99001	0.0465904	0.398916
2023-03-07	1195	1174	1728	1791	630	1257.65	774.781	1325.42	1088.68	768.044	1040.38	-0.0653134	0.248949	-0.262356	0.793047	0.968138
LY75-CD302	578	776	2096	1107	1932	608.3	512.121	1607.68	672.905	2355.33	730.119	-1.46379	3.20806	-0.456285	0.648185	0.929989
LY75	4336	4501	9225	10529	2519	4563.31	2970.43	7075.8	6400.19	3070.96	5095.25	-0.550463	0.455162	-1.20938	0.226518	0.746288
RBMS1	2730	4368	5376	5639	2060	2873.11	2882.66	4123.52	3427.74	2511.38	3055.92	-0.221525	0.226692	-0.977207	0.328467	0.816198
TANK	2079	2609	2839	2990	1646	2187.99	1721.81	2177.58	1817.51	2006.67	2103.3	-0.0343199	0.153292	-0.223887	0.822846	0.973197
AHCTF1P1	249	245	389	428	176	262.053	161.688	298.373	260.166	214.565	228.322	-0.293849	0.264827	-1.10959	0.267177	0.777145
PSMD14	2317	2901	2832	2924	1448	2438.46	1914.51	2172.21	1777.39	1765.28	2055.86	0.191113	0.180948	1.05618	0.290888	0.794176
DPP4	866	1148	387	402	203	911.398	757.622	296.839	244.361	247.481	524.956	1.6634	0.17725	9.38446	6.32e-21	8.37e-18
IFIH1	1183	1797	1917	2072	897	1245.02	1185.93	1470.39	1259.49	1093.55	1143.35	-0.0695777	0.205295	-0.338915	0.734674	0.954851
GCA	634	961	914	1068	541	667.236	634.212	701.061	649.198	659.542	654.299	-0.0428145	0.159018	-0.269243	0.787743	0.967093
TTC21B	180	224	238	251	89	189.436	147.829	182.552	152.574	108.501	135.775	0.177308	0.29156	0.608138	0.543096	0.90368
STK39	146	249	263	244	120	153.654	164.328	201.727	148.319	146.294	176.991	-0.0582232	0.285141	-0.204191	0.838204	0.973498
CERS6	1867	2143	3390	3661	1477	1964.87	1414.27	2600.21	2225.39	1800.64	2209.6	-0.388454	0.205023	-1.89468	0.0581347	0.441838
DHRS9	3670	4846	2190	3535	2115	3862.39	3198.12	1679.78	2148.8	2578.43	2838.58	0.725672	0.196529	3.69245	0.000222104	0.00944735
FASTKD1	531	832	1046	810	321	558.837	549.078	802.308	492.369	391.337	555.636	-0.0228286	0.298218	-0.0765499	0.938982	0.992304
BBS5	224	554	362	475	245	235.743	365.612	277.663	288.735	298.684	261.178	0.0666103	0.251394	0.264963	0.791038	0.967176
PPIG	1733	3131	2504	2715	1170	1823.85	2066.3	1920.63	1650.35	1426.37	1724.52	0.223138	0.179021	1.24644	0.212605	0.729718
SSB	1208	1980	1826	1812	605	1271.33	1306.7	1400.59	1101.45	737.566	1098.33	0.254053	0.28037	0.906133	0.364866	0.840735
METTL5	385	496	433	463	243	405.183	327.335	332.122	281.441	296.246	327.265	0.269353	0.21853	1.23257	0.217737	0.734632
UBR3	1639	1696	2532	2453	951	1724.92	1119.27	1942.11	1491.09	1159.38	1448.33	-0.108712	0.233835	-0.464906	0.641998	0.929106
DYNC1I2	3225	4657	3769	4787	2557	3394.06	3073.39	2890.92	2909.84	3117.28	3172.4	0.121406	0.133745	0.907744	0.364013	0.840199
SLC25A12	352	458	524	541	322	370.453	302.257	401.921	328.854	392.556	344.188	-0.156086	0.203777	-0.765967	0.443696	0.870802
HAT1	838	846	1079	1001	394	881.93	558.318	827.62	608.471	480.332	670.34	0.169643	0.299331	0.566741	0.57089	0.909652
PDK1	237	417	427	469	157	249.424	275.199	327.52	285.088	191.401	235.698	-0.0364185	0.245824	-0.148149	0.882226	0.983064
ITGA6	2240	2069	4068	4766	1669	2357.43	1365.44	3120.26	2897.08	2034.71	2096.97	-0.529537	0.263469	-2.00987	0.0444454	0.389544
GORASP2	2658	3270	3074	4027	2100	2797.34	2158.04	2357.83	2447.87	2560.15	2521.28	0.0122201	0.146215	0.0835761	0.933393	0.992304
TLK1	1151	1822	2217	2386	831	1211.34	1202.43	1700.49	1450.36	1013.09	1267.33	-0.202826	0.264762	-0.766069	0.443635	0.870802
DCAF17	261	211	415	434	177	274.682	139.249	318.315	263.813	215.784	221.638	-0.3727	0.309628	-1.2037	0.228704	0.750462
CYBRD1	668	730	910	1206	361	703.018	481.763	697.992	733.083	440.101	764.096	-0.0803997	0.247004	-0.3255	0.744803	0.95578
METTL8	254	440	489	540	244	267.315	290.378	375.075	328.246	297.465	290.097	-0.259407	0.229998	-1.12787	0.259376	0.773434
ZAK	1048	1658	1667	1898	920	1102.94	1094.2	1278.63	1153.72	1121.59	1114.58	-0.109552	0.146666	-0.746951	0.455093	0.87549
SP3	962	1120	1552	1725	856	1012.43	739.144	1190.42	1048.56	1043.56	1018.39	-0.324334	0.176892	-1.83352	0.0667259	0.472195
OLA1	1191	1937	1969	2031	854	1253.44	1278.32	1510.27	1234.57	1041.13	1247.48	0.00292053	0.172941	0.0168875	0.986526	0.996936
CIR1	6491	14743	9163	10941	6678	6831.28	9729.64	7028.25	6650.63	8141.27	6383.24	0.187683	0.173984	1.07873	0.280706	0.791858
SCRN3	201	271	367	340	128	211.537	178.846	281.498	206.674	156.047	204.28	-0.146712	0.268909	-0.545583	0.585353	0.914971
GPR155	32	79	92	117	37	33.6775	52.136	70.5663	71.12	45.1073	53.519	-0.535595	0.517423	-1.03512	0.300613	0.800452
WIPF1	5673	8511	9065	11045	4700	5970.39	5616.83	6953.08	6713.85	5729.85	6609.52	-0.158621	0.181989	-0.871599	0.383427	0.847337
ATF2	925	998	1186	1331	572	973.491	658.63	909.691	809.066	697.335	846.309	0.0144109	0.196752	0.0732442	0.941612	0.992336
ATP5G3	6338	10722	8455	9843	5936	6670.26	7075.98	6485.19	5983.2	7236.68	7172.26	0.0658555	0.151705	0.434101	0.664215	0.936038
KIAA1715	909	1347	1446	1602	509	956.652	888.952	1109.12	973.797	620.531	860.104	0.0317234	0.251643	0.126065	0.89968	0.986848
MTX2	634	872	799	816	428	667.236	575.476	612.853	496.016	521.782	577.826	0.190675	0.164968	1.15583	0.24775	0.766216
TTC30A	68	101	68	76	39	71.5647	66.6549	52.1577	46.1976	47.5456	49.9346	0.504998	0.374961	1.3468	0.178045	0.69228
NFE2L2	4483	5793	7536	8440	4123	4718.01	3823.09	5780.3	5130.37	5026.42	4846.54	-0.315744	0.13577	-2.32559	0.0200404	0.249928
HNRNPA3	2697	5308	5709	6099	2785	2838.38	3503.01	4378.94	3707.36	3395.24	3407.02	-0.271351	0.218242	-1.24335	0.21374	0.732137
LOC100130691	22	73	60	71	36	23.1533	48.1763	46.0215	43.1583	43.8882	38.3985	-0.296411	0.506798	-0.584871	0.558635	0.906832
AGPS	2775	3577	4645	5305	2224	2920.47	2360.64	3562.83	3224.71	2711.32	2779.27	-0.263149	0.176929	-1.48731	0.136933	0.634826
RBM45	196	262	270	284	129	206.275	172.907	207.097	172.633	157.266	178.828	0.0759617	0.252653	0.300657	0.763676	0.960239
CWC22	327	437	443	499	203	344.142	288.398	339.792	303.324	247.481	288.399	0.0847102	0.230017	0.368279	0.712665	0.949423
PRKRA	479	726	917	888	339	504.111	479.124	703.362	539.783	413.281	521.44	-0.170423	0.254791	-0.668873	0.503577	0.892633
TTN	225	382	843	616	332	236.795	252.101	646.602	374.444	404.747	330.744	-0.959154	0.309513	-3.09892	0.0019423	0.0494291
LOC101927027	97	123	236	106	68	102.085	81.1738	181.018	64.4335	82.9	101.179	-0.260182	0.493764	-0.526935	0.598239	0.916767
PLEKHA3	357	440	468	546	209	375.715	290.378	358.968	331.893	254.796	331.551	0.0702917	0.218545	0.321635	0.747729	0.955837
TTN-AS1	42	66	142	122	59	44.2018	43.5567	108.918	74.1593	71.9279	61.088	-0.956516	0.466869	-2.04879	0.0404826	0.371168
SESTD1	359	492	621	631	281	377.82	324.695	476.322	383.562	342.572	352.283	-0.194618	0.231569	-0.84043	0.400668	0.853936
UBE2E3	366	597	481	587	290	385.187	393.99	368.939	356.816	353.544	361.671	0.114904	0.16306	0.704674	0.481013	0.88502
ITGA4	225	267	499	521	127	236.795	176.207	382.745	316.697	154.828	332.345	-0.472928	0.326952	-1.44647	0.148044	0.652073
SSFA2	2264	2301	2891	3475	1578	2382.69	1518.54	2217.47	2112.33	1923.77	2156.44	-0.0976008	0.197189	-0.494961	0.620628	0.922042
DNAJC10	2302	2303	3042	3235	1099	2422.68	1519.86	2333.29	1966.44	1339.81	1921.08	0.0665426	0.244474	0.272187	0.785478	0.966751
NCKAP1	108	90	273	248	124	113.662	59.3955	209.398	150.75	151.171	130.081	-0.992394	0.365009	-2.71882	0.00655151	0.120787
NUP35	29	70	93	54	42	30.5203	46.1965	71.3333	32.8246	51.2029	54.0326	-0.414771	0.436233	-0.950802	0.341705	0.825833
ZNF804A	454	553	570	499	215	477.8	364.952	437.204	303.324	262.11	340.663	0.328841	0.254257	1.29334	0.195893	0.711293
ZC3H15	1409	1756	1960	2063	846	1482.86	1158.87	1503.37	1254.02	1031.37	1310.74	0.062243	0.199925	0.311332	0.755548	0.958936
ITGAV	1094	1242	1801	1796	613	1151.35	819.658	1381.41	1091.72	747.319	943.36	-0.125855	0.277915	-0.452852	0.650655	0.931244
TFPI	728	1097	513	633	236	766.164	723.965	393.484	384.777	287.712	467.43	1.06403	0.240367	4.42669	9.57e-06	0.000764864
CALCRL	128	130	176	176	39	134.71	85.7935	134.996	106.984	47.5456	134.958	0.171277	0.381731	0.448685	0.653659	0.932057
SLC40A1	80	56	89	145	68	84.1938	36.9572	68.2652	88.1402	82.9	89.3149	-0.418518	0.385215	-1.08645	0.277279	0.78816
WDR75	475	714	732	657	333	499.901	471.204	561.462	399.366	405.966	459.081	0.0906127	0.255677	0.354402	0.723037	0.952358
PMS1	156	264	310	259	109	164.178	174.227	237.778	157.437	132.884	157.936	-0.060327	0.325758	-0.18519	0.85308	0.977035
ASNSD1	803	962	931	1024	492	845.095	634.872	714.1	622.452	599.806	685.016	0.194412	0.214773	0.905201	0.365359	0.841303
OSGEPL1	86	129	147	150	55	90.5084	85.1335	112.753	91.1795	67.0515	91.5594	-0.0532071	0.308144	-0.17267	0.862911	0.979166
ORMDL1	707	1345	1302	1170	352	744.063	887.633	998.666	711.2	429.129	724.503	0.193125	0.349024	0.55333	0.580037	0.913539
HIBCH	228	374	383	446	173	239.952	246.821	293.77	271.107	210.907	248.53	-0.0918577	0.241687	-0.38007	0.703894	0.948746
INPP1	433	627	403	489	261	455.699	413.789	309.111	297.245	318.19	336.43	0.496311	0.184167	2.69489	0.00704115	0.127061
MFSD6	1627	1764	1761	2307	919	1712.29	1164.15	1350.73	1402.34	1120.37	1301.95	0.152648	0.194013	0.786796	0.431402	0.865762
NEMP2	66	75	96	103	61	69.4599	49.4962	73.6344	62.6099	74.3662	63.4292	-0.245965	0.353936	-0.694941	0.487092	0.886045
NAB1	333	504	413	448	205	350.457	332.615	316.781	272.323	249.919	294.598	0.283768	0.187721	1.51165	0.130622	0.624772
STAT4	44	62	52	60	46	46.3066	40.9169	39.8853	36.4718	56.0794	41.9957	-0.0144656	0.829948	-0.0174296	0.986094	0.996936
GLS	3908	4806	6081	5810	2219	4112.87	3171.72	4664.28	3531.69	2705.22	3656.71	0.00262703	0.23592	0.0111352	0.991116	0.997529
STAT1	3842	4082	5153	5994	2668	4043.41	2693.92	3952.48	3643.53	3252.61	3590.04	-0.103525	0.180676	-0.572984	0.566656	0.909306
SDPR	7	18	83	92	38	7.36696	11.8791	63.6631	55.9234	46.3265	45.2891	-2.49274	0.52265	-4.76942	1.85e-06	0.000182671
NABP1	2084	3793	4898	4423	2036	2193.25	2503.19	3756.89	2688.58	2482.12	2501.85	-0.341803	0.215256	-1.58789	0.112312	0.587713
LOC105747689	44	245	327	238	129	46.3066	161.688	250.817	144.671	157.266	127.61	-0.815811	0.510153	-1.59915	0.109788	0.580112
GTF3C3	722	951	930	1085	510	759.849	627.612	713.333	659.532	621.75	656.319	0.0570263	0.154246	0.369711	0.711598	0.949214
SLC39A10	513	524	657	789	238	539.893	345.814	503.935	479.604	290.15	461.926	0.05318	0.270364	0.196698	0.844064	0.974292
STK17B	507	806	846	987	333	533.578	531.92	648.903	599.961	405.966	552.855	-0.0528	0.27767	-0.190154	0.849189	0.975956
MARS2	205	282	306	324	178	215.747	186.106	234.71	196.948	217.003	210.872	-0.108079	0.227158	-0.475787	0.634226	0.927477
SATB2	50	87	112	148	81	52.6211	57.4156	85.9068	89.9638	98.7485	72.3663	-0.728135	0.338993	-2.14793	0.0317189	0.325386
PLCL1	471	637	769	895	341	495.691	420.388	589.842	544.038	415.719	513.442	-0.177977	0.229793	-0.774509	0.43863	0.868676
FTCDNL1	48	84	74	98	43	50.5163	55.4358	56.7598	59.5706	52.422	55.5077	-0.0876112	0.3795	-0.23086	0.817424	0.972385
HSPD1	4522	5987	6531	7085	3339	4759.06	3951.12	5009.44	4306.71	4070.63	4411.41	-0.0359132	0.141399	-0.253985	0.799507	0.968385
MOB4	526	674	716	704	293	553.574	444.806	549.19	427.936	357.201	459.569	0.161924	0.237603	0.681491	0.495561	0.88947
ANKRD44	625	702	1063	1215	483	657.764	463.285	815.347	738.554	588.834	709.099	-0.353922	0.24183	-1.46351	0.143327	0.646356
SF3B1	6319	8989	10206	10894	5278	6650.26	5932.29	7828.25	6622.06	6434.5	6398.24	-0.146454	0.140393	-1.04317	0.296869	0.798621
COQ10B	620	1125	839	998	312	652.502	742.444	643.534	606.648	380.365	551.446	0.357468	0.282661	1.26465	0.205995	0.725155
HSPE1	1241	1924	1614	1582	999	1306.06	1269.74	1237.98	961.64	1217.9	1282.2	0.178117	0.181454	0.981607	0.326294	0.814065
TYW5	164	278	372	307	145	172.597	183.466	285.333	186.614	176.772	197.652	-0.282435	0.268957	-1.05011	0.293667	0.795627
C2orf69	444	668	1114	1081	253	467.276	440.847	854.466	657.1	308.437	488.344	-0.420213	0.401793	-1.04585	0.295632	0.79794
C2orf47	296	453	389	433	239	311.517	298.957	298.373	263.205	291.369	289.362	0.103497	0.180862	0.572244	0.567157	0.909544
SPATS2L	1874	2499	2661	3549	1809	1972.24	1649.21	2041.05	2157.31	2205.38	2098.32	-0.238582	0.125956	-1.89417	0.0582026	0.441838
SGOL2	62	66	95	87	39	65.2502	43.5567	72.8673	52.8841	47.5456	49.7683	-0.0994019	0.459128	-0.216502	0.828597	0.973498
KCTD18	491	815	758	900	424	516.74	537.859	581.405	547.077	516.906	535.715	-0.057552	0.155988	-0.368952	0.712164	0.949388
ALS2	550	815	741	818	443	578.833	537.859	568.365	497.232	540.069	531.665	0.0607095	0.158678	0.382596	0.702019	0.94861
TRAK2	1842	2513	2291	2736	1340	1938.56	1658.45	1757.25	1663.11	1633.62	1751.9	0.0929708	0.140223	0.663021	0.507317	0.893494
STRADB	707	948	832	962	409	744.063	625.632	638.165	584.765	498.619	650.267	0.250401	0.178497	1.40283	0.160667	0.672809
FZD7	88	98	237	257	98	92.6132	64.6751	181.785	156.221	119.474	132.257	-0.975004	0.289214	-3.37122	0.000748362	0.0241544
SUMO1	1363	2155	1701	2054	719	1434.45	1422.19	1304.71	1248.55	876.545	1286.03	0.319554	0.234703	1.36153	0.173347	0.686585
BZW1	4548	4571	6464	6794	2696	4786.42	3016.63	4958.05	4129.82	3286.74	4195.57	-0.0811467	0.237452	-0.341739	0.732547	0.954851
NIF3L1	369	525	517	622	367	388.344	346.474	396.552	378.091	447.416	405.486	-0.147768	0.182961	-0.807646	0.419294	0.862836
CFLAR	4126	6978	9187	9601	4866	4342.3	4605.13	7046.66	5836.1	5932.23	5105.12	-0.487337	0.196207	-2.48379	0.0129992	0.188576
CASP10	413	743	624	949	439	434.651	490.343	478.623	576.862	535.193	481.467	-0.195642	0.175608	-1.11408	0.265244	0.776703
CASP8	348	763	653	834	342	366.243	503.542	500.867	506.958	416.938	433.295	-0.125619	0.210764	-0.596015	0.551166	0.906385
CLK1	605	1113	1077	1243	507	636.716	734.524	826.086	755.574	618.092	679.343	-0.0975111	0.237012	-0.411419	0.680765	0.940705
PPIL3	425	794	767	659	337	447.28	524	588.308	400.582	410.843	453.944	0.0583054	0.222954	0.261514	0.793697	0.968138
ORC2	163	280	274	262	111	171.545	184.786	210.165	159.26	135.322	149.782	0.0802319	0.342691	0.234123	0.814889	0.971797
FAM126B	293	563	1138	1074	247	308.36	371.552	872.874	652.845	301.122	444.46	-0.842353	0.376059	-2.23995	0.0250941	0.284368
NDUFB3	1248	2085	1610	1772	1117	1313.42	1376	1234.91	1077.13	1361.75	1304.2	0.136222	0.212583	0.640792	0.521658	0.897585
ICA1L	43	98	77	92	46	45.2542	64.6751	59.0609	55.9234	56.0794	54.9626	-0.0433179	0.393809	-0.109997	0.912411	0.98857
CARF	101	139	178	218	103	106.295	91.733	136.53	132.514	125.569	107.697	-0.413853	0.349354	-1.18463	0.236166	0.756517
NOP58	1170	1686	1486	1720	784	1231.33	1112.68	1139.8	1045.52	955.788	1097.2	0.16076	0.164894	0.974925	0.329597	0.816879
BMPR2	1009	1237	1700	1970	686	1061.89	816.358	1303.94	1197.49	836.315	972.266	-0.246963	0.256964	-0.961079	0.336513	0.821958
FAM117B	43	63	119	170	50	45.2542	41.5768	91.2759	103.337	60.9559	71.5971	-0.986467	0.38831	-2.54041	0.0110723	0.170528
WDR12	734	941	855	845	508	772.478	621.013	655.806	513.645	619.312	651.388	0.224081	0.186448	1.20184	0.229426	0.75047
CD28	18	30	107	85	58	18.9436	19.7985	82.0716	51.6684	70.7088	52.3834	-1.80885	0.471124	-3.83944	0.000123313	0.00579259
CTLA4	27	56	125	196	85	28.4154	36.9572	95.8781	119.141	103.625	148.306	-1.68558	0.308563	-5.46268	4.69e-08	8.8e-06
ABI2	440	779	545	732	330	463.066	514.101	418.028	444.956	402.309	449.891	0.212015	0.171659	1.2351	0.216794	0.734363
NBEAL1	103	100	190	176	45	108.4	65.995	145.735	106.984	54.8603	90.8039	-0.250996	0.422301	-0.594354	0.552276	0.906385
CYP20A1	1056	2074	2144	2585	808	1111.36	1368.74	1644.5	1571.33	985.047	1344.07	-0.176139	0.249049	-0.707245	0.479414	0.884234
RAPH1	786	1542	2965	2668	972	827.204	1017.64	2274.23	1621.78	1184.98	1320.3	-0.876679	0.512161	-1.71172	0.0869476	0.526192
NRP2	11350	13480	17094	23899	12341	11945	8896.12	13111.5	14527.3	15045.1	13015.1	-0.449439	0.199498	-2.25285	0.0242688	0.278647
FASTKD2	566	773	866	887	383	595.671	510.141	664.243	539.175	466.922	531.874	-0.0144806	0.195092	-0.0742243	0.940832	0.992327
NDUFS1	2314	2651	2944	3530	1890	2435.31	1749.53	2258.12	2145.76	2304.13	2256.17	-0.0966351	0.187227	-0.516139	0.605757	0.918401
INO80D	588	1154	1159	1323	438	618.825	761.582	888.982	804.203	533.973	670.952	-0.106313	0.266698	-0.398627	0.690168	0.94387
GCSHP3	84	127	188	177	51	88.4035	83.8136	144.201	107.592	62.175	84.9822	-0.289262	0.454884	-0.635902	0.52484	0.899273
EEF1B2	5185	7452	5780	7975	5276	5456.81	4917.95	4433.4	4847.71	6432.06	5486.1	-0.0136345	0.211077	-0.0645951	0.948496	0.993105
KLF7	642	1171	1069	1203	564	675.655	772.801	819.949	731.26	687.582	692.26	-0.0429021	0.172801	-0.248274	0.803922	0.969268
LANCL1	205	190	202	238	116	215.747	125.39	154.939	144.671	141.418	148.673	0.204107	0.287214	0.710643	0.477306	0.882856
RPE	1284	1766	1893	1935	841	1351.31	1165.47	1451.98	1176.22	1025.28	1230.91	0.0449456	0.177444	0.253295	0.80004	0.968385
KANSL1L	92	184	220	159	63	96.8229	121.431	168.745	96.6503	76.8044	103.408	-0.066411	0.375054	-0.177071	0.859453	0.977994
BARD1	84	97	114	121	30	88.4035	64.0151	87.4408	73.5515	36.5735	70.4878	0.187815	0.400168	0.469341	0.638826	0.928648
IDH1	8998	10873	11985	13672	7478	9469.7	7175.63	9192.79	8310.71	9116.56	9362.87	-0.0926645	0.161336	-0.574358	0.565726	0.908916
PIKFYVE	783	1395	1911	1756	682	824.047	920.63	1465.78	1067.41	831.438	902.118	-0.362918	0.356798	-1.01715	0.309081	0.806284
CREB1	559	863	1102	1155	464	588.304	569.537	845.261	702.082	565.67	620.09	-0.284812	0.248247	-1.14729	0.251262	0.769483
METTL21A	255	417	372	472	209	268.368	275.199	285.333	286.911	254.796	255.305	-0.022014	0.258263	-0.0852389	0.932071	0.992304
CCNYL1	1136	1454	2183	2235	795	1195.55	959.567	1674.41	1358.57	969.198	1184.1	-0.309855	0.267659	-1.15765	0.247006	0.765806
FZD5	382	423	648	703	297	402.026	279.159	497.032	427.328	362.078	392.176	-0.340625	0.217377	-1.56698	0.117119	0.600212
PLEKHM3	648	672	1364	1406	709	681.97	443.486	1046.22	854.656	864.354	731.57	-0.71412	0.301535	-2.36829	0.0178707	0.23044
FN1	292	221	1844	3219	1995	307.307	145.849	1414.39	1956.71	2432.14	1769.64	-3.10042	0.327931	-9.45448	3.25e-21	4.83e-18
ATIC	1590	2269	2089	2390	1405	1673.35	1497.43	1602.31	1452.79	1712.86	1618.59	-0.00324435	0.158913	-0.0204159	0.983712	0.995975
LINC00607	45	109	168	152	102	47.359	71.9345	128.86	92.3952	124.35	83.3705	-0.935596	0.390279	-2.39725	0.0165187	0.220845
MREG	10375	12018	18639	21003	9677	10918.9	7931.28	14296.6	12767	11797.4	12433.1	-0.459144	0.171696	-2.67416	0.00749167	0.132909
PECR	49	101	121	182	69	51.5687	66.6549	92.81	110.631	84.1191	79.8503	-0.695298	0.387863	-1.79264	0.0730312	0.492602
XRCC5	6055	7792	7434	8843	4498	6372.42	5142.33	5702.06	5375.34	5483.59	5933.12	0.0602205	0.143101	0.420825	0.673883	0.937939
PKI55	86	102	111	158	61	90.5084	67.3149	85.1397	96.0424	74.3662	80.0767	-0.124884	0.338026	-0.369452	0.711791	0.949214
IGFBP2	246	422	392	814	309	258.896	278.499	300.674	494.801	376.707	351.654	-0.541011	0.273048	-1.98138	0.0475489	0.400217
SMARCAL1	628	884	683	1030	490	660.922	583.396	523.878	626.099	597.368	592.159	0.0936567	0.184163	0.508555	0.611064	0.918852
RPL37A	11912	23198	11898	18371	14136	12536.5	15309.5	9126.06	11167.1	17233.4	14207.7	0.154745	0.266568	0.580508	0.561572	0.906892
TNS1	3445	3928	4487	6956	2884	3625.6	2592.28	3441.64	4228.3	3515.93	3475.21	-0.263166	0.197242	-1.33423	0.182128	0.698968
SLC11A1	2227	4252	1550	2436	1151	2343.75	2806.11	1188.89	1480.76	1403.2	1408.72	0.924214	0.15152	6.09963	1.06e-09	2.69e-07
CTDSP1	2802	4791	2793	4469	2148	2948.89	3161.82	2142.3	2716.54	2618.66	2811.35	0.294079	0.158248	1.85835	0.0631198	0.457649
PNKD	3400	5502	3862	5429	3061	3578.24	3631.04	2962.25	3300.09	3731.72	3156.15	0.114551	0.136101	0.841656	0.39998	0.853917
CXCR1	93	113	150	142	74	97.8753	74.5743	115.054	86.3166	90.2147	115.136	-0.181448	0.317293	-0.571862	0.567415	0.909544
ARPC2	19127	28612	24019	28005	17005	20129.7	18882.5	18423.2	17023.2	20731.1	19710.9	0.0590028	0.136225	0.433127	0.664923	0.936115
AAMP	2488	4439	3076	4272	2431	2618.43	2929.52	2359.37	2596.79	2963.67	2599.12	0.0728702	0.140517	0.518587	0.604049	0.917974
TMBIM1	23742	31097	23293	32928	18890	24986.6	20522.5	17866.3	20015.7	23029.1	21830.3	0.164425	0.178149	0.922964	0.356026	0.835583
RQCD1	1988	2861	2220	3088	1615	2092.22	1888.12	1702.79	1877.08	1968.87	1933.18	0.105644	0.134739	0.784067	0.433001	0.865762
ZNF142	611	994	879	1167	643	643.03	655.99	674.215	709.377	783.892	709.004	-0.152448	0.215021	-0.708991	0.47833	0.883653
BCS1L	205	523	363	435	263	215.747	345.154	278.43	264.421	320.628	291.389	-0.0270138	0.236811	-0.114073	0.90918	0.988334
USP37	254	411	440	474	151	267.315	271.239	337.491	288.127	184.087	244.184	-0.00850262	0.296563	-0.0286706	0.977127	0.995158
PLCD4	39	66	61	83	61	41.0445	43.5567	46.7885	50.4527	74.3662	49.4824	-0.420108	0.41308	-1.01701	0.309147	0.806284
RNF25	455	854	402	583	329	478.852	563.597	308.344	354.384	401.09	428.04	0.561445	0.190978	2.93984	0.00328379	0.0739317
STK36	176	344	244	266	156	185.226	227.023	187.154	161.692	190.182	167.546	0.204727	0.257021	0.796537	0.42572	0.863923
TTLL4	1180	1724	1818	2400	1408	1241.86	1137.75	1394.45	1458.87	1716.52	1383.17	-0.355807	0.16232	-2.19201	0.0283791	0.306759
CYP27A1	25140	39652	37821	53293	31702	26457.9	26168.3	29009.6	32394.9	38648.5	30466.4	-0.341879	0.162667	-2.10171	0.035579	0.346975
CHPF	281	529	147	342	139	295.731	349.113	112.753	207.889	169.457	203.402	0.98072	0.332106	2.95303	0.00314667	0.0717947
GMPPA	1347	2293	1603	2347	1348	1417.61	1513.27	1229.54	1426.66	1643.37	1441.46	0.0338954	0.166333	0.20378	0.838525	0.973498
STK11IP	769	1544	859	1361	782	809.313	1018.96	658.874	827.302	953.35	825.569	0.172796	0.18641	0.926966	0.353944	0.834508
ZFAND2B	619	1085	602	954	543	651.45	716.046	461.749	579.902	661.981	619.943	0.271554	0.192683	1.40933	0.158738	0.670415
ANKZF1	323	811	672	841	536	339.933	535.219	515.441	511.213	653.447	473.258	-0.349617	0.244778	-1.4283	0.153204	0.659915
GLB1L	372	548	441	558	279	391.501	361.653	338.258	339.188	340.134	349.759	0.149191	0.172712	0.863815	0.38769	0.848058
STK16	635	1069	725	1013	726	668.288	705.486	556.093	615.766	885.079	700.301	0.00608941	0.238588	0.0255227	0.979638	0.995158
NHEJ1	187	324	230	353	204	196.803	213.824	176.416	214.576	248.7	215.058	-0.0473655	0.229089	-0.206756	0.8362	0.973498
CNPPD1	4948	8411	5616	7966	4604	5207.39	5550.84	4307.61	4842.24	5612.82	5409.65	0.129132	0.143582	0.899361	0.36846	0.841795
FAM134A	4609	6405	5058	7292	3809	4850.62	4226.98	3879.61	4432.54	4643.62	4730.94	0.0716723	0.148533	0.482534	0.629427	0.925948
ABCB6	211	389	571	598	406	222.061	256.721	437.971	363.502	494.962	359.142	-0.844655	0.208547	-4.05018	5.12e-05	0.00286165
ATG9A	4515	6441	5163	7426	4074	4751.69	4250.74	3960.15	4513.99	4966.68	4631.08	0.00683774	0.158834	0.0430497	0.965662	0.995158
TUBA4A	625	1032	693	937	493	657.764	681.068	531.548	569.568	601.025	582.038	0.240248	0.173559	1.38424	0.166285	0.678682
DNAJB2	2579	4784	3243	4667	2568	2714.2	3157.2	2487.46	2836.9	3130.69	2767.71	0.0601911	0.142088	0.423618	0.671844	0.937343
DNPEP	2123	3378	2613	3477	1980	2234.29	2229.31	2004.24	2113.54	2413.85	2306.35	0.0365134	0.160607	0.227346	0.820155	0.972574
SGPP2	60	67	93	110	50	63.1454	44.2166	71.3333	66.865	60.9559	56.6706	-0.3178	0.427482	-0.743423	0.457226	0.875889
FARSB	495	783	707	764	341	520.949	516.741	542.286	464.408	415.719	489.563	0.127804	0.206089	0.620136	0.535168	0.902036
ACSL3	6362	7573	8092	9571	3717	6695.51	4997.8	6206.76	5817.86	4531.46	5625.23	0.082627	0.197616	0.418118	0.675861	0.939156
AP1S3	230	436	370	439	134	242.057	287.738	283.799	266.852	163.362	261.876	0.150295	0.306779	0.489914	0.624195	0.922609
WDFY1	1600	1925	2437	2815	1175	1683.88	1270.4	1869.24	1711.14	1432.46	1517.74	-0.180173	0.18645	-0.966331	0.333879	0.820074
MRPL44	1030	1906	1471	1799	895	1084	1257.86	1128.29	1093.55	1091.11	1094.21	0.0860905	0.133571	0.644528	0.519233	0.89691
CUL3	1508	1863	2241	2351	901	1587.05	1229.49	1718.9	1429.09	1098.42	1345.32	-0.00955624	0.217963	-0.0438433	0.965029	0.995158
DOCK10	2769	3582	4596	4856	2459	2914.16	2363.94	3525.25	2951.78	2997.81	3300.71	-0.259849	0.176436	-1.47277	0.140814	0.64232
RHBDD1	617	847	730	895	529	649.345	558.978	559.928	544.038	644.913	588.856	0.0522299	0.177687	0.293943	0.768801	0.961686
MFF	942	1424	1215	1440	819	991.382	939.769	931.935	875.323	998.457	930.264	0.0467729	0.177061	0.264162	0.791655	0.96743
AGFG1	2508	2878	3475	3649	1648	2639.48	1899.34	2665.41	2218.09	2009.11	2324.53	-0.0194656	0.178242	-0.109209	0.913037	0.98857
TRIP12	6017	6732	8715	9628	4674	6332.43	4442.78	6684.62	5852.51	5698.15	5830.01	-0.174664	0.176717	-0.988381	0.322966	0.81288
SP110	330	577	442	564	318	347.3	380.791	339.025	342.835	387.679	337.089	0.0359319	0.169413	0.212096	0.832032	0.973498
SP140	77	137	118	130	86	81.0366	90.4131	90.5089	79.0222	104.844	83.7288	-0.0848201	0.359208	-0.236131	0.813331	0.971674
SP100	1066	2231	1976	2025	962	1121.88	1472.35	1515.64	1230.92	1172.79	1162.99	-0.00984125	0.233986	-0.0420591	0.966452	0.995158
SP140L	378	901	738	783	349	397.816	594.615	566.064	475.957	425.472	437.597	0.022516	0.236536	0.0951905	0.924164	0.99166
CAB39	2564	3132	3488	4066	1618	2698.41	2066.96	2675.38	2471.57	1972.53	2442.93	0.00386818	0.171638	0.0225369	0.98202	0.995668
ITM2C	33	82	33	108	57	34.73	54.1159	25.3118	65.6492	69.4897	66.8878	-0.252647	0.503704	-0.501579	0.615963	0.920364
PSMD1	3354	4513	4470	5045	2839	3529.83	2978.35	3428.6	3066.67	3461.07	3328.92	-0.0286235	0.147681	-0.193819	0.846317	0.974349
ARMC9	480	774	691	1070	623	505.163	510.801	530.014	650.414	759.51	581.446	-0.345056	0.182881	-1.88678	0.0591905	0.445331
B3GNT7	149	274	100	179	70	156.811	180.826	76.7025	108.808	85.3382	103.536	0.900969	0.394199	2.28557	0.0222793	0.267756
NCL	7242	13407	11955	14728	7820	7621.65	8847.95	9169.78	8952.61	9533.5	8095.11	-0.16268	0.212217	-0.766575	0.443334	0.870802
GIGYF2	1516	2367	2360	3132	1407	1595.47	1562.1	1810.18	1903.83	1715.3	1640.31	-0.19737	0.216825	-0.910276	0.362677	0.838694
EIF4E2	2234	3453	2568	3270	1958	2351.11	2278.81	1969.72	1987.71	2387.03	2282.68	0.131723	0.135014	0.975622	0.329252	0.816879
COPS7B	667	1306	1107	1376	868	701.966	861.895	849.096	836.42	1058.19	862.274	-0.221654	0.178921	-1.23884	0.215406	0.734187
DIS3L2	412	761	476	648	333	433.598	502.222	365.104	393.895	405.966	420.113	0.273415	0.160222	1.70648	0.0879193	0.528314
PTMA	12159	23189	20272	26579	12286	12796.4	15303.6	15549.1	16156.4	14978.1	15625.9	-0.147265	0.125642	-1.17209	0.24116	0.76056
MIR1244-3	66	188	233	172	18	69.4599	124.071	178.717	104.552	21.9441	104.991	-0.0736945	1.03332	-0.0713182	0.943145	0.992378
MIR1244-2	57	69	117	99	12	59.9881	45.5365	89.7419	60.1785	14.6294	51.605	-0.0678751	0.735663	-0.0922639	0.926488	0.99166
MIR1244-1	54	67	113	93	12	56.8308	44.2166	86.6738	56.5313	14.6294	49.4283	-0.0706276	0.726855	-0.0971687	0.922592	0.991167
MIR1244-4	61	85	132	114	12	64.1978	56.0957	101.247	69.2964	14.6294	59.094	-0.047399	0.731465	-0.0648001	0.948333	0.993105
PDE6D	869	1609	982	1394	733	914.555	1061.86	753.218	847.361	893.613	983.632	0.252193	0.151468	1.66499	0.0959139	0.549139
ATG16L1	619	951	821	1004	562	651.45	627.612	629.727	610.295	685.144	634.103	-0.0035717	0.160167	-0.0222998	0.982209	0.995668
INPP5D	2340	3292	3014	4076	2025	2462.67	2172.55	2311.81	2477.65	2468.71	2797.54	-0.0625923	0.139695	-0.448066	0.654106	0.932057
MSL3P1	61	62	60	82	37	64.1978	40.9169	46.0215	49.8448	45.1073	44.2704	0.145848	0.406783	0.35854	0.719939	0.951861
DGKD	522	778	734	922	486	549.365	513.441	562.996	560.45	592.491	536.897	-0.106283	0.159548	-0.666155	0.505312	0.893487
USP40	818	1457	1293	1536	816	860.882	961.547	991.763	933.678	994.8	836.585	-0.0939543	0.182984	-0.513458	0.607631	0.918661
ARL4C	1729	2635	2421	2784	1143	1819.64	1738.97	1856.97	1692.29	1393.45	2082.62	0.108988	0.147552	0.738643	0.460124	0.875927
COPS8	755	1126	776	955	485	794.579	743.104	595.211	580.509	591.272	674.632	0.383858	0.167497	2.29173	0.0219211	0.265056
MLPH	182	317	305	341	148	191.541	209.204	233.943	207.281	180.429	182.558	-0.0504693	0.243343	-0.207399	0.835698	0.973498
LRRFIP1	8122	19833	21648	25878	11139	8547.78	13088.8	16604.6	15730.3	13579.7	11557.5	-0.50049	0.479194	-1.04444	0.296281	0.79794
TRAF3IP1	182	376	297	348	180	191.541	248.141	227.806	211.536	219.441	192.638	0.0042231	0.344043	0.0122749	0.990206	0.997529
LOC151174	32	77	66	88	41	33.6775	50.8161	50.6236	53.492	49.9838	46.5936	-0.27175	0.441071	-0.616114	0.537819	0.90256
HES6	1649	3315	2833	3975	1691	1735.45	2187.73	2172.98	2416.26	2061.53	2002.09	-0.176121	0.166652	-1.05681	0.290597	0.794176
LOC643387	90	162	148	158	101	94.7181	106.912	113.52	96.0424	123.131	101.695	-0.128527	0.303312	-0.423746	0.671751	0.937343
PER2	332	461	728	803	355	349.404	304.237	558.394	488.114	432.787	417.989	-0.597375	0.219816	-2.71761	0.0065755	0.121004
ASB1	773	1371	1087	1604	832	813.523	904.791	833.756	975.013	1014.31	859.665	-0.128962	0.15398	-0.837524	0.402298	0.855449
UBE2F	3025	4990	3793	4672	2892	3183.58	3293.15	2909.32	2839.94	3525.69	3357.71	0.0679167	0.149917	0.45303	0.650527	0.931224
RAMP1	12777	23890	13503	19875	9954	13446.8	15766.2	10357.1	12081.3	12135.1	15511.3	0.342047	0.165231	2.07011	0.0384418	0.361379
SCLY	598	940	722	967	503	629.349	620.353	553.792	587.804	613.216	623.422	0.0960406	0.170055	0.564762	0.572236	0.909991
ESPNL	335	491	768	941	365	352.562	324.035	589.075	571.999	444.978	708.025	-0.666755	0.207644	-3.21106	0.00132248	0.0379537
KLHL30	118	129	103	166	49	124.186	85.1335	79.0035	100.905	59.7368	89.1001	0.371085	0.361781	1.02572	0.305024	0.803193
FAM132B	27	21	56	56	34	28.4154	13.8589	42.9534	34.0403	41.45	41.244	-0.929422	0.491441	-1.89122	0.058595	0.443171
ILKAP	647	1224	891	1139	650	680.918	807.779	683.419	692.356	792.426	735.096	0.0470688	0.157628	0.298607	0.76524	0.960676
HDAC4	640	704	885	977	368	673.551	464.605	678.817	593.882	448.635	594.444	-0.0183394	0.218059	-0.0841029	0.932975	0.992304
GPC1	27	49	48	58	53	28.4154	32.3375	36.8172	35.2561	64.6132	41.0672	-0.560624	0.465823	-1.20351	0.228777	0.750462
MYEOV2	964	1852	1051	1397	836	1014.54	1222.23	806.143	849.185	1019.18	1013.38	0.329939	0.194677	1.6948	0.0901132	0.53208
NDUFA10	1733	2888	2399	2881	1841	1823.85	1905.94	1840.09	1751.25	2244.4	1970.22	-0.059149	0.157161	-0.37636	0.706649	0.948746
ANKMY1	164	341	298	365	200	172.597	225.043	228.573	221.87	243.823	191.78	-0.213063	0.268569	-0.793325	0.427588	0.864614
CAPN10	1064	2387	1296	1951	963	1119.78	1575.3	994.064	1185.94	1174.01	1198.61	0.271799	0.171958	1.58061	0.113966	0.591176
GPR35	996	1562	1086	1686	706	1048.21	1030.84	832.989	1024.86	860.697	1180.31	0.196605	0.173876	1.13072	0.258175	0.773144
DUSP28	95	235	162	253	104	99.9802	155.088	124.258	153.789	126.788	133.631	-0.0770183	0.340049	-0.226492	0.820819	0.972574
RNPEPL1	10507	15826	11108	17278	7475	11057.8	10444.4	8520.11	10502.7	9112.9	11141.3	0.196884	0.160809	1.22434	0.220824	0.737502
PDCD1	137	219	57	63	37	144.182	144.529	43.7204	38.2954	45.1073	73.7438	1.77448	0.357429	4.96458	6.89e-07	8.37e-05
TRNT1	174	232	290	271	139	183.122	153.108	222.437	164.731	169.457	181.386	-0.147067	0.269758	-0.545183	0.585628	0.914971
CRBN	429	523	571	649	310	451.489	345.154	437.971	394.503	377.926	412.199	-0.0234527	0.208773	-0.112336	0.910557	0.98857
MTERF4	360	665	518	644	364	378.872	438.867	397.319	391.464	443.759	400.724	-0.00139653	0.177303	-0.00787652	0.993716	0.998831
PASK	159	406	378	387	217	167.335	267.94	289.935	235.243	264.548	234.939	-0.268931	0.323408	-0.831554	0.405661	0.856179
ANO7	54	87	57	76	50	56.8308	57.4156	43.7204	46.1976	60.9559	56.9206	0.197638	0.355151	0.55649	0.577876	0.912297
2023-09-02	5500	7630	7467	8617	3901	5788.33	5035.42	5727.37	5237.96	4755.78	5519.17	0.0457534	0.135326	0.338097	0.73529	0.954851
FARP2	253	279	419	575	278	266.263	184.126	321.383	349.521	338.915	294.005	-0.586454	0.247731	-2.3673	0.0179184	0.230711
STK25	1699	3173	2378	3143	1680	1788.07	2094.02	1823.98	1910.51	2048.12	2028.23	0.0119438	0.132026	0.0904661	0.927917	0.991832
[truncated: 9,921 more rows]
