# Supplementary material for: Systematic identification of gene combinations to target in innate immune cells to enhance T cell activation
Source: Nat Commun. 2023 Oct 9;14:6295. doi: 10.1038/s41467-023-41792-8 (PMC10562403; doi:10.1038/s41467-023-41792-8)
Supplement: Supplementary file 23 — Supplementary Data 20 [file 41467_2023_41792_MOESM23_ESM.xlsx]

## Sheet: DE_cDNA_by_Clusters+NEG
	p_val	avg_log2FC	pct.1	pct.2	p_val_adj	cluster	gene
Nkg7	1.55118e-94	1.96094	0.766	0.089	5.00815e-90	0	Nkg7
Cd3g	9.34598e-94	1.53235	0.828	0.121	3.01744e-89	0	Cd3g
Trbc2	1.74018e-93	1.8518	0.823	0.121	5.61835e-89	0	Trbc2
Cd3d	1.55307e-91	1.7512	0.828	0.13	5.01425e-87	0	Cd3d
Ms4a4b	4.51364e-88	1.90576	0.865	0.166	1.45728e-83	0	Ms4a4b
Cd8b1	3.63683e-77	1.28385	0.62	0.058	1.17419e-72	0	Cd8b1
Ptprcap	4.92574e-75	1.22688	0.635	0.07	1.59032e-70	0	Ptprcap
Ltb	1.1683e-72	1.13345	0.672	0.088	3.77197e-68	0	Ltb
Thy1	1.62493e-71	1.20464	0.651	0.082	5.24625e-67	0	Thy1
Gimap4	3.77772e-71	1.25135	0.641	0.082	1.21967e-66	0	Gimap4
Trac	7.9659e-68	0.998333	0.609	0.069	2.57187e-63	0	Trac
Cd3e	1.5938e-66	1.06117	0.641	0.091	5.14576e-62	0	Cd3e
Il2rb	2.89797e-65	1.11067	0.568	0.059	9.35637e-61	0	Il2rb
2001-09-01	3.60211e-63	0.960666	0.578	0.067	1.16298e-58	0	2001-09-01
Ctsw	3.43038e-62	0.841514	0.542	0.056	1.10753e-57	0	Ctsw
Ly6c2	8.77288e-62	1.49765	0.766	0.184	2.83241e-57	0	Ly6c2
Gimap3	4.595e-61	0.908646	0.583	0.074	1.48354e-56	0	Gimap3
Gzma	1.46941e-60	2.31958	0.51	0.051	4.74414e-56	0	Gzma
Ctla2a	1.58308e-58	1.14808	0.604	0.091	5.11113e-54	0	Ctla2a
Bcl11b	1.63829e-58	0.846481	0.526	0.056	5.28938e-54	0	Bcl11b
Ccl5	5.31198e-56	1.62339	0.688	0.146	1.71502e-51	0	Ccl5
Cd2	1.64164e-53	0.832921	0.531	0.071	5.30019e-49	0	Cd2
Ablim1	2.68438e-53	0.876774	0.542	0.077	8.66678e-49	0	Ablim1
Skap1	1.21639e-52	0.768126	0.484	0.054	3.92724e-48	0	Skap1
Gzmb	1.43866e-52	1.42793	0.438	0.037	4.64487e-48	0	Gzmb
Trbc1	6.98141e-52	1.29055	0.536	0.082	2.25402e-47	0	Trbc1
Gimap1	1.94159e-51	0.771467	0.51	0.065	6.26863e-47	0	Gimap1
Cd28	5.64759e-50	0.973082	0.615	0.122	1.82338e-45	0	Cd28
Lck	3.51852e-49	0.859189	0.505	0.073	1.13599e-44	0	Lck
Gimap6	1.63757e-47	0.746988	0.469	0.059	5.28706e-43	0	Gimap6
Cxcr6	2.30109e-47	0.931724	0.542	0.095	7.4293e-43	0	Cxcr6
Hcst	1.7477e-46	1.24839	0.76	0.272	5.64261e-42	0	Hcst
Icos	6.50251e-46	0.744668	0.432	0.048	2.0994e-41	0	Icos
Gimap7	2.56798e-45	0.732642	0.375	0.03	8.29099e-41	0	Gimap7
AW112010	1.26523e-44	1.16725	0.943	0.482	4.08493e-40	0	AW112010
Lat	3.15484e-44	0.732416	0.474	0.07	1.01857e-39	0	Lat
Ets1	2.27741e-43	1.0471	0.76	0.272	7.35285e-39	0	Ets1
Klrd1	2.33694e-41	0.813562	0.474	0.076	7.54503e-37	0	Klrd1
Satb1	4.73403e-41	0.814023	0.474	0.08	1.52843e-36	0	Satb1
Sh2d2a	2.34836e-39	0.626809	0.339	0.03	7.58193e-35	0	Sh2d2a
Gimap5	8.1894e-39	0.5821	0.359	0.037	2.64403e-34	0	Gimap5
Plac8	3.68861e-37	1.23473	0.755	0.261	1.1909e-32	0	Plac8
Itk	2.62973e-36	0.642114	0.411	0.065	8.49034e-32	0	Itk
Cd8a	5.11067e-36	0.66013	0.323	0.032	1.65003e-31	0	Cd8a
Cd6	2.49596e-35	0.555715	0.359	0.044	8.05845e-31	0	Cd6
Gm19585	9.30248e-35	0.466195	0.312	0.03	3.0034e-30	0	Gm19585
Gm8369	9.49319e-34	0.52818	0.37	0.054	3.06497e-29	0	Gm8369
Itgal	1.87519e-33	0.753689	0.589	0.168	6.05424e-29	0	Itgal
Tbc1d10c	7.65677e-33	0.533781	0.375	0.058	2.47207e-28	0	Tbc1d10c
Themis	1.44847e-32	0.564605	0.333	0.043	4.67653e-28	0	Themis
Il18r1	1.54943e-31	0.441714	0.292	0.029	5.00248e-27	0	Il18r1
Rac2	9.78849e-31	0.84953	0.938	0.674	3.16031e-26	0	Rac2
Ptprc	2.30989e-30	0.812056	0.984	0.817	7.45772e-26	0	Ptprc
Cd5	2.68915e-30	0.453944	0.307	0.037	8.6822e-26	0	Cd5
H2-Q7	5.476e-30	0.862119	0.849	0.427	1.76798e-25	0	H2-Q7
Tcf7	6.67164e-30	0.398919	0.25	0.019	2.15401e-25	0	Tcf7
Limd2	1.34746e-29	0.747297	0.635	0.231	4.35041e-25	0	Limd2
Dusp2	1.31605e-28	0.587899	0.484	0.121	4.24899e-24	0	Dusp2
Gata3	2.01014e-28	0.458062	0.307	0.041	6.48994e-24	0	Gata3
Cd69	2.54375e-28	0.567317	0.396	0.078	8.21274e-24	0	Cd69
Ms4a6b	3.79167e-28	0.841617	0.839	0.435	1.22418e-23	0	Ms4a6b
Ly6a	4.91673e-28	0.791469	0.76	0.317	1.58742e-23	0	Ly6a
Spn	6.48451e-28	0.673668	0.469	0.122	2.09359e-23	0	Spn
Cd247	9.47589e-28	0.432037	0.271	0.03	3.05939e-23	0	Cd247
Rpl13a	9.65093e-28	0.486093	1	1	3.1159e-23	0	Rpl13a
Pdcd4	9.9701e-28	0.615751	0.422	0.095	3.21895e-23	0	Pdcd4
Cd27	1.18337e-27	0.442257	0.302	0.041	3.82062e-23	0	Cd27
Coro1a	2.39855e-27	0.820028	0.969	0.765	7.74394e-23	0	Coro1a
Gimap9	3.37592e-27	0.438893	0.323	0.051	1.08995e-22	0	Gimap9
Klk8	5.4232e-27	0.43466	0.271	0.032	1.75093e-22	0	Klk8
Sorl1	1.39555e-26	0.537883	0.385	0.082	4.50567e-22	0	Sorl1
Pglyrp1	3.37404e-26	0.59315	0.307	0.047	1.08934e-21	0	Pglyrp1
Gm15472	3.59611e-26	0.459579	0.312	0.051	1.16104e-21	0	Gm15472
Cd226	4.01509e-26	0.486963	0.359	0.07	1.29631e-21	0	Cd226
Ptpn22	5.03814e-26	0.64783	0.589	0.205	1.62661e-21	0	Ptpn22
Fam102a	1.75551e-25	0.437365	0.297	0.045	5.66783e-21	0	Fam102a
Prf1	1.96312e-25	0.716371	0.214	0.016	6.33814e-21	0	Prf1
Fam169b	2.39443e-25	0.319034	0.214	0.016	7.73064e-21	0	Fam169b
Prkcq	2.46499e-25	0.403855	0.266	0.034	7.95848e-21	0	Prkcq
Runx3	3.2487e-25	0.739865	0.656	0.271	1.04887e-20	0	Runx3
Il18rap	6.48804e-25	0.401977	0.276	0.038	2.09473e-20	0	Il18rap
Cxcr3	7.10008e-25	0.467498	0.333	0.062	2.29233e-20	0	Cxcr3
Stk17b	8.14442e-25	0.765706	0.781	0.422	2.62951e-20	0	Stk17b
Sh2d1a	1.27319e-24	0.404833	0.234	0.025	4.11062e-20	0	Sh2d1a
Epsti1	1.63269e-24	0.764876	0.771	0.43	5.27129e-20	0	Epsti1
Fasl	2.71753e-24	0.298887	0.193	0.012	8.77382e-20	0	Fasl
Ifngr1	8.65198e-24	0.835641	0.771	0.448	2.79338e-19	0	Ifngr1
Gstp3	1.02008e-23	0.337167	0.224	0.023	3.29343e-19	0	Gstp3
Gzmk	1.61268e-23	0.33203	0.182	0.011	5.20669e-19	0	Gzmk
Ikzf3	3.5901e-23	0.355992	0.214	0.021	1.1591e-18	0	Ikzf3
Lef1	4.78511e-23	0.312907	0.234	0.027	1.54492e-18	0	Lef1
Rps13	5.50707e-23	0.418585	1	1	1.77801e-18	0	Rps13
Klrk1	6.22659e-23	0.558592	0.396	0.102	2.01032e-18	0	Klrk1
Cd52	1.1971e-22	0.648269	1	0.951	3.86494e-18	0	Cd52
H2-K1	1.45842e-22	0.532563	1	0.985	4.70867e-18	0	H2-K1
Gmfg	1.94074e-22	0.714295	0.875	0.563	6.26587e-18	0	Gmfg
Rnf125	3.93494e-22	0.28278	0.198	0.018	1.27043e-17	0	Rnf125
Ifng	6.23762e-22	0.364103	0.167	0.01	2.01388e-17	0	Ifng
Tnfrsf18	6.61132e-22	0.416935	0.297	0.055	2.13453e-17	0	Tnfrsf18
Ubash3a	6.77768e-22	0.36953	0.26	0.041	2.18824e-17	0	Ubash3a
Ccdc88c	1.02275e-21	0.373394	0.339	0.076	3.30206e-17	0	Ccdc88c
Rinl	3.23069e-21	0.584056	0.521	0.195	1.04306e-16	0	Rinl
Klrc1	6.66408e-21	0.299363	0.161	0.01	2.15157e-16	0	Klrc1
Traf3ip3	7.44657e-21	0.356805	0.255	0.041	2.4042e-16	0	Traf3ip3
Gramd3	1.33584e-20	0.537771	0.396	0.117	4.31291e-16	0	Gramd3
Il2ra	2.34174e-20	0.285091	0.177	0.015	7.56053e-16	0	Il2ra
Gzmm	3.42132e-20	0.301138	0.161	0.011	1.10461e-15	0	Gzmm
Gm2682	3.76715e-20	0.298383	0.214	0.027	1.21626e-15	0	Gm2682
Arhgdib	6.43305e-20	0.51152	0.984	0.934	2.07697e-15	0	Arhgdib
BE692007	6.82789e-20	0.383873	0.25	0.043	2.20445e-15	0	BE692007
Btg2	7.35179e-20	0.652667	0.76	0.401	2.3736e-15	0	Btg2
Ctla4	9.97263e-20	0.450556	0.193	0.022	3.21976e-15	0	Ctla4
Cmah	2.22495e-19	0.319346	0.203	0.026	7.18347e-15	0	Cmah
Traf1	3.53455e-19	0.459914	0.474	0.161	1.14117e-14	0	Traf1
Ccnd2	4.97444e-19	0.485583	0.724	0.368	1.60605e-14	0	Ccnd2
Hopx	5.51503e-19	0.447791	0.417	0.129	1.78058e-14	0	Hopx
Zap70	6.46476e-19	0.312182	0.229	0.037	2.08721e-14	0	Zap70
Grap	8.30339e-19	0.380557	0.297	0.07	2.68083e-14	0	Grap
Mbnl1	9.99818e-19	0.552337	0.948	0.798	3.22801e-14	0	Mbnl1
Cd7	1.42028e-18	0.258957	0.188	0.022	4.58551e-14	0	Cd7
Vps37b	1.58472e-18	0.501009	0.417	0.137	5.11642e-14	0	Vps37b
Rpl18	7.38663e-18	0.394032	1	1	2.38485e-13	0	Rpl18
Rps14	7.48563e-18	0.324691	1	1	2.41681e-13	0	Rps14
Ppp1r16b	1.01444e-17	0.338404	0.245	0.047	3.27523e-13	0	Ppp1r16b
Rpl18a	2.33818e-17	0.373679	1	0.997	7.54905e-13	0	Rpl18a
Gpr174	2.52806e-17	0.287029	0.156	0.015	8.16211e-13	0	Gpr174
Tnrc6b	3.30459e-17	0.458709	0.547	0.238	1.06692e-12	0	Tnrc6b
Serpinb6b	3.70606e-17	0.343634	0.354	0.102	1.19654e-12	0	Serpinb6b
Igflr1	4.39083e-17	0.253945	0.151	0.014	1.41762e-12	0	Igflr1
Lbr	7.70659e-17	0.491247	0.5	0.199	2.48815e-12	0	Lbr
D16Ertd472e	8.44642e-17	0.337961	0.255	0.055	2.72701e-12	0	D16Ertd472e
Ankrd44	8.53001e-17	0.532093	0.542	0.242	2.754e-12	0	Ankrd44
Hmgb2	1.03033e-16	0.806525	0.891	0.669	3.32654e-12	0	Hmgb2
B4galnt1	1.44722e-16	0.474853	0.568	0.261	4.67249e-12	0	B4galnt1
Neurl3	1.53923e-16	0.489439	0.354	0.111	4.96955e-12	0	Neurl3
Lsp1	1.5675e-16	0.284829	0.839	0.431	5.06083e-12	0	Lsp1
Spata13	1.66877e-16	0.300992	0.229	0.044	5.38779e-12	0	Spata13
Tnfrsf4	2.22092e-16	0.375817	0.208	0.036	7.17045e-12	0	Tnfrsf4
Vim	2.3539e-16	-0.597834	0.995	0.995	7.59981e-12	0	Vim
Ikzf1	2.77354e-16	0.489653	0.557	0.255	8.95465e-12	0	Ikzf1
Rpl30	3.51252e-16	0.317567	1	1	1.13405e-11	0	Rpl30
Hsd11b1	9.35618e-16	0.268708	0.167	0.022	3.02074e-11	0	Hsd11b1
Ccr2	1.00909e-15	0.55738	0.693	0.334	3.25795e-11	0	Ccr2
S1pr1	1.04475e-15	0.401044	0.292	0.081	3.37309e-11	0	S1pr1
Shisa5	1.87866e-15	0.536749	0.906	0.76	6.06546e-11	0	Shisa5
Sp100	2.20055e-15	0.591964	0.74	0.456	7.10469e-11	0	Sp100
Itga4	5.09087e-15	0.570925	0.615	0.31	1.64364e-10	0	Itga4
Fam107b	6.30663e-15	0.465458	0.443	0.17	2.03616e-10	0	Fam107b
Slamf1	6.46624e-15	0.263893	0.172	0.026	2.08769e-10	0	Slamf1
Pde7a	6.5499e-15	0.443335	0.396	0.148	2.1147e-10	0	Pde7a
Ptpn18	6.7222e-15	0.515485	0.953	0.812	2.17033e-10	0	Ptpn18
Lgals3	7.99815e-15	-0.721006	0.974	0.996	2.58228e-10	0	Lgals3
Akap13	1.02141e-14	0.521214	0.797	0.529	3.29771e-10	0	Akap13
Cst7	1.09977e-14	0.312105	0.177	0.029	3.5507e-10	0	Cst7
Fau	1.20461e-14	0.263475	1	1	3.8892e-10	0	Fau
2410006H16Rik	1.56528e-14	0.475836	0.703	0.433	5.05365e-10	0	2410006H16Rik
Rpsa	1.8354e-14	0.354059	1	0.999	5.92579e-10	0	Rpsa
Grap2	1.87166e-14	0.354082	0.286	0.081	6.04283e-10	0	Grap2
Ftl1	1.87956e-14	-0.64358	1	1	6.06835e-10	0	Ftl1
Zfp36l2	2.63363e-14	0.596136	0.891	0.731	8.50295e-10	0	Zfp36l2
Eef2	3.62057e-14	0.395522	1	0.968	1.16894e-09	0	Eef2
Itga1	4.1255e-14	0.304844	0.266	0.069	1.33196e-09	0	Itga1
H2-Q6	6.58475e-14	0.33698	0.318	0.098	2.12595e-09	0	H2-Q6
Stat4	6.94204e-14	0.323347	0.25	0.066	2.24131e-09	0	Stat4
Psap	8.32716e-14	-0.548581	0.969	0.997	2.68851e-09	0	Psap
Rps10	9.74739e-14	0.316039	1	1	3.14704e-09	0	Rps10
Prdx1	1.45887e-13	-0.775811	0.984	0.99	4.7101e-09	0	Prdx1
Nlrc3	1.5094e-13	0.289273	0.234	0.059	4.87323e-09	0	Nlrc3
Sema4a	1.63344e-13	0.380857	0.365	0.132	5.27373e-09	0	Sema4a
S1pr4	1.78203e-13	0.257593	0.161	0.026	5.75346e-09	0	S1pr4
Klrc2	1.84069e-13	0.254864	0.182	0.034	5.94285e-09	0	Klrc2
4930523C07Rik	2.19811e-13	0.389749	0.385	0.151	7.09681e-09	0	4930523C07Rik
Rplp0	3.40631e-13	0.343063	1	1	1.09976e-08	0	Rplp0
Ly6e	3.75336e-13	0.486536	0.969	0.806	1.21181e-08	0	Ly6e
Rps16	6.12868e-13	0.282088	1	1	1.97871e-08	0	Rps16
Gm12840	6.13353e-13	0.30027	0.167	0.03	1.98027e-08	0	Gm12840
Acap1	6.47981e-13	0.269233	0.167	0.03	2.09207e-08	0	Acap1
Rps27	7.33656e-13	0.321909	1	0.992	2.36868e-08	0	Rps27
Sytl2	8.6812e-13	0.282109	0.229	0.059	2.80281e-08	0	Sytl2
Cish	1.19806e-12	0.307984	0.333	0.114	3.86806e-08	0	Cish
Plcg1	1.96074e-12	0.256396	0.245	0.067	6.33044e-08	0	Plcg1
Sema4d	2.29709e-12	0.339901	0.349	0.126	7.41637e-08	0	Sema4d
Arhgap45	2.32305e-12	0.43517	0.49	0.24	7.50019e-08	0	Arhgap45
Txnip	2.63389e-12	0.651069	0.729	0.466	8.50377e-08	0	Txnip
Trp53inp1	3.01384e-12	0.284809	0.229	0.062	9.7305e-08	0	Trp53inp1
Vgll4	3.9507e-12	0.334846	0.354	0.137	1.27552e-07	0	Vgll4
Rps7	4.14136e-12	0.28459	1	1	1.33708e-07	0	Rps7
Inpp4b	4.35011e-12	0.316253	0.26	0.08	1.40448e-07	0	Inpp4b
Mxd4	4.39216e-12	0.469535	0.385	0.17	1.41805e-07	0	Mxd4
Dusp5	5.4341e-12	0.373852	0.427	0.184	1.75445e-07	0	Dusp5
Rnf138	8.12121e-12	0.363181	0.354	0.144	2.62201e-07	0	Rnf138
Cst3	1.06693e-11	-1.29467	0.979	1	3.4447e-07	0	Cst3
Rasal3	1.0953e-11	0.328156	0.318	0.117	3.53628e-07	0	Rasal3
Arhgap15	1.24695e-11	0.380176	0.443	0.194	4.02589e-07	0	Arhgap15
Rps3	1.34475e-11	0.297236	1	1	4.34166e-07	0	Rps3
Arap2	1.56648e-11	0.335512	0.396	0.163	5.05752e-07	0	Arap2
Myh9	1.64208e-11	0.422758	0.901	0.738	5.30162e-07	0	Myh9
Nedd9	2.13489e-11	0.348705	0.286	0.099	6.89271e-07	0	Nedd9
Cd68	2.30864e-11	-0.540633	0.875	0.941	7.45368e-07	0	Cd68
Inpp1	2.35558e-11	0.26089	0.214	0.058	7.60522e-07	0	Inpp1
Rpl27	2.79411e-11	0.277621	1	1	9.02106e-07	0	Rpl27
H3f3b	3.00457e-11	0.337046	1	0.995	9.70054e-07	0	H3f3b
Jak1	3.09865e-11	0.4198	0.901	0.674	1.00043e-06	0	Jak1
Malt1	3.62676e-11	0.462595	0.557	0.301	1.17094e-06	0	Malt1
Tnfrsf9	3.91344e-11	0.391294	0.167	0.036	1.26349e-06	0	Tnfrsf9
Eif3f	6.49933e-11	0.429308	0.927	0.802	2.09837e-06	0	Eif3f
Pnisr	6.91566e-11	0.36269	0.505	0.258	2.23279e-06	0	Pnisr
Sash3	7.1338e-11	0.334923	0.406	0.184	2.30322e-06	0	Sash3
Tap2	7.14932e-11	0.4031	0.49	0.245	2.30823e-06	0	Tap2
Cnn2	7.16549e-11	0.373504	0.667	0.404	2.31345e-06	0	Cnn2
Padi2	8.21998e-11	0.269067	0.172	0.04	2.6539e-06	0	Padi2
Kbtbd11	8.61432e-11	0.27691	0.214	0.06	2.78122e-06	0	Kbtbd11
Txk	9.0219e-11	0.282698	0.182	0.045	2.91281e-06	0	Txk
Pkp3	1.02815e-10	0.289322	0.224	0.066	3.3195e-06	0	Pkp3
Cstb	1.11416e-10	-0.520955	0.974	0.967	3.59717e-06	0	Cstb
Foxo1	1.16492e-10	0.287547	0.25	0.082	3.76105e-06	0	Foxo1
Slfn1	1.2754e-10	0.382894	0.448	0.209	4.11775e-06	0	Slfn1
Rasgrp1	1.34362e-10	0.328044	0.234	0.074	4.338e-06	0	Rasgrp1
Lmna	1.44133e-10	-0.677123	0.698	0.827	4.65349e-06	0	Lmna
Crlf3	1.72915e-10	0.381713	0.464	0.234	5.58274e-06	0	Crlf3
Atf7ip	1.85277e-10	0.353293	0.536	0.279	5.98184e-06	0	Atf7ip
Nabp1	2.06448e-10	0.491855	0.609	0.371	6.66539e-06	0	Nabp1
Gpx1	2.09949e-10	-0.586055	0.938	0.992	6.77842e-06	0	Gpx1
Mettl23	2.8408e-10	0.351784	0.516	0.279	9.17182e-06	0	Mettl23
Cd9	2.98962e-10	-0.669903	0.516	0.694	9.65229e-06	0	Cd9
Igtp	3.31638e-10	0.340059	0.359	0.157	1.07073e-05	0	Igtp
Gm26917	3.67261e-10	0.556013	0.74	0.558	1.18574e-05	0	Gm26917
Zdhhc18	3.684e-10	0.317543	0.375	0.165	1.18942e-05	0	Zdhhc18
Serpinb6a	3.76251e-10	-0.802802	0.625	0.739	1.21477e-05	0	Serpinb6a
Itgb7	3.82034e-10	0.345751	0.427	0.202	1.23343e-05	0	Itgb7
S100a4	3.87806e-10	0.396979	0.958	0.746	1.25207e-05	0	S100a4
Gbp4	4.04021e-10	0.348353	0.255	0.089	1.30442e-05	0	Gbp4
Zc3hav1	4.3107e-10	0.478662	0.661	0.412	1.39175e-05	0	Zc3hav1
Mark2	4.32048e-10	0.374607	0.516	0.282	1.39491e-05	0	Mark2
Itgb1	4.85557e-10	0.423094	0.917	0.856	1.56767e-05	0	Itgb1
Def6	5.506e-10	0.258389	0.297	0.113	1.77767e-05	0	Def6
Akna	5.50904e-10	0.320386	0.349	0.148	1.77865e-05	0	Akna
Lpl	5.55483e-10	-0.735314	0.859	0.89	1.79343e-05	0	Lpl
Ankrd11	6.11311e-10	0.419642	0.708	0.496	1.97368e-05	0	Ankrd11
9930111J21Rik2	6.87755e-10	0.389291	0.531	0.291	2.22048e-05	0	9930111J21Rik2
Lipa	6.92099e-10	-0.586425	0.729	0.813	2.23451e-05	0	Lipa
Il16	7.07291e-10	0.264498	0.255	0.089	2.28356e-05	0	Il16
Apobec3	7.07976e-10	0.399678	0.542	0.306	2.28577e-05	0	Apobec3
Ctsz	9.16026e-10	-0.401455	0.948	0.982	2.95748e-05	0	Ctsz
Prrc2b	9.66055e-10	0.353351	0.406	0.203	3.119e-05	0	Prrc2b
Ppp1r12a	1.02269e-09	0.414121	0.688	0.451	3.30187e-05	0	Ppp1r12a
Rabgap1l	1.1501e-09	0.274494	0.266	0.096	3.7132e-05	0	Rabgap1l
Ube2h	1.30228e-09	0.317095	0.453	0.225	4.20454e-05	0	Ube2h
Grk6	1.46892e-09	0.284859	0.323	0.133	4.74256e-05	0	Grk6
Fyb	1.54119e-09	0.392349	0.885	0.703	4.9759e-05	0	Fyb
Il2rg	1.65043e-09	0.443034	0.542	0.335	5.32858e-05	0	Il2rg
Fam78a	1.72626e-09	0.26402	0.229	0.078	5.57341e-05	0	Fam78a
Arid5a	1.92749e-09	0.299578	0.292	0.115	6.2231e-05	0	Arid5a
Supt4a	2.08904e-09	0.457518	0.724	0.508	6.74467e-05	0	Supt4a
Emb	2.12897e-09	0.49818	0.708	0.485	6.87358e-05	0	Emb
Pbxip1	2.19714e-09	0.265689	0.359	0.159	7.09369e-05	0	Pbxip1
Cyld	2.68269e-09	0.341758	0.438	0.239	8.66133e-05	0	Cyld
Trim12a	2.78921e-09	0.314002	0.312	0.132	9.00523e-05	0	Trim12a
Peli1	2.79866e-09	0.395624	0.516	0.297	9.03575e-05	0	Peli1
Nfatc3	2.88038e-09	0.312408	0.427	0.207	9.29958e-05	0	Nfatc3
Rnf166	3.3803e-09	0.328288	0.406	0.199	0.000109136	0	Rnf166
Gbp7	3.75872e-09	0.375749	0.573	0.323	0.000121354	0	Gbp7
Junb	4.47372e-09	0.409477	0.885	0.771	0.000144438	0	Junb
Cdkn1b	5.08452e-09	0.342531	0.474	0.251	0.000164159	0	Cdkn1b
Cd37	5.47759e-09	0.364825	0.479	0.264	0.00017685	0	Cd37
Nop53	5.48138e-09	0.392408	0.615	0.393	0.000176972	0	Nop53
Selplg	5.53626e-09	0.426303	0.734	0.595	0.000178744	0	Selplg
Leprotl1	5.75151e-09	0.416552	0.698	0.533	0.000185693	0	Leprotl1
Esd	5.77216e-09	-0.66033	0.812	0.876	0.00018636	0	Esd
Gramd1a	5.97644e-09	0.275313	0.318	0.135	0.000192955	0	Gramd1a
Ighm	5.99967e-09	0.257838	0.302	0.121	0.000193705	0	Ighm
Npm3	6.35591e-09	0.379759	0.583	0.345	0.000205207	0	Npm3
Ikzf2	1.0123e-08	0.570471	0.188	0.059	0.00032683	0	Ikzf2
H2-T22	1.04454e-08	0.291605	0.521	0.293	0.000337239	0	H2-T22
Dennd4a	1.11395e-08	0.355879	0.38	0.184	0.000359649	0	Dennd4a
Pde3b	1.15934e-08	0.251218	0.26	0.1	0.000374305	0	Pde3b
Prxl2a	1.18887e-08	0.271838	0.245	0.093	0.000383839	0	Prxl2a
Zfp36l1	1.19561e-08	0.356891	0.76	0.529	0.000386014	0	Zfp36l1
Gm26740	1.20408e-08	0.281887	0.26	0.102	0.00038875	0	Gm26740
Rora	1.26089e-08	0.263467	0.25	0.096	0.00040709	0	Rora
Rpl9	1.33115e-08	0.271158	1	0.997	0.000429775	0	Rpl9
Fth1	1.38446e-08	-0.573903	1	1	0.000446985	0	Fth1
Ctsb	1.53296e-08	-0.431597	0.964	0.97	0.000494931	0	Ctsb
Tsc22d4	1.55984e-08	0.394872	0.797	0.609	0.00050361	0	Tsc22d4
Rbm39	1.58664e-08	0.31136	0.969	0.902	0.000512262	0	Rbm39
Rhoh	1.87425e-08	0.319028	0.448	0.238	0.00060512	0	Rhoh
Cd36	1.98437e-08	-0.833504	0.693	0.776	0.000640674	0	Cd36
Cyfip2	2.2239e-08	0.305216	0.37	0.174	0.000718008	0	Cyfip2
Capg	2.23056e-08	-0.42248	0.891	0.918	0.00072016	0	Capg
Mbp	2.25269e-08	0.276181	0.333	0.151	0.000727304	0	Mbp
Nup210	2.29659e-08	0.255283	0.333	0.151	0.000741477	0	Nup210
Kmt2e	2.67548e-08	0.36904	0.724	0.503	0.000863804	0	Kmt2e
Ctsd	2.67843e-08	-0.461567	0.979	0.959	0.000864759	0	Ctsd
Pik3r1	2.79458e-08	0.410618	0.495	0.313	0.000902258	0	Pik3r1
Chd3	2.87002e-08	0.315451	0.422	0.223	0.000926615	0	Chd3
Fyn	2.89938e-08	0.415386	0.547	0.349	0.000936094	0	Fyn
Dnajc15	2.91822e-08	0.394196	0.812	0.683	0.000942177	0	Dnajc15
Ythdc1	3.04166e-08	0.373591	0.661	0.456	0.000982029	0	Ythdc1
Gbp6	3.13852e-08	0.275153	0.193	0.065	0.0010133	0	Gbp6
AU020206	3.22994e-08	0.31311	0.417	0.225	0.00104282	0	AU020206
Slc38a1	3.44865e-08	0.377441	0.505	0.284	0.00111343	0	Slc38a1
Nfkb1	3.73142e-08	0.315011	0.646	0.418	0.00120472	0	Nfkb1
Wipf1	4.15376e-08	0.374708	0.656	0.462	0.00134108	0	Wipf1
Ugcg	4.36119e-08	0.393068	0.469	0.279	0.00140805	0	Ugcg
Rab8a	4.48854e-08	0.350894	0.714	0.484	0.00144917	0	Rab8a
Akr1a1	4.53891e-08	-0.453521	0.938	0.953	0.00146543	0	Akr1a1
Anxa5	4.78764e-08	-0.361101	0.922	0.957	0.00154574	0	Anxa5
Cd63	5.23706e-08	-0.477048	0.875	0.923	0.00169084	0	Cd63
Anxa2	5.26637e-08	-0.435123	0.99	0.974	0.0017003	0	Anxa2
Atrx	5.42637e-08	0.351032	0.776	0.598	0.00175196	0	Atrx
Irf1	7.60882e-08	0.282696	0.464	0.254	0.00245658	0	Irf1
Nmi	7.73544e-08	0.275682	0.432	0.227	0.00249746	0	Nmi
Ifi203	7.74234e-08	0.253738	0.661	0.427	0.00249969	0	Ifi203
Xist	7.8783e-08	0.324641	0.953	0.927	0.00254359	0	Xist
Aak1	8.19236e-08	0.308161	0.38	0.194	0.00264498	0	Aak1
Smad7	8.30313e-08	0.304487	0.328	0.151	0.00268075	0	Smad7
Tra2a	9.81067e-08	0.323455	0.672	0.453	0.00316747	0	Tra2a
Ccdc12	9.9105e-08	0.296238	0.781	0.589	0.00319971	0	Ccdc12
Rictor	1.05917e-07	0.25681	0.349	0.172	0.00341964	0	Rictor
Uqcrh	1.06327e-07	0.274653	0.974	0.968	0.00343288	0	Uqcrh
Top2b	1.21988e-07	0.35047	0.573	0.363	0.00393852	0	Top2b
Rps18	1.25628e-07	0.252941	1	1	0.00405604	0	Rps18
Anxa6	1.40985e-07	0.388304	0.708	0.492	0.00455183	0	Anxa6
Atp5k	1.53506e-07	-0.332572	0.901	0.918	0.0049561	0	Atp5k
Rassf5	1.53588e-07	0.288391	0.344	0.169	0.00495875	0	Rassf5
Tut4	1.53795e-07	0.349493	0.438	0.251	0.00496542	0	Tut4
Epb41	1.57365e-07	0.282579	0.432	0.239	0.00508067	0	Epb41
Itpkb	1.59078e-07	0.394985	0.568	0.368	0.005136	0	Itpkb
Krit1	1.70122e-07	0.297644	0.438	0.239	0.00549257	0	Krit1
Atxn1	2.4192e-07	0.271879	0.359	0.185	0.00781064	0	Atxn1
Tecpr1	2.46676e-07	0.305492	0.5	0.291	0.00796419	0	Tecpr1
Gpr137b	2.51675e-07	-0.544517	0.432	0.56	0.00812557	0	Gpr137b
Arid1a	2.99035e-07	0.330675	0.62	0.401	0.00965464	0	Arid1a
S100a13	3.19058e-07	0.273567	0.891	0.755	0.0103011	0	S100a13
Celf2	3.76226e-07	0.378396	0.833	0.688	0.0121468	0	Celf2
Eif4a1	3.86101e-07	-0.313593	0.974	0.982	0.0124656	0	Eif4a1
Atpif1	3.9265e-07	-0.336562	0.979	0.978	0.0126771	0	Atpif1
Usp3	4.10591e-07	0.298647	0.427	0.239	0.0132563	0	Usp3
Anxa1	4.25782e-07	-0.618043	0.719	0.779	0.0137468	0	Anxa1
Sirt7	4.5425e-07	0.267741	0.417	0.228	0.0146659	0	Sirt7
Atp6v0c	4.68973e-07	-0.284607	0.964	0.985	0.0151413	0	Atp6v0c
Rtn4	5.21347e-07	-0.395848	0.844	0.904	0.0168322	0	Rtn4
Rapgef6	5.33222e-07	0.305942	0.469	0.277	0.0172156	0	Rapgef6
Anxa4	5.40696e-07	-0.419175	0.672	0.784	0.0174569	0	Anxa4
Kmt2a	5.65403e-07	0.326303	0.521	0.338	0.0182546	0	Kmt2a
Rsrp1	6.11612e-07	0.372812	0.885	0.784	0.0197465	0	Rsrp1
Shtn1	6.20545e-07	-0.403491	0.25	0.435	0.0200349	0	Shtn1
Ifi30	6.72856e-07	-0.388735	0.854	0.956	0.0217238	0	Ifi30
Sec61g	7.05053e-07	-0.309476	0.974	0.985	0.0227633	0	Sec61g
Stk4	7.31532e-07	0.342248	0.531	0.334	0.0236182	0	Stk4
Cntrl	7.86475e-07	0.261319	0.385	0.209	0.0253921	0	Cntrl
Cbx3	8.07387e-07	0.359596	0.703	0.551	0.0260673	0	Cbx3
Fryl	8.16124e-07	0.294158	0.391	0.218	0.0263494	0	Fryl
Cd82	9.11944e-07	0.272242	0.255	0.117	0.029443	0	Cd82
Spi1	9.12262e-07	-0.343447	0.693	0.834	0.0294533	0	Spi1
Plin2	9.62262e-07	-0.529903	0.865	0.915	0.0310676	0	Plin2
Dtx3l	1.01704e-06	0.28311	0.453	0.269	0.0328362	0	Dtx3l
Id2	1.0282e-06	0.343391	0.964	0.86	0.0331965	0	Id2
Timp2	1.04715e-06	-0.520571	0.766	0.828	0.0338082	0	Timp2
Ncor1	1.15568e-06	0.346369	0.776	0.651	0.0373124	0	Ncor1
Fabp4	1.19679e-06	-1.23606	0.516	0.614	0.0386397	0	Fabp4
Son	1.24176e-06	0.293884	0.906	0.804	0.0400916	0	Son
Cnot6l	1.29713e-06	0.384787	0.531	0.348	0.0418792	0	Cnot6l
Luc7l2	1.33846e-06	0.331648	0.823	0.644	0.0432134	0	Luc7l2
Ttc14	1.40781e-06	0.316281	0.495	0.308	0.0454524	0	Ttc14
Eps8	1.42585e-06	-0.361767	0.542	0.691	0.0460349	0	Eps8
Serinc3	1.50045e-06	0.304787	0.812	0.665	0.0484434	0	Serinc3
Zfp292	1.5136e-06	0.287778	0.62	0.407	0.0488682	0	Zfp292
Gng12	1.52554e-06	-0.367249	0.406	0.573	0.0492536	0	Gng12
Ppp1r18	1.5288e-06	0.34279	0.724	0.544	0.0493587	0	Ppp1r18
Arl4c	1.57318e-06	0.346069	0.688	0.508	0.0507917	0	Arl4c
Pgam1	1.57912e-06	-0.356223	0.974	0.968	0.0509835	0	Pgam1
Rock1	1.60802e-06	0.324934	0.781	0.665	0.0519166	0	Rock1
Ep400	1.71894e-06	0.333924	0.443	0.264	0.0554976	0	Ep400
Ndufb7	1.79542e-06	0.272541	0.958	0.885	0.057967	0	Ndufb7
Notch1	1.84141e-06	0.265193	0.328	0.173	0.0594518	0	Notch1
Trem2	1.93601e-06	-0.417501	0.74	0.824	0.0625059	0	Trem2
Atp11b	1.94282e-06	0.261008	0.411	0.238	0.0627258	0	Atp11b
Pnrc1	2.23808e-06	0.279104	0.755	0.544	0.0722588	0	Pnrc1
Srrm2	2.33102e-06	0.260337	0.911	0.83	0.0752592	0	Srrm2
Arhgef1	2.60882e-06	0.294509	0.458	0.283	0.0842282	0	Arhgef1
Srgn	2.67654e-06	0.337686	0.979	0.889	0.0864149	0	Srgn
Smc3	2.80468e-06	0.274279	0.583	0.396	0.0905518	0	Smc3
Nsd3	3.04018e-06	0.320612	0.573	0.382	0.0981553	0	Nsd3
Mier1	3.18594e-06	0.31557	0.615	0.433	0.102861	0	Mier1
Arid4b	3.39664e-06	0.259137	0.453	0.275	0.109664	0	Arid4b
Laptm5	3.41025e-06	0.256612	1	0.978	0.110103	0	Laptm5
Ctsl	3.6592e-06	-0.937751	0.88	0.879	0.118141	0	Ctsl
Gas5	3.76686e-06	0.305837	0.818	0.683	0.121617	0	Gas5
Isy1	3.83671e-06	0.305645	0.443	0.26	0.123872	0	Isy1
Arhgap30	3.87717e-06	0.31552	0.724	0.582	0.125178	0	Arhgap30
Saraf	3.9692e-06	0.318903	0.615	0.445	0.12815	0	Saraf
S100a6	4.04729e-06	0.259568	0.995	0.871	0.130671	0	S100a6
Tap1	4.12006e-06	0.252763	0.688	0.482	0.13302	0	Tap1
Rps29	4.24995e-06	-0.300495	1	1	0.137214	0	Rps29
Lbh	4.5163e-06	0.300584	0.589	0.402	0.145813	0	Lbh
Clic4	4.75526e-06	-0.389725	0.724	0.768	0.153528	0	Clic4
Mpc1	5.104e-06	-0.36416	0.635	0.712	0.164788	0	Mpc1
Tyrobp	5.15974e-06	-0.28431	0.938	0.989	0.166587	0	Tyrobp
Snrpg	5.20136e-06	0.282401	0.953	0.905	0.167931	0	Snrpg
Hif1a	5.23847e-06	0.343066	0.698	0.541	0.169129	0	Hif1a
Atp6v1a	5.64359e-06	-0.412827	0.766	0.848	0.182209	0	Atp6v1a
Atp6v0e	5.92328e-06	-0.303632	0.969	0.963	0.191239	0	Atp6v0e
Maf	6.09236e-06	0.340905	0.859	0.751	0.196698	0	Maf
Sp110	6.43027e-06	0.291962	0.464	0.29	0.207608	0	Sp110
Mt1	6.43768e-06	-0.604487	0.969	0.978	0.207847	0	Mt1
Kdm5a	6.6714e-06	0.271836	0.484	0.312	0.215393	0	Kdm5a
Grn	6.69546e-06	-0.318025	0.911	0.963	0.21617	0	Grn
Mfsd12	7.09711e-06	-0.358004	0.312	0.457	0.229137	0	Mfsd12
Hexim1	7.15403e-06	0.278552	0.297	0.163	0.230975	0	Hexim1
Zdhhc20	7.75973e-06	0.263982	0.516	0.335	0.250531	0	Zdhhc20
Gtf2i	7.94402e-06	0.317953	0.406	0.26	0.256481	0	Gtf2i
Tmem189	8.62031e-06	-0.396292	0.557	0.688	0.278315	0	Tmem189
Atp5md	8.98746e-06	-0.290223	0.927	0.942	0.290169	0	Atp5md
Idnk	9.77543e-06	0.265529	0.531	0.365	0.315609	0	Idnk
Rab7b	9.99197e-06	-0.416043	0.609	0.687	0.322601	0	Rab7b
Mpeg1	1.03539e-05	-0.344803	0.807	0.878	0.334287	0	Mpeg1
Rif1	1.03586e-05	0.283592	0.396	0.229	0.334438	0	Rif1
Atox1	1.05269e-05	-0.403535	0.958	0.967	0.339873	0	Atox1
Esyt1	1.13115e-05	0.308111	0.609	0.422	0.365202	0	Esyt1
Rnh1	1.1395e-05	-0.406995	0.854	0.889	0.367898	0	Rnh1
Dstn	1.14505e-05	-0.407727	0.766	0.797	0.369692	0	Dstn
Fli1	1.18389e-05	0.265432	0.479	0.295	0.382231	0	Fli1
Gpnmb	1.20622e-05	-0.887653	0.651	0.729	0.389441	0	Gpnmb
Rsbn1l	1.33994e-05	0.254012	0.464	0.295	0.432614	0	Rsbn1l
Txn1	1.34854e-05	-0.39606	0.99	0.996	0.43539	0	Txn1
Cox7a2l	1.38974e-05	0.255666	0.844	0.706	0.44869	0	Cox7a2l
Gls	1.45266e-05	0.290851	0.573	0.412	0.469007	0	Gls
Utrn	1.46182e-05	0.280859	0.323	0.174	0.471963	0	Utrn
Hnrnpu	1.53778e-05	0.310374	0.917	0.87	0.496488	0	Hnrnpu
Tob2	1.58479e-05	0.266907	0.547	0.353	0.511666	0	Tob2
Cd48	1.67251e-05	0.297618	0.708	0.537	0.539988	0	Cd48
Slbp	1.71977e-05	0.29361	0.516	0.342	0.555244	0	Slbp
Lrp10	1.79697e-05	0.258766	0.516	0.341	0.580171	0	Lrp10
Cmtm7	1.89783e-05	0.298763	0.729	0.563	0.612734	0	Cmtm7
Hnrnpf	2.11859e-05	0.264148	0.969	0.897	0.684009	0	Hnrnpf
Tnfaip2	2.1363e-05	-0.583859	0.432	0.53	0.689726	0	Tnfaip2
Aldoa	2.1409e-05	-0.303138	0.984	0.977	0.69121	0	Aldoa
Gsn	2.19527e-05	-0.370847	0.672	0.747	0.708765	0	Gsn
Hk2	2.26243e-05	-0.534707	0.526	0.607	0.730448	0	Hk2
Sdf4	2.32537e-05	0.330975	0.672	0.516	0.750768	0	Sdf4
Il1rn	2.48734e-05	-0.621253	0.432	0.543	0.803062	0	Il1rn
Pabpc1	2.69097e-05	0.250458	0.958	0.948	0.868808	0	Pabpc1
Krtcap2	2.78783e-05	0.271359	0.906	0.795	0.900078	0	Krtcap2
Gabarapl2	2.90138e-05	0.291953	0.615	0.482	0.936739	0	Gabarapl2
Anp32a	3.28379e-05	0.298057	0.781	0.651	1	0	Anp32a
Plekho1	3.4663e-05	-0.31464	0.646	0.732	1	0	Plekho1
Abca1	3.61049e-05	-0.595764	0.516	0.613	1	0	Abca1
Myadm	3.74907e-05	-0.363388	0.307	0.444	1	0	Myadm
Dbi	3.75544e-05	-0.310115	0.974	0.986	1	0	Dbi
Tnfaip3	3.81529e-05	0.252899	0.385	0.228	1	0	Tnfaip3
Vat1	3.8429e-05	-0.406713	0.724	0.761	1	0	Vat1
Fabp5	3.9133e-05	-0.540929	0.958	0.935	1	0	Fabp5
Ccnd1	4.1592e-05	-0.343585	0.417	0.596	1	0	Ccnd1
Sdc3	4.78269e-05	-0.313683	0.766	0.874	1	0	Sdc3
Anpep	4.78637e-05	-0.381145	0.318	0.438	1	0	Anpep
Plek	4.94974e-05	-0.359263	0.74	0.831	1	0	Plek
Elf1	5.14032e-05	0.257605	0.615	0.455	1	0	Elf1
Pkm	5.14249e-05	-0.276564	1	0.99	1	0	Pkm
Basp1	5.49e-05	-0.352275	0.885	0.935	1	0	Basp1
Wfdc17	5.79288e-05	-0.509987	0.917	0.938	1	0	Wfdc17
Dync1i2	6.27447e-05	-0.341477	0.812	0.839	1	0	Dync1i2
Ttyh2	6.34488e-05	-0.250281	0.083	0.201	1	0	Ttyh2
4932438A13Rik	6.77174e-05	0.257578	0.422	0.283	1	0	4932438A13Rik
Ckb	6.88668e-05	-0.435427	0.562	0.674	1	0	Ckb
Hspa5	7.16847e-05	-0.317646	0.964	0.977	1	0	Hspa5
Cyb5a	7.54163e-05	-0.329316	0.714	0.823	1	0	Cyb5a
Ccdc88a	7.74083e-05	-0.406244	0.349	0.46	1	0	Ccdc88a
Rasgrp2	7.84029e-05	0.250285	0.208	0.103	1	0	Rasgrp2
Mrps16	7.97113e-05	0.260427	0.708	0.577	1	0	Mrps16
Mgst1	8.06625e-05	-0.366131	0.344	0.456	1	0	Mgst1
Creg1	8.26027e-05	-0.40886	0.818	0.875	1	0	Creg1
Ifitm1	8.43555e-05	0.366706	0.156	0.067	1	0	Ifitm1
Lilrb4a	9.21211e-05	-0.362934	0.802	0.821	1	0	Lilrb4a
Atp6v1e1	9.31631e-05	-0.354166	0.823	0.87	1	0	Atp6v1e1
Dhx9	9.47106e-05	0.276186	0.542	0.387	1	0	Dhx9
Fosl2	0.000102493	0.292534	0.411	0.273	1	0	Fosl2
Eif3h	0.000124948	0.286729	0.885	0.845	1	0	Eif3h
Abcg1	0.000129284	-0.417821	0.594	0.639	1	0	Abcg1
Scpep1	0.000131457	-0.344769	0.5	0.604	1	0	Scpep1
Srsf5	0.000133104	0.272917	0.74	0.593	1	0	Srsf5
Comtd1	0.0001341	-0.298373	0.203	0.319	1	0	Comtd1
Hnrnpa2b1	0.000137476	0.259097	0.943	0.919	1	0	Hnrnpa2b1
Vasp	0.000140033	0.279118	0.589	0.438	1	0	Vasp
Dhrs9	0.000144418	-0.31655	0.167	0.293	1	0	Dhrs9
Dusp3	0.000145411	-0.298435	0.453	0.569	1	0	Dusp3
C3ar1	0.000153544	-0.398055	0.807	0.812	1	0	C3ar1
Card19	0.000156794	-0.359308	0.688	0.758	1	0	Card19
Nt5c	0.000159601	0.263359	0.578	0.424	1	0	Nt5c
Ctss	0.000162249	-0.324203	0.953	0.993	1	0	Ctss
Emp1	0.000164248	-0.408773	0.698	0.74	1	0	Emp1
Hexa	0.000166364	-0.277049	0.865	0.918	1	0	Hexa
Igf1	0.000168091	-0.501786	0.641	0.687	1	0	Igf1
Lat2	0.000183661	-0.339336	0.604	0.696	1	0	Lat2
Ptpn7	0.000185743	0.261276	0.453	0.317	1	0	Ptpn7
Morf4l2	0.0001934	-0.260238	0.568	0.665	1	0	Morf4l2
Clec4d	0.000195881	-0.43971	0.526	0.629	1	0	Clec4d
Bptf	0.000198157	0.259963	0.562	0.434	1	0	Bptf
Alox5ap	0.000198543	-0.286471	0.839	0.904	1	0	Alox5ap
Ddx17	0.000200516	0.250528	0.646	0.51	1	0	Ddx17
Ccl9	0.000202636	-0.518881	0.818	0.87	1	0	Ccl9
mt-Cytb	0.000212182	0.299759	0.995	0.988	1	0	mt-Cytb
Akr1b8	0.00023536	-0.326649	0.12	0.236	1	0	Akr1b8
Atp6v0d2	0.000256397	-0.573894	0.443	0.54	1	0	Atp6v0d2
Gusb	0.000258559	-0.309509	0.677	0.746	1	0	Gusb
Mmp12	0.000258979	-1.13232	0.391	0.507	1	0	Mmp12
Sub1	0.000274779	0.277472	0.927	0.874	1	0	Sub1
Osbpl8	0.000285734	-0.338704	0.573	0.677	1	0	Osbpl8
Lman1	0.000293506	-0.315876	0.474	0.565	1	0	Lman1
Lst1	0.000300852	0.350584	0.802	0.683	1	0	Lst1
Syngr2	0.000313316	-0.446384	0.526	0.611	1	0	Syngr2
Ube2i	0.000319742	0.266786	0.818	0.728	1	0	Ube2i
Rhoc	0.000359103	-0.486276	0.49	0.587	1	0	Rhoc
Blnk	0.00036101	-0.306752	0.25	0.363	1	0	Blnk
Cd24a	0.000362449	-0.411805	0.062	0.159	1	0	Cd24a
Gltp	0.000370146	-0.263747	0.682	0.728	1	0	Gltp
Txndc17	0.000384352	-0.278411	0.88	0.889	1	0	Txndc17
St13	0.000394589	-0.269286	0.802	0.842	1	0	St13
Samd8	0.000416261	-0.335262	0.214	0.334	1	0	Samd8
Sfpq	0.000419775	0.264398	0.844	0.716	1	0	Sfpq
Sh3pxd2b	0.000454504	-0.282294	0.276	0.386	1	0	Sh3pxd2b
Nceh1	0.000460892	-0.297608	0.583	0.641	1	0	Nceh1
Adam8	0.000492298	-0.373539	0.724	0.79	1	0	Adam8
Psmb10	0.000496939	0.276575	0.688	0.555	1	0	Psmb10
Vcl	0.000526253	-0.306498	0.156	0.273	1	0	Vcl
Gask1b	0.000637955	-0.306832	0.167	0.271	1	0	Gask1b
Ndufc1	0.000638037	-0.259376	0.896	0.915	1	0	Ndufc1
S100a1	0.000645106	-0.356242	0.391	0.481	1	0	S100a1
Cndp2	0.000654882	-0.272497	0.849	0.865	1	0	Cndp2
Slc27a1	0.000710248	-0.313737	0.245	0.353	1	0	Slc27a1
Adam15	0.000775861	-0.253674	0.464	0.563	1	0	Adam15
Ctsa	0.000777864	-0.266405	0.859	0.883	1	0	Ctsa
Cd44	0.000788769	-0.284548	0.802	0.845	1	0	Cd44
Ptms	0.000804888	-0.315956	0.771	0.797	1	0	Ptms
Por	0.000811335	-0.345762	0.609	0.672	1	0	Por
Fuca1	0.000825781	-0.258219	0.531	0.596	1	0	Fuca1
Cfp	0.000827425	-0.251658	0.693	0.738	1	0	Cfp
Hspa1b	0.00085772	0.518433	0.224	0.129	1	0	Hspa1b
Pdpn	0.000865507	-0.509515	0.297	0.411	1	0	Pdpn
Tubb2a	0.000877252	-0.261949	0.448	0.558	1	0	Tubb2a
Csf2rb	0.000891504	-0.338077	0.401	0.51	1	0	Csf2rb
Mcl1	0.000962851	-0.282279	0.917	0.933	1	0	Mcl1
Ldha	0.000979649	-0.25231	1	0.989	1	0	Ldha
Lyn	0.00105082	-0.296152	0.641	0.684	1	0	Lyn
Myo9a	0.00107738	-0.278884	0.219	0.321	1	0	Myo9a
Casp1	0.00109711	-0.264844	0.281	0.38	1	0	Casp1
Pltp	0.00127268	-0.364297	0.469	0.543	1	0	Pltp
Slc6a8	0.00131315	-0.32338	0.25	0.342	1	0	Slc6a8
Tmem65	0.00133203	-0.294561	0.422	0.514	1	0	Tmem65
Plxna1	0.0013361	-0.255091	0.245	0.352	1	0	Plxna1
Cpeb4	0.00135427	-0.337967	0.323	0.438	1	0	Cpeb4
Gde1	0.00141786	-0.354648	0.339	0.442	1	0	Gde1
Ccl6	0.00152546	-0.458207	0.87	0.885	1	0	Ccl6
Mmp19	0.00162303	-0.440014	0.203	0.306	1	0	Mmp19
Cd5l	0.00162991	-0.717314	0.083	0.174	1	0	Cd5l
Aldh2	0.0016564	-0.265951	0.505	0.615	1	0	Aldh2
Alcam	0.00166523	-0.295123	0.422	0.532	1	0	Alcam
Soat1	0.00185843	-0.264194	0.786	0.809	1	0	Soat1
Nat9	0.00217047	-0.251998	0.214	0.305	1	0	Nat9
Hexb	0.00224824	-0.352064	0.599	0.629	1	0	Hexb
Aph1c	0.00232621	-0.250025	0.198	0.288	1	0	Aph1c
Hist1h1b	0.00235052	0.440771	0.255	0.161	1	0	Hist1h1b
Mpp6	0.00241433	-0.266741	0.406	0.486	1	0	Mpp6
Plin3	0.00244034	-0.261721	0.432	0.497	1	0	Plin3
Fermt3	0.00274346	0.251279	0.708	0.651	1	0	Fermt3
Trim25	0.00288648	-0.288587	0.474	0.554	1	0	Trim25
Plaur	0.00302557	-0.289235	0.318	0.424	1	0	Plaur
Folr2	0.00313035	-0.431893	0.469	0.519	1	0	Folr2
Tnfsf12	0.00315219	-0.266288	0.344	0.423	1	0	Tnfsf12
C1qc	0.0033935	-0.314599	0.833	0.853	1	0	C1qc
Hist1h4d	0.00345978	0.296045	0.302	0.207	1	0	Hist1h4d
Naaa	0.00350377	-0.585483	0.422	0.501	1	0	Naaa
Mindy1	0.00356062	-0.252085	0.302	0.4	1	0	Mindy1
Pmp22	0.00366985	-0.478882	0.469	0.522	1	0	Pmp22
Atp6v1c1	0.00382184	-0.291385	0.646	0.699	1	0	Atp6v1c1
Dut	0.0039497	0.324641	0.427	0.308	1	0	Dut
Lyz2	0.003987	-0.361059	0.901	0.956	1	0	Lyz2
Prelid2	0.00434054	-0.255782	0.359	0.444	1	0	Prelid2
mt-Atp6	0.00465343	0.329822	1	0.99	1	0	mt-Atp6
Crip1	0.00469349	-0.377742	0.995	0.982	1	0	Crip1
Fgl2	0.00488511	-0.314839	0.495	0.547	1	0	Fgl2
Fam129b	0.00524256	-0.343615	0.5	0.541	1	0	Fam129b
Hmgn1	0.00565467	-0.265584	0.656	0.702	1	0	Hmgn1
Gyg	0.00707452	-0.302565	0.458	0.519	1	0	Gyg
Sat1	0.0071716	-0.263144	0.807	0.85	1	0	Sat1
Bcl2a1a	0.00767315	-0.307048	0.203	0.283	1	0	Bcl2a1a
Ckap4	0.0076955	-0.288405	0.427	0.488	1	0	Ckap4
Ctsk	0.0079368	-0.783408	0.208	0.295	1	0	Ctsk
Rnf128	0.00968315	-0.301812	0.255	0.33	1	0	Rnf128
Mmp13	0.00993577	-0.330889	0.208	0.298	1	0	Mmp13
Mmp12.1	8.66414e-55	2.62658	0.909	0.382	2.7973e-50	1	Mmp12
Gpnmb.1	9.45864e-52	1.97934	0.955	0.656	3.05382e-47	1	Gpnmb
Lgals3.1	4.24947e-47	1.01338	1	0.989	1.37198e-42	1	Lgals3
Esd.1	7.08455e-46	1.35963	0.983	0.835	2.28732e-41	1	Esd
Ctsl.1	8.19656e-46	1.96879	1	0.851	2.64634e-41	1	Ctsl
Fth1.1	1.35999e-45	1.18153	1	1	4.39087e-41	1	Fth1
Prdx1.1	8.17355e-45	1.34735	1	0.987	2.63891e-40	1	Prdx1
Atp6v0d2.1	6.59947e-44	1.40591	0.898	0.43	2.1307e-39	1	Atp6v0d2
Gde1.1	3.40863e-42	1.20655	0.778	0.336	1.10051e-37	1	Gde1
Plin2.1	1.63181e-40	1.09744	1	0.882	5.26847e-36	1	Plin2
Il1rn.1	9.28742e-40	1.31374	0.881	0.434	2.99854e-35	1	Il1rn
Cd36.1	4.52234e-39	1.33457	0.949	0.714	1.46008e-34	1	Cd36
Lhfpl2	1.51985e-38	1.12823	0.795	0.347	4.907e-34	1	Lhfpl2
Aldoa.1	2.76833e-38	0.753571	1	0.973	8.93782e-34	1	Aldoa
Ftl1.1	2.56805e-37	0.923079	1	1	8.2912e-33	1	Ftl1
Fabp4.1	1.69525e-36	1.87342	0.909	0.519	5.47327e-32	1	Fabp4
Ctsb.1	8.09611e-36	0.793891	1	0.961	2.61391e-31	1	Ctsb
Vim.1	6.61639e-33	0.745645	1	0.993	2.13617e-28	1	Vim
Rassf8	7.14341e-33	0.653613	0.392	0.066	2.30632e-28	1	Rassf8
Ldha.1	2.53885e-32	0.715145	1	0.989	8.19692e-28	1	Ldha
Akr1a1.1	1.00676e-30	0.813447	1	0.938	3.25042e-26	1	Akr1a1
Pkm.1	1.11858e-30	0.630593	1	0.991	3.61146e-26	1	Pkm
Cd9.1	1.53197e-30	1.00603	0.909	0.597	4.94613e-26	1	Cd9
Anxa1.1	2.3646e-30	1.12966	0.938	0.726	7.63434e-26	1	Anxa1
Cstb.1	2.44598e-30	0.791156	0.994	0.962	7.89708e-26	1	Cstb
Il7r	2.61446e-30	1.16588	0.864	0.481	8.44104e-26	1	Il7r
Ctsd.1	1.20364e-29	0.773964	1	0.954	3.88607e-25	1	Ctsd
Tmsb4x	1.21408e-29	-0.596684	1	1	3.91979e-25	1	Tmsb4x
Gpr137b.1	2.18434e-29	1.0233	0.801	0.47	7.05238e-25	1	Gpr137b
Fabp5.1	2.24301e-29	1.06661	1	0.926	7.24179e-25	1	Fabp5
Creg1.1	7.96264e-29	0.985583	0.955	0.841	2.57082e-24	1	Creg1
Hilpda	1.12286e-28	1.07747	0.852	0.456	3.62525e-24	1	Hilpda
Gstm1	1.32161e-28	0.925285	0.648	0.255	4.26694e-24	1	Gstm1
Ctsk.1	3.17676e-28	1.47662	0.58	0.206	1.02565e-23	1	Ctsk
Pgam1.1	3.7991e-28	0.681098	1	0.962	1.22658e-23	1	Pgam1
Card19.1	8.87794e-28	0.796865	0.949	0.695	2.86633e-23	1	Card19
Basp1.1	4.7453e-27	0.8391	0.994	0.909	1.53207e-22	1	Basp1
Serpinb6a.1	6.54998e-27	0.950541	0.938	0.663	2.11473e-22	1	Serpinb6a
Rps11	4.12089e-26	-0.555596	1	1	1.33047e-21	1	Rps11
Rnf128.1	4.13297e-26	0.860171	0.608	0.245	1.33437e-21	1	Rnf128
Tmem189.1	8.53981e-26	0.797982	0.909	0.602	2.75716e-21	1	Tmem189
Rpl18.1	2.092e-25	-0.582538	1	1	6.75422e-21	1	Rpl18
Ly6e.1	3.18839e-25	-1.07573	0.676	0.879	1.0294e-20	1	Ly6e
Hmox1	4.54607e-25	1.25459	0.977	0.809	1.46774e-20	1	Hmox1
Anxa2.1	6.28204e-25	0.692143	1	0.972	2.02822e-20	1	Anxa2
Psap.1	7.21441e-25	0.698774	1	0.989	2.32924e-20	1	Psap
Igf1.1	1.29399e-24	0.940877	0.903	0.624	4.17779e-20	1	Igf1
Slc2a1	3.04867e-24	1.04932	0.716	0.375	9.84295e-20	1	Slc2a1
Atp6v1a.1	3.31526e-24	0.787934	0.96	0.8	1.07037e-19	1	Atp6v1a
Spp1	3.80161e-24	1.42709	0.92	0.622	1.22739e-19	1	Spp1
Ndrg1	4.64218e-24	1.21742	0.722	0.355	1.49878e-19	1	Ndrg1
Tnfaip2.1	5.86758e-24	0.963732	0.784	0.445	1.89441e-19	1	Tnfaip2
Ncoa4	1.82123e-23	0.97502	0.756	0.423	5.88002e-19	1	Ncoa4
Rgcc	5.05011e-23	0.781054	0.557	0.199	1.63048e-18	1	Rgcc
Pgk1	5.24669e-23	0.616143	1	0.972	1.69395e-18	1	Pgk1
Psmb8	5.94318e-23	-0.851766	0.716	0.913	1.91882e-18	1	Psmb8
Pmp22.1	1.0439e-22	0.931462	0.801	0.442	3.37032e-18	1	Pmp22
Plpp3	1.13854e-22	0.652376	0.364	0.089	3.67589e-18	1	Plpp3
Samd8.1	1.4062e-22	0.846094	0.58	0.245	4.54005e-18	1	Samd8
Sgk1	1.45735e-22	1.13114	0.534	0.211	4.70521e-18	1	Sgk1
Hspa8	2.1285e-22	-0.684197	0.972	0.992	6.87208e-18	1	Hspa8
Aif1	3.32535e-22	-1.05919	0.568	0.827	1.07362e-17	1	Aif1
Ero1l	5.67148e-22	1.20353	0.83	0.523	1.83109e-17	1	Ero1l
Atf3	8.81476e-22	0.852854	0.892	0.552	2.84593e-17	1	Atf3
Atp6v1c1.1	2.1572e-21	0.770888	0.898	0.638	6.96475e-17	1	Atp6v1c1
Lipa.1	2.71162e-21	0.796744	0.92	0.766	8.75475e-17	1	Lipa
Mmp13.1	3.60663e-21	1.40579	0.545	0.216	1.16444e-16	1	Mmp13
Arhgdib.1	6.65921e-21	-0.67608	0.869	0.962	2.14999e-16	1	Arhgdib
Soat1.1	8.4389e-21	0.702644	0.943	0.772	2.72458e-16	1	Soat1
Gmfg.1	1.44479e-20	-0.842797	0.358	0.692	4.66464e-16	1	Gmfg
Bnip3	1.68097e-20	0.900939	0.812	0.528	5.42719e-16	1	Bnip3
Ctsc	2.86743e-20	-1.00816	0.682	0.879	9.25777e-16	1	Ctsc
Adm	3.30374e-20	0.73697	0.307	0.069	1.06665e-15	1	Adm
Osbpl8.1	3.46589e-20	0.732134	0.869	0.605	1.119e-15	1	Osbpl8
Clec4d.1	3.6813e-20	0.905902	0.824	0.556	1.18855e-15	1	Clec4d
Cd74	3.70279e-20	-1.91067	0.67	0.84	1.19548e-15	1	Cd74
Rps13.1	4.68091e-20	-0.447463	1	1	1.51128e-15	1	Rps13
Ptma	6.26009e-20	-0.664196	0.989	0.997	2.02113e-15	1	Ptma
Rpl18a.1	6.34281e-20	-0.506413	0.989	1	2.04784e-15	1	Rpl18a
Coro1a.1	8.49937e-20	-0.852138	0.614	0.853	2.74411e-15	1	Coro1a
Cd63.1	8.69891e-20	0.692124	1	0.892	2.80853e-15	1	Cd63
Txn1.1	9.11242e-20	0.747561	1	0.993	2.94204e-15	1	Txn1
Rpl21	1.03385e-19	-0.530714	0.994	0.996	3.33789e-15	1	Rpl21
Pnp	1.07639e-19	-0.886059	0.449	0.758	3.47524e-15	1	Pnp
Mgst1.1	1.18267e-19	0.647501	0.705	0.368	3.81836e-15	1	Mgst1
Rps18.1	1.46311e-19	-0.48602	1	1	4.72379e-15	1	Rps18
Pld3	1.54605e-19	0.674827	0.909	0.645	4.99157e-15	1	Pld3
Cd68.1	1.81895e-19	0.636294	0.989	0.913	5.87266e-15	1	Cd68
Rps16.1	2.17436e-19	-0.415591	1	1	7.02013e-15	1	Rps16
Cd52.1	2.24191e-19	-0.90473	0.926	0.969	7.23824e-15	1	Cd52
Bhlhe41	2.60027e-19	0.671828	0.574	0.25	8.39522e-15	1	Bhlhe41
Igf2bp2	2.85397e-19	0.614167	0.46	0.163	9.21433e-15	1	Igf2bp2
Npc2	3.43421e-19	0.513464	1	0.98	1.10877e-14	1	Npc2
Gapdh	6.04659e-19	0.533778	1	1	1.9522e-14	1	Gapdh
Vcl.1	6.08986e-19	0.617254	0.5	0.19	1.96617e-14	1	Vcl
Mxi1	6.26361e-19	0.818752	0.665	0.345	2.02227e-14	1	Mxi1
Marcks	6.58357e-19	-0.783416	0.784	0.925	2.12557e-14	1	Marcks
Adam8.1	9.23857e-19	0.690285	0.938	0.738	2.98276e-14	1	Adam8
Litaf	1.03646e-18	0.625631	0.943	0.758	3.34631e-14	1	Litaf
Gask1b.1	1.04165e-18	0.687504	0.483	0.194	3.36306e-14	1	Gask1b
Pdpn.1	1.1201e-18	0.91744	0.653	0.324	3.61637e-14	1	Pdpn
Zfp36l1.1	1.37141e-18	-0.939889	0.301	0.642	4.42774e-14	1	Zfp36l1
Bnip3l	1.57868e-18	0.787738	0.886	0.656	5.09694e-14	1	Bnip3l
Ptpn18.1	1.81061e-18	-0.747467	0.688	0.878	5.84573e-14	1	Ptpn18
Ms4a6c	2.07619e-18	-0.927187	0.517	0.777	6.70318e-14	1	Ms4a6c
Rhoc.1	2.1491e-18	0.70101	0.807	0.509	6.93859e-14	1	Rhoc
Rps20	2.3165e-18	-0.467309	1	1	7.47905e-14	1	Rps20
Snrpg.1	2.32334e-18	-0.597961	0.778	0.948	7.50112e-14	1	Snrpg
Mcl1.1	2.37953e-18	0.61405	0.989	0.915	7.68255e-14	1	Mcl1
Dnmt3a	2.65554e-18	0.939446	0.784	0.508	8.57368e-14	1	Dnmt3a
Ugp2	4.07886e-18	0.852577	0.881	0.672	1.3169e-13	1	Ugp2
Sdc1	4.41641e-18	0.538188	0.29	0.069	1.42588e-13	1	Sdc1
Slc6a8.1	4.52487e-18	0.650861	0.562	0.266	1.4609e-13	1	Slc6a8
Rpsa.1	6.71074e-18	-0.471407	1	0.999	2.16663e-13	1	Rpsa
Rpl13a.1	6.95534e-18	-0.427106	1	1	2.2456e-13	1	Rpl13a
Sqstm1	7.68155e-18	0.938825	0.795	0.562	2.48007e-13	1	Sqstm1
Rpl11	1.02448e-17	-0.431432	1	1	3.30762e-13	1	Rpl11
H2-DMa	1.28506e-17	-1.01578	0.352	0.661	4.14893e-13	1	H2-DMa
Lamp1	1.70918e-17	0.509277	1	0.934	5.51827e-13	1	Lamp1
Rilpl2	1.80972e-17	0.724609	0.727	0.473	5.84286e-13	1	Rilpl2
Sat1.1	2.26565e-17	0.691466	0.938	0.819	7.31487e-13	1	Sat1
Cpeb4.1	2.61183e-17	0.751805	0.665	0.355	8.43256e-13	1	Cpeb4
Vat1.1	2.80365e-17	0.676081	0.909	0.716	9.05188e-13	1	Vat1
H2-Eb1	3.00074e-17	-1.96825	0.398	0.667	9.68819e-13	1	H2-Eb1
Ly86	3.40691e-17	-0.785688	0.534	0.762	1.09995e-12	1	Ly86
Ninj1	4.39602e-17	0.604024	0.938	0.746	1.4193e-12	1	Ninj1
Wfs1	4.49344e-17	0.8074	0.409	0.153	1.45075e-12	1	Wfs1
Ptprc.1	9.86758e-17	-0.751352	0.722	0.883	3.18585e-12	1	Ptprc
H2-Aa	1.38529e-16	-1.68848	0.489	0.749	4.47254e-12	1	H2-Aa
Gpi1	1.8502e-16	0.597395	0.989	0.923	5.97355e-12	1	Gpi1
Tmem65.1	2.30531e-16	0.663569	0.71	0.444	7.44293e-12	1	Tmem65
Adamtsl5	2.75183e-16	0.397091	0.256	0.056	8.88455e-12	1	Adamtsl5
Gys1	3.22326e-16	0.518424	0.494	0.211	1.04066e-11	1	Gys1
Ctsz.1	3.55618e-16	0.472643	1	0.969	1.14815e-11	1	Ctsz
Abcg1.1	3.78771e-16	0.641803	0.801	0.589	1.2229e-11	1	Abcg1
Atp6v1e1.1	4.81273e-16	0.609576	0.966	0.835	1.55384e-11	1	Atp6v1e1
Sh3glb1	5.55551e-16	0.543571	0.972	0.915	1.79365e-11	1	Sh3glb1
Rps7.1	9.75811e-16	-0.439879	1	1	3.1505e-11	1	Rps7
Mt1.1	9.8419e-16	1.0709	1	0.97	3.17756e-11	1	Mt1
Rps14.1	1.04458e-15	-0.372286	1	1	3.37252e-11	1	Rps14
Psmd8	1.11778e-15	0.567772	0.949	0.845	3.60885e-11	1	Psmd8
Srsf3	1.17693e-15	-0.615506	0.722	0.888	3.79983e-11	1	Srsf3
Ndufb7.1	1.38777e-15	-0.545311	0.807	0.922	4.48055e-11	1	Ndufb7
Mtss1	1.6785e-15	0.585033	0.801	0.546	5.4192e-11	1	Mtss1
C77080	1.90308e-15	0.374107	0.227	0.047	6.14429e-11	1	C77080
Rpl32	1.93681e-15	-0.383642	1	1	6.2532e-11	1	Rpl32
Gabarap	2.33143e-15	0.440609	1	0.984	7.52726e-11	1	Gabarap
Gadd45a	2.33463e-15	0.55511	0.25	0.058	7.53757e-11	1	Gadd45a
Plk2	2.47896e-15	0.738155	0.545	0.261	8.00356e-11	1	Plk2
Npy	2.67677e-15	0.53103	0.199	0.035	8.64223e-11	1	Npy
Dok2	2.67992e-15	-0.708523	0.324	0.634	8.65239e-11	1	Dok2
Rps9	3.04955e-15	-0.351407	1	1	9.84579e-11	1	Rps9
Atp6v1b2	3.07105e-15	0.626698	0.898	0.73	9.91521e-11	1	Atp6v1b2
Fam129b.1	3.369e-15	0.644045	0.75	0.481	1.08771e-10	1	Fam129b
Ms4a6b.1	4.02333e-15	-0.81025	0.267	0.579	1.29897e-10	1	Ms4a6b
Maf.1	4.75176e-15	-0.94801	0.642	0.805	1.53415e-10	1	Maf
Rps8	6.25752e-15	-0.314472	1	1	2.0203e-10	1	Rps8
Limd2.1	6.29406e-15	-0.618798	0.068	0.374	2.0321e-10	1	Limd2
Actn1	7.22292e-15	0.470479	0.523	0.238	2.33199e-10	1	Actn1
Tpm3	7.34288e-15	-0.551144	0.852	0.954	2.37072e-10	1	Tpm3
Ctsa.1	7.45673e-15	0.563395	0.989	0.852	2.40748e-10	1	Ctsa
Psmb6	9.20751e-15	0.602986	0.972	0.902	2.97274e-10	1	Psmb6
Kctd12	9.4472e-15	-0.712033	0.426	0.728	3.05012e-10	1	Kctd12
Hsp90ab1	9.98082e-15	-0.398034	1	1	3.22241e-10	1	Hsp90ab1
Lrp12	1.04235e-14	0.56583	0.597	0.321	3.36533e-10	1	Lrp12
Hmgb1	1.05206e-14	-0.738034	0.75	0.891	3.39667e-10	1	Hmgb1
Scpep1.1	1.08409e-14	0.635712	0.767	0.539	3.50011e-10	1	Scpep1
Lsp1.1	1.51736e-14	-1.13855	0.284	0.571	4.89893e-10	1	Lsp1
Rpl8	1.63003e-14	-0.364688	1	1	5.26272e-10	1	Rpl8
Arhgap10	1.7025e-14	0.541945	0.716	0.456	5.49669e-10	1	Arhgap10
Rtn4.1	1.84057e-14	0.534218	0.943	0.879	5.94246e-10	1	Rtn4
Filip1l	2.32349e-14	-0.510635	0.011	0.282	7.50163e-10	1	Filip1l
Psmb10.1	2.71179e-14	-0.656623	0.358	0.636	8.75527e-10	1	Psmb10
Folr2.1	3.66799e-14	0.681872	0.722	0.458	1.18425e-09	1	Folr2
Rpl23a	3.74272e-14	-0.411449	0.994	0.997	1.20837e-09	1	Rpl23a
Igsf6	3.91802e-14	0.627015	0.636	0.371	1.26497e-09	1	Igsf6
Rpl13	5.0234e-14	-0.344504	1	1	1.62186e-09	1	Rpl13
Pld4	5.13754e-14	-0.665546	0.375	0.657	1.6587e-09	1	Pld4
Vegfa	5.86018e-14	0.664866	0.415	0.173	1.89202e-09	1	Vegfa
Gdf15	6.43754e-14	0.937658	0.438	0.196	2.07843e-09	1	Gdf15
Trem2.1	6.45133e-14	0.582447	0.938	0.776	2.08288e-09	1	Trem2
Rps23	8.0414e-14	-0.308724	1	1	2.59625e-09	1	Rps23
Mif	8.48666e-14	0.466034	0.994	0.991	2.74e-09	1	Mif
Ranbp1	8.789e-14	-0.639905	0.733	0.894	2.83762e-09	1	Ranbp1
Hnrnpa2b1.1	9.68719e-14	-0.560435	0.847	0.942	3.12761e-09	1	Hnrnpa2b1
Bsg	9.7765e-14	0.520867	0.983	0.915	3.15644e-09	1	Bsg
H2-Ab1	1.02579e-13	-1.84752	0.619	0.739	3.31187e-09	1	H2-Ab1
Ccr2.1	1.0734e-13	-1.10022	0.176	0.464	3.46559e-09	1	Ccr2
Rpl28	1.44934e-13	-0.379541	1	1	4.67934e-09	1	Rpl28
Psme1	1.80519e-13	-0.589355	0.812	0.922	5.82824e-09	1	Psme1
Abca1.1	2.25811e-13	0.801142	0.801	0.543	7.29053e-09	1	Abca1
Lst1.1	2.44304e-13	-0.701548	0.506	0.755	7.88761e-09	1	Lst1
Rplp0.1	2.75685e-13	-0.373871	1	1	8.90077e-09	1	Rplp0
Rps3.1	3.22921e-13	-0.373146	1	1	1.04258e-08	1	Rps3
Fnip2	4.37811e-13	0.560364	0.653	0.382	1.41352e-08	1	Fnip2
Rnh1.1	4.7767e-13	0.564786	0.96	0.863	1.54221e-08	1	Rnh1
Rps19	4.96987e-13	-0.338636	1	1	1.60457e-08	1	Rps19
Anp32b	5.95019e-13	-0.546254	0.841	0.922	1.92108e-08	1	Anp32b
mt-Cytb.1	6.25805e-13	-0.554726	0.983	0.991	2.02047e-08	1	mt-Cytb
Prr13	7.57864e-13	0.591323	0.864	0.692	2.44684e-08	1	Prr13
Rps6	7.63203e-13	-0.37502	0.989	0.999	2.46408e-08	1	Rps6
Rpl27.1	7.90026e-13	-0.32554	1	1	2.55068e-08	1	Rpl27
Ptpn6	8.03054e-13	-0.583983	0.466	0.681	2.59274e-08	1	Ptpn6
Por.1	8.06946e-13	0.576191	0.841	0.616	2.60531e-08	1	Por
Ptgr1	8.62363e-13	0.536801	0.449	0.199	2.78423e-08	1	Ptgr1
Rps10.1	8.67152e-13	-0.344202	1	1	2.79969e-08	1	Rps10
Eno1	9.32119e-13	0.506786	0.932	0.824	3.00944e-08	1	Eno1
Rpl4	9.51031e-13	-0.438997	0.943	0.977	3.0705e-08	1	Rpl4
Zfand5	1.06805e-12	0.609547	0.835	0.703	3.44829e-08	1	Zfand5
Rpl36	1.20881e-12	-0.361487	1	1	3.90277e-08	1	Rpl36
Csk	1.24383e-12	-0.541276	0.261	0.548	4.01583e-08	1	Csk
Rps5	1.67022e-12	-0.350994	1	1	5.39246e-08	1	Rps5
Hk2.1	1.6911e-12	0.85912	0.739	0.555	5.45987e-08	1	Hk2
Timp2.1	1.8037e-12	0.585422	0.932	0.788	5.82342e-08	1	Timp2
Pycard	1.86015e-12	-0.633894	0.716	0.89	6.00567e-08	1	Pycard
AW112010.1	1.87368e-12	-1.21015	0.369	0.628	6.04936e-08	1	AW112010
Mt2	2.01001e-12	1.07265	0.665	0.437	6.48952e-08	1	Mt2
Lat2.1	2.10689e-12	0.539637	0.852	0.636	6.80231e-08	1	Lat2
Rpl35a	2.12339e-12	-0.270876	1	1	6.85559e-08	1	Rpl35a
Ccnd1.1	2.28657e-12	-0.75685	0.364	0.605	7.38242e-08	1	Ccnd1
Itga4.1	2.52174e-12	-0.634868	0.148	0.427	8.14169e-08	1	Itga4
Cdk18	3.68081e-12	0.292404	0.216	0.054	1.18839e-07	1	Cdk18
Psmb9	4.17807e-12	-0.734027	0.511	0.718	1.34893e-07	1	Psmb9
Grina	4.53563e-12	0.492045	0.761	0.554	1.46437e-07	1	Grina
Lpl.1	4.58525e-12	0.608617	0.977	0.862	1.48039e-07	1	Lpl
Actb	4.58787e-12	-0.261991	1	1	1.48124e-07	1	Actb
Ikzf1.1	4.59043e-12	-0.520387	0.102	0.37	1.48207e-07	1	Ikzf1
Timm10b	4.64094e-12	-0.489552	0.705	0.848	1.49837e-07	1	Timm10b
Hnrnpd	4.85832e-12	-0.489483	0.477	0.722	1.56856e-07	1	Hnrnpd
Atp6v1d	4.91798e-12	0.514771	0.824	0.644	1.58782e-07	1	Atp6v1d
Srsf2	5.0287e-12	-0.532811	0.625	0.802	1.62357e-07	1	Srsf2
Atp6v0c.1	5.10939e-12	0.377878	1	0.976	1.64962e-07	1	Atp6v0c
Rpl30.1	5.38401e-12	-0.331257	1	1	1.73828e-07	1	Rpl30
Rps24	5.54154e-12	-0.311448	1	1	1.78914e-07	1	Rps24
Ncl	6.36664e-12	-0.55318	0.881	0.954	2.05553e-07	1	Ncl
Tiparp	6.83746e-12	0.67628	0.631	0.38	2.20754e-07	1	Tiparp
Flrt2	7.34529e-12	0.484369	0.494	0.262	2.3715e-07	1	Flrt2
Dnaja1	1.02318e-11	-0.569412	0.744	0.895	3.30343e-07	1	Dnaja1
Il4ra	1.13555e-11	-0.663455	0.222	0.478	3.66624e-07	1	Il4ra
H3f3b.1	1.36147e-11	-0.442119	0.983	0.999	4.39565e-07	1	H3f3b
Tap1.1	1.46312e-11	-0.584232	0.312	0.575	4.72384e-07	1	Tap1
Rpl23	1.5716e-11	-0.271931	1	1	5.07406e-07	1	Rpl23
Rps3a1	1.6026e-11	-0.313031	1	1	5.17417e-07	1	Rps3a1
Hist1h2bc	1.71094e-11	0.795167	0.54	0.317	5.52394e-07	1	Hist1h2bc
Rps12	1.71778e-11	-0.254195	1	1	5.54604e-07	1	Rps12
Ap3s1	1.77165e-11	0.545414	0.812	0.626	5.71996e-07	1	Ap3s1
Gla	1.80942e-11	0.549102	0.642	0.407	5.84191e-07	1	Gla
Rpl5	1.89557e-11	-0.343825	0.977	0.992	6.12003e-07	1	Rpl5
Ifi203.1	1.94611e-11	-0.620925	0.261	0.527	6.28322e-07	1	Ifi203
Akr1b8.1	2.01072e-11	0.57716	0.381	0.172	6.49181e-07	1	Akr1b8
Snx2	2.17757e-11	-0.625998	0.727	0.82	7.0305e-07	1	Snx2
mt-Nd3	2.48467e-11	-0.511876	0.625	0.859	8.02202e-07	1	mt-Nd3
Grb2	2.52206e-11	0.437678	0.949	0.866	8.14271e-07	1	Grb2
Abracl	2.59362e-11	-0.469396	0.778	0.902	8.37377e-07	1	Abracl
Srsf9	2.7104e-11	-0.570228	0.46	0.668	8.75079e-07	1	Srsf9
Ahnak2	2.73463e-11	0.42617	0.392	0.175	8.82902e-07	1	Ahnak2
P4ha2	2.86171e-11	0.39436	0.29	0.102	9.23931e-07	1	P4ha2
Tgfbi	3.18562e-11	-0.736991	0.455	0.694	1.02851e-06	1	Tgfbi
Tpi1	3.31341e-11	0.399896	0.989	0.965	1.06977e-06	1	Tpi1
Snrpd1	3.32723e-11	-0.545352	0.614	0.805	1.07423e-06	1	Snrpd1
Ucp2	3.34756e-11	-0.515976	0.733	0.878	1.08079e-06	1	Ucp2
Sfpq.1	3.3697e-11	-0.552355	0.568	0.784	1.08794e-06	1	Sfpq
Slamf7	3.61089e-11	0.463638	0.722	0.453	1.16581e-06	1	Slamf7
Mbnl1.1	4.39281e-11	-0.571123	0.744	0.849	1.41826e-06	1	Mbnl1
Gyg.1	4.60669e-11	0.578879	0.676	0.466	1.48732e-06	1	Gyg
Rack1	5.63444e-11	-0.302042	1	1	1.81914e-06	1	Rack1
Srsf7	5.82968e-11	-0.540696	0.483	0.699	1.88217e-06	1	Srsf7
Actg1	5.84047e-11	0.335264	1	1	1.88565e-06	1	Actg1
Epsti1.1	6.38997e-11	-0.615614	0.295	0.55	2.06307e-06	1	Epsti1
Set	6.4034e-11	-0.471182	0.858	0.914	2.0674e-06	1	Set
Atp6v1g1	7.44913e-11	0.360071	0.977	0.961	2.40503e-06	1	Atp6v1g1
Pabpn1	7.51543e-11	-0.483862	0.409	0.648	2.42643e-06	1	Pabpn1
Mindy1.1	8.89121e-11	0.449956	0.568	0.335	2.87061e-06	1	Mindy1
Rhov	9.23888e-11	0.278122	0.193	0.05	2.98287e-06	1	Rhov
H2afz	9.42557e-11	-0.695063	0.955	0.981	3.04314e-06	1	H2afz
Rps17	1.13036e-10	-0.324154	1	0.997	3.64949e-06	1	Rps17
Sdcbp	1.15163e-10	0.396096	0.989	0.937	3.71814e-06	1	Sdcbp
Rpl14	1.29381e-10	-0.339598	0.989	0.996	4.17719e-06	1	Rpl14
Arpc1b	1.38667e-10	-0.387322	0.966	0.985	4.477e-06	1	Arpc1b
Slc48a1	1.52445e-10	0.487414	0.739	0.567	4.92184e-06	1	Slc48a1
Rpl34	1.52849e-10	-0.29413	0.994	1	4.93488e-06	1	Rpl34
Dstn.1	1.55116e-10	0.698097	0.875	0.77	5.00807e-06	1	Dstn
Rps15	1.5979e-10	-0.274561	1	1	5.15899e-06	1	Rps15
Psme2	1.65486e-10	-0.560104	0.761	0.875	5.34288e-06	1	Psme2
Gpt2	1.71863e-10	0.465802	0.46	0.235	5.54876e-06	1	Gpt2
Rpl17	1.91752e-10	-0.294188	1	1	6.1909e-06	1	Rpl17
Ccl9.1	2.01668e-10	0.623526	0.949	0.837	6.51106e-06	1	Ccl9
Hmgb2.1	2.06229e-10	-1.14143	0.562	0.751	6.65831e-06	1	Hmgb2
Emp1.1	2.09083e-10	0.460042	0.892	0.694	6.75045e-06	1	Emp1
Egln3	2.15656e-10	0.388118	0.341	0.14	6.96266e-06	1	Egln3
Tsc22d3	2.16301e-10	0.447287	0.727	0.47	6.98351e-06	1	Tsc22d3
Ly6a.1	2.40764e-10	-0.725259	0.193	0.461	7.7733e-06	1	Ly6a
Procr	2.81141e-10	0.363717	0.193	0.052	9.07693e-06	1	Procr
Ran	3.2114e-10	-0.458885	0.903	0.934	1.03683e-05	1	Ran
Cyb5a.1	3.33336e-10	0.542077	0.852	0.788	1.07621e-05	1	Cyb5a
Tec	3.56218e-10	0.427314	0.506	0.274	1.15009e-05	1	Tec
Srxn1	3.58088e-10	0.623749	0.426	0.214	1.15612e-05	1	Srxn1
Btg2.1	3.6645e-10	-0.721951	0.29	0.52	1.18312e-05	1	Btg2
Tpp1	4.68902e-10	0.443142	0.869	0.651	1.5139e-05	1	Tpp1
Fblim1	4.74539e-10	0.508592	0.523	0.302	1.5321e-05	1	Fblim1
Lgmn	5.14202e-10	0.449948	0.994	0.909	1.66015e-05	1	Lgmn
Batf3	5.48259e-10	-0.566845	0.091	0.317	1.77011e-05	1	Batf3
Tnfsf12.1	6.02012e-10	0.431338	0.591	0.363	1.94365e-05	1	Tnfsf12
Rps4x	7.42409e-10	-0.368122	1	1	2.39694e-05	1	Rps4x
P4hb	8.34163e-10	0.414472	0.932	0.874	2.69318e-05	1	P4hb
Slc37a2	8.61535e-10	0.504768	0.665	0.454	2.78155e-05	1	Slc37a2
Rpl37	8.93045e-10	-0.313339	1	1	2.88328e-05	1	Rpl37
Anxa4.1	9.0152e-10	0.468454	0.852	0.739	2.91065e-05	1	Anxa4
Gng11	9.75393e-10	0.580176	0.386	0.191	3.14916e-05	1	Gng11
Fgd2	1.00989e-09	-0.393001	0.017	0.21	3.26053e-05	1	Fgd2
Ankrd37	1.01039e-09	0.589101	0.483	0.272	3.26214e-05	1	Ankrd37
Snrpf	1.24365e-09	-0.484359	0.722	0.859	4.01524e-05	1	Snrpf
Lmna.1	1.39844e-09	0.425315	0.932	0.769	4.51501e-05	1	Lmna
Anpep.1	1.41669e-09	0.489873	0.585	0.372	4.57393e-05	1	Anpep
Xylt1	1.43874e-09	0.309229	0.295	0.117	4.64512e-05	1	Xylt1
Serbp1	1.65608e-09	-0.401533	0.892	0.968	5.34681e-05	1	Serbp1
Plbd1	1.89295e-09	-0.905865	0.307	0.507	6.11159e-05	1	Plbd1
Stk17b.1	1.93847e-09	-0.537274	0.301	0.543	6.25856e-05	1	Stk17b
Flna	1.94401e-09	-0.487751	0.528	0.751	6.27643e-05	1	Flna
Rnf213	1.99886e-09	-0.522341	0.244	0.488	6.45351e-05	1	Rnf213
S100a1.1	2.00679e-09	0.56524	0.642	0.419	6.47912e-05	1	S100a1
Golph3l	2.32505e-09	0.352062	0.381	0.179	7.50666e-05	1	Golph3l
Capg.1	2.33579e-09	0.401205	0.983	0.895	7.54134e-05	1	Capg
Mat2a	2.348e-09	-0.444417	0.403	0.637	7.58076e-05	1	Mat2a
Hnrnpu.1	2.42012e-09	-0.436516	0.835	0.89	7.81359e-05	1	Hnrnpu
Wfdc17.1	2.44296e-09	0.718162	0.989	0.921	7.88734e-05	1	Wfdc17
Cebpb	2.47583e-09	0.543458	0.938	0.812	7.99346e-05	1	Cebpb
Gpx4	2.65099e-09	0.442032	0.955	0.911	8.55898e-05	1	Gpx4
Stab1	2.74311e-09	-0.873563	0.358	0.57	8.85639e-05	1	Stab1
Dek	3.33129e-09	-0.551591	0.608	0.757	0.000107554	1	Dek
Arl8b	3.34489e-09	0.437256	0.778	0.587	0.000107993	1	Arl8b
Arhgap30.1	3.55225e-09	-0.455411	0.46	0.648	0.000114688	1	Arhgap30
Esyt2	3.60525e-09	0.464009	0.483	0.258	0.000116399	1	Esyt2
Sla	3.85677e-09	-0.455188	0.125	0.349	0.00012452	1	Sla
Ms4a4c	4.46118e-09	-0.49136	0.051	0.258	0.000144034	1	Ms4a4c
AI427809	4.47126e-09	0.320659	0.25	0.095	0.000144359	1	AI427809
Csf2rb2	4.66421e-09	0.356411	0.369	0.173	0.000150589	1	Csf2rb2
Atp6v0e.1	5.10124e-09	0.395331	0.983	0.96	0.000164699	1	Atp6v0e
Chd4	5.24157e-09	-0.429142	0.648	0.819	0.000169229	1	Chd4
9930111J21Rik2.1	5.30392e-09	-0.449848	0.165	0.383	0.000171242	1	9930111J21Rik2
Nkg7.1	5.43316e-09	-0.891496	0.068	0.269	0.000175415	1	Nkg7
Eef1b2	5.43955e-09	-0.381828	0.983	0.993	0.000175621	1	Eef1b2
Snu13	5.64027e-09	-0.44726	0.574	0.754	0.000182102	1	Snu13
Klhl9	5.67496e-09	0.407275	0.557	0.352	0.000183222	1	Klhl9
Lbh.1	5.97785e-09	-0.458624	0.261	0.484	0.000193001	1	Lbh
Tmem267	6.07652e-09	0.285991	0.159	0.042	0.000196187	1	Tmem267
Nedd4l	6.4828e-09	0.348458	0.33	0.148	0.000209304	1	Nedd4l
Eaf1	7.0152e-09	0.346026	0.415	0.21	0.000226493	1	Eaf1
Baz1a	7.38846e-09	-0.486239	0.33	0.543	0.000238544	1	Baz1a
Tent5c	7.63838e-09	0.43323	0.392	0.198	0.000246613	1	Tent5c
Zbp1	8.6281e-09	-0.483871	0.222	0.449	0.000278567	1	Zbp1
Mtmr10	8.6315e-09	0.340592	0.381	0.188	0.000278677	1	Mtmr10
Gpx1.1	9.30474e-09	0.413267	0.994	0.977	0.000300413	1	Gpx1
Hnrnpab	1.04525e-08	-0.392044	0.722	0.871	0.000337469	1	Hnrnpab
Traf1.1	1.06021e-08	-0.521136	0.068	0.263	0.0003423	1	Traf1
Rps26	1.11034e-08	-0.280619	1	1	0.000358485	1	Rps26
H2afy	1.13415e-08	-0.470455	0.693	0.812	0.000366173	1	H2afy
Pdgfa	1.15027e-08	0.511441	0.261	0.106	0.000371377	1	Pdgfa
Ccnd2.1	1.19563e-08	-0.691232	0.278	0.481	0.00038602	1	Ccnd2
Ndufb10	1.22223e-08	-0.423357	0.653	0.805	0.00039461	1	Ndufb10
Rragc	1.23514e-08	0.403504	0.716	0.509	0.000398778	1	Rragc
Atox1.1	1.29494e-08	-0.463282	0.943	0.97	0.000418086	1	Atox1
Fbl	1.40973e-08	-0.447364	0.392	0.591	0.000455146	1	Fbl
Hnrnpa3	1.55225e-08	-0.432587	0.852	0.93	0.000501159	1	Hnrnpa3
Ccnd3	1.55694e-08	-0.523561	0.227	0.431	0.000502672	1	Ccnd3
Sub1.1	1.60075e-08	-0.474767	0.801	0.905	0.000516819	1	Sub1
Cdk2ap2	1.61462e-08	-0.535981	0.335	0.554	0.000521296	1	Cdk2ap2
Snrpd3	1.68362e-08	-0.452354	0.608	0.758	0.000543573	1	Snrpd3
Plin3.1	1.71163e-08	0.446789	0.625	0.45	0.000552617	1	Plin3
Arhgap15.1	1.86772e-08	-0.397121	0.085	0.284	0.000603012	1	Arhgap15
Aplp2	1.88197e-08	0.490894	0.807	0.696	0.000607614	1	Aplp2
Ftl1-ps1	2.04181e-08	0.420746	0.631	0.423	0.000659218	1	Ftl1-ps1
Fnbp1	2.0769e-08	-0.513072	0.25	0.465	0.000670549	1	Fnbp1
Lyn.1	2.18988e-08	-0.477509	0.517	0.712	0.000707023	1	Lyn
Nap1l1	2.21022e-08	-0.446607	0.824	0.892	0.000713592	1	Nap1l1
Dhrs9.1	2.24116e-08	0.3871	0.432	0.227	0.00072358	1	Dhrs9
Rps27.1	2.33647e-08	-0.371469	0.983	0.996	0.000754352	1	Rps27
Cat	2.36587e-08	0.515126	0.483	0.309	0.000763846	1	Cat
Arg1	2.47766e-08	0.756943	0.733	0.519	0.000799936	1	Arg1
Sp110.1	2.59192e-08	-0.438497	0.159	0.366	0.000836827	1	Sp110
Naaa.1	2.61515e-08	-0.952415	0.33	0.522	0.000844327	1	Naaa
Lyst	2.81731e-08	0.330421	0.54	0.316	0.000909595	1	Lyst
mt-Nd4	2.895e-08	-0.448243	0.972	0.987	0.000934679	1	mt-Nd4
Plau	3.27209e-08	0.430631	0.517	0.327	0.00105643	1	Plau
Rgl1	3.36919e-08	0.487811	0.784	0.587	0.00108778	1	Rgl1
Mmp19.1	3.38408e-08	0.480229	0.443	0.247	0.00109258	1	Mmp19
Gbp7.1	3.40712e-08	-0.529826	0.205	0.415	0.00110002	1	Gbp7
Ly6c2.1	3.55016e-08	-0.825814	0.136	0.345	0.0011462	1	Ly6c2
Cacybp	3.71637e-08	-0.458742	0.483	0.665	0.00119987	1	Cacybp
Ccl6.1	3.71655e-08	0.599553	0.96	0.863	0.00119992	1	Ccl6
Gclm	3.83852e-08	0.628759	0.523	0.337	0.0012393	1	Gclm
Clec4b1	3.99292e-08	-0.568181	0.119	0.313	0.00128915	1	Clec4b1
Cxcl9	4.01922e-08	-1.2602	0.08	0.277	0.00129765	1	Cxcl9
Rpl3	4.50682e-08	-0.283337	1	0.999	0.00145507	1	Rpl3
Apobec3.1	4.69986e-08	-0.51153	0.199	0.392	0.0015174	1	Apobec3
Rpl15	5.14898e-08	-0.279551	0.994	0.999	0.0016624	1	Rpl15
Abcc5	5.65962e-08	0.407652	0.415	0.23	0.00182726	1	Abcc5
Vapa	5.99312e-08	0.400618	0.886	0.759	0.00193494	1	Vapa
Fyb.1	6.38688e-08	-0.465063	0.636	0.766	0.00206207	1	Fyb
Gna13	6.59313e-08	0.473827	0.795	0.688	0.00212866	1	Gna13
Mndal	7.2321e-08	-0.533026	0.415	0.579	0.00233496	1	Mndal
Inpp5d	7.35615e-08	-0.44285	0.33	0.52	0.00237501	1	Inpp5d
Pomp	7.66038e-08	-0.356002	0.875	0.948	0.00247323	1	Pomp
Npm3.1	7.68792e-08	-0.421405	0.227	0.434	0.00248212	1	Npm3
Tpm1	8.04592e-08	0.428004	0.665	0.488	0.00259771	1	Tpm1
Plac8.1	8.05262e-08	-1.01937	0.199	0.403	0.00259987	1	Plac8
Top2b.1	8.23516e-08	-0.396642	0.233	0.448	0.0026588	1	Top2b
Scd2	8.33913e-08	0.503829	0.682	0.515	0.00269237	1	Scd2
Emg1	8.34263e-08	-0.44201	0.443	0.626	0.0026935	1	Emg1
Dhrs3	8.69845e-08	0.374295	0.835	0.634	0.00280838	1	Dhrs3
Rpl36a	9.28612e-08	-0.328015	0.96	0.973	0.00299812	1	Rpl36a
Ms4a4b.1	1.01027e-07	-0.722818	0.142	0.352	0.00326176	1	Ms4a4b
H2-DMb1	1.0929e-07	-0.72966	0.324	0.507	0.00352855	1	H2-DMb1
Chmp1b	1.18513e-07	0.383617	0.449	0.265	0.00382631	1	Chmp1b
Slfn1.1	1.19363e-07	-0.473057	0.108	0.294	0.00385375	1	Slfn1
Syncrip	1.20522e-07	-0.391719	0.517	0.671	0.00389116	1	Syncrip
Nus1	1.22958e-07	0.382491	0.688	0.52	0.00396984	1	Nus1
Sumo2	1.24817e-07	-0.336966	0.835	0.913	0.00402984	1	Sumo2
Smchd1	1.39686e-07	-0.4654	0.398	0.579	0.00450989	1	Smchd1
Eif4ebp1	1.50091e-07	0.523124	0.761	0.659	0.00484585	1	Eif4ebp1
Tceal9	1.53309e-07	0.383901	0.722	0.543	0.00494972	1	Tceal9
Cd48.1	1.55677e-07	-0.378802	0.42	0.609	0.00502619	1	Cd48
Hebp1	1.64655e-07	0.370578	0.511	0.32	0.00531606	1	Hebp1
Akna.1	1.67786e-07	-0.308195	0.051	0.223	0.00541715	1	Akna
Rpl7	1.74636e-07	-0.265481	1	1	0.00563829	1	Rpl7
Banf1	1.79892e-07	-0.402804	0.483	0.648	0.005808	1	Banf1
Stk4.1	1.80895e-07	-0.432138	0.216	0.413	0.00584037	1	Stk4
Snrpb	1.84404e-07	-0.406676	0.67	0.78	0.00595368	1	Snrpb
Zmiz1	1.8443e-07	0.416488	0.693	0.531	0.00595452	1	Zmiz1
Ddit3	1.87952e-07	0.557677	0.42	0.251	0.00606823	1	Ddit3
Rps27l	1.93401e-07	-0.366411	0.972	0.989	0.00624414	1	Rps27l
Eif5a	1.96627e-07	-0.363614	0.909	0.965	0.00634828	1	Eif5a
Ddx39	1.99843e-07	-0.419517	0.278	0.47	0.00645214	1	Ddx39
Pfkfb3	2.02368e-07	0.357251	0.477	0.293	0.00653367	1	Pfkfb3
Zranb3	2.10178e-07	0.395088	0.284	0.134	0.00678581	1	Zranb3
Cd5l.1	2.11352e-07	0.90857	0.278	0.126	0.0068237	1	Cd5l
Dynlt3	2.13836e-07	0.327499	0.517	0.323	0.00690392	1	Dynlt3
Ankrd11.1	2.37603e-07	-0.428114	0.386	0.577	0.00767125	1	Ankrd11
Celf2.1	2.37671e-07	-0.462301	0.614	0.743	0.00767344	1	Celf2
Fem1b	2.38488e-07	0.428691	0.472	0.288	0.00769982	1	Fem1b
Ccl7	2.44902e-07	-0.611213	0.597	0.759	0.0079069	1	Ccl7
Vdac1	2.53744e-07	0.40533	0.886	0.837	0.00819237	1	Vdac1
Ssr2	2.76628e-07	-0.439359	0.466	0.642	0.00893122	1	Ssr2
mt-Nd1	2.79901e-07	-0.427119	0.955	0.987	0.00903687	1	mt-Nd1
Iqgap1	2.99112e-07	0.353938	0.966	0.961	0.00965714	1	Iqgap1
Mrpl57	3.09404e-07	-0.406072	0.466	0.641	0.00998943	1	Mrpl57
Camk1d	3.23825e-07	-0.395715	0.108	0.29	0.010455	1	Camk1d
Slc7a2	3.29794e-07	0.396789	0.307	0.148	0.0106477	1	Slc7a2
H3f3a	3.42122e-07	-0.259754	1	1	0.0110457	1	H3f3a
Tmem173	3.63029e-07	-0.35909	0.114	0.296	0.0117208	1	Tmem173
Psma7	3.7383e-07	-0.318021	0.886	0.953	0.0120695	1	Psma7
Rac2.1	3.89651e-07	-0.47098	0.619	0.755	0.0125803	1	Rac2
Clec4a3	4.06287e-07	-0.49051	0.381	0.586	0.0131174	1	Clec4a3
Eif4g1	4.06813e-07	-0.428004	0.551	0.719	0.0131344	1	Eif4g1
Mybbp1a	4.1397e-07	-0.392839	0.256	0.45	0.0133654	1	Mybbp1a
Eif3f.1	4.15354e-07	-0.387303	0.744	0.848	0.0134101	1	Eif3f
Jpt1	4.64588e-07	-0.351872	0.858	0.922	0.0149997	1	Jpt1
Napg	4.67297e-07	0.345894	0.483	0.31	0.0150871	1	Napg
Samhd1	4.70463e-07	-0.523221	0.688	0.772	0.0151894	1	Samhd1
2610507B11Rik	4.71992e-07	-0.367966	0.301	0.505	0.0152387	1	2610507B11Rik
Ccl5.1	4.74562e-07	-1.93345	0.119	0.292	0.0153217	1	Ccl5
Gpr65	4.92201e-07	-0.419612	0.205	0.401	0.0158912	1	Gpr65
G3bp1	5.26467e-07	-0.442882	0.568	0.706	0.0169975	1	G3bp1
Ighm.1	5.30756e-07	-0.391776	0.034	0.188	0.017136	1	Ighm
Tuba1b	5.34683e-07	-0.441093	0.852	0.902	0.0172628	1	Tuba1b
Ttyh2.1	5.75604e-07	0.302817	0.301	0.147	0.018584	1	Ttyh2
Iigp1	5.88782e-07	-0.570801	0.062	0.23	0.0190094	1	Iigp1
Pnisr.1	6.06712e-07	-0.361958	0.159	0.345	0.0195883	1	Pnisr
Mfsd12.1	6.18879e-07	0.374692	0.568	0.394	0.0199811	1	Mfsd12
Zfp638	6.36105e-07	-0.326279	0.205	0.397	0.0205373	1	Zfp638
Ptp4a2	6.44878e-07	-0.328941	0.812	0.899	0.0208205	1	Ptp4a2
Atf1	6.60771e-07	0.464173	0.511	0.337	0.0213337	1	Atf1
Mrpl52	6.7556e-07	-0.335895	0.807	0.905	0.0218111	1	Mrpl52
Slc36a4	6.78413e-07	0.294785	0.256	0.116	0.0219033	1	Slc36a4
Ifngr1.1	6.93737e-07	-0.476166	0.392	0.544	0.022398	1	Ifngr1
Npm1	7.0095e-07	-0.320983	0.989	0.989	0.0226309	1	Npm1
Hnrnpa0	7.26901e-07	-0.398229	0.688	0.81	0.0234687	1	Hnrnpa0
Hnrnpa1	7.31775e-07	-0.394741	0.693	0.789	0.0236261	1	Hnrnpa1
Lmnb1	7.31946e-07	-0.459964	0.188	0.368	0.0236316	1	Lmnb1
Atg12	7.41831e-07	0.35988	0.438	0.263	0.0239508	1	Atg12
Cnbp	7.60689e-07	-0.411277	0.636	0.755	0.0245596	1	Cnbp
Phf11b	7.60908e-07	-0.392075	0.153	0.335	0.0245667	1	Phf11b
Btg1	7.85048e-07	0.386009	0.92	0.792	0.025346	1	Btg1
Ankrd44.1	7.90614e-07	-0.363463	0.153	0.34	0.0255258	1	Ankrd44
Mrpl33	7.95793e-07	-0.359066	0.795	0.868	0.025693	1	Mrpl33
Unc93b1	7.98055e-07	-0.402763	0.534	0.715	0.025766	1	Unc93b1
Gng5	8.06394e-07	0.267005	0.994	0.989	0.0260352	1	Gng5
Atp6v1h	8.36566e-07	0.402319	0.54	0.367	0.0270094	1	Atp6v1h
Alas1	8.37153e-07	0.255313	0.432	0.242	0.0270283	1	Alas1
Cd86	8.39282e-07	-0.350931	0.102	0.278	0.0270971	1	Cd86
Twf2	8.58957e-07	-0.379017	0.261	0.457	0.0277323	1	Twf2
F7	8.63662e-07	0.397965	0.551	0.37	0.0278842	1	F7
Rala	8.8313e-07	0.414536	0.75	0.624	0.0285127	1	Rala
Hfe	8.83323e-07	-0.431905	0.102	0.274	0.028519	1	Hfe
Plaat3	9.39039e-07	-0.406897	0.165	0.348	0.0303178	1	Plaat3
Trib1	9.42608e-07	-0.381197	0.176	0.363	0.030433	1	Trib1
Eef2.1	9.48707e-07	-0.253477	0.96	0.978	0.0306299	1	Eef2
Aopep	9.51453e-07	0.437255	0.551	0.378	0.0307186	1	Aopep
Baiap2	9.68997e-07	0.313867	0.318	0.163	0.031285	1	Baiap2
Psmg4	9.97274e-07	-0.357408	0.335	0.52	0.032198	1	Psmg4
Cd3e.1	1.00883e-06	-0.397608	0.074	0.237	0.032571	1	Cd3e
Napsa	1.03013e-06	-0.628429	0.068	0.231	0.0332586	1	Napsa
Dap	1.05859e-06	0.459303	0.568	0.429	0.0341776	1	Dap
Lasp1	1.07572e-06	0.376787	0.773	0.625	0.0347306	1	Lasp1
Stx4a	1.08996e-06	0.359101	0.705	0.517	0.0351904	1	Stx4a
Sema4a.1	1.09087e-06	-0.336849	0.057	0.21	0.03522	1	Sema4a
Man2b1	1.16147e-06	-0.370203	0.42	0.61	0.0374991	1	Man2b1
Trbc2.1	1.16819e-06	-0.749435	0.131	0.3	0.037716	1	Trbc2
Itgal.1	1.16907e-06	-0.371281	0.108	0.29	0.0377447	1	Itgal
Nhp2	1.1839e-06	-0.404233	0.557	0.703	0.0382232	1	Nhp2
Tap2.1	1.21864e-06	-0.354793	0.153	0.329	0.0393449	1	Tap2
Blvrb	1.239e-06	0.33164	0.892	0.754	0.0400022	1	Blvrb
Smpdl3a	1.2745e-06	0.360692	0.631	0.458	0.0411486	1	Smpdl3a
Ptprcap.1	1.30159e-06	-0.449207	0.062	0.218	0.042023	1	Ptprcap
Slco3a1	1.31341e-06	-0.3057	0.045	0.195	0.0424046	1	Slco3a1
Vgll4.1	1.34682e-06	-0.271091	0.057	0.212	0.0434836	1	Vgll4
Rnasek	1.3502e-06	0.385432	0.92	0.891	0.0435925	1	Rnasek
Egln1	1.35742e-06	0.427147	0.705	0.539	0.0438256	1	Egln1
Hnrnpf.1	1.36679e-06	-0.320432	0.881	0.919	0.0441283	1	Hnrnpf
Tes	1.37667e-06	0.436537	0.517	0.333	0.0444472	1	Tes
Kif3a	1.38096e-06	0.286953	0.324	0.169	0.0445858	1	Kif3a
Lsm6	1.43537e-06	-0.380449	0.398	0.559	0.0463425	1	Lsm6
Clec4a1	1.52949e-06	-0.505839	0.392	0.569	0.0493812	1	Clec4a1
Ltb.1	1.58207e-06	-0.425665	0.08	0.241	0.0510788	1	Ltb
Naca	1.63944e-06	-0.259098	0.994	0.991	0.052931	1	Naca
Fus	1.65662e-06	-0.367364	0.722	0.817	0.0534855	1	Fus
Nt5c.1	1.67933e-06	-0.382288	0.301	0.493	0.0542188	1	Nt5c
P2ry6	1.68007e-06	-0.353742	0.227	0.415	0.0542429	1	P2ry6
H2afx	1.69806e-06	-0.445782	0.148	0.329	0.0548236	1	H2afx
Ier2	1.73667e-06	-0.396336	0.188	0.362	0.0560702	1	Ier2
Ifi207	1.78971e-06	-0.476386	0.523	0.664	0.0577826	1	Ifi207
Scamp2	1.79388e-06	-0.39863	0.392	0.579	0.0579172	1	Scamp2
Fcgrt	1.85666e-06	-0.453293	0.21	0.382	0.0599442	1	Fcgrt
Pou2f2	1.86768e-06	-0.4752	0.131	0.301	0.0603	1	Pou2f2
Alkbh5	1.98973e-06	0.378365	0.619	0.464	0.0642406	1	Alkbh5
Rgs1	2.00503e-06	0.376858	0.795	0.651	0.0647342	1	Rgs1
Appl2	2.04246e-06	0.262321	0.443	0.257	0.0659429	1	Appl2
Ifi47	2.05157e-06	-0.363533	0.142	0.323	0.0662371	1	Ifi47
Fdps	2.06457e-06	-0.494164	0.199	0.37	0.0666567	1	Fdps
Plekhm2	2.15809e-06	0.367754	0.46	0.289	0.0696762	1	Plekhm2
Cycs	2.18433e-06	-0.36317	0.756	0.852	0.0705233	1	Cycs
Rabac1	2.20217e-06	0.325534	0.767	0.653	0.0710992	1	Rabac1
Gtpbp4	2.22543e-06	-0.402223	0.284	0.461	0.0718503	1	Gtpbp4
Pid1	2.23078e-06	-0.437931	0.426	0.581	0.072023	1	Pid1
Stat1	2.2489e-06	-0.439954	0.506	0.669	0.0726079	1	Stat1
Ccdc86	2.27622e-06	-0.370456	0.153	0.317	0.0734899	1	Ccdc86
Clic4.1	2.35547e-06	0.347739	0.83	0.742	0.0760487	1	Clic4
Klrk1.1	2.39815e-06	-0.331584	0.045	0.191	0.0774266	1	Klrk1
Magohb	2.43703e-06	-0.392109	0.114	0.274	0.0786818	1	Magohb
Junb.1	2.5086e-06	-0.406878	0.739	0.808	0.0809926	1	Junb
Cdc42se1	2.52282e-06	-0.358701	0.386	0.567	0.0814517	1	Cdc42se1
Rcc2	2.57116e-06	-0.351615	0.222	0.394	0.0830125	1	Rcc2
Manf	2.57639e-06	-0.39793	0.739	0.851	0.0831815	1	Manf
Otulinl	2.58961e-06	-0.348832	0.227	0.41	0.0836083	1	Otulinl
Tmem140	2.60155e-06	0.324754	0.33	0.176	0.0839937	1	Tmem140
Tex2	2.6703e-06	0.297264	0.307	0.16	0.0862133	1	Tex2
Ifitm2	2.74424e-06	-0.462329	0.875	0.927	0.0886005	1	Ifitm2
Eef1g	2.77585e-06	-0.282856	0.932	0.958	0.089621	1	Eef1g
Cd84	2.81018e-06	0.379343	0.875	0.733	0.0907294	1	Cd84
Huwe1	2.8155e-06	-0.316662	0.244	0.442	0.0909011	1	Huwe1
Lilr4b	2.856e-06	0.332956	0.773	0.629	0.0922089	1	Lilr4b
Ccdc12.1	2.86965e-06	-0.316101	0.506	0.659	0.0926496	1	Ccdc12
Mlec	2.8748e-06	-0.345696	0.324	0.499	0.0928157	1	Mlec
Atp5g1	2.91495e-06	-0.310952	0.915	0.957	0.0941122	1	Atp5g1
Ugdh	3.25057e-06	0.310062	0.415	0.243	0.104948	1	Ugdh
Tmem229b	3.3162e-06	-0.250718	0.028	0.16	0.107067	1	Tmem229b
Eif3e	3.32395e-06	-0.33883	0.699	0.782	0.107317	1	Eif3e
Cd3g.1	3.3263e-06	-0.545436	0.136	0.3	0.107393	1	Cd3g
Emc7	3.35523e-06	0.345502	0.744	0.595	0.108327	1	Emc7
Gramd1b	3.43465e-06	0.280206	0.347	0.191	0.110891	1	Gramd1b
Ciita	3.44933e-06	-0.434608	0.04	0.179	0.111365	1	Ciita
Rnpep	3.45464e-06	-0.366348	0.386	0.543	0.111536	1	Rnpep
Rap2c	3.58177e-06	-0.354455	0.216	0.392	0.115641	1	Rap2c
Cnn2.1	3.60919e-06	-0.38863	0.307	0.495	0.116526	1	Cnn2
Marcksl1	3.61889e-06	-0.489205	0.131	0.288	0.116839	1	Marcksl1
Cdk20	3.63538e-06	0.255148	0.284	0.141	0.117372	1	Cdk20
B4galnt1.1	3.6467e-06	-0.377921	0.188	0.358	0.117737	1	B4galnt1
Clta	3.68064e-06	-0.295196	0.977	0.978	0.118833	1	Clta
Mdm2	3.93314e-06	0.476654	0.562	0.411	0.126985	1	Mdm2
Jun	3.94451e-06	0.399479	0.869	0.753	0.127353	1	Jun
Nudc	3.99364e-06	-0.376717	0.438	0.594	0.128939	1	Nudc
Lbr.1	4.00906e-06	-0.348089	0.131	0.293	0.129436	1	Lbr
Sept1.1	4.2779e-06	-0.355589	0.057	0.202	0.138116	1	2001-09-01
Fkbp2	4.29589e-06	-0.391952	0.625	0.737	0.138697	1	Fkbp2
Cbfa2t3	4.33273e-06	-0.599052	0.102	0.258	0.139886	1	Cbfa2t3
Cyth4	4.38611e-06	-0.351716	0.557	0.71	0.14161	1	Cyth4
Anxa7	4.49744e-06	0.288572	0.653	0.448	0.145204	1	Anxa7
Atp5h	4.64125e-06	-0.276154	0.966	0.981	0.149847	1	Atp5h
Pgm1	4.94065e-06	0.328095	0.5	0.317	0.159514	1	Pgm1
Fosb	4.9503e-06	-0.474701	0.278	0.449	0.159825	1	Fosb
Plxna1.1	4.95712e-06	0.359505	0.46	0.298	0.160045	1	Plxna1
Cish.1	4.99675e-06	-0.290614	0.045	0.187	0.161325	1	Cish
Hcls1	5.05942e-06	-0.372355	0.483	0.624	0.163349	1	Hcls1
Mcm3	5.19302e-06	-0.409665	0.193	0.356	0.167662	1	Mcm3
Gimap3.1	5.37423e-06	-0.313224	0.062	0.208	0.173512	1	Gimap3
Gfpt1	5.57353e-06	0.380367	0.551	0.395	0.179947	1	Gfpt1
Ddx3x	5.57487e-06	-0.386238	0.54	0.683	0.17999	1	Ddx3x
Fam162a	5.5845e-06	0.353004	0.869	0.751	0.180301	1	Fam162a
Dync1i2.1	5.60787e-06	0.337789	0.886	0.821	0.181056	1	Dync1i2
Blnk.1	5.63587e-06	0.302953	0.477	0.306	0.18196	1	Blnk
Cbx3.1	5.69042e-06	-0.403503	0.472	0.609	0.183721	1	Cbx3
Rhob	5.75468e-06	0.36664	0.653	0.493	0.185796	1	Rhob
Ccdc50	5.77517e-06	-0.355163	0.392	0.563	0.186457	1	Ccdc50
Cd226.1	5.79802e-06	-0.295188	0.028	0.155	0.187195	1	Cd226
Psmb3	5.9278e-06	-0.329161	0.801	0.879	0.191385	1	Psmb3
Rhog	6.11859e-06	-0.324112	0.506	0.685	0.197545	1	Rhog
Grk2	6.2223e-06	-0.359487	0.409	0.562	0.200893	1	Grk2
Spn.1	6.41581e-06	-0.328045	0.074	0.223	0.207141	1	Spn
Ctss.1	6.511e-06	0.358323	1	0.981	0.210214	1	Ctss
Plekhm1	6.6175e-06	0.315624	0.42	0.265	0.213653	1	Plekhm1
Ssh2	6.67937e-06	-0.294097	0.074	0.218	0.21565	1	Ssh2
Vasp.1	6.68386e-06	-0.336066	0.324	0.504	0.215795	1	Vasp
Snrpd2	6.78016e-06	-0.304695	0.75	0.868	0.218904	1	Snrpd2
Vrk1	7.11434e-06	-0.312848	0.119	0.282	0.229694	1	Vrk1
Luc7l3	7.19139e-06	-0.359951	0.489	0.64	0.232181	1	Luc7l3
Slc38a1.1	7.36638e-06	-0.329751	0.193	0.363	0.237831	1	Slc38a1
Fcer1g	7.44385e-06	-0.272076	1	0.962	0.240332	1	Fcer1g
Glul	7.86053e-06	0.393016	0.665	0.527	0.253785	1	Glul
Psma4	7.98656e-06	-0.328533	0.79	0.886	0.257854	1	Psma4
Sorl1.1	8.04937e-06	-0.258662	0.04	0.171	0.259882	1	Sorl1
Gpr171	8.08744e-06	-0.323101	0.034	0.16	0.261111	1	Gpr171
Khdrbs1	8.28075e-06	-0.36946	0.477	0.614	0.267352	1	Khdrbs1
Hnrnpk	8.41169e-06	-0.292991	0.818	0.913	0.27158	1	Hnrnpk
Bcl2l11	8.57077e-06	-0.373556	0.176	0.341	0.276716	1	Bcl2l11
Pabpc1.1	8.62313e-06	-0.263151	0.949	0.95	0.278406	1	Pabpc1
Dleu2	8.69049e-06	-0.353155	0.205	0.366	0.280581	1	Dleu2
Cytip	8.73338e-06	-0.505346	0.267	0.434	0.281966	1	Cytip
Bcap31	8.75362e-06	0.41227	0.733	0.653	0.282619	1	Bcap31
Cd8b1.1	8.91783e-06	-0.428423	0.062	0.202	0.287921	1	Cd8b1
Thy1.1	8.9813e-06	-0.38486	0.085	0.228	0.28997	1	Thy1
Atrx.1	9.18598e-06	-0.357827	0.528	0.66	0.296578	1	Atrx
Clic1	9.42346e-06	-0.271677	0.938	0.97	0.304246	1	Clic1
Erp29	9.44855e-06	-0.337555	0.852	0.887	0.305056	1	Erp29
Impact	9.83201e-06	0.291935	0.341	0.192	0.317436	1	Impact
Nmi.1	1.00076e-05	-0.288402	0.142	0.3	0.323106	1	Nmi
Hint1	1.01487e-05	-0.268161	0.972	0.983	0.32766	1	Hint1
Fam49b	1.03217e-05	-0.334463	0.716	0.825	0.333245	1	Fam49b
Klrd1.1	1.04069e-05	-0.361383	0.051	0.184	0.335996	1	Klrd1
Mmp8	1.04703e-05	0.31228	0.193	0.082	0.338043	1	Mmp8
E230029C05Rik	1.08793e-05	-0.274585	0.068	0.211	0.351249	1	E230029C05Rik
Smarca5	1.10974e-05	-0.342345	0.574	0.696	0.358292	1	Smarca5
Naa10	1.11545e-05	-0.289071	0.131	0.293	0.360133	1	Naa10
Ifi27	1.12045e-05	0.400805	0.705	0.532	0.36175	1	Ifi27
Nfkbiz	1.13542e-05	-0.288396	0.074	0.223	0.366581	1	Nfkbiz
Cd3d.1	1.14584e-05	-0.603933	0.153	0.305	0.369945	1	Cd3d
Idi1	1.15203e-05	-0.389518	0.091	0.231	0.371944	1	Idi1
Rell1	1.16332e-05	0.308382	0.358	0.22	0.375589	1	Rell1
Mrpl20	1.16967e-05	-0.346893	0.682	0.797	0.377639	1	Mrpl20
Galnt6	1.17927e-05	0.260834	0.472	0.297	0.380739	1	Galnt6
Larp1	1.18291e-05	-0.359653	0.352	0.523	0.381913	1	Larp1
Tollip	1.19088e-05	0.284714	0.369	0.214	0.384488	1	Tollip
Rgs10	1.22507e-05	-0.364944	0.568	0.695	0.395527	1	Rgs10
Cd300a	1.23829e-05	0.349397	0.608	0.488	0.399796	1	Cd300a
Psmb4	1.24079e-05	-0.292069	0.812	0.87	0.400602	1	Psmb4
Lck.1	1.26002e-05	-0.342974	0.057	0.188	0.406811	1	Lck
Itprid2	1.26246e-05	0.261681	0.432	0.267	0.407597	1	Itprid2
Trim30a	1.27508e-05	-0.406343	0.426	0.583	0.411672	1	Trim30a
Fos	1.28649e-05	-0.478069	0.716	0.769	0.415358	1	Fos
Polr2j	1.30688e-05	-0.348716	0.381	0.56	0.42194	1	Polr2j
Ddx24	1.31501e-05	-0.328367	0.591	0.708	0.424565	1	Ddx24
Tax1bp1	1.36355e-05	0.373697	0.938	0.866	0.440235	1	Tax1bp1
Jarid2	1.39654e-05	-0.386118	0.216	0.383	0.450885	1	Jarid2
Rbm3	1.40936e-05	-0.302815	0.835	0.923	0.455025	1	Rbm3
Lars2	1.42542e-05	0.702034	0.852	0.755	0.460212	1	Lars2
Nceh1.1	1.47856e-05	0.369631	0.716	0.609	0.477368	1	Nceh1
Ptbp3	1.47866e-05	-0.323959	0.79	0.82	0.477401	1	Ptbp3
Krtcap2.1	1.49475e-05	-0.2967	0.705	0.845	0.482596	1	Krtcap2
Prrc2a	1.50158e-05	-0.347958	0.341	0.508	0.484802	1	Prrc2a
Il2rb.1	1.52506e-05	-0.374158	0.057	0.191	0.492382	1	Il2rb
Cipc	1.5274e-05	0.264439	0.295	0.156	0.493136	1	Cipc
Irf5	1.52893e-05	-0.353305	0.301	0.473	0.49363	1	Irf5
Wipf1.1	1.53193e-05	-0.343244	0.375	0.532	0.494599	1	Wipf1
Jup	1.5656e-05	0.291361	0.256	0.133	0.505469	1	Jup
B3gnt2	1.56908e-05	0.310299	0.506	0.341	0.506592	1	B3gnt2
Npepps	1.58844e-05	0.335739	0.562	0.402	0.512844	1	Npepps
Ifi209	1.60657e-05	-0.445248	0.188	0.351	0.518698	1	Ifi209
Fam20c	1.61651e-05	0.322165	0.477	0.316	0.521905	1	Fam20c
Arhgap45.1	1.63471e-05	-0.309367	0.165	0.323	0.527782	1	Arhgap45
Gzma.1	1.65795e-05	-1.10461	0.045	0.171	0.535286	1	Gzma
Nars	1.67206e-05	0.302382	0.733	0.579	0.539841	1	Nars
Sh3bp1	1.68795e-05	-0.290044	0.119	0.269	0.544972	1	Sh3bp1
Fcgr1	1.70607e-05	-0.408727	0.523	0.656	0.550822	1	Fcgr1
Gimap4.1	1.71601e-05	-0.413712	0.085	0.226	0.554031	1	Gimap4
Dock8	1.73563e-05	-0.352753	0.244	0.402	0.560364	1	Dock8
Icam1	1.76176e-05	-0.276755	0.119	0.272	0.568801	1	Icam1
Vkorc1l1	1.77288e-05	0.280071	0.335	0.195	0.572393	1	Vkorc1l1
Dab2	1.78682e-05	-0.45093	0.881	0.866	0.576891	1	Dab2
Snrpe	1.81009e-05	-0.316772	0.847	0.915	0.584406	1	Snrpe
Cmtm7.1	1.82181e-05	-0.331972	0.455	0.632	0.58819	1	Cmtm7
Tulp4	1.83076e-05	0.383759	0.574	0.429	0.59108	1	Tulp4
Hcfc1r1	1.8512e-05	0.362874	0.688	0.542	0.597678	1	Hcfc1r1
Ptpn22.1	1.88848e-05	-0.286927	0.153	0.316	0.609716	1	Ptpn22
Gimap1.1	1.8926e-05	-0.274888	0.051	0.183	0.611045	1	Gimap1
Tsc22d4.1	2.01548e-05	-0.314892	0.517	0.679	0.650718	1	Tsc22d4
Ddx21	2.04291e-05	-0.344406	0.398	0.56	0.659575	1	Ddx21
Fermt3.1	2.06364e-05	-0.326802	0.545	0.691	0.666266	1	Fermt3
Sp100.1	2.09494e-05	-0.403749	0.398	0.543	0.676372	1	Sp100
Dock11	2.09612e-05	-0.281029	0.108	0.255	0.676752	1	Dock11
Hnrnpm	2.09782e-05	-0.334284	0.625	0.777	0.677303	1	Hnrnpm
Ppp1ca	2.12151e-05	-0.257922	0.932	0.94	0.684952	1	Ppp1ca
Rsrp1.1	2.15133e-05	-0.344051	0.733	0.823	0.694579	1	Rsrp1
Furin	2.15594e-05	0.331361	0.688	0.509	0.696067	1	Furin
Il1b	2.19023e-05	-0.577824	0.057	0.191	0.707138	1	Il1b
Vcp	2.26467e-05	-0.343517	0.818	0.884	0.731172	1	Vcp
Parp1	2.26637e-05	-0.340474	0.267	0.427	0.731721	1	Parp1
mt-Nd2	2.2664e-05	-0.350135	0.949	0.978	0.73173	1	mt-Nd2
Ebna1bp2	2.30218e-05	-0.337067	0.273	0.43	0.743282	1	Ebna1bp2
Ppp1r14b	2.34876e-05	-0.337584	0.824	0.86	0.75832	1	Ppp1r14b
Csf2rb.1	2.39773e-05	0.350714	0.625	0.454	0.774132	1	Csf2rb
Cd53	2.41907e-05	0.281448	0.926	0.891	0.781021	1	Cd53
Fzd7	2.44032e-05	0.281734	0.216	0.103	0.787883	1	Fzd7
Svil	2.45893e-05	-0.266892	0.142	0.296	0.79389	1	Svil
Dnajc5	2.5385e-05	0.367763	0.631	0.495	0.819582	1	Dnajc5
Osbpl9	2.5512e-05	0.305212	0.568	0.407	0.82368	1	Osbpl9
Fmnl1	2.57198e-05	-0.284659	0.102	0.247	0.830391	1	Fmnl1
Pik3r5	2.5779e-05	0.272092	0.438	0.288	0.8323	1	Pik3r5
Myo5a	2.58154e-05	0.334446	0.773	0.638	0.833477	1	Myo5a
Dusp6	2.6376e-05	-0.280037	0.148	0.308	0.851575	1	Dusp6
2006-09-01	2.64759e-05	-0.336153	0.074	0.207	0.854801	1	2006-09-01
Glipr2	2.6509e-05	-0.407221	0.108	0.245	0.85587	1	Glipr2
Fam111a	2.72297e-05	-0.375432	0.489	0.624	0.879139	1	Fam111a
Dctpp1	2.7968e-05	-0.341781	0.239	0.399	0.902974	1	Dctpp1
Mfge8	2.90675e-05	0.592598	0.153	0.062	0.938474	1	Mfge8
Rtcb	2.96527e-05	-0.337854	0.256	0.403	0.957366	1	Rtcb
Gbe1	2.98563e-05	0.320779	0.244	0.132	0.963942	1	Gbe1
Ccl12	3.08367e-05	-0.557343	0.426	0.593	0.995592	1	Ccl12
Gda	3.09866e-05	-0.495692	0.545	0.656	1	1	Gda
Axl	3.13515e-05	-0.382694	0.193	0.353	1	1	Axl
Ifi205	3.23316e-05	-0.500167	0.051	0.172	1	1	Ifi205
Isg15	3.25855e-05	-0.728591	0.318	0.462	1	1	Isg15
Ehmt2	3.27132e-05	-0.306572	0.233	0.378	1	1	Ehmt2
Skap1.1	3.39851e-05	-0.259638	0.045	0.167	1	1	Skap1
Irf2	3.43358e-05	-0.360984	0.438	0.566	1	1	Irf2
Gabarapl1	3.44904e-05	0.370144	0.369	0.239	1	1	Gabarapl1
Wdfy4	3.49624e-05	-0.487975	0.097	0.227	1	1	Wdfy4
Bzw2	3.50021e-05	-0.272322	0.125	0.267	1	1	Bzw2
Cdc37	3.5692e-05	-0.320086	0.494	0.64	1	1	Cdc37
Mark2.1	3.5881e-05	-0.299918	0.21	0.359	1	1	Mark2
Ndufa13	3.65289e-05	-0.281198	0.869	0.913	1	1	Ndufa13
Fgfr1op2	3.67923e-05	-0.346298	0.472	0.593	1	1	Fgfr1op2
Rassf4	3.7376e-05	-0.337677	0.312	0.469	1	1	Rassf4
Katnbl1	3.75558e-05	0.293272	0.318	0.18	1	1	Katnbl1
Nsd2	3.9195e-05	-0.334537	0.25	0.411	1	1	Nsd2
Trbc1.1	3.94658e-05	-0.476793	0.074	0.202	1	1	Trbc1
Ogfrl1	4.04851e-05	-0.336971	0.142	0.288	1	1	Ogfrl1
Arrb2	4.09437e-05	-0.330526	0.33	0.492	1	1	Arrb2
Snrnp200	4.1001e-05	-0.292174	0.199	0.343	1	1	Snrnp200
Iqsec1	4.13089e-05	0.316835	0.335	0.21	1	1	Iqsec1
Slc30a1	4.16143e-05	0.391217	0.392	0.25	1	1	Slc30a1
Slc27a1.1	4.18747e-05	0.280912	0.46	0.3	1	1	Slc27a1
Mbd2	4.24414e-05	-0.340433	0.42	0.579	1	1	Mbd2
Atp5j2	4.24588e-05	-0.257385	0.955	0.977	1	1	Atp5j2
Nfkb1.1	4.26193e-05	-0.298277	0.324	0.499	1	1	Nfkb1
Tspan5	4.31473e-05	0.332267	0.295	0.171	1	1	Tspan5
Lcp1	4.33398e-05	0.307892	0.983	0.983	1	1	Lcp1
Tnrc6b.1	4.39089e-05	-0.278493	0.182	0.331	1	1	Tnrc6b
Ndufa4	4.41211e-05	-0.263138	0.949	0.964	1	1	Ndufa4
Ssna1	4.46234e-05	-0.318764	0.284	0.427	1	1	Ssna1
Ywhab	4.53041e-05	-0.272601	0.858	0.907	1	1	Ywhab
Rap1b	4.63869e-05	-0.312906	0.915	0.937	1	1	Rap1b
Igtp.1	4.66977e-05	-0.303256	0.097	0.223	1	1	Igtp
Gpd2	4.69757e-05	-0.262256	0.102	0.239	1	1	Gpd2
Myo1e	4.69969e-05	0.331809	0.494	0.353	1	1	Myo1e
Efhd2	4.72674e-05	-0.264829	0.892	0.929	1	1	Efhd2
Hk3	4.83059e-05	0.318063	0.585	0.421	1	1	Hk3
Ccnh	4.83386e-05	-0.275247	0.165	0.302	1	1	Ccnh
Cd2ap	4.85452e-05	-0.353363	0.29	0.434	1	1	Cd2ap
Ccr5	4.9614e-05	-0.323983	0.591	0.711	1	1	Ccr5
Lrmp	4.98893e-05	-0.270926	0.108	0.247	1	1	Lrmp
Pik3cd	5.0378e-05	-0.349417	0.25	0.382	1	1	Pik3cd
Pdia4	5.1242e-05	0.368195	0.761	0.657	1	1	Pdia4
Orai1	5.22143e-05	-0.343237	0.199	0.343	1	1	Orai1
Cxcr6.1	5.2324e-05	-0.312347	0.08	0.214	1	1	Cxcr6
Slc15a3	5.29322e-05	0.306731	0.761	0.624	1	1	Slc15a3
Gch1	5.47266e-05	0.263372	0.392	0.238	1	1	Gch1
Ago2	5.56113e-05	0.429156	0.67	0.535	1	1	Ago2
Taldo1	5.57929e-05	0.364722	0.858	0.837	1	1	Taldo1
Hspa9	5.70892e-05	0.344639	0.756	0.647	1	1	Hspa9
4930523C07Rik.1	5.79338e-05	-0.28505	0.097	0.224	1	1	4930523C07Rik
Cmtm6	5.81535e-05	-0.290339	0.159	0.301	1	1	Cmtm6
Glmp	5.88829e-05	0.278469	0.744	0.641	1	1	Glmp
Cyp51	5.91764e-05	-0.336714	0.091	0.216	1	1	Cyp51
Myd88	5.93051e-05	-0.310167	0.165	0.304	1	1	Myd88
Hspe1	6.06383e-05	-0.280914	0.92	0.945	1	1	Hspe1
Lsm7	6.0674e-05	-0.27645	0.273	0.43	1	1	Lsm7
Hipk2	6.11727e-05	0.298447	0.42	0.274	1	1	Hipk2
Tpr	6.24015e-05	-0.309647	0.79	0.853	1	1	Tpr
Srsf1	6.24756e-05	-0.294027	0.312	0.48	1	1	Srsf1
Dtymk	6.25529e-05	-0.337789	0.301	0.442	1	1	Dtymk
Hspd1	6.26686e-05	-0.309357	0.744	0.843	1	1	Hspd1
Sf3b2	6.58413e-05	-0.336134	0.625	0.762	1	1	Sf3b2
Fchsd2	6.62464e-05	-0.274598	0.074	0.196	1	1	Fchsd2
Dennd4a.1	6.6705e-05	-0.263565	0.114	0.251	1	1	Dennd4a
Tcirg1	6.67273e-05	0.269952	0.597	0.456	1	1	Tcirg1
Eif4ebp2	6.92237e-05	-0.328439	0.21	0.352	1	1	Eif4ebp2
Snf8	6.98596e-05	-0.301984	0.443	0.574	1	1	Snf8
S100a4.1	6.98755e-05	-0.539361	0.75	0.8	1	1	S100a4
Pfdn6	7.01024e-05	-0.317441	0.375	0.508	1	1	Pfdn6
Zfas1	7.01269e-05	-0.261584	0.182	0.337	1	1	Zfas1
Gba	7.14762e-05	0.275206	0.551	0.395	1	1	Gba
Sltm	7.21485e-05	-0.298442	0.403	0.56	1	1	Sltm
Acat1	7.48594e-05	-0.316732	0.239	0.383	1	1	Acat1
Rad50	7.51324e-05	-0.308632	0.205	0.351	1	1	Rad50
Lcp2	7.53183e-05	-0.297061	0.369	0.526	1	1	Lcp2
Prpf4b	7.61244e-05	-0.318613	0.409	0.556	1	1	Prpf4b
Samd9l	7.62245e-05	-0.325243	0.216	0.364	1	1	Samd9l
Slk	7.67778e-05	-0.319918	0.409	0.536	1	1	Slk
Gfer	7.78385e-05	-0.284798	0.153	0.289	1	1	Gfer
Ddx17.1	7.79246e-05	-0.326823	0.426	0.565	1	1	Ddx17
Map2k2	7.9073e-05	-0.260647	0.489	0.64	1	1	Map2k2
Eif3h.1	8.01195e-05	-0.274813	0.812	0.863	1	1	Eif3h
Park7	8.027e-05	-0.310832	0.705	0.81	1	1	Park7
Sipa1	8.02915e-05	-0.300121	0.176	0.313	1	1	Sipa1
Smc1a	8.09639e-05	-0.324684	0.358	0.508	1	1	Smc1a
Prrc2c	8.1282e-05	-0.298902	0.71	0.792	1	1	Prrc2c
Vma21	8.21133e-05	0.361389	0.705	0.591	1	1	Vma21
Dpysl2	8.23666e-05	-0.324359	0.256	0.395	1	1	Dpysl2
Tmem176b	8.35804e-05	-0.353158	0.068	0.185	1	1	Tmem176b
Nrros	8.42489e-05	-0.303399	0.534	0.667	1	1	Nrros
Ctsw.1	8.44101e-05	-0.270084	0.062	0.18	1	1	Ctsw
Ptpa	8.50476e-05	-0.2661	0.278	0.446	1	1	Ptpa
P4ha1	8.51045e-05	0.338153	0.676	0.555	1	1	P4ha1
Daxx	8.54301e-05	-0.277862	0.114	0.251	1	1	Daxx
Sdhb	8.7608e-05	-0.305369	0.511	0.669	1	1	Sdhb
Prpf19	8.91052e-05	-0.286065	0.193	0.332	1	1	Prpf19
Nop58	9.06421e-05	-0.331166	0.347	0.488	1	1	Nop58
Eid1	9.24422e-05	-0.324185	0.585	0.69	1	1	Eid1
Hdac1	9.3022e-05	-0.28419	0.273	0.43	1	1	Hdac1
Gatm	9.35587e-05	-0.464011	0.335	0.47	1	1	Gatm
Cnp	9.68891e-05	-0.252254	0.153	0.298	1	1	Cnp
Samsn1	0.000100725	-0.494825	0.233	0.368	1	1	Samsn1
Dtx3l.1	0.000102832	-0.306601	0.193	0.335	1	1	Dtx3l
Pakap.1	0.000104576	0.276772	0.199	0.098	1	1	Pakap.1
Zfp36	0.000105927	-0.375167	0.455	0.583	1	1	Zfp36
Mrps25	0.000106595	-0.250021	0.33	0.487	1	1	Mrps25
Ttc7	0.000106875	-0.282886	0.165	0.297	1	1	Ttc7
H2-K1.1	0.000108278	-0.261622	0.994	0.987	1	1	H2-K1
Itpr1	0.000109478	-0.265385	0.068	0.183	1	1	Itpr1
Exosc4	0.000109716	-0.251146	0.153	0.294	1	1	Exosc4
Sf3b3	0.000112517	-0.272513	0.284	0.422	1	1	Sf3b3
Gbp3	0.000112608	-0.267046	0.068	0.188	1	1	Gbp3
Sys1	0.000113786	-0.290173	0.46	0.608	1	1	Sys1
Ptpn7.1	0.00011383	-0.287333	0.227	0.374	1	1	Ptpn7
Irf1.1	0.000115287	-0.35529	0.188	0.324	1	1	Irf1
Tep1	0.000116155	-0.305354	0.256	0.401	1	1	Tep1
Rtn3	0.000116569	0.31481	0.727	0.637	1	1	Rtn3
Syngr2.1	0.000119151	-0.507253	0.511	0.613	1	1	Syngr2
Hnrnpr	0.000119166	-0.30906	0.312	0.453	1	1	Hnrnpr
Isy1.1	0.000119495	-0.322209	0.193	0.323	1	1	Isy1
Hnrnph1	0.000121061	-0.326883	0.403	0.547	1	1	Hnrnph1
Cebpzos	0.000121431	-0.283853	0.21	0.345	1	1	Cebpzos
Nfam1	0.000121491	-0.281487	0.188	0.331	1	1	Nfam1
Ndufb8	0.000123399	-0.261635	0.898	0.911	1	1	Ndufb8
Eef1d	0.000123836	-0.291432	0.79	0.831	1	1	Eef1d
Igfbp4	0.000123866	-0.322351	0.119	0.246	1	1	Igfbp4
Plaur.1	0.00012391	0.275741	0.528	0.372	1	1	Plaur
Glrx	0.000138331	-0.324878	0.438	0.56	1	1	Glrx
Msrb1	0.000139607	0.330704	0.71	0.609	1	1	Msrb1
Rps27rt	0.000140437	-0.257434	0.205	0.348	1	1	Rps27rt
AI662270	0.000145139	-0.30614	0.472	0.608	1	1	AI662270
Pitpna	0.000148571	-0.302431	0.83	0.89	1	1	Pitpna
Lpcat1	0.000149208	-0.250788	0.091	0.212	1	1	Lpcat1
Peli1.1	0.000149618	-0.319782	0.233	0.368	1	1	Peli1
Abhd17a	0.000152713	-0.263484	0.278	0.427	1	1	Abhd17a
Cd274	0.000155072	0.328614	0.5	0.353	1	1	Cd274
Slbp.1	0.000155106	-0.310743	0.261	0.406	1	1	Slbp
Sarnp	0.00015554	-0.262715	0.483	0.638	1	1	Sarnp
Pttg1ip	0.000155592	0.308997	0.511	0.382	1	1	Pttg1ip
Ppt1	0.000156301	-0.444264	0.438	0.565	1	1	Ppt1
Olfm1	0.000159548	-0.452722	0.233	0.371	1	1	Olfm1
Mettl9	0.000161105	0.367772	0.477	0.343	1	1	Mettl9
Afg3l2	0.000161353	0.326579	0.409	0.278	1	1	Afg3l2
Tspo	0.000163592	-0.312754	0.938	0.966	1	1	Tspo
Trim28	0.000164007	-0.262163	0.188	0.331	1	1	Trim28
Chmp5	0.000165904	0.287672	0.67	0.563	1	1	Chmp5
Ehd1	0.000167478	-0.347675	0.369	0.499	1	1	Ehd1
Lilrb4a.1	0.000170124	0.273701	0.892	0.8	1	1	Lilrb4a
Jak2	0.000171377	-0.353688	0.17	0.289	1	1	Jak2
Pclaf	0.000172331	-0.508483	0.278	0.425	1	1	Pclaf
Rp2	0.000173273	-0.279892	0.136	0.263	1	1	Rp2
Rbpj	0.000174822	-0.321404	0.75	0.823	1	1	Rbpj
Dusp2.1	0.000181548	-0.274933	0.097	0.22	1	1	Dusp2
Gas2l3	0.000181935	0.286973	0.511	0.384	1	1	Gas2l3
Dnajc2	0.000183961	-0.290608	0.483	0.597	1	1	Dnajc2
Ccnb2	0.000185036	-0.270115	0.114	0.243	1	1	Ccnb2
Rassf5.1	0.000185838	-0.253594	0.108	0.228	1	1	Rassf5
Srebf2	0.000186794	-0.29788	0.182	0.31	1	1	Srebf2
Rel	0.000188278	-0.342636	0.216	0.355	1	1	Rel
Npc1	0.000189598	0.292523	0.614	0.489	1	1	Npc1
Irgm1	0.000190028	-0.325167	0.188	0.315	1	1	Irgm1
Ppp2r5c	0.000195682	-0.294584	0.46	0.583	1	1	Ppp2r5c
Trmt112	0.000196009	-0.304076	0.46	0.595	1	1	Trmt112
Cd69.1	0.000196304	-0.250575	0.057	0.165	1	1	Cd69
Birc5	0.000203183	-0.4713	0.256	0.39	1	1	Birc5
Rab43	0.000203589	-0.412426	0.216	0.339	1	1	Rab43
Rwdd1	0.000204414	-0.269034	0.705	0.797	1	1	Rwdd1
Spdl1	0.000210137	0.265487	0.278	0.163	1	1	Spdl1
Cct5	0.000210501	-0.269596	0.693	0.734	1	1	Cct5
Clec4a2	0.000211851	-0.382209	0.557	0.637	1	1	Clec4a2
Nr4a2	0.000211852	-0.320613	0.097	0.216	1	1	Nr4a2
Slc35c2	0.000214103	-0.251846	0.148	0.278	1	1	Slc35c2
mt-Atp6.1	0.000221877	-0.30262	0.989	0.993	1	1	mt-Atp6
Rbm25	0.000222303	-0.256663	0.631	0.735	1	1	Rbm25
U2af1	0.00022614	-0.266519	0.494	0.626	1	1	U2af1
Aldh2.1	0.000227404	0.295943	0.71	0.565	1	1	Aldh2
Arglu1	0.000230747	-0.29097	0.392	0.53	1	1	Arglu1
BC005537	0.000233382	-0.330066	0.835	0.883	1	1	BC005537
Rer1	0.000235839	-0.28118	0.557	0.665	1	1	Rer1
Tmem106a	0.000236394	0.293876	0.83	0.708	1	1	Tmem106a
Top1	0.000236527	-0.279488	0.693	0.778	1	1	Top1
Fuca1.1	0.000237631	0.288979	0.653	0.566	1	1	Fuca1
Pf4	0.000238416	0.317199	0.983	0.813	1	1	Pf4
Akap13.1	0.000242503	-0.282589	0.483	0.609	1	1	Akap13
Rinl.1	0.000242828	-0.296049	0.165	0.286	1	1	Rinl
Bcl2l1	0.000244589	0.263838	0.568	0.418	1	1	Bcl2l1
Aph1c.1	0.000244854	0.262435	0.375	0.245	1	1	Aph1c
Serinc1	0.000245064	0.250791	0.688	0.548	1	1	Serinc1
Anp32e	0.000246989	-0.299553	0.494	0.598	1	1	Anp32e
Ehd4	0.000247919	-0.271771	0.608	0.73	1	1	Ehd4
Ptges3	0.000248622	-0.286039	0.727	0.81	1	1	Ptges3
Tm6sf1	0.000248693	-0.337483	0.477	0.591	1	1	Tm6sf1
Calu	0.000256058	0.279947	0.551	0.426	1	1	Calu
Lsm5	0.00025705	-0.316474	0.466	0.597	1	1	Lsm5
Rab3il1	0.000259422	-0.286006	0.403	0.528	1	1	Rab3il1
Efr3a	0.000261356	-0.288692	0.278	0.409	1	1	Efr3a
Mycbp2	0.000277726	-0.302836	0.381	0.528	1	1	Mycbp2
Asph	0.000279525	0.250058	0.523	0.372	1	1	Asph
Fkbp3	0.000280309	-0.299454	0.534	0.633	1	1	Fkbp3
Calhm6	0.000283146	-0.288776	0.074	0.187	1	1	Calhm6
Synj1	0.000283295	-0.284921	0.256	0.383	1	1	Synj1
Htatip2	0.000288563	0.255383	0.438	0.305	1	1	Htatip2
Znfx1	0.000292808	-0.2703	0.199	0.324	1	1	Znfx1
Nop56	0.000294036	-0.282077	0.295	0.435	1	1	Nop56
Pdcd4.1	0.000294294	-0.256637	0.074	0.184	1	1	Pdcd4
Ppm1m	0.000298249	-0.260076	0.068	0.175	1	1	Ppm1m
Wnk1	0.000300321	-0.312352	0.818	0.882	1	1	Wnk1
Lrrc25	0.000302208	-0.297161	0.318	0.449	1	1	Lrrc25
Rgs2	0.000305283	-0.255726	0.426	0.555	1	1	Rgs2
Pla2g7	0.000309146	0.30685	0.534	0.378	1	1	Pla2g7
Fam50a	0.000312698	0.27734	0.574	0.453	1	1	Fam50a
Mrps16.1	0.000319026	-0.304715	0.528	0.622	1	1	Mrps16
Kcnq1ot1	0.000329054	-0.293238	0.318	0.457	1	1	Kcnq1ot1
Eea1	0.000330031	0.302079	0.727	0.602	1	1	Eea1
Satb1.1	0.000332875	-0.278405	0.074	0.183	1	1	Satb1
G3bp2	0.000338397	-0.255432	0.506	0.656	1	1	G3bp2
Tcf4	0.000350007	-0.291986	0.295	0.435	1	1	Tcf4
Dhx9.1	0.000354013	-0.321557	0.324	0.442	1	1	Dhx9
Znhit1	0.000356089	0.251528	0.705	0.597	1	1	Znhit1
Ndufc2	0.000366468	-0.273195	0.784	0.837	1	1	Ndufc2
Pkib	0.000367787	-0.312245	0.227	0.364	1	1	Pkib
Eif4g3	0.000373019	-0.300069	0.256	0.379	1	1	Eif4g3
0610010K14Rik	0.000374869	-0.258058	0.261	0.399	1	1	0610010K14Rik
Crlf3.1	0.000375952	-0.254021	0.176	0.306	1	1	Crlf3
Selenom	0.000380015	0.2759	0.528	0.395	1	1	Selenom
Pop5	0.000383837	-0.26538	0.25	0.382	1	1	Pop5
Psma5	0.000392564	-0.262214	0.568	0.683	1	1	Psma5
Ikbkb	0.000398647	-0.265056	0.295	0.445	1	1	Ikbkb
Eif2ak2	0.000399745	-0.294569	0.239	0.368	1	1	Eif2ak2
Ifi211	0.000403715	-0.314855	0.205	0.336	1	1	Ifi211
Ccl2	0.000416515	-0.345238	0.71	0.836	1	1	Ccl2
Chordc1	0.000419281	-0.289802	0.29	0.411	1	1	Chordc1
Syk	0.000420819	0.281036	0.619	0.491	1	1	Syk
Sptlc2	0.000422772	0.250436	0.5	0.372	1	1	Sptlc2
Cntrl.1	0.00042672	-0.258247	0.148	0.269	1	1	Cntrl
Hist1h1c	0.000431242	0.408756	0.369	0.25	1	1	Hist1h1c
Zfp106	0.000437132	-0.250117	0.398	0.507	1	1	Zfp106
Cks1b	0.000439816	-0.388883	0.273	0.392	1	1	Cks1b
Tank	0.000442882	0.293995	0.398	0.272	1	1	Tank
Ep400.1	0.000452532	-0.250647	0.193	0.327	1	1	Ep400
Insig2	0.000454345	0.259375	0.335	0.219	1	1	Insig2
Trip12	0.000456085	0.292462	0.71	0.633	1	1	Trip12
Srsf5.1	0.00045876	-0.281357	0.545	0.642	1	1	Srsf5
Tubb5	0.00046253	-0.259023	0.881	0.94	1	1	Tubb5
Med8	0.000464587	-0.258905	0.284	0.407	1	1	Med8
Magoh	0.000465907	-0.258721	0.386	0.503	1	1	Magoh
Snrpa1	0.000466605	-0.281547	0.352	0.48	1	1	Snrpa1
Spi1.1	0.000469673	-0.281768	0.795	0.806	1	1	Spi1
Ccl8	0.000469802	0.297338	0.79	0.64	1	1	Ccl8
Cct3	0.000473208	-0.261705	0.551	0.651	1	1	Cct3
Nin	0.000494666	-0.256824	0.165	0.285	1	1	Nin
Clec12a	0.000499915	-0.353305	0.438	0.571	1	1	Clec12a
Gbp2	0.000500998	-0.531771	0.216	0.339	1	1	Gbp2
Agps	0.00051302	-0.269048	0.239	0.375	1	1	Agps
Nme1	0.00052474	-0.262578	0.886	0.903	1	1	Nme1
Pmvk	0.000525198	-0.290024	0.148	0.265	1	1	Pmvk
Tet3	0.000536391	-0.26841	0.267	0.403	1	1	Tet3
Polr2f	0.000536574	-0.296683	0.625	0.711	1	1	Polr2f
Mob1a	0.000540556	-0.281437	0.585	0.688	1	1	Mob1a
Ndufa8	0.000551355	-0.300964	0.636	0.704	1	1	Ndufa8
Fyn.1	0.000551383	-0.297202	0.295	0.413	1	1	Fyn
Akirin1	0.000553311	0.295629	0.58	0.448	1	1	Akirin1
H2afv	0.000554144	-0.382469	0.392	0.495	1	1	H2afv
Tra2b	0.000554179	-0.257867	0.494	0.638	1	1	Tra2b
Nolc1	0.000557139	-0.258175	0.256	0.388	1	1	Nolc1
Gm34084	0.000567671	-0.25539	0.108	0.219	1	1	Gm34084
Wdfy1	0.0005723	0.293826	0.517	0.392	1	1	Wdfy1
Socs1	0.000590709	-0.253485	0.08	0.187	1	1	Socs1
Ablim1.1	0.000594169	-0.25044	0.085	0.195	1	1	Ablim1
Cct2	0.000620919	-0.250531	0.722	0.785	1	1	Cct2
Atic	0.000627095	-0.275636	0.233	0.347	1	1	Atic
Epn1	0.000628891	-0.291575	0.415	0.522	1	1	Epn1
Ythdf2	0.000635792	-0.292449	0.324	0.438	1	1	Ythdf2
Trim25.1	0.000636002	0.252826	0.619	0.517	1	1	Trim25
Plpbp	0.000656618	0.306672	0.341	0.228	1	1	Plpbp
Srsf10	0.000691639	-0.280108	0.341	0.461	1	1	Srsf10
Ehbp1l1	0.000724036	-0.254591	0.324	0.445	1	1	Ehbp1l1
Hnrnpul2	0.000728905	-0.277363	0.5	0.598	1	1	Hnrnpul2
Nono	0.000730003	-0.276739	0.489	0.62	1	1	Nono
Gng10	0.000748351	-0.306328	0.307	0.44	1	1	Gng10
Cd28.1	0.000755505	-0.282985	0.131	0.247	1	1	Cd28
Lman2	0.000758475	-0.263353	0.506	0.605	1	1	Lman2
Rab1b	0.000760153	-0.260871	0.33	0.453	1	1	Rab1b
Hmgn2	0.000769549	-0.290961	0.244	0.375	1	1	Hmgn2
Ndufa12	0.000770348	-0.291037	0.648	0.747	1	1	Ndufa12
Abcf1	0.000775965	-0.289145	0.517	0.612	1	1	Abcf1
Snrnp70	0.00078364	-0.283382	0.534	0.647	1	1	Snrnp70
Smap2	0.000799266	0.282847	0.591	0.47	1	1	Smap2
Txnip.1	0.000806307	-0.41229	0.42	0.544	1	1	Txnip
Tomm5	0.000813794	-0.282674	0.568	0.696	1	1	Tomm5
Cct6a	0.000833374	-0.279759	0.739	0.805	1	1	Cct6a
Purb	0.000838239	-0.282986	0.636	0.695	1	1	Purb
Ifit1	0.00084508	-0.388859	0.068	0.168	1	1	Ifit1
Chchd1	0.000854404	-0.260743	0.58	0.657	1	1	Chchd1
Kdm6b	0.00085778	-0.273642	0.21	0.336	1	1	Kdm6b
Ap1b1	0.00088116	-0.299187	0.364	0.477	1	1	Ap1b1
Dusp5.1	0.00090036	-0.296897	0.142	0.257	1	1	Dusp5
Pik3r1.1	0.000927991	-0.285338	0.256	0.374	1	1	Pik3r1
Myl12b	0.000949674	-0.272667	0.665	0.753	1	1	Myl12b
Smarcc1	0.000953561	-0.262542	0.301	0.421	1	1	Smarcc1
Cct7	0.000976625	-0.252221	0.642	0.727	1	1	Cct7
Map2k3	0.000983954	-0.251265	0.369	0.484	1	1	Map2k3
Ap2a2	0.000989486	-0.284425	0.511	0.633	1	1	Ap2a2
Rcbtb2	0.000992934	0.276279	0.483	0.355	1	1	Rcbtb2
Tcf7l2	0.00100006	-0.268221	0.136	0.245	1	1	Tcf7l2
Mpc1.1	0.00100848	0.301861	0.733	0.687	1	1	Mpc1
Creb1	0.00100879	-0.251644	0.193	0.312	1	1	Creb1
Brk1	0.00104184	-0.262263	0.807	0.839	1	1	Brk1
Rsl1d1	0.00105284	-0.259631	0.392	0.504	1	1	Rsl1d1
Stip1	0.00106473	-0.273312	0.358	0.448	1	1	Stip1
Dut.1	0.00107637	-0.345175	0.227	0.358	1	1	Dut
Nudt21	0.00108598	-0.258105	0.335	0.46	1	1	Nudt21
Gclc	0.00110578	0.268847	0.261	0.161	1	1	Gclc
Nfkbia	0.00111391	-0.332733	0.494	0.613	1	1	Nfkbia
Arid1a.1	0.00112859	-0.266063	0.352	0.469	1	1	Arid1a
Eml4	0.00117604	-0.27375	0.21	0.323	1	1	Eml4
Sri	0.0011995	-0.254533	0.693	0.761	1	1	Sri
Serpinb6b.1	0.00122505	-0.50692	0.08	0.172	1	1	Serpinb6b
Gls.1	0.0012286	-0.256666	0.352	0.468	1	1	Gls
Spop	0.00124206	-0.256894	0.409	0.519	1	1	Spop
Ilrun	0.00124752	0.267645	0.545	0.442	1	1	Ilrun
Prdx6	0.00124805	0.389627	0.688	0.598	1	1	Prdx6
Sdc4	0.00131009	-0.428909	0.682	0.73	1	1	Sdc4
Serinc3.1	0.00132185	-0.290518	0.636	0.71	1	1	Serinc3
Klf3	0.001322	-0.273643	0.273	0.387	1	1	Klf3
Usp34	0.00134236	-0.255439	0.364	0.477	1	1	Usp34
Thoc7	0.00135935	-0.285422	0.398	0.5	1	1	Thoc7
Txnrd1	0.00137613	0.342842	0.653	0.562	1	1	Txnrd1
H13	0.00137761	-0.25911	0.426	0.546	1	1	H13
Dusp3.1	0.00137901	0.257933	0.614	0.528	1	1	Dusp3
Ccl4	0.00138855	-0.397416	0.369	0.507	1	1	Ccl4
Mrps24	0.00142036	-0.256965	0.591	0.699	1	1	Mrps24
Pcna	0.00142215	0.367023	0.767	0.694	1	1	Pcna
Ranbp2	0.00144227	-0.267414	0.449	0.551	1	1	Ranbp2
Pgrmc1	0.00148939	0.252687	0.432	0.31	1	1	Pgrmc1
Actn4	0.00150026	0.267906	0.727	0.632	1	1	Actn4
Acsl5	0.00153304	-0.28319	0.307	0.406	1	1	Acsl5
Slfn2	0.00154509	-0.262844	0.773	0.856	1	1	Slfn2
Comt	0.00158028	-0.274899	0.426	0.539	1	1	Comt
Etnk1	0.001597	-0.263963	0.21	0.319	1	1	Etnk1
Eif1ad	0.00164063	-0.28016	0.278	0.388	1	1	Eif1ad
Nucks1	0.00165157	-0.250451	0.722	0.805	1	1	Nucks1
Nampt	0.00168391	0.265186	0.739	0.638	1	1	Nampt
Rnaseh2c	0.00168761	-0.28791	0.409	0.511	1	1	Rnaseh2c
Csf1r	0.00175005	-0.299972	0.636	0.692	1	1	Csf1r
Taok3	0.00177917	-0.265151	0.528	0.642	1	1	Taok3
Atxn10	0.00183538	0.250037	0.5	0.395	1	1	Atxn10
Ifit3	0.00185046	-0.325229	0.062	0.152	1	1	Ifit3
Tardbp	0.00186842	-0.282352	0.466	0.548	1	1	Tardbp
Higd1a	0.00188797	0.260003	0.926	0.871	1	1	Higd1a
Bhlhe40	0.00194113	0.278345	0.545	0.429	1	1	Bhlhe40
Bub3	0.00197382	-0.250264	0.381	0.477	1	1	Bub3
Ctnnb1	0.00199455	0.295073	0.722	0.661	1	1	Ctnnb1
Pnn	0.00201921	-0.269568	0.403	0.501	1	1	Pnn
Stmn1	0.00202827	-0.383014	0.5	0.606	1	1	Stmn1
Siva1	0.00210289	-0.328695	0.415	0.5	1	1	Siva1
Exosc8	0.00211611	-0.268617	0.256	0.358	1	1	Exosc8
Nop53.1	0.00213737	-0.250198	0.352	0.46	1	1	Nop53
Fubp1	0.00222614	-0.303003	0.477	0.554	1	1	Fubp1
Tmem120a	0.00228275	0.267913	0.494	0.382	1	1	Tmem120a
Ubtf	0.00230059	-0.268017	0.369	0.466	1	1	Ubtf
Tbc1d20	0.00243355	0.259727	0.432	0.331	1	1	Tbc1d20
H2-Q7.1	0.00244927	-0.333388	0.455	0.53	1	1	H2-Q7
Nrp1	0.00261629	-0.30509	0.534	0.599	1	1	Nrp1
Baz1b	0.00283317	-0.25247	0.364	0.48	1	1	Baz1b
Cd24a.1	0.00284366	-0.431781	0.074	0.155	1	1	Cd24a
Nasp	0.00308913	-0.287297	0.438	0.517	1	1	Nasp
Pa2g4	0.00318509	-0.284635	0.5	0.565	1	1	Pa2g4
C1qa	0.00341691	-0.388669	0.92	0.824	1	1	C1qa
Fcrls	0.00342517	-0.416905	0.17	0.272	1	1	Fcrls
Bcl2a1d	0.00350458	-0.304777	0.182	0.278	1	1	Bcl2a1d
Bin1	0.00352687	-0.263717	0.517	0.599	1	1	Bin1
Tbc1d4	0.00353041	-0.418445	0.108	0.196	1	1	Tbc1d4
Parp14	0.0035306	-0.347862	0.358	0.442	1	1	Parp14
Tmsb10	0.00354982	0.293806	1	0.993	1	1	Tmsb10
Mgl2	0.003729	-0.758132	0.136	0.223	1	1	Mgl2
Ubc	0.00385021	0.317548	0.949	0.921	1	1	Ubc
Ifih1	0.00392727	-0.271194	0.136	0.223	1	1	Ifih1
Cxcl16	0.00419831	-0.263231	0.477	0.569	1	1	Cxcl16
Retnla	0.00424113	-0.360889	0.216	0.126	1	1	Retnla
Ndufa6	0.00433657	-0.251518	0.756	0.812	1	1	Ndufa6
Cbx5	0.0045648	-0.257442	0.29	0.394	1	1	Cbx5
Fcgr4	0.00484023	-0.287928	0.426	0.531	1	1	Fcgr4
Acbd3	0.00486847	0.294544	0.591	0.519	1	1	Acbd3
Lair1	0.00495893	-0.300447	0.369	0.465	1	1	Lair1
Prcp	0.00507043	-0.25133	0.324	0.423	1	1	Prcp
Snx6	0.00530272	-0.278596	0.761	0.817	1	1	Snx6
Top2a	0.00532255	-0.437031	0.33	0.431	1	1	Top2a
S1pr2	0.00540037	0.271233	0.301	0.218	1	1	S1pr2
Irf2bpl	0.00563221	0.268126	0.438	0.341	1	1	Irf2bpl
F13a1	0.0056618	-0.367982	0.466	0.563	1	1	F13a1
Hp1bp3	0.00574546	-0.263422	0.432	0.522	1	1	Hp1bp3
Ctla2a.1	0.00579205	-0.282928	0.125	0.215	1	1	Ctla2a
Bcl2a1a.1	0.00593547	-0.266599	0.188	0.285	1	1	Bcl2a1a
Ets1.1	0.00641011	-0.326371	0.307	0.39	1	1	Ets1
Oasl2	0.00699516	-0.272657	0.233	0.325	1	1	Oasl2
Hmgcs1	0.00721992	-0.262839	0.216	0.306	1	1	Hmgcs1
Cd300lf	0.00739968	0.273205	0.438	0.362	1	1	Cd300lf
Ckb.1	0.00760426	-0.393228	0.608	0.661	1	1	Ckb
Bst2	0.00766557	-0.258047	0.83	0.872	1	1	Bst2
Atf4	0.0078707	0.377166	0.631	0.579	1	1	Atf4
Adssl1	0.00803579	0.259057	0.438	0.345	1	1	Adssl1
Hexb.1	0.00870501	0.296097	0.676	0.61	1	1	Hexb
Dbi.1	0.00894721	0.33048	0.989	0.983	1	1	Dbi
Knop1	0.00908009	0.321113	0.455	0.367	1	1	Knop1
Tmpo	0.0091083	-0.283159	0.432	0.523	1	1	Tmpo
Malt1.1	0.00944268	-0.333974	0.29	0.37	1	1	Malt1
Plec	0.00982754	-0.26115	0.494	0.579	1	1	Plec
Stab1.1	3.25008e-34	1.32411	0.882	0.455	1.04932e-29	2	Stab1
Cd52.2	1.22104e-23	-1.05366	0.901	0.974	3.94226e-19	2	Cd52
Mrc1	2.94349e-23	1.02239	0.981	0.806	9.50336e-19	2	Mrc1
Timp2.2	8.46229e-22	0.750503	0.981	0.78	2.73213e-17	2	Timp2
Tmsb10.1	1.74979e-21	-0.781868	0.988	0.996	5.64936e-17	2	Tmsb10
Gas6	2.03111e-21	0.942922	0.627	0.281	6.55764e-17	2	Gas6
C1qa.1	1.26192e-20	0.805017	0.981	0.813	4.07424e-16	2	C1qa
Srgn.1	8.89999e-20	-1.04133	0.77	0.937	2.87345e-15	2	Srgn
Dab2.1	1.05728e-19	0.850437	0.975	0.846	3.41353e-15	2	Dab2
Lsp1.2	1.0915e-19	-1.36023	0.217	0.58	3.52403e-15	2	Lsp1
Clta.1	4.43047e-19	0.495741	1	0.974	1.43042e-14	2	Clta
Ms4a7	1.31935e-18	0.746678	0.932	0.657	4.25965e-14	2	Ms4a7
Selenop	1.51382e-18	0.880972	0.919	0.693	4.8875e-14	2	Selenop
Grn.1	1.55414e-18	0.541808	1	0.942	5.01768e-14	2	Grn
Ctsd.2	1.73688e-18	0.611951	1	0.955	5.60768e-14	2	Ctsd
Pf4.1	3.54148e-18	0.873289	0.988	0.816	1.1434e-13	2	Pf4
Btg1.1	8.06451e-18	-0.914968	0.621	0.858	2.60371e-13	2	Btg1
Lgals1	3.12775e-17	0.519765	1	0.996	1.00982e-12	2	Lgals1
Npl	1.24437e-16	0.676574	0.484	0.2	4.01757e-12	2	Npl
Ccl8.1	4.11575e-16	1.08308	0.876	0.625	1.32881e-11	2	Ccl8
Fau.1	1.32004e-15	-0.376875	1	1	4.2619e-11	2	Fau
Bin1.1	1.5122e-15	0.599045	0.801	0.538	4.88229e-11	2	Bin1
Ctsb.2	2.12378e-15	0.47938	1	0.962	6.85684e-11	2	Ctsb
C1qc.1	2.83198e-15	0.599588	0.981	0.821	9.14333e-11	2	C1qc
Snx2.1	3.18679e-15	0.734065	0.925	0.776	1.02889e-10	2	Snx2
Cela1	5.37756e-15	0.551688	0.602	0.279	1.7362e-10	2	Cela1
Mfsd1	5.47284e-15	0.537903	0.845	0.586	1.76696e-10	2	Mfsd1
C1qb	1.44144e-14	0.555028	0.988	0.846	4.65384e-10	2	C1qb
Abca1.2	1.87078e-14	0.695286	0.814	0.545	6.04001e-10	2	Abca1
S100a6.1	2.25618e-14	-0.91928	0.789	0.92	7.28431e-10	2	S100a6
Btg2.2	4.09165e-14	-0.828567	0.211	0.532	1.32103e-09	2	Btg2
S100a11	4.10823e-14	-0.840976	0.832	0.91	1.32638e-09	2	S100a11
Ap2m1	5.32767e-14	0.554091	0.901	0.775	1.72009e-09	2	Ap2m1
Comt.1	5.69877e-14	0.521508	0.745	0.469	1.83991e-09	2	Comt
H2-Ab1.1	6.00491e-14	-1.71525	0.516	0.759	1.93875e-09	2	H2-Ab1
Cbr2	6.06304e-14	0.807307	0.565	0.292	1.95751e-09	2	Cbr2
Rnasel	6.56191e-14	0.648324	0.609	0.327	2.11858e-09	2	Rnasel
Ccl12.1	9.19255e-14	0.993466	0.789	0.513	2.96791e-09	2	Ccl12
Folr2.2	6.41986e-13	0.562986	0.752	0.457	2.07272e-08	2	Folr2
Lgmn.1	6.98708e-13	0.526612	1	0.909	2.25585e-08	2	Lgmn
Cd74.1	7.13446e-13	-1.47096	0.665	0.838	2.30343e-08	2	Cd74
Camk1	7.30447e-13	0.481872	0.671	0.386	2.35832e-08	2	Camk1
Ccl7.1	7.31333e-13	0.729265	0.938	0.684	2.36118e-08	2	Ccl7
Runx3.1	8.93282e-13	-0.639415	0.112	0.402	2.88405e-08	2	Runx3
H2-Aa.1	8.98276e-13	-1.4134	0.516	0.738	2.90017e-08	2	H2-Aa
Rnase4	1.16921e-12	0.583041	0.578	0.298	3.7749e-08	2	Rnase4
H2-Eb1.1	1.32464e-12	-1.59533	0.398	0.661	4.27673e-08	2	H2-Eb1
Hexb.2	2.07364e-12	0.595678	0.801	0.585	6.69495e-08	2	Hexb
Trem2.2	5.74122e-12	0.479322	0.975	0.771	1.85361e-07	2	Trem2
Ptprc.2	6.00994e-12	-0.643007	0.776	0.868	1.94037e-07	2	Ptprc
Rps24.1	6.91129e-12	-0.329851	1	1	2.23138e-07	2	Rps24
Ccr2.2	7.3007e-12	-0.961266	0.168	0.46	2.35711e-07	2	Ccr2
C5ar1	1.17552e-11	0.473139	0.745	0.499	3.79527e-07	2	C5ar1
Maf.2	1.19164e-11	0.712513	0.932	0.74	3.84731e-07	2	Maf
mt-Nd3.1	1.19181e-11	0.662675	0.894	0.797	3.84786e-07	2	mt-Nd3
Zfp36l2.1	1.72485e-11	-0.676888	0.627	0.793	5.56886e-07	2	Zfp36l2
Serpinb6a.2	1.75571e-11	0.459041	0.932	0.669	5.66847e-07	2	Serpinb6a
Ckap4.1	2.0972e-11	0.568068	0.665	0.435	6.77101e-07	2	Ckap4
Calr	2.9633e-11	0.368357	1	0.983	9.56732e-07	2	Calr
Rps27.2	3.9986e-11	-0.447009	0.988	0.995	1.29099e-06	2	Rps27
Dusp6.1	4.35035e-11	0.446667	0.478	0.235	1.40455e-06	2	Dusp6
Hpgds	4.79849e-11	0.535806	0.627	0.387	1.54924e-06	2	Hpgds
Snx5	5.36376e-11	0.474398	0.944	0.854	1.73174e-06	2	Snx5
Plac8.2	5.9522e-11	-1.37066	0.155	0.408	1.92173e-06	2	Plac8
Snx6.1	6.43365e-11	0.514232	0.925	0.781	2.07717e-06	2	Snx6
Scoc	9.72071e-11	0.440086	0.478	0.246	3.13843e-06	2	Scoc
Snx3	1.16476e-10	0.448383	0.975	0.922	3.76053e-06	2	Snx3
Pim1	1.20159e-10	-0.574539	0.447	0.653	3.87944e-06	2	Pim1
Wwp1	1.31546e-10	0.525904	0.733	0.484	4.2471e-06	2	Wwp1
Ly6c2.2	1.4602e-10	-1.11325	0.112	0.347	4.71439e-06	2	Ly6c2
mt-Nd1.1	1.50885e-10	0.515755	0.981	0.98	4.87148e-06	2	mt-Nd1
Tspan4	1.64312e-10	0.421414	0.509	0.262	5.30499e-06	2	Tspan4
Ehd4.1	1.77124e-10	0.431225	0.894	0.667	5.71862e-06	2	Ehd4
Tmem86a	2.67446e-10	0.458651	0.46	0.236	8.63475e-06	2	Tmem86a
Itsn1	3.31298e-10	0.468409	0.646	0.398	1.06963e-05	2	Itsn1
Nrp1.1	3.33349e-10	0.516805	0.752	0.552	1.07625e-05	2	Nrp1
Atp6v0c.2	3.58909e-10	0.32786	1	0.976	1.15877e-05	2	Atp6v0c
Hexa.1	3.74854e-10	0.383623	0.988	0.889	1.21026e-05	2	Hexa
Ly6e.2	3.82139e-10	-0.710933	0.758	0.858	1.23377e-05	2	Ly6e
Ccl2.1	4.29602e-10	0.626609	0.975	0.777	1.38701e-05	2	Ccl2
Igf1.2	4.37248e-10	0.385596	0.925	0.625	1.4117e-05	2	Igf1
Apoe	5.41406e-10	0.729208	0.957	0.851	1.74798e-05	2	Apoe
Man1c1	5.46827e-10	0.375324	0.435	0.215	1.76548e-05	2	Man1c1
Coro1a.2	5.7428e-10	-0.648606	0.714	0.827	1.85412e-05	2	Coro1a
Rps14.2	9.23117e-10	-0.27079	1	1	2.98038e-05	2	Rps14
Sptssa	1.11677e-09	0.433051	0.845	0.623	3.6056e-05	2	Sptssa
Sirpa	1.15347e-09	0.407715	0.919	0.826	3.72409e-05	2	Sirpa
Cd68.2	1.19395e-09	0.385997	0.994	0.913	3.85478e-05	2	Cd68
Nxpe5	1.96381e-09	0.434248	0.335	0.146	6.34037e-05	2	Nxpe5
Cd93	1.99396e-09	0.494872	0.82	0.621	6.43769e-05	2	Cd93
Rpl9.1	2.86799e-09	-0.322713	0.994	0.999	9.25959e-05	2	Rpl9
Sdc4.1	2.9838e-09	0.465493	0.845	0.694	9.63351e-05	2	Sdc4
Cfp.1	3.13689e-09	0.363154	0.901	0.692	0.000101278	2	Cfp
Napsa.1	3.30269e-09	-0.725936	0.031	0.236	0.000106631	2	Napsa
S100a4.2	3.68246e-09	-0.888374	0.689	0.812	0.000118892	2	S100a4
Lyz2.1	3.77487e-09	0.595873	0.994	0.934	0.000121875	2	Lyz2
Rab1a	4.36539e-09	0.465775	0.901	0.768	0.000140941	2	Rab1a
H2-Q7.2	5.07807e-09	-0.629669	0.323	0.556	0.000163951	2	H2-Q7
Srm	5.84337e-09	0.402105	0.484	0.262	0.000188659	2	Srm
mt-Cytb.2	5.96125e-09	0.383645	0.988	0.989	0.000192465	2	mt-Cytb
Cd3d.2	6.89466e-09	-0.837821	0.099	0.314	0.000222601	2	Cd3d
Cd3g.2	7.47988e-09	-0.694494	0.093	0.306	0.000241496	2	Cd3g
Atp6v0a1	8.11115e-09	0.424301	0.733	0.527	0.000261876	2	Atp6v0a1
Rpl30.2	8.25618e-09	-0.286546	1	1	0.000266559	2	Rpl30
Cd63.2	1.13956e-08	0.385964	0.994	0.896	0.000367919	2	Cd63
Fabp5.2	1.18497e-08	0.453271	0.994	0.929	0.000382581	2	Fabp5
Dusp1	1.26678e-08	-0.532073	0.516	0.727	0.000408994	2	Dusp1
Rps4x.1	1.40838e-08	-0.343843	1	1	0.000454709	2	Rps4x
Rab14	1.59653e-08	0.354289	0.963	0.876	0.000515456	2	Rab14
Rab3il1.1	1.62856e-08	0.450519	0.696	0.464	0.000525796	2	Rab3il1
Gusb.1	2.00009e-08	0.434194	0.863	0.704	0.000645748	2	Gusb
Nfkbia.1	2.30753e-08	-0.657949	0.429	0.625	0.00074501	2	Nfkbia
Cbfa2t3.1	2.35227e-08	-0.692585	0.062	0.264	0.000759455	2	Cbfa2t3
C3ar1.1	2.73951e-08	0.422689	0.932	0.785	0.000884479	2	C3ar1
AW112010.2	2.86698e-08	-1.01109	0.435	0.609	0.000925634	2	AW112010
Rpl34.1	2.98621e-08	-0.252562	1	0.999	0.000964127	2	Rpl34
Rps25	3.28991e-08	-0.255401	1	0.999	0.00106218	2	Rps25
Syngr1	3.37575e-08	0.511737	0.602	0.398	0.00108989	2	Syngr1
Igfbp4.1	3.53912e-08	0.490821	0.379	0.188	0.00114264	2	Igfbp4
Lrp1	3.66508e-08	0.400881	0.882	0.762	0.00118331	2	Lrp1
Rps3.2	3.68445e-08	-0.316766	1	1	0.00118956	2	Rps3
Slc27a1.2	4.45841e-08	0.411419	0.503	0.294	0.00143944	2	Slc27a1
F13a1.1	4.48204e-08	0.774961	0.696	0.513	0.00144707	2	F13a1
Ctsc.1	4.57783e-08	0.446688	0.95	0.818	0.001478	2	Ctsc
Malt1.2	4.65347e-08	-0.551369	0.18	0.391	0.00150242	2	Malt1
Ms4a6d	4.85412e-08	0.420526	0.876	0.715	0.0015672	2	Ms4a6d
Uqcrh.1	5.15171e-08	-0.347306	0.938	0.976	0.00166328	2	Uqcrh
Ccnd2.2	5.32248e-08	-0.7313	0.286	0.476	0.00171842	2	Ccnd2
Atp5a1	5.44156e-08	0.30986	0.969	0.933	0.00175686	2	Atp5a1
Malat1	5.74213e-08	-0.628667	0.994	0.999	0.0018539	2	Malat1
Calm2	6.33243e-08	0.302285	0.975	0.947	0.00204449	2	Calm2
Plbd1.1	6.78695e-08	-0.798227	0.292	0.506	0.00219123	2	Plbd1
Eif4a1.1	6.94023e-08	0.285573	1	0.976	0.00224072	2	Eif4a1
Ap2s1	7.0652e-08	0.352833	0.975	0.892	0.00228107	2	Ap2s1
Ap1b1.1	7.22637e-08	0.454933	0.609	0.423	0.00233311	2	Ap1b1
Trbc2.2	7.54374e-08	-0.812742	0.106	0.302	0.00243557	2	Trbc2
Cnn2.2	9.45611e-08	-0.495058	0.28	0.497	0.003053	2	Cnn2
mt-Co3	9.69857e-08	0.309168	1	0.995	0.00313128	2	mt-Co3
Lamp1.1	9.83499e-08	0.316455	1	0.935	0.00317532	2	Lamp1
Thy1.2	1.02354e-07	-0.523518	0.05	0.233	0.0033046	2	Thy1
B2m	1.09971e-07	-0.299758	1	1	0.00355053	2	B2m
Il7r.1	1.16389e-07	-0.827377	0.435	0.58	0.00375775	2	Il7r
Clcn5	1.16687e-07	0.44731	0.497	0.31	0.00376737	2	Clcn5
Hmgn1.1	1.49466e-07	0.429768	0.801	0.669	0.00482566	2	Hmgn1
Wdfy3	1.54836e-07	0.323595	0.497	0.278	0.00499904	2	Wdfy3
Rpl18a.2	1.63409e-07	-0.307958	1	0.997	0.00527583	2	Rpl18a
Ninj1.1	1.77914e-07	0.368733	0.938	0.75	0.00574412	2	Ninj1
Slc7a8	1.79514e-07	0.296492	0.658	0.443	0.00579578	2	Slc7a8
Ly6a.2	1.84219e-07	-0.836479	0.236	0.447	0.00594769	2	Ly6a
Vat1.2	1.99404e-07	0.305043	0.932	0.715	0.00643797	2	Vat1
mt-Nd4.1	2.02945e-07	0.355943	0.988	0.983	0.00655229	2	mt-Nd4
Pon3	2.07347e-07	0.319848	0.311	0.145	0.0066944	2	Pon3
Idh1	2.12329e-07	0.336854	0.652	0.439	0.00685525	2	Idh1
Bri3	2.19455e-07	0.296488	0.969	0.92	0.00708532	2	Bri3
Gimap4.2	2.33955e-07	-0.524837	0.056	0.229	0.00755347	2	Gimap4
Tpp1.1	2.42278e-07	0.399246	0.795	0.671	0.00782217	2	Tpp1
Man1a	2.52782e-07	0.334336	0.509	0.323	0.00816132	2	Man1a
Eif1	2.53442e-07	-0.308423	0.988	0.996	0.00818264	2	Eif1
Adgre1	2.65419e-07	0.352156	0.832	0.647	0.00856931	2	Adgre1
Itgb7.1	2.86075e-07	-0.401987	0.093	0.282	0.00923622	2	Itgb7
mt-Nd2.1	3.39643e-07	0.341083	0.981	0.971	0.0109657	2	mt-Nd2
Junb.2	3.41889e-07	-0.411959	0.702	0.814	0.0110382	2	Junb
Ctsw.2	3.57137e-07	-0.338614	0.025	0.186	0.0115305	2	Ctsw
Sept1.2	3.57511e-07	-0.393874	0.037	0.203	0.0115426	2	2001-09-01
mt-Atp6.2	3.9358e-07	0.283902	0.988	0.993	0.0127071	2	mt-Atp6
Hebp1.1	4.21478e-07	0.316947	0.528	0.32	0.0136078	2	Hebp1
Sash1	4.2259e-07	0.329429	0.522	0.324	0.0136437	2	Sash1
Trac.1	4.23228e-07	-0.421906	0.043	0.211	0.0136643	2	Trac
Nceh1.2	4.31169e-07	0.370196	0.789	0.596	0.0139207	2	Nceh1
Nkg7.2	4.31506e-07	-0.865589	0.087	0.261	0.0139316	2	Nkg7
Mpp1	4.32085e-07	0.404026	0.733	0.544	0.0139503	2	Mpp1
Gm2a	4.46821e-07	-0.566451	0.683	0.814	0.0144261	2	Gm2a
Stard8	4.64174e-07	0.434281	0.342	0.181	0.0149863	2	Stard8
Rpl27.2	4.87785e-07	-0.253127	1	1	0.0157486	2	Rpl27
Tes.1	5.06076e-07	-0.481946	0.205	0.403	0.0163392	2	Tes
Plod1	5.32505e-07	0.345	0.54	0.344	0.0171924	2	Plod1
mt-Co2	5.48021e-07	0.270583	0.994	0.997	0.0176934	2	mt-Co2
Cotl1	5.59801e-07	0.284983	0.963	0.947	0.0180737	2	Cotl1
Pmp22.2	5.61609e-07	0.46194	0.658	0.48	0.0181321	2	Pmp22
Lmo2	5.62904e-07	0.436542	0.658	0.476	0.0181739	2	Lmo2
Ifngr1.2	5.84494e-07	-0.472974	0.36	0.548	0.018871	2	Ifngr1
Pdia6	5.88996e-07	0.362056	0.963	0.862	0.0190163	2	Pdia6
Wdfy2	5.95551e-07	0.37222	0.516	0.325	0.019228	2	Wdfy2
Slamf7.1	6.03431e-07	-0.4176	0.342	0.539	0.0194824	2	Slamf7
Glul.1	7.16111e-07	0.377704	0.708	0.52	0.0231204	2	Glul
Slfn1.2	7.21355e-07	-0.416131	0.106	0.291	0.0232897	2	Slfn1
Scamp2.1	7.65503e-07	0.419718	0.683	0.514	0.024715	2	Scamp2
Rpl17.1	7.96601e-07	-0.262834	1	1	0.0257191	2	Rpl17
Twf1	8.31918e-07	0.38831	0.696	0.531	0.0268593	2	Twf1
St13.1	8.42164e-07	0.382815	0.907	0.818	0.0271901	2	St13
Gpr132	8.8921e-07	-0.316783	0.019	0.167	0.028709	2	Gpr132
2410006H16Rik.1	1.07503e-06	-0.444578	0.342	0.52	0.0347084	2	2410006H16Rik
Ms4a4b.2	1.10207e-06	-0.800477	0.161	0.344	0.0355814	2	Ms4a4b
Psmb9.1	1.18116e-06	-0.590872	0.602	0.694	0.0381349	2	Psmb9
Rpl22	1.34041e-06	-0.251392	1	0.999	0.0432764	2	Rpl22
Ran.1	1.34651e-06	0.315066	0.95	0.924	0.0434734	2	Ran
Atp6v0d2.2	1.35005e-06	0.377593	0.708	0.48	0.0435877	2	Atp6v0d2
Paox	1.36109e-06	0.274416	0.366	0.188	0.0439442	2	Paox
Nrp2	1.38467e-06	0.322296	0.702	0.494	0.0447053	2	Nrp2
Akr1b3	1.44984e-06	0.321841	0.789	0.634	0.0468094	2	Akr1b3
Lmna.2	1.47377e-06	0.344581	0.919	0.775	0.0475821	2	Lmna
Manf.1	1.47598e-06	0.333438	0.925	0.809	0.0476534	2	Manf
Mertk	1.53181e-06	0.345342	0.398	0.233	0.049456	2	Mertk
Bcl11b.1	1.54874e-06	-0.326255	0.031	0.181	0.0500025	2	Bcl11b
Enpp1	1.55495e-06	0.342481	0.342	0.184	0.0502032	2	Enpp1
Tuba1b.1	1.56412e-06	0.376124	0.944	0.881	0.0504993	2	Tuba1b
Ptprcap.2	1.72804e-06	-0.45165	0.056	0.216	0.0557915	2	Ptprcap
Glipr2.1	1.88806e-06	-0.435366	0.081	0.248	0.0609579	2	Glipr2
Ciita.1	1.92739e-06	-0.483631	0.031	0.178	0.0622277	2	Ciita
Resf1	1.97323e-06	-0.505021	0.404	0.588	0.0637078	2	Resf1
Aldh2.2	2.07216e-06	0.354376	0.72	0.565	0.0669019	2	Aldh2
Rps20.1	2.09166e-06	-0.269108	1	1	0.0675314	2	Rps20
Cd28.2	2.22284e-06	-0.435121	0.087	0.254	0.0717667	2	Cd28
Psd3	2.23649e-06	0.261809	0.311	0.153	0.0722073	2	Psd3
Dtnbp1	2.23652e-06	0.366281	0.727	0.553	0.0722084	2	Dtnbp1
Clec10a	2.312e-06	0.446839	0.478	0.286	0.0746453	2	Clec10a
Sesn1	2.43549e-06	0.275463	0.255	0.116	0.0786322	2	Sesn1
Traf1.2	2.44994e-06	-0.433797	0.087	0.256	0.0790988	2	Traf1
Ap1s2	2.50013e-06	0.32657	0.553	0.365	0.080719	2	Ap1s2
Klrd1.2	2.66953e-06	-0.399432	0.037	0.184	0.0861884	2	Klrd1
Tgfbr2	2.67114e-06	0.295909	0.528	0.335	0.0862405	2	Tgfbr2
Pnrc1.1	2.78154e-06	-0.435126	0.447	0.618	0.0898048	2	Pnrc1
Ifi205.1	2.80934e-06	-0.536785	0.031	0.174	0.0907024	2	Ifi205
Ifi209.1	2.88184e-06	-0.502713	0.174	0.35	0.0930432	2	Ifi209
Eps15	2.92321e-06	0.362372	0.547	0.391	0.0943789	2	Eps15
Cd24a.2	3.03212e-06	-0.538144	0.025	0.163	0.0978951	2	Cd24a
Cd2.1	3.10545e-06	-0.32459	0.043	0.194	0.100263	2	Cd2
Ptpn22.2	3.30061e-06	-0.361777	0.137	0.316	0.106563	2	Ptpn22
Fcrls.1	3.38486e-06	0.595381	0.385	0.224	0.109284	2	Fcrls
Ctsa.2	3.45979e-06	0.316187	0.957	0.862	0.111703	2	Ctsa
Cd226.2	3.62735e-06	-0.29581	0.019	0.154	0.117113	2	Cd226
F10	3.83576e-06	-0.598682	0.155	0.324	0.123841	2	F10
Mbnl1.2	3.99763e-06	-0.398778	0.776	0.841	0.129067	2	Mbnl1
Prkacb	4.09914e-06	0.337588	0.522	0.357	0.132345	2	Prkacb
Pfdn5	4.23286e-06	-0.296744	0.907	0.953	0.136662	2	Pfdn5
Por.2	4.28285e-06	0.327571	0.789	0.631	0.138276	2	Por
Fxyd5	4.32047e-06	-0.358262	0.932	0.983	0.139491	2	Fxyd5
Fos.1	4.55754e-06	-0.531344	0.677	0.776	0.147145	2	Fos
Abhd12	4.78563e-06	0.354578	0.727	0.542	0.154509	2	Abhd12
Cd8b1.2	5.15518e-06	-0.502388	0.056	0.2	0.16644	2	Cd8b1
Oxct1	5.46068e-06	0.34353	0.851	0.74	0.176304	2	Oxct1
Reep5	5.61209e-06	0.296923	0.963	0.885	0.181192	2	Reep5
Zyx	5.69827e-06	-0.497036	0.54	0.685	0.183974	2	Zyx
Cytip.1	5.78649e-06	-0.55033	0.261	0.432	0.186823	2	Cytip
Isg15.1	5.8302e-06	-0.804471	0.292	0.465	0.188234	2	Isg15
Sp140	5.95662e-06	-0.408829	0.199	0.369	0.192316	2	Sp140
Hmbs	6.26533e-06	0.251612	0.323	0.169	0.202282	2	Hmbs
Msr1	6.46258e-06	0.30365	0.925	0.75	0.208651	2	Msr1
Anxa5.1	6.64856e-06	0.268691	0.994	0.941	0.214655	2	Anxa5
H2-T23	6.99688e-06	-0.417364	0.497	0.636	0.225901	2	H2-T23
Fkbp15	7.03732e-06	0.323386	0.491	0.318	0.227207	2	Fkbp15
Siglec1	7.29437e-06	0.277393	0.286	0.146	0.235506	2	Siglec1
Itm2b	7.572e-06	0.287586	0.994	0.98	0.244469	2	Itm2b
Serpinb9	7.58955e-06	-0.390152	0.068	0.223	0.245036	2	Serpinb9
Il1b.1	7.71005e-06	-0.702385	0.05	0.19	0.248927	2	Il1b
Ier2.1	7.76202e-06	-0.366738	0.186	0.358	0.250605	2	Ier2
Emp1.2	7.81201e-06	0.372454	0.863	0.704	0.252219	2	Emp1
H2-K1.2	7.93336e-06	-0.292373	0.981	0.989	0.256137	2	H2-K1
Cxcr6.2	7.94233e-06	-0.34477	0.062	0.215	0.256426	2	Cxcr6
Arid4a	7.97755e-06	-0.354744	0.186	0.372	0.257563	2	Arid4a
Aplp2.1	8.02254e-06	0.271135	0.863	0.686	0.259016	2	Aplp2
Cst3.1	9.62915e-06	-1.35273	1	0.995	0.310887	2	Cst3
Rsad2	1.01076e-05	-1.14408	0.118	0.27	0.326335	2	Rsad2
Cript	1.04099e-05	-0.343705	0.441	0.593	0.336092	2	Cript
H2-DMb1.1	1.06434e-05	-0.565033	0.329	0.502	0.343633	2	H2-DMb1
Ms4a4c.1	1.08198e-05	-0.558164	0.093	0.245	0.349327	2	Ms4a4c
Psap.2	1.09134e-05	0.251613	1	0.989	0.35235	2	Psap
Idh2	1.11388e-05	0.331112	0.565	0.395	0.359628	2	Idh2
Slc38a2	1.16171e-05	-0.410788	0.311	0.47	0.375071	2	Slc38a2
Qk	1.22036e-05	0.322103	0.801	0.7	0.394004	2	Qk
Mafb	1.23417e-05	0.342248	0.913	0.736	0.398463	2	Mafb
Hopx.1	1.24004e-05	-0.300282	0.068	0.215	0.400358	2	Hopx
[truncated: 4,411 more rows]
