# Supplementary material for: Systematic identification of gene combinations to target in innate immune cells to enhance T cell activation
Source: Nat Commun. 2023 Oct 9;14:6295. doi: 10.1038/s41467-023-41792-8 (PMC10562403; doi:10.1038/s41467-023-41792-8)
Supplement: Supplementary file 24 — Supplementary Data 21 [file 41467_2023_41792_MOESM24_ESM.xlsx]

## Sheet: Sheet1
Guide	Sequence	Validations	Pertub
CD86_1	TGTCAAAGCTCGTGCGGCCC		v
CD86_2	GTGACCTTGCTTAGACGTGC		v
CD86_3	GAAATAAGCTTGCGTCTCCA		v
CD274_1	CATAATCAGCTACGGTGGTG		v
CD274_2	GGCTCCAAAGGACTTGTACG		v
p86 (rand_seq4618)	AGCGAGTGTCCGTGACGTTC	v
p87 (rand_seq4749)	AACGTCACCAACCTCGATCC	v
p88 (rand_seq1041)	CATATACTCTTGCGCTAGAC	v
p205	ACCCATCGGGTGCGATATGG	v
p206	CGGGCGTCACCTGCTAGTAA	v
Cmtm6_1	TGAGGATGCGCCGATGCCAA	v
Cmtm6_2	CCTGGCCGCCTACTTCGTCC	v
Chd4_1	TGTGGAGGTGCCGATCCGCA	v	v
Chd4_2	TCTTACGGCTCCGACTACTG	v	v
Setd1b_1	ATAAACTGTACCGCTACGAT	v	v
Setd1b_2	GAAGGGGGTCCCACCGCTAT	v	v
Setd1b_3	TCAGTCACCCCCAATAGCGG	v	v
