# Supplementary material for: Systematic identification of gene combinations to target in innate immune cells to enhance T cell activation
Source: Nat Commun. 2023 Oct 9;14:6295. doi: 10.1038/s41467-023-41792-8 (PMC10562403; doi:10.1038/s41467-023-41792-8)
Supplement: Supplementary file 26 — Source Data [file 41467_2023_41792_MOESM26_ESM.xlsx]

## Sheet: Fig.2
	Fig 2b
	ova peptide
	gRNA NT	37.2	51.4	37.3	33.2	33	29.6
	gRNA Cebpb	59.8	61.5	48	42.1	54.9	52.1
	ova protein
	gRNA NT	54.5	45.1	50.2	37.9	30.5	32.1
	gRNA Cebpb	59.8	59.1	47.6	59.3	64.6	61.5
	Fig 2e
		gRNA NT											sgRNA Cebpb
	day9	25.725	29.16	23.552	27.166	8.712	12.167	32.368	24.5055	47.068	59.168		15.376	26.112	18.259	49.368	27.216	40.678	39.6118	11.2995	46.464	26.588
	day12	103.576	122.247	135.252	261.792	261.792	143.259	182.329	279.772	166.212			69.7615	26.588	50.8375	56.7	31.212	100.51	66.654	111.843	91.2925	91.96
	day14	472.392	472.384	138.51	397.373	469.3	525.312	123.93	312.132	438.048			291.688	188.528	264.652	295.312	159.962	230.702	118.976	347.733	51.304	64.538
	day15	298.125	576.888	244.068	596.712	505.4	124.93	484.438	355.224				105.341	276.822	145.656	331.33	206.516	287.712	95.648	82.0125	343.188
	Fig 2f
	tumor weight
	gRNA NT	0.73	0.58	0.54	0.4	0.26	0.25	0.51	0.21
	gRNA Cebpb	0.47	0.41	0.31	0.32	0.27	0.29	0.17	0.08	0.06
	Fig 2h
		gRNA NT										sgRNA cebpb
	day7	25.725	29.16	38.663	34.9095	51.6375	41.454	71.5275	53.958	27.5625		71.5275	57.434	31.487	41.454	42.525	44.5465	67.626
	day10	68.921	85.176	80.631	94.9365	71.656	183.996	89.376	136.462	53.802		117.212	74.1285	56.074	106.641	175.338	98.696	99.7195
	day12	334.611	247.009	305.087	422.331	402.04	214.243	206.681	427.432	311.647		292.494	244.488	328.738	282.123	334.611	99.0945	444.36
	day14	546.013	629.442	467.877	466.012	571.256	535.553	343.188	431.433	412.51		628.425	444.337	351.014	287.086	437.712	571.256	509.913
	Fig 2i
	gRNA NT	0.52	0.57	0.63	0.41	0.41	0.39	0.36	0.3	0.21
	gRNA cebpb	0.71	0.56	0.55	0.31	0.35	0.28	0.27
	Fig 2 k-l
	gRNA NT	1.37	1.04	0.75	0.87	1.17
	gRNA Cebpb	0.7	1.17	0.72	1.05	0.85
	gRNA NT	4.69	4.32	4.82	4.59	4.24
	gRNA Cebpb	6.52	7.89	7.91	8.36	8.32

## Sheet: Fig.3
	Fig 3b
	gRNA NT	1.26	1.57	2.36
	gRNA Cebpb	19.1	19.8	21
	gRNA Cebpb+Nr4a3-1	6.43	8.67	8.05
	gRNA Cebpb+Nr4a3-2	3.05	3.75	6.39

## Sheet: Fig.6
	Fig 6h
	Control	Cebpb	Med12	Cebpb + Med12
	4096.25	11458.8	17298.8	34881.2
	3793.75	15733.8	21193.8	33418.8
	3378.75	10573.8	17746.2	41813.8
	Fig 6i
	Control	Cebpb	Med12	Cebpb + Med12
	10289.6	9718.75	14389.6	16887.1
	9207.92	12902.9	15127.9	16538.8
	10094.1	13138.8	14529.6	17819.6

## Sheet: Fig. 1 and Supplementary Fig.1
	Supplementary Fig 1c
		Mean CD86						Log2 CD86
	sgRNA	1	2	3	4	5	6	1	2	3	4	5	6
	CD86_1				0.265397		0.181495				-1.91377		-2.462
	March1_10	3.34213	1.62243	1.8812	4.22019	3.12053		1.74077	0.698158	0.911651	2.07731	1.64179
	Hspa5_5	68.4952	45.2336	71.7813	106.923	4.09144		6.09793	5.49932	6.16554	6.74043	2.03261
	Chd4_6	3.01844	2.14736	2.72794	2.79322	3.81925	2.36773	1.5938	1.10257	1.44781	1.48193	1.93329	1.24351
	Prkar1a_10	3.17386	5.25663	3.36921	2.10822	4.4825	1.53426	1.66624	2.39414	1.75241	1.07603	2.1643	0.617545
	Ubl3_7	1.89884				2.82677		0.925117				1.49915
	Med12_1	5.04365			11.3279	2.46276	11.858	2.33447			3.5018	1.30027	3.56779
	Eif5_2	2.24213	2.41044	4.94757	2.29958		1.65055	1.16487	1.2693	2.30672	1.20137		0.722944
	Egr2_9	2.10138	1.87023	0.794625	2.28767		1.56996	1.07134	0.903218	-0.331654	1.19388		0.650726
	Egr2_9	2.10138	1.87023	0.794625	2.28767		1.56996	1.07134	0.903218	-0.331654	1.19388		0.650726
	Stat5b_5	1.62578	1.65914	1.92235			0.713823	0.70113	0.730433	0.942874			-0.486361
	Control 1 p87	0.793749	1.31037	1.16499		1.28807	0.988293	-0.333245	0.389969	0.220312		0.365214	-0.0169897
	Control 2 p88	1.25984	1.06701	1.24689	0.860248		0.934377	0.333245	0.0935769	0.318332	-0.217176		-0.0979226
	Control 3 p86		0.836831	0.947002	1.16246		1.08097		-0.256993	-0.0785613	0.217176		0.112328
	Supplementary Fig 1h
		Mean PD-L1						Log2 PD-L1
	sgRNA	1	2	3	4	5	6	1	2	3	4	5	6
	Pd-l1		19574						-3.35215
	Cebpb		153378	135403	623000				-0.382071	-2.06354	-0.84834
	Zeb2_7	205318	292414		1380000		643000	0.421587	0.548849		0.299024		0.591534
	Sptlc2_1
	Rbpj_1	130733					320731	0.66794					-0.411921
	Trp53
	Nckap1l_6	102837			588000	98611	315538	-0.575914			-0.931756	-1.24725	-0.435471
	Cmtm6_2		99448				281749		-1.00715				-0.598875
	Pi4kb_9		188415		707000	213324			-0.0852492		-0.665862	-0.13402
	Actr2_5	175699	130606		1400000		318085	0.196833	-0.613942		0.319783		-0.423873
	Control 1 p87	123568	222367	716000	895000	248337	505000	-0.310968	0.15378	0.339158	-0.325684	0.0852328	0.242998
	Control 2 p88	171744	184355	512000			455000	0.163987	-0.116676	-0.144658			0.0925815
	Control 3 p86	164561	192930	559000	1100000	219844	318165	0.102349	-0.0510855	-0.0179538	-0.0281405	-0.0905862	-0.42351
	sgRNA	7	8	9	10	11	12	7	8	9	10	11	12
	Pd-l1						4374						-3.07953
	Cebpb					133758						-2.08436
	Zeb2_7
	Sptlc2_1		56545	116453	740000				-0.753349	-0.476264	-0.783013
	Rbpj_1
	Trp53
	Nckap1l_6			161225						-0.00693615
	Cmtm6_2	202373						-1.27026
	Pi4kb_9
	Actr2_5	226871						-1.1054
	Control 1 p87	580000	95960	179666	1360000	715000	49149	0.248778	0.00968448	0.193477	0.0949969	0.333959	0.410602
	Control 2 p88	364400	89675	185252	1300000	512000	40953	-0.421752	-0.0880428	0.149306	0.0299019	-0.147841	0.147409
	Control 3 p86	520000	100320		1160000	561000	21317	0.0912364	0.0737887		-0.134485	-0.0159839	-0.0193751
	sgRNA	13	14	15	16	17	18	13	14	15	16	17	18
	Pd-l1
	Cebpb
	Zeb2_7
	Sptlc2_1
	Rbpj_1	3230000						1.05694
	Trp53		122267	273710	271040				-0.0954181	-0.453885	-0.253153
	Nckap1l_6
	Cmtm6_2
	Pi4kb_9
	Actr2_5
	Control 1 p87	1820000	143193	363345	339924			0.196889	0.132508	-0.0451927	0.073553
	Control 2 p88	1350000	159792	382342	351361			-0.244454	0.290742	0.0283309	0.121295
	Control 3 p86	1450000	88896	379034	277799			-0.0639898	-0.555263	0.0157945	-0.217618

## Sheet: Supplementary Fig.2 
	Supplementary Fig 2d
		MFI
	Cebpb-flox	6788	7954	8815
	CD11C-Cebpb -/-	20420	21719	23169
	Supplementary Fig 2f
		MFI
	Cebpb-flox	71778	80490	83622
	CD11C-Cebpb -/-	159101	175293	182116
	Supplementary Fig 2i
	gRNA NT	21.6	23.3	27.2	27.3	26.3
	CD86OE	31.6	40.1	40.7	36.5	37
	Supplementary Fig 2j
	gRNA NT	6366	3896	4322	3498	4519
	gRNA Cebpb	7335	8128	6674	6760	7361
	Supplementary Fig 2k
	Control	0	0	0		Zymosan- cytochalasim D -
	gRNA NT	75.6	74.9	75.3	Zymosan+ cytochalasim D -
	gRNA Cebpb	69.1	63.9	65.5
	gRNA NT	37.1	30.8	27.6	Zymosan+ cytochalasim D +
	gRNA Cebpb	26.3	25.8	21.1

## Sheet: Supplementary Fig.3
	Supplementary Fig 3c
	gRNA NT	1.04821	1.03375	0.922854
	gRNA Cebpb	2.72629	3.65632	3.01102

## Sheet: Supplementary Fig.13
	Supplementary Fig 13f
		Cluster 0	Clustet 2
	gRNA_NT_1	7.5	22.4
	gRNA_NT_2	8.5	24.4
	gRNA_NT + gRNA_Cebpb	16.4	25.4
	gRNA_NT + gRNA_Med12_1	26.7	6.7
	gRNA_NT + gRNA_Med12_2	38.9	5.6
	gRNA_NT + gRNA_Med12_3	62.5	3.1
	gRNA_Cebpb + gRNA_Med12_1	15.2	27.8
	gRNA_Cebpb + gRNA_Med12_2	37.5	8
